# Supplementary material for: Transcriptomic analysis of the Myxococcus xanthus FruA regulon, and comparative developmental transcriptomic analysis of two fruiting body forming species, Myxococcus xanthus and Myxococcus stipitatus
Source: BMC Genomics. 2021 Nov 1;22:784. doi: 10.1186/s12864-021-08051-w (PMC8561891; doi:10.1186/s12864-021-08051-w)
Supplement: Supplementary file 23 — Additional file 23:. New and old locus name correspondences [file 12864_2021_8051_MOESM23_ESM.xlsx]

## Sheet: MXAN
New_annotation	Old_annotation
MXAN_RS00015	MXAN_0001
MXAN_RS00020	MXAN_0002
MXAN_RS00025	MXAN_0003
MXAN_RS00030	MXAN_0004
MXAN_RS00035	MXAN_0005
MXAN_RS00040
MXAN_RS00045
MXAN_RS00050	MXAN_0008
MXAN_RS00055	MXAN_0009
MXAN_RS00060	MXAN_0010
MXAN_RS00065	MXAN_0012
MXAN_RS00070	MXAN_0013
MXAN_RS00075	MXAN_0014
MXAN_RS00080	MXAN_0015
MXAN_RS00085	MXAN_0016
MXAN_RS00090	MXAN_0017
MXAN_RS00095	MXAN_0018
MXAN_RS00100
MXAN_RS00105
MXAN_RS00110	MXAN_0019
MXAN_RS00115	MXAN_0020
MXAN_RS00120	MXAN_0021
MXAN_RS00125	MXAN_0022
MXAN_RS00130	MXAN_0023
MXAN_RS00135	MXAN_0024
MXAN_RS00140	MXAN_0025
MXAN_RS00145	MXAN_0026
MXAN_RS00150	MXAN_0027
MXAN_RS00155
MXAN_RS00160	MXAN_0029
MXAN_RS00165	MXAN_0030
MXAN_RS00170	MXAN_0031
MXAN_RS00175	MXAN_0032
MXAN_RS00180	MXAN_0033
MXAN_RS00185	MXAN_0034
MXAN_RS00190	MXAN_0035
MXAN_RS00195	MXAN_0036
MXAN_RS00200	MXAN_0037
MXAN_RS00205
MXAN_RS00210	MXAN_0039
MXAN_RS00215	MXAN_0040
MXAN_RS00220	MXAN_0041
MXAN_RS00225	MXAN_0042
MXAN_RS00230	MXAN_0043
MXAN_RS00235	MXAN_0044
MXAN_RS00240	MXAN_0045
MXAN_RS00245	MXAN_0046
MXAN_RS00250	MXAN_0047
MXAN_RS00255	MXAN_0048
MXAN_RS00260	MXAN_0049
MXAN_RS00265	MXAN_0050
MXAN_RS00270	MXAN_0051
MXAN_RS00275	MXAN_0052
MXAN_RS00280	MXAN_0053
MXAN_RS00285	MXAN_0054
MXAN_RS00290	MXAN_0055
MXAN_RS00300	MXAN_0057
MXAN_RS00305	MXAN_0058
MXAN_RS00310	MXAN_0059
MXAN_RS00315	MXAN_0060
MXAN_RS00320	MXAN_0061
MXAN_RS00325
MXAN_RS00330	MXAN_0063
MXAN_RS00335	MXAN_0064
MXAN_RS00340	MXAN_0065
MXAN_RS00345	MXAN_0068
MXAN_RS00350
MXAN_RS00355	MXAN_0070
MXAN_RS00360	MXAN_0071
MXAN_RS00365	MXAN_0072
MXAN_RS00370	MXAN_0073
MXAN_RS00375	MXAN_0074
MXAN_RS00380	MXAN_0075
MXAN_RS00385	MXAN_0076
MXAN_RS00390	MXAN_0077
MXAN_RS00395	MXAN_0078
MXAN_RS00400	MXAN_0079
MXAN_RS00405	MXAN_0080
MXAN_RS00410	MXAN_0081
MXAN_RS00415	MXAN_0082
MXAN_RS00420	MXAN_0083
MXAN_RS00425	MXAN_0084
MXAN_RS00430	MXAN_0085
MXAN_RS00435	MXAN_0086
MXAN_RS00440	MXAN_0087
MXAN_RS00445	MXAN_0088
MXAN_RS00450	MXAN_0089
MXAN_RS00455	MXAN_0090
MXAN_RS00460	MXAN_0091
MXAN_RS00465	MXAN_0092
MXAN_RS00470	MXAN_0093
MXAN_RS00475	MXAN_0094
MXAN_RS00480	MXAN_0095
MXAN_RS00485	MXAN_0096
MXAN_RS00490	MXAN_0097
MXAN_RS00495	MXAN_0098
MXAN_RS00500	MXAN_0100
MXAN_RS00505	MXAN_0101
MXAN_RS00515
MXAN_RS00520	MXAN_0104
MXAN_RS00525	MXAN_0105
MXAN_RS00530	MXAN_0106
MXAN_RS00535	MXAN_0107
MXAN_RS00540	MXAN_0108
MXAN_RS00545	MXAN_0109
MXAN_RS00550	MXAN_0110
MXAN_RS00555	MXAN_0111
MXAN_RS00560	MXAN_0112
MXAN_RS00565	MXAN_0113
MXAN_RS00570	MXAN_0114
MXAN_RS00575	MXAN_0115
MXAN_RS00580	MXAN_0116
MXAN_RS00585	MXAN_0117
MXAN_RS00590	MXAN_0118
MXAN_RS00595	MXAN_0119
MXAN_RS00600	MXAN_0120
MXAN_RS00610	MXAN_0122
MXAN_RS00615	MXAN_0123
MXAN_RS00620	MXAN_0124
MXAN_RS00625	MXAN_0125
MXAN_RS00630	MXAN_0126
MXAN_RS00635	MXAN_0128
MXAN_RS00640	MXAN_0129
MXAN_RS00645	MXAN_0130
MXAN_RS00650	MXAN_0131
MXAN_RS00655	MXAN_0133
MXAN_RS00660	MXAN_0134
MXAN_RS00665	MXAN_0135
MXAN_RS00675	MXAN_0137
MXAN_RS00680	MXAN_0138
MXAN_RS00685	MXAN_0139
MXAN_RS00690	MXAN_0140
MXAN_RS00695	MXAN_0141
MXAN_RS00700	MXAN_0142
MXAN_RS00705	MXAN_0143
MXAN_RS00710	MXAN_0144
MXAN_RS00715	MXAN_0145
MXAN_RS00720	MXAN_0146
MXAN_RS00725	MXAN_0147
MXAN_RS00730	MXAN_0148
MXAN_RS00735	MXAN_0149
MXAN_RS00740
MXAN_RS00745	MXAN_0151
MXAN_RS00750	MXAN_0152
MXAN_RS00755	MXAN_0153
MXAN_RS00760	MXAN_0154
MXAN_RS00765	MXAN_0155
MXAN_RS00770	MXAN_0156
MXAN_RS00775	MXAN_0157
MXAN_RS00780	MXAN_0158
MXAN_RS00785	MXAN_0159
MXAN_RS00790	MXAN_0160
MXAN_RS00795	MXAN_0161
MXAN_RS00800	MXAN_0162
MXAN_RS00810	MXAN_0164
MXAN_RS00820	MXAN_0166
MXAN_RS00825	MXAN_0167
MXAN_RS00830	MXAN_0168
MXAN_RS00835	MXAN_0169
MXAN_RS00840	MXAN_0170
MXAN_RS00845
MXAN_RS00850	MXAN_0172
MXAN_RS00855	MXAN_0173
MXAN_RS00860	MXAN_0174
MXAN_RS00865	MXAN_0175
MXAN_RS00870	MXAN_0176
MXAN_RS00875	MXAN_0177
MXAN_RS00880	MXAN_0178
MXAN_RS00885	MXAN_0179
MXAN_RS00890	MXAN_0180
MXAN_RS00895	MXAN_0181
MXAN_RS00900	MXAN_0182
MXAN_RS00905	MXAN_0183
MXAN_RS00910	MXAN_0184
MXAN_RS00915	MXAN_0185
MXAN_RS00920	MXAN_0186
MXAN_RS00925
MXAN_RS00930	MXAN_0188
MXAN_RS00935	MXAN_0189
MXAN_RS00940	MXAN_0190
MXAN_RS00945	MXAN_0191
MXAN_RS00950	MXAN_0192
MXAN_RS00955	MXAN_0193
MXAN_RS00960	MXAN_0194
MXAN_RS00965	MXAN_0195
MXAN_RS00970	MXAN_0196
MXAN_RS00975	MXAN_0197
MXAN_RS00980	MXAN_0198
MXAN_RS00985	MXAN_0199
MXAN_RS00990	MXAN_0200
MXAN_RS00995	MXAN_0201
MXAN_RS01000	MXAN_0202
MXAN_RS01005	MXAN_0203
MXAN_RS01010	MXAN_0204
MXAN_RS01015	MXAN_0205
MXAN_RS01020	MXAN_0206
MXAN_RS01025	MXAN_0207
MXAN_RS01030
MXAN_RS01035	MXAN_0210
MXAN_RS01040	MXAN_0211
MXAN_RS01045	MXAN_0212
MXAN_RS01050	MXAN_0213
MXAN_RS01055	MXAN_0214
MXAN_RS01060	MXAN_0215
MXAN_RS01065	MXAN_0216
MXAN_RS01070	MXAN_0217
MXAN_RS01075	MXAN_0219
MXAN_RS01080	MXAN_0220
MXAN_RS01085	MXAN_0221
MXAN_RS01090	MXAN_0222
MXAN_RS01095	MXAN_0223
MXAN_RS01100	MXAN_0224
MXAN_RS01105	MXAN_0225
MXAN_RS01110	MXAN_0227
MXAN_RS01115	MXAN_0228
MXAN_RS01120	MXAN_0229
MXAN_RS01125	MXAN_0230
MXAN_RS01130	MXAN_0231
MXAN_RS01135	MXAN_0232
MXAN_RS01140	MXAN_0233
MXAN_RS01145
MXAN_RS01150
MXAN_RS01155	MXAN_0235
MXAN_RS01160	MXAN_0236
MXAN_RS01165	MXAN_0237
MXAN_RS01170	MXAN_0238
MXAN_RS01175	MXAN_0239
MXAN_RS01180
MXAN_RS01185	MXAN_0242
MXAN_RS01190	MXAN_0243
MXAN_RS01195	MXAN_0244
MXAN_RS01200	MXAN_0245
MXAN_RS01205	MXAN_0246
MXAN_RS01210
MXAN_RS01215	MXAN_0248
MXAN_RS01220	MXAN_0249
MXAN_RS01225	MXAN_0250
MXAN_RS01230	MXAN_0251
MXAN_RS01235	MXAN_0252
MXAN_RS01240	MXAN_0253
MXAN_RS01245	MXAN_0254
MXAN_RS01250	MXAN_0255
MXAN_RS01255	MXAN_0256
MXAN_RS01260	MXAN_0257
MXAN_RS01265	MXAN_0258
MXAN_RS01270	MXAN_0259
MXAN_RS01275	MXAN_0260
MXAN_RS01280	MXAN_0261
MXAN_RS01285	MXAN_0262
MXAN_RS01290	MXAN_0263
MXAN_RS01300	MXAN_0265
MXAN_RS01305	MXAN_0266
MXAN_RS01310	MXAN_0267
MXAN_RS01315	MXAN_0268
MXAN_RS01320	MXAN_0269
MXAN_RS01325	MXAN_0270
MXAN_RS01330	MXAN_0271
MXAN_RS01335	MXAN_0272
MXAN_RS01340	MXAN_0273
MXAN_RS01345	MXAN_0274
MXAN_RS01350	MXAN_0275
MXAN_RS01355	MXAN_0276
MXAN_RS01360	MXAN_0277
MXAN_RS01365	MXAN_0278
MXAN_RS01370	MXAN_0279
MXAN_RS01375	MXAN_0280
MXAN_RS01380	MXAN_0281
MXAN_RS01385	MXAN_0282
MXAN_RS01390	MXAN_0283
MXAN_RS01395	MXAN_0284
MXAN_RS01400	MXAN_0285
MXAN_RS01405	MXAN_0286
MXAN_RS01410	MXAN_0288
MXAN_RS01415	MXAN_0289
MXAN_RS01420	MXAN_0290
MXAN_RS01425
MXAN_RS01430	MXAN_0292
MXAN_RS01435	MXAN_0293
MXAN_RS01440	MXAN_0294
MXAN_RS01445	MXAN_0295
MXAN_RS01450	MXAN_0296
MXAN_RS01455	MXAN_0297
MXAN_RS01460
MXAN_RS01465	MXAN_0299
MXAN_RS01470	MXAN_0300
MXAN_RS01475	MXAN_0301
MXAN_RS01480	MXAN_0302
MXAN_RS01485	MXAN_0303
MXAN_RS01490	MXAN_0304
MXAN_RS01495	MXAN_0305
MXAN_RS01500	MXAN_0306
MXAN_RS01505	MXAN_0307
MXAN_RS01510	MXAN_0308
MXAN_RS01515	MXAN_0309
MXAN_RS01520	MXAN_0311
MXAN_RS01525	MXAN_0312
MXAN_RS01530
MXAN_RS01535	MXAN_0313
MXAN_RS01540	MXAN_0314
MXAN_RS01545	MXAN_0315
MXAN_RS01550	MXAN_0316
MXAN_RS01555	MXAN_0317
MXAN_RS01565	MXAN_0319
MXAN_RS01570	MXAN_0320
MXAN_RS01575	MXAN_0321
MXAN_RS01580	MXAN_0322
MXAN_RS01590	MXAN_0324
MXAN_RS01595	MXAN_0325
MXAN_RS01600	MXAN_0326
MXAN_RS01605	MXAN_0327
MXAN_RS01610	MXAN_0328
MXAN_RS01615	MXAN_0330
MXAN_RS01620	MXAN_0331
MXAN_RS01625	MXAN_0332
MXAN_RS01630	MXAN_0333
MXAN_RS01635
MXAN_RS01640	MXAN_0335
MXAN_RS01645	MXAN_0336
MXAN_RS01650	MXAN_0337
MXAN_RS01655	MXAN_0338
MXAN_RS01660	MXAN_0339
MXAN_RS01665	MXAN_0340
MXAN_RS01675	MXAN_0342
MXAN_RS01680	MXAN_0343
MXAN_RS01685	MXAN_0344
MXAN_RS01690	MXAN_0345
MXAN_RS01695	MXAN_0346
MXAN_RS01700	MXAN_0347
MXAN_RS01705	MXAN_0348
MXAN_RS01710	MXAN_0349
MXAN_RS01715
MXAN_RS01720	MXAN_0351
MXAN_RS01725	MXAN_0352
MXAN_RS01730	MXAN_0353
MXAN_RS01735	MXAN_0354
MXAN_RS01740	MXAN_0355
MXAN_RS01745	MXAN_0356
MXAN_RS01750	MXAN_0357
MXAN_RS01755
MXAN_RS01760	MXAN_0358
MXAN_RS01765	MXAN_0359
MXAN_RS01770	MXAN_0360
MXAN_RS01775	MXAN_0361
MXAN_RS01780	MXAN_0362
MXAN_RS01785	MXAN_0363
MXAN_RS01790	MXAN_0364
MXAN_RS01795	MXAN_0365
MXAN_RS01800	MXAN_0366
MXAN_RS01805	MXAN_0367
MXAN_RS01820	MXAN_0370
MXAN_RS01825	MXAN_0371
MXAN_RS01830	MXAN_0372
MXAN_RS01835	MXAN_0374
MXAN_RS01840	MXAN_0375
MXAN_RS01845	MXAN_0376
MXAN_RS01850	MXAN_0377
MXAN_RS01860	MXAN_0379
MXAN_RS01865	MXAN_0381
MXAN_RS01870	MXAN_0382
MXAN_RS01875	MXAN_0384
MXAN_RS01880	MXAN_0385
MXAN_RS01885	MXAN_0386
MXAN_RS01890	MXAN_0387
MXAN_RS01895	MXAN_0388
MXAN_RS01900	MXAN_0389
MXAN_RS01905	MXAN_0390
MXAN_RS01910	MXAN_0391
MXAN_RS01915	MXAN_0392
MXAN_RS01920	MXAN_0394
MXAN_RS01930	MXAN_0396
MXAN_RS01935	MXAN_0399
MXAN_RS01940
MXAN_RS01945
MXAN_RS01950	MXAN_0401
MXAN_RS01960	MXAN_0403
MXAN_RS01975	MXAN_0406
MXAN_RS01980	MXAN_0407
MXAN_RS01985	MXAN_0408
MXAN_RS01990	MXAN_0409
MXAN_RS01995	MXAN_0410
MXAN_RS02000	MXAN_0411
MXAN_RS02005	MXAN_0412
MXAN_RS02010
MXAN_RS02015	MXAN_0414
MXAN_RS02020	MXAN_0415
MXAN_RS02025
MXAN_RS02030	MXAN_0417
MXAN_RS02035	MXAN_0418
MXAN_RS02040	MXAN_0419
MXAN_RS02045	MXAN_0420
MXAN_RS02050	MXAN_0421
MXAN_RS02055	MXAN_0422
MXAN_RS02060	MXAN_0423
MXAN_RS02065
MXAN_RS02070
MXAN_RS02080
MXAN_RS02085
MXAN_RS02090
MXAN_RS02095	MXAN_0431
MXAN_RS02100	MXAN_0432
MXAN_RS02105
MXAN_RS02110	MXAN_0433
MXAN_RS02120	MXAN_0435
MXAN_RS02125	MXAN_0436
MXAN_RS02130	MXAN_0437
MXAN_RS02135	MXAN_0438
MXAN_RS02140	MXAN_0439
MXAN_RS02145	MXAN_0440
MXAN_RS02150	MXAN_0441
MXAN_RS02155	MXAN_0442
MXAN_RS02160	MXAN_0443
MXAN_RS02165	MXAN_0444
MXAN_RS02170	MXAN_0445
MXAN_RS02175	MXAN_0446
MXAN_RS02180
MXAN_RS02185	MXAN_0447
MXAN_RS02190	MXAN_0448
MXAN_RS02195	MXAN_0449
MXAN_RS02200	MXAN_0450
MXAN_RS02205	MXAN_0451
MXAN_RS02210	MXAN_0452
MXAN_RS02215	MXAN_0453
MXAN_RS02220	MXAN_0454
MXAN_RS02225	MXAN_0455
MXAN_RS02230	MXAN_0456
MXAN_RS02235	MXAN_0457
MXAN_RS02240	MXAN_0458
MXAN_RS02245	MXAN_0459
MXAN_RS02250	MXAN_0460
MXAN_RS02255	MXAN_0461
MXAN_RS02260	MXAN_0462
MXAN_RS02265	MXAN_0463
MXAN_RS02270	MXAN_0464
MXAN_RS02275
MXAN_RS02280	MXAN_0466
MXAN_RS02290	MXAN_0468
MXAN_RS02295	MXAN_0469
MXAN_RS02300	MXAN_0470
MXAN_RS02305	MXAN_0471
MXAN_RS02310	MXAN_0472
MXAN_RS02315	MXAN_0473
MXAN_RS02320	MXAN_0475
MXAN_RS02325	MXAN_0476
MXAN_RS02330	MXAN_0477
MXAN_RS02335	MXAN_0478
MXAN_RS02340	MXAN_0479
MXAN_RS02350	MXAN_0481
MXAN_RS02355	MXAN_0482
MXAN_RS02360	MXAN_0483
MXAN_RS02365	MXAN_0484
MXAN_RS02370	MXAN_0485
MXAN_RS02375	MXAN_0486
MXAN_RS02380	MXAN_0488
MXAN_RS02390	MXAN_0491
MXAN_RS02395	MXAN_0493
MXAN_RS02400	MXAN_0494
MXAN_RS02405	MXAN_0496
MXAN_RS02410	MXAN_0497
MXAN_RS02415
MXAN_RS02420	MXAN_0500
MXAN_RS02430	MXAN_0502
MXAN_RS02440
MXAN_RS02445	MXAN_0504
MXAN_RS02450	MXAN_0505
MXAN_RS02455	MXAN_0506
MXAN_RS02460
MXAN_RS02465
MXAN_RS02470	MXAN_0510
MXAN_RS02475	tial=true
MXAN_RS02480	MXAN_0512
MXAN_RS02485	MXAN_0513
MXAN_RS02490
MXAN_RS02495	MXAN_0515
MXAN_RS02500	MXAN_0517
MXAN_RS02505	MXAN_0518
MXAN_RS02510	MXAN_0519
MXAN_RS02515	MXAN_0520
MXAN_RS02520	MXAN_0521
MXAN_RS02525	MXAN_0522
MXAN_RS02535	MXAN_0524
MXAN_RS02540	MXAN_0525
MXAN_RS02545	MXAN_0526
MXAN_RS02550	MXAN_0527
MXAN_RS02555	MXAN_0528
MXAN_RS02560	MXAN_0529
MXAN_RS02565	MXAN_0530
MXAN_RS02570	MXAN_0531
MXAN_RS02575	MXAN_0532
MXAN_RS02580	MXAN_0533
MXAN_RS02585	MXAN_0534
MXAN_RS02590
MXAN_RS02595	MXAN_0535
MXAN_RS02600	MXAN_0536
MXAN_RS02605	MXAN_0537
MXAN_RS02610	MXAN_0538
MXAN_RS02615	MXAN_0539
MXAN_RS02620	MXAN_0540
MXAN_RS02630	MXAN_0542
MXAN_RS02635	MXAN_0543
MXAN_RS02640	MXAN_0544
MXAN_RS02645	MXAN_0545
MXAN_RS02650	MXAN_0546
MXAN_RS02655	MXAN_0547
MXAN_RS02660	MXAN_0548
MXAN_RS02665	MXAN_0549
MXAN_RS02670	MXAN_0550
MXAN_RS02675	MXAN_0551
MXAN_RS02680	MXAN_0552
MXAN_RS02685	MXAN_0553
MXAN_RS02690	MXAN_0554
MXAN_RS02695	MXAN_0555
MXAN_RS02700	MXAN_0556
MXAN_RS02705	MXAN_0557
MXAN_RS02710	MXAN_0558
MXAN_RS02715	MXAN_0559
MXAN_RS02720	MXAN_0560
MXAN_RS02725	MXAN_0561
MXAN_RS02730	MXAN_0562
MXAN_RS02735	MXAN_0563
MXAN_RS02740	MXAN_0564
MXAN_RS02745	MXAN_0565
MXAN_RS02750	MXAN_0566
MXAN_RS02755	MXAN_0567
MXAN_RS02765	MXAN_0569
MXAN_RS02770	MXAN_0570
MXAN_RS02775	MXAN_0571
MXAN_RS02780	MXAN_0572
MXAN_RS02785
MXAN_RS02790	MXAN_0575
MXAN_RS02805	MXAN_0578
MXAN_RS02810	MXAN_0579
MXAN_RS02815	MXAN_0581
MXAN_RS02820	MXAN_0582
MXAN_RS02825	MXAN_0583
MXAN_RS02830	MXAN_0584
MXAN_RS02835	MXAN_0585
MXAN_RS02840	MXAN_0586
MXAN_RS02845	MXAN_0587
MXAN_RS02850	MXAN_0588
MXAN_RS02855	MXAN_0589
MXAN_RS02860	MXAN_0590
MXAN_RS02865	MXAN_0592
MXAN_RS02870	MXAN_0593
MXAN_RS02875	MXAN_0594
MXAN_RS02880	MXAN_0595
MXAN_RS02885	MXAN_0596
MXAN_RS02890	MXAN_0597
MXAN_RS02895	MXAN_0598
MXAN_RS02900	MXAN_0599
MXAN_RS02910	MXAN_0601
MXAN_RS02915
MXAN_RS02920	MXAN_0602
MXAN_RS02925	MXAN_0603
MXAN_RS02930	MXAN_0604
MXAN_RS02935	MXAN_0605
MXAN_RS02940	MXAN_0606
MXAN_RS02945	MXAN_0607
MXAN_RS02950
MXAN_RS02955	MXAN_0609
MXAN_RS02960	MXAN_0610
MXAN_RS02965	MXAN_0611
MXAN_RS02970	MXAN_0612
MXAN_RS02975	MXAN_0613
MXAN_RS02980	MXAN_0614
MXAN_RS02985	MXAN_0615
MXAN_RS02990	MXAN_0616
MXAN_RS02995	MXAN_0617
MXAN_RS03000	MXAN_0618
MXAN_RS03005	MXAN_0619
MXAN_RS03010	MXAN_0620
MXAN_RS03015	MXAN_0621
MXAN_RS03020	MXAN_0622
MXAN_RS03025	MXAN_0623
MXAN_RS03030	MXAN_0624
MXAN_RS03035	MXAN_0625
MXAN_RS03040	MXAN_0626
MXAN_RS03045	MXAN_0627
MXAN_RS03050	MXAN_0628
MXAN_RS03055	MXAN_0629
MXAN_RS03060	MXAN_0630
MXAN_RS03065	MXAN_0631
MXAN_RS03070	MXAN_0632
MXAN_RS03075	MXAN_0633
MXAN_RS03080	MXAN_0634
MXAN_RS03085	MXAN_0635
MXAN_RS03090	MXAN_0636
MXAN_RS03095	MXAN_0637
MXAN_RS03100	MXAN_0638
MXAN_RS03105	MXAN_0639
MXAN_RS03110	MXAN_0640
MXAN_RS03115	MXAN_0641
MXAN_RS03120	MXAN_0643
MXAN_RS03125	MXAN_0644
MXAN_RS03130	MXAN_0645
MXAN_RS03135	MXAN_0646
MXAN_RS03140	MXAN_0647
MXAN_RS03145	MXAN_0650
MXAN_RS03150	MXAN_0651
MXAN_RS03155	MXAN_0652
MXAN_RS03160	MXAN_0653
MXAN_RS03165	MXAN_0654
MXAN_RS03170	MXAN_0655
MXAN_RS03175	MXAN_0656
MXAN_RS03180	MXAN_0657
MXAN_RS03185	MXAN_0658
MXAN_RS03190	MXAN_0659
MXAN_RS03195	MXAN_0660
MXAN_RS03200	MXAN_0661
MXAN_RS03205	MXAN_0662
MXAN_RS03215	MXAN_0664
MXAN_RS03220	MXAN_0665
MXAN_RS03225	MXAN_0666
MXAN_RS03230	MXAN_0667
MXAN_RS03235	MXAN_0668
MXAN_RS03240	MXAN_0669
MXAN_RS03245	MXAN_0670
MXAN_RS03250	MXAN_0671
MXAN_RS03255	MXAN_0672
MXAN_RS03260
MXAN_RS03265	MXAN_0674
MXAN_RS03270	MXAN_0675
MXAN_RS03275	MXAN_0676
MXAN_RS03280	MXAN_0677
MXAN_RS03285	MXAN_0678
MXAN_RS03290	MXAN_0679
MXAN_RS03295	MXAN_0680
MXAN_RS03300	MXAN_0681
MXAN_RS03305	MXAN_0682
MXAN_RS03310	MXAN_0683
MXAN_RS03315	MXAN_0684
MXAN_RS03320	MXAN_0685
MXAN_RS03325	MXAN_0686
MXAN_RS03330	MXAN_0687
MXAN_RS03335	MXAN_0689
MXAN_RS03340
MXAN_RS03345	MXAN_0690
MXAN_RS03350
MXAN_RS03355	MXAN_0694
MXAN_RS03360	MXAN_0695
MXAN_RS03365	MXAN_0696
MXAN_RS03370	MXAN_0697
MXAN_RS03375
MXAN_RS03380	MXAN_0699
MXAN_RS03385	MXAN_0700
MXAN_RS03390	MXAN_0701
MXAN_RS03395	MXAN_0702
MXAN_RS03400	MXAN_0703
MXAN_RS03405	MXAN_0704
MXAN_RS03410	MXAN_0705
MXAN_RS03415	MXAN_0706
MXAN_RS03420
MXAN_RS03425	MXAN_0708
MXAN_RS03430	MXAN_0709
MXAN_RS03435	MXAN_0710
MXAN_RS03440	MXAN_0711
MXAN_RS03445	MXAN_0712
MXAN_RS03450	MXAN_0713
MXAN_RS03455	MXAN_0714
MXAN_RS03460	MXAN_0715
MXAN_RS03465	MXAN_0716
MXAN_RS03470	MXAN_0717
MXAN_RS03475	MXAN_0718
MXAN_RS03480	MXAN_0720
MXAN_RS03485	MXAN_0721
MXAN_RS03490	MXAN_0722
MXAN_RS03495	MXAN_0723
MXAN_RS03500	MXAN_0724
MXAN_RS03505	MXAN_0725
MXAN_RS03510	MXAN_0726
MXAN_RS03515	eudo=true
MXAN_RS03520	MXAN_0729
MXAN_RS03525	MXAN_0730
MXAN_RS03530	MXAN_0731
MXAN_RS03535	MXAN_0732
MXAN_RS03540	MXAN_0733
MXAN_RS03545	MXAN_0734
MXAN_RS03550	MXAN_0735
MXAN_RS03555	MXAN_0736
MXAN_RS03560	MXAN_0737
MXAN_RS03565	MXAN_0738
MXAN_RS03570	MXAN_0739
MXAN_RS03575	MXAN_0740
MXAN_RS03580	MXAN_0741
MXAN_RS03585	MXAN_0742
MXAN_RS03590	MXAN_0743
MXAN_RS03595	MXAN_0744
MXAN_RS03600	MXAN_0746
MXAN_RS03605	MXAN_0747
MXAN_RS03610	MXAN_0748
MXAN_RS03615	MXAN_0749
MXAN_RS03625	MXAN_0751
MXAN_RS03630	MXAN_0752
MXAN_RS03635	MXAN_0753
MXAN_RS03640	MXAN_0754
MXAN_RS03645	MXAN_0755
MXAN_RS03650	MXAN_0756
MXAN_RS03655	MXAN_0758
MXAN_RS03660	MXAN_0759
MXAN_RS03665	MXAN_0760
MXAN_RS03670	MXAN_0761
MXAN_RS03675	MXAN_0762
MXAN_RS03680	MXAN_0763
MXAN_RS03685	MXAN_0764
MXAN_RS03690	MXAN_0765
MXAN_RS03695	MXAN_0766
MXAN_RS03700	MXAN_0767
MXAN_RS03705	MXAN_0768
MXAN_RS03710	MXAN_0769
MXAN_RS03715	MXAN_0770
MXAN_RS03720	MXAN_0771
MXAN_RS03725	MXAN_0772
MXAN_RS03730	MXAN_0773
MXAN_RS03735	MXAN_0774
MXAN_RS03740	MXAN_0775
MXAN_RS03745	MXAN_0776
MXAN_RS03750	MXAN_0777
MXAN_RS03755	MXAN_0779
MXAN_RS03760	MXAN_0780
MXAN_RS03765	MXAN_0781
MXAN_RS03770
MXAN_RS03775	MXAN_0784
MXAN_RS03780	MXAN_0785
MXAN_RS03785	MXAN_0786
MXAN_RS03790	MXAN_0787
MXAN_RS03795	MXAN_0788
MXAN_RS03800
MXAN_RS03805	MXAN_0791
MXAN_RS03810	MXAN_0792
MXAN_RS03815	MXAN_0793
MXAN_RS03820	MXAN_0794
MXAN_RS03825	MXAN_0795
MXAN_RS03830	MXAN_0796
MXAN_RS03835	MXAN_0797
MXAN_RS03840
MXAN_RS03845
MXAN_RS03850
MXAN_RS03855	MXAN_0801
MXAN_RS03860	MXAN_0802
MXAN_RS03870	MXAN_0804
MXAN_RS03875	MXAN_0805
MXAN_RS03880	MXAN_0806
MXAN_RS03885	MXAN_0807
MXAN_RS03890	MXAN_0808
MXAN_RS03895	MXAN_0809
MXAN_RS03900
MXAN_RS03905	MXAN_0810
MXAN_RS03910	MXAN_0811
MXAN_RS03915	MXAN_0812
MXAN_RS03920	MXAN_0813
MXAN_RS03925	MXAN_0814
MXAN_RS03930	MXAN_0816
MXAN_RS03935	MXAN_0817
MXAN_RS03940	MXAN_0818
MXAN_RS03945	MXAN_0819
MXAN_RS03950	MXAN_0820
MXAN_RS03955	MXAN_0821
MXAN_RS03960	MXAN_0822
MXAN_RS03965	MXAN_0823
MXAN_RS03970	MXAN_0824
MXAN_RS03975	MXAN_0825
MXAN_RS03980	MXAN_0826
MXAN_RS03985	MXAN_0827
MXAN_RS03990	MXAN_0829
MXAN_RS03995	MXAN_0831
MXAN_RS04000	MXAN_0832
MXAN_RS04005	MXAN_0833
MXAN_RS04010	MXAN_0836
MXAN_RS04015	MXAN_0837
MXAN_RS04020	MXAN_0838
MXAN_RS04025	MXAN_0839
MXAN_RS04030	MXAN_0840
MXAN_RS04035	MXAN_0841
MXAN_RS04040
MXAN_RS04045	MXAN_0844
MXAN_RS04050	MXAN_0845
MXAN_RS04055
MXAN_RS04060	MXAN_0847
MXAN_RS04065	MXAN_0848
MXAN_RS04070	MXAN_0849
MXAN_RS04075	MXAN_0850
MXAN_RS04080
MXAN_RS04085	MXAN_0853
MXAN_RS04090	MXAN_0854
MXAN_RS04095	MXAN_0855
MXAN_RS04100	MXAN_0856
MXAN_RS04105	MXAN_0857
MXAN_RS04110	MXAN_0858
MXAN_RS04115	MXAN_0859
MXAN_RS04120	MXAN_0860
MXAN_RS04125	MXAN_0861
MXAN_RS04130	MXAN_0862
MXAN_RS04135	MXAN_0863
MXAN_RS04140	MXAN_0864
MXAN_RS04145	MXAN_0865
MXAN_RS04150	MXAN_0866
MXAN_RS04155	MXAN_0867
MXAN_RS04160	MXAN_0868
MXAN_RS04165	MXAN_0869
MXAN_RS04170	MXAN_0870
MXAN_RS04175	MXAN_0871
MXAN_RS04180	MXAN_0872
MXAN_RS04185	MXAN_0873
MXAN_RS04190	MXAN_0874
MXAN_RS04195	MXAN_0875
MXAN_RS04200	MXAN_0876
MXAN_RS04205	MXAN_0877
MXAN_RS04210	MXAN_0878
MXAN_RS04215	MXAN_0879
MXAN_RS04220	MXAN_0880
MXAN_RS04225	MXAN_0881
MXAN_RS04230	MXAN_0882
MXAN_RS04235
MXAN_RS04240	MXAN_0884
MXAN_RS04245	MXAN_0885
MXAN_RS04250	MXAN_0886
MXAN_RS04255	MXAN_0887
MXAN_RS04260	MXAN_0888
MXAN_RS04265	MXAN_0889
MXAN_RS04270	MXAN_0890
MXAN_RS04275	MXAN_0891
MXAN_RS04280	MXAN_0892
MXAN_RS04285	MXAN_0893
MXAN_RS04290	MXAN_0894
MXAN_RS04295	MXAN_0895
MXAN_RS04300	MXAN_0896
MXAN_RS04305	MXAN_0897
MXAN_RS04310	MXAN_0898
MXAN_RS04315	MXAN_0899
MXAN_RS04320	MXAN_0900
MXAN_RS04325	MXAN_0901
MXAN_RS04330	MXAN_0902
MXAN_RS04335	MXAN_0903
MXAN_RS04340	MXAN_0904
MXAN_RS04345	MXAN_0905
MXAN_RS04350	MXAN_0906
MXAN_RS04355	MXAN_0907
MXAN_RS04360	MXAN_0908
MXAN_RS04365	MXAN_0909
MXAN_RS04370	MXAN_0910
MXAN_RS04375	MXAN_0911
MXAN_RS04380	MXAN_0912
MXAN_RS04385	MXAN_0913
MXAN_RS04390	MXAN_0914
MXAN_RS04395	MXAN_0915
MXAN_RS04400	MXAN_0916
MXAN_RS04410	MXAN_0918
MXAN_RS04420	MXAN_0920
MXAN_RS04425	MXAN_0921
MXAN_RS04430	MXAN_0922
MXAN_RS04435	MXAN_0923
MXAN_RS04440	MXAN_0924
MXAN_RS04445	MXAN_0925
MXAN_RS04450	MXAN_0926
MXAN_RS04455	MXAN_0927
MXAN_RS04460	MXAN_0928
MXAN_RS04465	MXAN_0929
MXAN_RS04470	MXAN_0930
MXAN_RS04475	MXAN_0931
MXAN_RS04480	MXAN_0932
MXAN_RS04485	MXAN_0933
MXAN_RS04490	MXAN_0934
MXAN_RS04495
MXAN_RS04500	MXAN_0936
MXAN_RS04505	MXAN_0937
MXAN_RS04510	MXAN_0938
MXAN_RS04515	MXAN_0939
MXAN_RS04520	MXAN_0940
MXAN_RS04525	MXAN_0941
MXAN_RS04530	MXAN_0942
MXAN_RS04535	MXAN_0943
MXAN_RS04540	MXAN_0944
MXAN_RS04545	MXAN_0945
MXAN_RS04550	MXAN_0946
MXAN_RS04555
MXAN_RS04560	MXAN_0948
MXAN_RS04565	MXAN_0949
MXAN_RS04570	MXAN_0950
MXAN_RS04575	MXAN_0951
MXAN_RS04590	MXAN_0954
MXAN_RS04595	MXAN_0955
MXAN_RS04600	MXAN_0956
MXAN_RS04605	MXAN_0957
MXAN_RS04610	MXAN_0958
MXAN_RS04615	MXAN_0959
MXAN_RS04620	MXAN_0960
MXAN_RS04625	MXAN_0961
MXAN_RS04630	MXAN_0962
MXAN_RS04635	MXAN_0964
MXAN_RS04640	MXAN_0965
MXAN_RS04645	MXAN_0966
MXAN_RS04650	MXAN_0967
MXAN_RS04655	MXAN_0968
MXAN_RS04660	MXAN_0969
MXAN_RS04665	MXAN_0970
MXAN_RS04670	MXAN_0971
MXAN_RS04675
MXAN_RS04680
MXAN_RS04685	MXAN_0975
MXAN_RS04690	MXAN_0976
MXAN_RS04695	MXAN_0977
MXAN_RS04700	MXAN_0978
MXAN_RS04705	MXAN_0979
MXAN_RS04710	MXAN_0980
MXAN_RS04715	MXAN_0981
MXAN_RS04720	MXAN_0982
MXAN_RS04725	MXAN_0983
MXAN_RS04730	MXAN_0984
MXAN_RS04735	MXAN_0985
MXAN_RS04740	MXAN_0986
MXAN_RS04745
MXAN_RS04750	MXAN_0988
MXAN_RS04755
MXAN_RS04760	MXAN_0990
MXAN_RS04765	MXAN_0991
MXAN_RS04770	MXAN_0992
MXAN_RS04775	MXAN_0993
MXAN_RS04780	MXAN_0994
MXAN_RS04785	MXAN_0995
MXAN_RS04790	MXAN_0996
MXAN_RS04795	MXAN_0997
MXAN_RS04800	MXAN_0998
MXAN_RS04805	MXAN_1000
MXAN_RS04810	MXAN_1001
MXAN_RS04815	MXAN_1002
MXAN_RS04820	MXAN_1003
MXAN_RS04825	MXAN_1004
MXAN_RS04830	MXAN_1005
MXAN_RS04835	MXAN_1006
MXAN_RS04840	MXAN_1007
MXAN_RS04845	MXAN_1008
MXAN_RS04850	MXAN_1009
MXAN_RS04860	MXAN_1011
MXAN_RS04875	MXAN_1014
MXAN_RS04880	MXAN_1015
MXAN_RS04885	MXAN_1016
MXAN_RS04890	MXAN_1017
MXAN_RS04895	MXAN_1018
MXAN_RS04900	MXAN_1019
MXAN_RS04905	MXAN_1020
MXAN_RS04910	MXAN_1021
MXAN_RS04915	MXAN_1022
MXAN_RS04920	MXAN_1023
MXAN_RS04925	MXAN_1025
MXAN_RS04930	MXAN_1026
MXAN_RS04935	MXAN_1027
MXAN_RS04940	MXAN_1028
MXAN_RS04945	MXAN_1029
MXAN_RS04950	MXAN_1030
MXAN_RS04955	MXAN_1031
MXAN_RS04960	MXAN_1032
MXAN_RS04965	MXAN_1033
MXAN_RS04970	MXAN_1034
MXAN_RS04975	MXAN_1035
MXAN_RS04980	MXAN_1036
MXAN_RS04985	MXAN_1037
MXAN_RS04990	MXAN_1038
MXAN_RS04995	MXAN_1039
MXAN_RS05000	MXAN_1040
MXAN_RS05005	MXAN_1041
MXAN_RS05010	MXAN_1042
MXAN_RS05015	MXAN_1043
MXAN_RS05020	MXAN_1045
MXAN_RS05025	MXAN_1046
MXAN_RS05030	MXAN_1047
MXAN_RS05035	MXAN_1048
MXAN_RS05040	MXAN_1049
MXAN_RS05045	MXAN_1050
MXAN_RS05050	MXAN_1051
MXAN_RS05055	MXAN_1052
MXAN_RS05060	MXAN_1053
MXAN_RS05065	MXAN_1054
MXAN_RS05070	MXAN_1055
MXAN_RS05080	MXAN_1057
MXAN_RS05085	MXAN_1058
MXAN_RS05090	MXAN_1059
MXAN_RS05105	MXAN_1062
MXAN_RS05110	MXAN_1063
MXAN_RS05120	MXAN_1066
MXAN_RS05125	MXAN_1067
MXAN_RS05130	MXAN_1068
MXAN_RS05140	MXAN_1071
MXAN_RS05145	MXAN_1072
MXAN_RS05150	MXAN_1073
MXAN_RS05155	MXAN_1074
MXAN_RS05160	MXAN_1075
MXAN_RS05170	MXAN_1077
MXAN_RS05175	MXAN_1078
MXAN_RS05180	MXAN_1079
MXAN_RS05185	MXAN_1080
MXAN_RS05190	MXAN_1081
MXAN_RS05195	MXAN_1082
MXAN_RS05200	MXAN_1083
MXAN_RS05205	MXAN_1084
MXAN_RS05210	MXAN_1085
MXAN_RS05215	MXAN_1086
MXAN_RS05220	MXAN_1087
MXAN_RS05225	MXAN_1088
MXAN_RS05235	MXAN_1090
MXAN_RS05240	MXAN_1091
MXAN_RS05245	MXAN_1092
MXAN_RS05250	MXAN_1093
MXAN_RS05255	MXAN_1094
MXAN_RS05260	MXAN_1095
MXAN_RS05270
MXAN_RS05275	MXAN_1097
MXAN_RS05280	MXAN_1098
MXAN_RS05285	MXAN_1099
MXAN_RS05295	MXAN_1101
MXAN_RS05300	MXAN_1102
MXAN_RS05305	MXAN_1103
MXAN_RS05310	MXAN_1104
MXAN_RS05315	MXAN_1105
MXAN_RS05320	MXAN_1106
MXAN_RS05325	MXAN_1107
MXAN_RS05330	MXAN_1108
MXAN_RS05335	MXAN_1109
MXAN_RS05340	MXAN_1110
MXAN_RS05350	MXAN_1112
MXAN_RS05355	MXAN_1113
MXAN_RS05360	MXAN_1114
MXAN_RS05365	MXAN_1115
MXAN_RS05370	MXAN_1116
MXAN_RS05375	MXAN_1117
MXAN_RS05380	MXAN_1118
MXAN_RS05385	MXAN_1119
MXAN_RS05390	MXAN_1120
MXAN_RS05395	MXAN_1121
MXAN_RS05400	MXAN_1123
MXAN_RS05405	MXAN_1124
MXAN_RS05410	MXAN_1125
MXAN_RS05415	MXAN_1126
MXAN_RS05420	MXAN_1127
MXAN_RS05425	MXAN_1128
MXAN_RS05430	MXAN_1129
MXAN_RS05435	MXAN_1130
MXAN_RS05440
MXAN_RS05450	MXAN_1132
MXAN_RS05455	MXAN_1133
MXAN_RS05460	MXAN_1134
MXAN_RS05465	MXAN_1135
MXAN_RS05470	MXAN_1136
MXAN_RS05475	MXAN_1137
MXAN_RS05480	MXAN_1138
MXAN_RS05485	MXAN_1139
MXAN_RS05490	MXAN_1140
MXAN_RS05495	MXAN_1141
MXAN_RS05500	MXAN_1142
MXAN_RS05505	MXAN_1143
MXAN_RS05510	MXAN_1144
MXAN_RS05515	MXAN_1145
MXAN_RS05520	MXAN_1146
MXAN_RS05525	MXAN_1147
MXAN_RS05530	MXAN_1148
MXAN_RS05535	MXAN_1149
MXAN_RS05540	MXAN_1150
MXAN_RS05545	MXAN_1151
MXAN_RS05550	MXAN_1152
MXAN_RS05555	MXAN_1153
MXAN_RS05570	MXAN_1156
MXAN_RS05575	MXAN_1157
MXAN_RS05585	MXAN_1159
MXAN_RS05590	MXAN_1160
MXAN_RS05595	MXAN_1161
MXAN_RS05600	MXAN_1162
MXAN_RS05605	MXAN_1163
MXAN_RS05610	MXAN_1164
MXAN_RS05615
MXAN_RS05620
MXAN_RS05625	MXAN_1166
MXAN_RS05630	MXAN_1167
MXAN_RS05635
MXAN_RS05640	MXAN_1170
MXAN_RS05645	MXAN_1171
MXAN_RS05650	MXAN_1173
MXAN_RS05655	MXAN_1174
MXAN_RS05660	MXAN_1175
MXAN_RS05665	MXAN_1176
MXAN_RS05670	MXAN_1177
MXAN_RS05675	MXAN_1178
MXAN_RS05680	MXAN_1179
MXAN_RS05685
MXAN_RS05690	MXAN_1181
MXAN_RS05695	MXAN_1182
MXAN_RS05700	MXAN_1183
MXAN_RS05705	MXAN_1184
MXAN_RS05710	MXAN_1185
MXAN_RS05715	MXAN_1186
MXAN_RS05720	MXAN_1187
MXAN_RS05725	MXAN_1188
MXAN_RS05730	MXAN_1189
MXAN_RS05735	MXAN_1190
MXAN_RS05740	MXAN_1191
MXAN_RS05745	MXAN_1192
MXAN_RS05750	MXAN_1193
MXAN_RS05755	MXAN_1194
MXAN_RS05760	MXAN_1195
MXAN_RS05765
MXAN_RS05770	MXAN_1197
MXAN_RS05775	MXAN_1198
MXAN_RS05780	MXAN_1199
MXAN_RS05785	MXAN_1200
MXAN_RS05790	MXAN_1201
MXAN_RS05795	MXAN_1202
MXAN_RS05800	MXAN_1203
MXAN_RS05805	MXAN_1204
MXAN_RS05810	MXAN_1206
MXAN_RS05815
MXAN_RS05825	MXAN_1208
MXAN_RS05830	MXAN_1209
MXAN_RS05835
MXAN_RS05840	MXAN_1211
MXAN_RS05845	MXAN_1212
MXAN_RS05850	MXAN_1213
MXAN_RS05855	MXAN_1214
MXAN_RS05860	MXAN_1215
MXAN_RS05865	MXAN_1216
MXAN_RS05870	MXAN_1217
MXAN_RS05875	MXAN_1218
MXAN_RS05880	MXAN_1219
MXAN_RS05885	MXAN_1220
MXAN_RS05890	MXAN_1221
MXAN_RS05895	MXAN_1222
MXAN_RS05900	MXAN_1223
MXAN_RS05905	MXAN_1224
MXAN_RS05910	MXAN_1225
MXAN_RS05915	MXAN_1226
MXAN_RS05920	MXAN_1227
MXAN_RS05925	MXAN_1228
MXAN_RS05930	MXAN_1229
MXAN_RS05935	MXAN_1230
MXAN_RS05940	MXAN_1231
MXAN_RS05945
MXAN_RS05950	MXAN_1233
MXAN_RS05955	MXAN_1234
MXAN_RS05960	MXAN_1235
MXAN_RS05965	MXAN_1236
MXAN_RS05970	MXAN_1237
MXAN_RS05975	MXAN_1238
MXAN_RS05980	MXAN_1239
MXAN_RS06000	MXAN_1242
MXAN_RS06005	MXAN_1243
MXAN_RS06010	MXAN_1244
MXAN_RS06015	MXAN_1245
MXAN_RS06020	MXAN_1246
MXAN_RS06025	MXAN_1247
MXAN_RS06030	MXAN_1248
MXAN_RS06035	MXAN_1249
MXAN_RS06040	MXAN_1250
MXAN_RS06050	MXAN_1254
MXAN_RS06055	MXAN_1255
MXAN_RS06060	MXAN_1256
MXAN_RS06065
MXAN_RS06085
MXAN_RS06090	MXAN_1261
MXAN_RS06095	MXAN_1262
MXAN_RS06100	MXAN_1263
MXAN_RS06105	MXAN_1264
MXAN_RS06110	MXAN_1265
MXAN_RS06115	MXAN_1266
MXAN_RS06120	MXAN_1267
MXAN_RS06125	MXAN_1268
MXAN_RS06130	MXAN_1269
MXAN_RS06135	MXAN_1270
MXAN_RS06140	MXAN_1271
MXAN_RS06145	MXAN_1272
MXAN_RS06150	MXAN_1273
MXAN_RS06155
MXAN_RS06165	MXAN_1276
MXAN_RS06170	MXAN_1277
MXAN_RS06175	MXAN_1278
MXAN_RS06180	MXAN_1279
MXAN_RS06185	MXAN_1280
MXAN_RS06190	MXAN_1282
MXAN_RS06195	MXAN_1283
MXAN_RS06200	MXAN_1284
MXAN_RS06205	MXAN_1285
MXAN_RS06210
MXAN_RS06215	MXAN_1286
MXAN_RS06220	MXAN_1287
MXAN_RS06225	MXAN_1288
MXAN_RS06230	MXAN_1289
MXAN_RS06235	MXAN_1290
MXAN_RS06240	MXAN_1291
MXAN_RS06245	MXAN_1292
MXAN_RS06255	MXAN_1294
MXAN_RS06265	MXAN_1296
MXAN_RS06270	MXAN_1297
MXAN_RS06275	MXAN_1298
MXAN_RS06280	MXAN_1299
MXAN_RS06285	MXAN_1300
MXAN_RS06290	MXAN_1301
MXAN_RS06295
MXAN_RS06300	MXAN_1302
MXAN_RS06305	MXAN_1303
MXAN_RS06310	MXAN_1304
MXAN_RS06315	MXAN_1305
MXAN_RS06320	MXAN_1306
MXAN_RS06325	MXAN_1307
MXAN_RS06330	MXAN_1308
MXAN_RS06335	MXAN_1309
MXAN_RS06340	MXAN_1310
MXAN_RS06345	MXAN_1311
MXAN_RS06350	MXAN_1312
MXAN_RS06355	MXAN_1313
MXAN_RS06360	MXAN_1314
MXAN_RS06365	MXAN_1316
MXAN_RS06370	MXAN_1317
MXAN_RS06375	MXAN_1318
MXAN_RS06380	MXAN_1319
MXAN_RS06385	MXAN_1320
MXAN_RS06390	MXAN_1321
MXAN_RS06395	MXAN_1322
MXAN_RS06400	MXAN_1323
MXAN_RS06405	MXAN_1324
MXAN_RS06410	MXAN_1325
MXAN_RS06415	MXAN_1326
MXAN_RS06420	MXAN_1327
MXAN_RS06425	MXAN_1328
MXAN_RS06430	MXAN_1329
MXAN_RS06435	MXAN_1330
MXAN_RS06440	MXAN_1331
MXAN_RS06445	MXAN_1332
MXAN_RS06450	MXAN_1333
MXAN_RS06455	MXAN_1334
MXAN_RS06460	MXAN_1335
MXAN_RS06465	MXAN_1336
MXAN_RS06470	MXAN_1337
MXAN_RS06475	MXAN_1338
MXAN_RS06480	MXAN_1339
MXAN_RS06485	MXAN_1340
MXAN_RS06490	MXAN_1341
MXAN_RS06495	MXAN_1342
MXAN_RS06500	MXAN_1343
MXAN_RS06505	MXAN_1344
MXAN_RS06510	MXAN_1345
MXAN_RS06515	MXAN_1346
MXAN_RS06520	MXAN_1347
MXAN_RS06525	MXAN_1348
MXAN_RS06530	MXAN_1349
MXAN_RS06535	MXAN_1350
MXAN_RS06540	MXAN_1351
MXAN_RS06545	MXAN_1352
MXAN_RS06550
MXAN_RS06555	MXAN_1354
MXAN_RS06560	MXAN_1355
MXAN_RS06575	MXAN_1358
MXAN_RS06580	MXAN_1359
MXAN_RS06585	MXAN_1360
MXAN_RS06590	MXAN_1361
MXAN_RS06595	MXAN_1362
MXAN_RS06605	MXAN_1364
MXAN_RS06610	MXAN_1365
MXAN_RS06615	MXAN_1366
MXAN_RS06620	MXAN_1367
MXAN_RS06625	MXAN_1368
MXAN_RS06630	MXAN_1369
MXAN_RS06635
MXAN_RS06640	MXAN_1371
MXAN_RS06645	MXAN_1372
MXAN_RS06650	MXAN_1373
MXAN_RS06655	MXAN_1374
MXAN_RS06660	MXAN_1375
MXAN_RS06665	MXAN_1376
MXAN_RS06670	MXAN_1377
MXAN_RS06675	MXAN_1378
MXAN_RS06680	MXAN_1379
MXAN_RS06685
MXAN_RS06690	MXAN_1380
MXAN_RS06695	MXAN_1381
MXAN_RS06700	MXAN_1382
MXAN_RS06710	MXAN_1384
MXAN_RS06725	MXAN_1387
MXAN_RS06735	MXAN_1389
MXAN_RS06740	MXAN_1390
MXAN_RS06745	MXAN_1391
MXAN_RS06750	MXAN_1392
MXAN_RS06755	MXAN_1393
MXAN_RS06760	MXAN_1394
MXAN_RS06765	MXAN_1395
MXAN_RS06770	MXAN_1396
MXAN_RS06775	MXAN_1397
MXAN_RS06780	MXAN_1398
MXAN_RS06785	MXAN_1399
MXAN_RS06790	MXAN_1400
MXAN_RS06795	MXAN_1401
MXAN_RS06800	MXAN_1402
MXAN_RS06805	MXAN_1403
MXAN_RS06810	MXAN_1404
MXAN_RS06815	MXAN_1405
MXAN_RS06820	MXAN_1406
MXAN_RS06825	MXAN_1407
MXAN_RS06830	MXAN_1408
MXAN_RS06835	MXAN_1409
MXAN_RS06840	MXAN_1410
MXAN_RS06845	MXAN_1412
MXAN_RS06850	MXAN_1413
MXAN_RS06855	MXAN_1414
MXAN_RS06860	MXAN_1415
MXAN_RS06865	MXAN_1416
MXAN_RS06870	MXAN_1417
MXAN_RS06875	MXAN_1418
MXAN_RS06880
MXAN_RS06885	MXAN_1420
MXAN_RS06890	MXAN_1421
MXAN_RS06895	MXAN_1422
MXAN_RS06900	MXAN_1423
MXAN_RS06905	MXAN_1424
MXAN_RS06915	MXAN_1426
MXAN_RS06920	MXAN_1427
MXAN_RS06930	MXAN_1429
MXAN_RS06935	MXAN_1430
MXAN_RS06945	MXAN_1432
MXAN_RS06950	MXAN_1433
MXAN_RS06955	MXAN_1434
MXAN_RS06960	MXAN_1435
MXAN_RS06965	MXAN_1436
MXAN_RS06975	MXAN_1438
MXAN_RS06980	MXAN_1439
MXAN_RS06985	MXAN_1440
MXAN_RS06995	MXAN_1442
MXAN_RS07000	MXAN_1443
MXAN_RS07005	MXAN_1444
MXAN_RS07010	MXAN_1445
MXAN_RS07015	MXAN_1446
MXAN_RS07020	MXAN_1447
MXAN_RS07025	MXAN_1448
MXAN_RS07030	MXAN_1449
MXAN_RS07035	MXAN_1450
MXAN_RS07040	MXAN_1451
MXAN_RS07045	MXAN_1452
MXAN_RS07050	MXAN_1453
MXAN_RS07055	MXAN_1454
MXAN_RS07060	MXAN_1455
MXAN_RS07065	MXAN_1456
MXAN_RS07070	MXAN_1457
MXAN_RS07075	MXAN_1458
MXAN_RS07080	MXAN_1459
MXAN_RS07085	MXAN_1460
MXAN_RS07090	MXAN_1461
MXAN_RS07095	MXAN_1462
MXAN_RS07100	MXAN_1463
MXAN_RS07105	MXAN_1464
MXAN_RS07110	MXAN_1465
MXAN_RS07115	MXAN_1466
MXAN_RS07120	MXAN_1467
MXAN_RS07125	MXAN_1468
MXAN_RS07135	MXAN_1470
MXAN_RS07140	MXAN_1471
MXAN_RS07145	MXAN_1472
MXAN_RS07150	MXAN_1473
MXAN_RS07155	MXAN_1474
MXAN_RS07160	MXAN_1475
MXAN_RS07170	MXAN_1477
MXAN_RS07175	MXAN_1478
MXAN_RS07180	MXAN_1479
MXAN_RS07185	MXAN_1480
MXAN_RS07190	MXAN_1481
MXAN_RS07195	MXAN_1482
MXAN_RS07200	MXAN_1483
MXAN_RS07205	MXAN_1484
MXAN_RS07210	MXAN_1485
MXAN_RS07215	MXAN_1486
MXAN_RS07220	MXAN_1487
MXAN_RS07225	MXAN_1488
MXAN_RS07230
MXAN_RS07235	MXAN_1489
MXAN_RS07240	MXAN_1490
MXAN_RS07245	MXAN_1491
MXAN_RS07250
MXAN_RS07255	MXAN_1493
MXAN_RS07260	MXAN_1495
MXAN_RS07265	tial=true
MXAN_RS07270	MXAN_1497
MXAN_RS07275	MXAN_1498
MXAN_RS07280	MXAN_1499
MXAN_RS07285	MXAN_1500
MXAN_RS07290	MXAN_1501
MXAN_RS07295
MXAN_RS07300	MXAN_1503
MXAN_RS07305	MXAN_1504
MXAN_RS07310	MXAN_1505
MXAN_RS07315	MXAN_1506
MXAN_RS07320	MXAN_1507
MXAN_RS07325	MXAN_1508
MXAN_RS07330	MXAN_1509
MXAN_RS07335	MXAN_1510
MXAN_RS07340	MXAN_1511
MXAN_RS07345	MXAN_1512
MXAN_RS07350	MXAN_1513
MXAN_RS07355	MXAN_1514
MXAN_RS07360	MXAN_1515
MXAN_RS07365	MXAN_1516
MXAN_RS07370	MXAN_1517
MXAN_RS07375	MXAN_1518
MXAN_RS07385	MXAN_1520
MXAN_RS07390	MXAN_1521
MXAN_RS07395	MXAN_1522
MXAN_RS07400	MXAN_1523
MXAN_RS07410	MXAN_1525
MXAN_RS07415	MXAN_1527
MXAN_RS07420	MXAN_1528
MXAN_RS07425	MXAN_1529
MXAN_RS07430	MXAN_1530
MXAN_RS07435	MXAN_1531
MXAN_RS07440	MXAN_1532
MXAN_RS07455	MXAN_1535
MXAN_RS07460	MXAN_1536
MXAN_RS07465	MXAN_1537
MXAN_RS07470	MXAN_1539
MXAN_RS07475	MXAN_1540
MXAN_RS07480	MXAN_1541
MXAN_RS07485
MXAN_RS07490	MXAN_1542
MXAN_RS07495	MXAN_1544
MXAN_RS07500	MXAN_1545
MXAN_RS07505	MXAN_1546
MXAN_RS07510	MXAN_1547
MXAN_RS07515	MXAN_1548
MXAN_RS07520	MXAN_1549
MXAN_RS07525	MXAN_1550
MXAN_RS07530	MXAN_1551
MXAN_RS07535	MXAN_1552
MXAN_RS07540	MXAN_1553
MXAN_RS07545
MXAN_RS07550	MXAN_1554
MXAN_RS07555	MXAN_1555
MXAN_RS07560	MXAN_1556
MXAN_RS07565	MXAN_1557
MXAN_RS07570	MXAN_1558
MXAN_RS07575	MXAN_1559
MXAN_RS07580	MXAN_1560
MXAN_RS07585	MXAN_1561
MXAN_RS07590	MXAN_1562
MXAN_RS07595	MXAN_1563
MXAN_RS07600	MXAN_1564
MXAN_RS07605	MXAN_1565
MXAN_RS07610	MXAN_1566
MXAN_RS07615	MXAN_1567
MXAN_RS07620	MXAN_1568
MXAN_RS07625	MXAN_1569
MXAN_RS07630	MXAN_1570
MXAN_RS07640	MXAN_1572
MXAN_RS07645	MXAN_1573
MXAN_RS07650	MXAN_1574
MXAN_RS07655	MXAN_1575
MXAN_RS07660	MXAN_1576
MXAN_RS07665
MXAN_RS07670	MXAN_1578
MXAN_RS07675	MXAN_1579
MXAN_RS07680	MXAN_1580
MXAN_RS07685	MXAN_1581
MXAN_RS07690	MXAN_1582
MXAN_RS07695	MXAN_1583
MXAN_RS07700	MXAN_1584
MXAN_RS07705	MXAN_1585
MXAN_RS07710	MXAN_1586
MXAN_RS07715	MXAN_1587
MXAN_RS07720	MXAN_1588
MXAN_RS07725	MXAN_1589
MXAN_RS07730	MXAN_1590
MXAN_RS07735	MXAN_1591
MXAN_RS07740	MXAN_1592
MXAN_RS07745	MXAN_1593
MXAN_RS07750	MXAN_1594
MXAN_RS07755	MXAN_1595
MXAN_RS07760	MXAN_1596
MXAN_RS07765	MXAN_1597
MXAN_RS07770	MXAN_1598
MXAN_RS07775	MXAN_1599
MXAN_RS07780	MXAN_1600
MXAN_RS07785	MXAN_1601
MXAN_RS07790	MXAN_1602
MXAN_RS07795	MXAN_1603
MXAN_RS07800	MXAN_1604
MXAN_RS07805	MXAN_1605
MXAN_RS07810	MXAN_1606
MXAN_RS07815	MXAN_1607
MXAN_RS07820	MXAN_1608
MXAN_RS07825	MXAN_1610
MXAN_RS07830	MXAN_1611
MXAN_RS07835	MXAN_1612
MXAN_RS07840	MXAN_1613
MXAN_RS07845	MXAN_1614
MXAN_RS07850	MXAN_1615
MXAN_RS07855	MXAN_1616
MXAN_RS07860	MXAN_1617
MXAN_RS07865	MXAN_1618
MXAN_RS07870	MXAN_1619
MXAN_RS07875	MXAN_1620
MXAN_RS07880	MXAN_1621
MXAN_RS07885
MXAN_RS07890
MXAN_RS07895	MXAN_1623
MXAN_RS07900	MXAN_1624
MXAN_RS07905	MXAN_1625
MXAN_RS07910	MXAN_1626
MXAN_RS07915	MXAN_1627
MXAN_RS07920	MXAN_1628
MXAN_RS07925
MXAN_RS07930
MXAN_RS07935	MXAN_1632
MXAN_RS07940	MXAN_1633
MXAN_RS07945	MXAN_1634
MXAN_RS07950	MXAN_1636
MXAN_RS07955	MXAN_1638
MXAN_RS07960	MXAN_1639
MXAN_RS07965	MXAN_1640
MXAN_RS07970	MXAN_1641
MXAN_RS07975	MXAN_1642
MXAN_RS07980	MXAN_1643
MXAN_RS07985	MXAN_1644
MXAN_RS07990	MXAN_1645
MXAN_RS07995	MXAN_1646
MXAN_RS08000	MXAN_1647
MXAN_RS08005	MXAN_1648
MXAN_RS08010	MXAN_1649
MXAN_RS08015	MXAN_1650
MXAN_RS08020	MXAN_1651
MXAN_RS08025	MXAN_1652
MXAN_RS08030	MXAN_1653
MXAN_RS08035	MXAN_1654
MXAN_RS08040	MXAN_1656
MXAN_RS08045	MXAN_1657
MXAN_RS08050	MXAN_1658
MXAN_RS08055	MXAN_1659
MXAN_RS08060	MXAN_1660
MXAN_RS08065	MXAN_1661
MXAN_RS08070	MXAN_1663
MXAN_RS08075	MXAN_1664
MXAN_RS08080	MXAN_1665
MXAN_RS08085	MXAN_1666
MXAN_RS08090	MXAN_1667
MXAN_RS08095	MXAN_1668
MXAN_RS08100	MXAN_1669
MXAN_RS08105	MXAN_1671
MXAN_RS08110	MXAN_1672
MXAN_RS08115	MXAN_1673
MXAN_RS08120	MXAN_1674
MXAN_RS08125	MXAN_1675
MXAN_RS08130	MXAN_1676
MXAN_RS08135	MXAN_1677
MXAN_RS08140	MXAN_1678
MXAN_RS08145	MXAN_1679
MXAN_RS08150	MXAN_1680
MXAN_RS08155	MXAN_1681
MXAN_RS08160	MXAN_1682
MXAN_RS08165	MXAN_1683
MXAN_RS08170	MXAN_1684
MXAN_RS08175	MXAN_1686
MXAN_RS08180	MXAN_1687
MXAN_RS08185	MXAN_1688
MXAN_RS08190	MXAN_1689
MXAN_RS08195	MXAN_1690
MXAN_RS08200	MXAN_1691
MXAN_RS08205	MXAN_1692
MXAN_RS08210	MXAN_1693
MXAN_RS08215
MXAN_RS08220	MXAN_1695
MXAN_RS08225	MXAN_1696
MXAN_RS08230	MXAN_1697
MXAN_RS08235	MXAN_1698
MXAN_RS08240	MXAN_1699
MXAN_RS08245	MXAN_1700
MXAN_RS08250	MXAN_1701
MXAN_RS08255	MXAN_1702
MXAN_RS08260	MXAN_1703
MXAN_RS08265
MXAN_RS08270	MXAN_1705
MXAN_RS08275	MXAN_1706
MXAN_RS08280	MXAN_1707
MXAN_RS08285	MXAN_1708
MXAN_RS08290	MXAN_1709
MXAN_RS08295	MXAN_1710
MXAN_RS08300
MXAN_RS08305	MXAN_1711
MXAN_RS08310
MXAN_RS08315	MXAN_1712
MXAN_RS08320	MXAN_1713
MXAN_RS08325	MXAN_1714
MXAN_RS08330	MXAN_1715
MXAN_RS08340	MXAN_1717
MXAN_RS08345	MXAN_1718
MXAN_RS08350	MXAN_1719
MXAN_RS08355	MXAN_1720
MXAN_RS08360	MXAN_1721
MXAN_RS08365
MXAN_RS08375	MXAN_1726
MXAN_RS08385
MXAN_RS08390	MXAN_1728
MXAN_RS08395	MXAN_1729
MXAN_RS08400
MXAN_RS08405
MXAN_RS08410
MXAN_RS08415	MXAN_1732
MXAN_RS08420	MXAN_1733
MXAN_RS08425	MXAN_1735
MXAN_RS08430	MXAN_1736
MXAN_RS08435	MXAN_1737
MXAN_RS08440	MXAN_1739
MXAN_RS08445	MXAN_1740
MXAN_RS08450	MXAN_1741
MXAN_RS08455	MXAN_1742
MXAN_RS08460	MXAN_1743
MXAN_RS08465	MXAN_1744
MXAN_RS08470	MXAN_1745
MXAN_RS08475	MXAN_1746
MXAN_RS08480
MXAN_RS08485	MXAN_1748
MXAN_RS08490	MXAN_1751
MXAN_RS08495	MXAN_1752
MXAN_RS08500	MXAN_1753
MXAN_RS08505	MXAN_1754
MXAN_RS08510	MXAN_1756
MXAN_RS08515	MXAN_1757
MXAN_RS08520	MXAN_1758
MXAN_RS08525	MXAN_1759
MXAN_RS08530	MXAN_1760
MXAN_RS08535
MXAN_RS08545	MXAN_1765
MXAN_RS08550	MXAN_1766
MXAN_RS08555	MXAN_1767
MXAN_RS08560
MXAN_RS08565	MXAN_1769
MXAN_RS08570	MXAN_1770
MXAN_RS08575
MXAN_RS08580
MXAN_RS08585	MXAN_1774
MXAN_RS08590	MXAN_1775
MXAN_RS08595	MXAN_1776
MXAN_RS08600	MXAN_1777
MXAN_RS08605
MXAN_RS08610
MXAN_RS08620
MXAN_RS08625	tial=true
MXAN_RS08630	MXAN_1783
MXAN_RS08635
MXAN_RS08640	MXAN_1784
MXAN_RS08645
MXAN_RS08650	MXAN_1786
MXAN_RS08655	MXAN_1788
MXAN_RS08660	MXAN_1789
MXAN_RS08665	MXAN_1790
MXAN_RS08670	MXAN_1791
MXAN_RS08675	MXAN_1792
MXAN_RS08680	MXAN_1793
MXAN_RS08685
MXAN_RS08690
MXAN_RS08695	MXAN_1796
MXAN_RS08700	MXAN_1797
MXAN_RS08710	MXAN_1800
MXAN_RS08715	MXAN_1801
MXAN_RS08720
MXAN_RS08725	MXAN_1805
MXAN_RS08730	MXAN_1806
MXAN_RS08735	MXAN_1808
MXAN_RS08740	MXAN_1809
MXAN_RS08745	MXAN_1810
MXAN_RS08750	MXAN_1811
MXAN_RS08755
MXAN_RS08760
MXAN_RS08765	MXAN_1813
MXAN_RS08770	MXAN_1814
MXAN_RS08775	MXAN_1815
MXAN_RS08780	MXAN_1816
MXAN_RS08785
MXAN_RS08790	MXAN_1818
MXAN_RS08795	MXAN_1819
MXAN_RS08800	MXAN_1820
MXAN_RS08805
MXAN_RS08810	MXAN_1821
MXAN_RS08815	MXAN_1822
MXAN_RS08820	MXAN_1823
MXAN_RS08825
MXAN_RS08830	MXAN_1826
MXAN_RS08835	MXAN_1827
MXAN_RS08840	MXAN_1828
MXAN_RS08845
MXAN_RS08850	MXAN_1829
MXAN_RS08855	MXAN_1831
MXAN_RS08860	MXAN_1832
MXAN_RS08865	MXAN_1833
MXAN_RS08870	MXAN_1834
MXAN_RS08875	MXAN_1835
MXAN_RS08880	MXAN_1836
MXAN_RS08885	MXAN_1837
MXAN_RS08890	MXAN_1838
MXAN_RS08895	MXAN_1839
MXAN_RS08900	MXAN_1840
MXAN_RS08905
MXAN_RS08910	MXAN_1842
MXAN_RS08915	MXAN_1843
MXAN_RS08920	MXAN_1844
MXAN_RS08925	MXAN_1845
MXAN_RS08930	MXAN_1846
MXAN_RS08935	MXAN_1847
MXAN_RS08940	MXAN_1848
MXAN_RS08945	MXAN_1849
MXAN_RS08950	MXAN_1850
MXAN_RS08955	MXAN_1851
MXAN_RS08960	MXAN_1852
MXAN_RS08965	MXAN_1853
MXAN_RS08975	MXAN_1855
MXAN_RS08980	MXAN_1856
MXAN_RS08985	MXAN_1857
MXAN_RS08990	MXAN_1858
MXAN_RS08995	MXAN_1859
MXAN_RS09000	MXAN_1860
MXAN_RS09005	MXAN_1861
MXAN_RS09010	MXAN_1862
MXAN_RS09015	MXAN_1863
MXAN_RS09020	MXAN_1864
MXAN_RS09025	MXAN_1865
MXAN_RS09030	MXAN_1866
MXAN_RS09035	MXAN_1867
MXAN_RS09040	MXAN_1868
MXAN_RS09045	MXAN_1869
MXAN_RS09050
MXAN_RS09055	MXAN_1870
MXAN_RS09060
MXAN_RS09065	MXAN_1872
MXAN_RS09070	MXAN_1873
MXAN_RS09075	MXAN_1874
MXAN_RS09080	MXAN_1875
MXAN_RS09085
MXAN_RS09090	MXAN_1876
MXAN_RS09095	MXAN_1877
MXAN_RS09100	MXAN_1878
MXAN_RS09105	MXAN_1879
MXAN_RS09110	MXAN_1880
MXAN_RS09115	MXAN_1881
MXAN_RS09120	MXAN_1882
MXAN_RS09125	MXAN_1883
MXAN_RS09130	MXAN_1884
MXAN_RS09135
MXAN_RS09140
MXAN_RS09145	MXAN_1886
MXAN_RS09150	MXAN_1887
MXAN_RS09155	MXAN_1888
MXAN_RS09160	MXAN_1890
MXAN_RS09165
MXAN_RS09170	MXAN_1892
MXAN_RS09175	MXAN_1893
MXAN_RS09180	MXAN_1894
MXAN_RS09185	MXAN_1895
MXAN_RS09190	MXAN_1896
MXAN_RS09195	MXAN_1897
MXAN_RS09200	MXAN_1898
MXAN_RS09205	MXAN_1899
MXAN_RS09210
MXAN_RS09215	MXAN_1900
MXAN_RS09225
MXAN_RS09230	MXAN_1903
MXAN_RS09235	MXAN_1904
MXAN_RS09240	MXAN_1905
MXAN_RS09245	MXAN_1907
MXAN_RS09250	MXAN_1908
MXAN_RS09255	MXAN_1909
MXAN_RS09260	MXAN_1910
MXAN_RS09265	MXAN_1911
MXAN_RS09275
MXAN_RS09280	MXAN_1914
MXAN_RS09285	MXAN_1915
MXAN_RS09290	MXAN_1916
MXAN_RS09295	MXAN_1917
MXAN_RS09300	MXAN_1918
MXAN_RS09305	MXAN_1919
MXAN_RS09310	MXAN_1920
MXAN_RS09315	MXAN_1921
MXAN_RS09320	MXAN_1922
MXAN_RS09325	MXAN_1923
MXAN_RS09330	MXAN_1924
MXAN_RS09335	MXAN_1925
MXAN_RS09340	MXAN_1926
MXAN_RS09345	MXAN_1927
MXAN_RS09350	MXAN_1928
MXAN_RS09355	MXAN_1929
MXAN_RS09360	MXAN_1930
MXAN_RS09365	MXAN_1931
MXAN_RS09375	MXAN_1933
MXAN_RS09380	MXAN_1934
MXAN_RS09385	MXAN_1935
MXAN_RS09390	MXAN_1936
MXAN_RS09395	MXAN_1937
MXAN_RS09400	MXAN_1938
MXAN_RS09405	MXAN_1939
MXAN_RS09410	MXAN_1940
MXAN_RS09415	MXAN_1941
MXAN_RS09420	MXAN_1942
MXAN_RS09425	MXAN_1943
MXAN_RS09430	MXAN_1944
MXAN_RS09435	MXAN_1945
MXAN_RS09440	MXAN_1946
MXAN_RS09445	MXAN_1947
MXAN_RS09450	MXAN_1948
MXAN_RS09455	MXAN_1949
MXAN_RS09460	MXAN_1950
MXAN_RS09465	MXAN_1951
MXAN_RS09470	MXAN_1952
MXAN_RS09475	MXAN_1953
MXAN_RS09485	MXAN_1955
MXAN_RS09495	MXAN_1957
MXAN_RS09500	eudo=true
MXAN_RS09505	MXAN_1961
MXAN_RS09510	MXAN_1962
MXAN_RS09515	MXAN_1963
MXAN_RS09520
MXAN_RS09525	MXAN_1965
MXAN_RS09530	MXAN_1966
MXAN_RS09535	MXAN_1967
MXAN_RS09540	MXAN_1968
MXAN_RS09545	MXAN_1969
MXAN_RS09550	MXAN_1970
MXAN_RS09560	MXAN_1972
MXAN_RS09565	MXAN_1973
MXAN_RS09570	MXAN_1974
MXAN_RS09575	MXAN_1975
MXAN_RS09585	MXAN_1977
MXAN_RS09590	MXAN_1978
MXAN_RS09595	MXAN_1979
MXAN_RS09600	MXAN_1980
MXAN_RS09605	MXAN_1981
MXAN_RS09610	MXAN_1982
MXAN_RS09615	MXAN_1983
MXAN_RS09620	MXAN_1984
MXAN_RS09625	MXAN_1985
MXAN_RS09635	MXAN_1987
MXAN_RS09640	MXAN_1988
MXAN_RS09645	MXAN_1990
MXAN_RS09650	MXAN_1991
MXAN_RS09655	MXAN_1992
MXAN_RS09660	MXAN_1993
MXAN_RS09665	MXAN_1994
MXAN_RS09670	MXAN_1995
MXAN_RS09675	MXAN_1996
MXAN_RS09680	MXAN_1997
MXAN_RS09685	MXAN_1998
MXAN_RS09690	MXAN_1999
MXAN_RS09695	MXAN_2000
MXAN_RS09700	MXAN_2001
MXAN_RS09710	MXAN_2003
MXAN_RS09715	MXAN_2004
MXAN_RS09725	MXAN_2006
MXAN_RS09730	MXAN_2007
MXAN_RS09735	MXAN_2008
MXAN_RS09740	MXAN_2009
MXAN_RS09750	MXAN_2011
MXAN_RS09755	MXAN_2012
MXAN_RS09770	MXAN_2015
MXAN_RS09775	MXAN_2016
MXAN_RS09780	MXAN_2017
MXAN_RS09785	MXAN_2018
MXAN_RS09790	MXAN_2019
MXAN_RS09795	MXAN_2020
MXAN_RS09800	MXAN_2021
MXAN_RS09805	MXAN_2022
MXAN_RS09810	MXAN_2023
MXAN_RS09820	MXAN_2025
MXAN_RS09825	MXAN_2026
MXAN_RS09830	MXAN_2027
MXAN_RS09835	MXAN_2028
MXAN_RS09840	MXAN_2029
MXAN_RS09845	MXAN_2030
MXAN_RS09850	MXAN_2031
MXAN_RS09855	MXAN_2032
MXAN_RS09860	MXAN_2033
MXAN_RS09865	MXAN_2034
MXAN_RS09870	MXAN_2035
MXAN_RS09875	MXAN_2036
MXAN_RS09880	MXAN_2037
MXAN_RS09885	MXAN_2039
MXAN_RS09890	MXAN_2040
MXAN_RS09895	MXAN_2041
MXAN_RS09900	MXAN_2042
MXAN_RS09905	MXAN_2043
MXAN_RS09910	MXAN_2044
MXAN_RS09915	MXAN_2045
MXAN_RS09920	MXAN_2046
MXAN_RS09935
MXAN_RS09940
MXAN_RS09945
MXAN_RS09950	MXAN_2050
MXAN_RS09960	MXAN_2052
MXAN_RS09965	MXAN_2053
MXAN_RS09970	MXAN_2054
MXAN_RS09980	MXAN_2056
MXAN_RS09985	MXAN_2057
MXAN_RS09990	MXAN_2058
MXAN_RS09995	MXAN_2059
MXAN_RS10000	MXAN_2060
MXAN_RS10005	MXAN_2061
MXAN_RS10010	MXAN_2062
MXAN_RS10015	MXAN_2063
MXAN_RS10020	MXAN_2064
MXAN_RS10025	MXAN_2065
MXAN_RS10030	MXAN_2066
MXAN_RS10035	MXAN_2068
MXAN_RS10040	MXAN_2069
MXAN_RS10045	MXAN_2070
MXAN_RS10055	MXAN_2072
MXAN_RS10065	MXAN_2074
MXAN_RS10070	MXAN_2075
MXAN_RS10075	MXAN_2076
MXAN_RS10080	MXAN_2077
MXAN_RS10085	MXAN_2078
MXAN_RS10090	MXAN_2079
MXAN_RS10095	MXAN_2080
MXAN_RS10100	MXAN_2081
MXAN_RS10105	MXAN_2082
MXAN_RS10110
MXAN_RS10115	MXAN_2084
MXAN_RS10120	MXAN_2085
MXAN_RS10125	MXAN_2087
MXAN_RS10130	MXAN_2088
MXAN_RS10135	MXAN_2089
MXAN_RS10140	MXAN_2090
MXAN_RS10145	MXAN_2091
MXAN_RS10150	MXAN_2092
MXAN_RS10155	MXAN_2094
MXAN_RS10160	MXAN_2095
MXAN_RS10165	MXAN_2096
MXAN_RS10170	MXAN_2097
MXAN_RS10175	MXAN_2098
MXAN_RS10180	MXAN_2099
MXAN_RS10185	MXAN_2100
MXAN_RS10190
MXAN_RS10200
MXAN_RS10205	MXAN_2105
MXAN_RS10210	MXAN_2106
MXAN_RS10215	MXAN_2107
MXAN_RS10220	MXAN_2108
MXAN_RS10225	MXAN_2109
MXAN_RS10230
MXAN_RS10235
MXAN_RS10240	MXAN_2112
MXAN_RS10245	MXAN_2113
MXAN_RS10250	MXAN_2115
MXAN_RS10255
MXAN_RS10260
MXAN_RS10265	MXAN_2117
MXAN_RS10270	MXAN_2118
MXAN_RS10275	MXAN_2119
MXAN_RS10280
MXAN_RS10285	MXAN_2122
MXAN_RS10295
MXAN_RS10300	MXAN_2127
MXAN_RS10305
MXAN_RS10310
MXAN_RS10315	MXAN_2128
MXAN_RS10320	MXAN_2129
MXAN_RS10325	MXAN_2132
MXAN_RS10330	MXAN_2134
MXAN_RS10335
MXAN_RS10340	MXAN_2136
MXAN_RS10345
MXAN_RS10350	MXAN_2137
MXAN_RS10355	MXAN_2139
MXAN_RS10360	MXAN_2140
MXAN_RS10365	MXAN_2141
MXAN_RS10370	MXAN_2142
MXAN_RS10375	MXAN_2143
MXAN_RS10380	MXAN_2144
MXAN_RS10385	MXAN_2145
MXAN_RS10390	MXAN_2146
MXAN_RS10395	MXAN_2147
MXAN_RS10400	MXAN_2148
MXAN_RS10405	MXAN_2150
MXAN_RS10410	MXAN_2151
MXAN_RS10415	MXAN_2152
MXAN_RS10420	MXAN_2154
MXAN_RS10425	MXAN_2155
MXAN_RS10430	MXAN_2156
MXAN_RS10435
MXAN_RS10440	MXAN_2158
MXAN_RS10445	MXAN_2159
MXAN_RS10450	MXAN_2160
MXAN_RS10455	MXAN_2162
MXAN_RS10460	MXAN_2163
MXAN_RS10465	MXAN_2164
MXAN_RS10470	MXAN_2165
MXAN_RS10480	MXAN_2168
MXAN_RS10485	MXAN_2169
MXAN_RS10490	MXAN_2170
MXAN_RS10495
MXAN_RS10500	MXAN_2173
MXAN_RS10505	MXAN_2174
MXAN_RS10510	MXAN_2175
MXAN_RS10515	MXAN_2176
MXAN_RS10520	MXAN_2177
MXAN_RS10525	MXAN_2178
MXAN_RS10530	MXAN_2179
MXAN_RS10535	MXAN_2180
MXAN_RS10540	MXAN_2181
MXAN_RS10545	MXAN_2183
MXAN_RS10550	MXAN_2184
MXAN_RS10555	MXAN_2185
MXAN_RS10560	MXAN_2186
MXAN_RS10565	MXAN_2187
MXAN_RS10570	MXAN_2188
MXAN_RS10575	MXAN_2189
[truncated: 5,386 more rows]

## Sheet: MYSTI
		New_annotation	Old_annotation
		MYSTI_RS00005	MYSTI_00001
		MYSTI_RS00010	MYSTI_00002
		MYSTI_RS00015	MYSTI_00003
		MYSTI_RS00020	MYSTI_00004
		MYSTI_RS00025	MYSTI_00005
		MYSTI_RS00030	MYSTI_00006
		MYSTI_RS00035	MYSTI_00007
		MYSTI_RS00040	MYSTI_00008
		MYSTI_RS00045	MYSTI_00009
		MYSTI_RS00050	MYSTI_00010
		MYSTI_RS00055	MYSTI_00011
		MYSTI_RS00060	MYSTI_00012
		MYSTI_RS00065	MYSTI_00013
		MYSTI_RS00070	MYSTI_00014
		MYSTI_RS00075	MYSTI_00015
		MYSTI_RS00080	MYSTI_00016
		MYSTI_RS00085	MYSTI_00017
		MYSTI_RS00090	MYSTI_00018
		MYSTI_RS00095	MYSTI_00019
		MYSTI_RS00100	MYSTI_00020
		MYSTI_RS00105	MYSTI_00021
		MYSTI_RS00110	MYSTI_00022
		MYSTI_RS00115	MYSTI_00023
		MYSTI_RS00120	MYSTI_00024
		MYSTI_RS00125	MYSTI_00025
		MYSTI_RS00130	MYSTI_00026
		MYSTI_RS00135
		MYSTI_RS00140	MYSTI_00028
		MYSTI_RS00145	MYSTI_00029
		MYSTI_RS00150	MYSTI_00030
		MYSTI_RS00155	MYSTI_00031
		MYSTI_RS00160	MYSTI_00032
		MYSTI_RS00165	MYSTI_00033
		MYSTI_RS00170	MYSTI_00034
		MYSTI_RS00180	MYSTI_00036
		MYSTI_RS00185	MYSTI_00037
		MYSTI_RS00190	MYSTI_00038
		MYSTI_RS00195	MYSTI_00039
		MYSTI_RS00200	MYSTI_00040
		MYSTI_RS00205	MYSTI_00041
		MYSTI_RS00210	MYSTI_00042
		MYSTI_RS00220	MYSTI_00044
		MYSTI_RS00225	MYSTI_00045
		MYSTI_RS00230	MYSTI_00046
		MYSTI_RS00235	MYSTI_00047
		MYSTI_RS00240	MYSTI_00048
		MYSTI_RS00245	MYSTI_00049
		MYSTI_RS00260	MYSTI_00052
		MYSTI_RS00265	MYSTI_00053
		MYSTI_RS00270	MYSTI_00054
		MYSTI_RS00275	MYSTI_00055
		MYSTI_RS00280	MYSTI_00056
		MYSTI_RS00290	MYSTI_00058
		MYSTI_RS00295	MYSTI_00059
		MYSTI_RS00300	MYSTI_00060
		MYSTI_RS00305	MYSTI_00061
		MYSTI_RS00310	MYSTI_00062
		MYSTI_RS00315	MYSTI_00063
		MYSTI_RS00320	MYSTI_00064
		MYSTI_RS00325	MYSTI_00065
		MYSTI_RS00330	MYSTI_00066
		MYSTI_RS00335	MYSTI_00067
		MYSTI_RS00340	MYSTI_00068
		MYSTI_RS00345	MYSTI_00069
		MYSTI_RS00350	MYSTI_00070
		MYSTI_RS00355	MYSTI_00071
		MYSTI_RS00360	MYSTI_00072
		MYSTI_RS00365	MYSTI_00073
		MYSTI_RS00370	MYSTI_00074
		MYSTI_RS00375	MYSTI_00075
		MYSTI_RS00380	MYSTI_00076
		MYSTI_RS00385	MYSTI_00077
		MYSTI_RS00390	MYSTI_00078
		MYSTI_RS00395	MYSTI_00079
		MYSTI_RS00400	MYSTI_00080
		MYSTI_RS00405	MYSTI_00081
		MYSTI_RS00410	MYSTI_00082
		MYSTI_RS00415	MYSTI_00083
		MYSTI_RS00420	MYSTI_00084
		MYSTI_RS00425	MYSTI_00085
		MYSTI_RS00430	MYSTI_00086
		MYSTI_RS00435	MYSTI_00087
		MYSTI_RS00440	MYSTI_00088
		MYSTI_RS00445	MYSTI_00089
		MYSTI_RS00450	MYSTI_00090
		MYSTI_RS00455
		MYSTI_RS00460	MYSTI_00093
		MYSTI_RS00465	MYSTI_00094
		MYSTI_RS00470	MYSTI_00095
		MYSTI_RS00480	MYSTI_00097
		MYSTI_RS00485	MYSTI_00098
		MYSTI_RS00490	MYSTI_00099
		MYSTI_RS00495
		MYSTI_RS00505	MYSTI_00102
		MYSTI_RS00510	MYSTI_00103
		MYSTI_RS00515	MYSTI_00104
		MYSTI_RS00520
		MYSTI_RS00525	MYSTI_00106
		MYSTI_RS00530	MYSTI_00107
		MYSTI_RS00535	MYSTI_00108
		MYSTI_RS00540	MYSTI_00109
		MYSTI_RS00545	MYSTI_00110
		MYSTI_RS00550	MYSTI_00111
		MYSTI_RS00555	MYSTI_00112
		MYSTI_RS00560
		MYSTI_RS00570	MYSTI_00115
		MYSTI_RS00575	MYSTI_00116
		MYSTI_RS00580	MYSTI_00117
		MYSTI_RS00585	MYSTI_00118
		MYSTI_RS00590	MYSTI_00119
		MYSTI_RS00595	MYSTI_00120
		MYSTI_RS00600	MYSTI_00121
		MYSTI_RS00605	MYSTI_00122
		MYSTI_RS00610	MYSTI_00123
		MYSTI_RS00615	MYSTI_00124
		MYSTI_RS00620	MYSTI_00125
		MYSTI_RS00625	MYSTI_00126
		MYSTI_RS00630	MYSTI_00127
		MYSTI_RS00635	MYSTI_00128
		MYSTI_RS00645	MYSTI_00130
		MYSTI_RS00650	MYSTI_00131
		MYSTI_RS00655	MYSTI_00132
		MYSTI_RS00660	MYSTI_00133
		MYSTI_RS00665	MYSTI_00134
		MYSTI_RS00670	MYSTI_00135
		MYSTI_RS00680	MYSTI_00137
		MYSTI_RS00685	MYSTI_00138
		MYSTI_RS00690	MYSTI_00139
		MYSTI_RS00695	MYSTI_00140
		MYSTI_RS00700	MYSTI_00141
		MYSTI_RS00705	MYSTI_00142
		MYSTI_RS00710	MYSTI_00143
		MYSTI_RS00715	MYSTI_00144
		MYSTI_RS00720	MYSTI_00145
		MYSTI_RS00725	MYSTI_00146
		MYSTI_RS00730	MYSTI_00147
		MYSTI_RS00740	MYSTI_00149
		MYSTI_RS00745	MYSTI_00150
		MYSTI_RS00755	MYSTI_00152
		MYSTI_RS00765	MYSTI_00154
		MYSTI_RS00770	MYSTI_00155
		MYSTI_RS00775	MYSTI_00156
		MYSTI_RS00780	MYSTI_00158
		MYSTI_RS00785	MYSTI_00159
		MYSTI_RS00790	MYSTI_00160
		MYSTI_RS00795	MYSTI_00161
		MYSTI_RS00800
		MYSTI_RS00805	MYSTI_00163
		MYSTI_RS00810	MYSTI_00164
		MYSTI_RS00815	MYSTI_00165
		MYSTI_RS00820	MYSTI_00166
		MYSTI_RS00825	MYSTI_00167
		MYSTI_RS00830	MYSTI_00168
		MYSTI_RS00835	MYSTI_00169
		MYSTI_RS00840	MYSTI_00170
		MYSTI_RS00845	MYSTI_00171
		MYSTI_RS00850	MYSTI_00172
		MYSTI_RS00855	MYSTI_00173
		MYSTI_RS00860	MYSTI_00174
		MYSTI_RS00865	MYSTI_00175
		MYSTI_RS00870	MYSTI_00176
		MYSTI_RS00875	MYSTI_00177
		MYSTI_RS00885	MYSTI_00179
		MYSTI_RS00890	MYSTI_00180
		MYSTI_RS00895	MYSTI_00181
		MYSTI_RS00900	MYSTI_00182
		MYSTI_RS00905	MYSTI_00183
		MYSTI_RS00910	MYSTI_00184
		MYSTI_RS00915	MYSTI_00185
		MYSTI_RS00920	MYSTI_00186
		MYSTI_RS00925	MYSTI_00187
		MYSTI_RS00930	MYSTI_00188
		MYSTI_RS00935	MYSTI_00189
		MYSTI_RS00945	MYSTI_00191
		MYSTI_RS00950	MYSTI_00192
		MYSTI_RS00955	MYSTI_00193
		MYSTI_RS00960	MYSTI_00194
		MYSTI_RS00965	MYSTI_00195
		MYSTI_RS00970	MYSTI_00196
		MYSTI_RS00975	MYSTI_00197
		MYSTI_RS00980	MYSTI_00198
		MYSTI_RS00985	MYSTI_00199
		MYSTI_RS00990	MYSTI_00200
		MYSTI_RS00995	MYSTI_00201
		MYSTI_RS01000	MYSTI_00202
		MYSTI_RS01005	MYSTI_00203
		MYSTI_RS01010	MYSTI_00204
		MYSTI_RS01015	MYSTI_00205
		MYSTI_RS01020	MYSTI_00206
		MYSTI_RS01025	MYSTI_00207
		MYSTI_RS01030	MYSTI_00208
		MYSTI_RS01035	MYSTI_00209
		MYSTI_RS01040	MYSTI_00210
		MYSTI_RS01045	MYSTI_00211
		MYSTI_RS01050	MYSTI_00212
		MYSTI_RS01055	MYSTI_00213
		MYSTI_RS01060	MYSTI_00214
		MYSTI_RS01065	MYSTI_00215
		MYSTI_RS01070	MYSTI_00216
		MYSTI_RS01075	MYSTI_00217
		MYSTI_RS01080	MYSTI_00218
		MYSTI_RS01085	MYSTI_00219
		MYSTI_RS01090	MYSTI_00220
		MYSTI_RS01095	MYSTI_00221
		MYSTI_RS01100	MYSTI_00222
		MYSTI_RS01105	MYSTI_00223
		MYSTI_RS01110	MYSTI_00224
		MYSTI_RS01115	MYSTI_00225
		MYSTI_RS01120	MYSTI_00226
		MYSTI_RS01125	MYSTI_00227
		MYSTI_RS01130	MYSTI_00228
		MYSTI_RS01135
		MYSTI_RS01140	MYSTI_00230
		MYSTI_RS01145	MYSTI_00231
		MYSTI_RS01150	MYSTI_00232
		MYSTI_RS01155	MYSTI_00233
		MYSTI_RS01160	MYSTI_00234
		MYSTI_RS01165	MYSTI_00235
		MYSTI_RS01170	MYSTI_00236
		MYSTI_RS01175	MYSTI_00237
		MYSTI_RS01180	MYSTI_00238
		MYSTI_RS01185	MYSTI_00239
		MYSTI_RS01190	MYSTI_00240
		MYSTI_RS01195	MYSTI_00241
		MYSTI_RS01200	MYSTI_00242
		MYSTI_RS01205	MYSTI_00243
		MYSTI_RS01210	MYSTI_00244
		MYSTI_RS01215	MYSTI_00245
		MYSTI_RS01220	MYSTI_00246
		MYSTI_RS01225	MYSTI_00247
		MYSTI_RS01230	MYSTI_00248
		MYSTI_RS01235	MYSTI_00249
		MYSTI_RS01240	MYSTI_00250
		MYSTI_RS01245	MYSTI_00251
		MYSTI_RS01250	MYSTI_00252
		MYSTI_RS01255	MYSTI_00253
		MYSTI_RS01260	MYSTI_00254
		MYSTI_RS01265	MYSTI_00255
		MYSTI_RS01270	MYSTI_00256
		MYSTI_RS01275	MYSTI_00257
		MYSTI_RS01280	MYSTI_00258
		MYSTI_RS01285	MYSTI_00259
		MYSTI_RS01290	MYSTI_00260
		MYSTI_RS01300	MYSTI_00262
		MYSTI_RS01305	MYSTI_00263
		MYSTI_RS01310	MYSTI_00264
		MYSTI_RS01315	MYSTI_00265
		MYSTI_RS01320	MYSTI_00266
		MYSTI_RS01325	MYSTI_00267
		MYSTI_RS01330	MYSTI_00268
		MYSTI_RS01335	MYSTI_00269
		MYSTI_RS01340	MYSTI_00270
		MYSTI_RS01345	MYSTI_00271
		MYSTI_RS01350	MYSTI_00272
		MYSTI_RS01355	MYSTI_00273
		MYSTI_RS01360	MYSTI_00274
		MYSTI_RS01365	MYSTI_00275
		MYSTI_RS01370	MYSTI_00276
		MYSTI_RS01375	MYSTI_00277
		MYSTI_RS01380	MYSTI_00278
		MYSTI_RS01385	MYSTI_00279
		MYSTI_RS01390	MYSTI_00280
		MYSTI_RS01395	MYSTI_00281
		MYSTI_RS01400	MYSTI_00282
		MYSTI_RS01405	MYSTI_00284
		MYSTI_RS01410	MYSTI_00285
		MYSTI_RS01415	MYSTI_00286
		MYSTI_RS01420	MYSTI_00287
		MYSTI_RS01425	MYSTI_00288
		MYSTI_RS01430	MYSTI_00289
		MYSTI_RS01435
		MYSTI_RS01440	MYSTI_00291
		MYSTI_RS01445	MYSTI_00292
		MYSTI_RS01450	MYSTI_00293
		MYSTI_RS01455	MYSTI_00294
		MYSTI_RS01460	MYSTI_00295
		MYSTI_RS01465	MYSTI_00296
		MYSTI_RS01470	MYSTI_00297
		MYSTI_RS01475	MYSTI_00298
		MYSTI_RS01480	MYSTI_00299
		MYSTI_RS01485	MYSTI_00300
		MYSTI_RS01490	MYSTI_00301
		MYSTI_RS01495	MYSTI_00302
		MYSTI_RS01500	MYSTI_00303
		MYSTI_RS01505	MYSTI_00304
		MYSTI_RS01510	MYSTI_00305
		MYSTI_RS01515	MYSTI_00306
		MYSTI_RS01520	MYSTI_00307
		MYSTI_RS01525	MYSTI_00308
		MYSTI_RS01535	MYSTI_00310
		MYSTI_RS01540	MYSTI_00311
		MYSTI_RS01545	MYSTI_00312
		MYSTI_RS01550	MYSTI_00313
		MYSTI_RS01555	MYSTI_00314
		MYSTI_RS01560	MYSTI_00315
		MYSTI_RS01570	MYSTI_00317
		MYSTI_RS01575	MYSTI_00318
		MYSTI_RS01580	MYSTI_00319
		MYSTI_RS01585	MYSTI_00320
		MYSTI_RS01590	MYSTI_00321
		MYSTI_RS01595	MYSTI_00322
		MYSTI_RS01600	MYSTI_00323
		MYSTI_RS01605	MYSTI_00324
		MYSTI_RS01610	MYSTI_00325
		MYSTI_RS01615	MYSTI_00326
		MYSTI_RS01620	MYSTI_00327
		MYSTI_RS01625	MYSTI_00328
		MYSTI_RS01630	MYSTI_00329
		MYSTI_RS01635	MYSTI_00330
		MYSTI_RS01640	MYSTI_00331
		MYSTI_RS01645	MYSTI_00332
		MYSTI_RS01650	MYSTI_00333
		MYSTI_RS01655	MYSTI_00334
		MYSTI_RS01660
		MYSTI_RS01665
		MYSTI_RS01670	MYSTI_00337
		MYSTI_RS01675	MYSTI_00338
		MYSTI_RS01680	MYSTI_00339
		MYSTI_RS01685	MYSTI_00340
		MYSTI_RS01690	MYSTI_00341
		MYSTI_RS01695	MYSTI_00342
		MYSTI_RS01700	MYSTI_00343
		MYSTI_RS01715	MYSTI_00346
		MYSTI_RS01725	MYSTI_00348
		MYSTI_RS01730	MYSTI_00349
		MYSTI_RS01735	MYSTI_00350
		MYSTI_RS01740	MYSTI_00351
		MYSTI_RS01750	MYSTI_00353
		MYSTI_RS01755	MYSTI_00354
		MYSTI_RS01760	MYSTI_00355
		MYSTI_RS01775	MYSTI_00358
		MYSTI_RS01780	MYSTI_00359
		MYSTI_RS01785	MYSTI_00360
		MYSTI_RS01790	MYSTI_00361
		MYSTI_RS01795	MYSTI_00362
		MYSTI_RS01800	MYSTI_00363
		MYSTI_RS01805
		MYSTI_RS01810	MYSTI_00365
		MYSTI_RS01815	MYSTI_00366
		MYSTI_RS01820	MYSTI_00367
		MYSTI_RS01825	MYSTI_00368
		MYSTI_RS01830	MYSTI_00369
		MYSTI_RS01835	MYSTI_00370
		MYSTI_RS01840	MYSTI_00371
		MYSTI_RS01845	MYSTI_00372
		MYSTI_RS01850	MYSTI_00373
		MYSTI_RS01855	MYSTI_00374
		MYSTI_RS01860	MYSTI_00375
		MYSTI_RS01865	MYSTI_00376
		MYSTI_RS01870	MYSTI_00377
		MYSTI_RS01875	MYSTI_00378
		MYSTI_RS01880	MYSTI_00379
		MYSTI_RS01885	MYSTI_00380
		MYSTI_RS01890	MYSTI_00381
		MYSTI_RS01895	MYSTI_00382
		MYSTI_RS01910	MYSTI_00385
		MYSTI_RS01915	MYSTI_00386
		MYSTI_RS01920	MYSTI_00387
		MYSTI_RS01925	MYSTI_00388
		MYSTI_RS01930	MYSTI_00389
		MYSTI_RS01935	MYSTI_00390
		MYSTI_RS01940	MYSTI_00391
		MYSTI_RS01945	MYSTI_00392
		MYSTI_RS01950	MYSTI_00393
		MYSTI_RS01955	MYSTI_00394
		MYSTI_RS01960	MYSTI_00395
		MYSTI_RS01965	MYSTI_00396
		MYSTI_RS01975	MYSTI_00398
		MYSTI_RS01980	MYSTI_00400
		MYSTI_RS01985	MYSTI_00401
		MYSTI_RS01990	MYSTI_00402
		MYSTI_RS01995	MYSTI_00403
		MYSTI_RS02000	MYSTI_00404
		MYSTI_RS02005	MYSTI_00405
		MYSTI_RS02010	MYSTI_00406
		MYSTI_RS02015	MYSTI_00407
		MYSTI_RS02020	MYSTI_00408
		MYSTI_RS02025	MYSTI_00409
		MYSTI_RS02030	MYSTI_00410
		MYSTI_RS02035	MYSTI_00411
		MYSTI_RS02040	MYSTI_00412
		MYSTI_RS02045	MYSTI_00413
		MYSTI_RS02050	MYSTI_00414
		MYSTI_RS02055	MYSTI_00415
		MYSTI_RS02060	MYSTI_00416
		MYSTI_RS02065	MYSTI_00418
		MYSTI_RS02070	MYSTI_00419
		MYSTI_RS02075	MYSTI_00420
		MYSTI_RS02080	MYSTI_00421
		MYSTI_RS02085	MYSTI_00422
		MYSTI_RS02090	MYSTI_00423
		MYSTI_RS02095	MYSTI_00424
		MYSTI_RS02105	MYSTI_00426
		MYSTI_RS02110	MYSTI_00427
		MYSTI_RS02115	MYSTI_00428
		MYSTI_RS02120	MYSTI_00429
		MYSTI_RS02125	MYSTI_00430
		MYSTI_RS02135	MYSTI_00432
		MYSTI_RS02150	MYSTI_00435
		MYSTI_RS02160
		MYSTI_RS02165	MYSTI_00437
		MYSTI_RS02170	MYSTI_00438
		MYSTI_RS02175	MYSTI_00439
		MYSTI_RS02180	MYSTI_00440
		MYSTI_RS02185
		MYSTI_RS02190	MYSTI_00442
		MYSTI_RS02195	MYSTI_00443
		MYSTI_RS02200	MYSTI_00444
		MYSTI_RS02205	MYSTI_00445
		MYSTI_RS02210
		MYSTI_RS02215	MYSTI_00447
		MYSTI_RS02225	MYSTI_00449
		MYSTI_RS02230	MYSTI_00450
		MYSTI_RS02235	MYSTI_00451
		MYSTI_RS02240	MYSTI_00452
		MYSTI_RS02245	MYSTI_00453
		MYSTI_RS02250	MYSTI_00454
		MYSTI_RS02255	MYSTI_00455
		MYSTI_RS02260	MYSTI_00456
		MYSTI_RS02265	MYSTI_00457
		MYSTI_RS02275	MYSTI_00459
		MYSTI_RS02280	MYSTI_00460
		MYSTI_RS02285	MYSTI_00461
		MYSTI_RS02290	MYSTI_00462
		MYSTI_RS02295	MYSTI_00463
		MYSTI_RS02305	MYSTI_00466
		MYSTI_RS02310	MYSTI_00467
		MYSTI_RS02315	MYSTI_00468
		MYSTI_RS02320	MYSTI_00469
		MYSTI_RS02325	MYSTI_00470
		MYSTI_RS02330	MYSTI_00471
		MYSTI_RS02335	MYSTI_00472
		MYSTI_RS02340	MYSTI_00473
		MYSTI_RS02345	MYSTI_00474
		MYSTI_RS02350	MYSTI_00475
		MYSTI_RS02355	MYSTI_00476
		MYSTI_RS02360	MYSTI_00477
		MYSTI_RS02365	MYSTI_00478
		MYSTI_RS02370	MYSTI_00479
		MYSTI_RS02375	MYSTI_00480
		MYSTI_RS02380	MYSTI_00481
		MYSTI_RS02385	MYSTI_00482
		MYSTI_RS02390
		MYSTI_RS02395	MYSTI_00484
		MYSTI_RS02400	MYSTI_00485
		MYSTI_RS02405	MYSTI_00486
		MYSTI_RS02415	MYSTI_00488
		MYSTI_RS02420	MYSTI_00489
		MYSTI_RS02425	MYSTI_00490
		MYSTI_RS02430	MYSTI_00491
		MYSTI_RS02435	MYSTI_00492
		MYSTI_RS02440	MYSTI_00493
		MYSTI_RS02445	MYSTI_00494
		MYSTI_RS02450	MYSTI_00495
		MYSTI_RS02455	MYSTI_00496
		MYSTI_RS02460	MYSTI_00497
		MYSTI_RS02465	MYSTI_00498
		MYSTI_RS02470	MYSTI_00499
		MYSTI_RS02475	MYSTI_00500
		MYSTI_RS02485	MYSTI_00502
		MYSTI_RS02490	MYSTI_00503
		MYSTI_RS02495	MYSTI_00504
		MYSTI_RS02500	MYSTI_00505
		MYSTI_RS02505	MYSTI_00506
		MYSTI_RS02510	MYSTI_00507
		MYSTI_RS02515	MYSTI_00508
		MYSTI_RS02520	MYSTI_00509
		MYSTI_RS02525	MYSTI_00510
		MYSTI_RS02530	MYSTI_00511
		MYSTI_RS02540	MYSTI_00513
		MYSTI_RS02545	MYSTI_00514
		MYSTI_RS02550	MYSTI_00515
		MYSTI_RS02555	MYSTI_00516
		MYSTI_RS02560	MYSTI_00517
		MYSTI_RS02565	MYSTI_00518
		MYSTI_RS02570	MYSTI_00519
		MYSTI_RS02575	MYSTI_00520
		MYSTI_RS02580	MYSTI_00521
		MYSTI_RS02585	MYSTI_00522
		MYSTI_RS02590	MYSTI_00523
		MYSTI_RS02595	MYSTI_00524
		MYSTI_RS02600	MYSTI_00525
		MYSTI_RS02605	MYSTI_00526
		MYSTI_RS02610	MYSTI_00527
		MYSTI_RS02620	MYSTI_00529
		MYSTI_RS02630	MYSTI_00530
		MYSTI_RS02635	MYSTI_00531
		MYSTI_RS02640	MYSTI_00532
		MYSTI_RS02645	MYSTI_00533
		MYSTI_RS02655	MYSTI_00535
		MYSTI_RS02660	MYSTI_00536
		MYSTI_RS02665	MYSTI_00537
		MYSTI_RS02670	MYSTI_00538
		MYSTI_RS02675	MYSTI_00539
		MYSTI_RS02680	MYSTI_00540
		MYSTI_RS02685	MYSTI_00541
		MYSTI_RS02690
		MYSTI_RS02695	MYSTI_00543
		MYSTI_RS02700	MYSTI_00544
		MYSTI_RS02705	MYSTI_00545
		MYSTI_RS02710	MYSTI_00546
		MYSTI_RS02715	MYSTI_00547
		MYSTI_RS02720	MYSTI_00548
		MYSTI_RS02725	MYSTI_00549
		MYSTI_RS02730	MYSTI_00550
		MYSTI_RS02735	MYSTI_00551
		MYSTI_RS02740	MYSTI_00552
		MYSTI_RS02745	MYSTI_00553
		MYSTI_RS02750	MYSTI_00554
		MYSTI_RS02755	MYSTI_00555
		MYSTI_RS02760	MYSTI_00556
		MYSTI_RS02765	MYSTI_00557
		MYSTI_RS02770	MYSTI_00558
		MYSTI_RS02780	MYSTI_00560
		MYSTI_RS02785	MYSTI_00561
		MYSTI_RS02790	MYSTI_00562
		MYSTI_RS02795	MYSTI_00563
		MYSTI_RS02800	MYSTI_00564
		MYSTI_RS02805	MYSTI_00565
		MYSTI_RS02810	MYSTI_00566
		MYSTI_RS02815	MYSTI_00567
		MYSTI_RS02820	MYSTI_00568
		MYSTI_RS02825	MYSTI_00569
		MYSTI_RS02830	MYSTI_00570
		MYSTI_RS02835	MYSTI_00571
		MYSTI_RS02840	MYSTI_00572
		MYSTI_RS02845	MYSTI_00573
		MYSTI_RS02850	MYSTI_00574
		MYSTI_RS02855
		MYSTI_RS02860	MYSTI_00576
		MYSTI_RS02865	MYSTI_00577
		MYSTI_RS02870	MYSTI_00578
		MYSTI_RS02875	MYSTI_00579
		MYSTI_RS02880	MYSTI_00580
		MYSTI_RS02885	MYSTI_00581
		MYSTI_RS02890	MYSTI_00582
		MYSTI_RS02895	MYSTI_00583
		MYSTI_RS02900	MYSTI_00584
		MYSTI_RS02905	MYSTI_00585
		MYSTI_RS02910	MYSTI_00586
		MYSTI_RS02915
		MYSTI_RS02925	MYSTI_00589
		MYSTI_RS02930	MYSTI_00590
		MYSTI_RS02935	MYSTI_00591
		MYSTI_RS02940	MYSTI_00592
		MYSTI_RS02945	MYSTI_00593
		MYSTI_RS02950	MYSTI_00594
		MYSTI_RS02955	MYSTI_00595
		MYSTI_RS02960	MYSTI_00596
		MYSTI_RS02965	MYSTI_00597
		MYSTI_RS02970	MYSTI_00598
		MYSTI_RS02980	MYSTI_00599
		MYSTI_RS02985	MYSTI_00600
		MYSTI_RS02990	MYSTI_00601
		MYSTI_RS02995	MYSTI_00602
		MYSTI_RS03000	MYSTI_00603
		MYSTI_RS03005	MYSTI_00604
		MYSTI_RS03010	MYSTI_00605
		MYSTI_RS03015	MYSTI_00606
		MYSTI_RS03020	MYSTI_00607
		MYSTI_RS03025
		MYSTI_RS03030	MYSTI_00609
		MYSTI_RS03035	MYSTI_00610
		MYSTI_RS03040	MYSTI_00611
		MYSTI_RS03050	MYSTI_00613
		MYSTI_RS03055
		MYSTI_RS03060
		MYSTI_RS03065	MYSTI_00616
		MYSTI_RS03070	MYSTI_00617
		MYSTI_RS03075	MYSTI_00618
		MYSTI_RS03085
		MYSTI_RS03090	MYSTI_00621
		MYSTI_RS03095	MYSTI_00622
		MYSTI_RS03100	MYSTI_00623
		MYSTI_RS03105	MYSTI_00624
		MYSTI_RS03120	MYSTI_00627
		MYSTI_RS03125	MYSTI_00628
		MYSTI_RS03130	MYSTI_00629
		MYSTI_RS03135	MYSTI_00630
		MYSTI_RS03140	MYSTI_00631
		MYSTI_RS03145	MYSTI_00632
		MYSTI_RS03150	MYSTI_00633
		MYSTI_RS03155	MYSTI_00634
		MYSTI_RS03160	MYSTI_00635
		MYSTI_RS03165	MYSTI_00636
		MYSTI_RS03170	MYSTI_00637
		MYSTI_RS03175	MYSTI_00638
		MYSTI_RS03180	MYSTI_00639
		MYSTI_RS03185	MYSTI_00640
		MYSTI_RS03190	MYSTI_00641
		MYSTI_RS03195	MYSTI_00642
		MYSTI_RS03200	MYSTI_00643
		MYSTI_RS03205	MYSTI_00644
		MYSTI_RS03210	MYSTI_00645
		MYSTI_RS03215	MYSTI_00646
		MYSTI_RS03220	MYSTI_00648
		MYSTI_RS03225	MYSTI_00649
		MYSTI_RS03230	MYSTI_00650
		MYSTI_RS03235	MYSTI_00651
		MYSTI_RS03240	MYSTI_00652
		MYSTI_RS03245	MYSTI_00653
		MYSTI_RS03250	MYSTI_00654
		MYSTI_RS03255	MYSTI_00655
		MYSTI_RS03260	MYSTI_00656
		MYSTI_RS03265	MYSTI_00657
		MYSTI_RS03270	MYSTI_00658
		MYSTI_RS03280	MYSTI_00660
		MYSTI_RS03285	MYSTI_00661
		MYSTI_RS03290	MYSTI_00662
		MYSTI_RS03295	MYSTI_00663
		MYSTI_RS03300	MYSTI_00664
		MYSTI_RS03310	MYSTI_00666
		MYSTI_RS03315	MYSTI_00667
		MYSTI_RS03320	MYSTI_00668
		MYSTI_RS03325	MYSTI_00669
		MYSTI_RS03330	MYSTI_00670
		MYSTI_RS03335	MYSTI_00671
		MYSTI_RS03340	MYSTI_00672
		MYSTI_RS03345	MYSTI_00673
		MYSTI_RS03350	MYSTI_00674
		MYSTI_RS03355	MYSTI_00675
		MYSTI_RS03360	MYSTI_00676
		MYSTI_RS03365	MYSTI_00677
		MYSTI_RS03370	MYSTI_00678
		MYSTI_RS03375	MYSTI_00679
		MYSTI_RS03380	MYSTI_00680
		MYSTI_RS03385	MYSTI_00681
		MYSTI_RS03390	MYSTI_00682
		MYSTI_RS03395	MYSTI_00683
		MYSTI_RS03400	MYSTI_00684
		MYSTI_RS03405
		MYSTI_RS03410	MYSTI_00686
		MYSTI_RS03415
		MYSTI_RS03420	MYSTI_00688
		MYSTI_RS03425	MYSTI_00689
		MYSTI_RS03430	MYSTI_00690
		MYSTI_RS03435	MYSTI_00691
		MYSTI_RS03440	MYSTI_00692
		MYSTI_RS03445	MYSTI_00693
		MYSTI_RS03450	MYSTI_00694
		MYSTI_RS03455	MYSTI_00695
		MYSTI_RS03460	MYSTI_00696
		MYSTI_RS03465	MYSTI_00697
		MYSTI_RS03470	MYSTI_00698
		MYSTI_RS03475	MYSTI_00699
		MYSTI_RS03480	MYSTI_00700
		MYSTI_RS03485	MYSTI_00701
		MYSTI_RS03490	MYSTI_00702
		MYSTI_RS03495	MYSTI_00703
		MYSTI_RS03505	MYSTI_00705
		MYSTI_RS03510	MYSTI_00706
		MYSTI_RS03515	MYSTI_00707
		MYSTI_RS03520	MYSTI_00708
		MYSTI_RS03525	MYSTI_00709
		MYSTI_RS03530	MYSTI_00710
		MYSTI_RS03535	MYSTI_00711
		MYSTI_RS03540	MYSTI_00712
		MYSTI_RS03545	MYSTI_00713
		MYSTI_RS03550	MYSTI_00714
		MYSTI_RS03555	MYSTI_00715
		MYSTI_RS03560	MYSTI_00716
		MYSTI_RS03565	MYSTI_00717
		MYSTI_RS03570	MYSTI_00718
		MYSTI_RS03575	MYSTI_00719
		MYSTI_RS03580	MYSTI_00720
		MYSTI_RS03585	MYSTI_00721
		MYSTI_RS03590	MYSTI_00723
		MYSTI_RS03595	MYSTI_00724
		MYSTI_RS03600	MYSTI_00725
		MYSTI_RS03605	MYSTI_00726
		MYSTI_RS03615	MYSTI_00728
		MYSTI_RS03620	MYSTI_00729
		MYSTI_RS03625	MYSTI_00730
		MYSTI_RS03630	MYSTI_00731
		MYSTI_RS03635	MYSTI_00732
		MYSTI_RS03645	MYSTI_00734
		MYSTI_RS03650	MYSTI_00735
		MYSTI_RS03655	MYSTI_00736
		MYSTI_RS03660	MYSTI_00737
		MYSTI_RS03665	MYSTI_00738
		MYSTI_RS03670	MYSTI_00739
		MYSTI_RS03675	MYSTI_00740
		MYSTI_RS03680	MYSTI_00741
		MYSTI_RS03685
		MYSTI_RS03690	MYSTI_00743
		MYSTI_RS03695	MYSTI_00744
		MYSTI_RS03700	MYSTI_00745
		MYSTI_RS03705	MYSTI_00746
		MYSTI_RS03710	MYSTI_00747
		MYSTI_RS03715	MYSTI_00748
		MYSTI_RS03720	MYSTI_00749
		MYSTI_RS03725	MYSTI_00750
		MYSTI_RS03730	MYSTI_00751
		MYSTI_RS03735	MYSTI_00752
		MYSTI_RS03740	MYSTI_00753
		MYSTI_RS03745	MYSTI_00754
		MYSTI_RS03750	MYSTI_00755
		MYSTI_RS03755	MYSTI_00756
		MYSTI_RS03760	MYSTI_00757
		MYSTI_RS03765	MYSTI_00758
		MYSTI_RS03770	MYSTI_00759
		MYSTI_RS03775	MYSTI_00760
		MYSTI_RS03780	MYSTI_00761
		MYSTI_RS03785	MYSTI_00762
		MYSTI_RS03790	MYSTI_00763
		MYSTI_RS03795	MYSTI_00764
		MYSTI_RS03800	MYSTI_00765
		MYSTI_RS03805	MYSTI_00766
		MYSTI_RS03810	MYSTI_00767
		MYSTI_RS03815	MYSTI_00768
		MYSTI_RS03820	MYSTI_00769
		MYSTI_RS03825	MYSTI_00770
		MYSTI_RS03830	MYSTI_00771
		MYSTI_RS03835	MYSTI_00772
		MYSTI_RS03840	MYSTI_00773
		MYSTI_RS03845	MYSTI_00774
		MYSTI_RS03850	MYSTI_00775
		MYSTI_RS03855	MYSTI_00776
		MYSTI_RS03860	MYSTI_00777
		MYSTI_RS03865	MYSTI_00778
		MYSTI_RS03870	MYSTI_00779
		MYSTI_RS03875	MYSTI_00780
		MYSTI_RS03880
		MYSTI_RS03885	MYSTI_00781
		MYSTI_RS03890	MYSTI_00782
		MYSTI_RS03895	MYSTI_00783
		MYSTI_RS03900	MYSTI_00784
		MYSTI_RS03920	MYSTI_00787
		MYSTI_RS03925	MYSTI_00788
		MYSTI_RS03930	MYSTI_00789
		MYSTI_RS03935	MYSTI_00790
		MYSTI_RS03940	MYSTI_00791
		MYSTI_RS03945	MYSTI_00792
		MYSTI_RS03950	MYSTI_00793
		MYSTI_RS03955	MYSTI_00794
		MYSTI_RS03960	MYSTI_00795
		MYSTI_RS03965	MYSTI_00796
		MYSTI_RS03970	MYSTI_00797
		MYSTI_RS03975	MYSTI_00798
		MYSTI_RS03980	MYSTI_00799
		MYSTI_RS03985	MYSTI_00800
		MYSTI_RS03990	MYSTI_00801
		MYSTI_RS03995	MYSTI_00802
		MYSTI_RS04000	MYSTI_00803
		MYSTI_RS04005	MYSTI_00804
		MYSTI_RS04010	MYSTI_00805
		MYSTI_RS04015	MYSTI_00806
		MYSTI_RS04020	MYSTI_00807
		MYSTI_RS04025	MYSTI_00808
		MYSTI_RS04030	MYSTI_00809
		MYSTI_RS04035	MYSTI_00810
		MYSTI_RS04040
		MYSTI_RS04045	MYSTI_00812
		MYSTI_RS04050	MYSTI_00813
		MYSTI_RS04055	MYSTI_00814
		MYSTI_RS04060	MYSTI_00815
		MYSTI_RS04065	MYSTI_00816
		MYSTI_RS04070	MYSTI_00817
		MYSTI_RS04075	MYSTI_00818
		MYSTI_RS04080	MYSTI_00819
		MYSTI_RS04085	MYSTI_00820
		MYSTI_RS04090	MYSTI_00821
		MYSTI_RS04095	MYSTI_00822
		MYSTI_RS04100	MYSTI_00823
		MYSTI_RS04105	MYSTI_00824
		MYSTI_RS04110	MYSTI_00825
		MYSTI_RS04115	MYSTI_00826
		MYSTI_RS04120	MYSTI_00827
		MYSTI_RS04125	MYSTI_00828
		MYSTI_RS04130	MYSTI_00829
		MYSTI_RS04135	MYSTI_00830
		MYSTI_RS04140	MYSTI_00831
		MYSTI_RS04145	MYSTI_00832
		MYSTI_RS04150	MYSTI_00833
		MYSTI_RS04155	MYSTI_00834
		MYSTI_RS04160	MYSTI_00835
		MYSTI_RS04165	MYSTI_00836
		MYSTI_RS04170	MYSTI_00837
		MYSTI_RS04175	MYSTI_00838
		MYSTI_RS04180	MYSTI_00839
		MYSTI_RS04185	MYSTI_00840
		MYSTI_RS04190	MYSTI_00841
		MYSTI_RS04195	MYSTI_00842
		MYSTI_RS04200	MYSTI_00843
		MYSTI_RS04205
		MYSTI_RS04210	MYSTI_00845
		MYSTI_RS04215	MYSTI_00846
		MYSTI_RS04220	MYSTI_00847
		MYSTI_RS04225	MYSTI_00848
		MYSTI_RS04230	MYSTI_00849
		MYSTI_RS04235	MYSTI_00850
		MYSTI_RS04240	MYSTI_00851
		MYSTI_RS04245	MYSTI_00852
		MYSTI_RS04250	MYSTI_00853
		MYSTI_RS04255	MYSTI_00854
		MYSTI_RS04260	MYSTI_00855
		MYSTI_RS04265	MYSTI_00856
		MYSTI_RS04270	MYSTI_00857
		MYSTI_RS04275	MYSTI_00858
		MYSTI_RS04285	MYSTI_00860
		MYSTI_RS04290	MYSTI_00861
		MYSTI_RS04295	MYSTI_00862
		MYSTI_RS04300
		MYSTI_RS04305	MYSTI_00863
		MYSTI_RS04325	MYSTI_00866
		MYSTI_RS04330	MYSTI_00867
		MYSTI_RS04335	MYSTI_00868
		MYSTI_RS04340	MYSTI_00869
		MYSTI_RS04345	MYSTI_00870
		MYSTI_RS04350	MYSTI_00871
		MYSTI_RS04355	MYSTI_00872
		MYSTI_RS04360	MYSTI_00873
		MYSTI_RS04365	MYSTI_00874
		MYSTI_RS04370	MYSTI_00875
		MYSTI_RS04375	MYSTI_00876
		MYSTI_RS04380	MYSTI_00877
		MYSTI_RS04385	MYSTI_00878
		MYSTI_RS04390	MYSTI_00879
		MYSTI_RS04400	MYSTI_00881
		MYSTI_RS04405	MYSTI_00882
		MYSTI_RS04410	MYSTI_00883
		MYSTI_RS04415	MYSTI_00884
		MYSTI_RS04420	MYSTI_00885
		MYSTI_RS04425	MYSTI_00886
		MYSTI_RS04430	MYSTI_00887
		MYSTI_RS04435	MYSTI_00888
		MYSTI_RS04440	MYSTI_00889
		MYSTI_RS04445	MYSTI_00890
		MYSTI_RS04450	MYSTI_00891
		MYSTI_RS04455	MYSTI_00892
		MYSTI_RS04460	MYSTI_00893
		MYSTI_RS04465	MYSTI_00894
		MYSTI_RS04470	MYSTI_00895
		MYSTI_RS04475	MYSTI_00896
		MYSTI_RS04480	MYSTI_00897
		MYSTI_RS04485	MYSTI_00898
		MYSTI_RS04490	MYSTI_00899
		MYSTI_RS04495	MYSTI_00900
		MYSTI_RS04500	MYSTI_00901
		MYSTI_RS04505	MYSTI_00902
		MYSTI_RS04510	MYSTI_00903
		MYSTI_RS04515	MYSTI_00904
		MYSTI_RS04520	MYSTI_00905
		MYSTI_RS04525	MYSTI_00906
		MYSTI_RS04530	MYSTI_00907
		MYSTI_RS04535	MYSTI_00908
		MYSTI_RS04540	MYSTI_00909
		MYSTI_RS04550	MYSTI_00911
		MYSTI_RS04555	MYSTI_00912
		MYSTI_RS04560	MYSTI_00913
		MYSTI_RS04565	MYSTI_00914
		MYSTI_RS04570	MYSTI_00915
		MYSTI_RS04575	MYSTI_00916
		MYSTI_RS04580	MYSTI_00917
		MYSTI_RS04585	MYSTI_00918
		MYSTI_RS04590	MYSTI_00919
		MYSTI_RS04595	MYSTI_00920
		MYSTI_RS04600	MYSTI_00921
		MYSTI_RS04605	MYSTI_00922
		MYSTI_RS04610	MYSTI_00923
		MYSTI_RS04615	MYSTI_00924
		MYSTI_RS04620	MYSTI_00925
		MYSTI_RS04625	MYSTI_00926
		MYSTI_RS04630	MYSTI_00927
		MYSTI_RS04635	MYSTI_00928
		MYSTI_RS04640	MYSTI_00929
		MYSTI_RS04645	MYSTI_00930
		MYSTI_RS04650	MYSTI_00931
		MYSTI_RS04655	MYSTI_00932
		MYSTI_RS04660	MYSTI_00933
		MYSTI_RS04665	MYSTI_00934
		MYSTI_RS04675	MYSTI_00936
		MYSTI_RS04685	MYSTI_00938
		MYSTI_RS04690	MYSTI_00939
		MYSTI_RS04695	MYSTI_00940
		MYSTI_RS04700	MYSTI_00941
		MYSTI_RS04705
		MYSTI_RS04710	MYSTI_00943
		MYSTI_RS04715	MYSTI_00944
		MYSTI_RS04720	MYSTI_00945
		MYSTI_RS04725	MYSTI_00946
		MYSTI_RS04730	MYSTI_00947
		MYSTI_RS04735	MYSTI_00948
		MYSTI_RS04740	MYSTI_00949
		MYSTI_RS04745
		MYSTI_RS04750	MYSTI_00951
		MYSTI_RS04755	MYSTI_00952
		MYSTI_RS04760	MYSTI_00953
		MYSTI_RS04765	MYSTI_00954
		MYSTI_RS04770	MYSTI_00955
		MYSTI_RS04775	MYSTI_00956
		MYSTI_RS04780	MYSTI_00957
		MYSTI_RS04785	MYSTI_00958
		MYSTI_RS04790	MYSTI_00959
		MYSTI_RS04795	MYSTI_00960
		MYSTI_RS04800	MYSTI_00961
		MYSTI_RS04805	MYSTI_00963
		MYSTI_RS04810	MYSTI_00964
		MYSTI_RS04815	MYSTI_00965
		MYSTI_RS04820	MYSTI_00966
		MYSTI_RS04825	MYSTI_00967
		MYSTI_RS04830	MYSTI_00968
		MYSTI_RS04835	MYSTI_00969
		MYSTI_RS04840	MYSTI_00970
		MYSTI_RS04845	MYSTI_00972
		MYSTI_RS04850	MYSTI_00973
		MYSTI_RS04855	MYSTI_00974
		MYSTI_RS04860	MYSTI_00975
		MYSTI_RS04865	MYSTI_00976
		MYSTI_RS04870	MYSTI_00977
		MYSTI_RS04885	MYSTI_00980
		MYSTI_RS04890	MYSTI_00981
		MYSTI_RS04895	MYSTI_00982
		MYSTI_RS04900	MYSTI_00983
		MYSTI_RS04905	MYSTI_00984
		MYSTI_RS04910	MYSTI_00985
		MYSTI_RS04915	MYSTI_00986
		MYSTI_RS04920	MYSTI_00987
		MYSTI_RS04925	MYSTI_00989
		MYSTI_RS04930	MYSTI_00990
		MYSTI_RS04935	MYSTI_00991
		MYSTI_RS04940	MYSTI_00992
		MYSTI_RS04945	MYSTI_00993
		MYSTI_RS04950	MYSTI_00994
		MYSTI_RS04955	MYSTI_00995
		MYSTI_RS04960	MYSTI_00996
		MYSTI_RS04965	MYSTI_00997
		MYSTI_RS04970	MYSTI_00998
		MYSTI_RS04975	MYSTI_00999
		MYSTI_RS04990	MYSTI_01002
		MYSTI_RS04995	MYSTI_01003
		MYSTI_RS05000	MYSTI_01004
		MYSTI_RS05005	MYSTI_01005
		MYSTI_RS05010	MYSTI_01006
		MYSTI_RS05015	MYSTI_01007
		MYSTI_RS05020	MYSTI_01008
		MYSTI_RS05025	MYSTI_01009
		MYSTI_RS05030	MYSTI_01010
		MYSTI_RS05035	MYSTI_01011
		MYSTI_RS05040	MYSTI_01012
		MYSTI_RS05045	MYSTI_01013
		MYSTI_RS05050	MYSTI_01014
		MYSTI_RS05055	MYSTI_01015
		MYSTI_RS05060	MYSTI_01016
		MYSTI_RS05065	MYSTI_01017
		MYSTI_RS05070	MYSTI_01018
		MYSTI_RS05080	MYSTI_01020
		MYSTI_RS05085	MYSTI_01021
		MYSTI_RS05090	MYSTI_01022
		MYSTI_RS05100	MYSTI_01024
		MYSTI_RS05105	MYSTI_01025
		MYSTI_RS05110	MYSTI_01026
		MYSTI_RS05115	MYSTI_01027
		MYSTI_RS05120	MYSTI_01028
		MYSTI_RS05125	MYSTI_01029
		MYSTI_RS05130	MYSTI_01030
		MYSTI_RS05135	MYSTI_01031
		MYSTI_RS05140	MYSTI_01032
		MYSTI_RS05145	MYSTI_01033
		MYSTI_RS05150	MYSTI_01034
		MYSTI_RS05155	MYSTI_01035
		MYSTI_RS05160	MYSTI_01036
		MYSTI_RS05165	MYSTI_01037
		MYSTI_RS05170	MYSTI_01038
		MYSTI_RS05180	MYSTI_01040
		MYSTI_RS05185	MYSTI_01041
		MYSTI_RS05190	MYSTI_01042
		MYSTI_RS05195	MYSTI_01043
		MYSTI_RS05200	MYSTI_01044
		MYSTI_RS05205	MYSTI_01045
		MYSTI_RS05210	MYSTI_01046
		MYSTI_RS05215	MYSTI_01047
		MYSTI_RS05220	MYSTI_01048
		MYSTI_RS05225	MYSTI_01049
		MYSTI_RS05230	MYSTI_01050
		MYSTI_RS05235	MYSTI_01051
		MYSTI_RS05240	MYSTI_01052
		MYSTI_RS05245	MYSTI_01053
		MYSTI_RS05250	MYSTI_01054
		MYSTI_RS05255	MYSTI_01055
		MYSTI_RS05260	MYSTI_01056
		MYSTI_RS05265	MYSTI_01057
		MYSTI_RS05270	MYSTI_01058
		MYSTI_RS05275	MYSTI_01059
		MYSTI_RS05280	MYSTI_01060
		MYSTI_RS05295	MYSTI_01063
		MYSTI_RS05300	MYSTI_01064
		MYSTI_RS05305	MYSTI_01065
		MYSTI_RS05315	MYSTI_01067
		MYSTI_RS05320	MYSTI_01068
		MYSTI_RS05325	MYSTI_01069
		MYSTI_RS05330	MYSTI_01070
		MYSTI_RS05335	MYSTI_01071
		MYSTI_RS05340	MYSTI_01072
		MYSTI_RS05345	MYSTI_01073
		MYSTI_RS05350	MYSTI_01074
		MYSTI_RS05355	MYSTI_01075
		MYSTI_RS05360	MYSTI_01076
		MYSTI_RS05365	MYSTI_01077
		MYSTI_RS05370	MYSTI_01078
		MYSTI_RS05375
		MYSTI_RS05380	MYSTI_01080
		MYSTI_RS05385	MYSTI_01081
		MYSTI_RS05390	MYSTI_01082
		MYSTI_RS05395	MYSTI_01083
		MYSTI_RS05400	MYSTI_01084
		MYSTI_RS05405	MYSTI_01085
		MYSTI_RS05410	MYSTI_01086
		MYSTI_RS05415	MYSTI_01087
		MYSTI_RS05425	MYSTI_01089
		MYSTI_RS05430	MYSTI_01090
		MYSTI_RS05435
		MYSTI_RS05440	MYSTI_01092
		MYSTI_RS05445	MYSTI_01093
		MYSTI_RS05450	MYSTI_01094
		MYSTI_RS05455	MYSTI_01095
		MYSTI_RS05460	MYSTI_01096
		MYSTI_RS05465	MYSTI_01097
		MYSTI_RS05470	MYSTI_01098
		MYSTI_RS05480	MYSTI_01100
		MYSTI_RS05485	MYSTI_01101
		MYSTI_RS05490	MYSTI_01102
		MYSTI_RS05505	MYSTI_01105
		MYSTI_RS05510	MYSTI_01106
		MYSTI_RS05520	MYSTI_01108
		MYSTI_RS05525	MYSTI_01109
		MYSTI_RS05530	MYSTI_01110
		MYSTI_RS05535	MYSTI_01111
		MYSTI_RS05545	MYSTI_01113
		MYSTI_RS05550	MYSTI_01114
		MYSTI_RS05555	MYSTI_01115
		MYSTI_RS05560	MYSTI_01116
		MYSTI_RS05565	MYSTI_01117
		MYSTI_RS05575	MYSTI_01119
		MYSTI_RS05580	MYSTI_01120
		MYSTI_RS05585	MYSTI_01121
		MYSTI_RS05590	MYSTI_01122
		MYSTI_RS05595	MYSTI_01123
		MYSTI_RS05600	MYSTI_01124
		MYSTI_RS05605	MYSTI_01125
		MYSTI_RS05610	MYSTI_01126
		MYSTI_RS05615	MYSTI_01127
		MYSTI_RS05620	MYSTI_01128
		MYSTI_RS05625	MYSTI_01129
		MYSTI_RS05630	MYSTI_01130
		MYSTI_RS05640	MYSTI_01132
		MYSTI_RS05645	MYSTI_01133
		MYSTI_RS05650	MYSTI_01134
		MYSTI_RS05655	MYSTI_01135
		MYSTI_RS05660	MYSTI_01136
		MYSTI_RS05665	MYSTI_01137
		MYSTI_RS05675	MYSTI_01140
		MYSTI_RS05680	MYSTI_01141
		MYSTI_RS05690	MYSTI_01143
		MYSTI_RS05695	MYSTI_01144
		MYSTI_RS05700	MYSTI_01145
		MYSTI_RS05705	MYSTI_01146
		MYSTI_RS05710	MYSTI_01147
		MYSTI_RS05715	MYSTI_01148
		MYSTI_RS05720	MYSTI_01149
		MYSTI_RS05725
		MYSTI_RS05730	MYSTI_01152
		MYSTI_RS05735	MYSTI_01153
		MYSTI_RS05740	MYSTI_01154
		MYSTI_RS05745	MYSTI_01155
		MYSTI_RS05750	MYSTI_01156
		MYSTI_RS05760	MYSTI_01158
		MYSTI_RS05770	MYSTI_01160
		MYSTI_RS05775	MYSTI_01161
		MYSTI_RS05780	MYSTI_01162
		MYSTI_RS05785	MYSTI_01163
		MYSTI_RS05790	MYSTI_01164
		MYSTI_RS05795	MYSTI_01165
		MYSTI_RS05800	MYSTI_01166
		MYSTI_RS05805	MYSTI_01167
		MYSTI_RS05810	MYSTI_01168
		MYSTI_RS05815	MYSTI_01169
		MYSTI_RS05820	MYSTI_01170
		MYSTI_RS05825	MYSTI_01171
		MYSTI_RS05835
		MYSTI_RS05840	MYSTI_01174
		MYSTI_RS05845	MYSTI_01175
		MYSTI_RS05850	MYSTI_01176
		MYSTI_RS05855	MYSTI_01177
		MYSTI_RS05860	MYSTI_01178
		MYSTI_RS05865	MYSTI_01179
		MYSTI_RS05870	MYSTI_01180
		MYSTI_RS05875	MYSTI_01181
		MYSTI_RS05880	MYSTI_01182
		MYSTI_RS05885	MYSTI_01183
		MYSTI_RS05890	MYSTI_01184
		MYSTI_RS05895	MYSTI_01185
		MYSTI_RS05905	MYSTI_01187
		MYSTI_RS05910	MYSTI_01188
		MYSTI_RS05915	MYSTI_01189
		MYSTI_RS05920	MYSTI_01190
		MYSTI_RS05925	MYSTI_01191
		MYSTI_RS05930	MYSTI_01192
		MYSTI_RS05935	MYSTI_01193
		MYSTI_RS05940	MYSTI_01194
		MYSTI_RS05945	MYSTI_01195
		MYSTI_RS05950	MYSTI_01196
		MYSTI_RS05955	MYSTI_01197
		MYSTI_RS05960	MYSTI_01198
		MYSTI_RS05965	MYSTI_01199
		MYSTI_RS05970	MYSTI_01200
		MYSTI_RS05975	MYSTI_01201
		MYSTI_RS05990	MYSTI_01204
		MYSTI_RS05995	MYSTI_01205
		MYSTI_RS06005	MYSTI_01207
		MYSTI_RS06010	MYSTI_01208
		MYSTI_RS06015
		MYSTI_RS06030	MYSTI_01211
		MYSTI_RS06035	MYSTI_01212
		MYSTI_RS06040	MYSTI_01213
		MYSTI_RS06045	MYSTI_01214
		MYSTI_RS06050	MYSTI_01215
		MYSTI_RS06055	MYSTI_01216
		MYSTI_RS06060	MYSTI_01217
		MYSTI_RS06065	MYSTI_01218
		MYSTI_RS06070	MYSTI_01219
		MYSTI_RS06075	MYSTI_01220
		MYSTI_RS06080	MYSTI_01221
		MYSTI_RS06085	MYSTI_01222
		MYSTI_RS06090	MYSTI_01223
		MYSTI_RS06095	MYSTI_01224
		MYSTI_RS06100	MYSTI_01225
		MYSTI_RS06105	MYSTI_01226
		MYSTI_RS06110	MYSTI_01227
		MYSTI_RS06115	MYSTI_01228
		MYSTI_RS06125	MYSTI_01230
		MYSTI_RS06130	MYSTI_01232
		MYSTI_RS06135	MYSTI_01233
		MYSTI_RS06140	MYSTI_01234
		MYSTI_RS06145	MYSTI_01235
		MYSTI_RS06150	MYSTI_01236
		MYSTI_RS06160	MYSTI_01238
		MYSTI_RS06165	MYSTI_01239
		MYSTI_RS06170	MYSTI_01240
		MYSTI_RS06175	MYSTI_01241
		MYSTI_RS06180	MYSTI_01242
		MYSTI_RS06185	MYSTI_01243
		MYSTI_RS06190	MYSTI_01244
		MYSTI_RS06195	MYSTI_01245
		MYSTI_RS06200	MYSTI_01246
		MYSTI_RS06205	MYSTI_01247
		MYSTI_RS06210	MYSTI_01248
		MYSTI_RS06215	MYSTI_01250
		MYSTI_RS06220	MYSTI_01251
		MYSTI_RS06225	MYSTI_01252
		MYSTI_RS06230	MYSTI_01253
		MYSTI_RS06235	MYSTI_01254
		MYSTI_RS06240	MYSTI_01255
		MYSTI_RS06245	MYSTI_01256
		MYSTI_RS06250
		MYSTI_RS06260	MYSTI_01259
		MYSTI_RS06265	MYSTI_01260
		MYSTI_RS06270	MYSTI_01261
		MYSTI_RS06275	MYSTI_01262
		MYSTI_RS06280	MYSTI_01263
		MYSTI_RS06285	MYSTI_01264
		MYSTI_RS06290	MYSTI_01265
		MYSTI_RS06295	MYSTI_01266
		MYSTI_RS06300	MYSTI_01267
		MYSTI_RS06305	MYSTI_01268
		MYSTI_RS06310	MYSTI_01269
		MYSTI_RS06315	MYSTI_01270
		MYSTI_RS06320	MYSTI_01271
		MYSTI_RS06325	MYSTI_01272
		MYSTI_RS06330	MYSTI_01273
		MYSTI_RS06335	MYSTI_01274
		MYSTI_RS06340	MYSTI_01275
		MYSTI_RS06345	MYSTI_01276
		MYSTI_RS06350	MYSTI_01277
		MYSTI_RS06355	MYSTI_01278
		MYSTI_RS06375	MYSTI_01282
		MYSTI_RS06380	MYSTI_01283
		MYSTI_RS06385	MYSTI_01284
		MYSTI_RS06390	MYSTI_01285
		MYSTI_RS06395	MYSTI_01286
		MYSTI_RS06410	MYSTI_01289
		MYSTI_RS06415	MYSTI_01290
		MYSTI_RS06420	MYSTI_01291
		MYSTI_RS06425	MYSTI_01292
		MYSTI_RS06430	MYSTI_01293
		MYSTI_RS06435	MYSTI_01294
		MYSTI_RS06440	MYSTI_01295
		MYSTI_RS06450	MYSTI_01297
		MYSTI_RS06455	MYSTI_01298
		MYSTI_RS06460	MYSTI_01299
		MYSTI_RS06465	MYSTI_01300
		MYSTI_RS06470	MYSTI_01301
		MYSTI_RS06480	MYSTI_01304
		MYSTI_RS06490	MYSTI_01306
		MYSTI_RS06495	MYSTI_01307
		MYSTI_RS06500	MYSTI_01308
		MYSTI_RS06505	MYSTI_01309
		MYSTI_RS06510	MYSTI_01310
		MYSTI_RS06515	MYSTI_01311
		MYSTI_RS06520	MYSTI_01312
		MYSTI_RS06525	MYSTI_01313
		MYSTI_RS06530	MYSTI_01314
		MYSTI_RS06535	MYSTI_01315
		MYSTI_RS06540	MYSTI_01316
		MYSTI_RS06545	MYSTI_01317
		MYSTI_RS06555	MYSTI_01319
		MYSTI_RS06560	MYSTI_01320
		MYSTI_RS06565	MYSTI_01321
		MYSTI_RS06570	MYSTI_01322
		MYSTI_RS06575	MYSTI_01323
		MYSTI_RS06580	MYSTI_01324
		MYSTI_RS06585	MYSTI_01325
		MYSTI_RS06590	MYSTI_01326
		MYSTI_RS06595	MYSTI_01327
		MYSTI_RS06600	MYSTI_01328
		MYSTI_RS06605	MYSTI_01329
		MYSTI_RS06610	MYSTI_01330
		MYSTI_RS06615	MYSTI_01331
		MYSTI_RS06620	MYSTI_01332
		MYSTI_RS06625	MYSTI_01333
		MYSTI_RS06630	MYSTI_01334
		MYSTI_RS06635	MYSTI_01335
		MYSTI_RS06640	MYSTI_01336
		MYSTI_RS06645	MYSTI_01337
		MYSTI_RS06650	MYSTI_01338
		MYSTI_RS06655	MYSTI_01339
		MYSTI_RS06660	MYSTI_01340
		MYSTI_RS06665	MYSTI_01341
		MYSTI_RS06670	MYSTI_01342
		MYSTI_RS06675	MYSTI_01343
		MYSTI_RS06680	MYSTI_01344
		MYSTI_RS06685	MYSTI_01345
		MYSTI_RS06690	MYSTI_01346
		MYSTI_RS06695	MYSTI_01347
		MYSTI_RS06700	MYSTI_01348
		MYSTI_RS06705	MYSTI_01349
		MYSTI_RS06710	MYSTI_01350
		MYSTI_RS06715	MYSTI_01351
		MYSTI_RS06720	MYSTI_01352
		MYSTI_RS06725	MYSTI_01353
		MYSTI_RS06730	MYSTI_01354
		MYSTI_RS06735	MYSTI_01355
		MYSTI_RS06740	MYSTI_01356
		MYSTI_RS06745	MYSTI_01357
		MYSTI_RS06750	MYSTI_01358
		MYSTI_RS06755	MYSTI_01359
		MYSTI_RS06760
		MYSTI_RS06765	MYSTI_01361
		MYSTI_RS06770	MYSTI_01362
		MYSTI_RS06775	MYSTI_01363
		MYSTI_RS06785	MYSTI_01365
		MYSTI_RS06790	MYSTI_01366
		MYSTI_RS06800	MYSTI_01368
		MYSTI_RS06805	MYSTI_01369
		MYSTI_RS06810	MYSTI_01370
		MYSTI_RS06815	MYSTI_01371
		MYSTI_RS06820	MYSTI_01372
		MYSTI_RS06825	MYSTI_01373
		MYSTI_RS06830	MYSTI_01374
		MYSTI_RS06835	MYSTI_01375
		MYSTI_RS06850	MYSTI_01378
		MYSTI_RS06855	MYSTI_01379
		MYSTI_RS06860	MYSTI_01380
		MYSTI_RS06865	MYSTI_01381
		MYSTI_RS06870
		MYSTI_RS06880	MYSTI_01384
		MYSTI_RS06885	MYSTI_01385
		MYSTI_RS06890	MYSTI_01386
		MYSTI_RS06895	MYSTI_01387
		MYSTI_RS06900	MYSTI_01388
		MYSTI_RS06905	MYSTI_01389
		MYSTI_RS06910	MYSTI_01390
		MYSTI_RS06915	MYSTI_01391
		MYSTI_RS06920	MYSTI_01392
		MYSTI_RS06925	MYSTI_01393
		MYSTI_RS06930	MYSTI_01394
		MYSTI_RS06935	MYSTI_01395
		MYSTI_RS06940	MYSTI_01396
		MYSTI_RS06945	MYSTI_01397
		MYSTI_RS06950	MYSTI_01398
		MYSTI_RS06955	MYSTI_01399
		MYSTI_RS06960	MYSTI_01400
		MYSTI_RS06980	MYSTI_01405
		MYSTI_RS06990	MYSTI_01407
		MYSTI_RS06995	MYSTI_01408
		MYSTI_RS07000	MYSTI_01409
		MYSTI_RS07005	MYSTI_01410
		MYSTI_RS07010	MYSTI_01411
		MYSTI_RS07015
		MYSTI_RS07020	MYSTI_01413
		MYSTI_RS07025	MYSTI_01414
		MYSTI_RS07030	MYSTI_01415
		MYSTI_RS07035	MYSTI_01416
		MYSTI_RS07040	MYSTI_01417
		MYSTI_RS07045	MYSTI_01418
		MYSTI_RS07050	MYSTI_01419
		MYSTI_RS07055	MYSTI_01420
		MYSTI_RS07060	MYSTI_01421
		MYSTI_RS07065	MYSTI_01422
		MYSTI_RS07070	MYSTI_01423
		MYSTI_RS07075	MYSTI_01424
		MYSTI_RS07080	MYSTI_01425
		MYSTI_RS07085	MYSTI_01426
		MYSTI_RS07090	MYSTI_01427
		MYSTI_RS07095	MYSTI_01428
		MYSTI_RS07100	MYSTI_01429
		MYSTI_RS07105	MYSTI_01430
		MYSTI_RS07110	MYSTI_01431
		MYSTI_RS07115	MYSTI_01432
		MYSTI_RS07120	MYSTI_01433
		MYSTI_RS07125	MYSTI_01434
		MYSTI_RS07130	MYSTI_01435
		MYSTI_RS07135	MYSTI_01436
		MYSTI_RS07140	MYSTI_01437
		MYSTI_RS07145	MYSTI_01438
		MYSTI_RS07150	MYSTI_01439
		MYSTI_RS07165	MYSTI_01441
		MYSTI_RS07175	MYSTI_01443
		MYSTI_RS07180	MYSTI_01444
		MYSTI_RS07185	MYSTI_01445
		MYSTI_RS07195	MYSTI_01447
		MYSTI_RS07205
		MYSTI_RS07215	MYSTI_01450
		MYSTI_RS07225	MYSTI_01452
		MYSTI_RS07230	MYSTI_01453
		MYSTI_RS07235	MYSTI_01454
		MYSTI_RS07240	MYSTI_01455
		MYSTI_RS07245	MYSTI_01456
		MYSTI_RS07255	MYSTI_01458
		MYSTI_RS07260	MYSTI_01459
		MYSTI_RS07265	MYSTI_01460
		MYSTI_RS07275	MYSTI_01462
		MYSTI_RS07280	MYSTI_01463
		MYSTI_RS07285	MYSTI_01464
		MYSTI_RS07290	MYSTI_01465
		MYSTI_RS07295	MYSTI_01466
		MYSTI_RS07300	MYSTI_01467
		MYSTI_RS07305	MYSTI_01468
		MYSTI_RS07310	MYSTI_01469
		MYSTI_RS07315	MYSTI_01470
		MYSTI_RS07320	MYSTI_01471
		MYSTI_RS07325	MYSTI_01472
		MYSTI_RS07330	MYSTI_01473
		MYSTI_RS07335	MYSTI_01474
		MYSTI_RS07340	MYSTI_01475
		MYSTI_RS07345	MYSTI_01476
		MYSTI_RS07350	MYSTI_01477
		MYSTI_RS07355	MYSTI_01478
		MYSTI_RS07360	MYSTI_01479
		MYSTI_RS07365	MYSTI_01480
		MYSTI_RS07370	MYSTI_01481
		MYSTI_RS07375	MYSTI_01482
		MYSTI_RS07380	MYSTI_01483
		MYSTI_RS07385	MYSTI_01484
		MYSTI_RS07390	MYSTI_01485
		MYSTI_RS07395	MYSTI_01486
		MYSTI_RS07400	MYSTI_01487
		MYSTI_RS07410	MYSTI_01489
		MYSTI_RS07415	MYSTI_01490
		MYSTI_RS07420	MYSTI_01491
		MYSTI_RS07425	MYSTI_01492
		MYSTI_RS07430	MYSTI_01493
		MYSTI_RS07440	MYSTI_01495
		MYSTI_RS07445	MYSTI_01496
		MYSTI_RS07450	MYSTI_01497
		MYSTI_RS07455	MYSTI_01498
		MYSTI_RS07460	MYSTI_01499
		MYSTI_RS07465	MYSTI_01500
		MYSTI_RS07470	MYSTI_01501
		MYSTI_RS07480	MYSTI_01503
		MYSTI_RS07485	MYSTI_01504
		MYSTI_RS07490	MYSTI_01505
		MYSTI_RS07495	MYSTI_01506
		MYSTI_RS07500	MYSTI_01507
		MYSTI_RS07505	MYSTI_01508
		MYSTI_RS07510	MYSTI_01509
		MYSTI_RS07515	MYSTI_01510
		MYSTI_RS07520	MYSTI_01511
		MYSTI_RS07525
		MYSTI_RS07530
		MYSTI_RS07535
		MYSTI_RS07540
		MYSTI_RS07545	MYSTI_01514
		MYSTI_RS07550	MYSTI_01515
		MYSTI_RS07555	MYSTI_01516
		MYSTI_RS07560	MYSTI_01517
		MYSTI_RS07565	MYSTI_01518
		MYSTI_RS07570
		MYSTI_RS07575
		MYSTI_RS07585	MYSTI_01525
		MYSTI_RS07590	MYSTI_01526
		MYSTI_RS07595
		MYSTI_RS07600	MYSTI_01528
		MYSTI_RS07605	MYSTI_01529
		MYSTI_RS07610	MYSTI_01530
		MYSTI_RS07615	MYSTI_01531
		MYSTI_RS07620	MYSTI_01532
		MYSTI_RS07625	MYSTI_01534
		MYSTI_RS07630	MYSTI_01540
		MYSTI_RS07635	MYSTI_01541
		MYSTI_RS07640	MYSTI_01542
		MYSTI_RS07645	MYSTI_01543
		MYSTI_RS07650	MYSTI_01544
		MYSTI_RS07655	MYSTI_01545
		MYSTI_RS07660	MYSTI_01547
		MYSTI_RS07665	MYSTI_01549
		MYSTI_RS07670	MYSTI_01550
		MYSTI_RS07675	MYSTI_01551
		MYSTI_RS07690	MYSTI_01554
		MYSTI_RS07695	MYSTI_01555
		MYSTI_RS07700	MYSTI_01556
		MYSTI_RS07705	MYSTI_01557
		MYSTI_RS07710
		MYSTI_RS07715	MYSTI_01558
		MYSTI_RS07720	MYSTI_01559
		MYSTI_RS07725
		MYSTI_RS07730	MYSTI_01561
		MYSTI_RS07735	MYSTI_01562
		MYSTI_RS07740	MYSTI_01563
		MYSTI_RS07745	MYSTI_01564
		MYSTI_RS07750	MYSTI_01565
		MYSTI_RS07755	MYSTI_01566
		MYSTI_RS07760	MYSTI_01567
		MYSTI_RS07765
		MYSTI_RS07770	MYSTI_01569
		MYSTI_RS07775	MYSTI_01570
		MYSTI_RS07780	MYSTI_01571
		MYSTI_RS07785	MYSTI_01572
		MYSTI_RS07790	MYSTI_01573
		MYSTI_RS07795
		MYSTI_RS07800	MYSTI_01575
		MYSTI_RS07805	MYSTI_01576
		MYSTI_RS07810	MYSTI_01577
		MYSTI_RS07815	MYSTI_01578
		MYSTI_RS07820	MYSTI_01580
		MYSTI_RS07825	MYSTI_01581
		MYSTI_RS07835	MYSTI_01584
		MYSTI_RS07850	MYSTI_01587
		MYSTI_RS07855	MYSTI_01588
		MYSTI_RS07860	MYSTI_01589
		MYSTI_RS07865	MYSTI_01590
		MYSTI_RS07875	MYSTI_01592
		MYSTI_RS07880	MYSTI_01593
		MYSTI_RS07885	MYSTI_01594
		MYSTI_RS07895	MYSTI_01596
		MYSTI_RS07900	MYSTI_01597
		MYSTI_RS07905
		MYSTI_RS07910	MYSTI_01599
		MYSTI_RS07915	MYSTI_01600
		MYSTI_RS07920	MYSTI_01603
		MYSTI_RS07925	MYSTI_01605
		MYSTI_RS07930	MYSTI_01606
		MYSTI_RS07935	MYSTI_01607
		MYSTI_RS07940	MYSTI_01608
		MYSTI_RS07945	MYSTI_01609
		MYSTI_RS07950	MYSTI_01610
		MYSTI_RS07955	MYSTI_01611
		MYSTI_RS07960	MYSTI_01612
		MYSTI_RS07965	MYSTI_01613
		MYSTI_RS07970
		MYSTI_RS07975
		MYSTI_RS07980	MYSTI_01615
		MYSTI_RS07990	MYSTI_01617
		MYSTI_RS07995	MYSTI_01618
		MYSTI_RS08000	MYSTI_01620
		MYSTI_RS08005	MYSTI_01621
		MYSTI_RS08010	MYSTI_01622
		MYSTI_RS08015	MYSTI_01623
		MYSTI_RS08020	MYSTI_01624
		MYSTI_RS08025	MYSTI_01625
		MYSTI_RS08030	MYSTI_01626
		MYSTI_RS08035	MYSTI_01627
		MYSTI_RS08040	MYSTI_01628
		MYSTI_RS08045	MYSTI_01629
		MYSTI_RS08050	MYSTI_01630
		MYSTI_RS08055	MYSTI_01631
		MYSTI_RS08060	MYSTI_01632
		MYSTI_RS08065	MYSTI_01633
		MYSTI_RS08070	MYSTI_01634
		MYSTI_RS08075	MYSTI_01635
		MYSTI_RS08080	MYSTI_01636
		MYSTI_RS08085	MYSTI_01637
		MYSTI_RS08090	MYSTI_01638
		MYSTI_RS08095	MYSTI_01639
		MYSTI_RS08100	MYSTI_01640
		MYSTI_RS08105	MYSTI_01641
		MYSTI_RS08110	MYSTI_01642
		MYSTI_RS08115	MYSTI_01643
		MYSTI_RS08120	MYSTI_01644
		MYSTI_RS08125	MYSTI_01645
		MYSTI_RS08135	MYSTI_01647
		MYSTI_RS08140	MYSTI_01648
		MYSTI_RS08145	MYSTI_01649
		MYSTI_RS08150	MYSTI_01650
		MYSTI_RS08160	MYSTI_01652
		MYSTI_RS08165	MYSTI_01654
		MYSTI_RS08170	MYSTI_01655
		MYSTI_RS08175	MYSTI_01656
		MYSTI_RS08180	MYSTI_01657
		MYSTI_RS08185	MYSTI_01658
		MYSTI_RS08190	MYSTI_01659
		MYSTI_RS08205	MYSTI_01662
		MYSTI_RS08210	MYSTI_01663
		MYSTI_RS08215	MYSTI_01664
		MYSTI_RS08220	MYSTI_01665
		MYSTI_RS08225	MYSTI_01666
		MYSTI_RS08230	MYSTI_01667
		MYSTI_RS08235	MYSTI_01668
		MYSTI_RS08240	MYSTI_01669
		MYSTI_RS08245	MYSTI_01670
		MYSTI_RS08250	MYSTI_01671
		MYSTI_RS08255	MYSTI_01672
		MYSTI_RS08260	MYSTI_01673
		MYSTI_RS08265	MYSTI_01674
		MYSTI_RS08270	MYSTI_01675
		MYSTI_RS08275	MYSTI_01676
		MYSTI_RS08285	MYSTI_01678
		MYSTI_RS08290	MYSTI_01679
		MYSTI_RS08295	MYSTI_01680
		MYSTI_RS08300	MYSTI_01681
		MYSTI_RS08305	MYSTI_01682
		MYSTI_RS08310	MYSTI_01683
		MYSTI_RS08315	MYSTI_01684
		MYSTI_RS08320	MYSTI_01685
		MYSTI_RS08325	MYSTI_01686
		MYSTI_RS08330	MYSTI_01687
		MYSTI_RS08335	MYSTI_01688
		MYSTI_RS08340	MYSTI_01689
		MYSTI_RS08345	MYSTI_01690
		MYSTI_RS08350
		MYSTI_RS08355	MYSTI_01692
		MYSTI_RS08360	MYSTI_01693
		MYSTI_RS08365	MYSTI_01694
		MYSTI_RS08370	MYSTI_01695
		MYSTI_RS08380	MYSTI_01697
		MYSTI_RS08385	MYSTI_01698
		MYSTI_RS08390	MYSTI_01699
		MYSTI_RS08395	MYSTI_01700
		MYSTI_RS08405	MYSTI_01702
		MYSTI_RS08410	MYSTI_01703
		MYSTI_RS08415	MYSTI_01704
		MYSTI_RS08420	MYSTI_01705
		MYSTI_RS08425	MYSTI_01706
		MYSTI_RS08430	MYSTI_01707
		MYSTI_RS08435	MYSTI_01708
		MYSTI_RS08440	MYSTI_01709
		MYSTI_RS08445	MYSTI_01710
		MYSTI_RS08450	MYSTI_01711
		MYSTI_RS08455	MYSTI_01712
		MYSTI_RS08460	MYSTI_01713
		MYSTI_RS08465	MYSTI_01714
		MYSTI_RS08470	MYSTI_01715
		MYSTI_RS08475	MYSTI_01716
		MYSTI_RS08480	MYSTI_01717
		MYSTI_RS08485	MYSTI_01718
		MYSTI_RS08490	MYSTI_01719
		MYSTI_RS08495	MYSTI_01720
		MYSTI_RS08500	MYSTI_01721
		MYSTI_RS08505	MYSTI_01722
		MYSTI_RS08510	MYSTI_01723
		MYSTI_RS08515	MYSTI_01724
		MYSTI_RS08520	MYSTI_01725
		MYSTI_RS08525	MYSTI_01726
		MYSTI_RS08530	MYSTI_01727
		MYSTI_RS08535	MYSTI_01728
		MYSTI_RS08540	MYSTI_01729
		MYSTI_RS08545	MYSTI_01730
		MYSTI_RS08550	MYSTI_01731
		MYSTI_RS08555	MYSTI_01732
		MYSTI_RS08560	MYSTI_01733
		MYSTI_RS08570	MYSTI_01735
		MYSTI_RS08575	MYSTI_01736
		MYSTI_RS08580	MYSTI_01737
		MYSTI_RS08585	MYSTI_01738
		MYSTI_RS08590
		MYSTI_RS08595	MYSTI_01740
		MYSTI_RS08600	MYSTI_01741
		MYSTI_RS08605	MYSTI_01742
		MYSTI_RS08610	MYSTI_01743
		MYSTI_RS08615	MYSTI_01744
		MYSTI_RS08620	MYSTI_01745
		MYSTI_RS08625	MYSTI_01746
		MYSTI_RS08630	MYSTI_01747
		MYSTI_RS08635	MYSTI_01748
		MYSTI_RS08640	MYSTI_01749
		MYSTI_RS08645	MYSTI_01750
		MYSTI_RS08650	MYSTI_01751
		MYSTI_RS08655	MYSTI_01752
		MYSTI_RS08660	MYSTI_01753
		MYSTI_RS08665	MYSTI_01754
		MYSTI_RS08670	MYSTI_01755
		MYSTI_RS08675	MYSTI_01756
		MYSTI_RS08680	MYSTI_01757
		MYSTI_RS08685	MYSTI_01758
		MYSTI_RS08690	MYSTI_01759
		MYSTI_RS08695	MYSTI_01760
		MYSTI_RS08700	MYSTI_01761
		MYSTI_RS08705
		MYSTI_RS08710	MYSTI_01763
		MYSTI_RS08715	MYSTI_01764
		MYSTI_RS08720	MYSTI_01765
		MYSTI_RS08725	MYSTI_01766
		MYSTI_RS08730	MYSTI_01767
		MYSTI_RS08735	MYSTI_01768
		MYSTI_RS08740	MYSTI_01769
		MYSTI_RS08745	MYSTI_01770
		MYSTI_RS08750	MYSTI_01771
		MYSTI_RS08755	MYSTI_01772
		MYSTI_RS08760	MYSTI_01773
		MYSTI_RS08765	MYSTI_01774
		MYSTI_RS08770
		MYSTI_RS08785	MYSTI_01778
		MYSTI_RS08790	MYSTI_01779
		MYSTI_RS08795	MYSTI_01780
		MYSTI_RS08800	MYSTI_01781
		MYSTI_RS08810	MYSTI_01783
		MYSTI_RS08815	MYSTI_01784
		MYSTI_RS08820	MYSTI_01785
		MYSTI_RS08825	MYSTI_01786
		MYSTI_RS08830	MYSTI_01787
		MYSTI_RS08835	MYSTI_01788
		MYSTI_RS08840	MYSTI_01789
		MYSTI_RS08845	MYSTI_01790
		MYSTI_RS08850	MYSTI_01791
		MYSTI_RS08855
		MYSTI_RS08865	MYSTI_01793
		MYSTI_RS08870	MYSTI_01794
		MYSTI_RS08875	MYSTI_01796
		MYSTI_RS08885	MYSTI_01798
		MYSTI_RS08890
		MYSTI_RS08895	MYSTI_01800
		MYSTI_RS08900	MYSTI_01801
		MYSTI_RS08905	MYSTI_01802
		MYSTI_RS08915	MYSTI_01804
		MYSTI_RS08920	MYSTI_01805
		MYSTI_RS08930	MYSTI_01807
		MYSTI_RS08935	MYSTI_01808
		MYSTI_RS08940	MYSTI_01809
		MYSTI_RS08945	MYSTI_01810
		MYSTI_RS08950	MYSTI_01811
		MYSTI_RS08960	MYSTI_01813
		MYSTI_RS08965	MYSTI_01814
		MYSTI_RS08970	MYSTI_01815
		MYSTI_RS08975	MYSTI_01816
		MYSTI_RS08980	MYSTI_01818
		MYSTI_RS08985	MYSTI_01819
		MYSTI_RS08990	MYSTI_01820
		MYSTI_RS08995	MYSTI_01821
		MYSTI_RS09000	MYSTI_01822
		MYSTI_RS09005	MYSTI_01823
		MYSTI_RS09010	MYSTI_01824
		MYSTI_RS09015	MYSTI_01825
		MYSTI_RS09020	MYSTI_01826
		MYSTI_RS09025	MYSTI_01827
		MYSTI_RS09030	MYSTI_01828
		MYSTI_RS09035	MYSTI_01829
		MYSTI_RS09040	MYSTI_01830
		MYSTI_RS09045	MYSTI_01831
		MYSTI_RS09050	MYSTI_01832
		MYSTI_RS09055	MYSTI_01833
		MYSTI_RS09060	MYSTI_01834
		MYSTI_RS09070	MYSTI_01836
		MYSTI_RS09080	MYSTI_01838
		MYSTI_RS09085	MYSTI_01841
		MYSTI_RS09090	MYSTI_01842
		MYSTI_RS09095	MYSTI_01843
		MYSTI_RS09100	MYSTI_01844
		MYSTI_RS09105	MYSTI_01845
		MYSTI_RS09110	MYSTI_01846
		MYSTI_RS09115	MYSTI_01847
		MYSTI_RS09120
		MYSTI_RS09130	MYSTI_01850
		MYSTI_RS09135
		MYSTI_RS09140	MYSTI_01852
		MYSTI_RS09145	MYSTI_01853
		MYSTI_RS09150	MYSTI_01854
		MYSTI_RS09160	MYSTI_01856
		MYSTI_RS09165	MYSTI_01857
		MYSTI_RS09170	MYSTI_01858
		MYSTI_RS09175	MYSTI_01859
		MYSTI_RS09180	MYSTI_01860
		MYSTI_RS09185	MYSTI_01861
		MYSTI_RS09190	MYSTI_01862
		MYSTI_RS09195	MYSTI_01863
		MYSTI_RS09200	MYSTI_01864
		MYSTI_RS09205	MYSTI_01866
		MYSTI_RS09210	MYSTI_01867
		MYSTI_RS09215	MYSTI_01868
		MYSTI_RS09220	MYSTI_01869
		MYSTI_RS09225	MYSTI_01870
		MYSTI_RS09230	MYSTI_01871
		MYSTI_RS09235	MYSTI_01872
		MYSTI_RS09240	MYSTI_01873
		MYSTI_RS09245	MYSTI_01874
		MYSTI_RS09250	MYSTI_01875
		MYSTI_RS09255	MYSTI_01876
		MYSTI_RS09260	MYSTI_01877
		MYSTI_RS09265	MYSTI_01878
		MYSTI_RS09275
		MYSTI_RS09280	MYSTI_01881
		MYSTI_RS09285	MYSTI_01882
		MYSTI_RS09290	MYSTI_01883
		MYSTI_RS09295	MYSTI_01884
		MYSTI_RS09300	MYSTI_01885
		MYSTI_RS09305	MYSTI_01886
		MYSTI_RS09310	MYSTI_01887
		MYSTI_RS09315	MYSTI_01888
		MYSTI_RS09320	MYSTI_01889
		MYSTI_RS09325	MYSTI_01890
		MYSTI_RS09330	MYSTI_01891
		MYSTI_RS09335	MYSTI_01892
		MYSTI_RS09340	MYSTI_01893
		MYSTI_RS09345	MYSTI_01894
		MYSTI_RS09350	MYSTI_01895
		MYSTI_RS09355	MYSTI_01896
		MYSTI_RS09360	MYSTI_01897
		MYSTI_RS09365	MYSTI_01898
		MYSTI_RS09370	MYSTI_01899
		MYSTI_RS09375	MYSTI_01900
		MYSTI_RS09380	MYSTI_01901
		MYSTI_RS09385	MYSTI_01902
		MYSTI_RS09390	MYSTI_01903
		MYSTI_RS09395	MYSTI_01904
		MYSTI_RS09400	MYSTI_01905
		MYSTI_RS09405	MYSTI_01906
		MYSTI_RS09410
		MYSTI_RS09420	MYSTI_01909
		MYSTI_RS09430	MYSTI_01911
		MYSTI_RS09435	MYSTI_01912
		MYSTI_RS09440	MYSTI_01914
		MYSTI_RS09445	MYSTI_01915
		MYSTI_RS09450	MYSTI_01916
		MYSTI_RS09455
		MYSTI_RS09460	MYSTI_01918
		MYSTI_RS09465	MYSTI_01919
		MYSTI_RS09470
		MYSTI_RS09475	MYSTI_01921
		MYSTI_RS09480	MYSTI_01922
		MYSTI_RS09485	MYSTI_01923
		MYSTI_RS09490	MYSTI_01924
		MYSTI_RS09495	MYSTI_01925
		MYSTI_RS09500	MYSTI_01926
		MYSTI_RS09510	MYSTI_01928
		MYSTI_RS09515	MYSTI_01929
		MYSTI_RS09520	MYSTI_01930
		MYSTI_RS09525	MYSTI_01931
		MYSTI_RS09530	MYSTI_01932
		MYSTI_RS09535	MYSTI_01933
		MYSTI_RS09545	MYSTI_01935
		MYSTI_RS09555	MYSTI_01937
		MYSTI_RS09560	MYSTI_01940
		MYSTI_RS09565
		MYSTI_RS09570	MYSTI_01942
		MYSTI_RS09575	MYSTI_01943
		MYSTI_RS09580	MYSTI_01946
		MYSTI_RS09585	MYSTI_01948
		MYSTI_RS09605	MYSTI_01952
		MYSTI_RS09615	MYSTI_01955
		MYSTI_RS09620	MYSTI_01956
		MYSTI_RS09625	MYSTI_01957
		MYSTI_RS09630	MYSTI_01958
		MYSTI_RS09640	MYSTI_01960
		MYSTI_RS09645	MYSTI_01961
		MYSTI_RS09650	MYSTI_01962
		MYSTI_RS09655	MYSTI_01963
		MYSTI_RS09660	MYSTI_01964
		MYSTI_RS09665	MYSTI_01965
		MYSTI_RS09670	MYSTI_01966
		MYSTI_RS09675	MYSTI_01967
		MYSTI_RS09680	MYSTI_01969
		MYSTI_RS09690	MYSTI_01972
		MYSTI_RS09695
		MYSTI_RS09700	MYSTI_01974
		MYSTI_RS09710	MYSTI_01976
		MYSTI_RS09715	MYSTI_01977
		MYSTI_RS09720	MYSTI_01978
		MYSTI_RS09725	MYSTI_01979
		MYSTI_RS09730	MYSTI_01980
		MYSTI_RS09735	MYSTI_01981
		MYSTI_RS09740	MYSTI_01982
		MYSTI_RS09745	MYSTI_01983
		MYSTI_RS09750	MYSTI_01984
		MYSTI_RS09755	MYSTI_01985
		MYSTI_RS09760	MYSTI_01986
		MYSTI_RS09765	MYSTI_01987
		MYSTI_RS09770	MYSTI_01988
		MYSTI_RS09775	MYSTI_01989
		MYSTI_RS09780	MYSTI_01990
		MYSTI_RS09785	MYSTI_01991
		MYSTI_RS09790	MYSTI_01992
		MYSTI_RS09795	MYSTI_01993
		MYSTI_RS09800	MYSTI_01994
		MYSTI_RS09805	MYSTI_01995
		MYSTI_RS09810	MYSTI_01996
		MYSTI_RS09815
		MYSTI_RS09820	MYSTI_01998
		MYSTI_RS09825	MYSTI_01999
		MYSTI_RS09830	MYSTI_02000
		MYSTI_RS09835	MYSTI_02001
		MYSTI_RS09840	MYSTI_02002
		MYSTI_RS09845	MYSTI_02003
		MYSTI_RS09850	MYSTI_02004
		MYSTI_RS09855	MYSTI_02005
		MYSTI_RS09860	MYSTI_02006
		MYSTI_RS09865	MYSTI_02007
		MYSTI_RS09870	MYSTI_02008
		MYSTI_RS09880	MYSTI_02010
		MYSTI_RS09885	MYSTI_02011
		MYSTI_RS09890	MYSTI_02012
		MYSTI_RS09895
		MYSTI_RS09900	MYSTI_02014
		MYSTI_RS09905	MYSTI_02015
		MYSTI_RS09910	MYSTI_02016
		MYSTI_RS09915	MYSTI_02017
		MYSTI_RS09920	MYSTI_02018
		MYSTI_RS09925	MYSTI_02019
		MYSTI_RS09930	MYSTI_02020
		MYSTI_RS09935	MYSTI_02021
		MYSTI_RS09940
		MYSTI_RS09945	MYSTI_02023
		MYSTI_RS09950	MYSTI_02024
		MYSTI_RS09955	MYSTI_02025
		MYSTI_RS09960	MYSTI_02026
		MYSTI_RS09970	MYSTI_02028
		MYSTI_RS09980	MYSTI_02030
		MYSTI_RS09985	MYSTI_02031
		MYSTI_RS09990	MYSTI_02032
		MYSTI_RS09995	MYSTI_02033
		MYSTI_RS10000	MYSTI_02034
		MYSTI_RS10005	MYSTI_02035
		MYSTI_RS10010	MYSTI_02036
		MYSTI_RS10015	MYSTI_02037
		MYSTI_RS10020	MYSTI_02038
		MYSTI_RS10025	MYSTI_02039
		MYSTI_RS10030	MYSTI_02040
		MYSTI_RS10035	MYSTI_02041
		MYSTI_RS10040	MYSTI_02042
		MYSTI_RS10045	MYSTI_02043
		MYSTI_RS10050	MYSTI_02044
		MYSTI_RS10055	MYSTI_02045
		MYSTI_RS10060	MYSTI_02046
		MYSTI_RS10065	MYSTI_02047
		MYSTI_RS10070	MYSTI_02048
		MYSTI_RS10080	MYSTI_02051
		MYSTI_RS10085	MYSTI_02052
		MYSTI_RS10090	MYSTI_02053
		MYSTI_RS10095	MYSTI_02054
		MYSTI_RS10100	MYSTI_02055
		MYSTI_RS10105	MYSTI_02056
		MYSTI_RS10110	MYSTI_02057
		MYSTI_RS10120	MYSTI_02059
		MYSTI_RS10125	MYSTI_02060
		MYSTI_RS10130
		MYSTI_RS10135	MYSTI_02062
		MYSTI_RS10140	MYSTI_02063
		MYSTI_RS10145	MYSTI_02064
		MYSTI_RS10150	MYSTI_02065
		MYSTI_RS10155	MYSTI_02066
		MYSTI_RS10160	MYSTI_02067
		MYSTI_RS10165	MYSTI_02068
		MYSTI_RS10170	MYSTI_02069
		MYSTI_RS10175	MYSTI_02070
		MYSTI_RS10180	MYSTI_02071
		MYSTI_RS10185	MYSTI_02072
		MYSTI_RS10190	MYSTI_02073
		MYSTI_RS10195	MYSTI_02074
		MYSTI_RS10200
		MYSTI_RS10205	MYSTI_02076
		MYSTI_RS10210	MYSTI_02077
		MYSTI_RS10215	MYSTI_02078
		MYSTI_RS10220	MYSTI_02079
		MYSTI_RS10225	MYSTI_02080
		MYSTI_RS10230	MYSTI_02081
		MYSTI_RS10235	MYSTI_02082
		MYSTI_RS10240	MYSTI_02083
		MYSTI_RS10245	MYSTI_02084
		MYSTI_RS10250	MYSTI_02085
		MYSTI_RS10255	MYSTI_02086
		MYSTI_RS10260	MYSTI_02087
		MYSTI_RS10265	MYSTI_02088
		MYSTI_RS10270	MYSTI_02089
		MYSTI_RS10275	MYSTI_02090
		MYSTI_RS10285	MYSTI_02092
		MYSTI_RS10290	MYSTI_02093
		MYSTI_RS10295	MYSTI_02094
		MYSTI_RS10305	MYSTI_02096
		MYSTI_RS10315	MYSTI_02098
		MYSTI_RS10320	MYSTI_02099
		MYSTI_RS10330	MYSTI_02101
		MYSTI_RS10335	MYSTI_02102
		MYSTI_RS10340	MYSTI_02103
		MYSTI_RS10345	MYSTI_02104
		MYSTI_RS10350	MYSTI_02105
		MYSTI_RS10360	MYSTI_02107
		MYSTI_RS10365	MYSTI_02108
		MYSTI_RS10370	MYSTI_02109
		MYSTI_RS10375	MYSTI_02110
		MYSTI_RS10380	MYSTI_02111
		MYSTI_RS10385
		MYSTI_RS10395	MYSTI_02114
		MYSTI_RS10400	MYSTI_02115
		MYSTI_RS10405	MYSTI_02116
		MYSTI_RS10410	MYSTI_02117
		MYSTI_RS10420	MYSTI_02119
		MYSTI_RS10425	MYSTI_02120
		MYSTI_RS10430	MYSTI_02121
		MYSTI_RS10435	MYSTI_02122
		MYSTI_RS10440	MYSTI_02124
		MYSTI_RS10445	MYSTI_02125
		MYSTI_RS10460	MYSTI_02128
		MYSTI_RS10465	MYSTI_02129
		MYSTI_RS10470	MYSTI_02130
		MYSTI_RS10475	MYSTI_02131
		MYSTI_RS10480	MYSTI_02132
		MYSTI_RS10485	MYSTI_02133
		MYSTI_RS10490	MYSTI_02135
		MYSTI_RS10495	MYSTI_02136
		MYSTI_RS10500	MYSTI_02137
		MYSTI_RS10505	MYSTI_02138
		MYSTI_RS10515	MYSTI_02140
		MYSTI_RS10520	MYSTI_02141
		MYSTI_RS10525	MYSTI_02142
		MYSTI_RS10530	MYSTI_02143
		MYSTI_RS10535	MYSTI_02144
		MYSTI_RS10540	MYSTI_02145
		MYSTI_RS10545	MYSTI_02146
		MYSTI_RS10550	MYSTI_02147
		MYSTI_RS10555	MYSTI_02148
		MYSTI_RS10560	MYSTI_02149
		MYSTI_RS10565	MYSTI_02150
		MYSTI_RS10570
		MYSTI_RS10580	MYSTI_02153
		MYSTI_RS10585	MYSTI_02154
		MYSTI_RS10590	MYSTI_02155
		MYSTI_RS10600	MYSTI_02157
		MYSTI_RS10605	MYSTI_02158
		MYSTI_RS10610	MYSTI_02159
		MYSTI_RS10615	MYSTI_02160
		MYSTI_RS10620	MYSTI_02161
		MYSTI_RS10625	MYSTI_02162
		MYSTI_RS10630	MYSTI_02163
		MYSTI_RS10635	MYSTI_02164
		MYSTI_RS10640	MYSTI_02165
		MYSTI_RS10645	MYSTI_02166
		MYSTI_RS10650	MYSTI_02167
		MYSTI_RS10655	MYSTI_02168
		MYSTI_RS10660	MYSTI_02169
		MYSTI_RS10665	MYSTI_02170
		MYSTI_RS10670	MYSTI_02171
		MYSTI_RS10675	MYSTI_02172
		MYSTI_RS10680	MYSTI_02173
		MYSTI_RS10685	MYSTI_02174
		MYSTI_RS10690	MYSTI_02175
		MYSTI_RS10695	MYSTI_02176
		MYSTI_RS10700	MYSTI_02177
		MYSTI_RS10705	MYSTI_02178
		MYSTI_RS10710	MYSTI_02179
		MYSTI_RS10715	MYSTI_02180
		MYSTI_RS10720	MYSTI_02181
		MYSTI_RS10725	MYSTI_02182
		MYSTI_RS10730	MYSTI_02183
		MYSTI_RS10735	MYSTI_02184
		MYSTI_RS10740	MYSTI_02185
		MYSTI_RS10745	MYSTI_02186
		MYSTI_RS10750	MYSTI_02187
		MYSTI_RS10755	MYSTI_02188
		MYSTI_RS10760	MYSTI_02189
		MYSTI_RS10765	MYSTI_02190
		MYSTI_RS10770	MYSTI_02191
		MYSTI_RS10775	MYSTI_02192
		MYSTI_RS10780	MYSTI_02193
		MYSTI_RS10785	MYSTI_02194
		MYSTI_RS10790	MYSTI_02195
		MYSTI_RS10795	MYSTI_02196
		MYSTI_RS10800	MYSTI_02197
		MYSTI_RS10805	artial=true
		MYSTI_RS10810	MYSTI_02199
		MYSTI_RS10815	MYSTI_02200
		MYSTI_RS10820
		MYSTI_RS10825	MYSTI_02202
		MYSTI_RS10830	MYSTI_02203
		MYSTI_RS10835	MYSTI_02204
		MYSTI_RS10840	MYSTI_02205
		MYSTI_RS10845	MYSTI_02206
		MYSTI_RS10850	MYSTI_02207
		MYSTI_RS10855	MYSTI_02208
		MYSTI_RS10860	MYSTI_02209
		MYSTI_RS10865	MYSTI_02210
		MYSTI_RS10870	MYSTI_02211
		MYSTI_RS10875	MYSTI_02212
		MYSTI_RS10880	MYSTI_02213
		MYSTI_RS10885	MYSTI_02214
		MYSTI_RS10890	MYSTI_02215
		MYSTI_RS10895	MYSTI_02216
		MYSTI_RS10900	MYSTI_02217
		MYSTI_RS10905	MYSTI_02218
		MYSTI_RS10910	MYSTI_02219
		MYSTI_RS10915	MYSTI_02220
		MYSTI_RS10920	MYSTI_02221
[truncated: 6,144 more rows]
