# Supplementary material for: Transcriptomic analysis of the Myxococcus xanthus FruA regulon, and comparative developmental transcriptomic analysis of two fruiting body forming species, Myxococcus xanthus and Myxococcus stipitatus
Source: BMC Genomics. 2021 Nov 1;22:784. doi: 10.1186/s12864-021-08051-w (PMC8561891; doi:10.1186/s12864-021-08051-w)
Supplement: Supplementary file 24 — Additional file 24: WT M. xanthus read counts and DEseq data [file 12864_2021_8051_MOESM24_ESM.xlsx]

## Sheet: WT_readcounts
geneid	hr0_fruA_rep1	hr0_fruA_rep2	hr2_fruA_rep1	hr2_fruA_rep2	hr6_fruA_rep1	hr6_fruA_rep2	hr12_fruA_rep1	hr12_fruA_rep2	hr24_fruA_rep1	hr24_fruA_rep2	gene length
total_reads_mapped	16872593	17400035	18304606	17128316	16824187	16153996	16796354	16094849	14936323	14538976
MXAN_RS00015	3074	3354	2308	1987	2552	1602	1744	1513	4185	3412	1353
MXAN_RS00020	15	23	19	16	23	15	11	14	22	13	1902
MXAN_RS00025	113	82	80	109	91	85	60	60	36	24	438
MXAN_RS00030	36	40	46	45	28	20	23	21	18	14	612
MXAN_RS00035	41	76	72	65	121	130	61	39	80	44	852
MXAN_RS00040	2210	1852	1253	1372	510	435	794	745	651	691	1413
MXAN_RS00045	1925	1982	1411	1517	638	526	1074	945	839	1059	1518
MXAN_RS00050	9	12	26	27	10	9	6	8	58	9	309
MXAN_RS00055	264	287	796	574	204	187	54	33	53	21	1236
MXAN_RS00060	1087	940	2050	1777	1664	1167	1762	791	1020	484	1617
MXAN_RS00065	6	7	21	16	12	4	9	7	44	12	570
MXAN_RS00070	139	177	246	194	234	175	91	98	116	163	996
MXAN_RS00075	14	28	7	11	32	22	1	4	8	10	780
MXAN_RS00080	142	100	71	70	89	78	50	30	41	36	1311
MXAN_RS00085	161	234	349	262	86	62	78	45	99	95	1896
MXAN_RS00090	733	785	508	483	564	525	199	160	280	251	969
MXAN_RS00095	816	1261	1202	1060	1525	1367	1034	817	1492	1203	1695
MXAN_RS00100	30	24	257	228	326	249	1534	2905	1999	2176	297
MXAN_RS00105	44	78	421	405	457	264	2044	3465	3005	3074	297
MXAN_RS00110	55	62	260	382	112	113	1123	1085	729	996	2202
MXAN_RS00115	44	73	81	61	65	49	12	25	29	22	732
MXAN_RS00120	530	511	1456	1319	1211	580	461	422	589	605	1464
MXAN_RS00125	288	251	1391	1921	591	403	728	623	368	425	768
MXAN_RS00130	711	848	4433	4539	4288	3579	5579	3543	4888	3733	2865
MXAN_RS00135	806	853	806	557	914	695	393	249	395	281	1896
MXAN_RS00140	476	585	638	518	661	707	392	262	373	231	687
MXAN_RS00145	185	161	263	177	342	198	128	141	126	86	420
MXAN_RS00150	384	456	291	225	345	184	87	91	88	67	894
MXAN_RS00155	130	162	99	84	103	63	57	58	77	67	495
MXAN_RS00160	1928	2514	1805	1551	2696	1980	1571	776	2402	1521	2082
MXAN_RS00165	1919	1808	1964	1980	949	707	536	477	327	433	963
MXAN_RS00170	697	726	288	277	274	271	288	187	110	177	570
MXAN_RS00175	69	80	38	50	51	54	35	31	12	29	591
MXAN_RS00180	119	113	256	243	280	159	141	147	137	149	492
MXAN_RS00185	213	132	770	750	355	382	391	489	423	508	771
MXAN_RS00190	90	23	436	545	43	29	227	385	134	240	1011
MXAN_RS00195	5	0	43	51	11	11	32	76	76	100	762
MXAN_RS00200	21	8	82	78	24	24	98	198	132	155	900
MXAN_RS00205	119	142	189	189	176	135	73	48	110	75	354
MXAN_RS00210	338	437	306	349	222	100	139	145	127	115	621
MXAN_RS00215	66	51	627	908	55	45	744	594	269	263	1086
MXAN_RS00220	228	143	2381	2769	213	179	2116	1848	710	650	1866
MXAN_RS00225	254	206	583	535	324	199	256	325	261	238	2676
MXAN_RS00230	91	113	545	590	779	624	435	319	608	342	1341
MXAN_RS00235	169	225	465	437	458	418	320	219	336	230	465
MXAN_RS00240	297	384	482	436	475	360	251	170	262	214	1131
MXAN_RS00245	147	143	325	228	335	266	117	127	133	94	585
MXAN_RS00250	331	344	435	397	526	399	212	163	225	124	672
MXAN_RS00255	150	223	235	193	277	222	134	102	124	61	357
MXAN_RS00260	628	745	676	493	707	480	282	220	309	202	585
MXAN_RS00265	1186	1456	1982	1732	1923	1225	908	746	882	678	885
MXAN_RS00270	36	52	217	225	199	255	60	62	85	72	786
MXAN_RS00275	48	66	133	94	84	76	50	49	93	69	1044
MXAN_RS00280	27	19	26	33	25	33	18	27	32	49	624
MXAN_RS00285	231	191	908	873	437	267	829	1019	1080	1814	441
MXAN_RS00290	330	447	164	164	239	219	93	87	222	153	1245
MXAN_RS00295	1458	1049	9550	10066	3099	3813	6322	8242	7841	8533	2163
MXAN_RS00300	537	594	1524	1510	1411	1095	1120	1063	1477	1185	525
MXAN_RS00305	117	132	181	168	156	120	83	71	123	73	555
MXAN_RS00310	197	73	930	1215	153	142	646	971	709	1073	2190
MXAN_RS00315	30	36	75	89	37	34	50	41	63	57	2277
MXAN_RS00320	141	117	430	423	157	151	406	411	422	274	897
MXAN_RS00325	284	216	2775	3828	787	563	3538	3359	3170	2297	504
MXAN_RS00330	322	466	609	602	542	378	216	195	465	336	981
MXAN_RS00335	427	401	495	471	351	289	203	229	201	174	1353
MXAN_RS00340	61	39	1011	1582	103	107	1209	2005	619	743	333
MXAN_RS00345	85	130	359	294	365	218	211	207	213	150	957
MXAN_RS00350	319	391	2734	2750	3273	2869	1467	1210	546	368	324
MXAN_RS00355	132	200	691	662	689	918	566	303	411	259	1437
MXAN_RS00360	155	170	86	83	73	73	47	52	26	21	765
MXAN_RS00365	112	122	71	52	51	31	21	29	12	13	465
MXAN_RS00370	139	153	194	199	194	149	83	119	41	24	453
MXAN_RS00375	121	156	1557	1754	1122	1032	1304	962	268	277	1002
MXAN_RS00380	5958	6934	3476	3144	2676	1999	881	887	537	656	3408
MXAN_RS00385	29	18	330	341	218	252	41	115	198	125	465
MXAN_RS00390	397	334	274	187	163	137	149	133	137	102	1167
MXAN_RS00395	106	130	252	217	116	79	13	18	10	17	879
MXAN_RS00400	32	23	82	59	37	23	2	5	6	1	669
MXAN_RS00405	659	632	993	713	433	271	58	36	46	19	1731
MXAN_RS00410	266	268	545	447	242	163	54	49	34	31	1617
MXAN_RS00415	233	303	576	502	290	251	78	88	57	64	1995
MXAN_RS00420	492	434	1570	1253	1110	891	507	377	488	421	1053
MXAN_RS00425	580	532	1613	1335	944	758	424	323	241	212	918
MXAN_RS00430	342	323	817	623	464	332	212	194	167	110	588
MXAN_RS00435	112	96	403	307	231	119	99	98	57	37	738
MXAN_RS00440	73	113	89	71	43	35	10	8	13	7	1203
MXAN_RS00445	120	164	250	257	249	252	167	127	126	135	1071
MXAN_RS00450	403	366	141	117	105	99	21	38	38	24	645
MXAN_RS00455	394	534	44	34	34	35	6	10	17	24	582
MXAN_RS00460	177	177	18	19	8	24	19	22	14	11	1029
MXAN_RS00465	323	316	39	35	23	64	53	40	38	50	3141
MXAN_RS00470	353	428	294	271	156	137	68	64	97	80	369
MXAN_RS00475	4996	4777	988	699	469	435	164	169	119	109	1077
MXAN_RS00480	1730	1864	471	441	349	391	173	176	106	112	2307
MXAN_RS00485	81	113	79	89	111	70	34	43	50	63	747
MXAN_RS00490	191	223	216	186	192	244	158	124	153	180	1230
MXAN_RS00495	400	518	372	316	408	406	323	252	380	389	1674
MXAN_RS00500	1773	2340	1609	1374	1226	1029	708	427	954	906	1506
MXAN_RS00505	172	185	147	95	143	103	22	30	36	53	1125
MXAN_RS00515	382	294	4040	3718	2609	1622	2812	2441	1773	1340	327
MXAN_RS00520	21	31	135	112	108	58	29	36	47	34	927
MXAN_RS00525	194	283	641	474	758	432	301	194	431	260	1752
MXAN_RS00530	264	260	368	249	673	768	357	168	547	332	1935
MXAN_RS00535	387	522	600	766	548	527	254	161	203	145	1227
MXAN_RS00540	379	452	639	633	403	395	205	160	135	143	1221
MXAN_RS00545	151	82	870	871	78	87	312	359	100	153	834
MXAN_RS00550	142	72	814	805	68	88	405	444	96	170	1248
MXAN_RS00555	541	656	542	474	417	372	191	190	173	180	1332
MXAN_RS00560	560	532	1914	1822	809	863	868	758	608	449	531
MXAN_RS00565	789	995	1655	1440	2251	1647	1596	959	2019	1370	1683
MXAN_RS00570	32	48	73	64	59	54	48	65	56	97	1110
MXAN_RS00575	1162	1225	2467	2293	1675	1270	2168	1494	1294	1274	807
MXAN_RS00580	290	420	858	762	870	820	331	285	363	297	1341
MXAN_RS00585	541	757	1204	1049	1077	805	644	482	583	542	2775
MXAN_RS00590	226	244	551	463	537	356	364	370	347	277	573
MXAN_RS00595	370	438	795	723	770	466	552	517	534	440	1344
MXAN_RS00600	156	185	668	615	592	646	299	307	521	344	411
MXAN_RS00605	1354	1025	10926	16065	12129	12490	18261	13499	9854	10150	1527
MXAN_RS00610	1924	1454	10964	13720	10621	11675	11677	7617	4082	4315	1254
MXAN_RS00615	2113	1643	13553	15068	14124	14886	16235	11162	5188	6123	1212
MXAN_RS00620	566	492	7058	7496	8079	6776	7202	6141	2624	2813	636
MXAN_RS00625	140	166	1588	1474	2754	2276	1525	1327	603	511	480
MXAN_RS00630	334	464	1235	1018	1747	1674	1072	731	607	475	1323
MXAN_RS00635	1319	1622	1706	1357	2634	2430	1126	876	788	635	2040
MXAN_RS00640	104	128	556	494	1034	1177	454	310	502	403	861
MXAN_RS00645	422	428	1275	1072	2284	2235	1607	949	1134	959	1854
MXAN_RS00650	116	185	94	86	88	68	24	20	49	26	1302
MXAN_RS00655	42616	45047	11925	7815	2089	1546	819	748	785	802	1053
MXAN_RS00660	291	342	249	132	137	89	17	16	18	22	1023
MXAN_RS00665	167	218	420	286	382	283	66	77	116	114	654
MXAN_RS00670	135	212	393	250	329	319	56	54	51	56	1626
MXAN_RS00675	60	67	115	96	131	112	53	47	46	39	876
MXAN_RS00680	682	633	683	1030	1013	1443	823	529	465	437	1524
MXAN_RS00685	79	99	134	169	140	173	79	74	111	80	891
MXAN_RS00690	1295	1819	960	878	1465	887	251	190	355	246	1458
MXAN_RS00695	1204	1451	932	867	1334	1004	380	270	473	393	1854
MXAN_RS00700	4226	5001	3741	3263	5439	3269	1288	1062	1572	1541	6540
MXAN_RS00705	192	309	280	235	299	237	82	63	87	60	888
MXAN_RS00710	1703	2050	1889	1650	2430	1601	605	509	936	776	2733
MXAN_RS00715	51	69	134	88	141	132	63	52	74	51	885
MXAN_RS00720	510	647	1855	1665	1920	1629	1381	1217	1258	1160	3180
MXAN_RS00725	118	146	169	176	132	76	65	88	57	67	849
MXAN_RS00730	319	309	2048	2235	762	533	2361	1868	1445	1487	3225
MXAN_RS00735	478	412	2538	2677	1011	753	3206	2704	2076	1908	1266
MXAN_RS00740	113	139	1203	1452	1184	1437	2833	1647	1636	976	333
MXAN_RS00745	118	97	2169	2240	2249	1814	4265	3213	1326	1514	882
MXAN_RS00750	206	178	2938	3125	3146	1998	5584	3393	1674	1799	738
MXAN_RS00755	186	137	3833	4733	4239	2612	7353	5474	1932	1957	1359
MXAN_RS00760	15	10	757	821	691	458	916	811	377	379	216
MXAN_RS00765	33	44	56	67	130	96	48	49	58	72	888
MXAN_RS00770	289	246	110	69	110	47	22	31	30	42	774
MXAN_RS00775	261	434	370	242	481	368	165	107	380	200	801
MXAN_RS00780	2319	2236	3107	5050	2522	2677	3499	2561	1444	1379	786
MXAN_RS00785	436	465	884	1375	771	1100	1067	743	477	446	435
MXAN_RS00790	4	4	37	32	9	16	6	7	6	11	696
MXAN_RS00795	35	34	110	104	27	25	17	48	15	28	678
MXAN_RS00800	4	9	27	35	37	45	77	124	36	44	1104
MXAN_RS00805	0	0	4	4	1	1	1	2	0	1	90
MXAN_RS00810	23	13	63	60	41	45	88	139	50	58	1722
MXAN_RS00815	32	28	62	83	61	65	102	107	43	72	2061
MXAN_RS00820	12	16	14	11	16	18	21	21	12	11	636
MXAN_RS00825	411	616	210	131	160	140	81	70	50	41	1170
MXAN_RS00830	57	106	67	51	59	45	27	17	19	28	1848
MXAN_RS00835	91	120	36	46	42	61	26	24	35	26	300
MXAN_RS00840	103	130	142	120	139	133	69	67	69	64	507
MXAN_RS00845	193	209	374	335	287	225	174	129	123	77	648
MXAN_RS00850	258	303	744	670	465	301	428	245	290	194	1362
MXAN_RS00855	1885	1571	3890	4043	1508	905	2308	2233	1140	986	495
MXAN_RS00860	969	1449	1587	1288	3394	2692	1070	733	1186	636	1593
MXAN_RS00865	423	540	408	397	512	305	150	105	134	127	1656
MXAN_RS00870	92	81	177	151	122	86	76	88	73	68	1929
MXAN_RS00875	50	69	701	846	477	316	250	180	63	181	882
MXAN_RS00880	91	98	784	857	394	457	305	193	74	184	612
MXAN_RS00885	431	431	1976	2044	904	832	711	451	179	404	705
MXAN_RS00890	192	205	344	331	241	129	71	48	55	61	1287
MXAN_RS00895	642	665	1494	1524	813	706	296	269	97	216	1332
MXAN_RS00900	8003	7129	6469	5214	6018	4480	4900	4378	3895	4046	2703
MXAN_RS00905	83	84	162	96	118	81	32	31	54	67	420
MXAN_RS00910	175	229	113	99	120	81	26	30	39	40	720
MXAN_RS00915	66	50	93	82	79	73	33	38	37	25	1623
MXAN_RS00920	194	176	289	304	145	111	157	182	93	104	1932
MXAN_RS00925	87	43	1172	1581	200	223	2161	2653	769	2272	402
MXAN_RS00930	85	78	48	56	75	78	67	72	64	55	978
MXAN_RS00935	872	1032	678	644	893	790	784	623	1110	948	2133
MXAN_RS00940	431	656	262	248	275	379	247	242	390	199	396
MXAN_RS00945	1153	979	907	760	685	492	322	383	502	548	816
MXAN_RS00950	181	139	412	409	158	111	557	375	746	544	351
MXAN_RS00955	741	734	1702	1693	1541	1043	1765	1415	1386	1356	1104
MXAN_RS00960	267	245	198	183	166	158	154	105	111	73	1437
MXAN_RS00965	1498	2053	1888	1682	1329	1163	900	738	637	541	2904
MXAN_RS00970	868	965	2476	2274	2134	1624	2164	1899	2459	2141	1908
MXAN_RS00975	264	241	1199	1103	324	321	946	785	241	438	2547
MXAN_RS00980	329	371	295	271	210	132	30	15	50	42	516
MXAN_RS00985	3012	3145	6080	5508	2619	2834	4973	2427	4007	2989	282
MXAN_RS00990	145	119	669	647	403	372	241	205	297	236	957
MXAN_RS00995	497	742	1018	780	704	353	201	162	327	144	945
MXAN_RS01000	88	132	210	168	192	159	165	113	142	144	1296
MXAN_RS01005	32	47	91	89	90	103	72	39	105	74	966
MXAN_RS01010	226	273	451	393	406	218	135	168	240	313	651
MXAN_RS01015	982	1285	766	612	582	500	430	302	550	541	843
MXAN_RS01020	6359	5781	18625	21332	8303	7723	25355	26738	26497	28322	1428
MXAN_RS01025	786	917	3903	5003	3887	3814	6015	5876	11845	9654	471
MXAN_RS01030	12	11	50	59	66	40	19	26	8	13	603
MXAN_RS01035	709	242	7906	9474	595	386	9517	7226	2957	4297	2397
MXAN_RS01040	885	1120	294	256	129	77	35	38	31	34	747
MXAN_RS01045	5634	5904	451	430	92	83	114	142	46	129	1221
MXAN_RS01050	6375	7595	271	252	69	51	83	123	35	98	477
MXAN_RS01055	209	465	136	121	261	215	179	113	266	170	744
MXAN_RS01060	291	519	150	123	283	216	197	140	306	222	996
MXAN_RS01065	356	511	249	197	321	299	183	142	261	205	1578
MXAN_RS01070	854	977	406	351	463	407	208	151	246	191	690
MXAN_RS01075	967	858	251	169	332	340	116	118	124	132	1827
MXAN_RS01080	153	144	106	66	160	120	68	64	65	70	1191
MXAN_RS01085	317	374	104	90	71	46	34	24	44	37	1005
MXAN_RS01090	61	62	14	22	13	12	12	4	5	6	1038
MXAN_RS01095	160	152	80	76	55	59	34	32	29	22	645
MXAN_RS01100	62	51	105	139	91	66	97	74	53	52	1398
MXAN_RS01105	42	62	87	71	70	85	30	27	49	60	1518
MXAN_RS01110	153	223	273	352	314	316	285	208	418	344	1662
MXAN_RS01115	901	1225	2310	2056	2231	1451	939	833	1269	874	369
MXAN_RS01120	244	279	567	517	466	367	277	219	209	258	1527
MXAN_RS01125	444	471	613	618	462	541	377	221	211	267	1542
MXAN_RS01130	272	334	322	306	217	215	190	93	123	125	705
MXAN_RS01135	691	794	1148	985	1077	998	605	485	726	630	663
MXAN_RS01140	728	873	1015	968	1098	961	872	595	823	1004	486
MXAN_RS01145	589	692	891	839	911	572	734	447	588	680	792
MXAN_RS01150	153	241	309	306	309	318	206	178	290	293	609
MXAN_RS01155	2887	3151	3976	3939	1996	1790	2542	2809	3371	3120	462
MXAN_RS01160	4171	3839	4392	3863	3807	2422	2814	3263	3384	3232	1107
MXAN_RS01165	1350	1318	4006	4363	1586	1331	5681	3559	2418	2683	1344
MXAN_RS01170	242	235	448	404	285	199	125	170	184	165	1275
MXAN_RS01175	18	38	55	57	25	33	30	34	51	32	633
MXAN_RS01180	6	13	70	55	46	19	37	33	36	26	330
MXAN_RS01185	85	92	119	83	71	63	45	41	38	35	666
MXAN_RS01190	44	53	96	90	83	54	16	40	58	36	723
MXAN_RS01195	128	139	56	43	25	23	7	11	7	8	1110
MXAN_RS01200	410	568	374	292	364	322	138	106	103	77	2070
MXAN_RS01205	197	294	119	94	106	75	31	15	39	27	1143
MXAN_RS01210	7	4	60	52	32	18	8	24	29	15	390
MXAN_RS01215	518	387	1230	1105	779	648	704	683	443	427	549
MXAN_RS01220	140	110	362	321	288	220	213	217	119	148	810
MXAN_RS01225	307	255	554	447	315	251	261	235	150	144	819
MXAN_RS01230	810	710	1107	977	591	490	430	407	235	307	1209
MXAN_RS01235	163	136	403	335	263	225	257	227	198	164	729
MXAN_RS01240	36	44	130	132	179	172	112	65	93	83	663
MXAN_RS01245	78	103	40	37	37	36	9	2	9	11	1377
MXAN_RS01250	2963	2477	2853	2245	1753	1354	1572	1238	1638	1195	1296
MXAN_RS01255	1230	1291	1290	1167	965	670	683	569	629	489	1161
MXAN_RS01260	671	561	656	2869	519	2191	4379	3024	1273	2067	663
MXAN_RS01265	99	68	91	188	90	217	199	220	89	138	348
MXAN_RS01270	213	157	650	526	362	244	352	410	342	347	369
MXAN_RS01275	487	512	1085	1095	616	470	784	743	512	527	2148
MXAN_RS01280	56	69	223	218	126	107	145	164	125	123	819
MXAN_RS01285	79	117	215	217	198	115	50	52	54	31	855
MXAN_RS01290	1437	1281	4045	3857	1659	1018	1851	1180	1304	1274	459
MXAN_RS01295	18365	19997	8364	8123	6168	6127	4904	3795	3678	3371	2448
MXAN_RS01300	965	1133	2022	2203	1758	1558	2251	1690	1198	1323	2778
MXAN_RS01305	174	199	332	257	397	236	147	112	223	123	1236
MXAN_RS01310	425	445	480	395	557	366	230	152	269	174	1104
MXAN_RS01315	245	231	181	205	267	167	128	74	96	75	525
MXAN_RS01320	5	11	24	6	15	8	9	10	11	6	1173
MXAN_RS01325	10	5	20	13	10	3	16	8	6	2	819
MXAN_RS01330	28	34	30	43	28	16	10	7	21	19	1380
MXAN_RS01335	10	10	11	17	10	12	7	6	8	3	3231
MXAN_RS01340	8	16	40	28	19	17	3	10	4	7	426
MXAN_RS01345	24	26	62	33	21	20	7	8	3	6	408
MXAN_RS01350	11	12	38	32	12	11	3	8	10	5	753
MXAN_RS01355	4	8	21	10	6	5	2	2	4	3	810
MXAN_RS01360	61	74	281	271	175	186	71	69	112	142	1320
MXAN_RS01365	400	283	1197	1287	534	439	874	715	794	727	1392
MXAN_RS01370	13	19	65	82	68	67	85	104	88	75	363
MXAN_RS01375	29	30	123	167	181	98	268	263	214	182	1158
MXAN_RS01380	767	1193	2066	2119	2082	2395	2707	1374	3567	2234	74
MXAN_RS01385	290	305	1102	1236	1802	1493	1096	1347	1505	1383	528
MXAN_RS01390	883	1037	2244	2211	2562	2405	2325	2157	2440	3905	963
MXAN_RS01395	280	293	940	810	1335	1047	1019	986	1237	1519	525
MXAN_RS01400	63	106	534	541	525	432	304	260	468	383	495
MXAN_RS01405	2337	2018	2010	2135	1510	1505	4580	3125	4058	4897	2208
MXAN_RS01410	461	664	1466	1583	1685	1388	2137	1772	2279	2087	1338
MXAN_RS01415	3667	4030	5325	5145	4639	4185	3864	2671	3166	2465	2325
MXAN_RS01420	6818	7786	23028	22932	12255	8269	3849	3777	2165	1583	582
MXAN_RS01425	144	207	192	156	162	140	54	81	39	46	243
MXAN_RS01430	2	0	5	8	9	3	2	4	2	4	1416
MXAN_RS01435	17	8	16	21	15	10	14	12	21	8	294
MXAN_RS01440	230	296	636	591	745	624	315	225	465	265	375
MXAN_RS01445	32	43	96	154	169	78	133	77	169	151	918
MXAN_RS01450	78	94	205	211	210	124	129	77	236	185	942
MXAN_RS01455	1	6	36	19	15	15	8	13	6	4	1020
MXAN_RS01460	196	307	343	367	192	124	165	170	218	120	537
MXAN_RS01465	29	36	87	88	53	36	21	18	12	14	858
MXAN_RS01470	58	44	203	213	82	68	47	29	28	32	1194
MXAN_RS01475	29	48	48	40	52	52	23	14	20	22	1308
MXAN_RS01480	27	31	75	50	67	47	25	23	31	22	789
MXAN_RS01485	2350	2462	1808	1613	1564	1211	196	239	202	251	1011
MXAN_RS01490	86	63	132	125	77	53	35	25	29	24	2145
MXAN_RS01495	32	31	34	40	74	60	24	21	23	16	1320
MXAN_RS01500	88	105	106	85	141	115	33	34	24	22	573
MXAN_RS01505	157	226	257	216	366	294	100	87	93	64	1668
MXAN_RS01510	205	298	213	240	314	155	102	80	132	51	858
MXAN_RS01515	379	470	652	653	883	729	373	279	426	287	1536
MXAN_RS01520	18	21	178	187	225	188	107	76	261	195	630
MXAN_RS01525	75	124	366	380	260	298	363	319	339	294	369
MXAN_RS01530	2	8	26	22	19	7	13	17	19	7	246
MXAN_RS01535	86	82	403	431	182	123	166	155	163	173	1077
MXAN_RS01540	111	86	479	501	258	221	297	238	211	199	2076
MXAN_RS01545	3082	3131	7330	7250	3437	3225	4526	3982	3042	2754	687
MXAN_RS01550	849	1256	807	749	448	770	182	115	177	176	1200
MXAN_RS01555	34147	42612	10207	10150	4209	6914	3137	774	602	817	795
MXAN_RS01560	436	574	174	141	100	88	68	67	61	54	1332
MXAN_RS01565	0	0	0	0	0	0	0	0	0	0	1544
MXAN_RS01570	0	0	0	0	0	0	0	0	0	0	77
MXAN_RS01575	0	0	0	0	0	0	0	0	0	0	73
MXAN_RS01580	618	1462	2611	1382	3109	897	1024	2370	2110	1287	2973
MXAN_RS01585	0	0	0	0	0	0	0	0	0	0	117
MXAN_RS01590	6	7	24	32	21	12	12	20	11	12	615
MXAN_RS01595	16	17	364	458	188	288	440	409	244	251	1161
MXAN_RS01600	156	112	4242	4985	1437	1958	4786	4105	2178	2168	525
MXAN_RS01605	413	335	12575	14240	5269	4645	6987	7035	2773	2838	2004
MXAN_RS01610	24	35	145	106	196	162	57	81	165	141	510
MXAN_RS01615	1194	1117	4977	4849	897	938	5494	5932	1565	8475	618
MXAN_RS01620	102	128	153	86	110	58	34	50	75	43	756
MXAN_RS01625	10	10	28	26	32	30	12	9	31	17	591
MXAN_RS01630	12	18	115	120	29	15	132	131	368	180	1230
MXAN_RS01635	8	16	51	74	30	14	88	113	241	136	360
MXAN_RS01640	333	465	342	342	236	194	74	42	189	162	885
MXAN_RS01645	305	298	315	262	301	240	123	73	92	118	2097
MXAN_RS01650	136	163	232	234	241	195	99	76	135	108	441
MXAN_RS01655	3	6	43	40	47	34	18	13	36	32	957
MXAN_RS01660	332	380	731	670	1123	710	710	1177	406	393	546
MXAN_RS01665	36	47	245	272	211	174	544	350	323	208	1494
MXAN_RS01670	1208	1568	554	440	668	457	140	170	167	146	1962
MXAN_RS01675	27	31	29	58	25	91	64	122	95	109	1056
MXAN_RS01680	84	149	330	423	271	239	295	292	284	232	597
MXAN_RS01685	1369	2084	514	451	637	558	281	196	448	327	738
MXAN_RS01690	4583	4989	3798	2618	1134	741	338	351	189	222	1860
MXAN_RS01695	372	482	671	559	310	237	96	105	80	89	1101
MXAN_RS01700	33	25	272	312	50	40	363	351	173	187	2610
MXAN_RS01705	191	46	2627	3626	167	276	7118	7465	2174	5127	984
MXAN_RS01710	16	20	48	35	34	28	31	71	28	178	792
MXAN_RS01715	173	345	131	104	191	229	137	185	212	326	990
MXAN_RS01720	203	222	444	401	657	298	103	135	250	220	672
MXAN_RS01725	138	204	178	154	114	105	52	21	64	48	990
MXAN_RS01730	225	239	248	190	239	201	73	59	58	58	1353
MXAN_RS01735	1448	1788	1362	714	865	416	127	115	103	44	786
MXAN_RS01740	1708	2170	1848	1329	1209	814	343	252	153	104	1617
MXAN_RS01745	357	438	606	431	421	306	151	104	85	62	1017
MXAN_RS01750	312	444	413	336	306	264	106	59	55	47	816
MXAN_RS01755	2540	3448	3598	3276	4263	3448	1972	1585	2238	1677	318
MXAN_RS01760	1290	1679	506	358	461	388	108	97	92	107	2901
MXAN_RS01765	730	890	3088	3154	7362	7841	5277	3455	4792	5501	648
MXAN_RS01770	6162	6358	11156	11701	23102	31035	22880	13879	16195	17136	1227
MXAN_RS01775	1351	1403	2905	3248	6372	7850	6401	3494	4772	4326	531
MXAN_RS01780	25432	26201	57532	60136	98760	108051	92309	61818	70993	79030	4257
MXAN_RS01785	3303	4198	6458	5209	6691	4853	3594	2815	4016	4191	510
MXAN_RS01790	1610	2335	4951	3566	5478	4008	3038	2652	3716	4122	801
MXAN_RS01795	45	31	137	257	117	293	113	250	141	276	765
MXAN_RS01800	258	232	114	575	148	561	516	486	546	874	1422
MXAN_RS01805	62	46	182	144	193	181	112	69	99	72	354
MXAN_RS01810	139	145	172	122	166	140	64	54	70	27	597
MXAN_RS01815	234	262	213	181	213	193	37	53	61	64	609
MXAN_RS01820	255	340	403	316	556	445	153	158	254	169	1305
MXAN_RS01825	348	517	1205	830	1812	1284	685	459	761	454	1218
MXAN_RS01830	396	192	972	1156	192	185	602	1365	292	652	387
MXAN_RS01835	45	55	124	92	201	98	65	60	129	114	828
MXAN_RS01840	174	178	153	139	218	226	63	66	107	101	291
MXAN_RS01845	266	377	456	387	571	407	166	120	324	261	906
MXAN_RS01850	621	600	1052	1191	660	396	517	368	332	318	915
MXAN_RS01855	428	415	620	573	801	535	296	339	328	417	1326
MXAN_RS01860	123	109	727	718	797	619	1443	900	902	734	1362
MXAN_RS01865	7	6	3	4	1	12	5	0	4	5	72
MXAN_RS01870	9	7	2	0	3	7	2	1	4	2	74
MXAN_RS01875	29	51	60	41	87	61	7	10	26	14	330
MXAN_RS01880	29	32	19	24	14	5	6	7	6	5	1413
MXAN_RS01885	558	395	849	879	151	143	389	284	185	192	390
MXAN_RS01890	84	77	130	137	81	97	58	59	72	56	855
MXAN_RS01895	6	4	2	0	1	6	1	0	2	0	73
MXAN_RS01900	169	173	144	149	107	91	48	48	42	50	963
MXAN_RS01905	942	574	1981	2201	662	619	888	990	709	872	498
MXAN_RS01910	1482	1120	2224	2369	693	724	508	544	671	618	978
MXAN_RS01915	48	41	103	99	77	71	73	53	39	56	891
MXAN_RS01920	51	58	88	99	71	54	50	54	49	45	1020
MXAN_RS01925	1038	1092	1815	1785	1021	735	2054	1633	1084	1222	1296
MXAN_RS01930	487	623	1016	850	694	610	939	766	535	538	1992
MXAN_RS01935	315	248	2613	2711	1808	1520	3882	2905	4617	4061	2628
MXAN_RS01940	48	49	69	68	37	27	80	64	216	121	519
MXAN_RS01945	1106	2417	129	117	145	83	9	9	47	68	267
MXAN_RS01950	6395	8698	1399	1464	1692	968	321	547	482	614	411
MXAN_RS01955	4331	4940	1321	1468	1314	1211	363	761	619	983	1011
MXAN_RS01960	8949	8249	1641	1224	2027	1491	354	545	284	599	231
MXAN_RS01965	6472	7518	1421	1128	2026	1662	443	569	388	685	555
MXAN_RS01970	4587	5737	1556	1245	1811	1711	379	546	380	618	1110
MXAN_RS01975	36	34	142	133	64	48	37	77	42	62	438
MXAN_RS01980	12	23	51	56	37	27	7	9	10	2	1305
MXAN_RS01985	1	3	2	2	1	1	2	1	0	2	807
MXAN_RS01990	4	5	10	19	10	7	2	9	6	8	504
MXAN_RS01995	78	64	229	254	155	79	161	109	112	82	498
MXAN_RS02000	577	733	1283	1149	1768	1520	1128	889	1427	1322	2361
MXAN_RS02005	802	952	211	179	174	114	15	20	24	22	798
MXAN_RS02010	1	4	13	5	14	15	6	3	14	12	525
MXAN_RS02015	238	246	401	328	367	498	113	64	148	103	1218
MXAN_RS02020	645	1302	341	188	941	486	72	66	162	124	1095
MXAN_RS02025	22	22	34	348	45	215	866	889	161	250	384
MXAN_RS02030	43	45	62	416	52	261	1287	1149	170	373	774
MXAN_RS02035	33	32	78	79	38	60	63	67	81	69	882
MXAN_RS02040	219	132	777	801	178	161	764	1127	516	846	645
MXAN_RS02045	7	14	40	41	39	18	22	35	37	47	222
MXAN_RS02050	1330	1076	3669	3448	2324	1848	2592	1928	2066	1247	1116
MXAN_RS02055	603	755	298	275	236	209	75	57	117	142	1815
MXAN_RS02060	125	93	38	35	27	50	31	14	17	8	1125
MXAN_RS02065	11	4	21	21	21	14	7	4	10	6	318
MXAN_RS02070	3	4	3	1	5	3	0	1	1	2	264
MXAN_RS02080	198	209	634	487	763	583	606	452	432	317	354
MXAN_RS02085	0	6	3	8	9	9	8	8	5	5	273
MXAN_RS02090	459	572	1616	1622	1975	1719	1866	1320	1547	1214	603
MXAN_RS02095	70	82	624	850	89	79	1147	1725	1636	1593	945
MXAN_RS02100	83	85	106	85	100	113	40	25	22	27	786
MXAN_RS02105	56	67	150	100	114	109	99	42	40	51	534
MXAN_RS02110	119	154	311	302	171	197	235	157	174	176	753
MXAN_RS02115	759	324	3597	3828	691	542	4230	4163	1591	2203	2127
MXAN_RS02120	39	49	99	121	89	82	50	62	48	31	1272
MXAN_RS02125	92	103	246	203	88	100	88	90	333	104	273
MXAN_RS02130	76	103	164	205	52	33	25	56	521	168	648
MXAN_RS02135	68	87	57	37	47	30	5	14	18	15	714
MXAN_RS02140	8	6	34	44	15	19	19	21	111	36	522
MXAN_RS02145	16	13	61	49	19	18	63	62	212	100	2475
MXAN_RS02150	2393	3832	681	543	1236	1364	458	303	697	612	2481
MXAN_RS02155	128	196	50	35	95	71	24	21	25	28	285
MXAN_RS02160	131	173	300	168	269	218	174	104	75	88	873
MXAN_RS02165	351	544	233	167	114	125	26	24	39	31	1050
MXAN_RS02170	171	231	144	133	120	108	51	33	45	37	927
MXAN_RS02175	540	594	256	222	352	206	117	94	90	90	1398
MXAN_RS02180	169	204	183	180	225	161	84	73	74	69	585
MXAN_RS02185	73	77	196	155	96	70	50	68	52	41	405
MXAN_RS02190	350	470	435	378	474	483	192	169	199	281	582
MXAN_RS02195	1718	2104	1595	1170	1419	2066	1077	896	800	1225	999
MXAN_RS02200	1448	1489	1720	1259	1512	2013	1216	1297	1008	1480	1251
MXAN_RS02205	3040	3253	2372	2063	1958	3440	1713	1422	1403	2018	927
MXAN_RS02210	32110	32137	7925	6244	5852	10277	5736	3818	4457	5105	1335
MXAN_RS02215	15	10	18	19	14	10	21	23	115	43	528
MXAN_RS02220	2999	3714	920	821	1075	716	434	335	329	389	495
MXAN_RS02225	447	617	296	261	528	527	606	284	316	340	1731
MXAN_RS02230	46	45	120	99	140	138	141	83	73	97	1011
MXAN_RS02235	1508	2505	11875	9356	4746	4728	3079	1346	1977	2061	336
MXAN_RS02240	570	738	2051	1330	1742	1381	1063	675	821	528	615
MXAN_RS02245	3532	3788	5890	4038	5464	3779	4839	2575	2892	1140	1410
MXAN_RS02250	1797	2049	2324	1895	2078	1708	1538	925	836	478	768
MXAN_RS02255	1790	2252	2349	1973	1979	1450	1433	831	741	469	729
MXAN_RS02260	420	476	973	745	695	522	405	374	207	141	384
MXAN_RS02265	424	472	1356	1168	1243	851	732	698	453	410	1404
MXAN_RS02270	167	222	1209	1218	1723	1589	2316	1695	2623	2013	672
MXAN_RS02275	10	14	12	11	16	1	2	1	1	5	480
MXAN_RS02280	212	187	995	726	137	60	464	602	189	289	1581
MXAN_RS02285	277	299	384	395	423	390	177	221	223	216	1041
MXAN_RS02290	1673	1760	1257	1288	1303	938	699	547	589	511	978
MXAN_RS02295	2581	2702	2211	1883	1813	1357	662	575	796	631	1050
MXAN_RS02300	141	214	459	372	484	513	353	346	805	568	1020
MXAN_RS02305	37	50	41	42	27	23	33	29	87	71	342
MXAN_RS02310	16	15	122	108	140	130	39	56	164	111	261
MXAN_RS02315	279	278	911	815	993	504	597	533	982	738	450
MXAN_RS02320	692	690	981	859	715	476	416	455	283	410	315
MXAN_RS02325	91	111	198	167	212	205	115	100	140	108	339
MXAN_RS02330	31	31	46	45	37	40	10	17	18	14	438
MXAN_RS02335	423	416	170	123	139	159	31	30	64	46	693
MXAN_RS02340	598	617	828	689	584	693	327	300	450	393	834
MXAN_RS02345	298	307	749	772	348	387	940	874	846	634	387
MXAN_RS02350	196	258	231	225	217	151	70	58	81	91	2328
MXAN_RS02355	41	76	147	134	138	60	77	68	88	75	393
MXAN_RS02360	369	364	2015	2373	1461	915	1741	1378	1246	835	1191
MXAN_RS02365	222	278	278	250	427	345	200	134	185	139	570
MXAN_RS02370	315	407	665	659	1187	872	719	499	512	400	1356
MXAN_RS02375	295	320	653	570	884	607	529	396	358	251	831
MXAN_RS02380	124	166	171	123	155	187	66	38	88	44	321
MXAN_RS02390	7	6	2	6	6	6	3	5	3	5	240
MXAN_RS02395	28	40	21	26	20	17	3	4	13	9	1716
MXAN_RS02400	3	6	11	5	5	2	3	0	2	1	465
MXAN_RS02405	309	250	394	345	86	91	179	169	100	107	390
MXAN_RS02410	419	334	679	669	421	364	358	465	187	288	1575
MXAN_RS02415	12	8	54	59	26	24	36	20	40	27	432
MXAN_RS02420	33	42	34	25	30	32	14	15	8	7	1149
MXAN_RS02425	780	906	829	461	303	236	207	267	204	313	1911
MXAN_RS02430	10	19	40	22	14	7	11	17	8	19	486
MXAN_RS02440	7	10	72	66	16	27	89	131	23	45	219
MXAN_RS02445	2736	2819	13646	12349	2051	3122	18860	19272	4371	6658	414
MXAN_RS02450	17	10	20	14	23	14	14	6	22	14	429
MXAN_RS02455	34	42	32	31	46	40	18	25	40	26	1362
MXAN_RS02460	1066	910	999	757	1108	902	541	559	734	644	774
MXAN_RS02465	126	123	78	55	59	43	20	17	30	22	594
MXAN_RS02470	8128	10877	821	578	533	463	91	55	64	57	2916
MXAN_RS02475	1	1	1	2	2	1	1	0	2	3	292
MXAN_RS02480	95	145	229	172	255	227	108	69	138	92	765
MXAN_RS02485	37	55	97	97	61	75	42	45	43	39	498
MXAN_RS02490	69	70	48	53	49	44	24	25	11	19	465
MXAN_RS02495	2189	1960	2386	1994	1720	2024	1859	1834	1122	1200	2289
MXAN_RS02500	56	105	77	64	79	73	33	41	100	56	447
MXAN_RS02505	1216	1458	1315	1060	1338	1304	890	596	1423	1110	2877
MXAN_RS02510	181	187	461	377	393	306	279	253	222	220	627
MXAN_RS02515	1139	1334	1294	1235	1337	984	548	517	547	677	4587
MXAN_RS02520	158	181	228	180	351	181	183	135	352	245	453
MXAN_RS02525	6616	9187	2096	1544	8707	8914	1283	944	2114	2021	1647
MXAN_RS02535	1509	848	5591	6925	2147	2148	14243	12555	6879	11977	462
MXAN_RS02540	1381	1089	7542	7186	4280	2672	8939	8000	10234	8304	3825
MXAN_RS02545	236	103	2624	3476	741	583	12062	7117	4177	5059	1071
MXAN_RS02550	43	46	593	971	199	212	5835	2570	1873	1787	1266
MXAN_RS02555	50	46	1010	1280	255	208	5652	2744	1956	1619	3192
MXAN_RS02560	356	246	595	540	152	141	136	187	116	157	1965
MXAN_RS02565	1916	2276	1372	1175	1099	529	166	251	171	208	741
MXAN_RS02570	741	1046	406	221	354	171	38	41	61	54	1305
MXAN_RS02575	915	1359	785	624	488	397	214	183	166	138	1359
MXAN_RS02580	9596	10002	6402	5158	3604	2277	735	797	247	319	1176
MXAN_RS02585	907	1018	990	859	825	642	232	244	136	160	1524
MXAN_RS02590	242	357	886	1942	638	1848	8501	5312	10505	19500	285
MXAN_RS02595	409	559	475	379	534	440	315	237	400	400	4767
MXAN_RS02600	10	8	14	11	23	15	11	7	9	9	1452
MXAN_RS02605	245	315	638	650	500	538	657	554	1078	872	1461
MXAN_RS02610	21466	26644	42703	39225	5180	3441	1776	2092	816	1002	951
MXAN_RS02615	90	166	390	366	182	187	131	157	504	244	465
MXAN_RS02620	323	388	849	756	269	196	217	354	259	277	1161
MXAN_RS02625	1750	1044	5764	6032	910	665	2297	2626	1893	2000	1866
MXAN_RS02630	348	331	519	376	176	116	118	136	110	124	1353
MXAN_RS02635	4457	5259	5155	4447	3450	2153	1639	2074	3015	2931	1581
MXAN_RS02640	144	234	551	379	321	238	37	41	35	18	2022
MXAN_RS02645	4099	6528	16078	13197	6713	5020	1256	645	586	315	183
MXAN_RS02650	228	317	545	421	542	274	145	93	99	51	1308
MXAN_RS02655	260	453	638	337	534	286	144	65	97	48	1314
MXAN_RS02660	1832	2251	763	642	459	398	82	111	88	77	573
MXAN_RS02665	44	64	250	201	169	113	25	31	34	30	531
MXAN_RS02670	10	16	48	30	22	12	6	6	5	4	975
MXAN_RS02675	5	6	46	35	16	6	9	8	10	9	1242
MXAN_RS02680	467	640	374	464	432	438	274	246	800	757	1671
MXAN_RS02685	1554	1791	643	557	352	557	90	62	93	83	762
MXAN_RS02690	1075	1109	1033	846	580	754	191	166	444	290	933
MXAN_RS02695	38	44	23	16	17	23	6	6	6	3	831
MXAN_RS02700	39	41	43	26	39	26	10	18	18	16	1428
MXAN_RS02705	20	29	12	7	11	8	12	5	6	9	465
MXAN_RS02710	29	41	51	48	50	36	59	33	46	23	333
MXAN_RS02715	17556	16121	3682	2904	2983	2225	1097	1054	1012	1466	1680
MXAN_RS02720	82	107	139	79	192	93	38	26	105	47	909
MXAN_RS02725	767	1030	913	766	716	901	493	364	691	562	918
MXAN_RS02730	527	592	425	312	295	292	85	57	110	97	1374
MXAN_RS02735	369	489	473	886	449	593	1201	1248	995	1815	1632
MXAN_RS02740	210	254	438	325	341	283	134	104	165	104	1179
MXAN_RS02745	22	37	66	83	118	112	67	46	129	55	582
MXAN_RS02750	94	136	417	360	517	545	356	196	645	334	858
MXAN_RS02755	9	16	53	37	37	60	34	20	78	27	192
MXAN_RS02765	19	20	39	28	30	27	6	13	19	19	2043
MXAN_RS02770	10	10	18	19	28	20	9	10	17	14	474
MXAN_RS02775	0	4	15	12	20	11	8	11	10	7	2268
MXAN_RS02780	5889	5945	2376	1946	2472	1805	909	732	959	957	831
MXAN_RS02785	2	6	18	7	4	9	2	4	4	2	267
MXAN_RS02790	563	917	207	110	276	219	37	25	67	26	408
MXAN_RS02805	16	22	28	20	34	20	22	23	32	19	822
MXAN_RS02810	70	64	96	120	109	75	93	70	163	111	615
MXAN_RS02815	42853	41978	15249	13540	16067	14517	16233	10666	16061	12031	744
MXAN_RS02820	520	694	228	166	598	443	99	90	313	254	897
MXAN_RS02825	39	59	27	24	88	58	13	5	26	28	669
MXAN_RS02830	824	1065	340	245	1045	760	177	122	270	374	1632
MXAN_RS02835	3191	3489	1045	778	3856	3008	656	604	1404	1815	4719
MXAN_RS02840	164	218	97	67	371	263	60	36	110	133	2211
MXAN_RS02845	19638	18902	43528	38866	8643	7230	5170	4305	2826	2073	1320
MXAN_RS02850	219	293	394	237	150	197	122	84	102	55	2382
MXAN_RS02855	9	9	17	7	6	5	8	3	2	2	1923
MXAN_RS02860	28	29	27	14	19	21	21	5	5	7	1773
MXAN_RS02865	17	17	16	14	16	23	6	6	0	5	789
MXAN_RS02870	37	57	507	559	423	301	502	352	527	427	1278
MXAN_RS02875	7	2	12	5	11	8	3	7	8	2	774
MXAN_RS02880	206	144	664	848	307	223	417	335	270	244	927
MXAN_RS02885	65	55	228	264	84	82	90	78	52	62	759
MXAN_RS02890	166	158	451	494	139	134	168	146	86	85	1515
MXAN_RS02895	319	256	998	781	463	379	521	380	433	333	507
MXAN_RS02900	850	617	1658	1451	940	738	1071	735	914	643	1683
MXAN_RS02910	70	78	21	23	44	24	13	4	8	3	378
MXAN_RS02915	101	140	33	29	48	27	14	12	23	11	429
MXAN_RS02920	1133	1332	801	588	912	660	582	377	761	408	972
MXAN_RS02925	185	278	482	467	812	659	404	336	1174	1042	2934
MXAN_RS02930	298	295	776	1028	339	403	1141	1115	955	1057	1086
MXAN_RS02935	306	342	288	196	206	151	105	77	64	56	339
MXAN_RS02940	631	911	299	193	375	353	114	118	154	141	1608
MXAN_RS02945	630	516	896	929	463	316	436	421	297	288	1416
MXAN_RS02950	79	101	167	174	133	118	36	82	88	94	240
MXAN_RS02955	86	109	245	203	124	104	97	138	94	84	705
MXAN_RS02960	189	129	1112	1167	502	365	640	464	617	563	1761
MXAN_RS02965	51	89	224	219	179	125	90	84	87	102	660
MXAN_RS02970	1058	1367	3221	2694	2240	1656	907	996	601	454	2172
MXAN_RS02975	274	222	2023	1892	1032	791	1246	1098	918	708	2061
MXAN_RS02980	102	64	2070	2267	602	411	3018	2290	1919	1497	1410
MXAN_RS02985	246	301	374	359	341	297	216	162	170	164	1074
MXAN_RS02990	260	154	1115	1196	359	270	805	672	317	328	489
MXAN_RS02995	432	433	891	870	300	246	280	301	139	131	642
MXAN_RS03000	856	892	2330	2457	736	568	786	666	448	407	1701
MXAN_RS03005	3	9	23	20	22	18	53	195	120	126	354
MXAN_RS03010	86	147	68	76	78	46	15	19	43	25	777
MXAN_RS03015	188	229	262	239	251	133	76	78	113	77	627
MXAN_RS03020	4661	5167	1446	1087	1229	758	252	201	262	247	1623
MXAN_RS03025	53	71	254	269	202	150	70	82	92	83	768
MXAN_RS03030	179	249	411	383	271	236	144	107	147	117	591
MXAN_RS03035	603	595	945	977	556	519	597	498	451	469	1440
MXAN_RS03040	1339	1278	1640	1400	981	947	1285	870	800	627	1452
MXAN_RS03045	86	98	207	169	163	121	146	111	176	125	684
MXAN_RS03050	7	15	39	31	14	19	10	46	55	89	633
MXAN_RS03055	1	1	20	35	43	81	111	87	364	347	699
MXAN_RS03060	24	30	45	155	191	473	559	358	1782	1496	1011
MXAN_RS03065	200	258	351	308	444	255	229	253	455	423	822
MXAN_RS03070	198	319	689	694	694	916	3397	1947	4153	3746	951
MXAN_RS03075	492	536	570	578	418	450	717	580	509	507	360
MXAN_RS03080	2565	2526	1897	1670	2597	1557	1220	1028	2319	2290	2103
MXAN_RS03085	1401	1518	1351	1217	1245	1086	911	944	1625	1564	960
MXAN_RS03090	959	771	1169	1139	1289	896	710	862	1477	1967	1215
MXAN_RS03095	85	114	58	57	192	289	88	71	147	143	987
MXAN_RS03100	77	114	43	35	137	210	45	26	122	100	609
MXAN_RS03105	199	344	454	446	554	698	362	254	547	468	2355
MXAN_RS03110	588	445	3741	4069	1565	803	2445	2225	1887	1460	555
MXAN_RS03115	89	29	513	639	48	42	500	631	162	304	570
MXAN_RS03120	121	130	94	88	55	45	47	64	74	51	1596
MXAN_RS03125	837	590	1366	1370	414	328	593	508	303	284	2649
MXAN_RS03130	267	197	773	636	403	277	316	299	252	237	792
MXAN_RS03135	187	133	709	600	370	359	672	691	471	460	1083
MXAN_RS03140	850	677	3241	2936	5242	3926	4205	4829	1565	1141	555
MXAN_RS03145	152	141	551	551	832	791	533	739	307	306	558
MXAN_RS03150	105	124	84	74	97	59	26	23	20	24	417
MXAN_RS03155	373	465	265	149	225	123	42	36	46	36	786
MXAN_RS03160	490	515	687	713	885	664	485	400	528	346	1836
MXAN_RS03165	142	117	108	68	49	73	12	6	73	42	504
MXAN_RS03170	330	297	413	387	172	187	63	39	178	99	438
MXAN_RS03175	1445	1577	658	519	459	336	187	165	166	167	1263
MXAN_RS03180	3224	3872	2732	2156	2483	2067	952	635	1039	848	2046
MXAN_RS03185	1916	2255	4357	3533	5007	3939	1900	1433	2074	1356	570
MXAN_RS03190	4679	4890	4215	3713	3658	2428	1119	1032	824	859	1803
MXAN_RS03195	377	370	1425	1513	601	719	693	389	428	292	705
MXAN_RS03200	322	213	1296	1430	638	773	953	626	749	596	774
MXAN_RS03205	575	772	1563	1402	2011	1567	1546	1074	1515	883	525
MXAN_RS03210	541	587	571	482	777	608	261	215	252	229	924
MXAN_RS03215	269	293	57	49	62	24	5	4	6	5	708
MXAN_RS03220	239	444	563	208	918	611	191	72	473	120	768
MXAN_RS03225	256	484	825	402	1307	908	411	204	685	240	1110
MXAN_RS03230	687	1190	2044	1302	4205	4431	2438	1358	2710	1344	3117
MXAN_RS03235	50	65	140	109	225	211	67	70	143	127	813
MXAN_RS03240	16	53	47	45	129	115	31	32	44	39	558
MXAN_RS03245	1835	2958	8922	6722	26792	15162	6500	3937	5162	2228	453
MXAN_RS03250	32	67	67	86	88	36	47	33	80	70	567
MXAN_RS03255	7367	9675	5818	4707	3211	5143	3660	1957	2949	1879	204
MXAN_RS03260	32	46	216	190	332	177	105	119	359	252	462
MXAN_RS03265	4	4	31	17	36	58	11	13	61	29	321
MXAN_RS03270	189	226	157	132	144	114	72	46	76	75	489
MXAN_RS03275	92	92	94	70	81	76	26	31	40	22	561
MXAN_RS03280	1406	1356	3733	3723	1096	887	919	1215	736	656	381
MXAN_RS03285	5077	3911	14798	15373	2320	1253	2816	4065	2026	1931	972
MXAN_RS03290	374	406	5063	14972	3824	5581	2595	2893	411	446	888
MXAN_RS03295	725	1187	1074	771	835	688	180	132	139	72	378
MXAN_RS03300	82	123	202	153	170	110	32	29	21	23	1236
MXAN_RS03305	62	84	614	525	867	573	700	555	1143	639	615
MXAN_RS03310	425	564	8765	8174	13181	16402	8784	8513	20186	14492	1440
MXAN_RS03315	93	117	747	581	424	259	241	246	266	164	759
MXAN_RS03320	81	106	806	601	522	344	409	384	401	273	969
MXAN_RS03325	31	63	469	391	288	219	245	178	291	168	963
MXAN_RS03330	377	454	3292	2497	2094	1146	1891	1357	1970	1057	987
MXAN_RS03335	143	196	935	821	1151	1170	977	761	1069	849	1419
MXAN_RS03340	475	471	1204	1033	1184	1317	1239	864	1107	761	324
MXAN_RS03345	179	145	1914	1964	145	145	777	794	202	315	1545
MXAN_RS03350	8	14	96	77	34	38	26	25	22	13	321
MXAN_RS03355	1329	1297	3348	3141	5350	8926	10397	4514	2528	2345	366
MXAN_RS03360	258	253	2002	1962	1113	1232	1838	1024	968	764	2055
MXAN_RS03365	316	350	4076	3991	4010	3995	7401	4725	5135	3860	2448
MXAN_RS03370	8	15	31	24	27	11	23	15	18	8	1143
MXAN_RS03375	95	166	308	274	304	289	164	116	242	77	390
MXAN_RS03380	243	319	759	683	945	826	527	404	694	359	1092
MXAN_RS03385	16	21	32	28	32	31	22	17	20	16	951
MXAN_RS03390	10	7	41	34	41	32	23	36	26	22	648
MXAN_RS03395	29	38	312	772	445	507	3005	4496	5484	8227	1287
MXAN_RS03400	1530	1910	2457	2390	2618	2120	1131	1041	1265	1378	501
MXAN_RS03405	175	275	185	173	153	97	19	34	48	44	1344
MXAN_RS03410	1	4	17	15	17	14	5	4	11	13	2124
MXAN_RS03415	16	11	88	73	81	101	66	55	101	73	1542
MXAN_RS03420	30	33	124	98	100	114	63	46	85	76	756
MXAN_RS03425	3	6	12	15	8	9	2	7	15	6	459
MXAN_RS03430	1140	1118	1127	966	900	666	443	351	416	401	1476
MXAN_RS03435	324	248	445	400	286	218	191	172	160	162	366
MXAN_RS03440	175	192	508	545	343	302	196	232	216	207	825
MXAN_RS03445	17044	13323	27934	26562	30172	26149	33132	25165	27956	26499	5904
MXAN_RS03450	444	473	1033	940	1242	1140	1718	1078	1344	1149	837
MXAN_RS03455	385	473	1138	1099	1369	1193	1481	977	1239	1239	558
MXAN_RS03460	760	847	2826	2635	3389	2952	4623	2937	3732	3248	1137
MXAN_RS03465	173	200	623	541	808	688	961	689	863	641	402
MXAN_RS03470	28	26	131	133	214	127	126	92	155	146	261
MXAN_RS03475	44	53	210	192	226	227	180	159	220	165	276
MXAN_RS03480	1517	1196	3251	2968	2299	2434	1366	1080	1644	1665	2580
MXAN_RS03485	592	601	1204	1022	867	888	598	422	550	430	777
MXAN_RS03490	81	77	346	262	291	233	111	153	129	137	804
MXAN_RS03495	2240	2980	29623	24807	54117	30239	18255	13896	6958	4579	552
MXAN_RS03500	103	77	1652	1977	1172	1252	4298	3773	5540	4932	1047
MXAN_RS03505	333	342	1168	1129	1002	827	1105	1062	1378	1202	1305
MXAN_RS03510	73	128	100	100	313	249	142	107	238	221	408
MXAN_RS03515	320	392	847	846	1225	987	762	597	1354	1150	663
MXAN_RS03520	472	505	2323	2200	3364	2403	2817	2829	3178	3602	879
MXAN_RS03525	91	68	153	716	217	693	2032	1918	1541	2211	1035
MXAN_RS03530	140	117	169	1133	262	1283	3150	2685	1694	2751	849
MXAN_RS03535	775	902	1065	1517	1050	1611	1935	1418	1691	1587	411
MXAN_RS03540	2750	3454	3635	3263	3510	3173	2790	2101	2827	2216	2946
MXAN_RS03545	1585	1980	1719	1650	1608	1443	1550	1091	1491	1253	1161
MXAN_RS03550	786	605	223	762	237	986	1155	1259	463	817	1896
MXAN_RS03555	21	24	104	122	250	165	95	76	102	119	1845
MXAN_RS03560	2110	2248	2348	2302	1910	1859	1340	887	2020	2105	3069
MXAN_RS03565	284	286	315	298	186	187	378	317	138	156	810
MXAN_RS03570	240	333	433	338	236	173	310	372	142	218	1539
MXAN_RS03575	212	175	367	283	199	124	211	252	136	187	978
MXAN_RS03580	45	67	99	58	52	52	76	65	32	36	768
MXAN_RS03585	1160	1311	758	620	962	627	356	317	327	324	561
MXAN_RS03590	1274	1814	957	829	1118	1055	474	364	499	377	762
MXAN_RS03595	17	20	28	28	26	28	8	12	14	8	225
MXAN_RS03600	298	392	370	350	169	207	448	371	232	304	1095
MXAN_RS03605	14	17	323	271	229	238	134	216	254	206	378
MXAN_RS03610	157	305	91	63	190	157	27	31	62	51	1764
MXAN_RS03615	21	24	71	80	68	51	59	82	661	200	441
MXAN_RS03620	1010	1366	1113	962	1356	942	423	396	756	654	1128
MXAN_RS03625	4177	4355	4721	4237	2837	2273	1750	1490	1488	1601	2181
MXAN_RS03630	892	1040	1283	1163	972	646	543	467	416	528	1644
MXAN_RS03635	267	298	465	423	499	461	188	174	226	202	693
MXAN_RS03640	611	799	646	508	573	522	332	278	408	269	771
MXAN_RS03645	822	1027	1651	1576	1330	917	1119	976	1341	1003	1758
MXAN_RS03650	1466	2004	1376	1216	1109	822	521	321	308	293	1680
MXAN_RS03655	498	627	911	753	703	600	279	229	283	221	1020
MXAN_RS03660	883	944	1846	1545	1667	1187	867	688	999	938	1797
MXAN_RS03665	605	949	777	636	674	669	213	203	257	201	678
MXAN_RS03670	312	410	318	269	371	253	135	117	160	144	813
MXAN_RS03675	1579	2059	1455	1270	1275	1247	1282	931	619	563	288
MXAN_RS03680	850	959	1095	822	1292	720	508	375	334	175	366
MXAN_RS03685	116	168	266	230	137	96	103	79	50	42	1458
MXAN_RS03690	402	412	1207	1079	770	566	587	459	420	307	780
MXAN_RS03695	12344	10857	6853	6602	4359	3536	3684	2837	1805	2072	2874
MXAN_RS03700	70	71	80	58	76	67	59	37	60	40	381
MXAN_RS03705	424	395	778	681	648	497	173	231	217	275	837
MXAN_RS03710	65	91	104	105	92	82	40	40	40	24	615
MXAN_RS03715	2877	2515	3503	3223	2138	2052	1339	1156	1090	1098	984
MXAN_RS03720	280	324	984	1070	737	698	314	347	341	304	1566
MXAN_RS03725	253	263	142	125	153	83	22	22	29	30	1059
MXAN_RS03730	78	96	504	461	342	268	350	277	278	248	339
MXAN_RS03735	84	93	106	105	150	97	44	48	65	39	828
MXAN_RS03740	197	293	358	368	449	376	251	215	404	437	1161
MXAN_RS03745	707	702	631	628	365	294	300	293	301	329	2583
MXAN_RS03750	79	131	66	79	45	42	35	37	65	44	498
MXAN_RS03755	17	12	34	26	21	24	14	22	77	22	840
MXAN_RS03760	10	13	16	24	14	27	13	17	71	23	1356
MXAN_RS03765	11	12	17	25	13	22	21	17	82	32	1311
MXAN_RS03770	16	20	63	50	25	23	39	28	183	60	219
MXAN_RS03775	181	205	91	64	78	56	8	19	35	24	900
MXAN_RS03780	314	525	557	485	311	360	163	114	1197	150	822
MXAN_RS03785	64	142	312	260	334	335	69	119	343	227	73
MXAN_RS03790	434	538	253	252	259	303	93	85	126	133	3843
MXAN_RS03795	957	938	318	239	269	214	111	72	105	79	744
MXAN_RS03800	1490	1513	3693	3894	2071	2160	4441	3473	3576	3230	693
MXAN_RS03805	1075	1113	479	481	479	334	158	297	304	323	1455
MXAN_RS03810	606	669	317	304	314	242	164	182	117	180	1461
MXAN_RS03815	1373	1248	1674	1535	1704	1725	663	582	148	232	1617
MXAN_RS03820	102	119	58	58	89	51	26	25	92	71	1359
MXAN_RS03825	21	29	60	84	42	38	34	64	338	157	846
MXAN_RS03830	39	53	58	76	42	61	34	32	69	33	810
MXAN_RS03835	217	235	476	520	254	226	488	387	488	346	1809
MXAN_RS03840	35	17	595	722	113	77	1023	959	810	728	309
MXAN_RS03845	9	11	40	41	67	41	42	28	50	28	228
MXAN_RS03850	19	18	45	50	41	34	48	50	245	68	207
MXAN_RS03855	5	3	53	48	33	31	19	39	45	33	861
MXAN_RS03860	51	66	148	135	212	194	141	141	154	161	237
MXAN_RS03870	1023	1320	1412	1276	1781	1227	1084	809	2659	2008	1893
MXAN_RS03875	10724	11701	21947	19283	1077	989	1419	1502	864	779	1491
MXAN_RS03880	86	97	382	370	287	204	72	139	82	79	906
MXAN_RS03885	19	12	192	202	51	38	101	157	440	216	855
MXAN_RS03890	7	8	36	31	27	33	17	30	68	30	597
MXAN_RS03895	294	341	2340	1924	2239	2209	577	553	1044	696	210
MXAN_RS03900	1	2	27	17	16	13	481	844	355	391	231
MXAN_RS03905	1649	1816	1532	1153	1551	1099	602	753	978	774	294
MXAN_RS03910	177	214	104	81	158	98	26	12	27	35	1194
MXAN_RS03915	742	854	1706	1688	2512	2569	1572	1002	1324	1385	3105
MXAN_RS03920	371	464	1150	1145	1750	1444	1109	717	902	956	2460
MXAN_RS03925	369	298	5277	5447	766	875	12334	7671	1984	1881	1038
MXAN_RS03930	213	295	597	595	623	644	886	485	658	420	2391
MXAN_RS03935	400	416	403	346	348	269	131	98	156	82	810
MXAN_RS03940	367	394	161	115	371	277	83	74	114	162	681
MXAN_RS03945	229	404	100	59	185	248	68	39	79	103	435
MXAN_RS03950	45	62	22	18	60	38	15	8	17	26	801
MXAN_RS03955	727	942	584	486	735	623	357	276	265	227	2763
MXAN_RS03960	626	822	348	307	508	430	196	117	147	150	921
MXAN_RS03965	288	397	487	438	1054	837	517	301	503	432	2184
MXAN_RS03970	666	671	310	305	291	157	75	90	51	80	774
MXAN_RS03975	215	188	150	99	161	120	43	54	73	48	627
MXAN_RS03980	2	5	21	23	11	9	25	19	44	18	1347
MXAN_RS03985	38	38	111	60	135	84	40	40	68	49	381
MXAN_RS03990	318	334	90	95	99	89	33	30	48	58	2076
MXAN_RS03995	108	107	57	44	44	42	10	12	28	23	1125
MXAN_RS04000	34	73	46	26	59	47	15	14	28	16	663
MXAN_RS04005	207	261	736	659	1127	830	564	540	769	509	489
MXAN_RS04010	60	79	243	291	132	410	446	385	92	135	819
MXAN_RS04015	28	26	44	34	29	42	20	10	9	7	843
MXAN_RS04020	193	196	142	84	125	147	47	51	23	22	1194
MXAN_RS04025	146	147	118	77	91	103	46	39	24	10	1269
MXAN_RS04030	117	146	128	89	86	142	49	30	32	23	1281
MXAN_RS04035	140	140	101	54	83	159	64	29	34	23	1305
MXAN_RS04040	1473	1386	3110	2085	2774	2150	1163	796	375	306	411
MXAN_RS04045	368	436	521	464	358	389	274	151	205	116	2445
MXAN_RS04050	372	416	183	153	171	132	45	57	41	54	987
MXAN_RS04055	4	2	11	11	9	7	3	4	7	4	195
MXAN_RS04060	289	383	439	346	469	326	294	289	331	238	576
MXAN_RS04065	463	565	929	805	979	700	1122	881	1040	836	1347
MXAN_RS04070	13	6	126	137	66	45	133	175	124	107	960
MXAN_RS04075	591	621	2630	1777	2220	1047	1352	810	1173	594	2214
MXAN_RS04080	1197	1232	729	700	818	664	547	348	420	292	912
MXAN_RS04085	4266	5851	2548	2761	1110	2209	756	218	213	244	1005
MXAN_RS04090	1058	1240	2715	3389	444	603	4629	6816	2364	3749	555
MXAN_RS04095	3763	4034	2139	1714	2552	1598	1581	2072	2204	2290	804
MXAN_RS04100	1291	1232	940	820	698	683	332	423	475	745	2616
MXAN_RS04105	279	358	287	258	142	90	102	110	97	115	870
MXAN_RS04110	896	1180	31	26	39	15	15	8	4	10	1257
MXAN_RS04115	5	13	13	17	11	7	8	10	40	12	648
MXAN_RS04120	595	379	742	660	335	283	238	191	216	198	693
MXAN_RS04125	167	115	669	799	153	124	421	321	197	208	897
MXAN_RS04130	276	128	629	699	147	133	482	385	179	228	531
MXAN_RS04135	1235	1390	841	879	534	471	101	110	72	87	1467
MXAN_RS04140	1886	1630	1408	1250	952	949	191	169	149	166	627
MXAN_RS04145	1980	1782	1382	1263	1029	792	173	204	156	193	843
MXAN_RS04150	110	62	421	397	41	43	143	157	147	102	552
MXAN_RS04155	246	256	340	183	388	235	111	71	144	92	549
MXAN_RS04160	101	160	371	355	402	279	189	174	222	167	1134
MXAN_RS04165	77	94	109	111	140	113	56	64	75	65	1167
MXAN_RS04170	1327	1605	815	797	814	597	242	191	216	265	2079
MXAN_RS04175	2144	1860	4581	4198	3099	2018	5597	5835	3917	5289	1743
MXAN_RS04180	48	78	76	51	75	84	45	51	154	117	339
MXAN_RS04185	710	1240	875	772	2246	2131	932	815	3552	2285	600
MXAN_RS04190	523	479	366	387	353	272	72	78	247	216	648
MXAN_RS04195	274	333	75	67	322	450	566	841	938	1731	594
MXAN_RS04200	128	209	140	165	195	161	68	55	137	116	825
MXAN_RS04205	170	184	268	201	244	166	100	102	144	148	600
MXAN_RS04210	1140	1460	1117	925	1226	994	474	356	1035	897	1896
MXAN_RS04215	127	122	244	256	93	92	121	137	788	262	441
MXAN_RS04220	210	221	332	292	498	514	167	134	380	321	1278
MXAN_RS04225	1127	1674	1021	932	1448	1573	948	513	1003	852	792
MXAN_RS04230	926	855	3479	9375	1736	1918	21385	20497	7296	12031	1494
MXAN_RS04235	2385	2116	5842	5385	4782	6089	4389	3711	4508	3518	699
MXAN_RS04240	401	444	494	477	557	398	224	200	209	255	1425
MXAN_RS04245	124	231	138	134	169	95	24	25	48	28	933
MXAN_RS04250	3160	3231	2872	3626	3481	3820	5665	4291	5930	4651	4653
MXAN_RS04255	359	210	1824	1748	515	385	2320	2632	1117	1489	663
MXAN_RS04260	588	693	644	525	565	282	136	190	161	137	1398
MXAN_RS04265	1461	2067	349	269	478	410	182	154	106	79	4401
MXAN_RS04270	53	60	68	82	71	54	60	72	88	70	645
MXAN_RS04275	145	198	111	133	114	77	60	58	68	54	1086
MXAN_RS04280	502	580	1319	1374	463	341	1436	956	1036	909	906
MXAN_RS04285	521	471	1274	1241	400	257	989	1044	770	697	630
MXAN_RS04290	120	141	421	355	222	155	175	153	202	166	1086
MXAN_RS04295	148	147	480	412	226	190	213	167	194	121	1554
MXAN_RS04300	45	66	161	166	74	55	87	69	48	35	1011
MXAN_RS04305	146	178	527	504	268	182	306	298	209	232	1458
MXAN_RS04310	96	129	314	339	202	162	241	187	174	136	927
MXAN_RS04315	120	138	245	305	167	146	206	140	130	104	1125
MXAN_RS04320	156	208	303	299	198	126	194	139	110	96	387
MXAN_RS04325	53	82	86	108	64	63	84	60	50	39	351
MXAN_RS04330	93	116	159	164	112	75	88	95	78	73	678
MXAN_RS04335	135	170	226	246	173	128	137	87	108	106	867
MXAN_RS04340	224	347	242	228	138	166	45	47	61	44	900
MXAN_RS04345	35	50	90	77	72	88	52	60	37	38	1446
MXAN_RS04350	40	84	288	233	398	447	124	96	89	93	3918
MXAN_RS04355	99	109	564	542	826	812	412	358	423	319	1737
MXAN_RS04360	4	12	46	40	46	57	40	35	23	26	681
MXAN_RS04365	23	37	103	75	116	167	47	79	36	23	513
MXAN_RS04370	1309	1460	4238	3410	5828	5623	3722	4273	1935	1433	1524
MXAN_RS04375	41	68	431	402	550	545	210	161	251	211	1278
MXAN_RS04380	3950	3813	6110	6416	4364	3187	10870	14192	4292	3860	1440
MXAN_RS04385	25	48	83	70	116	72	66	45	105	100	807
MXAN_RS04390	413	493	449	442	427	459	410	268	299	254	900
MXAN_RS04395	1474	1437	1692	1493	1061	659	532	704	623	652	738
MXAN_RS04400	2029	1907	2003	1642	1388	964	676	905	652	820	1395
MXAN_RS04405	667	699	905	782	578	461	319	464	355	464	1281
MXAN_RS04410	616	618	1019	890	602	416	329	486	326	444	1017
MXAN_RS04415	872	942	1204	1125	613	489	419	438	364	388	525
MXAN_RS04420	1339	1631	1592	1628	702	651	542	542	443	439	432
MXAN_RS04425	1613	1855	2149	2139	1167	835	802	855	1048	959	1443
MXAN_RS04430	15	19	32	30	20	13	15	19	12	18	258
MXAN_RS04435	345	417	472	433	452	407	131	119	188	171	783
MXAN_RS04440	2660	3194	2940	2542	4281	5212	1785	1293	1283	1047	636
MXAN_RS04445	1152	1166	2475	2456	1398	1030	1123	968	842	742	786
MXAN_RS04450	327	368	1285	1424	1078	819	1413	1308	1364	1252	1662
MXAN_RS04455	18	27	146	164	117	62	202	254	567	378	588
MXAN_RS04460	1309	2058	4785	6365	5141	4191	47712	35780	22045	20775	1002
MXAN_RS04465	63	126	1332	6673	464	597	61464	47697	20126	20359	1032
MXAN_RS04470	209	272	1051	1063	1235	1096	1230	1046	2688	1901	1410
MXAN_RS04475	2209	1817	11442	10707	12461	9957	18292	12607	11547	9318	2334
MXAN_RS04480	664	557	5577	5517	6176	4632	9725	6473	6127	5417	1779
MXAN_RS04485	701	1000	5174	4787	7816	4924	4473	2912	5642	4574	4014
MXAN_RS04490	220	307	8602	6216	8206	2343	1725	1027	3275	3363	1503
MXAN_RS04495	22	31	1464	987	831	303	140	124	357	355	471
MXAN_RS04500	405	562	1224	968	1049	708	434	287	466	362	801
MXAN_RS04505	352	348	839	786	429	293	181	172	170	171	1368
MXAN_RS04510	266	353	770	590	556	236	142	97	169	124	1479
MXAN_RS04515	54	45	77	70	83	59	28	26	24	21	1566
MXAN_RS04520	31	30	72	60	93	61	28	29	43	39	2112
MXAN_RS04525	64	57	182	162	210	125	116	69	136	96	537
MXAN_RS04530	10	9	94	69	115	136	25	38	103	66	234
MXAN_RS04535	61	86	61	30	37	29	12	6	22	20	549
MXAN_RS04540	116	149	98	102	164	134	58	80	122	143	1050
MXAN_RS04545	326	455	4577	7264	3316	5233	5606	6356	2399	4259	2745
MXAN_RS04550	505	650	599	441	879	717	377	283	435	333	1008
MXAN_RS04555	108	138	1752	2648	1270	1601	1024	1597	605	1432	561
MXAN_RS04560	185	242	4330	6330	2814	3817	3223	3988	1093	3532	1407
MXAN_RS04565	959	710	3759	3958	1596	1308	1991	1722	1040	1200	1614
MXAN_RS04570	355	364	1591	1507	1265	869	762	704	839	599	1170
MXAN_RS04575	2184	2273	6778	7874	2720	1821	3663	3628	2217	1974	1425
MXAN_RS04580	569	602	1927	2077	811	630	1347	965	931	791	672
MXAN_RS04585	1412	1277	4697	4787	2011	1640	2864	2647	1759	1648	1545
MXAN_RS04590	213	203	107	61	104	58	28	24	19	28	900
MXAN_RS04595	99	111	263	230	250	167	117	154	144	152	726
MXAN_RS04600	156	187	157	172	226	188	90	110	121	99	2772
MXAN_RS04605	618	834	695	620	954	984	608	496	1295	786	714
MXAN_RS04610	422	464	543	468	631	544	256	236	457	409	1245
MXAN_RS04615	604	857	721	699	1003	823	376	334	523	608	3909
MXAN_RS04620	27	34	80	65	77	67	22	37	45	19	924
MXAN_RS04625	506	617	596	378	692	581	258	227	256	163	828
MXAN_RS04630	40058	43921	41592	30817	47584	45384	29573	21024	30195	22526	3393
MXAN_RS04635	1211	1474	383	390	403	266	122	97	122	89	1776
MXAN_RS04640	103	122	111	120	97	77	31	21	26	27	936
MXAN_RS04645	148	162	21	15	32	12	11	8	40	16	834
MXAN_RS04650	31	36	12	9	19	12	4	4	24	6	672
MXAN_RS04655	97	180	14	19	21	37	16	6	68	9	993
MXAN_RS04660	12	11	9	7	27	33	6	4	71	8	1131
MXAN_RS04665	20	21	7	12	66	47	14	12	130	14	1101
MXAN_RS04670	10	14	29	14	78	43	29	29	184	28	2496
MXAN_RS04675	12	38	298	274	855	833	171	320	919	627	183
MXAN_RS04680	1	4	11	3	18	15	3	2	18	8	219
MXAN_RS04685	23	33	80	67	176	197	33	60	183	166	951
MXAN_RS04690	2439	2351	753	778	2835	2156	960	1124	551	632	936
MXAN_RS04695	2455	2569	1204	1438	3402	3448	2765	1969	1138	1216	1140
MXAN_RS04700	84	158	213	219	212	267	77	74	140	131	1413
MXAN_RS04705	38	51	203	188	202	151	137	164	237	201	2592
MXAN_RS04710	15	18	18	14	15	12	12	8	30	11	414
MXAN_RS04715	280	315	732	568	735	496	269	324	350	286	1092
MXAN_RS04720	1030	1183	365	306	271	243	120	84	91	84	882
MXAN_RS04725	133	197	470	390	643	517	418	353	660	601	3159
MXAN_RS04730	47	85	110	123	229	129	159	97	182	178	1200
MXAN_RS04735	53	67	184	150	268	131	128	145	259	208	1263
MXAN_RS04740	156	172	923	591	1084	626	426	399	885	839	315
MXAN_RS04745	1627	2083	1061	772	1284	633	440	312	855	386	846
MXAN_RS04750	356	417	1405	1110	1133	732	398	580	642	649	3201
MXAN_RS04755	73	78	171	143	132	125	84	99	127	115	1701
MXAN_RS04760	67	98	700	592	472	274	128	252	392	232	1371
MXAN_RS04765	676	1150	4431	3915	4014	3491	1771	2031	3543	2270	408
MXAN_RS04770	1152	1160	1675	1529	1884	1495	1850	1524	2028	1739	966
MXAN_RS04775	680	738	364	378	338	272	231	278	330	334	1461
MXAN_RS04780	1049	317	3997	4921	738	950	9082	7284	2168	5359	600
MXAN_RS04785	201	168	544	550	354	305	548	437	218	317	1056
MXAN_RS04790	124	158	365	387	251	279	401	266	182	200	1173
MXAN_RS04795	477	629	1104	1008	1215	1127	1056	672	1238	948	4368
MXAN_RS04800	1361	1153	542	654	161	185	161	202	131	242	2610
MXAN_RS04805	819	762	893	897	1226	878	575	607	1241	1170	564
MXAN_RS04810	337	315	351	316	712	642	676	548	1089	755	2025
MXAN_RS04815	71	86	70	60	152	88	154	109	224	142	660
MXAN_RS04820	201	212	270	206	539	371	482	404	704	540	1431
MXAN_RS04825	52	91	91	82	254	193	251	176	358	299	1530
MXAN_RS04830	130	129	200	162	453	358	403	301	558	626	3738
MXAN_RS04835	77	121	427	453	556	429	430	378	647	442	411
MXAN_RS04840	159	161	869	908	553	478	1840	1482	1931	1107	312
MXAN_RS04845	30	26	95	102	61	59	86	110	172	160	486
MXAN_RS04850	1728	2222	4260	3810	6414	5986	3984	3978	2721	1638	1488
MXAN_RS04855	946	900	2019	2033	1489	1032	1808	1428	1212	1091	1389
MXAN_RS04860	428	396	898	791	1189	986	1132	1564	431	328	1668
MXAN_RS04865	1790	1715	1769	1928	1077	805	1470	1161	802	937	1143
MXAN_RS04870	891	1023	510	415	759	580	251	238	276	349	3567
MXAN_RS04875	254	175	2857	2948	3401	2174	5385	4348	5609	5793	1440
MXAN_RS04880	289	453	729	660	839	594	888	1110	2401	2695	318
MXAN_RS04885	307	480	582	556	1056	978	975	621	598	494	324
MXAN_RS04890	22	15	267	431	1294	1104	2529	1577	801	958	645
MXAN_RS04895	37	54	442	707	1998	2927	5801	2711	1754	1929	1206
MXAN_RS04900	42	49	404	627	1340	2015	4624	2168	1284	1359	537
MXAN_RS04905	457	537	5373	7418	12231	15101	39080	22988	10589	11582	4371
MXAN_RS04910	97	105	1417	1301	1904	926	2399	2057	2680	3298	720
MXAN_RS04915	196	280	156	151	260	216	54	34	22	40	1695
MXAN_RS04920	322	360	328	267	426	284	79	71	101	72	1347
MXAN_RS04925	1444	1910	1492	1381	2147	2066	1137	856	1321	1096	2193
MXAN_RS04930	155	240	139	155	252	199	127	76	136	120	1251
MXAN_RS04935	124	204	145	166	226	239	99	82	119	153	1137
MXAN_RS04940	120	178	195	142	286	260	126	126	155	174	1461
MXAN_RS04945	90	122	76	70	143	90	38	39	42	44	1143
MXAN_RS04950	98	100	81	62	33	53	10	10	7	7	1152
MXAN_RS04955	156	199	205	211	138	115	47	39	43	47	1236
MXAN_RS04960	39	50	191	164	331	254	92	111	96	116	1179
MXAN_RS04965	67	108	427	361	690	497	174	197	282	325	1149
MXAN_RS04970	328	393	617	536	867	660	323	357	604	486	669
MXAN_RS04975	210	331	262	192	333	359	101	72	150	125	1521
MXAN_RS04980	181	193	397	332	377	282	211	160	157	85	951
MXAN_RS04985	107	101	414	346	419	290	210	148	159	119	915
MXAN_RS04990	4389	3298	6384	5972	2258	1430	1717	1658	1309	1641	546
MXAN_RS04995	5	11	29	21	12	6	9	10	41	16	1023
MXAN_RS05000	446	610	740	473	811	530	113	100	134	139	2028
MXAN_RS05005	53	75	260	242	320	275	137	139	162	109	1131
MXAN_RS05010	196	325	158	118	178	131	29	49	38	52	1146
MXAN_RS05015	449	606	1690	1532	2412	2215	1378	1233	2237	2137	1488
MXAN_RS05020	48	89	114	124	170	139	75	40	62	87	735
MXAN_RS05025	374	302	880	1022	401	436	977	2203	722	6119	2760
MXAN_RS05030	466	471	369	438	301	236	186	173	175	242	1056
MXAN_RS05035	1404	1774	864	691	1296	1199	477	363	554	471	1299
MXAN_RS05040	56	94	128	103	200	158	69	76	89	116	1188
MXAN_RS05045	117	150	408	429	287	187	165	184	173	175	291
MXAN_RS05050	86	122	65	76	59	58	13	20	21	26	618
MXAN_RS05055	570	569	1756	1696	905	848	840	636	894	828	2670
MXAN_RS05060	9	9	20	25	16	16	54	43	184	51	549
MXAN_RS05065	29	38	59	43	40	38	15	20	21	27	531
MXAN_RS05070	30	39	62	86	91	54	24	38	48	69	726
MXAN_RS05075	1919	1728	2222	2213	1779	1254	1472	1113	1938	1599	1323
MXAN_RS05080	199	213	233	196	336	228	109	113	228	195	954
MXAN_RS05085	314	500	323	321	359	386	368	315	552	608	552
MXAN_RS05090	164	246	226	209	289	206	195	233	222	494	627
MXAN_RS05095	285	324	397	323	453	398	250	391	299	675	744
MXAN_RS05100	4886	3709	8066	8144	3140	2025	6529	5997	2555	3359	1518
MXAN_RS05105	281	328	245	240	347	269	172	150	246	217	651
MXAN_RS05110	1016	994	1492	1564	1025	745	658	696	897	762	813
MXAN_RS05115	1637	1773	10800	11656	7994	5598	12077	10467	15866	12631	666
MXAN_RS05120	169	195	244	243	230	167	91	132	182	157	462
MXAN_RS05125	311	382	721	636	673	492	217	267	354	280	879
MXAN_RS05130	104	104	113	81	111	80	79	49	71	64	462
MXAN_RS05135	2556	2580	8696	11153	4364	3281	18320	12447	12034	10620	2247
MXAN_RS05140	3331	4697	2307	2224	2771	2399	1888	1345	3621	3373	498
MXAN_RS05145	4407	4978	1139	961	848	794	262	305	482	583	681
MXAN_RS05150	616	738	334	278	412	342	142	138	235	153	885
MXAN_RS05155	4542	4415	1242	1071	1210	792	320	384	492	633	1032
MXAN_RS05160	1219	1339	1377	1364	847	712	632	598	681	688	744
MXAN_RS05165	712	870	1393	1256	824	685	555	430	560	470	1917
MXAN_RS05170	502	631	1277	1273	1238	1064	690	576	635	547	2493
MXAN_RS05175	638	760	888	875	787	539	482	343	343	280	1404
MXAN_RS05180	290	301	172	141	234	143	88	85	551	737	837
MXAN_RS05185	2455	2660	947	726	1330	1113	250	213	303	394	1560
MXAN_RS05190	3416	3981	1249	919	1808	1374	310	348	381	566	1734
MXAN_RS05195	6726	8080	1817	1201	2263	1943	301	424	351	626	2229
MXAN_RS05200	819	995	198	140	254	177	41	31	41	70	303
MXAN_RS05205	1387	1813	393	331	509	440	79	86	86	134	507
MXAN_RS05210	3651	4369	915	655	1007	716	135	163	191	230	1341
MXAN_RS05215	2232	3273	474	350	679	442	56	80	161	135	489
MXAN_RS05220	1123	1290	1334	1083	1541	1189	485	449	1015	716	750
MXAN_RS05225	2308	3016	2119	1665	2218	1755	570	562	1057	897	1551
MXAN_RS05230	417	504	1209	1044	958	854	470	456	662	630	1200
MXAN_RS05235	733	920	1155	1073	1702	1079	1475	1158	1704	1299	843
MXAN_RS05240	107	120	291	229	322	204	179	193	157	154	195
MXAN_RS05245	4147	7057	3069	2971	1765	3889	539	273	376	275	444
MXAN_RS05250	2696	2763	6666	8527	7065	6605	11040	10321	11372	11263	621
MXAN_RS05255	4849	3820	6422	7919	5879	5227	10390	8026	7418	8042	576
MXAN_RS05260	4301	4481	3482	3177	3232	3054	3099	2167	3128	2424	837
MXAN_RS05265	5731	6349	2782	2445	2506	2365	895	675	953	832	1641
MXAN_RS05270	1164	1414	1383	1126	1684	819	321	353	481	444	234
MXAN_RS05275	281	325	490	395	429	373	142	93	160	115	1767
MXAN_RS05280	427	480	969	1032	805	790	389	411	396	412	849
MXAN_RS05285	1156	1398	1332	1186	1510	1411	1140	696	988	875	957
MXAN_RS05290	604	668	801	711	818	691	482	385	602	546	741
MXAN_RS05295	2318	755	6811	8218	677	706	16385	17769	7000	13637	1131
MXAN_RS05300	218	143	499	539	91	65	771	903	470	1052	990
MXAN_RS05305	2920	3177	2416	2134	1956	1396	780	811	889	932	1437
MXAN_RS05310	348	452	558	541	535	458	496	359	536	428	1311
MXAN_RS05315	2457	2862	633	515	459	452	148	135	124	128	291
MXAN_RS05320	1474	1713	2253	1826	2212	1524	873	1009	882	914	2679
MXAN_RS05325	199	224	274	256	294	238	143	124	192	121	813
MXAN_RS05330	51	102	90	79	85	48	22	23	23	35	777
MXAN_RS05335	498	610	555	474	569	522	277	187	227	193	516
MXAN_RS05340	3295	3818	1999	1843	1800	2035	1218	667	734	644	510
MXAN_RS05345	5044	4992	2986	2468	2625	2318	1335	882	1065	870	1518
MXAN_RS05350	516	610	511	523	527	589	294	200	385	315	615
MXAN_RS05355	7013	7022	5788	5268	4315	3895	5233	3780	4696	3910	1563
MXAN_RS05360	344	160	2309	2309	968	709	3426	2718	2805	2576	849
MXAN_RS05365	32	25	115	96	69	58	110	93	184	108	1158
MXAN_RS05370	1	3	7	4	8	7	1	1	10	6	258
MXAN_RS05375	745	961	235	344	64	112	371	317	80	91	399
MXAN_RS05380	94	124	60	70	23	33	75	64	13	28	369
MXAN_RS05385	238	321	300	293	369	475	330	236	221	305	2028
MXAN_RS05390	399	490	413	777	270	434	702	700	174	527	1476
MXAN_RS05395	172	220	10477	25687	2131	11529	30279	15593	4581	9830	462
MXAN_RS05400	994	1035	733	664	685	562	174	269	157	293	3096
MXAN_RS05405	16	22	17	33	39	23	24	17	19	27	795
MXAN_RS05410	329	303	703	514	298	457	727	548	160	235	1074
MXAN_RS05415	138	64	1084	1307	124	182	1563	1596	496	738	885
MXAN_RS05420	225	276	423	416	177	159	238	173	164	167	1374
MXAN_RS05425	417	604	343	309	405	404	165	130	203	174	1377
MXAN_RS05430	124	179	172	151	160	139	56	53	76	36	1533
MXAN_RS05435	883	1087	1938	1673	1397	1000	538	516	661	496	2829
MXAN_RS05440	1476	1437	1407	1186	831	748	460	376	349	288	735
MXAN_RS05450	116	164	303	297	134	129	85	72	406	107	267
MXAN_RS05455	371	513	339	335	261	180	96	85	152	114	735
MXAN_RS05460	357	431	1184	729	1006	994	622	274	530	242	1302
MXAN_RS05465	40	50	311	257	372	195	143	124	338	306	516
MXAN_RS05470	285	303	657	448	630	394	324	313	750	605	492
MXAN_RS05475	64	74	272	224	176	113	87	77	86	76	1047
MXAN_RS05480	47	52	75	87	92	80	55	45	70	55	1122
MXAN_RS05485	1121	1134	250	256	253	156	45	81	70	96	867
MXAN_RS05490	76	57	1023	1134	189	202	1136	1123	773	892	1032
MXAN_RS05495	1430	1383	1760	1954	1225	1120	1274	1084	1098	1200	2805
MXAN_RS05500	773	985	1020	800	1127	714	309	212	338	278	2256
MXAN_RS05505	293	456	175	108	172	157	46	31	38	50	1206
MXAN_RS05510	175	198	40	53	70	55	16	15	27	18	831
MXAN_RS05515	179	216	301	278	422	396	202	119	230	168	1542
MXAN_RS05520	6648	4744	27933	27114	33576	37180	86422	54239	93010	83523	783
MXAN_RS05525	4370	3444	19251	19868	24199	27331	50830	32037	50175	48283	1578
MXAN_RS05530	2722	2031	12081	11789	14948	14762	30993	21508	29806	29457	1113
MXAN_RS05535	907	902	5625	5782	7187	9119	17109	9379	16857	15800	858
MXAN_RS05540	99	105	1524	1535	2295	2438	3072	2900	3403	3788	180
MXAN_RS05545	663	892	844	795	1087	1024	865	658	968	878	1185
MXAN_RS05550	457	292	435	697	416	380	319	218	694	602	519
MXAN_RS05555	1673	852	1790	2182	1636	2026	1344	1017	2367	1671	1437
MXAN_RS05560	437	265	438	504	396	378	345	277	532	378	789
MXAN_RS05565	613	395	737	750	826	464	511	468	825	787	1341
MXAN_RS05570	295	187	445	433	439	250	434	327	582	560	1224
MXAN_RS05575	537	423	798	808	786	392	653	519	921	777	459
MXAN_RS05580	262	283	590	580	595	258	485	330	774	730	543
MXAN_RS05585	8	13	28	19	25	28	10	14	94	65	672
MXAN_RS05590	431	411	711	766	438	441	263	324	283	458	1122
MXAN_RS05595	696	1074	1132	1403	972	1155	2301	3540	4842	10527	930
MXAN_RS05600	2259	2747	1708	1762	1717	1356	951	651	873	953	3780
MXAN_RS05605	2105	2587	2159	2720	3873	2779	5012	4413	2913	3327	1839
MXAN_RS05610	771	725	253	3189	53	964	14007	10401	1473	3061	591
MXAN_RS05615	4465	4749	260	422	265	218	244	168	101	57	243
MXAN_RS05620	1011	1302	2488	1987	3165	1584	1392	1510	2837	2841	468
MXAN_RS05625	516	689	802	849	571	466	520	437	517	491	1431
MXAN_RS05630	846	776	1079	1069	693	614	768	694	576	631	1344
MXAN_RS05635	100	114	187	169	232	182	53	31	44	35	324
MXAN_RS05640	140	190	390	309	432	403	91	53	108	67	426
MXAN_RS05645	2111	2764	2327	1368	2555	1846	742	441	780	586	1581
MXAN_RS05650	548	1051	1327	659	1388	934	365	157	434	122	1689
MXAN_RS05655	74	102	188	170	175	110	58	91	87	161	414
MXAN_RS05660	275	304	578	522	480	283	186	221	279	416	735
MXAN_RS05665	2724	2505	1584	1373	1266	689	456	529	879	811	747
MXAN_RS05670	238	103	556	433	442	368	990	895	1347	1539	966
MXAN_RS05675	869	1100	1325	890	1362	837	405	340	758	600	1233
MXAN_RS05680	110	145	413	329	592	470	230	131	301	217	1212
MXAN_RS05685	280	342	627	590	874	680	138	199	329	352	330
MXAN_RS05690	662	861	467	398	709	676	173	138	181	162	1896
MXAN_RS05695	531	544	224	201	361	397	89	77	82	93	231
MXAN_RS05700	594	543	272	216	473	490	127	97	85	99	1497
MXAN_RS05705	203	216	123	94	207	236	33	38	42	56	1644
MXAN_RS05710	32	41	47	42	52	35	19	12	14	9	2358
MXAN_RS05715	9	14	9	13	5	7	5	2	7	4	318
MXAN_RS05720	15	14	27	29	19	10	3	8	2	3	609
MXAN_RS05725	150	224	188	206	135	64	55	69	48	41	2448
MXAN_RS05730	97	116	165	197	165	104	88	77	75	56	1353
MXAN_RS05735	86	138	200	197	192	131	103	88	97	96	1263
MXAN_RS05740	36	50	72	62	113	111	38	19	42	27	1209
MXAN_RS05745	1352	916	3030	3280	772	682	2908	2189	903	1058	2169
MXAN_RS05750	2692	3476	2979	3090	3667	2945	3420	2176	2363	1688	3660
MXAN_RS05755	87	94	180	177	194	158	155	147	159	81	756
MXAN_RS05760	70	94	3036	3617	2175	2013	5257	3934	2679	2324	5985
MXAN_RS05765	49	37	782	777	606	736	1353	1046	637	550	486
MXAN_RS05770	1197	1337	2403	1995	2570	1868	1630	1044	1814	1131	2706
MXAN_RS05775	480	420	2647	2235	1485	1267	1651	1038	1109	730	795
MXAN_RS05780	0	2	2	3	6	3	4	1	3	3	348
MXAN_RS05785	191	212	245	260	253	192	145	141	208	100	1128
MXAN_RS05790	0	1	0	0	0	0	0	1	0	0	561
MXAN_RS05795	0	0	0	0	0	0	0	0	0	0	183
MXAN_RS05800	0	0	2	1	2	1	2	0	0	1	2010
MXAN_RS05805	8	17	21	13	64	41	12	8	17	11	531
MXAN_RS05810	72	70	119	123	235	291	229	150	167	167	1938
MXAN_RS05815	10070	8634	9797	9054	14334	13807	14867	10595	10188	7190	519
MXAN_RS05825	1	1	2	2	4	4	0	2	0	2	1235
MXAN_RS05830	59	64	55	46	35	34	12	18	17	10	2319
MXAN_RS05835	0	0	3	0	1	0	0	0	0	0	714
MXAN_RS05840	1	0	4	2	2	3	0	3	1	0	477
MXAN_RS05845	0	1	4	2	1	1	1	2	3	0	1416
MXAN_RS05850	4	4	7	8	2	10	7	1	5	2	1329
MXAN_RS05855	6	6	8	9	6	5	0	3	0	1	795
MXAN_RS05860	7	7	12	18	12	5	8	14	5	4	1089
MXAN_RS05865	1	0	9	9	10	5	2	3	2	5	414
MXAN_RS05870	0	0	2	1	1	1	3	1	2	1	657
MXAN_RS05875	0	1	0	0	0	0	0	0	0	0	324
MXAN_RS05880	0	0	1	1	0	2	0	0	0	1	420
MXAN_RS05885	0	0	0	0	1	0	1	0	0	0	417
MXAN_RS05890	1	0	1	0	0	0	0	0	0	0	426
MXAN_RS05895	0	1	0	1	0	0	0	1	1	0	663
MXAN_RS05900	1	2	5	9	3	0	2	4	1	0	354
MXAN_RS05905	2	0	4	10	1	2	1	2	2	0	2349
MXAN_RS05910	0	0	1	1	0	1	0	0	0	0	762
MXAN_RS05915	17	28	36	21	38	37	9	17	18	7	3237
MXAN_RS05920	2	0	1	0	4	8	2	3	8	1	264
MXAN_RS05925	0	3	0	0	0	1	1	0	0	2	534
MXAN_RS05930	1	2	5	0	0	0	1	1	0	0	453
MXAN_RS05935	0	0	0	0	0	0	0	0	1	0	300
MXAN_RS05940	356	403	413	343	916	795	217	187	67	79	1323
MXAN_RS05945	1040	729	550	476	606	528	302	273	125	131	579
MXAN_RS05950	551	708	568	512	693	571	415	303	323	193	1791
MXAN_RS05955	4865	6655	5946	6546	10117	3843	3883	9452	10191	11999	1215
MXAN_RS05960	18	21	56	51	25	30	21	23	25	33	279
MXAN_RS05965	1074	1176	834	710	531	471	374	333	223	195	1542
MXAN_RS05970	72	80	50	57	66	88	49	32	23	25	801
MXAN_RS05975	188	157	64	58	55	159	67	48	23	29	1158
MXAN_RS05980	188	212	449	399	327	385	165	171	188	213	465
MXAN_RS05985	515	408	595	581	495	331	345	367	279	327	366
MXAN_RS06000	72	114	192	151	187	161	81	81	106	126	1122
MXAN_RS06005	97	149	179	181	271	232	153	108	230	156	573
MXAN_RS06010	864	1316	14411	14833	18856	13977	20298	12849	16569	15482	1092
MXAN_RS06015	266	373	440	372	741	472	216	168	313	255	1410
MXAN_RS06020	61	75	38	49	27	35	12	7	23	10	582
MXAN_RS06025	5	6	20	27	15	9	15	28	18	23	744
MXAN_RS06030	411	309	9061	8086	8143	6727	19185	8385	3218	2011	1800
MXAN_RS06035	71	94	141	118	184	120	86	80	118	101	1494
MXAN_RS06040	146	113	379	347	201	262	316	266	190	165	552
MXAN_RS06050	44	44	55	58	77	43	21	29	17	11	570
MXAN_RS06055	47	68	165	162	222	200	156	135	82	55	1371
MXAN_RS06060	375	450	248	196	325	212	96	104	123	130	1368
MXAN_RS06065	60	57	349	367	154	96	136	214	875	306	270
MXAN_RS06070	3614	3604	2967	2505	693	1091	425	154	182	192	1041
MXAN_RS06075	255	301	484	413	125	194	58	20	19	42	1176
MXAN_RS06080	126	116	295	265	87	91	32	13	25	13	684
MXAN_RS06085	334	420	289	193	136	110	6	2	4	1	279
MXAN_RS06090	44	89	82	63	46	49	4	1	2	5	1167
MXAN_RS06095	642	724	516	523	1410	1420	1108	666	1311	1246	1431
MXAN_RS06100	963	1231	501	493	993	1071	601	388	652	545	819
MXAN_RS06105	40426	37714	36172	31362	15780	12015	18246	19301	14703	18437	1794
MXAN_RS06110	141	93	1426	1601	285	238	1198	1455	646	1089	1863
MXAN_RS06115	149	257	180	154	230	131	29	33	61	42	624
MXAN_RS06120	162	183	724	483	728	522	183	117	223	128	903
MXAN_RS06125	81	109	239	151	240	157	102	76	61	74	654
MXAN_RS06130	223	219	881	945	813	601	989	647	492	395	1839
MXAN_RS06135	9	7	20	17	12	14	12	6	8	7	1032
MXAN_RS06140	45	70	70	48	91	86	18	17	30	20	948
MXAN_RS06145	136	248	220	215	196	236	137	72	135	85	873
MXAN_RS06150	194	258	380	351	259	227	104	122	121	113	1596
MXAN_RS06155	530	667	8296	7845	5639	3417	6099	6479	4494	3299	384
MXAN_RS06160	180	232	430	348	416	326	179	112	172	137	1080
MXAN_RS06165	25	7	93	94	14	12	110	78	34	50	1491
MXAN_RS06170	127	201	150	161	209	231	328	484	548	1765	1425
MXAN_RS06175	8868	8156	18786	15736	8331	7364	10364	7015	5837	3782	816
MXAN_RS06180	142	96	1145	1126	577	512	1249	863	739	609	780
MXAN_RS06185	295	209	2486	2636	1229	1148	2936	2040	2119	1643	1062
MXAN_RS06190	170	162	324	271	1699	2181	2401	978	1453	882	1971
MXAN_RS06195	188	184	227	156	1176	1248	1258	421	923	337	1071
MXAN_RS06200	1542	1533	3259	2766	19591	24327	26144	10037	18420	10794	1146
MXAN_RS06205	5558	4090	9018	8525	53385	68310	71105	32857	39501	34233	1770
MXAN_RS06210	6264	5076	10082	11492	58803	91790	88736	36613	47034	42181	207
MXAN_RS06215	787	682	2496	2284	18298	25031	24883	12510	15580	12966	2304
MXAN_RS06220	96	97	417	407	2739	3380	3048	1724	2425	1921	1401
MXAN_RS06225	547	470	1120	1047	6183	10076	8115	3785	4921	4029	1479
MXAN_RS06230	649	582	896	771	3057	4201	3856	1457	2687	2259	1128
MXAN_RS06235	440	329	547	393	2080	2647	2015	1022	1532	1762	1032
MXAN_RS06240	1780	2188	3501	2918	15721	24748	22737	8376	14698	12909	6285
MXAN_RS06245	691	828	1406	951	5775	6520	4793	1793	5428	2622	966
MXAN_RS06250	351	480	453	367	314	298	106	77	86	61	1416
MXAN_RS06255	269	295	2601	1547	2478	2285	2111	721	2030	619	690
MXAN_RS06260	126	162	218	167	245	196	106	71	88	65	663
MXAN_RS06265	457	516	451	345	423	267	83	77	105	86	1434
MXAN_RS06270	456	411	605	1079	692	828	588	476	530	427	915
MXAN_RS06275	40	38	113	159	128	155	81	67	105	96	483
MXAN_RS06280	114	172	41	35	128	134	28	26	46	34	582
MXAN_RS06285	20	32	12	18	50	47	1	9	16	17	879
MXAN_RS06290	1665	2091	2144	2218	2305	1813	2347	1517	2470	1592	1368
MXAN_RS06295	270	334	265	253	367	200	144	142	271	210	780
MXAN_RS06300	1073	1431	358	245	442	355	134	117	167	109	1002
MXAN_RS06305	347	480	1096	996	1337	1058	916	760	649	503	465
MXAN_RS06310	86	161	499	460	644	602	489	350	325	234	537
MXAN_RS06315	246	287	1131	1021	1649	1403	998	731	566	468	1323
MXAN_RS06320	155	197	665	674	984	828	600	438	307	268	1119
MXAN_RS06325	662	966	2192	2246	2880	2416	1644	1325	1048	636	867
MXAN_RS06330	1126	1041	3331	3085	5020	3865	3177	3030	1283	1151	585
MXAN_RS06335	95	94	447	359	817	647	481	419	214	203	783
MXAN_RS06340	364	409	1042	900	440	420	516	1343	564	3081	786
MXAN_RS06345	584	509	1232	1101	745	483	1264	1076	552	785	705
MXAN_RS06350	4156	1717	13100	12754	4842	3009	21759	27600	7665	14088	897
MXAN_RS06355	424	395	1551	1480	1557	1702	1268	912	1304	1068	639
MXAN_RS06360	113	105	2582	1890	1427	615	1067	964	1109	912	198
MXAN_RS06365	206	320	6183	5691	5491	2784	7475	5240	6819	4502	2016
MXAN_RS06370	213	263	3477	2772	2415	1380	2564	2072	2050	1602	660
MXAN_RS06375	489	569	7457	6137	5073	3111	5419	4710	3921	3232	1089
MXAN_RS06380	94	99	1756	1548	1441	638	1863	1384	1454	1229	903
MXAN_RS06385	98	148	5190	5167	5085	2801	6411	5225	6533	5454	1089
MXAN_RS06390	39	50	2258	2283	2680	1348	2586	2838	3691	3186	804
MXAN_RS06395	7	11	27	48	36	19	6	18	22	35	1140
MXAN_RS06400	25	17	26	33	35	23	12	15	17	11	873
MXAN_RS06405	1070	1031	749	486	1629	1588	324	227	260	227	1920
MXAN_RS06410	432	531	223	164	513	548	101	69	89	70	636
MXAN_RS06415	141	134	71	59	226	286	39	21	55	44	510
MXAN_RS06420	1618	1832	1166	839	2578	2877	547	420	390	496	3270
MXAN_RS06425	934	1102	561	425	1185	1061	206	138	121	105	1617
MXAN_RS06430	326	372	232	162	495	488	87	56	63	46	636
MXAN_RS06435	887	1370	1014	545	2185	1397	430	201	377	222	2271
MXAN_RS06440	248	467	479	224	1029	513	107	103	224	141	489
MXAN_RS06445	307	488	1068	695	716	560	235	248	255	182	2463
MXAN_RS06450	526	964	693	407	2767	1765	422	378	712	503	1686
MXAN_RS06455	823	1120	440	263	1518	1041	244	194	312	233	1494
MXAN_RS06460	843	1132	513	370	1548	1431	440	334	418	339	1980
MXAN_RS06465	528	746	355	286	916	1014	280	210	257	281	1749
MXAN_RS06470	1215	1373	557	449	1614	1769	333	278	391	356	2394
MXAN_RS06475	491	680	583	371	654	569	95	110	147	100	438
MXAN_RS06480	212	252	92	48	192	155	13	26	27	19	570
MXAN_RS06485	106	126	277	258	311	218	70	58	78	47	1653
MXAN_RS06490	148	170	310	212	258	147	42	44	68	37	657
MXAN_RS06495	868	888	1193	899	1252	864	316	216	293	157	1347
MXAN_RS06500	195	248	495	371	572	534	237	176	230	174	573
MXAN_RS06505	16454	13131	24493	25788	7068	4816	9151	9791	5582	5736	645
MXAN_RS06510	421	427	808	589	603	347	300	220	384	272	1365
MXAN_RS06515	136	140	181	111	131	93	41	34	54	40	582
MXAN_RS06520	17	27	56	56	46	64	35	40	2517	698	1698
MXAN_RS06525	295	356	618	564	482	427	362	392	558	448	804
MXAN_RS06530	85	138	98	104	92	77	57	64	66	44	699
MXAN_RS06535	926	1257	949	884	922	771	622	576	542	432	1530
MXAN_RS06540	744	988	2994	2950	9055	8425	12264	7146	6928	6070	2010
MXAN_RS06545	170	215	417	421	336	148	100	161	164	154	585
MXAN_RS06550	145	173	583	565	634	398	532	335	521	414	909
MXAN_RS06555	601	629	1207	1104	1167	1034	755	551	663	514	1008
MXAN_RS06560	646	677	1757	1461	2633	1973	1152	991	1707	1633	426
MXAN_RS06565	628	634	1391	1317	1738	2237	2188	1668	2727	2086	1677
MXAN_RS06570	100	137	210	231	296	238	201	189	302	219	1134
MXAN_RS06575	500	676	1671	1529	3306	1924	2235	2073	4090	2808	585
MXAN_RS06580	1224	1877	181	139	365	249	62	85	140	157	1023
MXAN_RS06585	380	660	80	75	139	107	21	22	56	60	930
MXAN_RS06590	3440	4060	5335	4335	7456	4945	3845	3492	6081	6200	1572
MXAN_RS06595	232	167	1186	1268	523	505	1473	1576	742	1196	1362
MXAN_RS06600	17316	18019	10926	10486	7043	6009	6205	6933	4624	5667	2730
MXAN_RS06605	376	405	2924	3031	4909	4430	3319	2261	4209	4048	423
MXAN_RS06610	17843	16121	92772	92369	123737	98472	112674	86171	122373	123732	4485
MXAN_RS06615	1104	1133	6111	5936	6689	3961	3662	4288	4852	3423	498
MXAN_RS06620	2402	2717	15279	12122	15524	9599	11020	8423	14358	8561	1188
MXAN_RS06625	869	925	6278	4360	6153	2118	3045	2495	4760	3626	555
MXAN_RS06630	697	850	4786	3033	4632	1518	1435	1257	3767	1815	708
MXAN_RS06635	2314	4048	9540	4669	8028	1839	1024	1166	5007	1859	399
MXAN_RS06640	143	195	189	219	188	147	151	154	136	138	378
MXAN_RS06645	209	239	282	283	400	319	152	152	262	244	771
MXAN_RS06650	123	138	120	119	142	135	34	44	48	85	900
MXAN_RS06655	1383	1893	2375	2331	2054	2701	2344	3413	1989	30257	1275
MXAN_RS06660	313	435	302	289	497	365	205	146	194	166	786
MXAN_RS06665	272	303	489	351	841	573	317	286	334	273	1656
MXAN_RS06670	119	150	344	310	345	276	210	352	233	338	822
MXAN_RS06675	854	404	2275	2318	655	581	1752	3860	1240	2608	378
MXAN_RS06680	177	190	296	250	284	258	160	194	297	267	948
MXAN_RS06685	140	171	324	297	562	362	333	366	776	734	228
MXAN_RS06690	4272	3094	6154	7722	1054	1076	11103	7125	2322	3619	279
MXAN_RS06695	81	129	528	741	641	702	640	548	328	381	2058
MXAN_RS06700	66	116	115	113	163	119	84	92	143	152	783
MXAN_RS06705	745	927	524	527	662	537	496	430	601	749	1809
MXAN_RS06710	49	43	84	573	119	511	843	947	497	781	207
MXAN_RS06715	5360	4180	9712	9803	5736	5386	6856	10819	6390	9283	1401
MXAN_RS06720	8044	8056	16226	15859	15090	13868	21148	20265	23770	22315	1836
MXAN_RS06725	1162	1369	5680	6429	5114	3011	8277	4919	11542	6401	804
MXAN_RS06730	5661	5592	7402	6866	7222	5552	11784	7295	7406	5240	1092
MXAN_RS06735	16742	15667	8763	8315	10014	9764	4641	3846	6603	6170	2226
MXAN_RS06740	222	281	195	194	293	237	82	82	127	142	558
MXAN_RS06745	2010	1813	2980	2987	1202	995	1345	1152	984	1026	2352
MXAN_RS06750	428	492	404	306	471	431	160	123	183	139	1125
MXAN_RS06755	311	391	332	259	367	282	136	106	163	119	1857
MXAN_RS06760	1724	1785	977	861	807	888	179	166	138	166	840
MXAN_RS06765	357	418	867	826	965	885	302	271	428	427	1530
MXAN_RS06770	195	199	325	319	241	159	97	112	142	158	2178
MXAN_RS06775	10400	7784	31469	28092	31796	19999	25568	23267	26306	31927	1596
MXAN_RS06780	399	429	925	932	609	559	1084	1078	1083	1098	687
MXAN_RS06785	1493	1928	1060	1071	720	830	1119	850	908	940	939
MXAN_RS06790	2029	2039	1414	1359	973	955	1344	1128	1076	1374	924
MXAN_RS06795	726	747	782	799	629	496	670	602	601	717	1317
MXAN_RS06800	2377	2358	1073	998	1507	1186	544	458	651	565	909
MXAN_RS06805	10	21	55	70	45	25	25	24	31	33	309
MXAN_RS06810	397	450	964	831	1196	1091	796	548	1009	750	1110
MXAN_RS06815	14	5	58	85	21	17	37	46	83	63	1047
MXAN_RS06820	8	3	36	35	7	4	28	36	63	41	474
MXAN_RS06825	132	174	135	131	162	95	75	57	97	66	1122
MXAN_RS06830	3440	2857	2152	3090	1141	1486	2471	2253	1551	2004	1029
MXAN_RS06835	2382	2428	2397	2826	1676	1900	2104	1896	1361	1845	1293
MXAN_RS06840	135	164	476	429	702	444	545	420	924	631	1146
MXAN_RS06845	2775	2434	2681	3266	2799	2906	5752	4173	6021	7521	744
MXAN_RS06850	40	33	189	150	140	115	181	151	257	227	630
MXAN_RS06855	1382	2257	204	137	627	483	125	103	176	131	1830
MXAN_RS06860	120	128	260	278	123	149	88	75	105	91	1647
MXAN_RS06865	745	742	703	510	831	541	314	272	368	383	762
MXAN_RS06870	4806	4994	5275	6032	3518	1951	3178	2670	3823	3714	879
MXAN_RS06875	1267	1158	1802	1922	1228	879	1837	1777	1396	1809	1137
MXAN_RS06880	4201	5653	6694	6484	4139	4272	5358	3383	4588	3142	348
MXAN_RS06885	639	638	662	658	349	223	115	135	123	146	1644
MXAN_RS06890	85	91	66	67	101	56	16	27	41	43	933
MXAN_RS06895	5	17	14	21	20	17	5	6	12	11	1020
MXAN_RS06900	519	781	788	694	953	687	294	211	368	285	4476
MXAN_RS06905	784	908	707	519	657	489	213	198	384	263	849
MXAN_RS06910	4952	5096	6112	5590	3356	2677	2739	2257	2467	2051	903
MXAN_RS06915	610	600	1057	1035	733	502	460	448	407	512	756
MXAN_RS06920	5660	5507	2723	2021	2719	1885	562	544	345	365	627
MXAN_RS06925	699	997	1105	855	997	808	358	373	186	312	2388
MXAN_RS06930	1676	2432	1278	1017	1268	945	360	189	458	380	5553
MXAN_RS06935	840	934	1390	1245	1182	841	583	599	708	718	534
MXAN_RS06940	195	266	160	142	167	123	33	41	30	42	756
MXAN_RS06945	302	330	179	154	180	114	33	27	49	54	1026
MXAN_RS06950	69	130	374	324	274	231	209	209	277	166	963
MXAN_RS06955	3099	2724	5887	5404	5435	3381	3294	3703	3828	2694	270
MXAN_RS06960	265	224	735	711	335	303	787	552	668	452	1629
MXAN_RS06965	425	431	592	402	545	646	238	188	237	190	1164
MXAN_RS06970	1560	2001	2317	1856	4200	3773	2044	1159	2763	1492	867
MXAN_RS06975	247	383	280	213	401	385	78	81	203	121	1266
MXAN_RS06980	215	275	213	182	246	242	58	62	86	95	1533
MXAN_RS06985	599	580	1370	1496	588	506	1355	1126	830	746	522
MXAN_RS06990	103	142	175	172	144	189	159	102	110	118	1029
MXAN_RS06995	826	777	425	329	309	308	208	174	221	133	1386
MXAN_RS07000	59	69	64	51	70	76	23	24	45	33	1644
MXAN_RS07005	274	246	667	2698	986	2674	5649	4792	4256	6506	675
MXAN_RS07010	369	492	941	833	1238	1006	501	622	1162	1057	624
MXAN_RS07015	4478	4629	1565	1310	2102	2027	786	994	1134	1538	501
MXAN_RS07020	25330	23138	6910	5379	9239	7927	2894	4023	3711	5621	417
MXAN_RS07025	33434	28252	9301	7498	12244	8946	3745	4389	4820	8434	684
MXAN_RS07030	24648	26387	6644	5867	7930	8017	2894	2787	4490	5520	753
MXAN_RS07035	65779	74996	28960	23502	118975	92916	33248	34298	55657	54554	3399
MXAN_RS07040	9437	10573	5082	4400	23945	23302	11534	9193	16116	14994	711
MXAN_RS07045	308	470	272	260	565	574	163	134	284	294	1545
MXAN_RS07050	5281	5522	6136	5853	3618	3669	3451	2662	2325	2351	954
MXAN_RS07055	555	521	1052	905	844	796	518	433	393	323	582
MXAN_RS07060	4010	5097	4474	5681	3798	2371	2593	1270	1769	1021	663
MXAN_RS07065	250	308	353	272	371	273	114	119	165	117	438
MXAN_RS07070	58	82	655	521	598	595	132	181	316	255	579
MXAN_RS07075	1220	1511	306	287	322	214	98	65	98	76	1302
MXAN_RS07080	21	13	24	20	9	12	4	1	7	2	291
MXAN_RS07085	4297	4085	1852	1396	1752	1662	475	356	355	253	3192
MXAN_RS07090	1378	1514	1599	1459	784	531	603	688	453	518	336
MXAN_RS07095	175	227	307	344	173	179	162	153	139	169	288
MXAN_RS07100	264	299	847	947	593	417	493	620	490	587	1461
MXAN_RS07105	623	711	1287	1087	811	530	522	622	515	529	1440
MXAN_RS07110	27	20	75	76	57	43	28	56	50	102	1035
MXAN_RS07115	196	236	227	280	183	221	132	218	235	273	963
MXAN_RS07120	23	25	73	102	58	52	390	756	464	711	1953
MXAN_RS07125	1067	1177	1454	1348	1806	1911	987	917	2484	2135	390
MXAN_RS07130	24134	32094	5169	4473	4530	3013	956	1107	2932	2269	309
MXAN_RS07135	4337	5289	2015	1939	1873	1527	476	638	966	1140	276
MXAN_RS07140	2737	2947	624	520	543	553	206	209	181	384	1458
MXAN_RS07145	507	548	145	112	100	159	42	63	32	119	678
MXAN_RS07150	1381	1197	737	736	452	425	700	1277	463	2047	723
MXAN_RS07155	305	264	358	337	319	310	170	455	128	951	1488
MXAN_RS07160	694	786	976	875	989	622	256	221	237	254	990
MXAN_RS07165	3167	3254	1205	1296	1312	1310	695	507	446	568	1431
MXAN_RS07170	2600	3181	1245	1150	1252	1163	614	444	440	529	1116
MXAN_RS07175	1367	1399	673	584	875	532	262	247	364	269	498
MXAN_RS07180	201	276	452	364	478	538	251	155	228	101	1641
MXAN_RS07185	448	572	660	654	555	507	283	192	298	271	3528
MXAN_RS07190	140	134	222	234	217	231	186	144	157	145	900
MXAN_RS07195	269	266	593	539	1383	1055	462	468	375	317	1347
MXAN_RS07200	97	116	129	126	126	83	60	103	70	159	573
MXAN_RS07205	684	863	1546	1437	1712	1161	590	590	546	658	2823
MXAN_RS07210	209	264	280	257	216	295	108	80	135	103	609
MXAN_RS07215	409	352	119	87	53	216	93	34	34	31	543
MXAN_RS07220	41	53	9	8	7	37	7	1	4	2	74
MXAN_RS07225	5	2	1	2	1	2	0	0	2	1	71
MXAN_RS07230	7	9	6	9	5	17	4	7	6	4	76
MXAN_RS07235	15	11	7	2	3	7	3	5	4	3	71
MXAN_RS07240	12	16	4	4	5	12	6	3	1	2	71
MXAN_RS07245	47	53	21	25	13	41	10	5	11	6	86
MXAN_RS07250	776	710	1416	1261	2508	1746	1117	980	1011	856	522
MXAN_RS07255	457	461	304	244	416	370	110	142	125	128	804
MXAN_RS07260	101	113	50	70	102	55	18	19	29	37	1479
MXAN_RS07265	460	563	412	309	361	411	121	70	78	69	373
MXAN_RS07270	198	188	98	92	93	75	37	33	30	33	996
MXAN_RS07275	239	278	366	339	445	408	241	178	207	164	741
MXAN_RS07280	37	26	17	14	8	38	12	9	5	7	573
MXAN_RS07285	15	7	4	4	3	19	6	5	1	1	309
MXAN_RS07290	54	42	282	300	370	395	539	540	735	757	1308
MXAN_RS07295	2	3	13	12	13	8	20	35	26	45	942
MXAN_RS07300	127	85	882	965	324	336	863	1041	424	515	708
MXAN_RS07305	365	422	421	333	237	224	129	136	105	123	2346
MXAN_RS07310	14	25	14	10	11	10	6	8	7	3	573
MXAN_RS07315	7	8	5	1	2	15	1	2	2	6	390
MXAN_RS07320	107	105	44	36	35	68	40	28	24	21	990
MXAN_RS07325	619	415	107	90	73	219	102	50	28	40	1770
MXAN_RS07330	210	201	85	75	72	188	138	93	107	85	708
MXAN_RS07335	1557	1885	1065	942	1213	1437	1325	794	923	906	669
MXAN_RS07340	909	939	1241	1213	1525	1574	1111	900	622	885	1188
MXAN_RS07345	379	465	974	817	1525	1215	1610	1634	1052	912	1173
MXAN_RS07350	114	204	326	280	403	260	342	300	263	159	555
MXAN_RS07355	181	260	681	542	849	824	682	817	560	413	768
MXAN_RS07360	90	96	208	182	183	140	174	106	183	124	486
MXAN_RS07365	1242	1750	419	373	454	426	244	198	260	205	2352
MXAN_RS07370	137	203	303	273	285	155	148	119	137	139	465
MXAN_RS07375	163	199	245	200	252	209	136	117	148	141	1092
MXAN_RS07380	3022	3052	3180	3093	1889	2071	2130	1567	1412	1321	1161
MXAN_RS07385	604	567	1070	984	758	690	829	672	586	676	780
MXAN_RS07390	20	26	42	36	35	64	19	23	21	14	1425
MXAN_RS07395	655	703	1002	826	976	712	342	404	426	408	543
MXAN_RS07400	151	135	682	726	224	187	351	287	304	289	522
MXAN_RS07405	2449	1562	4507	4106	1401	1425	2851	2243	1890	1690	1230
MXAN_RS07410	2621	2831	6478	5466	8949	6711	6003	5437	7719	5919	882
MXAN_RS07415	1727	1588	715	527	1531	1097	325	295	533	485	1029
MXAN_RS07420	6615	7682	2259	1568	4551	4047	922	884	1118	1610	4413
MXAN_RS07425	4477	6247	1570	1232	2692	2711	667	509	751	926	1611
MXAN_RS07430	678	979	321	253	565	463	115	112	211	199	666
MXAN_RS07435	238	302	183	180	271	155	55	48	130	98	981
MXAN_RS07440	8055	8821	21829	19828	11094	13965	6166	4817	2845	1767	318
MXAN_RS07445	1857	1262	5725	6224	2336	2680	5375	5106	3120	3505	3102
MXAN_RS07450	1616	1477	3804	3851	2349	2120	4079	3910	2566	2699	2142
MXAN_RS07455	536	495	440	310	387	312	140	139	132	142	951
MXAN_RS07460	431	722	327	290	240	285	67	36	89	67	387
MXAN_RS07465	237	361	298	253	241	262	49	61	69	66	1095
MXAN_RS07470	2259	3584	1061	1028	1319	1264	303	243	653	678	1026
MXAN_RS07475	16	33	60	40	47	45	20	49	16	14	660
MXAN_RS07480	329	472	183	124	193	164	47	35	27	26	3627
MXAN_RS07485	7	5	8	9	13	3	7	10	8	5	375
MXAN_RS07490	36	38	68	44	63	74	19	22	20	12	507
MXAN_RS07495	22	22	49	39	71	42	17	21	23	8	669
MXAN_RS07500	56	89	85	92	90	70	10	19	13	24	963
MXAN_RS07505	1044	865	2474	2776	768	635	690	763	436	562	1422
MXAN_RS07510	1201	958	1246	1070	639	359	238	406	200	236	930
MXAN_RS07515	142	166	287	260	164	108	60	134	67	75	723
MXAN_RS07520	638	703	759	701	517	289	187	306	146	196	1869
MXAN_RS07525	278	270	631	647	473	241	216	306	189	221	1116
MXAN_RS07530	114	99	471	574	263	200	244	271	242	192	846
MXAN_RS07535	405	318	1410	1438	801	515	922	761	640	675	411
MXAN_RS07540	1485	1310	5751	5807	3965	3061	4344	3974	3587	3324	2121
MXAN_RS07545	204	172	646	579	498	487	591	577	614	546	192
MXAN_RS07550	32	31	123	106	93	77	97	143	587	274	1515
MXAN_RS07555	306	184	342	341	168	118	135	122	352	217	489
MXAN_RS07560	296	239	326	302	354	213	135	123	123	135	675
MXAN_RS07565	32	54	164	169	224	179	146	115	177	133	1266
MXAN_RS07570	44	39	245	257	65	80	134	121	81	71	1443
MXAN_RS07575	23	10	152	148	55	43	64	61	38	31	606
MXAN_RS07580	358	419	762	654	615	615	217	170	235	227	1290
MXAN_RS07585	323	283	2768	2512	1036	1429	458	325	216	433	1014
MXAN_RS07590	1197	860	2348	1747	915	1681	676	301	1385	896	477
MXAN_RS07595	4739	4362	5850	5008	1997	1697	1915	1706	1656	1685	525
MXAN_RS07600	41077	34094	32439	30289	10307	7861	6114	6738	6488	7117	555
MXAN_RS07605	448	402	538	386	607	386	265	280	831	517	1596
MXAN_RS07610	236	250	211	219	248	237	170	139	156	109	1365
MXAN_RS07615	75	127	133	105	117	94	41	30	45	41	894
MXAN_RS07620	134	167	286	205	262	144	53	83	80	74	1299
MXAN_RS07625	1149	1386	1957	1636	1527	1116	656	573	723	652	1602
MXAN_RS07630	449	343	1335	1350	646	574	810	651	595	547	1137
MXAN_RS07635	1604	1647	1931	1687	1585	1323	648	576	408	467	921
MXAN_RS07640	1383	1616	1957	1763	1670	1580	744	577	634	553	846
MXAN_RS07645	828	681	3213	3119	1667	1540	2436	2079	2059	1851	1650
MXAN_RS07650	303	325	222	236	226	176	76	62	85	78	402
MXAN_RS07655	95	58	369	396	96	87	101	62	46	56	936
MXAN_RS07660	10	7	12	8	6	3	1	2	3	2	1374
MXAN_RS07665	39	245	116	103	42	221	24	11	8	15	1197
MXAN_RS07670	1004	812	146	471	87	2462	1318	419	33	612	1158
MXAN_RS07675	27	40	63	60	96	101	22	27	54	43	471
MXAN_RS07680	786	1086	1552	1384	300	315	315	286	177	150	1791
MXAN_RS07685	27	15	660	889	123	112	858	864	734	747	1188
MXAN_RS07690	203	242	255	201	230	114	129	109	228	178	417
MXAN_RS07695	88	100	66	77	130	78	17	11	32	33	1260
MXAN_RS07700	1	3	8	10	6	6	5	7	3	4	222
MXAN_RS07705	45	41	93	99	64	39	55	66	33	36	438
MXAN_RS07710	182	210	679	854	470	394	801	445	530	455	801
MXAN_RS07715	22	28	127	133	137	131	55	55	103	64	1548
MXAN_RS07720	27	56	180	192	247	181	110	154	126	92	825
MXAN_RS07725	57	59	183	204	261	255	197	179	121	143	570
MXAN_RS07730	307	344	980	910	1318	1188	1052	968	591	609	1455
MXAN_RS07735	752	801	6365	6523	9021	8973	9368	8066	5328	4729	3486
MXAN_RS07740	120	145	1067	1184	1556	1707	1812	1239	1020	835	1002
MXAN_RS07745	306	331	2780	3049	4124	4557	4245	3391	3421	3022	1224
MXAN_RS07750	37	60	528	516	684	484	398	349	168	166	1578
MXAN_RS07755	133	219	182	204	141	140	85	59	60	54	948
MXAN_RS07760	607	709	678	588	423	517	268	184	223	156	945
MXAN_RS07765	239	382	407	366	253	294	76	69	74	45	951
MXAN_RS07770	48	56	179	126	120	112	38	20	30	24	1026
MXAN_RS07775	76	114	171	109	88	101	21	24	26	21	1500
MXAN_RS07780	169	179	188	143	147	97	45	28	22	23	1167
MXAN_RS07785	238	278	1173	996	998	527	523	652	598	544	978
MXAN_RS07790	202	240	491	421	558	424	182	107	157	115	1524
MXAN_RS07795	314	445	641	501	740	617	360	218	302	166	3714
MXAN_RS07800	581	648	732	672	936	846	403	305	466	439	2088
MXAN_RS07805	199	316	255	219	305	356	148	113	164	139	1293
MXAN_RS07810	528	584	952	813	1169	1009	430	408	504	514	783
MXAN_RS07815	231	349	390	342	322	328	329	200	288	239	16797
MXAN_RS07820	80	128	228	197	260	252	347	166	356	242	1986
MXAN_RS07825	169	242	732	669	1378	994	665	761	1285	1236	999
MXAN_RS07830	111	126	212	210	345	276	230	216	265	323	975
MXAN_RS07835	2555	2912	2472	2057	2432	2758	1126	872	980	804	1926
MXAN_RS07840	1079	1250	1135	1224	1409	1134	708	535	691	572	1098
MXAN_RS07845	56	68	185	170	233	205	124	105	138	114	1335
MXAN_RS07850	67	99	196	170	191	121	88	80	96	76	1404
MXAN_RS07855	508	709	554	496	694	579	257	196	281	215	801
MXAN_RS07860	80496	69566	37820	34199	30139	27936	30329	27481	26151	35843	207
MXAN_RS07865	10637	12810	2860	3130	2423	2647	1927	1389	1700	2180	183
MXAN_RS07870	45	67	130	95	165	120	30	26	84	68	645
MXAN_RS07875	78	121	143	154	196	149	34	43	92	109	2415
MXAN_RS07880	79	94	624	621	1280	780	578	361	1083	585	885
MXAN_RS07885	94	114	298	269	530	464	245	148	551	281	219
MXAN_RS07890	114	164	157	104	185	107	20	16	70	42	516
MXAN_RS07895	9652	10216	6973	5894	6682	4312	1883	1809	1306	1154	1437
MXAN_RS07900	3295	3464	2304	2407	2890	1893	977	880	698	681	1422
MXAN_RS07905	111	153	100	81	79	57	14	9	14	9	654
MXAN_RS07910	204	271	157	100	142	84	22	17	34	29	612
MXAN_RS07915	1921	2114	977	638	965	536	232	203	217	231	549
MXAN_RS07920	212	218	475	240	415	310	69	46	65	30	495
MXAN_RS07925	26	16	44	26	48	37	30	16	20	20	1887
MXAN_RS07930	77	91	147	137	100	98	89	79	68	72	1452
MXAN_RS07935	1618	1728	5611	5276	5417	4759	8405	5227	5673	3666	2733
MXAN_RS07940	148	140	602	610	497	597	429	277	488	330	630
MXAN_RS07945	266	249	1148	956	783	593	1156	920	807	436	183
MXAN_RS07950	5	6	14	13	9	11	7	9	4	3	1968
MXAN_RS07955	2	1	16	8	2	7	8	6	1	3	354
MXAN_RS07960	6	6	26	34	13	7	15	8	10	8	1101
MXAN_RS07965	134	175	111	123	75	74	16	23	19	18	2073
MXAN_RS07970	56	65	47	53	41	46	20	17	73	40	960
MXAN_RS07975	16	17	20	17	9	14	5	2	22	13	546
MXAN_RS07980	138	116	114	85	22	22	5	6	6	5	456
MXAN_RS07985	332	363	445	328	104	122	30	26	36	18	957
MXAN_RS07990	29	30	161	116	165	109	22	58	91	68	930
MXAN_RS07995	66	79	325	307	96	88	201	151	108	102	534
MXAN_RS08000	117	122	220	196	88	93	103	73	58	72	534
MXAN_RS08005	25	31	22	14	67	43	4	8	7	8	726
MXAN_RS08010	69	56	186	154	203	112	93	78	36	44	1572
MXAN_RS08015	17555	20157	36205	23029	2417	4853	2639	2507	1283	939	1134
MXAN_RS08020	4342	4358	1185	876	331	308	86	113	42	47	1098
MXAN_RS08025	1196	1306	438	338	458	258	80	89	67	65	480
MXAN_RS08030	26	32	72	74	60	41	25	24	14	10	903
MXAN_RS08035	18	15	22	15	29	13	3	4	2	2	750
MXAN_RS08040	72	66	415	444	280	260	1440	947	650	618	315
MXAN_RS08045	219	226	758	764	586	547	2329	1393	1157	1054	348
MXAN_RS08050	1135	1418	463	392	606	461	223	186	186	160	2466
MXAN_RS08055	44	52	38	30	56	26	5	6	9	9	369
MXAN_RS08060	138	158	104	49	96	84	21	19	18	19	675
MXAN_RS08065	23	42	32	24	34	30	11	6	8	6	564
MXAN_RS08070	43	51	92	81	172	188	114	74	113	56	381
MXAN_RS08075	57	75	44	36	44	49	23	9	20	10	1497
MXAN_RS08080	33	45	98	102	146	117	75	74	75	62	714
MXAN_RS08085	9	10	17	15	19	14	4	6	10	8	846
MXAN_RS08090	72	87	150	159	196	200	104	71	129	91	1122
MXAN_RS08095	2327	2145	401	313	359	369	276	296	229	286	3483
MXAN_RS08100	5	10	34	17	26	17	8	7	14	3	204
MXAN_RS08105	8597	9498	1283	1068	2677	2397	683	705	863	1644	2079
MXAN_RS08110	5057	7460	1323	775	514	462	196	137	94	82	780
MXAN_RS08115	172	218	219	156	220	175	56	70	110	80	1542
MXAN_RS08120	1689	2059	356	298	370	459	89	84	51	105	990
MXAN_RS08125	1124	1319	274	220	275	361	60	68	40	91	2607
MXAN_RS08130	3643	4959	794	608	599	704	131	88	150	151	1896
MXAN_RS08135	66	68	52	66	41	22	12	19	14	32	525
MXAN_RS08140	6719	6701	1003	1103	524	365	239	229	243	257	1023
MXAN_RS08145	27	45	45	24	57	67	24	17	21	30	1167
MXAN_RS08150	47	42	63	36	81	55	47	36	30	27	675
MXAN_RS08155	11	9	7	8	13	7	6	6	4	3	798
MXAN_RS08160	26	31	22	23	23	11	11	10	4	5	2244
MXAN_RS08165	4	8	18	20	13	4	3	1	0	3	906
MXAN_RS08170	209	212	393	344	241	138	69	99	62	60	588
MXAN_RS08175	21	16	58	52	40	39	17	20	27	12	897
MXAN_RS08180	81	106	494	400	450	382	272	249	302	229	1035
MXAN_RS08185	194	271	2255	1826	770	381	741	805	684	514	2610
MXAN_RS08190	1615	1792	7696	6523	3569	2276	2664	2361	1708	1302	1269
MXAN_RS08195	103	140	940	680	383	287	394	352	298	224	1071
MXAN_RS08200	11	12	20	19	31	23	7	8	10	4	1143
MXAN_RS08205	59	76	140	95	140	124	96	66	85	63	435
MXAN_RS08210	386	310	412	329	528	355	249	168	246	226	1068
MXAN_RS08215	19	27	60	38	49	41	35	19	23	15	1041
MXAN_RS08220	219	311	948	1325	553	277	132	181	70	57	2460
MXAN_RS08225	119	132	372	483	135	211	139	66	21	55	2442
MXAN_RS08230	747	674	1539	1821	584	583	447	338	174	224	1008
MXAN_RS08235	450	329	1175	1025	569	407	570	471	242	244	831
MXAN_RS08240	6	6	3	11	17	10	4	2	5	1	1107
MXAN_RS08245	100	151	126	89	169	158	56	41	56	39	1437
MXAN_RS08250	1	4	13	11	3	7	3	3	27	12	1314
MXAN_RS08255	2	5	30	25	9	10	9	8	50	18	888
MXAN_RS08260	5	1	81	51	14	9	17	32	98	47	534
MXAN_RS08265	0	0	3	2	2	2	4	1	1	3	390
MXAN_RS08270	572	495	3136	2333	1152	890	541	467	322	327	1521
MXAN_RS08275	104	132	941	694	280	321	224	181	169	168	1323
MXAN_RS08280	29	30	481	360	132	143	80	70	63	81	900
MXAN_RS08285	119	104	2053	1578	545	347	282	245	239	249	1017
MXAN_RS08290	209	225	521	434	603	532	551	413	762	628	894
MXAN_RS08295	1432	1810	3371	2732	4180	3817	4471	2630	6177	5229	3150
MXAN_RS08300	32	34	16	23	9	20	6	6	9	4	195
MXAN_RS08305	18	19	24	31	17	14	10	7	10	8	951
MXAN_RS08310	9	3	17	17	15	14	3	3	6	4	417
MXAN_RS08315	5	10	46	54	36	30	10	9	21	12	900
MXAN_RS08320	10	15	30	30	37	20	15	16	21	9	1095
MXAN_RS08325	9	14	9	6	7	11	2	3	8	2	714
MXAN_RS08330	13	9	36	36	35	27	13	13	8	15	1196
MXAN_RS08340	38	37	376	318	81	68	56	40	42	29	483
MXAN_RS08345	64	58	29	28	42	21	12	12	10	3	354
MXAN_RS08350	42	44	18	28	26	16	7	2	3	5	870
MXAN_RS08355	66	58	343	381	128	133	199	164	104	90	594
MXAN_RS08360	118	98	278	236	95	102	114	133	50	43	1569
MXAN_RS08365	77903	89244	255626	240778	35410	106090	151997	79515	57760	50119	264
MXAN_RS08375	40	51	81	76	48	62	59	45	59	53	882
MXAN_RS08385	9	10	23	24	14	6	6	10	5	1	618
MXAN_RS08390	11	16	108	73	50	56	29	23	20	17	1167
MXAN_RS08395	261	295	254	254	156	273	51	64	132	88	258
MXAN_RS08400	132	202	411	417	194	323	61	107	67	55	198
MXAN_RS08405	14	24	18	19	9	9	2	2	0	3	288
MXAN_RS08410	11	10	2	1	2	6	1	1	1	0	195
MXAN_RS08415	1399	1593	1487	1472	1117	1228	1178	640	630	461	2346
MXAN_RS08420	147	143	515	550	668	652	1008	501	379	447	2652
MXAN_RS08425	93	75	69	45	49	45	48	28	20	16	1449
MXAN_RS08430	26	13	713	702	619	573	1091	591	205	100	1161
MXAN_RS08435	306	396	523	440	520	479	307	235	278	155	1428
MXAN_RS08440	119	165	336	281	301	200	90	76	69	78	765
MXAN_RS08445	6	8	7	5	3	5	3	2	3	5	1680
MXAN_RS08450	92	60	19	22	19	22	4	10	4	8	1359
MXAN_RS08455	1966	2120	642	474	654	602	159	156	92	156	846
MXAN_RS08460	1521	1605	440	385	547	403	111	121	76	117	1437
MXAN_RS08465	3354	4018	908	727	893	891	289	275	206	220	2028
MXAN_RS08470	920	1242	538	455	927	977	627	392	553	411	2148
MXAN_RS08475	299	399	507	454	618	646	1036	580	755	503	1497
MXAN_RS08480	32	32	10	11	25	28	36	26	32	28	846
MXAN_RS08485	185	252	99	62	88	98	230	156	164	128	459
MXAN_RS08490	195	181	3051	3201	1112	791	5301	4860	2883	2475	480
MXAN_RS08495	524	466	6906	8408	2454	2203	15439	11742	9097	6692	2157
MXAN_RS08500	42	34	185	185	76	85	173	180	129	99	426
MXAN_RS08505	12	15	36	44	21	23	31	39	16	14	768
MXAN_RS08510	33	33	90	70	46	48	83	68	20	21	1056
MXAN_RS08515	7	5	3	10	8	6	5	1	2	0	945
MXAN_RS08520	39	33	67	49	58	57	24	20	21	15	1032
MXAN_RS08525	109	117	35	29	46	34	8	7	22	19	777
MXAN_RS08530	50	76	18	9	22	12	7	5	7	4	501
MXAN_RS08535	10	10	17	17	18	10	6	14	9	12	399
MXAN_RS08545	225	250	213	137	224	197	98	64	66	59	339
MXAN_RS08550	201	236	511	520	479	295	237	170	163	152	558
MXAN_RS08555	0	0	0	0	0	0	0	1	0	0	189
MXAN_RS08560	0	1	1	0	2	0	0	0	0	0	306
MXAN_RS08565	59	96	283	241	141	121	44	42	18	18	1380
MXAN_RS08570	165	151	243	261	113	99	134	92	54	27	936
MXAN_RS08575	144	152	159	138	175	130	54	55	34	38	642
MXAN_RS08580	2	5	7	6	6	8	1	3	6	4	279
MXAN_RS08585	27	36	74	23	82	45	12	7	8	3	1083
MXAN_RS08590	50	99	87	26	70	49	11	3	10	5	702
MXAN_RS08595	742	1054	645	289	653	381	83	36	61	21	765
MXAN_RS08600	783	1152	636	329	818	434	88	65	53	19	372
MXAN_RS08605	23	18	34	7	32	25	2	5	9	7	189
MXAN_RS08610	2	3	3	2	2	1	1	2	0	0	228
MXAN_RS08620	12	26	22	18	21	39	19	16	10	10	231
MXAN_RS08625	13	18	26	20	18	30	12	10	5	5	291
MXAN_RS08630	33	51	99	95	81	78	69	35	43	38	696
MXAN_RS08635	15	16	27	13	36	26	10	11	4	5	291
MXAN_RS08640	529	640	920	875	1029	963	626	448	452	302	741
MXAN_RS08645	5	10	12	10	14	16	2	2	6	1	576
MXAN_RS08650	5	3	3	5	3	5	1	3	1	2	351
MXAN_RS08655	185	213	600	563	576	900	622	214	1046	861	1218
MXAN_RS08660	55	70	322	289	355	491	347	111	560	459	2730
MXAN_RS08665	15	33	177	133	200	309	135	68	245	262	2112
MXAN_RS08670	76	68	205	141	196	385	178	75	196	249	1500
MXAN_RS08675	40	57	150	106	146	250	120	43	112	105	1749
MXAN_RS08680	139	132	223	188	248	434	149	81	159	170	1011
MXAN_RS08685	6	3	6	7	7	9	4	2	1	4	528
MXAN_RS08690	79	114	138	166	170	171	68	86	212	200	789
MXAN_RS08695	1	2	4	7	2	3	2	3	5	5	345
MXAN_RS08700	103	128	170	145	282	182	76	87	92	86	974
MXAN_RS08710	1	1	57	52	36	48	23	27	55	37	1362
MXAN_RS08715	864	1017	1642	1561	1861	1327	1290	867	1282	593	555
MXAN_RS08720	1174	1190	1160	1154	1402	1030	850	697	809	624	357
MXAN_RS08725	606	764	1145	1025	1165	840	505	334	393	189	822
MXAN_RS08730	1409	1801	2175	1779	2093	1559	1132	805	840	535	927
MXAN_RS08735	4698	5301	7280	6221	8665	6334	3375	3139	2447	1803	4971
MXAN_RS08740	57	63	107	108	141	145	81	53	54	36	807
MXAN_RS08745	24	15	15	9	25	37	7	3	2	3	615
MXAN_RS08750	202	261	182	147	272	647	101	44	28	48	1872
MXAN_RS08755	22	12	19	20	30	17	12	13	6	12	423
MXAN_RS08760	48	61	72	58	86	95	162	123	87	91	348
MXAN_RS08765	302	350	471	405	492	462	994	687	471	435	1254
MXAN_RS08770	9	14	38	31	29	27	68	57	29	43	1092
MXAN_RS08775	6	12	10	10	18	31	40	34	10	31	1005
MXAN_RS08780	45	42	105	136	100	135	266	197	190	210	1296
MXAN_RS08785	3	2	7	10	11	7	11	10	10	7	375
MXAN_RS08790	28	38	168	170	118	154	71	70	53	40	231
MXAN_RS08795	11	17	10	6	4	5	4	1	2	1	390
MXAN_RS08800	4	1	1	1	0	2	0	0	0	1	441
MXAN_RS08805	3	6	4	3	2	4	1	2	3	1	204
MXAN_RS08810	0	0	1	1	2	1	0	0	0	0	957
MXAN_RS08815	3	0	2	3	1	1	0	0	0	1	282
MXAN_RS08820	0	1	0	0	0	0	0	0	0	0	342
MXAN_RS08825	3	1	0	0	0	0	1	0	1	1	342
MXAN_RS08830	8	12	4	6	2	1	1	2	0	0	339
MXAN_RS08835	4	5	1	4	3	4	2	0	1	0	477
MXAN_RS08840	15	19	1	3	5	6	0	3	2	2	672
MXAN_RS08845	6	6	3	2	1	3	0	0	0	0	363
MXAN_RS08850	1	0	1	0	0	0	1	0	0	0	621
MXAN_RS08855	6	2	0	2	1	1	0	1	0	0	216
MXAN_RS08860	5	3	2	1	5	1	0	4	2	1	285
MXAN_RS08865	13	8	4	0	4	2	3	1	0	1	261
MXAN_RS08870	17	12	3	5	2	2	2	1	1	0	456
MXAN_RS08875	0	1	4	2	3	3	1	0	0	1	1911
MXAN_RS08880	1	0	4	1	4	6	0	0	2	2	1338
MXAN_RS08885	0	0	0	0	0	0	0	0	0	0	396
MXAN_RS08890	1	3	2	1	4	2	0	0	0	0	696
MXAN_RS08895	1	0	1	2	0	1	0	0	0	0	531
MXAN_RS08900	4	0	11	6	7	10	4	3	3	4	1512
MXAN_RS08905	32	40	15	16	9	21	9	6	9	10	504
MXAN_RS08910	3	6	1	3	3	1	0	0	1	0	381
MXAN_RS08915	5	9	3	2	2	2	1	1	0	1	675
MXAN_RS08920	2	2	0	0	0	1	0	0	1	2	579
MXAN_RS08925	10	3	8	2	4	10	5	0	5	4	1284
MXAN_RS08930	0	0	0	0	0	1	0	1	0	0	342
MXAN_RS08935	0	0	1	0	1	0	0	0	0	0	513
MXAN_RS08940	1	3	5	4	12	5	0	4	1	2	2694
MXAN_RS08945	0	0	0	0	0	0	0	0	0	0	192
MXAN_RS08950	19	14	33	33	18	10	14	14	20	24	774
MXAN_RS08955	2	2	7	0	2	3	2	7	2	2	462
MXAN_RS08960	1	1	9	8	8	13	4	2	5	10	849
MXAN_RS08965	2	6	3	5	10	6	1	0	3	1	1782
MXAN_RS08975	0	0	0	2	0	2	0	0	1	0	903
MXAN_RS08980	0	0	1	0	0	0	0	0	1	0	606
MXAN_RS08985	5	0	2	3	2	4	0	2	0	0	642
MXAN_RS08990	0	0	0	0	0	0	0	0	0	0	294
MXAN_RS08995	1	2	1	1	1	2	0	0	1	0	525
MXAN_RS09000	0	2	2	4	1	1	1	2	0	0	639
MXAN_RS09005	2	5	4	7	4	7	6	7	6	6	378
MXAN_RS09010	7	6	7	6	2	4	1	2	2	2	861
MXAN_RS09015	1	4	1	0	1	2	0	0	2	0	666
MXAN_RS09020	1	2	7	4	5	4	1	0	2	4	1353
MXAN_RS09025	0	0	0	2	0	0	0	0	0	0	186
MXAN_RS09030	0	1	5	5	1	2	1	2	1	3	1080
MXAN_RS09035	0	2	2	2	6	2	1	3	4	0	282
MXAN_RS09040	3	1	11	2	5	5	1	0	1	1	2025
MXAN_RS09045	0	5	6	4	9	7	3	5	3	3	915
MXAN_RS09050	141	131	200	159	318	296	181	141	112	81	252
MXAN_RS09055	0	0	0	0	5	6	0	0	0	2	564
MXAN_RS09060	1	0	5	4	8	5	2	0	5	1	240
MXAN_RS09065	6	3	4	2	7	1	1	3	0	0	813
MXAN_RS09070	4	5	25	30	14	27	8	2	9	19	615
MXAN_RS09075	3	4	3	2	7	1	0	1	0	1	990
MXAN_RS09080	2	4	3	3	1	1	0	0	0	0	831
MXAN_RS09085	0	0	0	0	0	0	0	0	0	0	339
MXAN_RS09090	1	1	2	1	2	1	1	0	0	0	660
MXAN_RS09095	0	2	2	2	6	6	1	1	0	1	1176
MXAN_RS09100	0	1	0	0	0	0	0	0	0	0	615
MXAN_RS09105	0	1	3	4	1	2	0	0	2	1	762
MXAN_RS09110	4	8	4	3	0	2	0	0	0	0	339
MXAN_RS09115	3	1	1	2	1	1	1	1	0	2	735
MXAN_RS09120	10	14	37	23	57	47	9	14	17	24	2820
MXAN_RS09125	46	77	44	45	65	37	14	6	13	16	3204
MXAN_RS09130	114	79	71	55	64	38	25	27	8	24	579
MXAN_RS09135	7	21	10	13	14	20	5	2	6	5	180
MXAN_RS09140	13	12	9	4	14	12	10	2	3	1	558
MXAN_RS09145	7	12	3	2	5	7	4	1	0	0	204
MXAN_RS09150	24	18	16	17	9	23	10	13	4	7	1548
MXAN_RS09155	89	62	34	50	52	42	14	14	14	7	426
MXAN_RS09160	1679	1850	1760	1767	1372	1400	1005	747	530	591	558
MXAN_RS09165	58	83	36	37	128	106	62	48	53	46	459
MXAN_RS09170	2110	2977	1627	1501	3135	2885	1238	1068	710	638	1173
MXAN_RS09175	381	379	461	443	801	659	322	290	209	257	438
MXAN_RS09180	218	265	224	206	312	212	122	104	115	84	348
MXAN_RS09185	44	65	26	20	43	31	6	12	23	16	375
MXAN_RS09190	1014	1238	2056	1692	1808	1416	746	697	502	392	1989
MXAN_RS09195	387	430	850	680	600	558	305	330	235	214	957
MXAN_RS09200	280	305	150	120	152	177	125	102	68	55	1266
MXAN_RS09205	1528	1762	1691	1690	2467	2297	2196	1390	1230	781	1725
MXAN_RS09210	782	650	582	565	1011	785	1046	866	508	416	456
MXAN_RS09215	169	217	223	232	359	383	428	273	215	186	222
MXAN_RS09225	887	904	3084	2789	5962	5506	4626	3324	2731	1568	681
MXAN_RS09230	1	5	19	10	18	26	8	6	10	5	189
MXAN_RS09235	1144	1131	2407	2409	5490	4978	5281	3952	2299	1709	963
MXAN_RS09240	1086	1350	2050	1830	5274	5567	6161	3492	2911	1751	1794
MXAN_RS09245	476	579	1229	1032	1775	1758	834	539	479	373	3783
MXAN_RS09250	205	245	416	343	462	486	278	205	547	389	73
MXAN_RS09255	16	28	87	83	100	101	33	48	121	128	1284
MXAN_RS09260	70	89	383	353	167	130	174	147	173	109	912
MXAN_RS09265	369	371	845	837	434	303	463	373	297	317	1182
MXAN_RS09270	405	432	811	805	333	328	367	308	248	240	1473
MXAN_RS09275	213	265	453	452	186	180	202	186	152	130	558
MXAN_RS09280	52	55	303	271	169	165	114	142	145	92	822
MXAN_RS09285	149	170	442	390	482	321	152	123	150	132	615
MXAN_RS09290	1342	1641	3094	2666	3544	2195	1687	1368	2087	1472	1266
MXAN_RS09295	1287	1507	3570	3625	3661	2470	2901	2063	3209	2309	612
MXAN_RS09300	74	85	248	212	202	173	132	126	166	130	447
MXAN_RS09305	1295	1609	2617	2449	3021	2701	2728	1726	3127	2871	1344
MXAN_RS09310	511	717	927	692	945	678	645	481	649	557	276
MXAN_RS09315	450	528	1255	1185	1476	1089	1430	1096	1728	1607	1473
MXAN_RS09320	806	1091	2556	2414	3027	2741	3473	2502	3804	3109	3336
MXAN_RS09325	787	1077	2930	2711	3413	2411	3592	2541	4076	3174	2430
MXAN_RS09330	949	1254	2311	2012	2593	1968	2431	1544	3113	2121	705
MXAN_RS09335	5324	6759	4829	4144	6037	5905	3756	3496	5651	4992	588
MXAN_RS09340	4656	5470	2907	2402	4050	3125	1984	1981	2904	2600	480
MXAN_RS09345	365	450	559	452	635	547	399	300	550	423	1647
MXAN_RS09350	516	668	628	568	774	657	510	423	478	515	1971
MXAN_RS09355	2481	2469	7673	6317	6266	4404	7128	4274	5587	4300	1941
MXAN_RS09360	235	243	352	293	328	202	69	99	100	97	594
MXAN_RS09365	3128	4056	1901	1878	1317	1119	363	430	490	490	318
MXAN_RS09375	928	1048	845	644	783	581	183	166	304	198	1209
MXAN_RS09380	34	67	81	64	90	81	36	25	41	34	1353
MXAN_RS09385	157	310	259	219	208	240	142	103	222	148	87
MXAN_RS09390	152	284	290	249	287	297	72	94	124	93	87
MXAN_RS09395	13864	19917	5064	3949	4578	3071	850	814	995	950	465
MXAN_RS09400	235	337	163	121	138	110	27	22	46	33	77
MXAN_RS09405	12889	25902	6560	6238	4711	4668	1356	948	1514	990	90
MXAN_RS09410	20155	28277	11796	9137	9423	5600	1665	1733	2192	1813	87
MXAN_RS09415	6603	6541	6106	5885	3359	3367	2645	2416	1867	2238	1281
MXAN_RS09420	3872	4566	3670	3522	5276	4479	4283	3251	3876	3159	4887
MXAN_RS09425	431	443	337	304	342	305	143	173	182	204	1314
MXAN_RS09430	520	639	845	766	697	628	342	283	522	460	711
MXAN_RS09435	71	77	218	230	179	112	86	62	100	106	939
MXAN_RS09440	1150	922	2785	2843	1726	1248	2172	2070	2581	2473	855
MXAN_RS09445	730	852	1806	1671	1014	841	1137	1279	1352	1212	924
MXAN_RS09450	2514	3508	4518	3507	6972	10257	2988	2269	3605	3236	4281
MXAN_RS09455	53	86	191	161	200	270	42	68	103	97	384
MXAN_RS09460	268	366	162	119	147	118	40	56	40	39	2088
MXAN_RS09465	13	14	19	25	12	11	15	11	8	7	252
MXAN_RS09470	25	38	24	43	25	50	23	21	17	32	771
MXAN_RS09475	156	215	231	205	303	194	80	97	212	139	459
MXAN_RS09480	3210	3576	4240	3144	3385	4094	1962	1101	2927	1986	963
MXAN_RS09485	473	565	394	329	329	567	163	111	183	153	1185
MXAN_RS09490	329	359	180	191	182	336	104	58	67	92	495
MXAN_RS09495	32	29	366	584	26	42	1695	2029	419	949	252
MXAN_RS09500	15	11	28	26	41	51	23	30	39	37	555
MXAN_RS09505	341	505	1182	1236	1180	1221	966	875	1176	1036	825
MXAN_RS09510	182	223	343	300	285	253	238	289	217	239	276
MXAN_RS09515	667	883	903	763	851	827	384	367	565	533	1617
MXAN_RS09520	110	152	116	119	74	84	65	39	345	104	414
MXAN_RS09525	1389	1602	1942	1960	1051	848	1085	899	1093	862	906
MXAN_RS09530	296	282	1330	1156	618	405	434	513	437	372	444
MXAN_RS09535	7958	7749	7535	5502	2366	2239	2746	2444	1306	2031	1629
MXAN_RS09540	88	84	143	309	313	506	638	527	894	1185	1005
MXAN_RS09545	74	73	76	98	170	128	63	95	107	163	972
MXAN_RS09550	138	163	88	91	235	323	122	74	309	137	897
MXAN_RS09555	1038	1089	735	608	1409	2167	804	405	1656	840	3516
MXAN_RS09560	1	4	13	14	8	10	10	8	9	3	756
MXAN_RS09565	410	362	1533	1471	1018	920	1263	884	1010	881	1092
MXAN_RS09570	128	112	425	426	181	132	420	584	210	293	870
MXAN_RS09575	1566	948	14373	19335	2312	1392	16892	17035	12665	13511	225
MXAN_RS09580	60	132	71	80	122	44	40	31	60	48	1173
MXAN_RS09585	83	169	91	64	113	69	25	45	67	61	828
MXAN_RS09590	1074	895	868	770	658	333	147	168	305	210	984
MXAN_RS09595	656	760	468	468	459	396	181	129	236	195	867
MXAN_RS09600	89	99	107	110	96	76	64	68	100	68	798
MXAN_RS09605	6280	3581	14714	14865	1952	1741	6278	8322	5166	6287	1494
MXAN_RS09610	188	205	150	127	179	88	235	322	282	370	252
MXAN_RS09615	255	268	2776	5190	2725	2159	17558	25306	21989	39150	186
MXAN_RS09620	236	289	329	307	551	393	316	281	587	625	1083
MXAN_RS09625	500	631	276	219	450	299	172	185	393	385	963
MXAN_RS09630	117	109	71	86	104	73	18	28	35	34	573
MXAN_RS09635	242	403	575	539	600	364	142	130	257	216	1314
MXAN_RS09640	440	507	458	409	516	422	211	154	239	242	1188
MXAN_RS09645	233	249	499	399	482	413	206	197	225	183	495
MXAN_RS09650	636	839	1248	988	1511	1086	554	447	524	386	483
MXAN_RS09655	1401	1688	571	397	438	300	85	76	67	58	2076
MXAN_RS09660	56330	56554	12374	10712	11446	7415	2868	3328	6341	6171	447
MXAN_RS09665	1787	1811	662	544	691	464	199	211	369	422	402
MXAN_RS09670	3103	3763	4027	3410	5253	4582	3100	2170	2912	2797	1407
MXAN_RS09675	1152	1216	1400	1556	769	620	523	417	380	399	756
MXAN_RS09680	40	51	70	85	80	44	17	15	29	21	507
MXAN_RS09685	1035	1275	1820	1640	1601	1433	1242	1153	1257	994	786
MXAN_RS09690	441	643	591	539	749	445	320	223	407	290	705
MXAN_RS09695	2767	3348	4049	3576	3785	4162	2533	1535	2395	1752	723
MXAN_RS09700	2307	2609	3423	2852	3137	2905	1815	1236	1772	1375	939
MXAN_RS09705	267	338	900	755	710	815	404	259	492	415	1059
MXAN_RS09710	89	131	342	291	392	363	101	86	179	146	810
MXAN_RS09715	607	622	710	619	371	321	326	288	267	269	714
MXAN_RS09720	341	374	380	412	258	216	203	176	150	155	594
MXAN_RS09725	739	1283	724	592	726	703	427	232	631	518	74
MXAN_RS09730	1067	1686	1543	1457	1911	1817	517	513	889	699	77
MXAN_RS09735	110	172	167	174	226	217	53	53	113	84	74
MXAN_RS09740	73	131	70	69	92	94	36	26	51	27	74
MXAN_RS09745	106	145	86	98	96	86	68	47	175	63	1095
MXAN_RS09750	34	39	52	49	63	40	11	15	24	18	73
MXAN_RS09755	3045	2857	348	209	360	264	68	63	90	92	82
MXAN_RS09760	11568	11944	998	957	594	508	307	403	152	200	1278
MXAN_RS09765	18415	16167	21496	23376	9508	8675	17610	16051	12617	9979	621
MXAN_RS09770	14491	15522	31809	36178	22661	27691	77500	47857	55461	46207	1284
MXAN_RS09775	5430	5634	1910	1616	3310	2860	1651	1313	2004	1915	2166
MXAN_RS09780	37780	38506	31059	27387	28083	23605	20213	15207	22272	16907	2454
MXAN_RS09785	341	441	222	182	206	216	71	30	67	62	1698
MXAN_RS09790	46	84	57	60	58	66	20	16	27	23	885
MXAN_RS09795	29	47	42	32	47	24	11	15	9	22	813
MXAN_RS09800	14	37	18	16	19	29	7	12	54	60	462
MXAN_RS09805	974	954	650	517	810	572	269	240	424	352	546
MXAN_RS09810	845	968	476	462	435	475	166	146	206	168	258
MXAN_RS09815	5862	8102	4460	4316	3697	4095	1356	1045	1798	1063	321
MXAN_RS09820	411	611	696	594	762	792	414	283	650	425	1401
MXAN_RS09825	6622	4941	12933	12196	7837	6637	10591	8246	9029	8598	1551
MXAN_RS09830	31	43	13	13	23	10	9	1	3	3	765
MXAN_RS09835	237	333	157	126	206	127	33	27	47	47	1191
MXAN_RS09840	157	178	202	188	149	113	127	151	98	408	1746
MXAN_RS09845	59	66	108	65	61	53	51	87	80	199	669
MXAN_RS09850	2632	1579	9231	9967	2393	1894	6452	8482	3099	13262	1188
MXAN_RS09855	547	739	160	161	187	188	69	66	51	89	1029
MXAN_RS09860	14	8	20	24	9	12	22	29	9	20	687
MXAN_RS09865	63	71	156	135	186	147	40	30	47	37	762
MXAN_RS09870	3737	4085	2988	2384	2753	3266	985	643	1298	1004	1146
MXAN_RS09875	2504	3036	2422	2050	2095	1933	833	696	997	712	423
MXAN_RS09880	1513	2014	2016	1773	2182	1700	1214	811	1561	1086	999
MXAN_RS09885	81	81	254	226	358	215	138	122	290	185	540
MXAN_RS09890	475	487	966	869	631	646	538	442	540	398	441
MXAN_RS09895	11737	12286	3727	2769	3015	2049	481	536	555	654	1368
MXAN_RS09900	1167	984	2177	1739	1821	1363	1079	905	1183	952	1041
MXAN_RS09905	279	352	942	796	743	484	363	272	376	349	1029
MXAN_RS09910	1139	1510	1324	834	1773	955	261	351	680	410	765
MXAN_RS09915	253	281	177	103	220	90	26	39	59	37	357
MXAN_RS09920	36	56	52	48	45	29	11	4	9	7	504
MXAN_RS09935	73	108	211	185	248	225	79	58	105	85	198
MXAN_RS09940	0	1	2	6	9	4	3	0	3	1	798
MXAN_RS09945	848	1060	1929	1728	2273	1660	1191	1023	1572	1176	1638
MXAN_RS09950	2462	2585	6783	5954	6957	5117	3714	3727	4259	3745	2784
MXAN_RS09955	331	393	795	669	864	736	343	369	391	396	996
MXAN_RS09960	278	295	490	528	516	360	244	213	251	276	852
MXAN_RS09965	320	470	619	518	906	451	66	103	192	142	303
MXAN_RS09970	748	813	342	291	329	303	62	65	124	87	645
MXAN_RS09975	1336	1555	2005	1878	2932	2392	2316	1837	3371	1962	918
MXAN_RS09980	893	1331	1611	1635	1793	1396	1928	1481	2797	1328	879
MXAN_RS09985	3278	3684	5930	5446	6112	5706	5916	4503	6162	3740	489
MXAN_RS09990	392	495	974	1003	935	761	800	594	990	619	519
MXAN_RS09995	283	340	790	793	601	493	1017	718	894	791	1710
MXAN_RS10000	184	226	428	417	244	240	474	419	519	324	339
MXAN_RS10005	1893	1826	8828	8518	4786	3839	15897	11464	12310	8973	1707
MXAN_RS10010	264	392	532	516	650	528	554	436	687	471	897
MXAN_RS10015	90	156	115	111	172	131	120	67	143	79	477
MXAN_RS10020	173	160	306	258	364	309	148	150	214	240	804
MXAN_RS10025	5569	6969	1159	941	1260	830	274	209	531	457	486
MXAN_RS10030	21613	22259	3448	3178	3286	3863	1305	972	971	1950	1701
MXAN_RS10035	47728	46923	14251	13539	16540	15736	13036	11710	10974	12596	3219
MXAN_RS10040	2168	2182	321	274	440	419	225	220	157	252	609
MXAN_RS10045	350	358	137	148	118	110	107	120	93	77	360
MXAN_RS10050	1043	1017	835	751	900	708	711	501	664	563	870
MXAN_RS10055	62787	73170	20861	18829	12820	12706	4417	4703	3749	4989	270
MXAN_RS10060	29646	28915	3522	2932	2123	2218	630	542	290	736	2169
MXAN_RS10065	47	73	111	98	137	118	44	36	44	185	798
MXAN_RS10070	81	99	120	93	135	115	42	47	51	114	1017
MXAN_RS10075	36	52	29	31	28	22	9	5	11	15	456
MXAN_RS10080	3042	3683	1468	1114	1290	1235	590	314	409	302	2529
MXAN_RS10085	1601	1739	620	534	515	605	269	167	132	100	1023
MXAN_RS10090	1535	1623	630	490	556	677	249	178	168	147	1314
MXAN_RS10095	964	834	819	757	437	332	213	273	280	283	960
MXAN_RS10100	1290	1127	2879	2305	3419	1543	1702	1874	2382	2044	591
MXAN_RS10105	612	559	926	746	882	650	533	530	898	671	732
MXAN_RS10110	6644	10025	1798	1883	947	911	397	520	695	645	369
MXAN_RS10115	173	112	2220	3079	175	219	10349	11428	4142	5800	1260
MXAN_RS10120	2158	2253	2086	1731	1031	725	433	918	1163	2167	288
MXAN_RS10125	1139	1438	1309	1163	1276	907	569	477	735	574	1077
MXAN_RS10130	783	856	918	845	897	685	441	357	345	401	579
[truncated: 5,350 more rows]

## Sheet: 0v2_DEseq
	baseMean	log2FoldChange	lfcSE	stat	pvalue	padj
MXAN_RS00015	2445	-0.3517	0.194068	-1.81225	0.0699471	0.114889
MXAN_RS00020	15.0054	-0.431494	0.711251	-0.606669	0.54407	0.637909
MXAN_RS00025	106.127	0.310521	0.337231	0.920795	0.357157	0.457796
MXAN_RS00030	44.4893	0.478643	0.48622	0.984417	0.32491	0.423375
MXAN_RS00035	57.0261	-0.715476	0.414073	-1.7279	0.0840064	0.13465
MXAN_RS00040	1373.98	0.282969	0.258468	1.09479	0.273607	0.366803
MXAN_RS00045	1414.98	0.241705	0.316392	0.76394	0.444903	0.546381
MXAN_RS00050	11.3995	1.69835	0.949684	1.78834	0.0737218	0.120251
MXAN_RS00055	299.006	1.09049	0.251754	4.33157	1.48048e-05	4.84273e-05
MXAN_RS00060	1184.01	0.880434	0.206132	4.27122	1.94408e-05	6.2555e-05
MXAN_RS00065	11.3982	-0.701368	0.860522	-0.815049	0.415044	0.517017
MXAN_RS00070	140.974	0.115982	0.303742	0.381844	0.702577	0.775437
MXAN_RS00075	11.9813	-2.00083	0.886387	-2.25729	0.0239902	0.0442528
MXAN_RS00080	78.7439	-0.850805	0.38115	-2.23221	0.0256014	0.0469256
MXAN_RS00085	287.554	0.957019	0.268477	3.56463	0.000364374	0.000973397
MXAN_RS00090	574.331	-1.039	0.226966	-4.57779	4.69913e-06	1.63607e-05
MXAN_RS00095	1000.74	-0.350644	0.201249	-1.74234	0.0814494	0.131062
MXAN_RS00100	78.6077	1.88924	0.664981	2.84104	0.00449666	0.00980004
MXAN_RS00105	96.1119	2.39084	1.1605	2.06018	0.0393812	0.0692657
MXAN_RS00110	114.203	2.01237	0.350497	5.74146	9.38623e-09	4.44127e-08
MXAN_RS00115	37.9768	-0.52523	0.48543	-1.08199	0.279258	0.373349
MXAN_RS00120	847.944	1.53204	0.20599	7.43745	1.02648e-13	7.58536e-13
MXAN_RS00125	836.42	2.97041	0.253113	11.7355	8.38369e-32	1.82171e-30
MXAN_RS00130	2116.26	2.38329	0.236369	10.0829	6.5733e-24	9.31878e-23
MXAN_RS00135	743.409	-0.310258	0.222522	-1.39428	0.163234	0.238212
MXAN_RS00140	538.326	0.221093	0.224482	0.9849	0.324673	0.423272
MXAN_RS00145	185.216	0.387372	0.269674	1.43644	0.150876	0.223347
MXAN_RS00150	394.315	-0.771251	0.300121	-2.5698	0.0101759	0.0205062
MXAN_RS00155	91.2637	-1.42046	0.397102	-3.57706	0.000347481	0.000931677
MXAN_RS00160	2032.48	-0.801719	0.217482	-3.68637	0.000227474	0.000631237
MXAN_RS00165	1871.2	0.526948	0.204816	2.57279	0.0100882	0.0203576
MXAN_RS00170	604.739	-1.26929	0.222227	-5.71168	1.11864e-08	5.24209e-08
MXAN_RS00175	64.8774	-1.12288	0.390683	-2.87414	0.00405127	0.00893064
MXAN_RS00180	113.232	-0.0307717	0.310026	-0.0992555	0.920935	0.942527
MXAN_RS00185	298.645	1.9931	0.254924	7.8184	5.34979e-15	4.39852e-14
MXAN_RS00190	217.797	4.01707	0.422664	9.50416	2.01662e-21	2.50824e-20
MXAN_RS00195	6.75547	3.56982	1.40607	2.53887	0.0111211	0.0221784
MXAN_RS00200	16.9768	1.58268	0.738716	2.14247	0.0321554	0.0577958
MXAN_RS00205	86.9845	-0.894493	0.355477	-2.51631	0.0118589	0.0234527
MXAN_RS00210	265.053	-0.444471	0.329234	-1.35002	0.177011	0.25576
MXAN_RS00215	279.491	4.64451	0.451521	10.2864	8.11875e-25	1.19747e-23
MXAN_RS00220	1095.5	4.10459	0.320138	12.8213	1.24577e-37	3.60929e-36
MXAN_RS00225	220.565	1.27964	0.269619	4.74611	2.07367e-06	7.55105e-06
MXAN_RS00230	194.756	1.62482	0.276719	5.87174	4.31233e-09	2.11304e-08
MXAN_RS00235	260.256	1.04952	0.257586	4.07444	4.6126e-05	0.000141796
MXAN_RS00240	388.919	0.130949	0.227886	0.574628	0.565543	0.658013
MXAN_RS00245	155.282	0.661253	0.302015	2.18947	0.0285626	0.0518229
MXAN_RS00250	270.146	0.124389	0.251605	0.49438	0.621038	0.705696
MXAN_RS00255	136.009	-0.16103	0.302014	-0.533188	0.593903	0.683279
MXAN_RS00260	493.773	-0.112372	0.219148	-0.512767	0.608115	0.69492
MXAN_RS00265	1244.75	0.420792	0.209193	2.0115	0.0442728	0.0767415
MXAN_RS00270	70.082	1.69524	0.419196	4.04402	5.25414e-05	0.000160169
MXAN_RS00275	45.7586	0.0479992	0.444087	0.108085	0.913928	0.937688
MXAN_RS00280	9.74953	0.100859	0.896921	0.11245	0.910466	0.935319
MXAN_RS00285	490.89	2.68198	0.290924	9.21886	3.00285e-20	3.52473e-19
MXAN_RS00290	277.817	-1.97548	0.262911	-7.51387	5.74052e-14	4.31633e-13
MXAN_RS00295	3412.57	2.81017	0.222653	12.6213	1.61151e-36	4.30975e-35
MXAN_RS00300	838.314	0.967859	0.217535	4.44921	8.61859e-06	2.90242e-05
MXAN_RS00305	119.377	-0.0943358	0.305421	-0.308872	0.757419	0.818519
MXAN_RS00310	332.197	3.08605	0.426594	7.23416	4.68436e-13	3.251e-12
MXAN_RS00315	63.7735	1.74627	0.407914	4.28098	1.86075e-05	6.00855e-05
MXAN_RS00320	193.983	1.43694	0.298279	4.81745	1.45408e-06	5.39717e-06
MXAN_RS00325	783.356	3.36432	0.332907	10.1059	5.20244e-24	7.41855e-23
MXAN_RS00330	368.406	0.178395	0.233066	0.765426	0.444018	0.545478
MXAN_RS00335	421.356	-0.102902	0.261931	-0.39286	0.694423	0.76783
MXAN_RS00340	322.978	3.70265	0.405003	9.14227	6.11533e-20	7.03119e-19
MXAN_RS00345	159.472	1.34649	0.294972	4.56481	4.99941e-06	1.7373e-05
MXAN_RS00350	1371.55	2.9434	0.323302	9.1042	8.69073e-20	9.91422e-19
MXAN_RS00355	368.522	1.5707	0.293548	5.35076	8.7585e-08	3.73952e-07
MXAN_RS00360	116.287	-0.670209	0.314859	-2.1286	0.0332873	0.0595517
MXAN_RS00365	71.9125	-0.300502	0.36657	-0.819768	0.412348	0.514881
MXAN_RS00370	122.378	0.085839	0.337625	0.254243	0.799308	0.850072
MXAN_RS00375	1117.61	4.78793	0.245773	19.4812	1.58671e-84	3.30989e-82
MXAN_RS00380	4713.3	-0.644921	0.199639	-3.23043	0.00123604	0.00301917
MXAN_RS00385	34.7801	0.676336	0.524308	1.28996	0.197065	0.279917
MXAN_RS00390	246.199	-0.692286	0.33543	-2.06387	0.0390296	0.0687302
MXAN_RS00395	162.953	1.08284	0.294197	3.68068	0.000232611	0.000644269
MXAN_RS00400	33.3969	1.60538	0.549718	2.92037	0.00349618	0.00782035
MXAN_RS00405	795.417	0.929282	0.223567	4.15662	3.22992e-05	0.000101209
MXAN_RS00410	384.028	1.13432	0.229893	4.93412	8.05129e-07	3.08569e-06
MXAN_RS00415	397.768	0.938485	0.270266	3.47245	0.000515727	0.0013462
MXAN_RS00420	710.871	1.4792	0.213552	6.92664	4.30957e-12	2.77952e-11
MXAN_RS00425	1066.07	1.65328	0.200497	8.24591	1.63901e-16	1.51666e-15
MXAN_RS00430	517.558	1.25445	0.255332	4.91302	8.96836e-07	3.42279e-06
MXAN_RS00435	195.607	1.89264	0.292544	6.4696	9.82614e-11	5.60036e-10
MXAN_RS00440	93.1398	-0.174399	0.337123	-0.517315	0.604936	0.692589
MXAN_RS00445	192.126	0.347954	0.314146	1.10762	0.268026	0.360863
MXAN_RS00450	264.749	-1.87415	0.276592	-6.77587	1.23656e-11	7.66397e-11
MXAN_RS00455	394.214	-6.00161	0.518535	-11.5742	5.57109e-31	1.14576e-29
MXAN_RS00460	139.184	-5.1417	0.64267	-8.00052	1.23895e-15	1.07557e-14
MXAN_RS00465	209.223	-4.43477	0.540398	-8.20649	2.27742e-16	2.08887e-15
MXAN_RS00470	221.698	-1.89595	0.284119	-6.67308	2.50493e-11	1.5127e-10
MXAN_RS00475	3313.3	-2.44863	0.308472	-7.93793	2.05584e-15	1.75347e-14
MXAN_RS00480	1030.55	-2.1333	0.221121	-9.64764	5.03004e-22	6.45419e-21
MXAN_RS00485	82.9276	-0.743726	0.362423	-2.0521	0.0401604	0.0704495
MXAN_RS00490	185.44	-0.616736	0.276439	-2.23101	0.0256806	0.04705
MXAN_RS00495	338.521	-0.485538	0.26122	-1.85873	0.0630652	0.104812
MXAN_RS00500	1532.66	-0.495899	0.243718	-2.03473	0.0418785	0.0731121
MXAN_RS00505	125.006	-1.09254	0.339981	-3.21353	0.00131113	0.00319297
MXAN_RS00515	1450.69	3.46691	0.269632	12.8579	7.76151e-38	2.26667e-36
MXAN_RS00520	32.815	1.24022	0.530114	2.33953	0.0193078	0.0363597
MXAN_RS00525	317.303	0.901536	0.318924	2.82681	0.00470148	0.0102008
MXAN_RS00530	288.723	0.340057	0.258861	1.31367	0.188957	0.270553
MXAN_RS00535	442.724	0.0686978	0.247568	0.277491	0.781403	0.837251
MXAN_RS00540	401.611	0.0429603	0.259462	0.165574	0.868492	0.904158
MXAN_RS00545	258.551	3.14296	0.392926	7.99885	1.25588e-15	1.08768e-14
MXAN_RS00550	294.525	3.3624	0.456909	7.35901	1.85277e-13	1.34197e-12
MXAN_RS00555	530.467	-0.552251	0.232905	-2.37114	0.0177333	0.0336988
MXAN_RS00560	857.408	1.90577	0.208897	9.12302	7.3057e-20	8.34725e-19
MXAN_RS00565	1175.74	0.59306	0.198408	2.98909	0.0027981	0.00637805
MXAN_RS00570	43.0103	0.332476	0.454049	0.732246	0.464018	0.563878
MXAN_RS00575	1465.09	0.940242	0.19967	4.70897	2.48968e-06	9.00752e-06
MXAN_RS00580	469.176	0.625705	0.227957	2.74484	0.00605404	0.0128304
MXAN_RS00585	816.768	0.429321	0.21911	1.95939	0.0500673	0.0856671
MXAN_RS00590	396.73	0.693494	0.26093	2.65778	0.00786573	0.0162042
MXAN_RS00595	577.045	0.795712	0.249806	3.18533	0.00144591	0.00348633
MXAN_RS00600	313.534	1.5007	0.25306	5.93021	3.02539e-09	1.50057e-08
MXAN_RS00605	5509.55	3.71685	0.208831	17.7983	7.27998e-71	7.81634e-69
MXAN_RS00610	6842.16	3.58262	0.224203	15.9794	1.77883e-57	1.27326e-55
MXAN_RS00615	7632.39	3.68518	0.220871	16.6847	1.69222e-62	1.40397e-60
MXAN_RS00620	3267.52	4.18484	0.21745	19.245	1.55318e-82	2.76579e-80
MXAN_RS00625	764.587	3.12898	0.246935	12.6713	8.53434e-37	2.35129e-35
MXAN_RS00630	741.63	1.21407	0.22269	5.45182	4.98555e-08	2.17961e-07
MXAN_RS00635	1757.02	0.496085	0.207669	2.38882	0.0169025	0.0322543
MXAN_RS00640	213.836	0.927015	0.293363	3.15996	0.0015779	0.00377713
MXAN_RS00645	787.859	1.00558	0.235039	4.27837	1.8827e-05	6.07137e-05
MXAN_RS00650	102.883	-1.51632	0.335696	-4.51694	6.27392e-06	2.15355e-05
MXAN_RS00655	20849.9	-1.59762	0.188597	-8.47107	2.43155e-17	2.39902e-16
MXAN_RS00660	228.092	-0.510852	0.279827	-1.8256	0.0679105	0.111998
MXAN_RS00665	190.422	0.572935	0.33774	1.69638	0.0898136	0.142519
MXAN_RS00670	179.092	0.313328	0.275072	1.13908	0.254671	0.345612
MXAN_RS00675	59.6422	-0.04683	0.412098	-0.113638	0.909525	0.934615
MXAN_RS00680	583.371	-0.0758735	0.233453	-0.325006	0.745176	0.80929
MXAN_RS00685	74.2459	-0.0994791	0.419947	-0.236885	0.812746	0.860229
MXAN_RS00690	1168.9	-0.600124	0.24837	-2.41625	0.0156812	0.0301207
MXAN_RS00695	1121.79	-0.611339	0.21029	-2.90713	0.00364763	0.00812428
MXAN_RS00700	3787.92	-0.59729	0.203543	-2.93447	0.00334121	0.0075059
MXAN_RS00705	201.196	-0.532773	0.27491	-1.93799	0.0526242	0.0893511
MXAN_RS00710	1527.81	-0.347082	0.215391	-1.6114	0.107093	0.166571
MXAN_RS00715	61.0085	0.308136	0.396687	0.776774	0.437292	0.539239
MXAN_RS00720	1217.07	1.71235	0.203194	8.42718	3.54106e-17	3.46095e-16
MXAN_RS00725	159.992	0.623863	0.285808	2.18281	0.0290501	0.0526289
MXAN_RS00730	1994.64	4.09873	0.207092	19.7919	3.49745e-87	7.73785e-85
MXAN_RS00735	3098.73	4.05686	0.235776	17.2064	2.37747e-66	2.16974e-64
MXAN_RS00740	665.277	3.93116	0.331693	11.8518	2.10599e-32	4.64527e-31
MXAN_RS00745	676.901	4.63939	0.283321	16.3751	2.8826e-60	2.16967e-58
MXAN_RS00750	1187.27	4.73212	0.34846	13.5801	5.2553e-42	1.9576e-40
MXAN_RS00755	1583.38	5.63896	0.279486	20.1762	1.58631e-90	3.86054e-88
MXAN_RS00760	145.536	5.62567	0.527177	10.6713	1.38627e-26	2.34285e-25
MXAN_RS00765	21.2614	-1.71252	0.641609	-2.66911	0.00760536	0.01573
MXAN_RS00770	148.609	-1.73141	0.301513	-5.74242	9.33321e-09	4.41905e-08
MXAN_RS00775	302.28	-0.527571	0.262291	-2.0114	0.0442832	0.0767415
MXAN_RS00780	2505.58	0.466925	0.207881	2.24612	0.0246964	0.0454464
MXAN_RS00785	548.629	0.6963	0.220702	3.15493	0.00160537	0.00383912
MXAN_RS00790	32.4346	4.0649	0.743229	5.46924	4.51963e-08	1.98423e-07
MXAN_RS00795	288.983	4.71875	0.405796	11.6284	2.95721e-31	6.22207e-30
MXAN_RS00800	25.0476	2.32197	0.634212	3.66118	0.000251054	0.000692201
MXAN_RS00805	1.17144	3.60459	2.86331	1.25889	0.20807	0.292814
MXAN_RS00810	45.692	2.47195	0.540729	4.5715	4.84235e-06	1.68433e-05
MXAN_RS00815	57.877	1.98224	0.435473	4.55193	5.31552e-06	1.83927e-05
MXAN_RS00820	17.3966	1.57725	0.734979	2.14598	0.0318746	0.0573334
MXAN_RS00825	458.191	-1.17751	0.224782	-5.23844	1.61935e-07	6.69095e-07
MXAN_RS00830	78.8015	-0.594455	0.369717	-1.60786	0.107865	0.167665
MXAN_RS00835	79.7897	-1.18514	0.396577	-2.98842	0.00280421	0.00639
MXAN_RS00840	126.527	-0.451409	0.334542	-1.34934	0.177229	0.255981
MXAN_RS00845	263.622	0.638998	0.287152	2.22529	0.0260615	0.0476521
MXAN_RS00850	380.576	1.19835	0.235071	5.0978	3.43618e-07	1.37316e-06
MXAN_RS00855	2173.25	1.17312	0.200403	5.85382	4.80412e-09	2.33521e-08
MXAN_RS00860	1244.92	-0.400369	0.215962	-1.85389	0.0637556	0.105836
MXAN_RS00865	380.713	-0.717223	0.22971	-3.1223	0.00179443	0.00425916
MXAN_RS00870	115.051	0.850765	0.324913	2.61844	0.0088334	0.018045
MXAN_RS00875	159.192	2.49016	0.306922	8.11333	4.92528e-16	4.41763e-15
MXAN_RS00880	249.327	2.44385	0.276293	8.84511	9.14367e-19	9.78856e-18
MXAN_RS00885	744.295	1.73574	0.209078	8.30188	1.0248e-16	9.70434e-16
MXAN_RS00890	186.138	0.245005	0.324509	0.755002	0.450248	0.551114
MXAN_RS00895	1015.37	1.48219	0.201662	7.34986	1.9841e-13	1.43e-12
MXAN_RS00900	7191.19	0.283084	0.19626	1.44239	0.149191	0.221257
MXAN_RS00905	107.744	0.975592	0.343688	2.8386	0.00453122	0.00986947
MXAN_RS00910	136.008	-1.40282	0.328432	-4.27127	1.94361e-05	6.2555e-05
MXAN_RS00915	128.643	2.12519	0.34527	6.15513	7.50145e-10	3.97446e-09
MXAN_RS00920	195.066	1.06786	0.292466	3.65122	0.000260993	0.000718247
MXAN_RS00925	214.209	3.48626	0.414585	8.40903	4.13417e-17	4.00845e-16
MXAN_RS00930	73.4031	-1.53764	0.382542	-4.01955	5.83106e-05	0.000176723
MXAN_RS00935	792.53	-1.03816	0.218898	-4.74266	2.1093e-06	7.67315e-06
MXAN_RS00940	367.605	-1.51178	0.2573	-5.87555	4.21454e-09	2.07069e-08
MXAN_RS00945	895.738	-0.242127	0.221441	-1.09342	0.274211	0.367409
MXAN_RS00950	225.04	1.22219	0.382438	3.19578	0.00139453	0.00337805
MXAN_RS00955	1040.85	1.02987	0.199542	5.16115	2.45437e-07	9.95518e-07
MXAN_RS00960	258.585	-0.718176	0.307375	-2.33648	0.0194663	0.0366014
MXAN_RS00965	1485.34	-0.254704	0.207614	-1.22682	0.21989	0.306027
MXAN_RS00970	1289.82	0.912392	0.197777	4.61323	3.96457e-06	1.39227e-05
MXAN_RS00975	379.585	2.3991	0.306435	7.82907	4.9149e-15	4.05466e-14
MXAN_RS00980	182.413	-0.438164	0.309452	-1.41593	0.156795	0.230288
MXAN_RS00985	3479.38	1.16018	0.325574	3.56348	0.000365973	0.000977312
MXAN_RS00990	184.075	1.27002	0.282777	4.49122	7.08153e-06	2.41374e-05
MXAN_RS00995	200.43	0.23889	0.335445	0.712158	0.476367	0.574774
MXAN_RS01000	144.507	0.57498	0.292821	1.96359	0.0495775	0.0849285
MXAN_RS01005	46.9497	0.421617	0.453166	0.93038	0.352174	0.452282
MXAN_RS01010	250.224	0.307496	0.267841	1.14805	0.250947	0.341504
MXAN_RS01015	725.504	-0.971869	0.238	-4.08348	4.43665e-05	0.000136617
MXAN_RS01020	11576.3	1.96204	0.243346	8.06275	7.45974e-16	6.58568e-15
MXAN_RS01025	1374.77	1.56937	0.204358	7.6795	1.59705e-14	1.25919e-13
MXAN_RS01030	22.9088	1.5857	0.638493	2.48351	0.0130095	0.0254986
MXAN_RS01035	3356.28	5.73268	0.395248	14.504	1.14259e-47	5.52456e-46
MXAN_RS01040	622.299	-1.98953	0.253821	-7.83832	4.5662e-15	3.77125e-14
MXAN_RS01045	3536.25	-4.38446	0.346691	-12.6466	1.16838e-36	3.18296e-35
MXAN_RS01050	3709.54	-4.73765	0.338899	-13.9795	2.07915e-44	8.57619e-43
MXAN_RS01055	230.576	-1.03126	0.257826	-3.99982	6.33898e-05	0.000191243
MXAN_RS01060	231.252	-1.21919	0.297112	-4.10347	4.06992e-05	0.000126016
MXAN_RS01065	339.774	-0.9073	0.246375	-3.6826	0.000230863	0.000639912
MXAN_RS01070	669.976	-0.745327	0.233212	-3.19592	0.00139387	0.00337757
MXAN_RS01075	596.707	-2.08312	0.219248	-9.5012	2.07479e-21	2.57619e-20
MXAN_RS01080	107.084	-1.4438	0.345163	-4.18297	2.87724e-05	9.04684e-05
MXAN_RS01085	222.785	-1.54921	0.275456	-5.62417	1.86403e-08	8.5271e-08
MXAN_RS01090	37.6213	-1.61893	0.497875	-3.25169	0.00114721	0.00281822
MXAN_RS01095	125.732	-1.01929	0.336249	-3.03136	0.00243453	0.00561595
MXAN_RS01100	97.9631	1.16664	0.388348	3.00411	0.0026636	0.00610388
MXAN_RS01105	41.316	-0.253987	0.45631	-0.556611	0.577793	0.668961
MXAN_RS01110	204.945	-0.067077	0.287279	-0.23349	0.815381	0.862767
MXAN_RS01115	1320.4	0.515913	0.332974	1.54941	0.121283	0.185055
MXAN_RS01120	241.456	0.910856	0.297385	3.06289	0.00219211	0.00512475
MXAN_RS01125	436.05	0.611775	0.250665	2.4406	0.0146628	0.0283734
MXAN_RS01130	237.661	0.23661	0.3307	0.715482	0.474311	0.572767
MXAN_RS01135	745.913	0.345894	0.255031	1.35628	0.175009	0.253168
MXAN_RS01140	845.744	0.244683	0.236693	1.03376	0.301249	0.397941
MXAN_RS01145	752.745	0.661142	0.249406	2.65086	0.00802861	0.0165118
MXAN_RS01150	140.346	-0.188845	0.295525	-0.639017	0.522812	0.618808
MXAN_RS01155	3437.9	0.696654	0.204068	3.41383	0.000640573	0.0016433
MXAN_RS01160	3698.37	-0.0124069	0.203011	-0.0611147	0.951268	0.965001
MXAN_RS01165	2121.54	1.75747	0.296969	5.91803	3.25816e-09	1.61164e-08
MXAN_RS01170	310.403	0.702643	0.259499	2.70769	0.00677533	0.0141983
MXAN_RS01175	42.6224	0.308264	0.554404	0.556028	0.578192	0.669316
MXAN_RS01180	24.5953	1.91624	0.758422	2.52662	0.0115166	0.0228547
MXAN_RS01185	103.05	0.325816	0.328685	0.991272	0.321553	0.419975
MXAN_RS01190	49.5842	0.297982	0.439695	0.6777	0.497962	0.595223
MXAN_RS01195	88.7435	-1.48095	0.447663	-3.30818	0.000939033	0.002343
MXAN_RS01200	392.833	-1.07259	0.252749	-4.2437	2.1986e-05	7.0188e-05
MXAN_RS01205	145.445	-1.79523	0.301343	-5.95744	2.56222e-09	1.27953e-08
MXAN_RS01210	13.9829	1.13992	0.917197	1.24283	0.213931	0.299561
MXAN_RS01215	619.88	1.54406	0.236318	6.53383	6.41077e-11	3.70584e-10
MXAN_RS01220	134.197	1.44886	0.390659	3.70876	0.000208276	0.000581499
MXAN_RS01225	273.45	1.29963	0.278562	4.66549	3.07883e-06	1.09919e-05
MXAN_RS01230	763.926	0.946874	0.262921	3.60136	0.000316556	0.000855358
MXAN_RS01235	184.824	1.17684	0.27987	4.20496	2.61127e-05	8.2425e-05
MXAN_RS01240	71.4011	1.50513	0.408465	3.68485	0.000228836	0.000634777
MXAN_RS01245	51.7075	-1.52256	0.457473	-3.3282	0.000874106	0.00219383
MXAN_RS01250	2202.93	-0.0304548	0.214289	-0.14212	0.886985	0.918955
MXAN_RS01255	1114.39	-0.0973327	0.197329	-0.493251	0.621835	0.705958
MXAN_RS01260	651.563	0.854244	0.211324	4.04234	5.29199e-05	0.000161121
MXAN_RS01265	85.3332	-0.125857	0.346468	-0.363257	0.716413	0.787375
MXAN_RS01270	275.992	1.35416	0.253785	5.33587	9.50859e-08	4.04323e-07
MXAN_RS01275	590.793	0.709442	0.259122	2.73787	0.00618378	0.0130712
MXAN_RS01280	64.507	1.05217	0.403187	2.60963	0.00906399	0.0184695
MXAN_RS01285	104.137	0.921857	0.37804	2.43852	0.0147477	0.0285076
MXAN_RS01290	1654.21	1.31168	0.304388	4.30924	1.63819e-05	5.34663e-05
MXAN_RS01295	13092.7	-1.16588	0.195864	-5.95252	2.64038e-09	1.31676e-08
MXAN_RS01300	1379.01	0.954923	0.211359	4.51803	6.24187e-06	2.14456e-05
MXAN_RS01305	213.844	0.106502	0.269066	0.395823	0.692236	0.765992
MXAN_RS01310	463.017	0.208796	0.243264	0.858312	0.39072	0.491551
MXAN_RS01315	161.889	-0.35039	0.283099	-1.2377	0.215829	0.301467
MXAN_RS01320	7.02225	0.11095	1.09826	0.101024	0.919531	0.941849
MXAN_RS01325	10.0202	1.7249	0.963489	1.79026	0.0734116	0.119825
MXAN_RS01330	37.1833	0.308967	0.483459	0.639076	0.522774	0.618808
MXAN_RS01335	14.7296	-0.420166	0.793508	-0.529505	0.596455	0.685243
MXAN_RS01340	20.3318	0.807365	0.657733	1.2275	0.219636	0.305849
MXAN_RS01345	51.867	0.927257	0.456883	2.02953	0.0424043	0.073924
MXAN_RS01350	19.5121	1.43755	0.721233	1.99319	0.0462411	0.0797746
MXAN_RS01355	10.2215	0.826075	0.919865	0.898039	0.369165	0.470625
MXAN_RS01360	70.189	0.289165	0.395901	0.730398	0.465147	0.564688
MXAN_RS01365	650.639	2.41481	0.330573	7.30491	2.77454e-13	1.97243e-12
MXAN_RS01370	24.5638	0.857133	0.598612	1.43187	0.152181	0.224778
MXAN_RS01375	69.5394	2.24231	0.444766	5.04156	4.61754e-07	1.81739e-06
MXAN_RS01380	987.703	0.258666	0.287981	0.898205	0.369076	0.470594
MXAN_RS01385	383.271	0.829995	0.24243	3.42365	0.000617857	0.00159173
MXAN_RS01390	1277.52	1.00358	0.254815	3.93846	8.20061e-05	0.000243286
MXAN_RS01395	470.318	1.28999	0.223241	5.77846	7.53854e-09	3.60674e-08
MXAN_RS01400	161.972	2.32332	0.306812	7.57245	3.6626e-14	2.79421e-13
MXAN_RS01405	1918.88	-0.119796	0.218154	-0.549136	0.582912	0.673119
MXAN_RS01410	668.77	0.702018	0.21786	3.22234	0.0012715	0.00310165
MXAN_RS01415	3844.33	0.249691	0.205846	1.213	0.225132	0.312488
MXAN_RS01420	18472.8	1.50115	0.204099	7.35501	1.90913e-13	1.38005e-12
MXAN_RS01425	204.666	-0.208521	0.264876	-0.787243	0.43114	0.533246
MXAN_RS01430	1.73624	1.09485	2.20635	0.496225	0.619736	0.704561
MXAN_RS01435	13.7712	-0.186104	0.749384	-0.248343	0.803869	0.853447
MXAN_RS01440	258.773	0.456396	0.279854	1.63084	0.102925	0.160843
MXAN_RS01445	51.8013	1.24422	0.459177	2.70968	0.00673477	0.0141295
MXAN_RS01450	106.516	0.80137	0.395158	2.02797	0.0425629	0.0741297
MXAN_RS01455	11.219	1.48387	0.918017	1.61638	0.106011	0.1651
MXAN_RS01460	276.996	0.448207	0.278712	1.60813	0.107806	0.167609
MXAN_RS01465	32.7928	0.642117	0.510293	1.25833	0.208272	0.292986
MXAN_RS01470	77.9735	1.59035	0.387769	4.10128	4.10875e-05	0.00012711
MXAN_RS01475	32.2073	-0.572886	0.546977	-1.04737	0.29493	0.390935
MXAN_RS01480	34.0152	0.927015	0.511401	1.8127	0.0698783	0.114802
MXAN_RS01485	2514.98	-0.815159	0.205376	-3.9691	7.21459e-05	0.000215876
MXAN_RS01490	81.6791	0.356161	0.378683	0.940526	0.346948	0.447064
MXAN_RS01495	32.946	-0.719126	0.554784	-1.29622	0.194898	0.277324
MXAN_RS01500	85.4156	-0.47	0.34547	-1.36047	0.173682	0.251589
MXAN_RS01505	191.774	-0.299889	0.294982	-1.01663	0.309328	0.406334
MXAN_RS01510	195.64	-0.553944	0.286394	-1.9342	0.0530882	0.0899923
MXAN_RS01515	526.965	-0.0149115	0.268529	-0.0555301	0.955716	0.967644
MXAN_RS01520	31.7561	1.60721	0.660625	2.43286	0.0149799	0.0289063
MXAN_RS01525	143.411	0.945762	0.308885	3.06185	0.00219971	0.00514088
MXAN_RS01530	11.2281	2.07866	0.955106	2.17636	0.0295281	0.0534154
MXAN_RS01535	165.338	2.20186	0.384736	5.72306	1.04622e-08	4.92803e-08
MXAN_RS01540	173.835	2.08527	0.302158	6.90127	5.1538e-12	3.2978e-11
MXAN_RS01545	4149.55	1.15514	0.221569	5.21346	1.85355e-07	7.60267e-07
MXAN_RS01550	749.671	-1.45852	0.221897	-6.57294	4.93311e-11	2.88133e-10
MXAN_RS01555	23029.3	-2.21686	0.237568	-9.33145	1.04428e-20	1.24579e-19
MXAN_RS01560	250.281	-1.84352	0.317122	-5.81328	6.12586e-09	2.95019e-08
MXAN_RS01565	0	NA	NA	NA	NA	NA
MXAN_RS01570	0	NA	NA	NA	NA	NA
MXAN_RS01575	0	NA	NA	NA	NA	NA
MXAN_RS01580	911.528	-0.801654	1.06572	-0.752216	0.451921	0.552769
MXAN_RS01585	0	NA	NA	NA	NA	NA
MXAN_RS01590	12.6806	0.775274	0.907171	0.854607	0.392769	0.493564
MXAN_RS01595	138.471	4.10553	0.393526	10.4327	1.75884e-25	2.73801e-24
MXAN_RS01600	2705.2	4.26799	0.414414	10.2989	7.13051e-25	1.06245e-23
MXAN_RS01605	7842.43	4.36581	0.375565	11.6247	3.08853e-31	6.46114e-30
MXAN_RS01610	39.2579	1.24222	0.511579	2.42821	0.0151736	0.0292688
MXAN_RS01615	3391.01	3.17047	0.217464	14.5793	3.80333e-48	1.87622e-46
MXAN_RS01620	106.366	-0.0839428	0.335478	-0.250218	0.802418	0.852759
MXAN_RS01625	9.07084	0.357682	0.974613	0.367	0.713619	0.784777
MXAN_RS01630	47.9578	3.12414	0.581328	5.37415	7.69452e-08	3.29875e-07
MXAN_RS01635	25.7537	2.2673	0.653123	3.47147	0.000517611	0.00135015
MXAN_RS01640	317.757	-0.789836	0.272953	-2.89367	0.00380763	0.00844714
MXAN_RS01645	244.658	0.369506	0.315331	1.1718	0.241275	0.330684
MXAN_RS01650	114.213	-0.237675	0.320663	-0.741198	0.458573	0.558566
MXAN_RS01655	11.4203	0.418377	0.965271	0.43343	0.664703	0.741639
MXAN_RS01660	589.566	0.878324	0.218959	4.01136	6.03703e-05	0.000182586
MXAN_RS01665	114.536	1.73779	0.342865	5.06844	4.01088e-07	1.59236e-06
MXAN_RS01670	802.016	-1.71652	0.221061	-7.76489	8.17152e-15	6.6069e-14
MXAN_RS01675	19.7161	-0.639259	0.704066	-0.907953	0.363903	0.46538
MXAN_RS01680	134.436	1.03141	0.311967	3.30616	0.000945841	0.00235766
MXAN_RS01685	1168.5	-1.99293	0.253933	-7.84824	4.21912e-15	3.50043e-14
MXAN_RS01690	3753.36	0.47789	0.257048	1.85914	0.0630066	0.104769
MXAN_RS01695	430.941	0.645961	0.273725	2.35989	0.0182805	0.0346126
MXAN_RS01700	77.7321	3.0981	0.519805	5.96012	2.52054e-09	1.26044e-08
MXAN_RS01705	521.765	5.10443	0.485713	10.5092	7.83944e-26	1.24156e-24
MXAN_RS01710	13.5253	0.768616	0.759264	1.01232	0.311386	0.408597
MXAN_RS01715	165.381	-2.38693	0.323284	-7.38337	1.54334e-13	1.13018e-12
MXAN_RS01720	196.757	-0.284367	0.2979	-0.954572	0.339794	0.439397
MXAN_RS01725	138.391	-0.831364	0.298435	-2.78574	0.00534055	0.0114572
MXAN_RS01730	194.508	-0.319012	0.295049	-1.08121	0.279602	0.373604
MXAN_RS01735	1199.47	-0.281591	0.220801	-1.27532	0.202197	0.285705
MXAN_RS01740	1491.36	-0.0551963	0.199535	-0.276625	0.782068	0.837611
MXAN_RS01745	341.303	0.472138	0.242803	1.94453	0.0518318	0.0882377
MXAN_RS01750	253.591	-0.188387	0.279001	-0.67522	0.499536	0.596713
MXAN_RS01755	2559.3	-0.542248	0.187902	-2.8858	0.00390425	0.00863523
MXAN_RS01760	813.135	-1.91638	0.212924	-9.00034	2.25015e-19	2.50432e-18
MXAN_RS01765	843.769	-1.54481	0.253154	-6.10226	1.0458e-09	5.43833e-09
MXAN_RS01770	6798.35	-1.78968	0.235133	-7.61134	2.71279e-14	2.08047e-13
MXAN_RS01775	1462.37	-1.83388	0.226592	-8.09333	5.80535e-16	5.18787e-15
MXAN_RS01780	30628.8	-1.75044	0.227736	-7.6863	1.51452e-14	1.198e-13
MXAN_RS01785	3859.47	-1.86847	0.248168	-7.52905	5.11104e-14	3.85892e-13
MXAN_RS01790	1978.61	-1.95286	0.279745	-6.98085	2.93392e-12	1.92458e-11
MXAN_RS01795	31.4946	-0.027936	0.509847	-0.054793	0.956303	0.96797
MXAN_RS01800	164.308	-1.26955	0.399419	-3.1785	0.00148039	0.00355889
MXAN_RS01805	54.4542	0.276007	0.41959	0.657802	0.510666	0.607721
MXAN_RS01810	93.5231	-1.36621	0.343838	-3.97341	7.08512e-05	0.000212176
MXAN_RS01815	187.254	-1.23303	0.272949	-4.51743	6.25956e-06	2.14963e-05
MXAN_RS01820	288.667	-0.419455	0.244226	-1.71749	0.0858897	0.137277
MXAN_RS01825	580.09	0.810767	0.21922	3.69841	0.000216951	0.000604104
MXAN_RS01830	531.873	2.24435	0.383186	5.85708	4.7109e-09	2.29602e-08
MXAN_RS01835	61.891	0.432069	0.390099	1.10759	0.26804	0.360863
MXAN_RS01840	181.032	-0.565266	0.273282	-2.06844	0.0385989	0.0680374
MXAN_RS01845	270.875	-0.134506	0.250491	-0.536969	0.591289	0.680808
MXAN_RS01850	635.508	0.834516	0.302632	2.75753	0.00582398	0.0123931
MXAN_RS01855	439.627	0.138378	0.23128	0.598314	0.549631	0.642365
MXAN_RS01860	347.508	2.79055	0.346238	8.05963	7.65285e-16	6.748e-15
MXAN_RS01865	3.05159	-0.0455855	1.86499	-0.0244428	0.980499	0.985901
MXAN_RS01870	2.80838	-0.371716	1.6368	-0.227099	0.820347	0.866636
MXAN_RS01875	32.1483	-1.53155	0.612023	-2.50244	0.012334	0.0242919
MXAN_RS01880	17.2934	-0.855544	0.682834	-1.25293	0.210231	0.29523
MXAN_RS01885	490.593	1.50806	0.288889	5.22021	1.78716e-07	7.34276e-07
MXAN_RS01890	71.5413	0.0159351	0.381311	0.0417903	0.966666	0.975889
MXAN_RS01895	3.50261	-1.8817	1.81135	-1.03884	0.29888	0.395312
MXAN_RS01900	109.947	-0.566793	0.318526	-1.77942	0.0751704	0.122204
MXAN_RS01905	839.356	1.27317	0.206672	6.16034	7.25882e-10	3.8515e-09
MXAN_RS01910	1574.18	0.859936	0.200138	4.29672	1.73345e-05	5.62598e-05
MXAN_RS01915	48.5473	0.610328	0.43622	1.39913	0.161774	0.236459
MXAN_RS01920	49.193	1.0138	0.447109	2.26745	0.0233629	0.0431938
MXAN_RS01925	1047.2	0.921937	0.200264	4.60362	4.15209e-06	1.45393e-05
MXAN_RS01930	520.384	0.819138	0.279995	2.92554	0.00343857	0.00770328
MXAN_RS01935	852.925	3.1575	0.264719	11.9278	8.48271e-33	1.94145e-31
MXAN_RS01940	50.4643	0.0408279	0.514596	0.0793397	0.936762	0.954011
MXAN_RS01945	1020.55	-3.55906	0.411249	-8.65427	4.9609e-18	5.13752e-17
MXAN_RS01950	4589.82	-1.94382	0.212629	-9.14184	6.13986e-20	7.04829e-19
MXAN_RS01955	2635.45	-1.68604	0.203738	-8.2755	1.27912e-16	1.19271e-15
MXAN_RS01960	4965.21	-2.0749	0.185705	-11.1731	5.52072e-29	1.03883e-27
MXAN_RS01965	4245.79	-1.8471	0.204898	-9.01474	1.97342e-19	2.2098e-18
MXAN_RS01970	3428.27	-1.538	0.198957	-7.73033	1.07269e-14	8.57797e-14
MXAN_RS01975	29.225	0.509622	0.542578	0.93926	0.347597	0.447655
MXAN_RS01980	30.8381	1.17433	0.545968	2.15091	0.0314833	0.0566994
MXAN_RS01985	2.54689	-1.34073	1.70055	-0.788411	0.430456	0.532852
MXAN_RS01990	2.8685	-1.56661	1.65353	-0.947432	0.343419	0.443369
MXAN_RS01995	88.0853	1.23426	0.375324	3.28851	0.0010072	0.00249659
MXAN_RS02000	689.847	0.150179	0.235866	0.636713	0.524312	0.619919
MXAN_RS02005	549.554	-2.15323	0.226484	-9.50719	1.95886e-21	2.44056e-20
MXAN_RS02010	6.21685	-0.704853	1.09783	-0.642044	0.520845	0.617119
MXAN_RS02015	267.483	-0.413275	0.301575	-1.37039	0.170565	0.247721
MXAN_RS02020	831.546	-2.47571	0.243953	-10.1483	3.37171e-24	4.83631e-23
MXAN_RS02025	19.6402	-0.609869	0.643783	-0.94732	0.343476	0.443369
MXAN_RS02030	28.3725	-0.254058	0.588646	-0.431597	0.666035	0.74274
MXAN_RS02035	50.7594	0.18102	0.432372	0.418667	0.67546	0.750957
MXAN_RS02040	248.251	1.48914	0.319334	4.66328	3.11206e-06	1.10889e-05
MXAN_RS02045	5.79452	1.01392	1.29232	0.784578	0.432701	0.534724
MXAN_RS02050	1402.7	0.895838	0.204065	4.38996	1.13373e-05	3.76585e-05
MXAN_RS02055	499.172	-1.76899	0.283029	-6.25021	4.0991e-10	2.22344e-09
MXAN_RS02060	47.6205	-1.02065	0.582147	-1.75325	0.0795583	0.128536
MXAN_RS02065	3.90791	2.68537	1.60772	1.6703	0.0948606	0.149682
MXAN_RS02070	4.09354	0.372482	1.35907	0.274071	0.78403	0.838352
MXAN_RS02080	306.242	1.15756	0.247021	4.68609	2.78471e-06	1.00154e-05
MXAN_RS02085	1.94935	0.525668	1.93065	0.272275	0.785411	0.838591
MXAN_RS02090	950.712	1.6283	0.232126	7.01472	2.30407e-12	1.5196e-11
MXAN_RS02095	313.718	3.02358	0.349982	8.63925	5.65818e-18	5.84305e-17
MXAN_RS02100	99.1063	-0.732957	0.543204	-1.34932	0.177234	0.255981
MXAN_RS02105	118.263	-0.804139	1.214	-0.662389	0.507722	0.604908
MXAN_RS02110	169.667	1.005	0.309137	3.25097	0.00115012	0.00282442
MXAN_RS02115	1735.78	3.62392	0.309873	11.6949	1.35422e-31	2.90798e-30
MXAN_RS02120	50.7385	0.945191	0.441323	2.14172	0.0322158	0.0578617
MXAN_RS02125	116.112	1.40322	0.424321	3.30699	0.000943046	0.0023515
MXAN_RS02130	165.843	0.843352	0.467416	1.80429	0.0711862	0.116688
MXAN_RS02135	57.6605	-1.34028	0.432159	-3.10136	0.00192631	0.00454704
MXAN_RS02140	17.6477	3.31103	0.965586	3.42904	0.000605728	0.00156269
MXAN_RS02145	29.3492	1.87687	0.609791	3.07789	0.00208475	0.00489414
MXAN_RS02150	2006.43	-2.8498	0.207204	-13.7536	4.84429e-43	1.87133e-41
MXAN_RS02155	111.738	-2.21618	0.340474	-6.50909	7.56054e-11	4.33958e-10
MXAN_RS02160	304.164	-0.652179	1.07561	-0.606331	0.544295	0.637967
MXAN_RS02165	231.921	-1.82978	0.358863	-5.09883	3.41762e-07	1.36649e-06
MXAN_RS02170	122.328	-0.961028	0.366377	-2.62306	0.00871445	0.0178269
MXAN_RS02175	438.635	-1.54019	0.25406	-6.06231	1.34182e-09	6.87001e-09
MXAN_RS02180	183.339	-0.582384	0.291415	-1.99847	0.0456659	0.0789128
MXAN_RS02185	88.1517	0.463582	0.411135	1.12757	0.259503	0.351313
MXAN_RS02190	330.426	-0.798756	0.313635	-2.54677	0.0108725	0.0217207
MXAN_RS02195	1881.69	-0.67798	0.288478	-2.3502	0.0187635	0.0354444
MXAN_RS02200	1350.56	-0.442052	0.251209	-1.7597	0.0784593	0.126985
MXAN_RS02205	2889.36	-0.835035	0.199692	-4.18161	2.89451e-05	9.0972e-05
MXAN_RS02210	21360.4	-1.78769	0.259789	-6.88132	5.93021e-12	3.77805e-11
MXAN_RS02215	11.2361	-0.0532662	0.841812	-0.0632757	0.949547	0.963536
MXAN_RS02220	2134.55	-1.727	0.204826	-8.43155	3.41108e-17	3.33838e-16
MXAN_RS02225	447.914	-1.27749	0.359247	-3.55602	0.00037652	0.00100401
MXAN_RS02230	54.7645	-0.157725	0.486184	-0.324413	0.745625	0.809432
MXAN_RS02235	7449.2	2.08658	0.238318	8.75546	2.03281e-18	2.14163e-17
MXAN_RS02240	694.962	0.531357	0.267843	1.98383	0.0472746	0.0814037
MXAN_RS02245	3731.56	0.451846	0.185475	2.43615	0.0148444	0.0286718
MXAN_RS02250	1686.49	-0.204203	0.194223	-1.05138	0.293082	0.388911
MXAN_RS02255	1726.18	0.0116171	0.205835	0.0564387	0.954992	0.9672
MXAN_RS02260	448.738	0.434903	0.231564	1.87811	0.060366	0.100739
MXAN_RS02265	562.481	0.818049	0.275961	2.96436	0.00303311	0.00687511
MXAN_RS02270	538.01	1.85986	0.233208	7.97513	1.5222e-15	1.31057e-14
MXAN_RS02275	9.19381	-0.0790161	0.89442	-0.0883433	0.929604	0.948705
MXAN_RS02280	504.072	2.42585	0.337146	7.19525	6.23457e-13	4.27932e-12
MXAN_RS02285	221.969	-0.140747	0.309811	-0.4543	0.649613	0.729329
MXAN_RS02290	1356.63	-0.36686	0.202617	-1.81061	0.0702012	0.115255
MXAN_RS02295	2581.5	-0.114979	0.18641	-0.616805	0.537364	0.631872
MXAN_RS02300	146.628	-1.23272	0.300101	-4.10769	3.99629e-05	0.000123946
MXAN_RS02305	36.5778	-1.92278	0.712407	-2.699	0.00695486	0.0145369
MXAN_RS02310	14.1319	0.187502	0.750044	0.249987	0.802597	0.852825
MXAN_RS02315	520.43	1.52546	0.317088	4.81083	1.50306e-06	5.56482e-06
MXAN_RS02320	688.77	0.00683925	0.208826	0.0327509	0.973873	0.980859
MXAN_RS02325	84.8125	0.206278	0.377366	0.546626	0.584635	0.674488
MXAN_RS02330	28.073	-0.54831	0.579927	-0.945482	0.344413	0.444268
MXAN_RS02335	256.471	-1.68743	0.285195	-5.91678	3.28304e-09	1.62285e-08
MXAN_RS02340	740.784	-0.0263597	0.22875	-0.115234	0.90826	0.933841
MXAN_RS02345	462.432	0.903722	0.26652	3.39083	0.000696824	0.00177885
MXAN_RS02350	164.57	-0.573902	0.278454	-2.06103	0.0392999	0.0691561
MXAN_RS02355	52.3048	-0.127668	0.450366	-0.283476	0.776812	0.833621
MXAN_RS02360	1108.03	2.6412	0.206088	12.8159	1.33524e-37	3.83804e-36
MXAN_RS02365	240.281	-0.0109748	0.251095	-0.0437077	0.965137	0.97502
MXAN_RS02370	552.309	0.805412	0.224453	3.58833	0.000332805	0.000895618
MXAN_RS02375	453.603	1.01657	0.248118	4.09714	4.18287e-05	0.000129294
MXAN_RS02380	142.179	0.0325387	0.291893	0.111475	0.91124	0.935851
MXAN_RS02390	4.13018	-0.508989	1.38641	-0.367128	0.713524	0.784777
MXAN_RS02395	24.4438	-1.50855	0.606844	-2.48589	0.0129229	0.0253447
MXAN_RS02400	5.1539	-2.14854	1.28429	-1.67294	0.0943398	0.148924
MXAN_RS02405	245.906	1.01705	0.30262	3.36084	0.00077707	0.00197198
MXAN_RS02410	692.5	1.70232	0.243907	6.97938	2.96477e-12	1.94307e-11
MXAN_RS02415	19.9565	1.57085	0.672202	2.33687	0.0194458	0.0365817
MXAN_RS02420	39.2438	-0.51119	0.474586	-1.07713	0.281423	0.375649
MXAN_RS02425	728.13	-0.837381	0.336632	-2.48753	0.0128635	0.0252532
MXAN_RS02430	13.1199	0.182601	0.850106	0.214798	0.829925	0.873977
MXAN_RS02440	20.8272	1.28134	0.663538	1.93107	0.0534746	0.0905632
MXAN_RS02445	5006.4	1.11595	0.968045	1.15279	0.248996	0.339227
MXAN_RS02450	14.8654	0.179532	0.776385	0.231241	0.817127	0.86424
MXAN_RS02455	36.0958	-2.24037	0.668269	-3.3525	0.000800842	0.00202777
MXAN_RS02460	726.876	-0.104225	0.224707	-0.463828	0.642771	0.723538
MXAN_RS02465	67.9876	-0.619689	0.391768	-1.58177	0.113701	0.175022
MXAN_RS02470	3554.81	-2.71145	0.218532	-12.4075	2.37847e-35	6.13612e-34
MXAN_RS02475	0.768776	-3.14546	3.37756	-0.931282	0.351708	0.451952
MXAN_RS02480	136.396	0.0859261	0.295857	0.290432	0.771486	0.829546
MXAN_RS02485	53.2619	0.218296	0.410482	0.531805	0.594861	0.684273
MXAN_RS02490	48.9423	-0.692172	0.431691	-1.6034	0.108847	0.168808
MXAN_RS02495	2219.77	0.247359	0.212999	1.16131	0.245515	0.335298
MXAN_RS02500	69.7682	-0.297394	0.374576	-0.793949	0.427225	0.529751
MXAN_RS02505	1274.04	-0.0402686	0.206999	-0.194535	0.845757	0.885794
MXAN_RS02510	237.541	1.1543	0.28633	4.03135	5.54571e-05	0.000168354
MXAN_RS02515	1092.67	0.178583	0.207908	0.858951	0.390368	0.491307
MXAN_RS02520	101.111	0.0823547	0.448446	0.183645	0.854292	0.892685
MXAN_RS02525	4723.9	-1.7892	0.221205	-8.08845	6.04307e-16	5.38711e-15
MXAN_RS02535	3561.73	3.28175	0.3618	9.07062	1.18343e-19	1.33749e-18
MXAN_RS02540	2236.51	2.5135	0.273631	9.18574	4.08702e-20	4.75148e-19
MXAN_RS02545	878.615	4.53767	0.460052	9.86339	5.99892e-23	8.05112e-22
MXAN_RS02550	302.024	5.35409	0.970798	5.51514	3.48493e-08	1.54016e-07
MXAN_RS02555	393.558	4.90579	0.475177	10.3241	5.48141e-25	8.23452e-24
MXAN_RS02560	274.166	0.606802	0.258737	2.34524	0.0190146	0.0358446
MXAN_RS02565	1782.65	0.0800607	0.288172	0.277823	0.781148	0.8371
MXAN_RS02570	639.31	-1.7447	0.223668	-7.80038	6.17228e-15	5.0407e-14
MXAN_RS02575	834.933	-0.689242	0.216573	-3.18249	0.00146012	0.00351611
MXAN_RS02580	8371.99	-0.344821	0.187348	-1.84053	0.0656899	0.108729
MXAN_RS02585	755.735	-0.400388	0.223749	-1.78945	0.073543	0.119986
MXAN_RS02590	758.406	0.383081	0.26291	1.45708	0.145095	0.216103
MXAN_RS02595	366.275	-0.644987	0.23771	-2.71333	0.00666105	0.0139869
MXAN_RS02600	9.10363	-0.799305	0.906735	-0.88152	0.378036	0.479677
MXAN_RS02605	273.228	0.318172	0.315572	1.00824	0.31334	0.410717
MXAN_RS02610	30492	2.90464	0.217984	13.325	1.6555e-40	5.67456e-39
MXAN_RS02615	230.387	1.53341	0.291184	5.26612	1.39339e-07	5.79337e-07
MXAN_RS02620	508.038	1.40211	0.249944	5.60969	2.02695e-08	9.23767e-08
MXAN_RS02625	2842.91	3.03416	0.272946	11.1163	1.04468e-28	1.93094e-27
MXAN_RS02630	356.06	0.455331	0.283212	1.60774	0.107892	0.167672
MXAN_RS02635	4148.26	0.313729	0.221245	1.41802	0.156185	0.229623
MXAN_RS02640	241.523	1.48119	0.324637	4.5626	5.05246e-06	1.75323e-05
MXAN_RS02645	9216.31	0.420408	0.905834	0.464112	0.642568	0.723533
MXAN_RS02650	399.476	1.09027	0.234527	4.64881	3.33854e-06	1.18439e-05
MXAN_RS02655	426.025	0.513332	0.228547	2.24607	0.0246995	0.0454464
MXAN_RS02660	1290.35	-1.61024	0.206299	-7.80539	5.9319e-15	4.84981e-14
MXAN_RS02665	156.984	1.79317	0.326492	5.49224	3.96859e-08	1.74968e-07
MXAN_RS02670	22.1881	2.1888	0.72843	3.00482	0.0026574	0.00609732
MXAN_RS02675	26.4204	1.91976	0.600622	3.19629	0.00139207	0.00337434
MXAN_RS02680	410.428	-1.28577	0.239707	-5.36395	8.14228e-08	3.48662e-07
MXAN_RS02685	1176.22	-1.49464	0.22476	-6.64991	2.93279e-11	1.75654e-10
MXAN_RS02690	891.671	-0.619419	0.245706	-2.52097	0.0117032	0.0231872
MXAN_RS02695	27.9515	-0.808947	0.575565	-1.40548	0.159878	0.234062
MXAN_RS02700	28.9321	-0.548027	0.53648	-1.02152	0.307007	0.403866
MXAN_RS02705	15.7663	-2.00602	0.846744	-2.36909	0.0178317	0.0338681
MXAN_RS02710	35.4888	0.279471	0.507239	0.550965	0.581657	0.672156
MXAN_RS02715	9118.25	-1.92625	0.186877	-10.3076	6.5134e-25	9.74474e-24
MXAN_RS02720	96.5001	-0.624315	0.33415	-1.86837	0.0617111	0.102772
MXAN_RS02725	703.251	-1.69618	0.265409	-6.3908	1.65019e-10	9.22514e-10
MXAN_RS02730	435.625	-0.538078	0.24969	-2.15499	0.0311628	0.05615
MXAN_RS02735	412.796	0.00984584	0.229702	0.0428636	0.96581	0.975565
MXAN_RS02740	229.874	0.328442	0.284183	1.15574	0.247788	0.338023
MXAN_RS02745	32.7549	1.23715	0.527514	2.34524	0.0190147	0.0358446
MXAN_RS02750	143.722	0.675835	0.312355	2.16367	0.0304894	0.0550316
MXAN_RS02755	17.581	0.605639	0.75565	0.801482	0.422853	0.524864
MXAN_RS02765	23.5886	-0.682972	0.633017	-1.07892	0.280625	0.374835
MXAN_RS02770	9.98089	-0.00928804	0.861697	-0.0107788	0.9914	0.993987
MXAN_RS02775	6.10303	0.178825	1.11796	0.159956	0.872916	0.907728
MXAN_RS02780	3984.58	-1.26218	0.202819	-6.22321	4.871e-10	2.61879e-09
MXAN_RS02785	4.65571	0.931002	1.2866	0.723616	0.469302	0.568221
MXAN_RS02790	698.739	-2.96071	0.243491	-12.1594	5.11388e-34	1.24041e-32
MXAN_RS02805	22.4603	-0.210412	0.59139	-0.355793	0.721995	0.791366
MXAN_RS02810	72.8603	0.4438	0.430489	1.03092	0.302578	0.398902
MXAN_RS02815	26161.5	-1.03434	0.221295	-4.67402	2.95361e-06	1.05811e-05
MXAN_RS02820	463.469	-1.87589	0.251619	-7.45531	8.96601e-14	6.66607e-13
MXAN_RS02825	15.7062	-1.8072	0.812628	-2.22389	0.0261558	0.0478006
MXAN_RS02830	618.156	-1.5291	0.261937	-5.83766	5.294e-09	2.5614e-08
MXAN_RS02835	2236.82	-1.67105	0.22691	-7.36435	1.78006e-13	1.29316e-12
MXAN_RS02840	129.208	-1.6358	0.335202	-4.88004	1.06062e-06	3.99979e-06
MXAN_RS02845	31855	1.39593	0.306261	4.55798	5.1648e-06	1.79136e-05
MXAN_RS02850	239.63	0.120828	0.37254	0.324336	0.745684	0.809432
MXAN_RS02855	4.94992	0.438981	1.19708	0.366709	0.713836	0.784898
MXAN_RS02860	26.2909	0.253902	0.618492	0.410518	0.681426	0.756553
MXAN_RS02865	8.3885	-1.32715	0.975906	-1.35992	0.173856	0.25175
MXAN_RS02870	140.142	2.24299	0.368214	6.09154	1.11828e-09	5.8028e-09
MXAN_RS02875	4.88977	0.75179	1.21329	0.619632	0.5355	0.63029
MXAN_RS02880	315.783	2.44616	0.284393	8.60134	7.879e-18	8.0793e-17
MXAN_RS02885	100.132	1.85059	0.384924	4.80767	1.52701e-06	5.6449e-06
MXAN_RS02890	240.411	1.6705	0.279464	5.97752	2.26559e-09	1.13763e-08
MXAN_RS02895	470.847	1.86583	0.249024	7.49255	6.75486e-14	5.053e-13
MXAN_RS02900	980.438	1.36297	0.206704	6.59381	4.2869e-11	2.52002e-10
MXAN_RS02910	37.3468	-1.63033	0.564475	-2.88822	0.00387435	0.0085743
MXAN_RS02915	56.7882	-2.04039	0.469013	-4.35039	1.35898e-05	4.46933e-05
MXAN_RS02920	834.109	-0.790634	0.244628	-3.23199	0.0012293	0.00300373
MXAN_RS02925	191.849	-0.284579	0.336075	-0.846772	0.397122	0.498262
MXAN_RS02930	405.33	1.36918	0.303211	4.5156	6.31375e-06	2.1662e-05
MXAN_RS02935	265.175	-0.792418	0.267742	-2.95963	0.00308011	0.00696434
MXAN_RS02940	551.421	-2.21901	0.236351	-9.3886	6.08029e-21	7.33756e-20
MXAN_RS02945	638.596	1.03518	0.27405	3.77734	0.00015851	0.000450831
MXAN_RS02950	70.6194	-0.772619	0.38	-2.03321	0.0420315	0.0733442
MXAN_RS02955	101.306	0.117392	0.329438	0.356339	0.721587	0.791274
MXAN_RS02960	381.616	2.87741	0.257806	11.1612	6.31623e-29	1.18243e-27
MXAN_RS02965	78.0373	1.19368	0.391924	3.04569	0.00232146	0.00539605
MXAN_RS02970	1257.13	0.737716	0.227035	3.24935	0.00115669	0.00283866
MXAN_RS02975	781.029	2.93196	0.22225	13.1922	9.73517e-40	3.17306e-38
MXAN_RS02980	1741.13	5.83367	0.268213	21.7502	6.8849e-105	3.86666e-102
MXAN_RS02985	296.041	0.0986733	0.274533	0.359422	0.719279	0.789337
MXAN_RS02990	536.694	2.94296	0.247184	11.906	1.10157e-32	2.48226e-31
MXAN_RS02995	601.026	1.17574	0.243902	4.82053	1.43176e-06	5.31704e-06
MXAN_RS03000	1102.24	1.29213	0.200417	6.44722	1.13921e-10	6.46354e-10
MXAN_RS03005	11.5341	0.0838646	0.833812	0.10058	0.919884	0.942065
MXAN_RS03010	71.9898	-0.940429	0.371391	-2.53218	0.0113356	0.0225508
MXAN_RS03015	171.738	-0.321274	0.28753	-1.11736	0.263841	0.356327
MXAN_RS03020	3142.14	-1.60633	0.200666	-8.00502	1.19444e-15	1.04065e-14
MXAN_RS03025	96.1126	1.03478	0.366542	2.82309	0.00475626	0.0103104
MXAN_RS03030	268.481	0.733553	0.253715	2.89124	0.0038372	0.00850239
MXAN_RS03035	696.655	0.749318	0.212446	3.5271	0.000420137	0.001113
MXAN_RS03040	1370.21	0.573852	0.206922	2.77327	0.00554963	0.0118612
MXAN_RS03045	96.5873	0.247061	0.337458	0.732123	0.464093	0.563878
MXAN_RS03050	10.8791	0.51463	0.833953	0.617097	0.537171	0.631747
MXAN_RS03055	8.60804	1.44184	0.9897	1.45684	0.14516	0.216156
MXAN_RS03060	50.0717	1.16188	0.460778	2.52156	0.0116834	0.0231544
MXAN_RS03065	218.674	-0.421823	0.295815	-1.42597	0.153878	0.22687
MXAN_RS03070	320.898	1.28196	0.242559	5.28517	1.25586e-07	5.25144e-07
MXAN_RS03075	406.898	0.154862	0.272948	0.567369	0.570464	0.66205
MXAN_RS03080	1813.07	-0.394699	0.202123	-1.95276	0.0508475	0.0869002
MXAN_RS03085	1144.28	-0.415495	0.235905	-1.76128	0.0781902	0.126578
MXAN_RS03090	583.391	-0.064976	0.223209	-0.291099	0.770976	0.829242
MXAN_RS03095	78.3376	-1.67837	0.392364	-4.27758	1.88933e-05	6.09005e-05
MXAN_RS03100	79.0485	-1.41654	0.38636	-3.66638	0.000246007	0.000678539
MXAN_RS03105	314.528	0.283644	0.255066	1.11204	0.26612	0.358773
MXAN_RS03110	1600.12	3.45347	0.260011	13.282	2.94352e-40	9.90353e-39
MXAN_RS03115	193.713	4.89254	0.467338	10.469	1.19961e-25	1.87545e-24
MXAN_RS03120	100.374	0.338762	0.350448	0.966654	0.333717	0.43315
MXAN_RS03125	1211.92	2.04242	0.261081	7.82296	5.15959e-15	4.25171e-14
MXAN_RS03130	330.472	1.29778	0.279732	4.63937	3.49468e-06	1.23737e-05
MXAN_RS03135	326.909	1.90117	0.30897	6.15325	7.59105e-10	4.01319e-09
MXAN_RS03140	1749.99	1.90157	0.245848	7.73476	1.03596e-14	8.30243e-14
MXAN_RS03145	230.999	1.25662	0.36569	3.43629	0.000589743	0.00152361
MXAN_RS03150	60.1048	-0.142445	0.450964	-0.315869	0.752102	0.815066
MXAN_RS03155	298.373	-0.541278	0.301995	-1.79234	0.0730786	0.119388
MXAN_RS03160	521.179	0.542691	0.247438	2.19324	0.02829	0.0513921
MXAN_RS03165	114.56	-0.648538	0.324939	-1.99588	0.0459471	0.0793061
MXAN_RS03170	338.027	-0.0219532	0.24359	-0.0901236	0.928189	0.947526
MXAN_RS03175	1105	-0.91672	0.214485	-4.27405	1.91957e-05	6.18209e-05
MXAN_RS03180	3236.98	-0.21242	0.212065	-1.00167	0.316501	0.414043
MXAN_RS03185	2703.46	0.530643	0.187344	2.83245	0.00461928	0.0100403
MXAN_RS03190	5295.48	0.0696985	0.185253	0.376235	0.706742	0.778974
MXAN_RS03195	771.561	2.136	0.269145	7.93624	2.08399e-15	1.77421e-14
MXAN_RS03200	529.89	2.32044	0.228677	10.1472	3.40911e-24	4.88037e-23
MXAN_RS03205	717.413	0.571092	0.244873	2.3322	0.0196901	0.0369747
MXAN_RS03210	458.666	-0.388204	0.221148	-1.7554	0.0791907	0.128027
MXAN_RS03215	111.826	-2.81123	0.423414	-6.63944	3.14886e-11	1.88133e-10
MXAN_RS03220	379.915	-0.332339	0.350069	-0.949354	0.342441	0.442428
MXAN_RS03225	511.956	0.329789	0.325592	1.01289	0.311112	0.408445
MXAN_RS03230	1446.34	0.217857	0.299713	0.726883	0.467297	0.566598
MXAN_RS03235	61.0949	-0.86795	0.403395	-2.15161	0.0314279	0.0566137
MXAN_RS03240	26.7616	-0.849573	0.620641	-1.36886	0.171042	0.248266
MXAN_RS03245	6816.63	1.84727	0.226442	8.15782	3.41128e-16	3.0824e-15
MXAN_RS03250	44.8525	-0.00132649	0.456961	-0.00290286	0.997684	0.998504
MXAN_RS03255	4863.81	-0.788454	0.230565	-3.41966	0.000627006	0.00161189
MXAN_RS03260	70.6481	0.778434	0.379927	2.0489	0.0404715	0.0709442
MXAN_RS03265	4.6858	0.942307	1.27618	0.738381	0.460283	0.560241
MXAN_RS03270	154.619	-0.321458	0.299837	-1.07211	0.283672	0.378162
MXAN_RS03275	73.9845	-0.129841	0.399575	-0.324947	0.745221	0.80929
MXAN_RS03280	2466.47	1.96289	0.264463	7.4222	1.15192e-13	8.48652e-13
MXAN_RS03285	9592.99	3.08388	0.26712	11.5449	7.83193e-31	1.60358e-29
MXAN_RS03290	5643.3	4.53101	0.21586	20.9905	8.00976e-98	3.24885e-95
MXAN_RS03295	978.532	0.378099	0.246836	1.53178	0.125576	0.190808
MXAN_RS03300	105.241	0.526098	0.354416	1.48441	0.1377	0.206607
MXAN_RS03305	242.593	2.15634	0.294138	7.33105	2.28351e-13	1.63771e-12
MXAN_RS03310	2349.18	2.76794	0.208048	13.3044	2.18363e-40	7.4152e-39
MXAN_RS03315	273.949	2.36983	0.381397	6.21355	5.18008e-10	2.76793e-09
MXAN_RS03320	198.179	2.12138	0.433403	4.8947	9.84536e-07	3.73602e-06
MXAN_RS03325	115.457	2.17147	0.533171	4.07274	4.64632e-05	0.000142609
MXAN_RS03330	1068.7	2.0906	0.449745	4.64841	3.34506e-06	1.18612e-05
MXAN_RS03335	367.843	1.88013	0.23833	7.88879	3.0513e-15	2.56063e-14
MXAN_RS03340	788.452	1.30599	0.217757	5.99748	2.00402e-09	1.01255e-08
MXAN_RS03345	4374.67	6.46003	0.826333	7.8177	5.37951e-15	4.41798e-14
MXAN_RS03350	144.805	4.46136	0.421839	10.576	3.8519e-26	6.26341e-25
MXAN_RS03355	3988.04	2.02662	0.225576	8.98421	2.6061e-19	2.89606e-18
MXAN_RS03360	3427.32	4.68675	0.245181	19.1155	1.87599e-81	3.11287e-79
MXAN_RS03365	1882.79	3.40074	0.205801	16.5244	2.4493e-61	1.90238e-59
MXAN_RS03370	16.6186	0.62438	0.693774	0.899976	0.368133	0.469803
MXAN_RS03375	205.698	0.816073	0.267172	3.05449	0.00225447	0.00526212
MXAN_RS03380	471.502	1.15565	0.225113	5.13366	2.84167e-07	1.14878e-06
MXAN_RS03385	21.4156	0.631555	0.611301	1.03313	0.301541	0.398255
MXAN_RS03390	21.1515	2.0355	0.670543	3.0356	0.00240062	0.00554649
MXAN_RS03395	155.788	2.52997	0.426255	5.93534	2.93229e-09	1.45835e-08
MXAN_RS03400	2076.87	0.179855	0.197013	0.91291	0.36129	0.462443
MXAN_RS03405	175.658	-0.591189	0.279562	-2.11469	0.0344561	0.0614169
MXAN_RS03410	2.97046	-0.168016	1.52321	-0.110304	0.912168	0.936014
MXAN_RS03415	25.2789	0.905283	0.626082	1.44595	0.148191	0.219878
MXAN_RS03420	51.7149	1.32186	0.542451	2.43682	0.0148169	0.0286262
MXAN_RS03425	3.59803	0.881817	1.46326	0.602637	0.54675	0.640126
MXAN_RS03430	897.344	0.000188768	0.239991	0.000786562	0.999372	0.999509
MXAN_RS03435	283.017	0.67863	0.251339	2.70006	0.00693268	0.0144989
MXAN_RS03440	180.166	0.706369	0.287169	2.45977	0.0139028	0.0270317
MXAN_RS03445	18999.5	1.23608	0.204258	6.05155	1.43458e-09	7.32439e-09
MXAN_RS03450	520.16	1.36461	0.224822	6.06973	1.28122e-09	6.58743e-09
MXAN_RS03455	570.262	1.76297	0.220639	7.9903	1.34615e-15	1.16311e-14
MXAN_RS03460	1547.68	1.94543	0.205195	9.48086	2.52196e-21	3.0998e-20
MXAN_RS03465	289.178	1.5325	0.253492	6.04556	1.48891e-09	7.59115e-09
MXAN_RS03470	36.2836	1.46223	0.502432	2.9103	0.00361085	0.00805217
MXAN_RS03475	50.2364	1.1469	0.45819	2.50312	0.0123104	0.024261
MXAN_RS03480	1476	0.635804	0.226346	2.80899	0.00496973	0.0107349
MXAN_RS03485	674.208	0.606561	0.231714	2.61772	0.00885198	0.0180779
MXAN_RS03490	81.7663	0.904995	0.353698	2.55866	0.0105076	0.0210873
MXAN_RS03495	17311.4	3.77126	0.210417	17.9228	7.83525e-72	8.80079e-70
MXAN_RS03500	333.906	3.66503	0.284127	12.8992	4.54532e-38	1.34354e-36
MXAN_RS03505	485.95	1.47705	0.251303	5.87758	4.16319e-09	2.04683e-08
MXAN_RS03510	97.7135	-0.964374	0.362977	-2.65685	0.00788756	0.0162446
MXAN_RS03515	350.536	0.670871	0.345967	1.93912	0.0524868	0.0891799
MXAN_RS03520	1496.38	2.01074	0.20083	10.0121	1.34796e-23	1.86744e-22
MXAN_RS03525	87.0983	1.07277	0.421386	2.54581	0.0109026	0.0217664
MXAN_RS03530	93.5661	0.517811	0.348298	1.48669	0.137097	0.205829
MXAN_RS03535	807.467	-0.24426	0.214527	-1.1386	0.254871	0.345811
MXAN_RS03540	3210.7	0.0536446	0.221761	0.241903	0.808855	0.857478
MXAN_RS03545	1750.14	-0.12066	0.230493	-0.523486	0.600636	0.689178
MXAN_RS03550	411.828	-1.69711	0.266738	-6.36246	1.9855e-10	1.10405e-09
MXAN_RS03555	173.387	3.70374	0.454317	8.15232	3.56996e-16	3.22179e-15
MXAN_RS03560	1813.89	0.178529	0.208884	0.854683	0.392726	0.493564
MXAN_RS03565	190.246	-0.322354	0.310606	-1.03782	0.299353	0.395794
MXAN_RS03570	218.557	0.169799	0.257109	0.660417	0.508986	0.606114
MXAN_RS03575	176.009	0.256486	0.30794	0.83291	0.404896	0.506883
MXAN_RS03580	48.0321	-0.0731468	0.451472	-0.162019	0.871291	0.906168
MXAN_RS03585	990.169	-0.680221	0.20097	-3.38469	0.000712584	0.00181654
MXAN_RS03590	1179.22	-0.98165	0.254134	-3.86272	0.000112131	0.000325643
MXAN_RS03595	18.8974	0.700669	0.773637	0.905682	0.365104	0.466426
MXAN_RS03600	465.124	1.50902	0.287852	5.24233	1.5856e-07	6.55889e-07
MXAN_RS03605	37.2927	2.16927	0.560387	3.87103	0.000108376	0.000315617
MXAN_RS03610	144.783	-2.64292	0.33941	-7.78681	6.87209e-15	5.59343e-14
MXAN_RS03615	32.5707	0.940323	0.53098	1.77092	0.0765739	0.124182
MXAN_RS03620	799.644	-1.04517	0.21087	-4.95649	7.17773e-07	2.7698e-06
MXAN_RS03625	4009.33	0.0103181	0.207545	0.0497151	0.960349	0.971123
MXAN_RS03630	907.245	0.229179	0.208706	1.09809	0.272164	0.365069
MXAN_RS03635	275.492	0.0156486	0.274199	0.0570703	0.954489	0.966939
MXAN_RS03640	593.82	-0.759425	0.221892	-3.4225	0.000620487	0.00159738
MXAN_RS03645	1064.41	0.323553	0.212942	1.51944	0.128651	0.195074
MXAN_RS03650	1487.91	-0.445531	0.228799	-1.94726	0.0515041	0.0877962
MXAN_RS03655	509.618	0.113381	0.22509	0.503717	0.614461	0.700309
MXAN_RS03660	1173.45	0.661938	0.230389	2.87313	0.00406421	0.00895351
MXAN_RS03665	697.542	-0.933095	0.208061	-4.48472	7.30101e-06	2.48275e-05
MXAN_RS03670	256.502	-0.712728	0.26761	-2.66331	0.00773764	0.0159628
MXAN_RS03675	1439.04	-0.634597	0.226374	-2.80331	0.00505804	0.0108982
MXAN_RS03680	962.215	-0.103581	0.266883	-0.388114	0.697931	0.771242
MXAN_RS03685	177.514	0.63911	0.334769	1.90911	0.0562481	0.0945803
MXAN_RS03690	649.378	1.23866	0.247245	5.00986	5.4471e-07	2.12898e-06
MXAN_RS03695	7569.36	-0.53386	0.182094	-2.93178	0.00337023	0.00756875
MXAN_RS03700	61.036	-0.00673685	0.407427	-0.0165351	0.986808	0.99047
MXAN_RS03705	440.237	0.710281	0.253354	2.80351	0.00505491	0.0108963
MXAN_RS03710	82.9314	0.645292	0.357229	1.80638	0.0708592	0.116231
MXAN_RS03715	2777.82	0.487868	0.196923	2.47745	0.0132324	0.025873
MXAN_RS03720	285.004	0.37576	0.262119	1.43354	0.151702	0.224297
MXAN_RS03725	136.025	-1.2999	0.299467	-4.34069	1.42033e-05	4.65852e-05
MXAN_RS03730	196.888	2.31408	0.296991	7.79175	6.60882e-15	5.38515e-14
MXAN_RS03735	60.4424	-1.0824	0.404747	-2.67426	0.00748935	0.0155252
MXAN_RS03740	233.171	0.0106888	0.27157	0.0393593	0.968604	0.97709
MXAN_RS03745	696.076	-0.500182	0.27084	-1.84678	0.0647793	0.107343
MXAN_RS03750	65.0632	-0.956956	0.458092	-2.089	0.0367073	0.0649697
MXAN_RS03755	19.142	1.03561	0.659763	1.56967	0.116492	0.178904
MXAN_RS03760	8.66817	1.01869	0.969268	1.05099	0.293264	0.389082
MXAN_RS03765	17.4607	0.886479	0.742863	1.19333	0.232741	0.3214
MXAN_RS03770	19.5094	1.30456	0.718858	1.81477	0.0695594	0.114356
MXAN_RS03775	110.998	-1.45151	0.326081	-4.45138	8.53198e-06	2.87723e-05
MXAN_RS03780	372.436	-1.32592	0.249699	-5.31007	1.09582e-07	4.6246e-07
MXAN_RS03785	86.1933	-0.986504	0.399972	-2.46643	0.0136467	0.0265975
MXAN_RS03790	294.714	-1.29888	0.244444	-5.31362	1.07468e-07	4.54063e-07
MXAN_RS03795	565.128	-1.54178	0.216004	-7.13772	9.48902e-13	6.4386e-12
MXAN_RS03800	2089.23	1.42046	0.207106	6.85863	6.9525e-12	4.38344e-11
MXAN_RS03805	649.536	-1.49319	0.264903	-5.63674	1.73298e-08	7.95252e-08
MXAN_RS03810	351.485	-1.37846	0.301407	-4.5734	4.7988e-06	1.66997e-05
MXAN_RS03815	1290.5	0.908146	0.259215	3.50345	0.000459266	0.00121094
MXAN_RS03820	71.3806	-1.73666	0.389129	-4.46294	8.08417e-06	2.73252e-05
MXAN_RS03825	51.3049	0.949631	0.468299	2.02783	0.0425777	0.0741299
MXAN_RS03830	33.0912	-1.60359	0.619377	-2.58904	0.00962437	0.0195133
MXAN_RS03835	259.107	0.264371	0.302048	0.875261	0.381432	0.48239
MXAN_RS03840	142.82	4.13091	0.50436	8.19039	2.60389e-16	2.37935e-15
MXAN_RS03845	17.0619	-0.707344	0.737194	-0.959509	0.337302	0.436949
MXAN_RS03850	36.578	1.13522	0.530019	2.14184	0.0322061	0.0578584
MXAN_RS03855	73.476	5.06604	0.672686	7.53107	5.03272e-14	3.80372e-13
MXAN_RS03860	78.162	0.394975	0.391432	1.00905	0.312949	0.410279
MXAN_RS03870	1040.76	-0.197978	0.226481	-0.87415	0.382037	0.48307
MXAN_RS03875	13092.3	2.12858	0.207014	10.2823	8.46812e-25	1.24398e-23
MXAN_RS03880	115.596	0.89121	0.314378	2.83484	0.00458485	0.0099715
MXAN_RS03885	57.0786	2.8603	0.591942	4.83206	1.35125e-06	5.03342e-06
MXAN_RS03890	10.4882	0.619169	0.854754	0.724383	0.46883	0.567839
MXAN_RS03895	586.648	0.353185	0.31858	1.10862	0.267593	0.360394
MXAN_RS03900	6.25085	1.24041	1.191	1.04148	0.297651	0.393972
MXAN_RS03905	1360.59	-0.712839	0.206429	-3.45319	0.000553992	0.00143633
MXAN_RS03910	113.129	-1.09302	0.347568	-3.14478	0.00166213	0.00396704
MXAN_RS03915	1242.37	1.00583	0.197067	5.10398	3.32577e-07	1.33049e-06
MXAN_RS03920	798.598	1.39931	0.207194	6.75366	1.44162e-11	8.88957e-11
MXAN_RS03925	1997.63	3.95253	0.304444	12.9828	1.53188e-38	4.73909e-37
MXAN_RS03930	290.362	0.830589	0.24288	3.41975	0.00062678	0.00161188
MXAN_RS03935	369.551	-0.581862	0.28905	-2.01302	0.0441128	0.0765188
MXAN_RS03940	337.863	-2.45449	0.428825	-5.72375	1.04197e-08	4.9112e-08
MXAN_RS03945	292.831	-2.61754	0.409595	-6.39056	1.65284e-10	9.23286e-10
MXAN_RS03950	44.7785	-1.72811	0.598822	-2.88585	0.00390354	0.00863523
MXAN_RS03955	753.8	-1.06213	0.322393	-3.29453	0.000985854	0.00244904
MXAN_RS03960	664.923	-1.34074	0.288004	-4.65527	3.23557e-06	1.14953e-05
MXAN_RS03965	377.209	-0.454637	0.241412	-1.88324	0.0596674	0.0997047
MXAN_RS03970	520.278	-1.19447	0.25487	-4.68658	2.77812e-06	9.99657e-06
MXAN_RS03975	149.102	-1.11364	0.305054	-3.65065	0.000261581	0.000719595
MXAN_RS03980	11.1288	1.14774	0.875796	1.31052	0.190022	0.271908
MXAN_RS03985	42.6168	0.763296	0.467091	1.63415	0.102228	0.160061
MXAN_RS03990	177.8	-2.31385	0.299808	-7.71777	1.18379e-14	9.43544e-14
MXAN_RS03995	94.0803	-1.84982	0.37855	-4.88659	1.026e-06	3.88325e-06
MXAN_RS04000	46.6177	-1.44459	0.466636	-3.09576	0.00196311	0.00462494
MXAN_RS04005	352.543	1.55075	0.251969	6.15454	7.52977e-10	3.98657e-09
MXAN_RS04010	140.068	1.26254	0.3147	4.0119	6.02325e-05	0.000182245
MXAN_RS04015	35.3449	-0.185737	0.527321	-0.352227	0.724668	0.793364
MXAN_RS04020	170.622	-0.522768	0.308877	-1.69248	0.0905553	0.143571
MXAN_RS04025	129.801	-0.423552	0.363905	-1.16391	0.244461	0.334297
MXAN_RS04030	128.853	-0.379301	0.324233	-1.16984	0.242065	0.331517
MXAN_RS04035	133.241	-0.80813	0.306254	-2.63876	0.00832093	0.0170841
MXAN_RS04040	2330.04	0.517665	0.224786	2.30292	0.0212833	0.03963
MXAN_RS04045	335.988	-0.233402	0.246726	-0.945996	0.344151	0.444009
MXAN_RS04050	288.954	-0.971046	0.26316	-3.68995	0.000224301	0.000623382
MXAN_RS04055	2.56517	-0.758356	1.66363	-0.455844	0.648502	0.728404
MXAN_RS04060	287.331	-0.115166	0.258111	-0.44619	0.65546	0.733862
MXAN_RS04065	694.852	0.631813	0.220631	2.86366	0.00418772	0.00918983
MXAN_RS04070	23.5613	2.11031	0.724137	2.91424	0.00356555	0.00796332
MXAN_RS04075	1119.9	2.24924	0.235324	9.55807	1.19974e-21	1.51283e-20
MXAN_RS04080	1007.74	-0.863589	0.220642	-3.91399	9.0783e-05	0.000267261
MXAN_RS04085	2879.43	-1.8335	0.195702	-9.36884	7.33375e-21	8.82104e-20
MXAN_RS04090	1486.22	0.409884	0.328883	1.24629	0.212657	0.298063
MXAN_RS04095	3569.8	-1.72603	0.251539	-6.86189	6.79555e-12	4.29561e-11
MXAN_RS04100	942.07	-0.258985	0.219211	-1.18144	0.237426	0.326327
MXAN_RS04105	220.469	-0.392426	0.381545	-1.02852	0.303706	0.400246
MXAN_RS04110	392.053	-4.87635	0.45217	-10.7843	4.08165e-27	7.01179e-26
MXAN_RS04115	9.08924	0.170141	0.948339	0.17941	0.857616	0.895005
MXAN_RS04120	446.235	1.12386	0.266064	4.22404	2.3996e-05	7.62048e-05
MXAN_RS04125	343.465	3.03907	0.329827	9.21414	3.13793e-20	3.67147e-19
MXAN_RS04130	422.909	2.45692	0.343751	7.14738	8.84476e-13	6.01262e-12
MXAN_RS04135	1047.8	-0.692131	0.213058	-3.24856	0.00115992	0.00284564
MXAN_RS04140	1718.12	-0.240989	0.201756	-1.19446	0.232299	0.321066
MXAN_RS04145	1763.42	-0.423681	0.219191	-1.93293	0.0532445	0.0902166
MXAN_RS04150	179.709	2.51458	0.404342	6.21895	5.00483e-10	2.68087e-09
MXAN_RS04155	239.837	0.0244947	0.285164	0.0858969	0.931548	0.950424
MXAN_RS04160	175.777	0.911486	0.279317	3.26326	0.00110137	0.00271293
MXAN_RS04165	62.4469	-0.67519	0.41488	-1.62743	0.103645	0.161794
MXAN_RS04170	1004.9	-0.930945	0.251545	-3.70091	0.000214824	0.000598409
MXAN_RS04175	2176.48	0.813637	0.200229	4.06353	4.83354e-05	0.000148027
MXAN_RS04180	42.6536	-1.78859	0.501702	-3.56503	0.000363808	0.000972242
MXAN_RS04185	843.575	-1.54619	0.219157	-7.05518	1.72377e-12	1.15039e-11
MXAN_RS04190	396.904	-0.816674	0.24479	-3.33623	0.000849236	0.00213876
MXAN_RS04195	428.654	-3.75023	0.489654	-7.65895	1.87462e-14	1.46538e-13
MXAN_RS04200	124.397	-0.636197	0.310319	-2.05014	0.040351	0.07075
MXAN_RS04205	128.119	-0.601799	0.318786	-1.88779	0.0590546	0.0987761
MXAN_RS04210	1050.9	-0.707946	0.205231	-3.4495	0.000561616	0.00145403
MXAN_RS04215	148.851	0.623427	0.327932	1.90109	0.0572906	0.0960897
MXAN_RS04220	216.509	0.0641462	0.257802	0.24882	0.8035	0.853362
MXAN_RS04225	1260.59	-0.791939	0.195852	-4.04355	5.26481e-05	0.000160427
MXAN_RS04230	1305.03	1.67015	0.269406	6.19939	5.66838e-10	3.01419e-09
MXAN_RS04235	2726.19	0.7455	0.207717	3.58902	0.000331925	0.000893578
MXAN_RS04240	369.486	0.28671	0.248917	1.15183	0.249391	0.339702
MXAN_RS04245	129.484	-0.792561	0.304599	-2.60198	0.00926878	0.01885
MXAN_RS04250	2544.71	0.0664445	0.243508	0.272864	0.784958	0.838352
MXAN_RS04255	493.294	2.23834	0.338951	6.60372	4.00968e-11	2.3685e-10
MXAN_RS04260	625.076	-0.161568	0.25321	-0.638077	0.523424	0.61917
MXAN_RS04265	1051.58	-2.18075	0.217172	-10.0416	1.00065e-23	1.39956e-22
MXAN_RS04270	50.9649	0.0837345	0.43685	0.191678	0.847994	0.887628
MXAN_RS04275	124.624	-0.902441	0.314729	-2.86736	0.00413911	0.00909135
MXAN_RS04280	749.75	1.23435	0.228827	5.39424	6.88131e-08	2.96579e-07
MXAN_RS04285	770.964	0.937037	0.252632	3.7091	0.000207999	0.00058095
MXAN_RS04290	184.604	1.18466	0.300265	3.94538	7.96721e-05	0.000236746
MXAN_RS04295	226.435	1.41637	0.264915	5.34653	8.96573e-08	3.82353e-07
MXAN_RS04300	94.4979	1.35052	0.355575	3.79814	0.000145787	0.000417408
MXAN_RS04305	293.781	1.52462	0.25391	6.00455	1.91864e-09	9.70754e-09
MXAN_RS04310	175.139	1.30405	0.294356	4.43019	9.41513e-06	3.15871e-05
MXAN_RS04315	219.046	1.2157	0.268855	4.52176	6.13273e-06	2.10904e-05
MXAN_RS04320	207.688	0.558865	0.291406	1.91782	0.0551332	0.0929196
MXAN_RS04325	71.6797	0.164644	0.366381	0.449378	0.653159	0.731847
MXAN_RS04330	108.451	0.587621	0.329558	1.78306	0.0745767	0.121378
MXAN_RS04335	164.839	0.220442	0.278492	0.791555	0.42862	0.530939
MXAN_RS04340	220.894	-0.936766	0.279045	-3.35704	0.000787815	0.00199578
MXAN_RS04345	89.9928	1.35782	0.391644	3.46699	0.000526325	0.00136995
MXAN_RS04350	112.498	1.73718	0.332003	5.23243	1.67296e-07	6.90072e-07
MXAN_RS04355	217.249	1.87176	0.274488	6.81909	9.162e-12	5.74672e-11
MXAN_RS04360	22.6773	1.85107	0.643782	2.8753	0.0040364	0.00890055
MXAN_RS04365	57.222	1.50783	0.415346	3.63031	0.000283082	0.000772052
MXAN_RS04370	2853.14	1.19829	0.210576	5.69053	1.26648e-08	5.89703e-08
MXAN_RS04375	89.3962	1.67573	0.419232	3.99714	6.41129e-05	0.000193026
MXAN_RS04380	4735.22	0.55758	0.195929	2.84582	0.00442969	0.0096685
MXAN_RS04385	37.6668	0.374375	0.499012	0.750233	0.453115	0.553579
MXAN_RS04390	383.333	-0.411394	0.257005	-1.60072	0.109438	0.169604
MXAN_RS04395	1510.76	0.0582253	0.222877	0.261244	0.793904	0.845927
MXAN_RS04400	1975.99	-0.161846	0.22558	-0.717467	0.473086	0.571665
MXAN_RS04405	725.881	0.210525	0.240271	0.8762	0.380922	0.482057
MXAN_RS04410	758.547	0.345914	0.241863	1.43021	0.152658	0.225254
MXAN_RS04415	1115.47	0.445045	0.210978	2.10944	0.0349065	0.062144
MXAN_RS04420	1672.71	0.252952	0.236885	1.06783	0.285597	0.380224
MXAN_RS04425	1905.59	0.304346	0.20435	1.48934	0.136398	0.204906
MXAN_RS04430	13.7632	1.26676	0.84486	1.49937	0.133777	0.201466
MXAN_RS04435	360.307	-0.232608	0.232784	-0.99924	0.317678	0.415285
MXAN_RS04440	3680.54	0.248012	0.2415	1.02697	0.304436	0.401062
MXAN_RS04445	1512.21	1.11778	0.200704	5.5693	2.5577e-08	1.15286e-07
MXAN_RS04450	553.006	1.44327	0.259837	5.55451	2.78391e-08	1.25002e-07
MXAN_RS04455	54.2411	2.28718	0.468787	4.87894	1.06655e-06	4.02008e-06
MXAN_RS04460	3873.75	1.85001	0.19177	9.64702	5.06038e-22	6.48173e-21
MXAN_RS04465	603.929	3.73296	0.342074	10.9127	1.00222e-27	1.76744e-26
MXAN_RS04470	370.064	1.50302	0.261669	5.74398	9.24772e-09	4.38141e-08
MXAN_RS04475	5875.17	2.92412	0.189587	15.4236	1.13621e-53	6.9129e-52
MXAN_RS04480	1801.06	2.94351	0.237398	12.399	2.6446e-35	6.77482e-34
MXAN_RS04485	2019.34	2.01249	0.201496	9.98771	1.72529e-23	2.37667e-22
MXAN_RS04490	5295.68	4.39119	0.365272	12.0217	2.73257e-33	6.39439e-32
MXAN_RS04495	531.674	4.56791	0.315621	14.4728	1.80063e-47	8.59243e-46
MXAN_RS04500	781.947	0.982911	0.227288	4.32452	1.52867e-05	4.99814e-05
MXAN_RS04505	431.722	1.1433	0.258389	4.42473	9.65609e-06	3.23688e-05
MXAN_RS04510	578.193	1.47667	0.223324	6.61224	3.78545e-11	2.24513e-10
MXAN_RS04515	55.7277	0.512491	0.405734	1.26312	0.206546	0.291119
MXAN_RS04520	52.5574	-0.311941	0.41937	-0.743832	0.456978	0.557553
MXAN_RS04525	82.2732	1.28532	0.399883	3.21424	0.0013079	0.00318617
MXAN_RS04530	11.9329	0.927654	0.83423	1.11199	0.266143	0.358773
MXAN_RS04535	50.8514	-2.05914	0.496803	-4.14479	3.40131e-05	0.000106124
MXAN_RS04540	123.884	-0.621144	0.321349	-1.93293	0.0532452	0.0902166
MXAN_RS04545	1630.88	3.03454	0.218017	13.9188	4.87106e-44	1.98679e-42
MXAN_RS04550	627.72	0.062098	0.221909	0.279835	0.779604	0.83569
MXAN_RS04555	941.49	3.54693	0.341061	10.3997	2.48741e-25	3.81525e-24
MXAN_RS04560	1951.63	3.99532	0.262454	15.2229	2.492e-52	1.44397e-50
MXAN_RS04565	2027.5	2.5791	0.221815	11.6273	2.99555e-31	6.28463e-30
MXAN_RS04570	951.689	1.94457	0.232124	8.37729	5.41625e-17	5.21689e-16
MXAN_RS04575	3995.09	1.74857	0.21857	8.00004	1.24375e-15	1.07846e-14
MXAN_RS04580	976.955	1.76929	0.224852	7.86869	3.58371e-15	2.97664e-14
MXAN_RS04585	3027.71	1.8793	0.207539	9.0552	1.36318e-19	1.5359e-18
MXAN_RS04590	144.142	-1.03658	0.309404	-3.35027	0.000807337	0.00204169
MXAN_RS04595	98.0242	0.308837	0.350676	0.880691	0.378485	0.479993
MXAN_RS04600	113.38	-1.04317	0.324301	-3.21668	0.00129684	0.00316134
MXAN_RS04605	755.134	-0.57719	0.208418	-2.76939	0.00561617	0.0119889
MXAN_RS04610	374.536	0.0108487	0.232494	0.0466622	0.962782	0.973045
MXAN_RS04615	590.703	-0.208383	0.254176	-0.819839	0.412308	0.514881
MXAN_RS04620	24.586	0.663467	0.643074	1.03171	0.302207	0.398701
MXAN_RS04625	514.345	-0.473664	0.22584	-2.09734	0.0359634	0.0638387
MXAN_RS04630	50005.4	0.38191	0.221757	1.7222	0.0850327	0.136146
MXAN_RS04635	783.578	-1.65741	0.263025	-6.30135	2.95073e-10	1.62346e-09
MXAN_RS04640	93.3727	-0.519025	0.334283	-1.55265	0.120506	0.184062
MXAN_RS04645	75.9408	-3.07651	0.454258	-6.77261	1.26479e-11	7.8256e-11
MXAN_RS04650	22.5558	-2.52616	0.679044	-3.72017	0.000199086	0.000557762
MXAN_RS04655	58.2408	-3.03189	0.502569	-6.03279	1.6115e-09	8.1933e-09
MXAN_RS04660	7.96753	-1.03806	1.01895	-1.01875	0.30832	0.405448
MXAN_RS04665	26.0858	-1.68269	0.609741	-2.75969	0.00578571	0.0123189
MXAN_RS04670	15.8552	-1.54722	0.727807	-2.12586	0.0335147	0.0598998
MXAN_RS04675	28.9347	-1.07522	0.630952	-1.70412	0.0883583	0.140642
MXAN_RS04680	1.19235	0.366208	2.59773	0.140972	0.887892	0.919373
MXAN_RS04685	23.8318	-0.432839	0.592459	-0.730581	0.465035	0.564647
MXAN_RS04690	6179.66	-3.99681	0.348794	-11.4589	2.12073e-30	4.2537e-29
MXAN_RS04695	6169.96	-3.00337	0.252284	-11.9047	1.11851e-32	2.51268e-31
MXAN_RS04700	145.05	-0.347496	0.291367	-1.19264	0.23301	0.321696
MXAN_RS04705	66.3233	0.220487	0.400723	0.550224	0.582166	0.672637
MXAN_RS04710	19.3369	-0.336413	0.638857	-0.526586	0.598481	0.687138
MXAN_RS04715	399.15	0.632266	0.283193	2.23263	0.0255733	0.0469004
MXAN_RS04720	709.031	-0.681836	0.279172	-2.44235	0.0145919	0.0282662
MXAN_RS04725	395.903	1.46355	0.234519	6.24064	4.3578e-10	2.35851e-09
MXAN_RS04730	167.267	1.70264	0.325565	5.22981	1.69685e-07	6.99137e-07
MXAN_RS04735	189.48	2.2226	0.320894	6.92628	4.32066e-12	2.78421e-11
MXAN_RS04740	329.776	1.86342	0.243052	7.66676	1.76398e-14	1.38185e-13
MXAN_RS04745	1648.42	-0.720552	0.26227	-2.74737	0.00600756	0.0127466
MXAN_RS04750	743.588	1.46356	0.213926	6.84141	7.84181e-12	4.92288e-11
MXAN_RS04755	189.069	2.47109	0.389848	6.33859	2.31875e-10	1.28543e-09
MXAN_RS04760	227.636	2.93974	0.294603	9.97865	1.89024e-23	2.5941e-22
MXAN_RS04765	1480.71	1.48876	0.331618	4.4894	7.14237e-06	2.43334e-05
MXAN_RS04770	1079.93	0.364835	0.203769	1.79043	0.0733843	0.119807
MXAN_RS04775	396.881	-1.53463	0.234247	-6.55132	5.70294e-11	3.30716e-10
MXAN_RS04780	1458.92	3.23546	0.858048	3.77072	0.00016278	0.000462076
MXAN_RS04785	237.537	1.07289	0.279094	3.84418	0.000120959	0.000349612
MXAN_RS04790	398.969	1.56419	0.335825	4.65774	3.19706e-06	1.13751e-05
MXAN_RS04795	482.025	0.806271	0.227828	3.53894	0.000401739	0.00106736
MXAN_RS04800	723.67	-0.795768	0.241972	-3.28868	0.00100657	0.00249625
MXAN_RS04805	716.016	-0.232926	0.210393	-1.1071	0.268252	0.361081
MXAN_RS04810	339.609	-0.34916	0.297033	-1.17549	0.239799	0.32934
MXAN_RS04815	77.7908	-0.333104	0.383522	-0.868538	0.3851	0.486274
MXAN_RS04820	260.603	-0.282218	0.262109	-1.07672	0.281604	0.375799
MXAN_RS04825	75.6216	-0.299376	0.415027	-0.721341	0.4707	0.569347
MXAN_RS04830	139.869	-0.466021	0.307804	-1.51402	0.130021	0.196906
MXAN_RS04835	181.511	1.52355	0.282956	5.38443	7.26765e-08	3.12676e-07
MXAN_RS04840	347.136	1.94171	0.304831	6.36979	1.89285e-10	1.05333e-09
MXAN_RS04845	41.001	1.14725	0.564717	2.03155	0.0421996	0.0735848
MXAN_RS04850	3294.01	0.662613	0.196538	3.37142	0.000747827	0.00190107
MXAN_RS04855	1047.78	0.932017	0.204084	4.56683	4.95151e-06	1.72147e-05
MXAN_RS04860	619.157	0.723117	0.217203	3.32922	0.000870907	0.00218655
MXAN_RS04865	1643.93	0.336859	0.244997	1.37495	0.169147	0.246102
MXAN_RS04870	655.996	-1.01923	0.210552	-4.84072	1.29368e-06	4.82882e-06
MXAN_RS04875	1101.28	3.70558	0.25199	14.7053	5.96225e-49	3.08726e-47
MXAN_RS04880	520.256	0.627183	0.218335	2.87257	0.00407148	0.00896168
MXAN_RS04885	662.124	0.615742	0.259825	2.36983	0.0177962	0.0338095
MXAN_RS04890	337.059	4.50213	0.465234	9.67712	3.77179e-22	4.86535e-21
MXAN_RS04895	849.662	4.54652	0.437755	10.386	2.87131e-25	4.37649e-24
MXAN_RS04900	959.62	4.6727	0.391812	11.9259	8.67829e-33	1.98001e-31
MXAN_RS04905	14347.2	5.27088	0.330739	15.9367	3.52541e-57	2.47491e-55
MXAN_RS04910	1556.16	4.80769	0.365427	13.1564	1.56422e-39	5.031e-38
MXAN_RS04915	153.466	-0.936642	0.291037	-3.21829	0.00128956	0.00314465
MXAN_RS04920	256.535	-0.748445	0.27864	-2.68606	0.00722993	0.0150321
MXAN_RS04925	1614.33	-0.300276	0.202866	-1.48017	0.138828	0.208038
MXAN_RS04930	148.373	-0.534905	0.318948	-1.67709	0.0935243	0.147782
MXAN_RS04935	119.981	-0.16718	0.343529	-0.486654	0.626504	0.709934
MXAN_RS04940	126.281	-0.194268	0.306675	-0.633466	0.52643	0.621591
MXAN_RS04945	55.3617	-1.02109	0.439355	-2.32407	0.0201216	0.037717
MXAN_RS04950	68.1694	-0.637096	0.37386	-1.7041	0.0883624	0.140642
MXAN_RS04955	158.674	-0.257117	0.318089	-0.808315	0.418909	0.520943
MXAN_RS04960	62.7602	0.995347	0.392751	2.5343	0.0112673	0.0224271
MXAN_RS04965	123.747	1.42371	0.339665	4.1915	2.77116e-05	8.73964e-05
MXAN_RS04970	446.784	0.403833	0.232437	1.73738	0.0823192	0.132265
MXAN_RS04975	243.15	-0.74235	0.268578	-2.76401	0.00570966	0.0121676
MXAN_RS04980	257.831	0.589965	0.254862	2.31484	0.0206219	0.0385755
MXAN_RS04985	138.881	0.939393	0.307839	3.05158	0.00227642	0.00530655
MXAN_RS04990	4774.63	1.79331	0.258586	6.93506	4.06048e-12	2.62456e-11
MXAN_RS04995	13.1892	1.19659	0.827567	1.44591	0.148202	0.219878
MXAN_RS05000	580.528	0.304834	0.238346	1.27895	0.200913	0.284463
MXAN_RS05005	99.9749	0.988841	0.370335	2.67012	0.00758234	0.0156912
MXAN_RS05010	176.75	-0.571673	0.292286	-1.95587	0.0504804	0.0863334
MXAN_RS05015	1651.26	2.27287	0.209753	10.8359	2.32581e-27	4.03343e-26
MXAN_RS05020	127.556	1.64081	0.316468	5.18477	2.1628e-07	8.83144e-07
MXAN_RS05025	483.447	1.58163	0.275984	5.73089	9.99041e-09	4.71493e-08
MXAN_RS05030	343.878	-0.260492	0.268469	-0.970285	0.331904	0.431027
MXAN_RS05035	1146.43	-0.763725	0.239334	-3.19105	0.00141759	0.00343049
MXAN_RS05040	49.0754	-0.32191	0.469985	-0.684938	0.493383	0.590909
MXAN_RS05045	128.22	0.281558	0.324506	0.867649	0.385586	0.486548
MXAN_RS05050	63.4483	-1.75749	0.412833	-4.25713	2.07066e-05	6.63289e-05
MXAN_RS05055	753.651	1.16884	0.218887	5.33992	9.29864e-08	3.96087e-07
MXAN_RS05060	5.72791	1.1258	1.31006	0.859348	0.390148	0.491116
MXAN_RS05065	34.8493	0.485569	0.517497	0.938303	0.348089	0.448139
MXAN_RS05070	28.9777	0.23897	0.544528	0.438857	0.660765	0.738122
MXAN_RS05075	1533.99	0.0647769	0.206765	0.313288	0.754062	0.816603
MXAN_RS05080	167.595	-0.547227	0.305704	-1.79006	0.0734449	0.119853
MXAN_RS05085	327.491	-0.594129	0.237592	-2.50063	0.0123974	0.0244102
MXAN_RS05090	176.896	-0.255379	0.286327	-0.891913	0.37244	0.473973
MXAN_RS05095	319.832	-0.328796	0.239964	-1.37019	0.170628	0.247763
MXAN_RS05100	5288.58	1.13676	0.250585	4.53643	5.72154e-06	1.97415e-05
MXAN_RS05105	245.981	-0.456739	0.261293	-1.748	0.0804648	0.129857
MXAN_RS05110	1057.66	0.572367	0.220545	2.59524	0.00945251	0.0191969
MXAN_RS05115	4764.13	2.74943	0.196652	13.9812	2.03072e-44	8.42405e-43
MXAN_RS05120	234.797	0.717768	0.259047	2.7708	0.00559187	0.011941
MXAN_RS05125	423.647	0.8282	0.233929	3.54038	0.000399546	0.00106192
MXAN_RS05130	93.6682	-0.907471	0.334914	-2.70956	0.00673719	0.0141305
MXAN_RS05135	4877.22	1.8511	0.22223	8.32966	8.10728e-17	7.72731e-16
MXAN_RS05140	3087.77	-1.08938	0.215317	-5.05941	4.20566e-07	1.66426e-06
MXAN_RS05145	2696.05	-2.03735	0.192303	-10.5945	3.16137e-26	5.17515e-25
MXAN_RS05150	432.635	-1.29014	0.249221	-5.17668	2.25871e-07	9.20247e-07
MXAN_RS05155	2513.78	-1.52806	0.249832	-6.11634	9.5748e-10	4.99326e-09
MXAN_RS05160	1197.04	0.107055	0.224068	0.477778	0.632808	0.715884
MXAN_RS05165	806.07	0.511269	0.219115	2.33334	0.0196305	0.0368723
MXAN_RS05170	640.48	0.537501	0.215299	2.49654	0.0125413	0.0246737
MXAN_RS05175	716.377	0.494156	0.254678	1.94031	0.0523414	0.0890158
MXAN_RS05180	194.577	-1.57797	0.33069	-4.77174	1.82644e-06	6.68413e-06
MXAN_RS05185	1534.91	-2.34138	0.207024	-11.3097	1.17527e-29	2.30663e-28
MXAN_RS05190	2522.69	-1.88629	0.219789	-8.58229	9.30059e-18	9.49701e-17
MXAN_RS05195	4510.69	-2.18628	0.213473	-10.2415	1.29208e-24	1.88293e-23
MXAN_RS05200	506.07	-2.20639	0.249405	-8.84662	9.02087e-19	9.67127e-18
MXAN_RS05205	887.442	-2.3394	0.240949	-9.70913	2.75675e-22	3.58133e-21
MXAN_RS05210	2343.78	-2.42456	0.220318	-11.0048	3.62202e-28	6.52948e-27
MXAN_RS05215	1643.22	-2.81441	0.211832	-13.286	2.79023e-40	9.43125e-39
MXAN_RS05220	1000.29	-0.397433	0.21406	-1.85664	0.0633624	0.105234
MXAN_RS05225	1928.96	-0.847846	0.190192	-4.45784	8.27905e-06	2.79581e-05
MXAN_RS05230	377.783	-0.213534	0.235889	-0.905228	0.365345	0.466652
MXAN_RS05235	879.613	0.0658798	0.239369	0.275223	0.783145	0.83801
MXAN_RS05240	187.057	1.06537	0.303927	3.50536	0.000455995	0.00120319
MXAN_RS05245	4673.1	-3.33892	0.244155	-13.6754	1.42395e-42	5.4717e-41
MXAN_RS05250	2959.74	0.737151	0.186023	3.96268	7.41119e-05	0.000220944
MXAN_RS05255	5300.73	0.711762	0.218237	3.26142	0.00110854	0.00272875
MXAN_RS05260	3722.25	-0.129662	0.208702	-0.62128	0.534416	0.629416
MXAN_RS05265	4108.5	-0.994238	0.183955	-5.40479	6.48835e-08	2.80471e-07
MXAN_RS05270	1262.56	-0.3789	0.264284	-1.43368	0.151662	0.224289
MXAN_RS05275	319.269	0.0947779	0.266147	0.35611	0.721758	0.791343
MXAN_RS05280	694.229	0.376666	0.226714	1.66142	0.0966297	0.152157
MXAN_RS05285	1161.97	0.119089	0.251203	0.474074	0.635447	0.717641
MXAN_RS05290	627.62	0.168025	0.226268	0.742594	0.457728	0.557832
MXAN_RS05295	3294.17	3.32315	0.350331	9.48574	2.40675e-21	2.96319e-20
MXAN_RS05300	146.021	0.575973	0.413545	1.39277	0.16369	0.238733
MXAN_RS05305	2614.54	-0.531996	0.219728	-2.42116	0.015471	0.029756
MXAN_RS05310	386.923	-0.0350098	0.233062	-0.150217	0.880594	0.91415
MXAN_RS05315	1604.81	-2.0313	0.278688	-7.28879	3.12761e-13	2.20199e-12
MXAN_RS05320	1436.04	-0.189036	0.211061	-0.895643	0.370443	0.471761
MXAN_RS05325	208.004	-0.0196921	0.26596	-0.0740417	0.940977	0.957235
MXAN_RS05330	50.3463	-0.692169	0.48333	-1.43208	0.15212	0.224778
MXAN_RS05335	477.026	-0.709858	0.224803	-3.15769	0.00159023	0.00380415
MXAN_RS05340	3483.77	-0.617106	0.185571	-3.32544	0.000882806	0.00221338
MXAN_RS05345	4477.11	-0.700383	0.243115	-2.88087	0.00396583	0.00875553
MXAN_RS05350	473.246	-0.551022	0.269278	-2.0463	0.0407272	0.0712897
MXAN_RS05355	6749.87	-0.311346	0.193706	-1.60731	0.107986	0.16774
MXAN_RS05360	1223.01	4.0625	0.225229	18.0372	9.94798e-73	1.13485e-70
MXAN_RS05365	50.7296	0.823811	0.474349	1.73672	0.0824367	0.132425
MXAN_RS05370	0.504678	2.37982	4.79519	0.496294	0.619687	0.704561
MXAN_RS05375	330.339	-2.27746	0.347532	-6.55323	5.63049e-11	3.27034e-10
MXAN_RS05380	40.2909	-1.81052	0.575159	-3.14787	0.00164466	0.00392921
MXAN_RS05385	257.679	-0.85175	0.249164	-3.41843	0.000629841	0.00161861
MXAN_RS05390	344.895	-1.1284	0.253514	-4.45104	8.54547e-06	2.88045e-05
MXAN_RS05395	3961.93	4.9638	0.22674	21.8921	3.09129e-106	1.88079e-103
MXAN_RS05400	894.475	-0.881246	0.222194	-3.96611	7.30549e-05	0.000218327
MXAN_RS05405	91.1949	3.02137	0.410989	7.35147	1.96045e-13	1.41435e-12
MXAN_RS05410	1266.35	3.78019	0.392537	9.63017	5.96327e-22	7.62483e-21
MXAN_RS05415	432.876	4.48524	0.337939	13.2723	3.35002e-40	1.12195e-38
MXAN_RS05420	236.801	0.439012	0.255576	1.71774	0.0858448	0.137235
MXAN_RS05425	367.295	-0.785219	0.239888	-3.27327	0.00106311	0.00262843
MXAN_RS05430	162.082	0.028237	0.279497	0.101028	0.919528	0.941849
MXAN_RS05435	937.007	0.198759	0.200625	0.990698	0.321833	0.420265
MXAN_RS05440	1175.7	0.0516145	0.19696	0.262056	0.793278	0.845699
MXAN_RS05450	174.886	0.320527	0.374266	0.856415	0.391768	0.492645
MXAN_RS05455	321.21	-0.852855	0.282118	-3.02304	0.00250249	0.00576362
MXAN_RS05460	571.051	0.850477	0.227775	3.73385	0.000188573	0.000530344
MXAN_RS05465	79.3058	1.27222	0.395932	3.21323	0.00131249	0.00319416
MXAN_RS05470	320.275	0.954389	0.238881	3.99525	6.46266e-05	0.000194332
MXAN_RS05475	112.373	1.35042	0.33465	4.03531	5.45301e-05	0.000165816
MXAN_RS05480	44.9832	0.423758	0.458916	0.923388	0.355805	0.456169
MXAN_RS05485	592.768	-2.29872	0.25502	-9.01386	1.98922e-19	2.22409e-18
MXAN_RS05490	364.512	4.35	0.351705	12.3683	3.87916e-35	9.8682e-34
MXAN_RS05495	1399.42	0.0917712	0.210911	0.435118	0.663477	0.740453
MXAN_RS05500	888.07	0.049463	0.243353	0.203256	0.838935	0.880924
MXAN_RS05505	239.514	-1.27388	0.276041	-4.61484	3.93406e-06	1.38222e-05
MXAN_RS05510	118.663	-2.25927	0.33155	-6.81427	9.4746e-12	5.93259e-11
MXAN_RS05515	245.827	0.0247998	0.274189	0.0904477	0.927931	0.947396
MXAN_RS05520	17729.1	2.52687	0.203618	12.4098	2.31147e-35	5.9844e-34
MXAN_RS05525	12381.9	2.4003	0.232021	10.3452	4.40073e-25	6.63838e-24
MXAN_RS05530	7721.19	2.47586	0.226848	10.9141	9.86527e-28	1.74398e-26
MXAN_RS05535	2878.48	2.59039	0.195622	13.2418	5.03507e-40	1.6634e-38
MXAN_RS05540	423.821	3.0546	0.256511	11.9083	1.07155e-32	2.42211e-31
MXAN_RS05545	724.063	-0.273589	0.241007	-1.13519	0.256295	0.347421
MXAN_RS05550	260.905	1.1594	0.398117	2.91222	0.00358875	0.0080087
MXAN_RS05555	1302.95	1.20914	0.40814	2.96255	0.00305102	0.00690927
MXAN_RS05560	393.515	1.20122	0.438567	2.73897	0.00616324	0.0130391
MXAN_RS05565	595.67	1.3762	0.396615	3.46986	0.000520735	0.00135733
MXAN_RS05570	337.725	1.47564	0.432482	3.41203	0.000644802	0.00165356
MXAN_RS05575	696.534	1.42571	0.332025	4.29398	1.75497e-05	5.68709e-05
MXAN_RS05580	394.945	1.34139	0.292684	4.58307	4.58192e-06	1.59754e-05
MXAN_RS05585	12.1525	0.392346	0.79042	0.496378	0.619628	0.704561
MXAN_RS05590	477.015	0.839344	0.23039	3.64315	0.000269322	0.000738109
MXAN_RS05595	1063.11	0.179382	0.241329	0.743307	0.457296	0.557721
MXAN_RS05600	1911.54	-0.581686	0.199743	-2.91218	0.00358916	0.0080087
MXAN_RS05605	1891.28	-0.49129	0.206003	-2.38487	0.0170853	0.0325692
MXAN_RS05610	211.234	-1.56379	0.357352	-4.37605	1.20851e-05	3.98886e-05
MXAN_RS05615	2253.02	-3.28743	0.372387	-8.82799	1.06574e-18	1.13756e-17
MXAN_RS05620	1832.36	1.08032	0.205428	5.25886	1.44948e-07	6.0163e-07
MXAN_RS05625	618.475	0.52534	0.232856	2.25607	0.0240663	0.0443595
MXAN_RS05630	945.497	0.669482	0.217335	3.08042	0.0020671	0.00485738
MXAN_RS05635	103.846	-0.0998748	0.362502	-0.275515	0.782921	0.83801
MXAN_RS05640	199.686	0.756855	0.295105	2.5647	0.0103265	0.0207761
MXAN_RS05645	2178.01	-0.16379	0.189095	-0.866181	0.386391	0.48731
MXAN_RS05650	947.474	0.0748436	0.235757	0.31746	0.750894	0.81424
MXAN_RS05655	78.0035	0.046376	0.38783	0.119578	0.904817	0.931219
MXAN_RS05660	276.355	0.194116	0.258597	0.750649	0.452864	0.553458
MXAN_RS05665	2243.07	-0.428416	0.269884	-1.58741	0.112419	0.173395
MXAN_RS05670	316.179	1.906	0.368792	5.16822	2.36331e-07	9.60186e-07
MXAN_RS05675	976.949	-0.169766	0.202743	-0.837348	0.402397	0.504187
MXAN_RS05680	170.922	0.773582	0.289126	2.67558	0.00745993	0.0154818
MXAN_RS05685	295.114	-0.945361	0.347465	-2.72074	0.00651359	0.0137246
MXAN_RS05690	597.933	-1.18642	0.243038	-4.88162	1.05216e-06	3.97198e-06
MXAN_RS05695	348.757	-1.72721	0.264687	-6.52547	6.77876e-11	3.9093e-10
MXAN_RS05700	367.505	-1.50867	0.289252	-5.21575	1.83076e-07	7.51341e-07
MXAN_RS05705	153.675	-1.27208	0.293534	-4.33369	1.46633e-05	4.80076e-05
MXAN_RS05710	34.9294	-0.217762	0.532333	-0.409072	0.682487	0.75704
MXAN_RS05715	7.92956	-0.812952	0.994387	-0.817541	0.413619	0.515594
MXAN_RS05720	12.0204	-0.304155	0.834097	-0.364652	0.715371	0.786348
MXAN_RS05725	165.923	-0.201507	0.298816	-0.67435	0.500089	0.597179
MXAN_RS05730	93.0745	0.221493	0.352027	0.629195	0.529222	0.624208
MXAN_RS05735	121.912	0.510634	0.320225	1.59461	0.110799	0.171241
MXAN_RS05740	45.913	-0.368323	0.450893	-0.816876	0.413999	0.515804
MXAN_RS05745	1756.88	1.90653	0.269799	7.06647	1.58926e-12	1.06647e-11
MXAN_RS05750	2887.32	-0.341811	0.209849	-1.62884	0.103346	0.161362
MXAN_RS05755	108.764	0.142528	0.316052	0.450963	0.652016	0.731109
MXAN_RS05760	1204.99	4.4733	0.318635	14.0389	9.00417e-45	3.79997e-43
MXAN_RS05765	494.182	3.7215	0.25699	14.4811	1.59536e-47	7.663e-46
MXAN_RS05770	1600.79	0.500302	0.225654	2.21712	0.0266149	0.0485545
MXAN_RS05775	1357.85	2.57042	0.229091	11.2201	3.24888e-29	6.16105e-28
MXAN_RS05780	1.81995	-4.38574	2.4673	-1.77755	0.075478	0.122677
MXAN_RS05785	202.142	-0.300611	0.333906	-0.900286	0.367968	0.469674
MXAN_RS05790	0	NA	NA	NA	NA	NA
MXAN_RS05795	0	NA	NA	NA	NA	NA
MXAN_RS05800	1.41463	2.18327	2.48014	0.880301	0.378696	0.480142
MXAN_RS05805	19.916	-0.948327	0.648001	-1.46347	0.14334	0.213839
MXAN_RS05810	71.5305	-0.207944	0.39687	-0.523959	0.600307	0.688909
MXAN_RS05815	7721.96	-0.0289157	0.191356	-0.151109	0.87989	0.913549
MXAN_RS05825	2.14156	2.87339	2.19761	1.30751	0.191041	0.273167
MXAN_RS05830	45.1299	-0.242124	0.517468	-0.467901	0.639855	0.721035
MXAN_RS05835	0.534741	-0.156107	4.02476	-0.0387867	0.96906	0.97709
MXAN_RS05840	1.78724	-0.621209	1.98846	-0.312407	0.754731	0.816603
MXAN_RS05845	2.20171	1.67303	1.86505	0.897047	0.369694	0.470971
MXAN_RS05850	3.61634	1.87362	1.50481	1.24509	0.213099	0.298568
MXAN_RS05855	6.50312	0.502758	1.1075	0.453959	0.649859	0.729492
MXAN_RS05860	14.3516	0.647821	0.763439	0.848556	0.396128	0.497272
MXAN_RS05865	2.86847	2.16319	1.72123	1.25677	0.208836	0.29361
MXAN_RS05870	1.02112	-1.67005	2.7899	-0.598608	0.549434	0.642238
MXAN_RS05875	1.32182	0.432113	2.89139	0.149448	0.8812	0.914519
MXAN_RS05880	0.222254	1.27022	4.99286	0.254407	0.799181	0.850062
MXAN_RS05885	0	NA	NA	NA	NA	NA
MXAN_RS05890	0	NA	NA	NA	NA	NA
MXAN_RS05895	1.73629	4.16326	2.65583	1.56759	0.116976	0.179496
MXAN_RS05900	4.79693	3.02694	1.50317	2.0137	0.0440415	0.0764314
MXAN_RS05905	3.88959	0.998711	1.36562	0.731324	0.464582	0.56419
MXAN_RS05910	0.72691	0.720087	3.57388	0.201486	0.840319	0.881996
MXAN_RS05915	24.8606	0.380403	0.593104	0.641377	0.521278	0.617432
MXAN_RS05920	1.2643	-2.07317	2.62314	-0.79034	0.429329	0.531637
MXAN_RS05925	0.708629	-1.08139	3.59577	-0.300739	0.763614	0.823583
MXAN_RS05930	1.78726	0.278117	1.9926	0.139575	0.888996	0.920334
MXAN_RS05935	0	NA	NA	NA	NA	NA
MXAN_RS05940	515.393	1.06183	0.276536	3.83976	0.000123157	0.000355542
MXAN_RS05945	655.569	-0.166832	0.210667	-0.791923	0.428405	0.530895
MXAN_RS05950	475.649	-0.287521	0.230678	-1.24642	0.212612	0.298057
MXAN_RS05955	3488.59	-0.221438	0.233678	-0.947622	0.343322	0.443331
MXAN_RS05960	19.0781	-0.428169	0.663652	-0.645171	0.518816	0.615015
MXAN_RS05965	874.142	-0.692979	0.228499	-3.03274	0.00242343	0.00559388
MXAN_RS05970	48.0441	-0.831272	0.436267	-1.90542	0.0567253	0.095251
MXAN_RS05975	66.5642	-1.33103	0.438452	-3.03574	0.00239945	0.00554555
MXAN_RS05980	153.497	-0.251553	0.290807	-0.865017	0.38703	0.487932
MXAN_RS05985	462.504	0.362604	0.224657	1.61403	0.106521	0.165752
MXAN_RS06000	97.4687	0.359207	0.330844	1.08573	0.277599	0.371267
MXAN_RS06005	101.213	-0.823085	0.350299	-2.34966	0.0187905	0.035477
MXAN_RS06010	8040.45	3.55907	0.404643	8.7956	1.42289e-18	1.51216e-17
MXAN_RS06015	378.877	0.400529	0.253722	1.57862	0.114424	0.176043
MXAN_RS06020	33.172	-1.27797	0.569211	-2.24515	0.0247583	0.0455431
MXAN_RS06025	10.36	2.43393	1.04161	2.3367	0.0194547	0.0365891
MXAN_RS06030	4428.8	5.52875	0.273164	20.2397	4.37951e-91	1.10258e-88
MXAN_RS06035	76.7537	0.0681217	0.373838	0.182222	0.855408	0.893499
MXAN_RS06040	137.034	0.241806	0.308664	0.783396	0.433394	0.53549
MXAN_RS06050	49.5188	0.246073	0.424951	0.579061	0.562548	0.654946
MXAN_RS06055	104.398	1.60027	0.410389	3.8994	9.64298e-05	0.000282858
MXAN_RS06060	316.911	-0.883865	0.243979	-3.6227	0.00029154	0.00079423
MXAN_RS06065	149.52	1.8536	0.378178	4.90139	9.51633e-07	3.62057e-06
MXAN_RS06070	2131.73	-1.35648	0.239855	-5.65542	1.55465e-08	7.1612e-08
MXAN_RS06075	152.936	-1.22645	0.31173	-3.93432	8.34311e-05	0.000246811
MXAN_RS06080	73.9493	-1.21752	0.415843	-2.92783	0.00341338	0.00765783
MXAN_RS06085	228.223	-0.498086	0.324053	-1.53705	0.124281	0.188957
MXAN_RS06090	39.4253	-0.715999	0.563147	-1.27143	0.203577	0.287378
MXAN_RS06095	582.182	-1.20422	0.226249	-5.32254	1.0233e-07	4.33358e-07
MXAN_RS06100	876.518	-1.35449	0.217677	-6.22248	4.89342e-10	2.62891e-09
MXAN_RS06105	34101.4	0.664195	0.196508	3.37999	0.000724879	0.00184595
MXAN_RS06110	422.954	4.08688	0.349571	11.6911	1.4146e-31	3.02873e-30
MXAN_RS06115	169.281	-1.01925	0.280498	-3.63373	0.000279357	0.000763032
MXAN_RS06120	264.953	1.10405	0.24904	4.43324	9.28261e-06	3.1174e-05
MXAN_RS06125	138.689	1.20625	0.300982	4.00772	6.13074e-05	0.000185344
MXAN_RS06130	569.801	2.64382	0.252165	10.4845	1.01773e-25	1.59452e-24
MXAN_RS06135	9.71416	0.832157	0.943387	0.882096	0.377725	0.479529
MXAN_RS06140	56.5802	-0.242649	0.404454	-0.599942	0.548545	0.641404
MXAN_RS06145	156.124	-0.168782	0.297441	-0.567449	0.570409	0.66205
MXAN_RS06150	209.285	0.433552	0.278152	1.55868	0.119071	0.182175
MXAN_RS06155	2973.84	3.44534	0.212471	16.2155	3.91695e-59	2.88866e-57
MXAN_RS06160	349.455	1.38483	0.236494	5.85567	4.75083e-09	2.31239e-08
MXAN_RS06165	44.4057	4.15925	0.744803	5.58436	2.34556e-08	1.06498e-07
MXAN_RS06170	157.961	-0.607489	0.290512	-2.0911	0.0365194	0.0646768
MXAN_RS06175	12113.2	1.1558	0.208586	5.54112	3.00536e-08	1.34367e-07
MXAN_RS06180	326.369	3.02217	0.279692	10.8054	3.24662e-27	5.60368e-26
MXAN_RS06185	807.965	3.56869	0.225727	15.8097	2.66565e-56	1.80203e-54
MXAN_RS06190	318.526	-1.06626	0.304474	-3.50198	0.000461812	0.0012159
MXAN_RS06195	300.996	-1.64848	0.344611	-4.78359	1.72194e-06	6.32389e-06
MXAN_RS06200	3288.97	-0.558463	0.244027	-2.28853	0.0221067	0.041069
MXAN_RS06205	9400.55	-0.359122	0.191974	-1.87068	0.0613895	0.102353
MXAN_RS06210	10351.8	-0.751394	0.182186	-4.12431	3.71843e-05	0.000115475
MXAN_RS06215	1648.61	-0.459997	0.275618	-1.66897	0.095124	0.149935
MXAN_RS06220	193.971	-0.251132	0.276817	-0.907213	0.364294	0.465799
MXAN_RS06225	1138.85	-0.737573	0.223712	-3.29698	0.000977298	0.00243246
MXAN_RS06230	883.412	-0.35513	0.279969	-1.26846	0.204633	0.288756
MXAN_RS06235	574.859	-0.50137	0.236265	-2.12207	0.0338319	0.0604225
MXAN_RS06240	3312.62	-0.329394	0.214027	-1.53903	0.123797	0.188378
MXAN_RS06245	1210.78	-0.396433	0.196053	-2.02207	0.0431688	0.0749882
MXAN_RS06250	280.812	-0.432502	0.273261	-1.58274	0.11348	0.17472
MXAN_RS06255	1186.26	2.51658	0.244736	10.2829	8.41868e-25	1.23921e-23
MXAN_RS06260	111.04	-0.160168	0.347884	-0.460407	0.645224	0.725517
MXAN_RS06265	348.76	-0.557944	0.238901	-2.33547	0.019519	0.0366911
MXAN_RS06270	396.069	-0.0497831	0.281641	-0.176761	0.859696	0.896792
MXAN_RS06275	34.9827	0.14417	0.50592	0.284965	0.775671	0.833041
MXAN_RS06280	114.614	-3.22695	0.370559	-8.70832	3.08416e-18	3.226e-17
MXAN_RS06285	20.5333	-2.0504	0.679623	-3.01697	0.00255317	0.00587478
MXAN_RS06290	1696.74	-0.022853	0.214994	-0.106296	0.915347	0.938617
MXAN_RS06295	181.058	-0.692808	0.281333	-2.46259	0.0137937	0.0268269
MXAN_RS06300	742.227	-2.09003	0.216522	-9.65274	4.78595e-22	6.1518e-21
MXAN_RS06305	691.844	1.21563	0.211926	5.7361	9.68797e-09	4.58108e-08
MXAN_RS06310	242.675	1.48252	0.2736	5.41855	6.00834e-08	2.60183e-07
MXAN_RS06315	605.407	1.66499	0.217018	7.67211	1.69186e-14	1.33107e-13
MXAN_RS06320	398.049	1.44969	0.236874	6.12009	9.35243e-10	4.88742e-09
MXAN_RS06325	1426.63	1.34898	0.198446	6.79772	1.06289e-11	6.63261e-11
MXAN_RS06330	2195.06	1.23895	0.203925	6.07552	1.23585e-09	6.36763e-09
MXAN_RS06335	186.979	1.58297	0.290679	5.44576	5.15856e-08	2.25255e-07
MXAN_RS06340	613.137	0.620452	0.230205	2.69522	0.00703426	0.0146777
MXAN_RS06345	705.434	1.05117	0.225896	4.65332	3.26635e-06	1.1599e-05
MXAN_RS06350	7260.73	2.84227	0.218956	12.981	1.56766e-38	4.82933e-37
MXAN_RS06355	656.051	1.15242	0.229365	5.02442	5.04964e-07	1.97999e-06
MXAN_RS06360	746.787	2.79251	0.908955	3.07222	0.00212475	0.00497842
MXAN_RS06365	2786.35	3.04933	0.949584	3.21123	0.00132168	0.00321438
MXAN_RS06370	2005.37	2.34407	1.211	1.93564	0.0529114	0.0897552
MXAN_RS06375	4582.1	2.50422	1.16534	2.14892	0.0316409	0.0569552
MXAN_RS06380	856.405	2.72801	1.02884	2.65155	0.00801234	0.0164866
MXAN_RS06385	1486.67	3.41815	1.0433	3.2763	0.00105175	0.00260123
MXAN_RS06390	505.023	3.5672	1.25764	2.83643	0.00456203	0.00993361
MXAN_RS06395	5.9684	0.84613	1.13983	0.742332	0.457886	0.557915
MXAN_RS06400	22.3884	-0.960802	0.613538	-1.566	0.117348	0.180009
MXAN_RS06405	867.735	-0.718026	0.238209	-3.01427	0.00257602	0.00592416
MXAN_RS06410	350.058	-1.08751	0.340083	-3.19779	0.00138484	0.00335794
MXAN_RS06415	103.046	-0.709277	0.352755	-2.01068	0.0443594	0.076837
MXAN_RS06420	1404.44	-0.796979	0.238307	-3.34434	0.000824793	0.00208367
MXAN_RS06425	733.917	-0.76176	0.227906	-3.34243	0.00083048	0.00209659
MXAN_RS06430	298.821	-0.808623	0.281515	-2.8724	0.00407368	0.00896293
MXAN_RS06435	897.682	-0.545515	0.285002	-1.91407	0.055611	0.0936383
MXAN_RS06440	266.61	-0.523396	0.267857	-1.95401	0.0507	0.0866888
MXAN_RS06445	504.67	0.858613	0.220322	3.89708	9.73597e-05	0.000285128
MXAN_RS06450	731.243	-1.0877	0.276639	-3.93185	8.42951e-05	0.000249165
MXAN_RS06455	879.923	-1.53395	0.260471	-5.88914	3.88209e-09	1.91249e-08
MXAN_RS06460	823.6	-1.28284	0.26119	-4.91154	9.03651e-07	3.447e-06
MXAN_RS06465	464.939	-1.4262	0.257799	-5.53223	3.16181e-08	1.40758e-07
MXAN_RS06470	938.883	-1.59384	0.207439	-7.68341	1.54907e-14	1.224e-13
MXAN_RS06475	442.665	-0.616412	0.250644	-2.45931	0.0139204	0.0270588
MXAN_RS06480	171.502	-2.01186	0.309942	-6.49108	8.52243e-11	4.88401e-10
MXAN_RS06485	135.747	0.487537	0.298063	1.63569	0.101905	0.159659
MXAN_RS06490	177.409	0.29693	0.303502	0.978346	0.327903	0.426514
MXAN_RS06495	1042.28	0.29025	0.263297	1.10237	0.270302	0.363279
MXAN_RS06500	240.9	0.185149	0.254765	0.726743	0.467383	0.566598
MXAN_RS06505	18016.1	1.52986	0.23607	6.48054	9.1395e-11	5.22533e-10
MXAN_RS06510	475.8	0.518178	0.232145	2.23213	0.0256063	0.0469256
MXAN_RS06515	139.17	-0.564835	0.322087	-1.75367	0.0794864	0.128449
MXAN_RS06520	33.5783	0.875623	0.640196	1.36774	0.171393	0.248677
MXAN_RS06525	329.622	0.421485	0.259875	1.62187	0.104831	0.16347
MXAN_RS06530	77.0821	-0.433682	0.363976	-1.19151	0.233453	0.322079
MXAN_RS06535	1040.65	-0.411123	0.213657	-1.92422	0.054327	0.0918549
MXAN_RS06540	2541.39	2.17453	0.288637	7.5338	4.92844e-14	3.73263e-13
MXAN_RS06545	209.55	0.866247	0.274725	3.15314	0.00161524	0.00386145
MXAN_RS06550	207.217	1.24472	0.269174	4.62423	3.75996e-06	1.32552e-05
MXAN_RS06555	900.266	0.718402	0.233632	3.07493	0.00210551	0.00493811
MXAN_RS06560	816.739	0.471559	0.2081	2.26602	0.0234504	0.0433337
MXAN_RS06565	887.365	0.968817	0.214877	4.50871	6.52219e-06	2.23247e-05
MXAN_RS06570	223.466	0.602959	0.286178	2.10694	0.035123	0.0624684
MXAN_RS06575	659.832	0.625001	0.23464	2.66366	0.00772955	0.0159507
MXAN_RS06580	876.702	-3.58679	0.246066	-14.5765	3.96195e-48	1.94136e-46
MXAN_RS06585	314.698	-3.68562	0.279038	-13.2083	7.85813e-40	2.58433e-38
MXAN_RS06590	3523.11	-0.277978	0.206485	-1.34624	0.178224	0.257107
MXAN_RS06595	217.98	1.39449	0.368623	3.78296	0.000154972	0.0004418
MXAN_RS06600	14333.6	-0.413848	0.215047	-1.92445	0.0542979	0.0918298
MXAN_RS06605	1358.93	1.34961	0.431211	3.1298	0.00174924	0.00415729
MXAN_RS06610	74035.6	1.60591	0.323491	4.9643	6.89506e-07	2.66777e-06
MXAN_RS06615	4767.62	1.76918	0.232166	7.62033	2.53031e-14	1.94871e-13
MXAN_RS06620	10734.5	1.99095	0.209328	9.51116	1.88541e-21	2.35708e-20
MXAN_RS06625	3974.61	2.19915	0.21085	10.4299	1.80986e-25	2.81145e-24
MXAN_RS06630	2821.11	2.05279	0.200227	10.2523	1.15562e-24	1.69081e-23
MXAN_RS06635	8625.33	1.72421	0.246584	6.99241	2.702e-12	1.77724e-11
MXAN_RS06640	148.4	-0.182972	0.29813	-0.613732	0.539393	0.633747
MXAN_RS06645	240.024	0.273847	0.29329	0.933707	0.350455	0.450629
MXAN_RS06650	117.807	-0.362734	0.325075	-1.11585	0.264487	0.357002
MXAN_RS06655	3019.85	-0.0816834	0.429089	-0.190365	0.849023	0.888196
MXAN_RS06660	311.056	-0.607037	0.243429	-2.49369	0.0126421	0.0248587
MXAN_RS06665	244.509	-0.518101	0.256297	-2.02149	0.0432295	0.0750757
MXAN_RS06670	101.676	-0.0621432	0.337707	-0.184015	0.854002	0.892509
MXAN_RS06675	810.582	2.00145	0.317102	6.31169	2.76013e-10	1.51973e-09
MXAN_RS06680	158.335	0.0323484	0.303061	0.106739	0.914996	0.93852
MXAN_RS06685	162.639	0.625196	0.293505	2.1301	0.0331632	0.0593589
MXAN_RS06690	3485	0.575676	0.286664	2.00819	0.0446231	0.0772571
MXAN_RS06695	292.249	2.27069	0.31822	7.13559	9.63744e-13	6.52718e-12
MXAN_RS06700	61.4217	-0.10881	0.386538	-0.281499	0.778328	0.834936
MXAN_RS06705	650.475	-0.76532	0.213544	-3.58389	0.000338511	0.000910303
MXAN_RS06710	274.476	3.31404	0.37156	8.91925	4.69473e-19	5.13117e-18
MXAN_RS06715	6600.47	1.16652	0.242793	4.80459	1.55071e-06	5.72384e-06
MXAN_RS06720	12307.6	1.27898	0.231716	5.5196	3.39763e-08	1.50797e-07
MXAN_RS06725	2348.03	1.63651	0.265993	6.15245	7.62941e-10	4.03056e-09
MXAN_RS06730	5753.05	0.469615	0.195523	2.40185	0.0163125	0.0312511
MXAN_RS06735	11572.7	-0.933576	0.186702	-5.00034	5.72278e-07	2.23075e-06
MXAN_RS06740	194.92	-1.22473	0.273641	-4.4757	7.61625e-06	2.58626e-05
MXAN_RS06745	2112.75	0.895725	0.2018	4.43868	9.05113e-06	3.04246e-05
MXAN_RS06750	391.66	-0.798353	0.246301	-3.24137	0.00118956	0.00291248
MXAN_RS06755	267.99	-1.03036	0.289927	-3.55386	0.000379628	0.00101156
MXAN_RS06760	1458.75	-0.732449	0.230061	-3.18371	0.00145399	0.00350349
MXAN_RS06765	419.825	0.57178	0.261796	2.18406	0.0289577	0.0525007
MXAN_RS06770	154.479	0.360654	0.311897	1.15632	0.247549	0.337824
MXAN_RS06775	20401.6	2.35313	0.226751	10.3776	3.13542e-25	4.7691e-24
MXAN_RS06780	473.839	1.07508	0.221342	4.85712	1.19105e-06	4.46629e-06
MXAN_RS06785	1186.17	-0.295386	0.276515	-1.06825	0.285409	0.380111
MXAN_RS06790	1566.72	-0.165829	0.20265	-0.818301	0.413185	0.515229
MXAN_RS06795	514.342	-0.0668992	0.233984	-0.285914	0.774944	0.832406
MXAN_RS06800	1654.96	-1.74723	0.207357	-8.4262	3.57061e-17	3.48516e-16
MXAN_RS06805	16.1689	0.304622	0.758887	0.401406	0.688121	0.762594
MXAN_RS06810	625.887	0.953743	0.220583	4.32374	1.53409e-05	5.01361e-05
MXAN_RS06815	21.0261	2.38379	0.76372	3.12128	0.00180064	0.0042725
MXAN_RS06820	17.13	1.76049	0.76061	2.31458	0.0206359	0.0385919
MXAN_RS06825	122.825	-0.0582147	0.312417	-0.186336	0.852181	0.890734
MXAN_RS06830	2870.42	-0.205987	0.244023	-0.844127	0.398599	0.499943
MXAN_RS06835	2391.7	0.0247278	0.197245	0.125366	0.900234	0.927954
MXAN_RS06840	213.254	0.846297	0.26523	3.1908	0.00141879	0.00343227
MXAN_RS06845	2256.34	0.327615	0.262038	1.25026	0.211206	0.296397
MXAN_RS06850	167.387	3.54067	0.387256	9.14295	6.07699e-20	6.99812e-19
MXAN_RS06855	1056.35	-3.72298	0.235724	-15.7938	3.4336e-56	2.27897e-54
MXAN_RS06860	134.558	0.590663	0.360788	1.63715	0.1016	0.159277
MXAN_RS06865	641.218	-0.150709	0.231026	-0.652345	0.514178	0.610643
MXAN_RS06870	3884.72	0.259648	0.266473	0.974389	0.329863	0.428758
MXAN_RS06875	1255.78	0.664045	0.25985	2.55549	0.0106039	0.0212632
MXAN_RS06880	5033.43	0.495702	0.232501	2.13204	0.0330032	0.0591158
MXAN_RS06885	515.878	0.195834	0.252615	0.775228	0.438205	0.539822
MXAN_RS06890	74.8465	-0.944555	0.365611	-2.5835	0.00978041	0.0198022
MXAN_RS06895	8.01975	-1.46683	1.02757	-1.42748	0.153443	0.22632
MXAN_RS06900	580.957	-0.666135	0.22782	-2.92395	0.00345621	0.00774042
MXAN_RS06905	640.032	-1.0525	0.23414	-4.49517	6.95146e-06	2.3739e-05
MXAN_RS06910	5091.55	0.295546	0.223209	1.32407	0.185479	0.266107
MXAN_RS06915	555.361	0.192855	0.238628	0.808182	0.418986	0.52095
MXAN_RS06920	4603.38	-1.12886	0.209674	-5.38388	7.28958e-08	3.13435e-07
MXAN_RS06925	686.218	-0.212225	0.22232	-0.954591	0.339785	0.439397
MXAN_RS06930	1594.32	-0.998896	0.208836	-4.78317	1.72553e-06	6.33388e-06
MXAN_RS06935	871.058	0.15789	0.223827	0.705412	0.480554	0.578392
MXAN_RS06940	179.536	-1.0202	0.281977	-3.61802	0.000296863	0.000806922
MXAN_RS06945	232.605	-0.881473	0.255861	-3.44512	0.000570804	0.00147729
MXAN_RS06950	96.8241	0.992917	0.345233	2.87608	0.00402651	0.00888144
MXAN_RS06955	2956.62	0.707642	0.208877	3.38785	0.000704435	0.0017964
MXAN_RS06960	363.785	1.29048	0.278397	4.63538	3.5628e-06	1.26027e-05
MXAN_RS06965	451.55	0.111193	0.234444	0.474283	0.635298	0.717641
MXAN_RS06970	1769.56	-0.345402	0.208387	-1.65751	0.0974174	0.153219
MXAN_RS06975	239.975	-0.964176	0.266226	-3.62164	0.00029274	0.0007972
MXAN_RS06980	200.139	-1.13649	0.301479	-3.76972	0.000163432	0.000463384
MXAN_RS06985	823.652	1.23198	0.266232	4.62748	3.70148e-06	1.3068e-05
MXAN_RS06990	166.236	0.606759	0.284005	2.13643	0.032644	0.0585046
MXAN_RS06995	624.119	-1.53919	0.228085	-6.74832	1.49571e-11	9.21533e-11
MXAN_RS07000	49.5645	-0.76066	0.446653	-1.70302	0.0885643	0.140873
MXAN_RS07005	318.776	0.599831	0.307929	1.94795	0.0514208	0.0876769
MXAN_RS07010	455.654	-0.151378	0.223805	-0.676384	0.498797	0.596026
MXAN_RS07015	2756.87	-1.48261	0.195483	-7.58436	3.3412e-14	2.55436e-13
MXAN_RS07020	15403.5	-1.51829	0.212034	-7.1606	8.03218e-13	5.47042e-12
MXAN_RS07025	18311	-1.48	0.192967	-7.6697	1.724e-14	1.35198e-13
MXAN_RS07030	15408.2	-1.75221	0.184157	-9.51476	1.8214e-21	2.28097e-20
MXAN_RS07035	51962.9	-1.37826	0.238231	-5.78537	7.2353e-09	3.46393e-08
MXAN_RS07040	7829.67	-0.929983	0.220757	-4.2127	2.52336e-05	7.98918e-05
MXAN_RS07045	287.82	-1.6265	0.253763	-6.40953	1.45967e-10	8.1977e-10
MXAN_RS07050	5443.45	0.345407	0.22084	1.56406	0.117804	0.180576
MXAN_RS07055	616.224	0.789493	0.231663	3.40794	0.00065456	0.00167623
MXAN_RS07060	4261.67	0.673292	0.307159	2.192	0.0283795	0.0515164
MXAN_RS07065	247.587	-0.428003	0.295272	-1.44952	0.147192	0.218691
MXAN_RS07070	71.7228	0.39169	0.389766	1.00494	0.314928	0.412354
MXAN_RS07075	752.172	-1.91969	0.262594	-7.31048	2.66188e-13	1.89789e-12
MXAN_RS07080	11.1551	-1.63633	1.06616	-1.53478	0.124837	0.189764
MXAN_RS07085	2597.76	-1.09417	0.192583	-5.68155	1.33481e-08	6.19152e-08
MXAN_RS07090	1341.53	0.16955	0.221421	0.765736	0.443833	0.545343
MXAN_RS07095	216.208	0.290093	0.278978	1.03984	0.298413	0.394766
MXAN_RS07100	395.461	1.20456	0.251132	4.79654	1.61433e-06	5.94362e-06
MXAN_RS07105	891.607	0.702543	0.210978	3.32994	0.00086866	0.00218166
MXAN_RS07110	26.011	0.79801	0.624962	1.27689	0.20164	0.285139
MXAN_RS07115	181.108	0.274135	0.283973	0.965354	0.334367	0.433763
MXAN_RS07120	34.7972	0.960044	0.527662	1.81943	0.0688457	0.11331
MXAN_RS07125	1628.63	-0.12434	0.239539	-0.519079	0.603705	0.692048
MXAN_RS07130	13677	-2.32183	0.213043	-10.8984	1.17254e-27	2.05786e-26
MXAN_RS07135	2421.04	-1.85375	0.215901	-8.58613	8.99444e-18	9.19726e-17
MXAN_RS07140	1661.83	-1.95273	0.193812	-10.0753	7.10092e-24	1.00126e-22
MXAN_RS07145	291.05	-2.04939	0.258234	-7.93618	2.08502e-15	1.77421e-14
MXAN_RS07150	897.377	-0.545573	0.223564	-2.44034	0.0146735	0.0283791
MXAN_RS07155	190.661	-0.655584	0.340578	-1.92492	0.0542399	0.0917529
MXAN_RS07160	571.615	-0.256728	0.244519	-1.04993	0.293749	0.389584
MXAN_RS07165	2129.01	-1.15236	0.206601	-5.57774	2.43667e-08	1.1036e-07
MXAN_RS07170	1994.43	-0.947264	0.205684	-4.60543	4.11607e-06	1.44201e-05
MXAN_RS07175	1074.2	-0.980797	0.216726	-4.52551	6.02507e-06	2.07593e-05
MXAN_RS07180	233.367	-0.400511	0.314471	-1.2736	0.202805	0.286342
MXAN_RS07185	483.723	0.194855	0.258225	0.754593	0.450493	0.551299
MXAN_RS07190	129.617	-0.335045	0.319707	-1.04797	0.294651	0.39071
MXAN_RS07195	398.744	1.26531	0.23959	5.28114	1.28381e-07	5.35605e-07
MXAN_RS07200	103.616	-0.260176	0.324906	-0.800774	0.423262	0.525283
MXAN_RS07205	1086.5	0.800101	0.217706	3.67514	0.000237719	0.000657918
MXAN_RS07210	196.417	-0.201097	0.380062	-0.529115	0.596726	0.685446
MXAN_RS07215	174.733	-1.6504	0.501467	-3.29115	0.000997792	0.00247617
MXAN_RS07220	25.6859	-1.82155	0.823071	-2.21312	0.0268896	0.0489823
MXAN_RS07225	2.39391	-3.15052	2.1655	-1.45487	0.145706	0.216836
MXAN_RS07230	3.77197	-1.54045	1.49877	-1.02781	0.30404	0.400613
MXAN_RS07235	7.62895	-0.253789	1.26442	-0.200716	0.840921	0.882248
MXAN_RS07240	10.3954	-1.72279	0.950123	-1.81323	0.0697968	0.114694
MXAN_RS07245	25.2179	-0.939973	0.83065	-1.13161	0.257798	0.349134
MXAN_RS07250	1088.54	0.98747	0.198305	4.97955	6.37326e-07	2.47638e-06
MXAN_RS07255	389.473	-0.446354	0.229142	-1.94794	0.051422	0.0876769
MXAN_RS07260	69.1341	-0.96425	0.404403	-2.38438	0.0171081	0.0325955
MXAN_RS07265	503.014	-0.54937	0.225713	-2.43393	0.0149359	0.0288407
MXAN_RS07270	123.876	-0.591502	0.304963	-1.93959	0.0524297	0.0891243
MXAN_RS07275	303.144	0.553085	0.243373	2.27258	0.0230514	0.042672
MXAN_RS07280	16.2514	-0.519406	0.715403	-0.726033	0.467818	0.566801
MXAN_RS07285	10.7379	1.28517	0.867764	1.48102	0.138602	0.207789
MXAN_RS07290	456.884	4.49248	0.295007	15.2284	2.29254e-52	1.33903e-50
MXAN_RS07295	4.06995	1.4823	1.48333	0.999305	0.317647	0.415285
MXAN_RS07300	289.204	3.48255	0.374707	9.29404	1.48534e-20	1.75761e-19
MXAN_RS07305	259.024	-0.528543	0.260929	-2.02562	0.0428036	0.0744779
MXAN_RS07310	14.8198	-1.61842	0.843157	-1.91947	0.0549246	0.0926321
MXAN_RS07315	2.83842	-1.60094	1.65415	-0.967835	0.333127	0.43246
MXAN_RS07320	51.9196	-1.19486	0.463667	-2.57698	0.0099669	0.0201296
MXAN_RS07325	205.085	-1.34395	0.385856	-3.48305	0.000495741	0.00129821
MXAN_RS07330	110.027	-1.46247	0.341724	-4.27969	1.87153e-05	6.0407e-05
MXAN_RS07335	1263.34	-0.867282	0.213968	-4.05332	5.04965e-05	0.000154193
MXAN_RS07340	898.989	0.10094	0.202099	0.49946	0.617455	0.703063
MXAN_RS07345	543.711	0.704836	0.250481	2.81393	0.00489398	0.010587
MXAN_RS07350	196.165	0.42233	0.274518	1.53844	0.123941	0.188559
MXAN_RS07355	350.24	0.90044	0.258041	3.48952	0.000483893	0.00126946
MXAN_RS07360	104.631	0.406646	0.33711	1.20627	0.227713	0.315591
MXAN_RS07365	897.505	-2.10535	0.217228	-9.69189	3.26437e-22	4.21826e-21
MXAN_RS07370	161.109	0.0455702	0.296766	0.153556	0.87796	0.911804
MXAN_RS07375	165.467	-0.199408	0.282056	-0.706978	0.47958	0.577802
MXAN_RS07380	2790.2	0.37782	0.235077	1.60722	0.108006	0.16774
MXAN_RS07385	666.526	0.768912	0.22123	3.47562	0.000509667	0.00133087
MXAN_RS07390	15.3662	-0.700735	0.739114	-0.948074	0.343092	0.443112
MXAN_RS07395	593.359	-0.28287	0.234463	-1.20646	0.227641	0.315591
MXAN_RS07400	166.597	2.06793	0.343411	6.02174	1.7255e-09	8.7607e-09
MXAN_RS07405	2243.89	1.47941	0.202818	7.29427	3.00274e-13	2.12227e-12
MXAN_RS07410	3383.71	0.604009	0.213456	2.82966	0.00465972	0.0101162
MXAN_RS07415	1150.89	-1.71744	0.219637	-7.81946	5.30521e-15	4.36678e-14
MXAN_RS07420	4705.42	-1.90488	0.195405	-9.74839	1.87422e-22	2.45668e-21
MXAN_RS07425	3741.8	-1.68298	0.185027	-9.09586	9.38427e-20	1.06555e-18
MXAN_RS07430	600.24	-1.53165	0.218678	-7.00413	2.4852e-12	1.63759e-11
MXAN_RS07435	181.622	-1.59921	0.287149	-5.56927	2.55804e-08	1.15286e-07
MXAN_RS07440	12589.4	1.28346	0.211098	6.07993	1.20238e-09	6.19956e-09
MXAN_RS07445	2677.86	2.20363	0.225658	9.76535	1.58566e-22	2.08593e-21
MXAN_RS07450	2348.4	1.26469	0.250412	5.05043	4.40817e-07	1.74062e-06
MXAN_RS07455	354.082	-0.95955	0.233617	-4.10736	4.00216e-05	0.000124075
MXAN_RS07460	392.951	-1.19547	0.248351	-4.81361	1.48228e-06	5.49627e-06
MXAN_RS07465	218.613	-0.972535	0.28513	-3.41085	0.000647604	0.00165959
MXAN_RS07470	1594.75	-1.80837	0.231527	-7.81061	5.69126e-15	4.65828e-14
MXAN_RS07475	42.8848	0.999408	0.460096	2.17217	0.0298425	0.0539574
MXAN_RS07480	277.644	-1.25484	0.24859	-5.04785	4.46813e-07	1.76239e-06
MXAN_RS07485	2.93125	-0.142717	1.54448	-0.0924046	0.926377	0.94647
MXAN_RS07490	47.5001	-0.223792	0.430507	-0.519834	0.603179	0.691553
MXAN_RS07495	38.8737	1.1327	0.507426	2.23226	0.0255981	0.0469256
MXAN_RS07500	73.5441	-0.325697	0.363498	-0.896007	0.370249	0.471596
MXAN_RS07505	1691.37	1.90637	0.258529	7.3739	1.65709e-13	1.20984e-12
MXAN_RS07510	1161.88	0.590499	0.228863	2.58015	0.00987587	0.0199733
MXAN_RS07515	143.259	0.417744	0.299763	1.39358	0.163443	0.238469
MXAN_RS07520	618.876	0.140897	0.220947	0.637696	0.523672	0.619363
MXAN_RS07525	307.102	0.56718	0.248766	2.27997	0.0226092	0.0419279
MXAN_RS07530	156.155	2.14117	0.36094	5.93221	2.98879e-09	1.48443e-08
MXAN_RS07535	664.892	2.19356	0.252882	8.67425	4.16272e-18	4.32319e-17
MXAN_RS07540	2674.9	2.15682	0.229093	9.41461	4.74823e-21	5.75861e-20
MXAN_RS07545	287.439	1.75212	0.334751	5.2341	1.65791e-07	6.8425e-07
MXAN_RS07550	49.5225	1.95718	0.515804	3.79443	0.000147981	0.000423027
MXAN_RS07555	314.142	1.41171	0.370051	3.8149	0.000136241	0.000391303
MXAN_RS07560	199.182	0.0641525	0.270093	0.23752	0.812253	0.859832
MXAN_RS07565	63.0505	0.942658	0.395313	2.38459	0.0170982	0.0325852
MXAN_RS07570	166.812	3.41477	0.370106	9.22648	2.79675e-20	3.2881e-19
MXAN_RS07575	72.7321	3.00031	0.453975	6.60899	3.86951e-11	2.28941e-10
MXAN_RS07580	456.442	0.805943	0.228016	3.5346	0.000408398	0.00108308
MXAN_RS07585	2165.9	3.72874	0.224741	16.5912	8.0632e-62	6.39885e-60
MXAN_RS07590	1509.52	1.64816	0.282065	5.84319	5.12099e-09	2.48263e-08
MXAN_RS07595	4280.68	0.344511	0.22181	1.55318	0.120381	0.183986
MXAN_RS07600	36328.1	0.10355	0.191081	0.541914	0.587877	0.677735
MXAN_RS07605	377.306	-0.440844	0.307575	-1.43329	0.151775	0.224359
MXAN_RS07610	191.825	-0.642032	0.271063	-2.36857	0.0178568	0.0338982
MXAN_RS07615	104.208	0.317796	0.322735	0.984696	0.324773	0.423272
MXAN_RS07620	167.147	0.188774	0.288875	0.65348	0.513447	0.609937
MXAN_RS07625	1636.28	0.51836	0.2297	2.25668	0.0240283	0.0443118
MXAN_RS07630	568.204	1.7768	0.225544	7.87784	3.33095e-15	2.78571e-14
MXAN_RS07635	1885.23	0.0910168	0.191282	0.475826	0.634198	0.717095
MXAN_RS07640	1704.01	0.0696232	0.291634	0.238734	0.811312	0.859269
MXAN_RS07645	1517.07	2.00423	0.202686	9.88834	4.6772e-23	6.32375e-22
MXAN_RS07650	278.447	-0.534683	0.254048	-2.10465	0.0353215	0.0627757
MXAN_RS07655	143.923	2.75736	0.33965	8.11824	4.72996e-16	4.24766e-15
MXAN_RS07660	8.31651	-1.40471	1.12368	-1.25009	0.211266	0.296397
MXAN_RS07665	86.6729	-1.77572	0.706495	-2.51342	0.0119568	0.0236192
MXAN_RS07670	431.538	-2.58656	0.379835	-6.80969	9.78072e-12	6.11378e-11
MXAN_RS07675	21.2366	-0.858299	0.628499	-1.36563	0.172054	0.249537
MXAN_RS07680	1064	0.68769	0.200829	3.42426	0.000616481	0.00158875
MXAN_RS07685	121.834	3.80699	0.485637	7.83917	4.53549e-15	3.75012e-14
MXAN_RS07690	173.48	-0.196877	0.275927	-0.713509	0.475531	0.573954
MXAN_RS07695	58.2903	-0.579376	0.424326	-1.3654	0.172126	0.249591
MXAN_RS07700	4.22951	1.49253	1.58568	0.941258	0.346573	0.44666
MXAN_RS07705	58.5793	0.99279	0.410561	2.41813	0.0156005	0.0299892
MXAN_RS07710	373.361	1.79952	0.367771	4.89304	9.92907e-07	3.76192e-06
MXAN_RS07715	35.3671	1.20899	0.504706	2.39543	0.0166011	0.0317372
MXAN_RS07720	67.5858	1.57953	0.419975	3.76102	0.000169225	0.000479065
MXAN_RS07725	111.883	1.21392	0.332464	3.65128	0.000260933	0.000718247
MXAN_RS07730	623.916	1.60948	0.245215	6.56353	5.2547e-11	3.06182e-10
MXAN_RS07735	3796.03	3.12545	0.197957	15.7885	3.73312e-56	2.45545e-54
MXAN_RS07740	583.538	3.05385	0.254348	12.0066	3.28138e-33	7.62973e-32
MXAN_RS07745	1401.13	3.02797	0.206879	14.6364	1.64526e-48	8.34169e-47
MXAN_RS07750	163.077	3.22775	0.329325	9.8011	1.11367e-22	1.48104e-21
MXAN_RS07755	99.7958	-0.298544	0.343795	-0.868376	0.385188	0.486274
MXAN_RS07760	584.211	0.0609651	0.2149	0.283691	0.776647	0.833621
MXAN_RS07765	296.276	-0.145645	0.250743	-0.580855	0.561338	0.65385
MXAN_RS07770	60.6409	0.303045	0.410007	0.739122	0.459833	0.55982
MXAN_RS07775	86.6299	0.0488455	0.36267	0.134683	0.892862	0.922688
MXAN_RS07780	149.851	-0.134837	0.286756	-0.470215	0.638201	0.719838
MXAN_RS07785	481.364	1.88559	0.225113	8.37623	5.46519e-17	5.25018e-16
MXAN_RS07790	271.8	0.681534	0.266283	2.55944	0.0104842	0.021052
MXAN_RS07795	377.538	0.370214	0.290416	1.27477	0.20239	0.285923
MXAN_RS07800	556.604	-0.31522	0.250499	-1.25837	0.208259	0.292986
MXAN_RS07805	213.532	-0.830428	0.262495	-3.1636	0.00155832	0.00373393
MXAN_RS07810	616.475	0.273709	0.213482	1.28212	0.199801	0.283306
MXAN_RS07815	209.998	-0.233429	0.311522	-0.749316	0.453667	0.554069
MXAN_RS07820	125.452	0.194698	0.322735	0.603275	0.546326	0.639936
MXAN_RS07825	284.872	0.848235	0.249209	3.40371	0.000664783	0.00170182
MXAN_RS07830	144.56	0.136077	0.310552	0.438177	0.661258	0.738428
MXAN_RS07835	2592.25	-0.128398	0.217349	-0.590746	0.55469	0.647104
MXAN_RS07840	937.864	0.107689	0.202859	0.530858	0.595517	0.684704
MXAN_RS07845	66.4904	0.593324	0.380842	1.55793	0.119251	0.182411
MXAN_RS07850	109.348	0.454128	0.319684	1.42055	0.155446	0.228677
MXAN_RS07855	502.66	-0.236611	0.217075	-1.08999	0.275716	0.369154
MXAN_RS07860	57647.1	-0.399061	0.21909	-1.82145	0.0685388	0.112856
MXAN_RS07865	6565.45	-1.68739	0.27053	-6.23736	4.4503e-10	2.40323e-09
MXAN_RS07870	42.8248	-0.727659	0.470158	-1.54769	0.121697	0.185609
MXAN_RS07875	79.7832	-0.0362345	0.356243	-0.101713	0.918985	0.941553
MXAN_RS07880	250.161	1.958	0.321905	6.08254	1.18296e-09	6.11672e-09
MXAN_RS07885	227.431	1.40083	0.274134	5.11003	3.22112e-07	1.29145e-06
MXAN_RS07890	152.959	-0.503433	0.290449	-1.73329	0.083044	0.133254
MXAN_RS07895	9646.6	-0.114933	0.201089	-0.571552	0.567625	0.659909
MXAN_RS07900	2965.75	-0.144956	0.196338	-0.7383	0.460332	0.560241
MXAN_RS07905	88.1912	-0.621112	0.356167	-1.74388	0.0811801	0.130838
MXAN_RS07910	186.67	-1.17595	0.320596	-3.668	0.000244451	0.00067476
MXAN_RS07915	1305.86	-1.12781	0.257116	-4.3864	1.15241e-05	3.8227e-05
MXAN_RS07920	312.321	0.471796	0.251607	1.87513	0.0607751	0.101398
MXAN_RS07925	30.1832	-0.25611	0.54282	-0.471813	0.63706	0.718995
MXAN_RS07930	132.258	0.473974	0.31508	1.5043	0.132505	0.199797
MXAN_RS07935	4214.62	2.07884	0.187435	11.091	1.3871e-28	2.54453e-27
MXAN_RS07940	251.723	1.39372	0.264495	5.26937	1.36894e-07	5.69821e-07
MXAN_RS07945	491.932	1.78072	0.262833	6.77512	1.24305e-11	7.69766e-11
MXAN_RS07950	5.33428	0.949356	1.1791	0.805151	0.420732	0.522587
MXAN_RS07955	5.53304	5.83965	1.85815	3.14273	0.0016738	0.00399099
MXAN_RS07960	14.8863	2.40141	0.814688	2.94764	0.0032021	0.00721783
MXAN_RS07965	101.017	-0.70131	0.335769	-2.08867	0.0367378	0.0649922
MXAN_RS07970	53.8189	-0.416137	0.413261	-1.00696	0.313954	0.411301
MXAN_RS07975	14.0143	0.319429	0.737194	0.433304	0.664794	0.741639
MXAN_RS07980	95.7549	-0.512689	0.341315	-1.5021	0.133072	0.20061
MXAN_RS07985	355.35	-0.291502	0.230908	-1.26242	0.206799	0.291419
MXAN_RS07990	31.8189	-0.0889186	0.513075	-0.173305	0.862412	0.898982
MXAN_RS07995	164.555	2.61516	0.315784	8.28148	1.21652e-16	1.13723e-15
MXAN_RS08000	120.127	0.241312	0.330812	0.729455	0.465724	0.565107
MXAN_RS08005	21.0052	-1.70881	0.655026	-2.60877	0.00908677	0.0185056
MXAN_RS08010	917.841	5.34509	0.400165	13.3572	1.07532e-40	3.73853e-39
MXAN_RS08015	20010.8	1.23078	0.732041	1.68129	0.0927059	0.146599
MXAN_RS08020	2218.58	-1.84053	0.255633	-7.19989	6.02595e-13	4.15052e-12
MXAN_RS08025	753.228	-1.4227	0.256224	-5.55257	2.81492e-08	1.26193e-07
MXAN_RS08030	30.7298	0.792371	0.526529	1.5049	0.132351	0.199647
MXAN_RS08035	14.3712	1.11726	0.867414	1.28804	0.197732	0.2807
MXAN_RS08040	1018.23	4.38197	0.23494	18.6514	1.22959e-77	1.54779e-75
MXAN_RS08045	1506.06	3.10171	0.241978	12.8182	1.29716e-37	3.74329e-36
MXAN_RS08050	747.906	-1.14153	0.215956	-5.28594	1.25061e-07	5.23251e-07
MXAN_RS08055	41.1134	-0.696788	0.47906	-1.45449	0.14581	0.216947
MXAN_RS08060	93.1164	-1.24932	0.376754	-3.31601	0.000913123	0.00228312
MXAN_RS08065	20.6495	-0.515086	0.629435	-0.81833	0.413169	0.515229
MXAN_RS08070	51.8315	9.39021e-05	0.450813	0.000208295	0.999834	0.999834
MXAN_RS08075	36.5439	-1.66692	0.523132	-3.18642	0.00144045	0.00347547
MXAN_RS08080	32.3836	0.292239	0.515992	0.566362	0.571147	0.662726
MXAN_RS08085	8.53885	-0.462443	0.945643	-0.489025	0.624824	0.70836
MXAN_RS08090	80.2169	0.483409	0.38768	1.24693	0.212424	0.29785
MXAN_RS08095	969.859	-2.522	0.287871	-8.76088	1.93731e-18	2.04397e-17
MXAN_RS08100	14.5973	1.4494	0.79052	1.83347	0.0667325	0.110179
MXAN_RS08105	4999.05	-2.83412	0.184721	-15.3427	3.96358e-53	2.37198e-51
MXAN_RS08110	3431.48	-2.17175	0.226576	-9.58508	9.23876e-22	1.17513e-20
MXAN_RS08115	209.863	-0.835124	0.292429	-2.85582	0.00429261	0.00940587
MXAN_RS08120	1226.31	-2.92111	0.248416	-11.7589	6.35302e-32	1.38872e-30
MXAN_RS08125	824.528	-2.89726	0.278742	-10.394	2.6391e-25	4.03942e-24
MXAN_RS08130	3098.37	-3.33447	0.191323	-17.4285	5.01492e-68	4.88185e-66
MXAN_RS08135	52.4776	-0.878255	0.427284	-2.05544	0.0398367	0.0699322
MXAN_RS08140	2509.9	-2.03517	0.270389	-7.52681	5.19961e-14	3.91768e-13
MXAN_RS08145	34.2704	-0.483545	0.50535	-0.956851	0.338642	0.438374
MXAN_RS08150	38.6397	0.295748	0.482374	0.61311	0.539803	0.634026
MXAN_RS08155	8.5898	-1.22374	0.954843	-1.28161	0.199978	0.283503
MXAN_RS08160	27.1462	-1.21506	0.610163	-1.99136	0.046441	0.0801006
MXAN_RS08165	5.58272	-0.771738	1.2695	-0.607909	0.543248	0.637149
MXAN_RS08170	234.814	0.707839	0.25492	2.77671	0.00549121	0.0117467
MXAN_RS08175	26.0426	0.320346	0.599053	0.534754	0.59282	0.68214
MXAN_RS08180	178.907	1.45856	0.294646	4.95022	7.41289e-07	2.8515e-06
MXAN_RS08185	808.199	2.02756	0.785971	2.57969	0.00988885	0.0199885
MXAN_RS08190	4783.89	1.01211	0.434923	2.32709	0.0199604	0.0374432
MXAN_RS08195	375.691	1.8054	0.959903	1.88082	0.0599966	0.100168
MXAN_RS08200	10.6503	-0.371796	0.871601	-0.426567	0.669695	0.746144
MXAN_RS08205	76.9354	-0.14665	0.424333	-0.3456	0.729643	0.797128
MXAN_RS08210	382.63	-0.0176842	0.272492	-0.064898	0.948255	0.962761
MXAN_RS08215	27.0768	-0.134059	0.556864	-0.240739	0.809758	0.85831
MXAN_RS08220	494.225	2.06507	0.330022	6.25737	3.91528e-10	2.12848e-09
MXAN_RS08225	457.593	1.40408	0.298559	4.70285	2.56558e-06	9.27293e-06
MXAN_RS08230	2533.9	1.35043	0.29158	4.63142	3.63159e-06	1.28336e-05
MXAN_RS08235	717.322	2.02935	0.220991	9.18296	4.19413e-20	4.86825e-19
MXAN_RS08240	7.41575	-1.06618	1.02487	-1.04031	0.298196	0.394551
MXAN_RS08245	103.692	-0.753226	0.353495	-2.13079	0.0331061	0.0592711
MXAN_RS08250	4.96815	3.03175	1.58868	1.90834	0.0563469	0.0947246
MXAN_RS08255	12.7983	2.158	0.878593	2.4562	0.0140414	0.0272794
MXAN_RS08260	36.5883	2.8527	0.574812	4.96284	6.94695e-07	2.685e-06
MXAN_RS08265	0.444509	2.21366	4.89873	0.451885	0.651352	0.730495
MXAN_RS08270	1744.02	2.49441	0.195626	12.7509	3.08137e-37	8.68612e-36
MXAN_RS08275	535.644	2.77326	0.25986	10.6721	1.37462e-26	2.32855e-25
MXAN_RS08280	223.572	3.55151	0.338253	10.4995	8.67957e-26	1.37163e-24
MXAN_RS08285	1069.99	4.09633	0.246488	16.6188	5.09783e-62	4.09003e-60
MXAN_RS08290	284.803	0.782466	0.268215	2.91731	0.00353063	0.00789256
MXAN_RS08295	2041.98	0.491962	0.192844	2.55109	0.0107387	0.0214757
MXAN_RS08300	28.5817	-0.811345	0.551807	-1.47034	0.141469	0.211436
MXAN_RS08305	15.5166	0.0434722	0.713068	0.060965	0.951387	0.965001
MXAN_RS08310	9.04608	-0.0600735	0.931006	-0.0645253	0.948552	0.962928
MXAN_RS08315	9.76131	-0.186989	0.904523	-0.206727	0.836223	0.879215
MXAN_RS08320	14.1111	-0.965481	0.780766	-1.23658	0.216242	0.301871
MXAN_RS08325	16.1729	-1.75045	0.780057	-2.24401	0.0248321	0.0456557
MXAN_RS08330	17.6162	1.81564	0.712272	2.54908	0.0108006	0.0215924
MXAN_RS08340	203.039	3.26443	0.375865	8.68511	3.78361e-18	3.94067e-17
MXAN_RS08345	37.0276	-1.06273	0.598439	-1.77584	0.0757588	0.123051
MXAN_RS08350	25.4059	-1.14899	0.624923	-1.83861	0.0659732	0.109096
MXAN_RS08355	107.108	1.72723	0.364486	4.7388	2.14993e-06	7.81314e-06
MXAN_RS08360	122.874	0.628645	0.344926	1.82255	0.0683718	0.112631
MXAN_RS08365	94783.5	1.24587	0.283181	4.39956	1.08469e-05	3.6112e-05
MXAN_RS08375	57.0429	-0.532725	0.461493	-1.15435	0.248356	0.338609
MXAN_RS08385	7.55422	3.09253	1.25087	2.4723	0.0134247	0.0262251
MXAN_RS08390	41.5224	1.41532	0.482169	2.93531	0.00333213	0.00748781
MXAN_RS08395	362.14	-0.609621	0.380945	-1.60029	0.109535	0.169719
MXAN_RS08400	122.796	-0.560018	0.42581	-1.31518	0.188448	0.270148
MXAN_RS08405	10.3261	-1.94646	0.919072	-2.11785	0.0341876	0.0609682
MXAN_RS08410	10.1849	-2.93277	1.02923	-2.84948	0.00437902	0.00957222
MXAN_RS08415	1508.53	0.0665918	0.224412	0.296738	0.766666	0.826189
MXAN_RS08420	4321.85	6.19105	0.295539	20.9483	1.94298e-97	6.75509e-95
MXAN_RS08425	87.0718	0.697426	0.359075	1.94229	0.0521023	0.0886298
MXAN_RS08430	203.711	5.10046	0.42006	12.1422	6.30767e-34	1.51988e-32
MXAN_RS08435	478.036	0.672924	0.221309	3.04065	0.00236069	0.00546635
MXAN_RS08440	443.238	2.49963	0.301809	8.28214	1.20986e-16	1.13246e-15
MXAN_RS08445	7.80274	-1.21743	0.993056	-1.22594	0.22022	0.306369
MXAN_RS08450	55.2184	-3.05286	0.533331	-5.72414	1.03961e-08	4.90323e-08
MXAN_RS08455	1393.29	-1.94402	0.212319	-9.1561	5.38061e-20	6.20598e-19
MXAN_RS08460	982.869	-1.59565	0.221952	-7.18919	6.5177e-13	4.45977e-12
MXAN_RS08465	2166.32	-1.96292	0.193634	-10.1373	3.77494e-24	5.39351e-23
MXAN_RS08470	790.184	-1.54657	0.223454	-6.92121	4.47788e-12	2.88298e-11
MXAN_RS08475	351.414	0.0731139	0.237987	0.307218	0.758677	0.819758
MXAN_RS08480	22.697	-3.27359	0.737897	-4.43637	9.14868e-06	3.07384e-05
MXAN_RS08485	170.388	-2.28765	0.446039	-5.1288	2.91588e-07	1.17488e-06
MXAN_RS08490	1040.12	3.78932	0.255016	14.8591	6.07201e-50	3.21245e-48
MXAN_RS08495	2515.74	3.79265	0.217153	17.4653	2.63084e-68	2.6312e-66
MXAN_RS08500	78.6703	1.98199	0.414188	4.78524	1.70785e-06	6.27844e-06
MXAN_RS08505	21.8602	1.50533	0.648259	2.32211	0.0202272	0.0378857
MXAN_RS08510	64.5503	1.06699	0.39606	2.69401	0.0070599	0.0147185
MXAN_RS08515	3.619	-2.67676	1.71976	-1.55648	0.119595	0.182899
MXAN_RS08520	26.7329	0.904963	0.598077	1.51312	0.130249	0.197128
MXAN_RS08525	69.4706	-2.00923	0.437768	-4.58971	4.43858e-06	1.54905e-05
MXAN_RS08530	33.6951	-2.9923	0.596582	-5.01574	5.28299e-07	2.06816e-06
MXAN_RS08535	8.14263	0.283607	0.94852	0.298999	0.764941	0.824816
MXAN_RS08545	203.489	-0.253271	0.285741	-0.886369	0.375419	0.477182
MXAN_RS08550	259.202	0.846678	0.283413	2.98744	0.00281326	0.00640861
MXAN_RS08555	0.282402	-1.66693	4.98475	-0.334407	0.738073	0.803439
MXAN_RS08560	0.534741	-0.156107	4.02476	-0.0387867	0.96906	0.97709
MXAN_RS08565	112.904	0.914699	0.326534	2.80124	0.00509067	0.010954
MXAN_RS08570	186.912	0.783848	0.328258	2.3879	0.0169449	0.0323268
MXAN_RS08575	148.533	-0.733908	0.293251	-2.50266	0.0123263	0.0242834
MXAN_RS08580	5.35519	0.365834	1.17897	0.310301	0.756332	0.817587
MXAN_RS08585	30.5348	0.175805	0.565832	0.310702	0.756027	0.817378
MXAN_RS08590	60.739	-0.0884476	0.433858	-0.203863	0.838461	0.880553
MXAN_RS08595	747.484	-0.0906167	0.286777	-0.315983	0.752015	0.815066
MXAN_RS08600	790.182	-0.246339	0.282738	-0.871261	0.383611	0.48481
MXAN_RS08605	19.9866	0.917133	0.668765	1.37138	0.170255	0.24737
MXAN_RS08610	1.28258	-0.757568	2.26851	-0.333949	0.738418	0.803456
MXAN_RS08620	16.4343	-0.28075	0.736639	-0.381123	0.703112	0.77591
MXAN_RS08625	12.7683	-0.104564	0.777778	-0.13444	0.893055	0.922756
MXAN_RS08630	40.4713	0.704687	0.495866	1.42112	0.155281	0.228569
MXAN_RS08635	16.9678	0.351863	0.706403	0.498105	0.61841	0.70393
MXAN_RS08640	648.128	0.324414	0.212147	1.5292	0.126215	0.191659
MXAN_RS08645	4.54458	-0.534599	1.34066	-0.398757	0.690072	0.764449
MXAN_RS08650	1.44469	0.819881	2.17382	0.377162	0.706053	0.77845
MXAN_RS08655	321.142	1.47336	0.35911	4.10281	4.08156e-05	0.000126323
MXAN_RS08660	104.638	1.67171	0.349458	4.78373	1.72073e-06	6.32263e-06
MXAN_RS08665	43.9971	1.56793	0.523486	2.99517	0.00274295	0.0062739
MXAN_RS08670	110.171	0.86146	0.362096	2.3791	0.0173552	0.0330405
MXAN_RS08675	77.5639	1.11024	0.400656	2.77105	0.00558759	0.0119354
MXAN_RS08680	141.455	1.00729	0.358154	2.81244	0.00491669	0.0106266
MXAN_RS08685	3.9798	0.198555	1.32791	0.149524	0.88114	0.914519
MXAN_RS08690	149.031	0.443153	0.340097	1.30302	0.192568	0.274705
MXAN_RS08695	3.32216	-0.402611	1.48883	-0.270421	0.786837	0.839902
MXAN_RS08700	141.853	0.797355	0.295303	2.70012	0.00693137	0.0144989
MXAN_RS08710	2.607	2.07349	1.89479	1.09431	0.273819	0.36702
MXAN_RS08715	1164.72	0.551302	0.204099	2.70115	0.00691007	0.014464
MXAN_RS08720	1099.24	-0.166623	0.214654	-0.776241	0.437606	0.539397
MXAN_RS08725	814.071	0.600314	0.205851	2.91626	0.00354258	0.00791685
MXAN_RS08730	1902.2	0.384711	0.195713	1.96569	0.0493342	0.0845911
MXAN_RS08735	6172.55	0.56693	0.191574	2.95932	0.0030832	0.0069679
MXAN_RS08740	85.112	0.547486	0.393516	1.39127	0.164145	0.239301
MXAN_RS08745	25.2429	-3.49586	1.08873	-3.21095	0.00132297	0.00321645
MXAN_RS08750	306.172	-2.10159	1.04942	-2.00261	0.0452189	0.0782144
MXAN_RS08755	17.6831	-0.990059	0.722288	-1.37073	0.17046	0.247618
MXAN_RS08760	66.9462	1.13532	0.454392	2.49855	0.0124704	0.0245409
MXAN_RS08765	588.284	1.53886	0.24001	6.41165	1.43957e-10	8.09109e-10
MXAN_RS08770	45.2535	3.38517	0.577242	5.86438	4.50813e-09	2.20454e-08
MXAN_RS08775	23.6984	2.3772	0.719181	3.30543	0.000948308	0.0023622
MXAN_RS08780	193.024	4.0647	0.403571	10.0718	7.35948e-24	1.03529e-22
MXAN_RS08785	5.96837	3.37763	1.43012	2.36177	0.0181877	0.0344637
MXAN_RS08790	31.2017	-0.109021	0.545587	-0.199823	0.841619	0.882751
MXAN_RS08795	11.1641	-1.29489	0.928486	-1.39462	0.163129	0.238106
MXAN_RS08800	2.81101	-2.24053	1.87912	-1.19233	0.233132	0.321696
MXAN_RS08805	4.79042	-1.27531	1.25791	-1.01383	0.310662	0.408013
MXAN_RS08810	0.243187	-1.55795	4.99205	-0.312087	0.754974	0.816603
MXAN_RS08815	0.72691	0.720087	3.57388	0.201486	0.840319	0.881996
MXAN_RS08820	0.243187	-1.55795	4.99205	-0.312087	0.754974	0.816603
MXAN_RS08825	2.23442	-0.3883	1.83655	-0.211429	0.832552	0.87613
MXAN_RS08830	8.0342	-0.472903	0.990913	-0.47724	0.633191	0.716067
MXAN_RS08835	5.44155	-1.53773	1.25834	-1.22203	0.221695	0.308245
MXAN_RS08840	9.20299	-0.976719	0.924125	-1.05691	0.290552	0.385835
MXAN_RS08845	4.05438	-1.67791	1.44323	-1.16261	0.244988	0.334853
MXAN_RS08850	0.564803	-2.68604	4.58973	-0.585229	0.558394	0.650939
MXAN_RS08855	1.82911	-2.70963	2.31006	-1.17297	0.240807	0.330435
MXAN_RS08860	4.58644	-1.18039	1.29265	-0.913159	0.361159	0.462357
MXAN_RS08865	7.98196	-1.90439	1.16445	-1.63544	0.101957	0.159705
MXAN_RS08870	4.54725	-0.783511	1.25827	-0.62269	0.533489	0.62853
MXAN_RS08875	1.00933	1.4227	2.80423	0.507341	0.611915	0.698171
MXAN_RS08880	1.4748	2.24396	2.53558	0.88499	0.376162	0.477794
MXAN_RS08885	0	NA	NA	NA	NA	NA
MXAN_RS08890	0.504656	-0.23706	4.09546	-0.0578837	0.953841	0.966416
MXAN_RS08895	0.564803	-2.68604	4.58973	-0.585229	0.558394	0.650939
MXAN_RS08900	1.35186	-2.26048	2.97611	-0.75954	0.447529	0.548592
MXAN_RS08905	24.0306	-1.52805	0.60512	-2.52521	0.011563	0.0229345
MXAN_RS08910	2.31548	-3.10602	2.17029	-1.43115	0.152387	0.224945
MXAN_RS08915	3.50788	-0.475947	1.55602	-0.305875	0.7597	0.820499
MXAN_RS08920	1.52579	-0.0513934	2.36456	-0.0217349	0.982659	0.987529
MXAN_RS08925	4.46615	-0.501019	1.29752	-0.386137	0.699395	0.77261
MXAN_RS08930	0	NA	NA	NA	NA	NA
MXAN_RS08935	0	NA	NA	NA	NA	NA
MXAN_RS08940	1.48391	0.746142	2.3821	0.313229	0.754107	0.816603
MXAN_RS08945	0	NA	NA	NA	NA	NA
MXAN_RS08950	15.2681	0.661515	0.790984	0.836319	0.402975	0.5047
MXAN_RS08955	1.91931	2.69241	2.27191	1.18509	0.235984	0.324589
MXAN_RS08960	2.29194	0.878627	1.87317	0.469059	0.639028	0.720353
MXAN_RS08965	4.75768	-0.680479	1.37374	-0.495348	0.620354	0.705154
MXAN_RS08975	1.68788	0.259452	2.00554	0.129367	0.897067	0.925722
MXAN_RS08980	0.940035	1.43966	2.84689	0.505697	0.61307	0.69916
MXAN_RS08985	1.03027	-0.0809816	2.73854	-0.0295711	0.976409	0.982871
MXAN_RS08990	0.525589	-2.59163	3.90694	-0.663338	0.507114	0.604381
MXAN_RS08995	0.486374	-2.49154	4.84756	-0.513978	0.607267	0.694169
MXAN_RS09000	0.222254	1.27022	4.99286	0.254407	0.799181	0.850062
MXAN_RS09005	3.52616	-0.107598	1.44401	-0.0745134	0.940602	0.957209
MXAN_RS09010	5.57752	-0.650735	1.16713	-0.557553	0.57715	0.668534
MXAN_RS09015	1.28258	-0.757568	2.26851	-0.333949	0.738418	0.803456
MXAN_RS09020	1.09954	-1.77918	3.15629	-0.563692	0.572964	0.664436
MXAN_RS09025	0.282402	-1.66693	4.98475	-0.334407	0.738073	0.803439
MXAN_RS09030	1.26165	0.341563	2.51588	0.135763	0.892009	0.921936
MXAN_RS09035	0.847205	-3.27163	3.94416	-0.829486	0.40683	0.508781
MXAN_RS09040	2.28277	-0.48408	1.72336	-0.280893	0.778792	0.835154
MXAN_RS09045	3.73661	0.407538	1.39389	0.292374	0.770001	0.828315
MXAN_RS09050	147.743	-0.222755	0.323067	-0.6895	0.490509	0.588627
MXAN_RS09055	2.09973	-0.91293	1.91092	-0.477743	0.632833	0.715884
MXAN_RS09060	1.06948	-0.159143	3.09926	-0.0513486	0.959048	0.97021
MXAN_RS09065	5.91614	-1.11949	1.18275	-0.946516	0.343886	0.443745
MXAN_RS09070	3.27645	-1.83421	1.58781	-1.15518	0.248015	0.33827
MXAN_RS09075	3.6255	-1.01093	1.45042	-0.696991	0.485809	0.584042
MXAN_RS09080	0.738714	-1.00888	3.55393	-0.283877	0.776504	0.833592
MXAN_RS09085	0.252339	1.36272	4.9866	0.273277	0.78464	0.838352
MXAN_RS09090	0.243187	-1.55795	4.99205	-0.312087	0.754974	0.816603
MXAN_RS09095	0.465442	-0.141828	4.19899	-0.0337767	0.973055	0.980576
MXAN_RS09100	0	NA	NA	NA	NA	NA
MXAN_RS09105	1.20416	-0.646644	2.58871	-0.249794	0.802747	0.85286
MXAN_RS09110	1.03027	-0.0809816	2.73854	-0.0295711	0.976409	0.982871
MXAN_RS09115	1.31267	-0.697242	2.49336	-0.27964	0.779754	0.835729
MXAN_RS09120	12.5643	-0.1832	0.821906	-0.222897	0.823616	0.868962
MXAN_RS09125	46.4177	-0.573827	0.4423	-1.29737	0.194503	0.276817
MXAN_RS09130	82.5539	-0.319235	0.39544	-0.80729	0.419499	0.52141
MXAN_RS09135	14.047	-0.891797	0.751093	-1.18733	0.235096	0.323651
MXAN_RS09140	11.5812	-0.91286	0.811064	-1.12551	0.260374	0.352296
MXAN_RS09145	3.79026	-1.11988	1.39378	-0.803487	0.421693	0.523602
MXAN_RS09150	22.9767	-0.545783	0.616559	-0.885207	0.376045	0.477794
MXAN_RS09155	78.0535	-0.247682	0.370894	-0.667798	0.504263	0.601376
MXAN_RS09160	1821.12	0.245141	0.227061	1.07963	0.280309	0.37448
MXAN_RS09165	67.4091	-2.2837	0.626142	-3.64725	0.00026506	0.000727247
MXAN_RS09170	1953	-1.56382	0.448737	-3.48493	0.000492263	0.00129049
MXAN_RS09175	271.017	-1.15827	0.464921	-2.49132	0.0127268	0.0250116
MXAN_RS09180	159.486	-0.701716	0.346786	-2.02348	0.0430233	0.0747532
MXAN_RS09185	35.9715	-1.70488	0.58545	-2.91208	0.00359027	0.00800872
MXAN_RS09190	1524.53	0.898634	0.192634	4.66498	3.08652e-06	1.10122e-05
MXAN_RS09195	686.143	0.864954	0.27496	3.14575	0.00165661	0.00395518
MXAN_RS09200	191.268	-0.965287	0.277655	-3.47657	0.000507867	0.00132711
MXAN_RS09205	1595.15	-0.06245	0.211687	-0.295011	0.767985	0.827122
MXAN_RS09210	646.32	-0.50218	0.219389	-2.28899	0.0220797	0.0410292
MXAN_RS09215	218.823	0.0576758	0.280388	0.2057	0.837026	0.879298
MXAN_RS09225	1732.54	1.50122	0.222473	6.74789	1.50011e-11	9.23465e-11
MXAN_RS09230	5.818	1.10405	1.15912	0.952482	0.340852	0.440523
MXAN_RS09235	1581.07	1.11933	0.210738	5.31149	1.08731e-07	4.59136e-07
MXAN_RS09240	1422.48	0.601445	0.205423	2.92784	0.0034133	0.00765783
MXAN_RS09245	769.949	1.1203	0.248196	4.51378	6.3683e-06	2.18389e-05
MXAN_RS09250	161.253	-0.871086	0.317003	-2.74788	0.00599815	0.0127304
MXAN_RS09255	22.689	0.486301	0.593806	0.818955	0.412812	0.514958
MXAN_RS09260	129.219	1.18949	0.311252	3.82163	0.000132575	0.000381675
MXAN_RS09265	469.941	1.0603	0.25786	4.11191	3.92394e-05	0.000121754
MXAN_RS09270	499.933	0.714317	0.260876	2.73815	0.00617862	0.013064
MXAN_RS09275	312.475	0.513625	0.245749	2.09004	0.0366143	0.0648208
MXAN_RS09280	84.6467	1.20038	0.368726	3.25549	0.00113198	0.00278362
MXAN_RS09285	184.291	0.826155	0.293071	2.81896	0.00481795	0.0104379
MXAN_RS09290	1745.7	0.560612	0.196873	2.84757	0.00440538	0.0096212
MXAN_RS09295	2309.52	1.59518	0.216496	7.36817	1.72988e-13	1.25921e-12
MXAN_RS09300	118.939	1.40996	0.353037	3.99379	6.50242e-05	0.000195447
MXAN_RS09305	2286.85	0.867344	0.209776	4.13462	3.55545e-05	0.000110696
MXAN_RS09310	992.276	0.650477	0.214084	3.03842	0.0023782	0.00550167
MXAN_RS09315	809.641	1.09943	0.223722	4.91428	8.91116e-07	3.40452e-06
MXAN_RS09320	1499.68	1.07703	0.211016	5.10402	3.3251e-07	1.33049e-06
MXAN_RS09325	1427.29	1.37894	0.196033	7.03419	2.00426e-12	1.32907e-11
MXAN_RS09330	1524.5	0.978146	0.206387	4.73939	2.14367e-06	7.79427e-06
MXAN_RS09335	5171.92	-0.564893	0.182801	-3.0902	0.00200019	0.00470773
MXAN_RS09340	4340.65	-0.86032	0.212918	-4.04061	5.33113e-05	0.000162245
MXAN_RS09345	401.489	-0.160949	0.253129	-0.635839	0.524881	0.620492
MXAN_RS09350	514.066	-0.111841	0.225257	-0.496502	0.61954	0.704561
MXAN_RS09355	3376.69	1.18027	0.197021	5.99056	2.09118e-09	1.0544e-08
MXAN_RS09360	193.093	-0.702421	0.292413	-2.40215	0.0162989	0.0312332
MXAN_RS09365	2899.05	-0.844731	0.254029	-3.32533	0.000883128	0.00221343
MXAN_RS09375	748.131	-0.645001	0.232419	-2.77516	0.00551744	0.0117993
MXAN_RS09380	41.4625	-0.605417	0.463084	-1.30736	0.19109	0.273167
MXAN_RS09385	309.116	-1.1412	0.293322	-3.89061	9.99937e-05	0.00029249
MXAN_RS09390	173.011	-1.22239	0.499546	-2.44701	0.0144048	0.027926
MXAN_RS09395	11051.8	-1.86881	0.272429	-6.85981	6.89528e-12	4.35112e-11
MXAN_RS09400	191.046	-1.62304	0.31445	-5.1615	2.44978e-07	9.94211e-07
MXAN_RS09405	12022.4	-1.74608	0.350271	-4.98494	6.19801e-07	2.40957e-06
MXAN_RS09410	20514.7	-0.993754	0.29643	-3.35241	0.000801111	0.00202777
MXAN_RS09415	5661.69	0.0905501	0.20218	0.447868	0.654249	0.732618
MXAN_RS09420	3641.39	-0.189009	0.197608	-0.956484	0.338828	0.438536
MXAN_RS09425	319.958	-0.828039	0.237047	-3.49314	0.000477373	0.00125371
MXAN_RS09430	560.929	0.298546	0.248156	1.20306	0.228953	0.317129
MXAN_RS09435	76.1288	0.632894	0.36423	1.73762	0.0822776	0.132227
MXAN_RS09440	1677.73	1.55093	0.210731	7.35976	1.84236e-13	1.33576e-12
MXAN_RS09445	1038.79	1.01014	0.211472	4.77669	1.782e-06	6.53133e-06
MXAN_RS09450	3333.21	0.273387	0.189845	1.44005	0.149854	0.222013
MXAN_RS09455	44.6945	0.112082	0.458472	0.244468	0.806868	0.855958
MXAN_RS09460	212.959	-1.46413	0.284273	-5.15044	2.59871e-07	1.05231e-06
MXAN_RS09465	20.3489	-0.0718344	0.703391	-0.102126	0.918657	0.941349
MXAN_RS09470	27.3658	-0.830045	0.60443	-1.37327	0.169668	0.246763
MXAN_RS09475	171.906	-0.353256	0.27536	-1.28288	0.199532	0.282981
MXAN_RS09480	3183.97	-0.192523	0.22241	-0.865624	0.386696	0.487611
MXAN_RS09485	416.716	-1.0333	0.245165	-4.21471	2.50095e-05	7.93199e-05
MXAN_RS09490	266.041	-0.963827	0.262381	-3.67338	0.000239359	0.000661452
MXAN_RS09495	172.204	3.73959	0.515202	7.2585	3.91413e-13	2.72942e-12
MXAN_RS09500	13.5371	-0.864908	0.78627	-1.10001	0.271326	0.364212
MXAN_RS09505	549.496	0.702866	0.217381	3.23333	0.00122355	0.00299066
MXAN_RS09510	201.392	-0.278549	0.264341	-1.05375	0.291997	0.387684
MXAN_RS09515	831.923	0.157207	0.225526	0.697066	0.485762	0.584042
MXAN_RS09520	117.296	-0.314429	0.414403	-0.758751	0.448001	0.549014
MXAN_RS09525	1497.13	0.341171	0.240861	1.41646	0.15664	0.230106
MXAN_RS09530	570.268	1.57582	0.221633	7.11005	1.16003e-12	7.8203e-12
MXAN_RS09535	3603.02	-0.507949	0.329995	-1.53926	0.12374	0.188332
MXAN_RS09540	69.3132	-0.254823	0.388404	-0.656077	0.511774	0.608548
MXAN_RS09545	59.1848	-0.831031	0.406665	-2.04353	0.0410002	0.0716987
MXAN_RS09550	112.507	-0.649781	0.329216	-1.97373	0.048413	0.0831679
MXAN_RS09555	716.565	-0.410514	0.227984	-1.80063	0.0717612	0.117526
MXAN_RS09560	7.02606	0.630035	1.22921	0.512552	0.608265	0.694983
MXAN_RS09565	719.884	1.77363	0.225195	7.87598	3.38096e-15	2.81785e-14
MXAN_RS09570	194.559	1.48523	0.296758	5.00484	5.59095e-07	2.18272e-06
MXAN_RS09575	5520	4.27191	0.348311	12.2646	1.40245e-34	3.436e-33
MXAN_RS09580	50.5597	-0.528035	0.442238	-1.19401	0.232476	0.321216
MXAN_RS09585	51.475	-1.09584	0.440831	-2.48586	0.012924	0.0253447
MXAN_RS09590	795.191	0.0434145	0.224953	0.192994	0.846964	0.886931
MXAN_RS09595	533.831	-0.335826	0.248696	-1.35034	0.176905	0.255658
MXAN_RS09600	77.932	-0.416594	0.4363	-0.954833	0.339662	0.439397
MXAN_RS09605	9970.27	3.17633	0.200384	15.8512	1.37887e-56	9.4973e-55
MXAN_RS09610	156.209	-0.699042	0.316098	-2.21147	0.027003	0.0491766
MXAN_RS09615	779.304	2.36843	0.306506	7.7272	1.09941e-14	8.78208e-14
MXAN_RS09620	257.058	-0.619515	0.267061	-2.31975	0.0203543	0.0380946
MXAN_RS09625	376.131	-1.48892	0.235042	-6.33468	2.37841e-10	1.31551e-09
MXAN_RS09630	78.6865	-1.11234	0.404652	-2.74889	0.00597983	0.0126989
MXAN_RS09635	293.943	0.113782	0.255191	0.445869	0.655692	0.734005
MXAN_RS09640	379.933	-0.392404	0.250597	-1.56588	0.117377	0.180009
MXAN_RS09645	234.327	-0.028978	0.254401	-0.113907	0.909312	0.934528
MXAN_RS09650	866.789	0.139143	0.232967	0.597265	0.55033	0.642977
MXAN_RS09655	1117.65	-1.76926	0.213883	-8.27208	1.31641e-16	1.22591e-15
MXAN_RS09660	32430.4	-1.7136	0.206494	-8.29856	1.05384e-16	9.96646e-16
MXAN_RS09665	862.05	-1.5849	0.210515	-7.52868	5.12549e-14	3.86583e-13
MXAN_RS09670	3551.54	0.0458414	0.214444	0.213768	0.830728	0.87457
MXAN_RS09675	1050.46	0.671665	0.272417	2.46557	0.0136795	0.0266534
MXAN_RS09680	47.1524	0.369672	0.438728	0.8426	0.399452	0.500912
MXAN_RS09685	1266.82	-0.00207338	0.214337	-0.00967344	0.992282	0.99439
MXAN_RS09690	560.854	-0.45644	0.225465	-2.02444	0.042925	0.0746463
MXAN_RS09695	3475.17	0.384068	0.194901	1.97058	0.0487719	0.0837254
MXAN_RS09700	2608.8	0.418444	0.1916	2.18395	0.0289663	0.0525032
MXAN_RS09705	362.079	0.721551	0.236403	3.0522	0.00227169	0.00529722
MXAN_RS09710	139.813	0.882348	0.309686	2.84917	0.00438333	0.00957879
MXAN_RS09715	516.151	0.0254926	0.217826	0.117032	0.906835	0.932639
MXAN_RS09720	303.114	0.0934791	0.2509	0.372575	0.709465	0.781385
MXAN_RS09725	837.009	-0.926212	0.411276	-2.25204	0.0243196	0.0447925
MXAN_RS09730	1169.6	-1.07511	0.284547	-3.77831	0.000157899	0.000449442
MXAN_RS09735	159.455	-0.927275	0.348003	-2.66456	0.00770888	0.0159125
MXAN_RS09740	70.5934	-1.80076	0.45127	-3.99043	6.5953e-05	0.000197995
MXAN_RS09745	115.234	-0.799836	0.33361	-2.39752	0.0165065	0.0315813
MXAN_RS09750	25.7903	-2.76418	0.766354	-3.60693	0.000309846	0.000838468
MXAN_RS09755	1280.44	-3.02903	0.207483	-14.5989	2.85331e-48	1.43669e-46
MXAN_RS09760	5097.04	-3.27061	0.217817	-15.0154	5.82007e-51	3.14758e-49
MXAN_RS09765	17779.6	0.222852	0.258324	0.862685	0.388311	0.489224
MXAN_RS09770	25229.2	1.20184	0.274593	4.37678	1.20443e-05	3.97899e-05
MXAN_RS09775	3893.4	-1.96241	0.219662	-8.93376	4.11771e-19	4.52081e-18
MXAN_RS09780	38181.6	-0.393628	0.197221	-1.99587	0.0459478	0.0793061
MXAN_RS09785	274.287	-1.28352	0.251043	-5.11274	3.17516e-07	1.27513e-06
MXAN_RS09790	47.8152	-0.130853	0.432567	-0.302504	0.762268	0.822785
MXAN_RS09795	29.242	-1.04699	0.549365	-1.90582	0.0566734	0.0952296
MXAN_RS09800	22.995	-1.95726	0.655359	-2.98655	0.00282142	0.0064252
MXAN_RS09805	888.168	-0.982838	0.253437	-3.87803	0.000105306	0.000307411
MXAN_RS09810	790.98	-1.04406	0.237629	-4.39364	1.11466e-05	3.70588e-05
MXAN_RS09815	5110.26	-1.15207	0.231903	-4.96788	6.76893e-07	2.62227e-06
MXAN_RS09820	467.915	-0.409238	0.22389	-1.82786	0.0675711	0.111488
MXAN_RS09825	8914.25	1.64095	0.191944	8.54907	1.24081e-17	1.25647e-16
MXAN_RS09830	21.03	-1.98979	0.664381	-2.99496	0.00274485	0.00627496
MXAN_RS09835	170.566	-1.56632	0.282091	-5.55253	2.81562e-08	1.26193e-07
MXAN_RS09840	224.477	-0.716891	0.509146	-1.40803	0.159123	0.233191
MXAN_RS09845	108.447	-0.957471	0.605588	-1.58106	0.113864	0.175237
MXAN_RS09850	8061.99	1.94388	0.991471	1.9606	0.0499261	0.0854655
MXAN_RS09855	370.972	-1.9001	0.280274	-6.77941	1.20667e-11	7.49777e-11
MXAN_RS09860	14.5948	0.935618	0.757922	1.23445	0.217035	0.302861
MXAN_RS09865	105.811	1.28274	0.326515	3.92856	8.54543e-05	0.000252388
MXAN_RS09870	3869.68	-0.24961	0.186917	-1.3354	0.181744	0.261409
MXAN_RS09875	2625.56	-0.33784	0.197241	-1.71282	0.0867448	0.138462
MXAN_RS09880	2001.13	0.138126	0.203727	0.677995	0.497775	0.595097
MXAN_RS09885	111.565	0.530571	0.327761	1.61877	0.105496	0.164337
MXAN_RS09890	492.811	0.802425	0.222123	3.61252	0.000303239	0.000822417
MXAN_RS09895	8541.74	-1.34518	0.202766	-6.63418	3.26311e-11	1.94641e-10
MXAN_RS09900	1333.78	1.03697	0.205095	5.05603	4.28064e-07	1.69301e-06
MXAN_RS09905	293.564	0.887762	0.289275	3.06892	0.00214838	0.00502734
MXAN_RS09910	1129.05	-0.67904	0.197653	-3.43552	0.000591426	0.00152741
MXAN_RS09915	229.891	-1.27868	0.282768	-4.522	6.12573e-06	2.10763e-05
MXAN_RS09920	40.0255	-0.314422	0.492759	-0.638084	0.523419	0.61917
MXAN_RS09935	156.144	1.29782	0.317514	4.08746	4.36121e-05	0.000134464
MXAN_RS09940	4.7786	1.42781	1.29071	1.10622	0.268631	0.361525
MXAN_RS09945	1409.64	0.906589	0.199839	4.53659	5.71718e-06	1.97358e-05
MXAN_RS09950	4304.33	1.3905	0.191594	7.25756	3.94142e-13	2.74583e-12
MXAN_RS09955	425.972	0.651376	0.247153	2.63552	0.00840086	0.0172385
MXAN_RS09960	242.424	0.242365	0.250758	0.966528	0.33378	0.433155
MXAN_RS09965	321.999	-0.46655	0.337408	-1.38275	0.166742	0.242748
MXAN_RS09970	506.094	-1.34819	0.250434	-5.38341	7.30897e-08	3.14083e-07
MXAN_RS09975	1505.59	0.143992	0.213821	0.673425	0.500677	0.597783
MXAN_RS09980	1117.43	0.260054	0.218551	1.1899	0.234086	0.322708
MXAN_RS09985	4770.38	0.565473	0.200982	2.81355	0.00489983	0.0105965
MXAN_RS09990	424.598	-0.0121455	0.241017	-0.0503927	0.959809	0.970779
MXAN_RS09995	399.948	0.984375	0.231234	4.25706	2.07136e-05	6.63289e-05
MXAN_RS10000	225.327	0.336188	0.257165	1.30729	0.191116	0.273167
MXAN_RS10005	4994.58	2.29784	0.19305	11.9028	1.14406e-32	2.56221e-31
MXAN_RS10010	389.737	0.47199	0.229158	2.05968	0.0394296	0.0693174
MXAN_RS10015	115.544	-0.0687359	0.319907	-0.214862	0.829875	0.873977
MXAN_RS10020	174.451	0.127471	0.283843	0.449089	0.653368	0.731968
MXAN_RS10025	3811.29	-2.46163	0.21108	-11.6621	1.99178e-31	4.23964e-30
MXAN_RS10030	12402.4	-2.29886	0.225117	-10.2118	1.75573e-24	2.53833e-23
MXAN_RS10035	33416.9	-1.46285	0.222164	-6.58452	4.56345e-11	2.67398e-10
MXAN_RS10040	1212.49	-2.99139	0.21252	-14.0758	5.35094e-45	2.29807e-43
MXAN_RS10045	251.702	-1.68912	0.260684	-6.47959	9.19705e-11	5.25001e-10
MXAN_RS10050	800.85	-0.799754	0.210378	-3.80152	0.000143813	0.000411917
MXAN_RS10055	43475.6	-1.40786	0.273154	-5.15407	2.54899e-07	1.03275e-06
MXAN_RS10060	14301.9	-2.59808	0.181624	-14.3047	2.04405e-46	9.32726e-45
MXAN_RS10065	53.6268	-0.824954	0.412884	-1.99803	0.0457134	0.0789763
MXAN_RS10070	77.1056	-0.467914	0.35621	-1.31359	0.188985	0.270553
MXAN_RS10075	19.1526	-2.65075	0.747545	-3.54594	0.000391218	0.00104092
MXAN_RS10080	2372.3	-1.45259	0.201141	-7.22177	5.1314e-13	3.55112e-12
MXAN_RS10085	1206.98	-1.40895	0.211267	-6.66907	2.57421e-11	1.55197e-10
MXAN_RS10090	1035.86	-1.60249	0.201706	-7.94468	1.94699e-15	1.66452e-14
MXAN_RS10095	702.052	-0.169658	0.217467	-0.780154	0.4353	0.53739
MXAN_RS10100	1097	-0.0438761	0.213101	-0.205893	0.836875	0.879298
MXAN_RS10105	595.261	-0.187752	0.289468	-0.648611	0.51659	0.612973
MXAN_RS10110	4245.94	-1.91766	0.338831	-5.65963	1.51696e-08	7.00972e-08
MXAN_RS10115	948.406	4.55468	0.359817	12.6583	1.00638e-36	2.75189e-35
MXAN_RS10120	1897.33	0.153632	0.197388	0.778322	0.436379	0.538267
MXAN_RS10125	1115.7	-0.336415	0.200825	-1.67517	0.0939017	0.148297
MXAN_RS10130	776.864	-0.120864	0.244457	-0.494419	0.62101	0.705696
MXAN_RS10135	163.792	0.331055	0.281682	1.17528	0.239883	0.329393
[truncated: 5,349 more rows]

## Sheet: 0v6_DEseq
	baseMean	log2FoldChange	lfcSE	stat	pvalue	padj
MXAN_RS00015	2440.51	-0.152866	0.223463	-0.684079	0.493926	0.596285
MXAN_RS00020	14.5933	-0.305755	0.690785	-0.44262	0.658041	0.740731
MXAN_RS00025	90.4093	0.0529655	0.353321	0.149908	0.880838	0.914097
MXAN_RS00030	30.7485	-0.380502	0.497324	-0.765097	0.444214	0.550863
MXAN_RS00035	69.104	0.110359	0.398922	0.276644	0.782054	0.840148
MXAN_RS00040	867.388	-1.01696	0.259089	-3.92515	8.66766e-05	0.000297141
MXAN_RS00045	907.754	-1.01177	0.289872	-3.49042	0.000482266	0.00143028
MXAN_RS00050	4.30698	-0.498409	1.24278	-0.401044	0.688388	NA
MXAN_RS00055	154.59	-0.463354	0.371545	-1.2471	0.212361	0.304104
MXAN_RS00060	1062.85	0.782563	0.242033	3.23329	0.00122373	0.00332943
MXAN_RS00065	10.6587	-0.703569	0.794844	-0.885167	0.376067	0.482571
MXAN_RS00070	150.62	0.458111	0.305549	1.4993	0.133795	0.207895
MXAN_RS00075	13.8448	-0.879852	0.794265	-1.10776	0.267968	0.366236
MXAN_RS00080	76.2506	-0.717388	0.373405	-1.92121	0.0547058	0.0962152
MXAN_RS00085	120.969	-1.64052	0.371157	-4.42003	9.86888e-06	4.02065e-05
MXAN_RS00090	563.034	-0.851731	0.264844	-3.21597	0.00130005	0.00351254
MXAN_RS00095	1112.11	0.157816	0.263257	0.599475	0.548856	0.647763
MXAN_RS00100	51.2159	1.19198	0.649026	1.83657	0.0662739	0.113682
MXAN_RS00105	63.4775	1.78204	0.646938	2.75458	0.00587674	0.0134612
MXAN_RS00110	44.1415	0.105597	0.463795	0.227681	0.819894	0.869918
MXAN_RS00115	35.2502	-0.554593	0.523364	-1.05967	0.289295	0.389914
MXAN_RS00120	655.412	1.1437	0.244154	4.68435	2.80847e-06	1.26273e-05
MXAN_RS00125	284.913	1.1448	0.290716	3.93786	8.22109e-05	0.000282799
MXAN_RS00130	1997.99	2.39726	0.274679	8.72749	2.60386e-18	5.21814e-17
MXAN_RS00135	788.245	0.0622842	0.239911	0.259614	0.795161	0.850063
MXAN_RS00140	509.702	0.248185	0.243296	1.0201	0.307683	0.409349
MXAN_RS00145	182.508	0.512622	0.291984	1.75565	0.0791478	0.132682
MXAN_RS00150	383.661	-0.634516	0.32602	-1.94625	0.0516245	0.0915073
MXAN_RS00155	93.4703	-0.989898	0.388247	-2.54966	0.0107829	0.0231501
MXAN_RS00160	2439.96	0.0205566	0.273309	0.0752139	0.940045	0.956407
MXAN_RS00165	1229.86	-0.489671	0.236279	-2.07243	0.0382253	0.0705002
MXAN_RS00170	566.658	-1.27163	0.254777	-4.99116	6.0017e-07	2.98765e-06
MXAN_RS00175	60.6494	-1.12842	0.437853	-2.57716	0.00996157	0.0216116
MXAN_RS00180	104.168	-0.0859236	0.326308	-0.26332	0.792304	0.84843
MXAN_RS00185	145.64	0.669569	0.31535	2.12326	0.0337321	0.0635614
MXAN_RS00190	21.2259	-0.349958	0.59714	-0.586057	0.557838	0.65517
MXAN_RS00195	1.50351	1.04086	1.98857	0.523424	0.600679	NA
MXAN_RS00200	5.99279	-0.994815	1.1029	-0.902001	0.367056	0.473086
MXAN_RS00205	96.8204	-0.272757	0.346303	-0.787625	0.430916	0.538376
MXAN_RS00210	210.846	-1.07591	0.294715	-3.65068	0.000261544	0.000816407
MXAN_RS00215	24.2679	0.494083	0.552723	0.893908	0.371371	0.47762
MXAN_RS00220	111.645	-0.029686	0.323231	-0.0918414	0.926824	0.946821
MXAN_RS00225	147.596	0.53484	0.310813	1.72078	0.0852916	0.141127
MXAN_RS00230	309.872	2.56957	0.319977	8.0305	9.70737e-16	1.55807e-14
MXAN_RS00235	324.56	1.62441	0.283481	5.73023	1.00295e-08	6.70817e-08
MXAN_RS00240	407.547	0.425479	0.297387	1.43072	0.15251	0.231939
MXAN_RS00245	175.219	1.07416	0.313499	3.42636	0.000611725	0.00177372
MXAN_RS00250	308.588	0.62869	0.268712	2.33964	0.0193022	0.0388147
MXAN_RS00255	159.517	0.453962	0.300949	1.50844	0.131443	0.204739
MXAN_RS00260	558.939	0.406	0.241028	1.68445	0.0920947	0.150959
MXAN_RS00265	1320.62	0.71932	0.24167	2.97645	0.00291605	0.00718412
MXAN_RS00270	76.1951	1.97268	0.385949	5.11123	3.20071e-07	1.68289e-06
MXAN_RS00275	41.8329	-0.0257758	0.439763	-0.0586128	0.95326	0.965995
MXAN_RS00280	7.16955	-0.665939	0.945392	-0.704405	0.481181	0.585024
MXAN_RS00285	215.316	1.30673	0.328997	3.97187	7.13103e-05	0.000249089
MXAN_RS00290	296.348	-1.22886	0.272882	-4.50326	6.692e-06	2.81739e-05
MXAN_RS00295	1162.07	0.935677	0.241634	3.87229	0.000107817	0.000363222
MXAN_RS00300	750.697	0.868155	0.273033	3.17967	0.00147444	0.00394122
MXAN_RS00305	102.865	-0.358193	0.337079	-1.06264	0.287946	0.388949
MXAN_RS00310	78.1934	0.472079	0.461402	1.02314	0.306242	0.407741
MXAN_RS00315	46.0913	1.24005	0.456291	2.71768	0.00657412	0.0148649
MXAN_RS00320	90.3555	-0.245095	0.349151	-0.701976	0.482694	0.586355
MXAN_RS00325	241.931	1.44761	0.312533	4.63187	3.62376e-06	1.60158e-05
MXAN_RS00330	371.046	0.367999	0.254537	1.44576	0.148245	0.226881
MXAN_RS00335	318.283	-0.845607	0.266323	-3.17513	0.00149772	0.00399429
MXAN_RS00340	45.7617	0.163343	0.463117	0.352702	0.724312	0.795043
MXAN_RS00345	135.579	1.14818	0.337097	3.40609	0.000659009	0.00189594
MXAN_RS00350	1827.47	3.50837	0.344348	10.1884	2.23305e-24	6.6367e-23
MXAN_RS00355	420.832	1.94236	0.342429	5.67231	1.40882e-08	9.14953e-08
MXAN_RS00360	95.6203	-1.21971	0.350512	-3.4798	0.000501782	0.00148252
MXAN_RS00365	62.2544	-0.570276	0.388591	-1.46755	0.142226	0.219344
MXAN_RS00370	109.188	-0.05851	0.354519	-0.165041	0.868912	0.905176
MXAN_RS00375	712.752	4.20768	0.293131	14.3543	1.00185e-46	8.89494e-45
MXAN_RS00380	4082.98	-0.958411	0.254234	-3.7698	0.000163381	0.000532259
MXAN_RS00385	29.6704	0.445307	0.531505	0.837822	0.402131	0.508664
MXAN_RS00390	203.476	-1.23397	0.36352	-3.3945	0.000687544	0.00196754
MXAN_RS00395	91.8869	-0.192033	0.338083	-0.568006	0.570031	0.665147
MXAN_RS00400	22.3546	0.917069	0.593521	1.54513	0.122314	0.19266
MXAN_RS00405	468.109	-0.278697	0.262824	-1.06039	0.288967	0.389726
MXAN_RS00410	238.507	0.1603	0.271202	0.591073	0.554472	0.652309
MXAN_RS00415	260.928	0.0598473	0.291257	0.205479	0.837198	0.882625
MXAN_RS00420	468.857	0.736603	0.261692	2.81477	0.00488125	0.0114048
MXAN_RS00425	688.263	0.89182	0.241255	3.69659	0.000218515	0.000694457
MXAN_RS00430	339.926	0.455513	0.296634	1.53561	0.124634	0.195962
MXAN_RS00435	126.454	1.17062	0.337941	3.46397	0.000532266	0.00156402
MXAN_RS00440	66.3653	-1.20617	0.408874	-2.94998	0.00317796	0.00776392
MXAN_RS00445	168.398	0.168335	0.332397	0.506428	0.612556	0.702227
MXAN_RS00450	241.018	-2.08406	0.296972	-7.01772	2.25522e-12	2.52283e-11
MXAN_RS00455	372.16	-5.63554	0.495971	-11.3626	6.41827e-30	2.74498e-28
MXAN_RS00460	129.474	-5.81393	0.705732	-8.23816	1.74879e-16	3.01376e-15
MXAN_RS00465	196.227	-4.52756	0.585103	-7.73806	1.00948e-14	1.45092e-13
MXAN_RS00470	202.708	-2.08071	0.389637	-5.34012	9.28863e-08	5.30541e-07
MXAN_RS00475	2942.84	-3.0677	0.354876	-8.64443	5.40757e-18	1.03348e-16
MXAN_RS00480	971.39	-2.09041	0.287283	-7.27649	3.42606e-13	4.17194e-12
MXAN_RS00485	77.2736	-0.764386	0.376681	-2.02927	0.042431	0.0773216
MXAN_RS00490	161.866	-0.893748	0.296829	-3.01098	0.00260402	0.00648371
MXAN_RS00495	306.156	-0.611086	0.263402	-2.31997	0.0203423	0.0406615
MXAN_RS00500	1494.94	-0.357278	0.270872	-1.31899	0.187172	0.275167
MXAN_RS00505	120.734	-0.960315	0.333101	-2.88296	0.00393962	0.00937013
MXAN_RS00515	555.164	1.97342	0.312219	6.32063	2.60497e-10	2.19343e-09
MXAN_RS00520	40.6784	1.78948	0.479245	3.73396	0.000188494	0.000605633
MXAN_RS00525	370.758	1.36806	0.329755	4.14873	3.34319e-05	0.000123938
MXAN_RS00530	475.596	1.5779	0.269918	5.84584	5.04022e-09	3.51762e-08
MXAN_RS00535	342.078	-0.538456	0.257519	-2.09093	0.0365339	0.0678985
MXAN_RS00540	313.565	-0.532046	0.272208	-1.95455	0.0506357	0.0898777
MXAN_RS00545	40.2533	-0.656568	0.458306	-1.4326	0.151973	0.231374
MXAN_RS00550	41.7004	-0.505045	0.494755	-1.0208	0.30735	0.408984
MXAN_RS00555	467.634	-0.780559	0.24885	-3.13666	0.00170884	0.00449243
MXAN_RS00560	419.768	0.565684	0.269786	2.09679	0.0360124	0.067107
MXAN_RS00565	1372.4	1.08664	0.271286	4.00554	6.18771e-05	0.000218533
MXAN_RS00570	33.4914	-0.191423	0.479016	-0.399617	0.689439	0.765978
MXAN_RS00575	1130.69	0.489567	0.231164	2.11783	0.0341894	0.0642219
MXAN_RS00580	525.35	1.02637	0.251889	4.0747	4.6074e-05	0.000166322
MXAN_RS00585	780.452	0.476477	0.250586	1.90145	0.0572428	0.0999505
MXAN_RS00590	379.889	0.741458	0.290342	2.55374	0.0106574	0.0229297
MXAN_RS00595	548.336	0.825523	0.284903	2.89756	0.00376082	0.00900287
MXAN_RS00600	267.535	1.31402	0.30012	4.37833	1.19594e-05	4.80432e-05
MXAN_RS00605	4894.79	3.63438	0.273457	13.2905	2.6276e-40	1.843e-38
MXAN_RS00610	5774.52	3.41922	0.27306	12.5219	5.66854e-36	3.25895e-34
MXAN_RS00615	5824.07	3.36362	0.281269	11.9587	5.84595e-33	2.92882e-31
MXAN_RS00620	2635.43	3.95504	0.279992	14.1256	2.64215e-45	2.28791e-43
MXAN_RS00625	838.215	3.37897	0.284447	11.8791	1.52046e-32	7.56346e-31
MXAN_RS00630	997.993	1.91408	0.278272	6.87845	6.05072e-12	6.35326e-11
MXAN_RS00635	2387.79	1.31926	0.268956	4.90513	9.3366e-07	4.52258e-06
MXAN_RS00640	300.14	1.74069	0.345165	5.04306	4.58146e-07	2.34216e-06
MXAN_RS00645	1145.35	1.873	0.311107	6.02043	1.73954e-09	1.31478e-08
MXAN_RS00650	92.64	-1.75563	0.359842	-4.87888	1.06691e-06	5.12556e-06
MXAN_RS00655	15806.3	-3.70788	0.259191	-14.3056	2.01847e-46	1.76969e-44
MXAN_RS00660	187.601	-1.02333	0.31095	-3.29097	0.000998433	0.0027669
MXAN_RS00665	159.598	0.295636	0.355937	0.830585	0.406208	0.512712
MXAN_RS00670	173.072	0.391477	0.294955	1.32724	0.184429	0.271647
MXAN_RS00675	64.0498	0.325356	0.413243	0.787324	0.431092	0.538405
MXAN_RS00680	847.495	1.01405	0.264621	3.83207	0.00012707	0.000420609
MXAN_RS00685	68.0772	-0.167099	0.414638	-0.403001	0.686948	0.764438
MXAN_RS00690	1464.97	0.288952	0.270453	1.0684	0.285341	0.386367
MXAN_RS00695	1236.47	-0.08141	0.238059	-0.341974	0.732371	0.802382
MXAN_RS00700	4261.2	-0.0107434	0.238679	-0.0450118	0.964098	0.972416
MXAN_RS00705	208.672	-0.197158	0.29141	-0.676564	0.498682	0.60068
MXAN_RS00710	1596.33	-0.0144212	0.250145	-0.0576515	0.954026	0.966427
MXAN_RS00715	80.7997	1.11486	0.358083	3.1134	0.00184947	0.00480097
MXAN_RS00720	1158.68	1.74223	0.235616	7.39438	1.42065e-13	1.79864e-12
MXAN_RS00725	107.37	-0.28955	0.374902	-0.772334	0.439916	0.546894
MXAN_RS00730	691.938	2.51417	0.310426	8.09908	5.53774e-16	9.11777e-15
MXAN_RS00735	1100.15	2.50754	0.291685	8.59674	8.2011e-18	1.53803e-16
MXAN_RS00740	479.327	3.52501	0.347459	10.1451	3.48343e-24	1.01803e-22
MXAN_RS00745	552.498	4.43087	0.324	13.6755	1.42152e-42	1.08376e-40
MXAN_RS00750	893.601	4.40423	0.384702	11.4484	2.39527e-30	1.05663e-28
MXAN_RS00755	1297.82	5.44153	0.298303	18.2416	2.4112e-74	6.04005e-72
MXAN_RS00760	89.1076	4.99406	0.552319	9.04198	1.53856e-19	3.40425e-18
MXAN_RS00765	20.5625	-1.52426	0.615793	-2.47528	0.013313	0.0279323
MXAN_RS00770	149.45	-1.33539	0.337439	-3.95744	7.5757e-05	0.00026331
MXAN_RS00775	366.093	0.251844	0.274266	0.918247	0.35849	0.463578
MXAN_RS00780	2224.58	0.328255	0.24559	1.3366	0.181355	0.267963
MXAN_RS00785	485.288	0.559231	0.257668	2.17036	0.0299799	0.0573354
MXAN_RS00790	8.0351	1.88613	0.963479	1.95762	0.0502745	0.0892949
MXAN_RS00795	55.5186	2.20018	0.459326	4.79002	1.66763e-06	7.77194e-06
MXAN_RS00800	23.5351	2.32744	0.622495	3.73889	0.000184835	0.000594422
MXAN_RS00805	1.01117	3.48398	2.74542	1.26902	0.204435	NA
MXAN_RS00810	28.1482	1.72658	0.567412	3.0429	0.0023431	0.00590956
MXAN_RS00815	42.1502	1.51047	0.46733	3.23213	0.00122872	0.0033404
MXAN_RS00820	11.0756	0.775954	0.826879	0.938413	0.348032	0.453349
MXAN_RS00825	402.63	-1.5044	0.25545	-5.8892	3.88075e-09	2.76903e-08
MXAN_RS00830	69.8722	-0.802417	0.375376	-2.13763	0.0325466	0.0615148
MXAN_RS00835	73.1889	-1.28474	0.410088	-3.13285	0.00173121	0.00453932
MXAN_RS00840	111.854	-0.663649	0.362531	-1.8306	0.0671601	0.114921
MXAN_RS00845	209.448	0.226522	0.288922	0.784025	0.433026	0.540242
MXAN_RS00850	284.751	0.705763	0.272362	2.59127	0.00956217	0.0208548
MXAN_RS00855	1161.87	-0.222968	0.228661	-0.975101	0.32951	0.432933
MXAN_RS00860	2054.51	1.0667	0.249406	4.27699	1.89441e-05	7.29676e-05
MXAN_RS00865	405.716	-0.271222	0.27165	-0.998425	0.318073	0.420302
MXAN_RS00870	88.9402	0.393817	0.348926	1.12865	0.259044	0.356811
MXAN_RS00875	251.696	3.3454	0.303681	11.0162	3.19382e-28	1.20589e-26
MXAN_RS00880	341.583	3.07255	0.278451	11.0344	2.60678e-28	9.93692e-27
MXAN_RS00885	1016.49	2.40864	0.248784	9.68166	3.6082e-22	9.37329e-21
MXAN_RS00890	191.089	0.481794	0.332889	1.44731	0.14781	0.226386
MXAN_RS00895	968.05	1.51549	0.233655	6.48603	8.81252e-11	7.88406e-10
MXAN_RS00900	6007.93	-0.0362752	0.232291	-0.156163	0.875905	0.910297
MXAN_RS00905	69.9352	0.0783391	0.375113	0.208841	0.834572	0.880784
MXAN_RS00910	135.466	-1.1012	0.332922	-3.30769	0.00094068	0.00262552
MXAN_RS00915	56.9313	0.616578	0.424095	1.45387	0.145983	0.224054
MXAN_RS00920	104.56	-0.375022	0.335562	-1.11759	0.263741	0.361719
MXAN_RS00925	44.2857	0.75973	0.437588	1.73618	0.0825328	0.137274
MXAN_RS00930	81.1668	-0.771783	0.357631	-2.15805	0.0309242	0.0588609
MXAN_RS00935	865.966	-0.447002	0.239551	-1.86599	0.0620422	0.107183
MXAN_RS00940	396.391	-0.851438	0.271558	-3.13538	0.00171634	0.00450877
MXAN_RS00945	675.518	-1.04337	0.240138	-4.34489	1.39345e-05	5.52184e-05
MXAN_RS00950	179.51	0.882166	0.401361	2.19794	0.0279536	0.0539979
MXAN_RS00955	843.176	0.704163	0.259387	2.71472	0.00663327	0.0149793
MXAN_RS00960	232.807	-0.880882	0.323669	-2.72155	0.00649758	0.0147155
MXAN_RS00965	1356.67	-0.336908	0.234917	-1.43416	0.151527	0.230895
MXAN_RS00970	1050.7	0.590273	0.238627	2.47362	0.0133753	0.0280546
MXAN_RS00975	164.87	0.932747	0.344799	2.70519	0.00682652	0.0153909
MXAN_RS00980	175.861	-0.34074	0.317321	-1.0738	0.282911	0.383656
MXAN_RS00985	2134.25	0.165375	0.337528	0.489961	0.624162	0.711733
MXAN_RS00990	119.682	0.449144	0.322386	1.39319	0.163563	0.246081
MXAN_RS00995	201.071	0.411834	0.362406	1.13639	0.255794	0.353247
MXAN_RS01000	131.992	0.512678	0.33539	1.5286	0.126363	0.198323
MXAN_RS01005	47.6278	0.619149	0.433993	1.42664	0.153685	0.233423
MXAN_RS01010	209.592	-0.0022815	0.283538	-0.00804655	0.99358	0.995847
MXAN_RS01015	648.029	-1.18735	0.241844	-4.90959	9.12655e-07	4.43001e-06
MXAN_RS01020	5328.52	0.491662	0.23426	2.09878	0.0358359	0.0668314
MXAN_RS01025	1301.48	1.58941	0.26516	5.99415	2.04548e-09	1.52465e-08
MXAN_RS01030	13.6646	0.633335	0.707391	0.895312	0.370621	0.476891
MXAN_RS01035	161.979	0.842048	0.329888	2.55253	0.0106945	0.0230025
MXAN_RS01040	533.641	-2.77806	0.271782	-10.2216	1.58646e-24	4.75531e-23
MXAN_RS01045	3220.08	-5.95688	0.414621	-14.367	8.33116e-47	7.49163e-45
MXAN_RS01050	3427.6	-5.5282	0.470946	-11.7385	8.09091e-32	3.86052e-30
MXAN_RS01055	281.628	-0.0869199	0.263572	-0.329776	0.741569	0.808689
MXAN_RS01060	286.918	-0.166847	0.265541	-0.628329	0.529788	0.63086
MXAN_RS01065	331.138	-0.753204	0.270218	-2.78739	0.00531342	0.0122957
MXAN_RS01070	593.417	-0.97651	0.247059	-3.95254	7.73261e-05	0.000267439
MXAN_RS01075	621.794	-1.4168	0.242093	-5.85227	4.84907e-09	3.39774e-08
MXAN_RS01080	103.631	-1.27849	0.378547	-3.37735	0.000731872	0.00208249
MXAN_RS01085	186.553	-2.33394	0.339745	-6.86969	6.43427e-12	6.73581e-11
MXAN_RS01090	34.7287	-1.71064	0.517857	-3.30331	0.00095551	0.00266161
MXAN_RS01095	108.528	-1.4104	0.348026	-4.05258	5.06568e-05	0.000181956
MXAN_RS01100	62.8937	0.293631	0.406993	0.721464	0.470624	0.575681
MXAN_RS01105	38.1899	-0.298434	0.458614	-0.650729	0.515221	0.616999
MXAN_RS01110	224.692	0.36266	0.347516	1.04358	0.29668	0.397659
MXAN_RS01115	1363.94	0.751398	0.325288	2.30995	0.0208911	0.0416516
MXAN_RS01120	225.12	0.900992	0.308295	2.9225	0.00347237	0.00840414
MXAN_RS01125	354.415	0.255861	0.275837	0.927579	0.353626	0.459066
MXAN_RS01130	211.792	0.103637	0.341752	0.303252	0.761697	0.823958
MXAN_RS01135	635.85	0.0941384	0.278653	0.337833	0.735489	0.804667
MXAN_RS01140	705.115	-0.0862916	0.267599	-0.322466	0.7471	0.812931
MXAN_RS01145	596.005	0.237956	0.268435	0.886459	0.37537	0.481942
MXAN_RS01150	127.118	-0.296003	0.312192	-0.948146	0.343055	0.447746
MXAN_RS01155	2281.82	-0.223233	0.228979	-0.974907	0.329606	0.432933
MXAN_RS01160	3314	-0.145975	0.222383	-0.656412	0.511559	0.613556
MXAN_RS01165	1041.92	0.377447	0.30378	1.2425	0.214051	0.305962
MXAN_RS01170	231.926	0.130354	0.278823	0.467517	0.64013	0.724523
MXAN_RS01175	32.2156	-0.312757	0.522989	-0.598017	0.549828	0.648469
MXAN_RS01180	13.7002	0.880548	0.823472	1.06931	0.284929	0.385959
MXAN_RS01185	78.772	-0.257207	0.362984	-0.70859	0.478579	0.583175
MXAN_RS01190	41.0772	-0.0463532	0.460354	-0.10069	0.919796	0.942022
MXAN_RS01195	72.601	-2.42092	0.422493	-5.7301	1.00373e-08	6.70817e-08
MXAN_RS01200	377.667	-0.958521	0.277743	-3.45111	0.000558295	0.00163026
MXAN_RS01205	136.423	-1.79174	0.317685	-5.64	1.70048e-08	1.09223e-07
MXAN_RS01210	6.68678	-0.666181	1.18462	-0.562357	0.573873	0.669073
MXAN_RS01215	343.672	0.397739	0.260862	1.52471	0.127332	0.199431
MXAN_RS01220	92.2055	0.797911	0.368543	2.16504	0.0303843	0.0579748
MXAN_RS01225	174.384	0.439562	0.305289	1.43982	0.149919	0.229065
MXAN_RS01230	447.734	-0.265871	0.249078	-1.06742	0.285781	0.386664
MXAN_RS01235	132.005	0.571301	0.309927	1.84334	0.0652791	0.112218
MXAN_RS01240	69.2161	1.57128	0.451344	3.48134	0.000498915	0.00147529
MXAN_RS01245	45.895	-1.86158	0.473748	-3.92947	8.51316e-05	0.00029213
MXAN_RS01250	1598.01	-0.913347	0.245086	-3.72664	0.000194053	0.000621785
MXAN_RS01255	936.161	-0.445882	0.233098	-1.91285	0.055767	0.0978119
MXAN_RS01260	459.811	0.156673	0.261408	0.599342	0.548945	0.647763
MXAN_RS01265	72.2592	-0.449214	0.36471	-1.2317	0.218059	0.310725
MXAN_RS01270	157.915	0.228359	0.296599	0.769924	0.441345	0.548183
MXAN_RS01275	369.749	-0.399171	0.294077	-1.35737	0.174664	0.259499
MXAN_RS01280	44.3236	0.325095	0.447017	0.727254	0.467071	0.571933
MXAN_RS01285	117.728	1.31291	0.339377	3.8686	0.000109463	0.000367776
MXAN_RS01290	1104.12	0.566749	0.258111	2.19576	0.0281094	0.054284
MXAN_RS01295	11635.3	-1.43231	0.227506	-6.29572	3.0598e-10	2.54282e-09
MXAN_RS01300	1393.16	1.11717	0.251529	4.4415	8.93353e-06	3.66646e-05
MXAN_RS01305	208.081	0.208947	0.285187	0.732666	0.463762	0.569174
MXAN_RS01310	431.664	0.19341	0.264577	0.731017	0.464769	0.57001
MXAN_RS01315	172.067	0.0346047	0.288115	0.120107	0.904398	0.930671
MXAN_RS01320	5.13717	-0.660202	1.14811	-0.575031	0.56527	0.661462
MXAN_RS01325	3.66451	-0.532453	1.31415	-0.405169	0.685353	NA
MXAN_RS01330	30.5306	-0.0596099	0.514458	-0.115869	0.907756	0.932565
MXAN_RS01335	10.6494	-1.50395	0.823462	-1.82637	0.0677947	0.115809
MXAN_RS01340	14.2308	0.0819631	0.692551	0.11835	0.905791	0.931386
MXAN_RS01345	31.296	-0.197622	0.508064	-0.38897	0.697298	0.772445
MXAN_RS01350	11.7224	0.469102	0.752856	0.623097	0.533221	0.63321
MXAN_RS01355	10.0014	0.930762	0.818574	1.13705	0.255516	0.353037
MXAN_RS01360	62.5873	0.151638	0.389897	0.388918	0.697337	0.772445
MXAN_RS01365	231.533	0.493123	0.360831	1.36663	0.17174	0.256069
MXAN_RS01370	31.429	1.50899	0.527761	2.85924	0.00424659	0.0100423
MXAN_RS01375	68.4139	2.33072	0.431784	5.3979	6.74257e-08	3.95414e-07
MXAN_RS01380	1097.82	0.686073	0.306179	2.24076	0.0250417	0.0490074
MXAN_RS01385	424.333	1.18993	0.271944	4.37564	1.21079e-05	4.8584e-05
MXAN_RS01390	1146.97	0.911883	0.276156	3.30206	0.000959779	0.00267139
MXAN_RS01395	574.058	1.80233	0.278603	6.46916	9.85481e-11	8.72748e-10
MXAN_RS01400	175.263	2.56876	0.337881	7.60255	2.90355e-14	4.00108e-13
MXAN_RS01405	1593.29	-0.51381	0.244987	-2.09729	0.0359676	0.0670414
MXAN_RS01410	814.383	1.27155	0.263961	4.81716	1.45613e-06	6.84937e-06
MXAN_RS01415	2989.98	-0.294279	0.241133	-1.2204	0.222313	0.315407
MXAN_RS01420	10097.4	0.305055	0.237	1.28715	0.198042	0.287176
MXAN_RS01425	172.536	-0.561184	0.291982	-1.92198	0.0546081	0.0961158
MXAN_RS01430	2.54815	1.9946	1.77721	1.12232	0.261727	NA
MXAN_RS01435	13.4144	-0.0648953	0.703328	-0.0922688	0.926484	0.946821
MXAN_RS01440	298.977	0.946478	0.290267	3.26071	0.00111134	0.00304967
MXAN_RS01445	59.5304	1.64914	0.438207	3.76337	0.000167639	0.000544362
MXAN_RS01450	98.6488	0.77734	0.382424	2.03266	0.0420864	0.0767934
MXAN_RS01455	6.88904	0.564515	1.05807	0.53353	0.593667	0.686446
MXAN_RS01460	185.992	-0.526799	0.321924	-1.63641	0.101754	0.164486
MXAN_RS01465	22.8383	-0.148564	0.561148	-0.264749	0.791203	0.847639
MXAN_RS01470	46.1769	0.619048	0.440732	1.40459	0.160143	0.241454
MXAN_RS01475	35.7162	-0.0240028	0.473139	-0.0507309	0.95954	0.969492
MXAN_RS01480	30.2415	0.805514	0.508503	1.58409	0.113173	0.180614
MXAN_RS01485	1950.22	-1.75159	0.268626	-6.52056	7.00465e-11	6.34762e-10
MXAN_RS01490	62.8831	-0.193888	0.382177	-0.507324	0.611927	0.701775
MXAN_RS01495	42.9174	0.295594	0.483528	0.611327	0.540983	0.640955
MXAN_RS01500	103.827	0.301355	0.326509	0.922963	0.356027	0.461243
MXAN_RS01505	241.573	0.519203	0.301302	1.7232	0.0848526	0.140566
MXAN_RS01510	258.234	0.452763	0.28209	1.60503	0.108486	0.174045
MXAN_RS01515	587.371	0.448127	0.314109	1.42666	0.153677	0.233423
MXAN_RS01520	38.2774	2.06298	0.607662	3.39495	0.000686418	0.00196512
MXAN_RS01525	122.558	0.739876	0.331021	2.23514	0.0254084	0.0496419
MXAN_RS01530	7.82412	1.53199	0.999339	1.53301	0.125274	0.196836
MXAN_RS01535	96.6255	1.32048	0.391883	3.36958	0.000752829	0.00213693
MXAN_RS01540	109.134	1.32901	0.339536	3.91421	9.07022e-05	0.00030973
MXAN_RS01545	2529.46	0.138172	0.246683	0.560121	0.575397	0.670293
MXAN_RS01550	672.274	-1.71069	0.264346	-6.47141	9.70897e-11	8.62009e-10
MXAN_RS01555	24023.8	-1.5038	0.264554	-5.68429	1.31359e-08	8.55483e-08
MXAN_RS01560	228.624	-2.01105	0.321123	-6.26255	3.78742e-10	3.10701e-09
MXAN_RS01565	0	NA	NA	NA	NA	NA
MXAN_RS01570	0	NA	NA	NA	NA	NA
MXAN_RS01575	0	NA	NA	NA	NA	NA
MXAN_RS01580	921.004	-0.537781	1.12411	-0.478404	0.632363	0.717696
MXAN_RS01585	0	NA	NA	NA	NA	NA
MXAN_RS01590	7.67513	-0.42461	0.910241	-0.466481	0.640871	0.725128
MXAN_RS01595	59.5908	2.87921	0.522335	5.51218	3.54417e-08	2.17298e-07
MXAN_RS01600	1139.2	3.02347	0.407414	7.42112	1.16136e-13	1.48375e-12
MXAN_RS01605	3780.86	3.34319	0.389415	8.58517	9.07014e-18	1.69648e-16
MXAN_RS01610	48.4844	1.78268	0.473413	3.7656	0.000166147	0.000540016
MXAN_RS01615	1060.21	1.22505	0.231788	5.2852	1.25568e-07	7.0234e-07
MXAN_RS01620	100.824	-0.0486294	0.341388	-0.142446	0.886728	0.917737
MXAN_RS01625	7.99623	0.196643	0.923999	0.212817	0.83147	0.878303
MXAN_RS01630	16.5692	1.37842	0.724433	1.90276	0.0570713	0.0997006
MXAN_RS01635	12.1713	0.956546	0.759123	1.26007	0.207645	0.29857
MXAN_RS01640	264.512	-1.31067	0.297949	-4.39896	1.08769e-05	4.41497e-05
MXAN_RS01645	230.097	0.380776	0.356534	1.06799	0.285524	0.386466
MXAN_RS01650	109.453	-0.166462	0.32858	-0.506611	0.612428	0.702227
MXAN_RS01655	9.86302	0.212943	0.92654	0.229826	0.818227	0.869026
MXAN_RS01660	600.157	1.05824	0.299982	3.52766	0.000419248	0.00125453
MXAN_RS01665	134.607	2.15115	0.361911	5.94387	2.78374e-09	2.02964e-08
MXAN_RS01670	778.778	-1.50661	0.276163	-5.4555	4.88352e-08	2.92661e-07
MXAN_RS01675	14.9938	-1.56738	0.74066	-2.11619	0.0343286	0.0643971
MXAN_RS01680	101.521	0.537681	0.350944	1.5321	0.125498	0.197143
MXAN_RS01685	1184.46	-1.49504	0.276652	-5.40406	6.51503e-08	3.83425e-07
MXAN_RS01690	2051.3	-1.34525	0.288782	-4.65838	3.18704e-06	1.42087e-05
MXAN_RS01695	257.212	-0.661691	0.319259	-2.07258	0.0382112	0.0705002
MXAN_RS01700	15.7744	0.0968203	0.68344	0.141666	0.887344	0.91824
MXAN_RS01705	32.4239	0.423653	0.588935	0.719355	0.471922	0.576967
MXAN_RS01710	11.981	0.640632	0.755573	0.847875	0.396507	0.503147
MXAN_RS01715	185.498	-1.23062	0.304224	-4.04512	5.22964e-05	0.000187242
MXAN_RS01720	277.67	0.79839	0.298151	2.67781	0.00741054	0.016585
MXAN_RS01725	123.19	-1.04646	0.318063	-3.29012	0.00100146	0.0027731
MXAN_RS01730	200.761	-0.0247385	0.306324	-0.0807593	0.935633	0.953164
MXAN_RS01735	968.805	-0.811235	0.244966	-3.31162	0.000927564	0.00259097
MXAN_RS01740	1254.42	-0.393838	0.228132	-1.72636	0.0842833	0.139722
MXAN_RS01745	254.17	-0.158453	0.271486	-0.58365	0.559456	0.656301
MXAN_RS01750	229.51	-0.297917	0.281094	-1.05985	0.289214	0.38988
MXAN_RS01755	2772.8	-0.0741231	0.225094	-0.329299	0.74193	0.808812
MXAN_RS01760	757.517	-1.95729	0.248189	-7.8863	3.11288e-15	4.72592e-14
MXAN_RS01765	1059.7	-0.321405	0.268791	-1.19574	0.231796	0.326208
MXAN_RS01770	7843.52	-0.765759	0.251588	-3.0437	0.0023369	0.00589817
MXAN_RS01775	1732.94	-0.690241	0.259428	-2.66063	0.00779956	0.017345
MXAN_RS01780	32966.4	-1.03121	0.239854	-4.29931	1.71334e-05	6.6615e-05
MXAN_RS01785	3671.94	-1.77584	0.283466	-6.26472	3.73494e-10	3.06755e-09
MXAN_RS01790	1865.63	-1.91859	0.280211	-6.84693	7.54491e-12	7.80531e-11
MXAN_RS01795	30.0141	0.0203523	0.50215	0.0405303	0.96767	0.974794
MXAN_RS01800	160.774	-1.07655	0.401235	-2.6831	0.00729439	0.0163512
MXAN_RS01805	53.965	0.418005	0.404572	1.0332	0.301509	0.402892
MXAN_RS01810	85.1618	-1.52347	0.358635	-4.24798	2.1571e-05	8.24966e-05
MXAN_RS01815	182.221	-1.05744	0.300314	-3.52111	0.00042974	0.00128428
MXAN_RS01820	296.12	-0.130504	0.268645	-0.485784	0.62712	0.713625
MXAN_RS01825	710.347	1.37828	0.255566	5.39306	6.92682e-08	4.04873e-07
MXAN_RS01830	180.303	0.109438	0.354894	0.308367	0.757803	0.820885
MXAN_RS01835	80.3642	1.17227	0.364426	3.21675	0.00129653	0.00350573
MXAN_RS01840	195.759	-0.0980954	0.282571	-0.347153	0.728476	0.798739
MXAN_RS01845	295.677	0.293504	0.264373	1.11019	0.266918	0.365157
MXAN_RS01850	416.388	-0.0771098	0.294333	-0.261981	0.793336	0.849017
MXAN_RS01855	364.744	-0.218076	0.295371	-0.738311	0.460326	0.566145
MXAN_RS01860	231.635	2.21066	0.298031	7.41754	1.19317e-13	1.52161e-12
MXAN_RS01865	1.94916	-1.52154	1.8319	-0.830578	0.406212	NA
MXAN_RS01870	1.73862	-2.53476	2.19872	-1.15283	0.248979	NA
MXAN_RS01875	25.2033	-2.98828	0.776017	-3.8508	0.000117735	0.00039286
MXAN_RS01880	13.7299	-1.6687	0.750829	-2.22247	0.0262513	0.0511517
MXAN_RS01885	168.93	-1.27655	0.362555	-3.52098	0.000429951	0.00128436
MXAN_RS01890	61.6248	-0.235137	0.383697	-0.61282	0.539996	0.640001
MXAN_RS01895	3.08528	-2.30713	1.76977	-1.30363	0.19236	NA
MXAN_RS01900	80.084	-1.73359	0.390095	-4.44402	8.82932e-06	3.63006e-05
MXAN_RS01905	344.333	-1.01289	0.279351	-3.62589	0.000287973	0.000888624
MXAN_RS01910	705.524	-1.53232	0.317663	-4.82373	1.40897e-06	6.63701e-06
MXAN_RS01915	40.7721	0.338801	0.451136	0.750995	0.452656	0.55936
MXAN_RS01920	31.1956	0.0586631	0.496492	0.118155	0.905945	0.931386
MXAN_RS01925	702.527	0.0998618	0.239524	0.416918	0.676739	0.756176
MXAN_RS01930	402.086	0.357912	0.301699	1.18632	0.235496	0.33075
MXAN_RS01935	475.052	2.29295	0.301488	7.60545	2.83913e-14	3.92001e-13
MXAN_RS01940	37.3599	-0.719783	0.482337	-1.49228	0.135625	0.210273
MXAN_RS01945	957.736	-3.48626	0.439685	-7.929	2.20918e-15	3.44338e-14
MXAN_RS01950	4277.98	-1.97879	0.310569	-6.37149	1.872e-10	1.61902e-09
MXAN_RS01955	2462.08	-1.70275	0.320089	-5.31963	1.03979e-07	5.89104e-07
MXAN_RS01960	4921.04	-1.69598	0.331541	-5.11546	3.12978e-07	1.65055e-06
MXAN_RS01965	4206.44	-1.50772	0.352045	-4.28275	1.84594e-05	7.14159e-05
MXAN_RS01970	3359.13	-1.30006	0.329044	-3.95102	7.78185e-05	0.000269009
MXAN_RS01975	18.1599	-0.720109	0.637782	-1.12908	0.258863	0.356642
MXAN_RS01980	32.4293	1.40992	0.541863	2.60198	0.00926874	0.0202716
MXAN_RS01985	2.22966	-1.73213	1.85488	-0.933821	0.350396	NA
MXAN_RS01990	2.77001	-1.38532	1.56113	-0.887383	0.374873	NA
MXAN_RS01995	67.7856	0.810639	0.399016	2.0316	0.0421946	0.0769308
MXAN_RS02000	767.017	0.588349	0.249804	2.35524	0.0185106	0.0374699
MXAN_RS02005	504.658	-2.3222	0.298575	-7.77761	7.39087e-15	1.08225e-13
MXAN_RS02010	6.90404	-0.141198	0.971662	-0.145316	0.884461	0.916274
MXAN_RS02015	242.519	-0.531437	0.322106	-1.64988	0.0989674	0.160573
MXAN_RS02020	1188.66	-0.326095	0.263057	-1.23963	0.215111	0.307288
MXAN_RS02025	19.4085	-0.42023	0.619169	-0.678699	0.497328	0.599358
MXAN_RS02030	26.2649	-0.282382	0.56067	-0.503652	0.614506	0.70341
MXAN_RS02035	42.3477	-0.152949	0.470627	-0.324991	0.745188	0.811355
MXAN_RS02040	102.223	-0.569669	0.329213	-1.73039	0.0835597	0.138719
MXAN_RS02045	4.03797	0.3319	1.40018	0.237041	0.812625	NA
MXAN_RS02050	944.534	0.0767504	0.240667	0.318907	0.749797	0.815136
MXAN_RS02055	452.217	-2.00733	0.316783	-6.33661	2.34876e-10	1.99446e-09
MXAN_RS02060	35.0952	-2.49022	0.595034	-4.185	2.85165e-05	0.000106782
MXAN_RS02065	2.94985	2.33046	1.75528	1.32769	0.184281	NA
MXAN_RS02070	1.917	-2.74256	2.1648	-1.26689	0.205196	NA
MXAN_RS02080	328.216	1.42938	0.270428	5.28562	1.2528e-07	7.01287e-07
MXAN_RS02085	3.02158	1.60593	1.50376	1.06794	0.285548	NA
MXAN_RS02090	1323.75	2.34547	0.253839	9.23999	2.46517e-20	5.80226e-19
MXAN_RS02095	57.7538	-0.332418	0.404116	-0.82258	0.410747	0.517192
MXAN_RS02100	82.0878	-1.28493	0.574579	-2.2363	0.0253323	0.0495288
MXAN_RS02105	95.0741	-1.54708	1.28418	-1.20473	0.228309	0.322316
MXAN_RS02110	107.465	0.0485018	0.348179	0.139301	0.889212	0.920037
MXAN_RS02115	346.912	0.8826	0.261254	3.37832	0.000729302	0.00207603
MXAN_RS02120	50.635	1.08118	0.520072	2.0789	0.0376262	0.0696296
MXAN_RS02125	72.9956	0.533831	0.459189	1.16255	0.245011	0.341856
MXAN_RS02130	89.3726	-0.714917	0.419857	-1.70276	0.0886122	0.145932
MXAN_RS02135	53.7281	-1.3765	0.447639	-3.07502	0.00210489	0.00537449
MXAN_RS02140	4.85666	1.1252	1.25431	0.897065	0.369684	0.475774
MXAN_RS02145	9.67535	-0.630589	0.824328	-0.764974	0.444287	0.550863
MXAN_RS02150	2263.95	-1.42813	0.232554	-6.14105	8.19773e-10	6.5044e-09
MXAN_RS02155	130.225	-0.967362	0.32065	-3.01688	0.00255389	0.00637699
MXAN_RS02160	236.948	-1.49873	1.10292	-1.35888	0.174185	0.258952
MXAN_RS02165	213.26	-1.94476	0.388818	-5.00171	5.68239e-07	2.84485e-06
MXAN_RS02170	113.374	-1.0106	0.327647	-3.08441	0.00203957	0.00523247
MXAN_RS02175	425.548	-1.35778	0.279807	-4.85255	1.21886e-06	5.79204e-06
MXAN_RS02180	167.828	-0.669047	0.302443	-2.21215	0.0269565	0.0523748
MXAN_RS02185	57.2262	-0.623248	0.455364	-1.36868	0.171099	0.255338
MXAN_RS02190	301.829	-0.897868	0.315339	-2.84731	0.00440906	0.0103845
MXAN_RS02195	1602.22	-1.06377	0.292646	-3.63499	0.000277988	0.000862364
MXAN_RS02200	1069.78	-1.09674	0.247203	-4.43661	9.13876e-06	3.7463e-05
MXAN_RS02205	2351.66	-1.49196	0.226018	-6.60107	4.08198e-11	3.82257e-10
MXAN_RS02210	18423.1	-2.41007	0.269472	-8.94366	3.76502e-19	7.93029e-18
MXAN_RS02215	8.06796	-0.967519	0.98717	-0.980094	0.32704	0.430206
MXAN_RS02220	2041.53	-1.60207	0.234606	-6.82877	8.56436e-12	8.79844e-11
MXAN_RS02225	430.745	-1.1575	0.289734	-3.99504	6.46821e-05	0.000227409
MXAN_RS02230	46.4066	-0.487416	0.493648	-0.987375	0.323459	0.426294
MXAN_RS02235	2769.35	0.110434	0.282787	0.390521	0.696151	0.771619
MXAN_RS02240	630.959	0.454186	0.29372	1.54633	0.122026	0.192334
MXAN_RS02245	3752.12	0.622947	0.240804	2.58694	0.00968316	0.0210728
MXAN_RS02250	1686.28	-0.0108434	0.245742	-0.0441251	0.964805	0.972849
MXAN_RS02255	1736.58	0.209107	0.245186	0.85285	0.393742	0.5004
MXAN_RS02260	405.89	0.3435	0.260281	1.31973	0.186925	0.27492
MXAN_RS02265	556.382	0.935672	0.307249	3.04532	0.0023243	0.0058706
MXAN_RS02270	676.242	2.38157	0.266274	8.94403	3.75215e-19	7.92698e-18
MXAN_RS02275	5.21587	-2.52482	1.35842	-1.85865	0.0630764	0.108782
MXAN_RS02280	109.101	-1.08244	0.347874	-3.11158	0.00186089	0.00482168
MXAN_RS02285	251.855	0.391701	0.318203	1.23098	0.218331	0.310998
MXAN_RS02290	1257.53	-0.402172	0.237871	-1.69072	0.0908912	0.149238
MXAN_RS02295	2113.04	-0.556842	0.223512	-2.49133	0.0127266	0.0268545
MXAN_RS02300	142.269	-1.07531	0.313282	-3.4324	0.00059826	0.00173755
MXAN_RS02305	32.5925	-2.27661	0.708625	-3.21272	0.00131485	0.00354506
MXAN_RS02310	17.7977	0.909284	0.642727	1.41473	0.157148	0.237756
MXAN_RS02315	882.55	2.58794	0.333691	7.75551	8.79897e-15	1.27512e-13
MXAN_RS02320	571.539	-0.368469	0.266283	-1.38375	0.166436	0.249654
MXAN_RS02325	81.978	0.290546	0.379116	0.766377	0.443452	0.550124
MXAN_RS02330	25.4343	-0.676062	0.554149	-1.22	0.222465	0.315532
MXAN_RS02335	237.557	-1.7574	0.345942	-5.08005	3.77339e-07	1.95758e-06
MXAN_RS02340	612.94	-0.417246	0.27815	-1.50008	0.133594	0.207675
MXAN_RS02345	250.561	-0.598159	0.318834	-1.87608	0.0606437	0.104948
MXAN_RS02350	153.035	-0.602717	0.304906	-1.97673	0.0480719	0.0858828
MXAN_RS02355	48.6196	-0.15034	0.445931	-0.337136	0.736014	0.804991
MXAN_RS02360	671.213	1.8794	0.287822	6.52974	6.58825e-11	6.00129e-10
MXAN_RS02365	270.422	0.478036	0.273275	1.74928	0.0802418	0.134196
MXAN_RS02370	721.35	1.50021	0.249546	6.01174	1.83548e-09	1.38133e-08
MXAN_RS02375	619.291	1.76656	0.28132	6.27955	3.39563e-10	2.8053e-09
MXAN_RS02380	176.124	0.743939	0.291064	2.55593	0.0105904	0.0228205
MXAN_RS02390	2.50972	-3.16406	2.03241	-1.5568	0.119517	NA
MXAN_RS02395	27.6169	-0.676886	0.541469	-1.25009	0.211266	0.302845
MXAN_RS02400	4.94991	-1.96109	1.22085	-1.60633	0.108201	0.173667
MXAN_RS02405	112.448	-1.07133	0.345315	-3.10246	0.00191917	0.00495804
MXAN_RS02410	370.008	0.51259	0.262576	1.95216	0.0509192	0.0903484
MXAN_RS02415	11.5264	0.532944	0.77186	0.690467	0.489901	0.592893
MXAN_RS02420	33.5743	-0.85408	0.515397	-1.65713	0.0974931	0.158401
MXAN_RS02425	597.047	-1.44549	0.350288	-4.12656	3.68227e-05	0.000135081
MXAN_RS02430	8.55097	-1.05037	0.9257	-1.13468	0.256511	0.354028
MXAN_RS02440	9.75682	-0.493239	0.828003	-0.595697	0.551377	0.649758
MXAN_RS02445	2069.3	-1.3118	0.924016	-1.41968	0.155702	0.235933
MXAN_RS02450	17.2396	0.720144	0.708632	1.01625	0.309513	0.411393
MXAN_RS02455	34.6012	-2.09435	0.640205	-3.27138	0.00107024	0.00294494
MXAN_RS02460	799.091	0.339691	0.257184	1.32081	0.186565	0.274448
MXAN_RS02465	53.3551	-1.39522	0.44243	-3.15353	0.00161308	0.00427432
MXAN_RS02470	3321.06	-2.75312	0.244846	-11.2443	2.47035e-29	1.00738e-27
MXAN_RS02475	0.721785	-2.96166	3.11622	-0.950403	0.341907	NA
MXAN_RS02480	130.861	0.149697	0.311373	0.480763	0.630685	0.716376
MXAN_RS02485	42.3031	-0.263125	0.440089	-0.597889	0.549914	0.648469
MXAN_RS02490	43.3381	-0.918016	0.467501	-1.96367	0.0495688	0.0881977
MXAN_RS02495	1795.9	-0.172909	0.278574	-0.620694	0.534801	0.634596
MXAN_RS02500	76.2378	0.155507	0.357604	0.434858	0.663665	0.745627
MXAN_RS02505	1447.22	0.474962	0.23424	2.02768	0.0425933	0.0775368
MXAN_RS02510	183.598	0.731526	0.322669	2.26711	0.0233834	0.0461484
MXAN_RS02515	1112.63	0.395249	0.239909	1.6475	0.0994561	0.161291
MXAN_RS02520	155.978	1.26336	0.406015	3.11162	0.00186064	0.00482168
MXAN_RS02525	9750.86	0.880507	0.228984	3.84528	0.000120414	0.000400277
MXAN_RS02535	1421.75	1.83883	0.338573	5.43112	5.60016e-08	3.33726e-07
MXAN_RS02540	1354.75	1.74094	0.298951	5.82348	5.7635e-09	4.00249e-08
MXAN_RS02545	107.481	1.11634	0.395034	2.82593	0.00471437	0.0110591
MXAN_RS02550	31.7286	1.89765	0.554505	3.42225	0.000621057	0.00179707
MXAN_RS02555	37.9437	1.12876	0.489448	2.30619	0.0211001	0.0419966
MXAN_RS02560	181.468	-0.355876	0.29608	-1.20196	0.229378	0.323389
MXAN_RS02565	1455.27	-0.33227	0.29804	-1.11485	0.264913	0.362812
MXAN_RS02570	623.057	-1.51684	0.254253	-5.96585	2.43361e-09	1.79867e-08
MXAN_RS02575	699.105	-1.15897	0.25453	-4.55336	5.27954e-06	2.27741e-05
MXAN_RS02580	6616.66	-0.978169	0.225685	-4.33422	1.46278e-05	5.76727e-05
MXAN_RS02585	704.343	-0.417478	0.26636	-1.56735	0.117034	0.18576
MXAN_RS02590	1063.54	1.2903	0.279835	4.61092	4.0089e-06	1.76181e-05
MXAN_RS02595	443.776	0.162599	0.268551	0.605468	0.544868	0.644796
MXAN_RS02600	10.4892	-0.0943555	0.791487	-0.119213	0.905107	0.930912
MXAN_RS02605	198.069	-0.434883	0.337681	-1.28785	0.197798	0.2869
MXAN_RS02610	5412.62	-0.715665	0.271787	-2.63319	0.00845877	0.0187042
MXAN_RS02615	131.609	0.45941	0.333026	1.3795	0.16774	0.251235
MXAN_RS02620	241.609	-0.237214	0.278042	-0.853157	0.393572	0.500275
MXAN_RS02625	564.508	-0.0755536	0.281603	-0.268298	0.78847	0.845099
MXAN_RS02630	197.457	-1.31492	0.33027	-3.98133	6.85295e-05	0.000239853
MXAN_RS02635	3068.29	-0.375052	0.254317	-1.47474	0.140281	0.216678
MXAN_RS02640	179.092	0.999389	0.333388	2.99767	0.0027205	0.00675454
MXAN_RS02645	6504.08	-0.38122	0.83473	-0.456699	0.647887	0.73145
MXAN_RS02650	402.253	1.24036	0.266941	4.64658	3.37485e-06	1.49723e-05
MXAN_RS02655	387.583	0.440616	0.263831	1.67007	0.0949055	0.154878
MXAN_RS02660	1093.81	-2.31376	0.286024	-8.08939	5.99646e-16	9.804e-15
MXAN_RS02665	102.006	1.06724	0.341062	3.12916	0.00175305	0.00458961
MXAN_RS02670	10.7488	0.901672	0.878872	1.02594	0.304919	0.406546
MXAN_RS02675	8.42862	-0.668279	0.90757	-0.736339	0.461525	0.567023
MXAN_RS02680	425.113	-0.83781	0.288822	-2.90078	0.00372233	0.00891986
MXAN_RS02685	992.615	-2.18242	0.310977	-7.01795	2.25145e-12	2.52263e-11
MXAN_RS02690	694.947	-1.42566	0.297834	-4.78676	1.69498e-06	7.88889e-06
MXAN_RS02695	24.1053	-1.16963	0.642123	-1.8215	0.068531	0.116868
MXAN_RS02700	24.9524	-0.867661	0.547991	-1.58335	0.113342	0.180842
MXAN_RS02705	18.4985	-0.800639	0.731669	-1.09426	0.273839	0.372965
MXAN_RS02710	27.6153	-0.258413	0.532713	-0.485089	0.627613	0.714044
MXAN_RS02715	8217.86	-2.21924	0.285422	-7.7753	7.52691e-15	1.09987e-13
MXAN_RS02720	103.263	-0.180584	0.366022	-0.493371	0.621751	0.709907
MXAN_RS02725	642.568	-1.86606	0.29438	-6.33896	2.3132e-10	1.96903e-09
MXAN_RS02730	368.78	-0.932325	0.302463	-3.08245	0.00205306	0.00526129
MXAN_RS02735	428.42	0.289663	0.261755	1.10662	0.268459	0.366694
MXAN_RS02740	168.292	-0.395104	0.305582	-1.29296	0.196026	0.285077
MXAN_RS02745	48.9213	2.12537	0.507944	4.18425	2.86108e-05	0.000107027
MXAN_RS02750	179.813	1.30188	0.298351	4.3636	1.27937e-05	5.10149e-05
MXAN_RS02755	18.4068	0.873384	0.664774	1.31381	0.188911	0.277202
MXAN_RS02765	22.6995	-0.593049	0.572882	-1.0352	0.300575	0.401874
MXAN_RS02770	9.20905	-0.0493777	0.846099	-0.0583593	0.953462	0.965995
MXAN_RS02775	7.01505	0.680258	0.964894	0.705008	0.480805	0.584835
MXAN_RS02780	3647.07	-1.3788	0.233001	-5.91756	3.26745e-09	2.34814e-08
MXAN_RS02785	2.55687	-0.536278	1.76947	-0.303072	0.761835	NA
MXAN_RS02790	699.104	-2.29446	0.25815	-8.88809	6.2166e-19	1.28623e-17
MXAN_RS02805	20.4086	-0.309088	0.589833	-0.524026	0.600261	0.69213
MXAN_RS02810	79.0801	0.799721	0.403795	1.98051	0.0476458	0.0851867
MXAN_RS02815	31360.9	-0.144542	0.23053	-0.626998	0.530661	0.631392
MXAN_RS02820	683.452	0.000389297	0.272422	0.00142902	0.99886	0.99901
MXAN_RS02825	43.2128	1.45504	0.518695	2.8052	0.00502858	0.0117061
MXAN_RS02830	928.214	0.210214	0.235468	0.892748	0.371992	0.47813
MXAN_RS02835	3798.27	0.466366	0.225981	2.06374	0.0390426	0.0718375
MXAN_RS02840	255.535	0.842578	0.293939	2.8665	0.00415035	0.00983132
MXAN_RS02845	12432.4	-0.956869	0.327038	-2.92586	0.00343503	0.00832238
MXAN_RS02850	155.704	-1.15365	0.397142	-2.90487	0.00367403	0.00882221
MXAN_RS02855	3.92129	0.000127839	1.52515	8.38208e-05	0.999933	NA
MXAN_RS02860	20.0655	-0.346612	0.635916	-0.545058	0.585713	0.679714
MXAN_RS02865	7.39011	-1.66382	0.989224	-1.68195	0.0925793	0.151611
MXAN_RS02870	140.32	2.36047	0.364147	6.48221	9.03888e-11	8.06953e-10
MXAN_RS02875	2.96163	-0.442212	1.423	-0.310761	0.755982	NA
MXAN_RS02880	113.756	0.565232	0.331864	1.70321	0.0885296	0.145831
MXAN_RS02885	43.2924	0.170038	0.475853	0.357334	0.720842	0.791977
MXAN_RS02890	105.519	-0.0601134	0.334034	-0.179962	0.857183	0.896622
MXAN_RS02895	247.767	0.685819	0.286385	2.39474	0.0166321	0.0341703
MXAN_RS02900	575.19	0.305332	0.252773	1.20793	0.227074	0.321133
MXAN_RS02910	39.0526	-1.05749	0.49729	-2.1265	0.0334621	0.0631091
MXAN_RS02915	66.4862	-0.847836	0.415442	-2.0408	0.0412702	0.0754809
MXAN_RS02920	858.555	-0.444367	0.272763	-1.62913	0.103285	0.166652
MXAN_RS02925	249.313	0.610625	0.302267	2.02016	0.0433673	0.0787292
MXAN_RS02930	237.808	0.316955	0.326155	0.971793	0.331154	0.434639
MXAN_RS02935	222.678	-1.27199	0.294445	-4.31995	1.56065e-05	6.12899e-05
MXAN_RS02940	568.283	-1.57776	0.258503	-6.10347	1.03788e-09	8.10657e-09
MXAN_RS02945	329.437	-0.55657	0.277596	-2.00496	0.0449671	0.0812257
MXAN_RS02950	61.8449	-1.06108	0.408357	-2.59841	0.00936553	0.0204641
MXAN_RS02955	68.098	-1.01384	0.388205	-2.61162	0.00901155	0.0197935
MXAN_RS02960	188.097	1.76127	0.343071	5.13385	2.83879e-07	1.50501e-06
MXAN_RS02965	61.5514	0.819994	0.408448	2.00759	0.0446873	0.0808041
MXAN_RS02970	1076.6	0.524384	0.24733	2.12018	0.0339913	0.0639524
MXAN_RS02975	315.109	1.44132	0.267636	5.38538	7.22936e-08	4.20803e-07
MXAN_RS02980	567.616	4.26234	0.325905	13.0785	4.37177e-39	2.92034e-37
MXAN_RS02985	291.722	0.233689	0.32262	0.724347	0.468853	0.573815
MXAN_RS02990	179.131	1.06679	0.301682	3.53615	0.000406001	0.00121905
MXAN_RS02995	276.845	-0.734867	0.307668	-2.38851	0.016917	0.0346845
MXAN_RS03000	493.419	-0.627857	0.247859	-2.53312	0.0113053	0.0240799
MXAN_RS03005	6.80522	-1.76915	1.12397	-1.57403	0.115481	0.183711
MXAN_RS03010	73.7164	-0.59508	0.368318	-1.61567	0.106166	0.170947
MXAN_RS03015	173.243	-0.0922631	0.32546	-0.283485	0.776805	0.835918
MXAN_RS03020	2906.05	-1.68463	0.279932	-6.01802	1.76561e-09	1.33161e-08
MXAN_RS03025	90.0454	1.03038	0.374168	2.7538	0.00589078	0.013485
MXAN_RS03030	217.546	0.379648	0.278315	1.36409	0.172538	0.25683
MXAN_RS03035	435.7	-0.342348	0.253426	-1.35088	0.176733	0.262129
MXAN_RS03040	1037.92	0.0165397	0.230896	0.071633	0.942894	0.95822
MXAN_RS03045	85.1609	0.0783764	0.346548	0.226163	0.821075	0.870457
MXAN_RS03050	8.21112	-0.06017	0.893575	-0.0673363	0.946314	0.961076
MXAN_RS03055	9.97553	1.83819	0.87731	2.09526	0.0361479	0.0673239
MXAN_RS03060	62.8973	1.73676	0.449777	3.86138	0.00011275	0.000378024
MXAN_RS03065	257.745	0.255537	0.299016	0.854595	0.392776	0.499443
MXAN_RS03070	337.281	1.50958	0.3551	4.25113	2.12699e-05	8.14784e-05
MXAN_RS03075	367.119	0.046234	0.304881	0.151646	0.879466	0.913051
MXAN_RS03080	2049.25	0.167848	0.226514	0.741005	0.45869	0.564861
MXAN_RS03085	1124.4	-0.259016	0.249137	-1.03965	0.298503	0.399637
MXAN_RS03090	597.643	0.185086	0.249187	0.742759	0.457628	0.563815
MXAN_RS03095	118.584	0.158911	0.340626	0.466526	0.640839	0.725128
MXAN_RS03100	112.145	0.108763	0.326426	0.333193	0.738989	0.806948
MXAN_RS03105	293.658	0.274854	0.274435	1.00153	0.316572	0.41858
MXAN_RS03110	596.635	1.91058	0.284438	6.71702	1.85473e-11	1.81438e-10
MXAN_RS03115	13.9077	0.432147	0.760248	0.568429	0.569744	0.664993
MXAN_RS03120	69.6642	-0.560864	0.395808	-1.41701	0.15648	0.236898
MXAN_RS03125	618.087	0.834974	0.283929	2.94079	0.00327381	0.00797586
MXAN_RS03130	223.421	0.577965	0.317638	1.81957	0.0688243	0.117282
MXAN_RS03135	188.913	0.942966	0.299016	3.15357	0.00161288	0.00427432
MXAN_RS03140	2394.4	2.56386	0.356397	7.19382	6.30039e-13	7.51546e-12
MXAN_RS03145	263.691	1.642	0.367656	4.46612	7.96498e-06	3.29985e-05
MXAN_RS03150	60.3491	0.0613788	0.416593	0.147335	0.882867	0.915363
MXAN_RS03155	290.324	-0.40834	0.312774	-1.30554	0.191709	0.280018
MXAN_RS03160	642.116	1.15523	0.297873	3.87828	0.000105197	0.000355249
MXAN_RS03165	85.0081	-1.75264	0.371101	-4.72281	2.32605e-06	1.06079e-05
MXAN_RS03170	220.415	-1.39398	0.287511	-4.84844	1.24434e-06	5.90514e-06
MXAN_RS03175	954.195	-1.2868	0.23419	-5.49469	3.914e-08	2.38927e-07
MXAN_RS03180	3074.8	-0.168755	0.24586	-0.686386	0.49247	0.595343
MXAN_RS03185	2938.96	0.87631	0.220945	3.96619	7.30299e-05	0.000254589
MXAN_RS03190	4601.03	-0.1518	0.231944	-0.654469	0.51281	0.614741
MXAN_RS03195	394.378	0.959854	0.296285	3.23963	0.00119686	0.00326772
MXAN_RS03200	262.246	1.11516	0.273588	4.07606	4.58056e-05	0.000165609
MXAN_RS03205	894.414	1.20735	0.263194	4.58731	4.49004e-06	1.96097e-05
MXAN_RS03210	525.603	0.209563	0.251266	0.834028	0.404265	0.510812
MXAN_RS03215	110.397	-2.30996	0.371208	-6.22283	4.8827e-10	3.973e-09
MXAN_RS03220	405.996	0.0597358	0.365985	0.163219	0.870346	0.906131
MXAN_RS03225	606.653	0.886838	0.361173	2.45544	0.0140714	0.0293653
MXAN_RS03230	1790.76	0.890413	0.318317	2.79725	0.00515396	0.01199
MXAN_RS03235	107.376	0.925563	0.352186	2.62805	0.00858766	0.0189653
MXAN_RS03240	34.388	0.179135	0.499191	0.35885	0.719707	0.791179
MXAN_RS03245	19602.4	3.71339	0.298635	12.4345	1.69706e-35	9.52254e-34
MXAN_RS03250	44.7514	0.176188	0.442113	0.398514	0.690251	0.76629
MXAN_RS03255	4237.74	-1.09262	0.24056	-4.542	5.57227e-06	2.39045e-05
MXAN_RS03260	82.5301	1.25542	0.361922	3.46876	0.00052286	0.00153767
MXAN_RS03265	6.79273	1.82693	1.05692	1.72855	0.0838905	0.139202
MXAN_RS03270	153.808	-0.13189	0.301494	-0.437456	0.661781	0.743986
MXAN_RS03275	77.4713	0.190372	0.395284	0.481608	0.630084	0.715861
MXAN_RS03280	965.739	0.0686742	0.292256	0.234979	0.814225	0.865561
MXAN_RS03285	2051.89	0.220649	0.257947	0.855406	0.392326	0.499143
MXAN_RS03290	2478.95	3.36471	0.250325	13.4414	3.45878e-41	2.50102e-39
MXAN_RS03295	877.98	0.267287	0.269155	0.993059	0.320681	0.423111
MXAN_RS03300	109.289	0.771172	0.353484	2.18163	0.0291365	0.0559134
MXAN_RS03305	306.337	2.66692	0.34833	7.6563	1.91369e-14	2.67916e-13
MXAN_RS03310	2955.27	3.24519	0.311768	10.409	2.25572e-25	6.96988e-24
MXAN_RS03315	332.29	2.80097	0.427442	6.55286	5.64466e-11	5.18894e-10
MXAN_RS03320	236.072	2.53145	0.386146	6.5557	5.53831e-11	5.09786e-10
MXAN_RS03325	159.758	2.82493	0.419864	6.7282	1.71772e-11	1.69214e-10
MXAN_RS03330	1249.44	2.47037	0.410164	6.02288	1.71341e-09	1.29642e-08
MXAN_RS03335	416.599	2.21936	0.3049	7.27895	3.36422e-13	4.10376e-12
MXAN_RS03340	777.343	1.40776	0.24232	5.80952	6.26512e-09	4.32515e-08
MXAN_RS03345	360.75	2.78152	0.460052	6.04609	1.48406e-09	1.13637e-08
MXAN_RS03350	24.7556	1.67405	0.603968	2.77175	0.00557555	0.0128472
MXAN_RS03355	3720.28	2.01962	0.264267	7.64234	2.13309e-14	2.96856e-13
MXAN_RS03360	680.906	2.2241	0.278756	7.97864	1.47956e-15	2.34258e-14
MXAN_RS03365	1426.13	3.06078	0.27354	11.1895	4.58873e-29	1.82871e-27
MXAN_RS03370	12.9894	0.157503	0.720306	0.218662	0.826914	0.875071
MXAN_RS03375	270.906	1.52654	0.278621	5.47892	4.2793e-08	2.59421e-07
MXAN_RS03380	613.669	1.80013	0.257543	6.98963	2.75614e-12	3.03956e-11
MXAN_RS03385	25.0146	1.12447	0.553874	2.03019	0.0423376	0.0771715
MXAN_RS03390	11.5084	0.970191	0.794158	1.22166	0.221836	0.314908
MXAN_RS03395	108.552	2.01494	0.552828	3.64479	0.00026761	0.00083275
MXAN_RS03400	1886	0.0920684	0.230302	0.399773	0.689324	0.765978
MXAN_RS03405	148.508	-1.00098	0.335032	-2.98772	0.00281066	0.00695379
MXAN_RS03410	1.96501	-1.57253	1.93365	-0.813245	0.416078	NA
MXAN_RS03415	30.5527	1.44158	0.587175	2.45512	0.0140839	0.0293826
MXAN_RS03420	47.7474	1.29606	0.522785	2.47915	0.0131694	0.0276807
MXAN_RS03425	3.41179	0.904539	1.44735	0.624963	0.531995	NA
MXAN_RS03430	735.468	-0.414769	0.262853	-1.57795	0.114577	0.182481
MXAN_RS03435	212.885	0.120509	0.286363	0.420825	0.673883	0.754359
MXAN_RS03440	130.492	0.0485282	0.324204	0.149684	0.881014	0.914097
MXAN_RS03445	17082.8	1.14876	0.249348	4.60706	4.0841e-06	1.79324e-05
MXAN_RS03450	489.086	1.37063	0.259706	5.27763	1.30868e-07	7.29076e-07
MXAN_RS03455	561.003	1.85279	0.281134	6.59041	4.38604e-11	4.09092e-10
MXAN_RS03460	1645.96	2.17211	0.240796	9.02053	1.87183e-19	4.07734e-18
MXAN_RS03465	289.922	1.66241	0.276698	6.00805	1.87772e-09	1.40708e-08
MXAN_RS03470	36.0806	1.57627	0.486616	3.23924	0.00119847	0.00326856
MXAN_RS03475	52.9433	1.38878	0.447827	3.10116	0.00192764	0.00497758
MXAN_RS03480	1005.8	-0.220898	0.255883	-0.863278	0.387985	0.494427
MXAN_RS03485	462.042	-0.241625	0.266255	-0.907495	0.364145	0.469765
MXAN_RS03490	57.4172	0.204376	0.395026	0.517374	0.604895	0.696215
MXAN_RS03495	15087.1	3.65769	0.276285	13.2388	5.23619e-40	3.6363e-38
MXAN_RS03500	205.837	3.00027	0.325021	9.23099	2.68135e-20	6.28996e-19
MXAN_RS03505	393.863	1.18269	0.2805	4.21634	2.48296e-05	9.38335e-05
MXAN_RS03510	162.797	0.752312	0.344792	2.18193	0.0291149	0.0558873
MXAN_RS03515	408.915	1.15894	0.363875	3.185	0.00144756	0.00387675
MXAN_RS03520	1579.5	2.22201	0.246106	9.02865	1.73796e-19	3.80938e-18
MXAN_RS03525	72.9447	0.832203	0.416334	1.99888	0.0456213	0.0822802
MXAN_RS03530	84.0978	0.413222	0.357331	1.15641	0.247512	0.344523
MXAN_RS03535	890.271	0.225065	0.241121	0.933409	0.350609	0.456078
MXAN_RS03540	3978.99	0.75927	0.264505	2.87053	0.00409786	0.00971683
MXAN_RS03545	2108.28	0.551468	0.277834	1.98488	0.0471575	0.0844213
MXAN_RS03550	958.076	1.16686	0.327864	3.55898	0.0003723	0.00112314
MXAN_RS03555	3762.28	8.33962	0.417311	19.9842	7.56149e-89	2.65181e-86
MXAN_RS03560	1703.1	0.184769	0.233928	0.789853	0.429613	0.537318
MXAN_RS03565	147.176	-1.04153	0.31829	-3.27226	0.0010669	0.00293825
MXAN_RS03570	159.012	-0.622514	0.295007	-2.11017	0.0348437	0.0652413
MXAN_RS03575	132.662	-0.391238	0.350979	-1.11471	0.264976	0.362812
MXAN_RS03580	39.547	-0.490777	0.452957	-1.08349	0.278589	0.378687
MXAN_RS03585	1024.13	-0.335601	0.230123	-1.45836	0.144743	0.222539
MXAN_RS03590	1156.84	-0.79049	0.260574	-3.03365	0.00241616	0.00606547
MXAN_RS03595	14.3075	0.154256	0.702403	0.219613	0.826173	0.874419
MXAN_RS03600	242.209	0.187652	0.326988	0.573882	0.566048	0.661847
MXAN_RS03605	23.4865	1.42749	0.578171	2.46897	0.0135502	0.0283705
MXAN_RS03610	185.3	-0.776558	0.299812	-2.59015	0.00959347	0.0209147
MXAN_RS03615	21.8897	0.127746	0.599742	0.213001	0.831326	0.878303
MXAN_RS03620	850.113	-0.54847	0.233846	-2.34543	0.0190051	0.0383256
MXAN_RS03625	3083.79	-0.629438	0.240476	-2.61746	0.00885858	0.01949
MXAN_RS03630	793.139	0.0369367	0.238557	0.154834	0.876952	0.910846
MXAN_RS03635	263.1	0.0661968	0.285641	0.231748	0.816734	0.867702
MXAN_RS03640	588.688	-0.552104	0.266596	-2.07094	0.0383646	0.07072
MXAN_RS03645	1051.08	0.455914	0.246641	1.84849	0.064531	0.111045
MXAN_RS03650	1427.6	-0.364019	0.268792	-1.35427	0.175649	0.260788
MXAN_RS03655	458.691	-0.00197882	0.25861	-0.00765175	0.993895	0.995847
MXAN_RS03660	1072	0.59938	0.26177	2.28972	0.0220375	0.0436513
MXAN_RS03665	671.718	-0.822494	0.238661	-3.44628	0.000568358	0.0016562
MXAN_RS03670	290.779	-0.0780636	0.26839	-0.290859	0.771159	0.83124
MXAN_RS03675	1907.8	0.408345	0.270917	1.50727	0.131742	0.205159
MXAN_RS03680	1825.98	1.53822	0.323541	4.75434	1.991e-06	9.16329e-06
MXAN_RS03685	118.222	-0.292126	0.355753	-0.821148	0.411562	0.517979
MXAN_RS03690	453.762	0.588478	0.272669	2.15821	0.0309113	0.0588524
MXAN_RS03695	5857.22	-1.33714	0.23417	-5.71011	1.12901e-08	7.44954e-08
MXAN_RS03700	53.0275	-0.229651	0.425564	-0.539639	0.589446	0.682803
MXAN_RS03705	348.564	0.29687	0.278357	1.06651	0.286194	0.387094
MXAN_RS03710	82.0671	0.773376	0.368902	2.09643	0.0360443	0.0671487
MXAN_RS03715	1934.81	-0.349592	0.239251	-1.46119	0.143963	0.221535
MXAN_RS03720	226.962	-0.071393	0.285571	-0.25	0.802587	0.856174
MXAN_RS03725	129.44	-1.22599	0.326011	-3.76056	0.000169534	0.00055026
MXAN_RS03730	118.257	1.4998	0.341933	4.38626	1.15317e-05	4.65383e-05
MXAN_RS03735	74.7335	-0.0847354	0.378586	-0.223821	0.822897	0.871741
MXAN_RS03740	243.587	0.306192	0.295918	1.03472	0.300801	0.4021
MXAN_RS03745	573.198	-1.00513	0.295258	-3.40425	0.000663463	0.00190718
MXAN_RS03750	54.3061	-1.51757	0.514479	-2.94973	0.00318051	0.00776744
MXAN_RS03755	15.3399	0.692049	0.727623	0.95111	0.341549	0.446278
MXAN_RS03760	7.95579	0.969899	0.920816	1.0533	0.292201	0.392775
MXAN_RS03765	13.1382	0.36843	0.76059	0.484401	0.628101	0.714234
MXAN_RS03770	14.0728	0.74732	0.750617	0.995607	0.319441	0.421713
MXAN_RS03775	100.45	-1.65376	0.415219	-3.98286	6.80902e-05	0.000238435
MXAN_RS03780	370.89	-1.03626	0.293155	-3.53484	0.000408015	0.00122404
MXAN_RS03785	74.7863	-1.34201	0.414994	-3.2338	0.00122153	0.00332474
MXAN_RS03790	288.607	-1.0914	0.275981	-3.95461	7.66594e-05	0.000265925
MXAN_RS03795	549.839	-1.34183	0.249092	-5.3869	7.16831e-08	4.17943e-07
MXAN_RS03800	1465.04	0.809266	0.240761	3.36128	0.000775823	0.00219864
MXAN_RS03805	611.371	-1.47597	0.314861	-4.68768	2.76318e-06	1.24317e-05
MXAN_RS03810	329.1	-1.39167	0.33233	-4.18761	2.81905e-05	0.000105624
MXAN_RS03815	1401.74	1.22035	0.293041	4.16442	3.12147e-05	0.000116148
MXAN_RS03820	73.1955	-1.24703	0.374485	-3.32999	0.000868481	0.00243759
MXAN_RS03825	34.2983	0.129211	0.474154	0.272509	0.785231	0.842227
MXAN_RS03830	29.9437	-1.83956	0.618068	-2.9763	0.0029175	0.00718517
MXAN_RS03835	205.832	-0.210445	0.318401	-0.660945	0.508648	0.611318
MXAN_RS03840	38.8094	2.1279	0.534156	3.98367	6.78585e-05	0.000237742
MXAN_RS03845	15.7655	-0.776995	0.674205	-1.15246	0.249131	0.346295
MXAN_RS03850	36.8674	1.28507	0.499715	2.57162	0.0101225	0.0218998
MXAN_RS03855	10.1591	2.00056	0.976175	2.04939	0.0404244	0.0741079
MXAN_RS03860	75.1602	0.45735	0.401987	1.13772	0.255237	0.352894
MXAN_RS03870	1205.23	0.391234	0.269049	1.45414	0.145908	0.223988
MXAN_RS03875	2786.57	-2.18794	0.252592	-8.66196	4.63741e-18	8.96055e-17
MXAN_RS03880	79.0475	0.115751	0.354151	0.32684	0.743789	0.81046
MXAN_RS03885	13.247	0.06532	0.764157	0.0854798	0.93188	0.950998
MXAN_RS03890	7.65492	-0.0386716	0.915077	-0.0422605	0.966291	0.973746
MXAN_RS03895	560.98	0.399866	0.332971	1.2009	0.229788	0.323832
MXAN_RS03900	4.02387	0.397796	1.23857	0.321173	0.748079	NA
MXAN_RS03905	1449.51	-0.268948	0.228595	-1.17653	0.239384	0.335366
MXAN_RS03910	125.145	-0.448824	0.363574	-1.23448	0.217025	0.309581
MXAN_RS03915	1499.54	1.52314	0.265665	5.73331	9.8491e-09	6.60436e-08
MXAN_RS03920	847.64	1.64165	0.256808	6.3925	1.63193e-10	1.42015e-09
MXAN_RS03925	1847.31	3.9334	0.317726	12.3799	3.35881e-35	1.86974e-33
MXAN_RS03930	303.644	1.07098	0.28143	3.80549	0.000141524	0.000466034
MXAN_RS03935	360.974	-0.440855	0.334109	-1.31949	0.187005	0.274979
MXAN_RS03940	371.233	-1.38714	0.429226	-3.23174	0.0012304	0.00334368
MXAN_RS03945	319.638	-1.51163	0.424787	-3.55856	0.000372897	0.00112446
MXAN_RS03950	46.6735	-1.17357	0.56374	-2.08176	0.0373644	0.0692036
MXAN_RS03955	816.288	-0.502456	0.331259	-1.51681	0.129316	0.202099
MXAN_RS03960	685.986	-0.905649	0.288884	-3.135	0.00171856	0.00451238
MXAN_RS03965	541.735	0.723055	0.24676	2.9302	0.00338747	0.0082242
MXAN_RS03970	457.842	-1.52088	0.273661	-5.55752	2.73642e-08	1.70304e-07
MXAN_RS03975	155.321	-0.680217	0.314917	-2.15999	0.0307735	0.0586505
MXAN_RS03980	7.24229	0.310549	0.981697	0.316339	0.751745	0.816199
MXAN_RS03985	57.8266	1.53422	0.420902	3.64509	0.000267302	0.000832355
MXAN_RS03990	174.63	-1.94999	0.36688	-5.31506	1.0662e-07	6.02606e-07
MXAN_RS03995	87.7764	-1.8894	0.384873	-4.90916	9.14693e-07	4.43683e-06
MXAN_RS04000	47.5781	-1.02717	0.443691	-2.31505	0.02061	0.0411378
MXAN_RS04005	490.857	2.27363	0.289494	7.85381	4.03601e-15	6.04885e-14
MXAN_RS04010	73.6482	-0.140704	0.377962	-0.37227	0.709692	0.782423
MXAN_RS04015	34.5681	-0.0618769	0.472061	-0.131078	0.895713	0.924446
MXAN_RS04020	151.252	-0.728813	0.303282	-2.40308	0.0162575	0.0334988
MXAN_RS04025	114.307	-0.646678	0.326463	-1.98086	0.047607	0.0851391
MXAN_RS04030	107.658	-0.799026	0.346789	-2.30407	0.0212185	0.0421964
MXAN_RS04035	132.084	-0.597822	0.308638	-1.93697	0.0527493	0.0932889
MXAN_RS04040	2006.04	0.301307	0.293341	1.02716	0.304347	0.405912
MXAN_RS04045	304.351	-0.343003	0.271595	-1.26292	0.206618	0.297581
MXAN_RS04050	281.82	-0.808408	0.278943	-2.89811	0.00375414	0.00898995
MXAN_RS04055	2.78325	-0.238985	1.49055	-0.160334	0.872618	NA
MXAN_RS04060	285.406	0.054993	0.262497	0.209499	0.834059	0.880374
MXAN_RS04065	694.139	0.781523	0.262797	2.97386	0.00294074	0.00723225
MXAN_RS04070	11.5273	0.830955	0.791381	1.05001	0.293715	0.394281
MXAN_RS04075	884.176	1.94508	0.286504	6.78901	1.12909e-11	1.14277e-10
MXAN_RS04080	1047.26	-0.479244	0.252178	-1.90042	0.0573778	0.100161
MXAN_RS04085	2734.52	-1.7474	0.255156	-6.84835	7.47065e-12	7.7399e-11
MXAN_RS04090	730.591	-2.17346	0.241334	-9.00599	2.13723e-19	4.61246e-18
MXAN_RS04095	3599.71	-1.31843	0.223306	-5.90416	3.54443e-09	2.53939e-08
MXAN_RS04100	715.999	-1.03131	0.26485	-3.89392	9.86356e-05	0.000335027
MXAN_RS04105	165.475	-1.27349	0.378186	-3.36735	0.000758934	0.00215251
MXAN_RS04110	372.041	-4.3318	0.474645	-9.12639	7.08227e-20	1.60242e-18
MXAN_RS04115	7.26556	-0.285088	0.964651	-0.295535	0.767586	0.828666
MXAN_RS04120	236.012	-0.330717	0.289649	-1.14178	0.253544	0.351246
MXAN_RS04125	80.2702	0.378122	0.381662	0.990724	0.32182	0.424454
MXAN_RS04130	122.762	0.0154566	0.314446	0.0491549	0.960796	0.970202
MXAN_RS04135	832.159	-1.42927	0.335309	-4.26254	2.02113e-05	7.76779e-05
MXAN_RS04140	1302.62	-1.02039	0.324042	-3.14895	0.0016386	0.00433213
MXAN_RS04145	1393.12	-1.08799	0.331575	-3.28127	0.00103341	0.00285368
MXAN_RS04150	37.0717	-1.06776	0.512119	-2.08498	0.0370715	0.0687701
MXAN_RS04155	233.224	0.125441	0.295605	0.424352	0.671309	0.752236
MXAN_RS04160	200.896	1.33046	0.286535	4.64328	3.42926e-06	1.51849e-05
MXAN_RS04165	78.8014	0.248869	0.375813	0.662216	0.507833	0.610548
MXAN_RS04170	968.051	-0.822929	0.283661	-2.9011	0.00371855	0.00891384
MXAN_RS04175	1764.37	0.469224	0.234175	2.00374	0.0450982	0.0814205
MXAN_RS04180	48.7594	-0.811263	0.422977	-1.91798	0.0551133	0.0969076
MXAN_RS04185	1147.77	-0.0760644	0.269484	-0.28226	0.777744	0.836673
MXAN_RS04190	346.958	-1.11446	0.350937	-3.17568	0.00149487	0.00398908
MXAN_RS04195	478.483	-1.8567	0.451643	-4.111	3.9395e-05	0.000143765
MXAN_RS04200	128.568	-0.298652	0.315877	-0.945469	0.34442	0.44936
MXAN_RS04205	142.56	-0.0465937	0.318486	-0.146297	0.883687	0.916077
MXAN_RS04210	1074.52	-0.39814	0.231986	-1.71622	0.0861214	0.142365
MXAN_RS04215	96.1393	-0.413913	0.390252	-1.06063	0.288857	0.389726
MXAN_RS04220	278.023	0.850289	0.297009	2.86284	0.00419862	0.0099356
MXAN_RS04225	1548.81	0.0952274	0.246828	0.385804	0.699641	0.774241
MXAN_RS04230	844.532	0.917802	0.238872	3.84224	0.000121917	0.000404699
MXAN_RS04235	2246.17	0.437557	0.239122	1.82985	0.0672727	0.115058
MXAN_RS04240	338.757	0.230296	0.272928	0.843797	0.398783	0.505078
MXAN_RS04245	123.089	-0.737079	0.317284	-2.32309	0.0201743	0.0403717
MXAN_RS04250	2524.7	0.220068	0.280636	0.784176	0.432937	0.540228
MXAN_RS04255	185.024	0.368424	0.319165	1.15434	0.248361	0.345362
MXAN_RS04260	599.514	-0.0949124	0.294203	-0.322609	0.746991	0.812931
MXAN_RS04265	1038.88	-1.80259	0.252194	-7.14762	8.82963e-13	1.03391e-11
MXAN_RS04270	49.7961	0.200935	0.426545	0.471076	0.637586	0.722227
MXAN_RS04275	118.414	-0.842849	0.32363	-2.60436	0.00920467	0.0201629
MXAN_RS04280	399.09	-0.144226	0.252143	-0.572002	0.567321	0.662756
MXAN_RS04285	411.837	-0.59834	0.277578	-2.15557	0.0311173	0.0591482
MXAN_RS04290	117.403	0.2872	0.341841	0.840158	0.40082	0.507189
MXAN_RS04295	136.328	0.440022	0.308611	1.42581	0.153922	0.233682
MXAN_RS04300	57.7002	0.394157	0.468948	0.840512	0.400621	0.50703
MXAN_RS04305	200.605	0.867534	0.286809	3.02478	0.00248816	0.00622394
MXAN_RS04310	123.355	0.686047	0.31882	2.15183	0.0314109	0.0596255
MXAN_RS04315	144.495	0.420875	0.307795	1.36738	0.171505	0.255825
MXAN_RS04320	157.272	-0.00122563	0.300339	-0.00408082	0.996744	0.997597
MXAN_RS04325	60.5965	-0.131953	0.399058	-0.330662	0.7409	0.808443
MXAN_RS04330	77.2653	-0.146439	0.360279	-0.406459	0.684406	0.762577
MXAN_RS04335	140.627	-0.0425159	0.307843	-0.138109	0.890154	0.920605
MXAN_RS04340	218.38	-0.724394	0.276028	-2.62435	0.00868137	0.0191481
MXAN_RS04345	57.9676	0.53446	0.429535	1.24427	0.213398	0.30525
MXAN_RS04350	203.412	2.88047	0.31616	9.11082	8.1758e-20	1.83798e-18
MXAN_RS04355	316.674	2.64305	0.330609	7.99449	1.30112e-15	2.07411e-14
MXAN_RS04360	22.2187	1.9315	0.621428	3.10817	0.00188253	0.00487414
MXAN_RS04365	57.7757	1.6516	0.413615	3.99309	6.52185e-05	0.000229065
MXAN_RS04370	4227.08	2.07281	0.311769	6.64856	2.95977e-11	2.82447e-10
MXAN_RS04375	105.158	2.09628	0.402441	5.2089	1.89959e-07	1.03234e-06
MXAN_RS04380	3843.42	0.190075	0.224197	0.847801	0.396549	0.503147
MXAN_RS04385	47.7844	1.07148	0.430345	2.48981	0.0127812	0.0269616
MXAN_RS04390	345.381	-0.54498	0.288181	-1.8911	0.0586107	0.101908
MXAN_RS04395	1124.21	-0.690681	0.271416	-2.54473	0.0109362	0.023391
MXAN_RS04400	1527.95	-0.833274	0.280333	-2.97244	0.00295446	0.00726344
MXAN_RS04405	529.65	-0.560689	0.284622	-1.96994	0.048845	0.0869981
MXAN_RS04410	519.363	-0.604527	0.278927	-2.16734	0.0302093	0.0576723
MXAN_RS04415	731.109	-0.619801	0.259042	-2.39267	0.0167263	0.0343438
MXAN_RS04420	1092.58	-0.923866	0.270104	-3.42041	0.000625272	0.00180777
MXAN_RS04425	1267.68	-0.771618	0.242634	-3.18017	0.00147188	0.00393587
MXAN_RS04430	8.13357	0.194542	0.964607	0.20168	0.840167	0.884426
MXAN_RS04435	330.554	-0.300041	0.258035	-1.16279	0.244914	0.341856
MXAN_RS04440	3954.23	0.590774	0.243124	2.42993	0.0151019	0.0313387
MXAN_RS04445	937.652	0.134057	0.238156	0.562898	0.573505	0.668755
MXAN_RS04450	488.461	1.32668	0.265533	4.99629	5.84436e-07	2.91968e-06
MXAN_RS04455	61.5062	2.61597	0.44707	5.85138	4.8752e-09	3.41218e-08
MXAN_RS04460	4475.16	2.22574	0.276252	8.05691	7.82466e-16	1.25877e-14
MXAN_RS04465	146.388	1.43168	0.341374	4.19389	2.74214e-05	0.000102852
MXAN_RS04470	500.434	2.18173	0.306531	7.11747	1.09923e-12	1.27861e-11
MXAN_RS04475	7422.12	3.40337	0.268692	12.6665	9.0704e-37	5.39151e-35
MXAN_RS04480	2524.39	3.586	0.286294	12.5256	5.40993e-36	3.13597e-34
MXAN_RS04485	2640.04	2.59047	0.243138	10.6543	1.66433e-26	5.6123e-25
MXAN_RS04490	1967.2	2.94383	0.360033	8.17657	2.9203e-16	4.99585e-15
MXAN_RS04495	140.765	2.58108	0.381162	6.7716	1.2737e-11	1.27991e-10
MXAN_RS04500	652.426	0.723084	0.254315	2.84325	0.00446553	0.010514
MXAN_RS04505	237.351	-0.182569	0.312313	-0.58457	0.558837	0.656014
MXAN_RS04510	331.189	0.3912	0.280433	1.39499	0.163019	0.245316
MXAN_RS04515	51.8116	0.491722	0.408019	1.20514	0.228148	0.322237
MXAN_RS04520	62.973	0.387758	0.3977	0.975001	0.32956	0.432933
MXAN_RS04525	106.191	1.89913	0.416072	4.56443	5.00856e-06	2.16719e-05
MXAN_RS04530	15.746	1.61879	0.716644	2.25885	0.023893	0.0470745
MXAN_RS04535	49.9474	-1.73518	0.559177	-3.1031	0.00191506	0.00495288
MXAN_RS04540	144.022	0.0651213	0.301792	0.215782	0.829158	0.877049
MXAN_RS04545	1239.44	2.69046	0.238592	11.2764	1.71645e-29	7.16617e-28
MXAN_RS04550	835.237	0.926722	0.268268	3.45446	0.000551397	0.00161415
MXAN_RS04555	513.38	2.67116	0.355932	7.50469	6.15762e-14	8.16437e-13
MXAN_RS04560	863.902	2.80702	0.274014	10.2441	1.25817e-24	3.78748e-23
MXAN_RS04565	841.768	1.06302	0.269899	3.93857	8.19692e-05	0.000282245
MXAN_RS04570	630.621	1.27931	0.303609	4.21369	2.51237e-05	9.47914e-05
MXAN_RS04575	1858.16	0.218152	0.249618	0.873941	0.38215	0.489035
MXAN_RS04580	458.267	0.27164	0.271236	1.00149	0.316591	0.41858
MXAN_RS04585	1356.66	0.305779	0.24893	1.22837	0.219307	0.312012
MXAN_RS04590	147.246	-0.683857	0.318863	-2.14467	0.0319789	0.0605562
MXAN_RS04595	100.028	0.520604	0.347337	1.49885	0.133914	0.207987
MXAN_RS04600	139.247	-0.0812811	0.323265	-0.251438	0.801475	0.855379
MXAN_RS04605	883.47	0.117908	0.234206	0.503439	0.614656	0.70341
MXAN_RS04610	445.013	0.627642	0.278173	2.2563	0.0240516	0.0473339
MXAN_RS04615	769.539	0.674018	0.289361	2.32933	0.0198414	0.0398305
MXAN_RS04620	29.6886	1.20935	0.538855	2.2443	0.0248129	0.0486275
MXAN_RS04625	557.693	-0.0145043	0.270734	-0.053574	0.957275	0.9679
MXAN_RS04630	61961.4	1.03011	0.282054	3.65219	0.000260013	0.000811991
MXAN_RS04635	758.181	-1.47141	0.247949	-5.93432	2.95059e-09	2.14017e-08
MXAN_RS04640	82.2814	-0.743712	0.353866	-2.10167	0.0355819	0.0664382
MXAN_RS04645	76.3332	-2.30844	0.440499	-5.2405	1.6014e-07	8.7958e-07
MXAN_RS04650	22.0143	-2.15527	0.632073	-3.40984	0.000650005	0.00187156
MXAN_RS04655	57.2654	-2.49363	0.476948	-5.2283	1.71079e-07	9.35998e-07
MXAN_RS04660	14.3636	0.883934	0.730221	1.2105	0.226086	0.320084
MXAN_RS04665	46.7879	0.601253	0.457951	1.31292	0.18921	0.277383
MXAN_RS04670	32.9571	0.987749	0.495397	1.99385	0.0461682	0.0829892
MXAN_RS04675	55.9447	1.04103	0.4971	2.09421	0.0362412	0.0674466
MXAN_RS04680	3.49065	2.61397	1.5627	1.67273	0.0943798	NA
MXAN_RS04685	29.8108	0.398189	0.522679	0.761824	0.446165	0.5528
MXAN_RS04690	6366.2	-2.59404	0.446449	-5.81038	6.23298e-09	4.3072e-08
MXAN_RS04695	6073.99	-2.47415	0.402516	-6.14671	7.91088e-10	6.29818e-09
MXAN_RS04700	141.186	-0.227057	0.303457	-0.748233	0.45432	0.560756
MXAN_RS04705	67.155	0.422283	0.39343	1.07334	0.28312	0.383656
MXAN_RS04710	17.8319	-0.381044	0.678634	-0.561486	0.574466	0.669431
MXAN_RS04715	403.106	0.803306	0.307761	2.61016	0.00904988	0.019861
MXAN_RS04720	692.132	-0.531753	0.254676	-2.08796	0.0368016	0.0683055
MXAN_RS04725	410.45	1.65831	0.255839	6.48186	9.06015e-11	8.0747e-10
MXAN_RS04730	162.556	1.77327	0.336798	5.26509	1.40122e-07	7.76313e-07
MXAN_RS04735	208.938	2.50184	0.316274	7.91033	2.56704e-15	3.94852e-14
MXAN_RS04740	336.001	2.01518	0.27389	7.35763	1.87201e-13	2.3447e-12
MXAN_RS04745	1819.98	-0.164131	0.235825	-0.695986	0.486438	0.589855
MXAN_RS04750	628.915	1.25717	0.318005	3.95331	7.70773e-05	0.000266841
MXAN_RS04755	114.434	1.68826	0.44795	3.76886	0.000163995	0.000533763
MXAN_RS04760	141.834	2.2529	0.403641	5.58144	2.3853e-08	1.49915e-07
MXAN_RS04765	1186.07	1.17598	0.338332	3.47582	0.000509291	0.00150154
MXAN_RS04770	1060.8	0.483324	0.230232	2.09929	0.0357918	0.0667846
MXAN_RS04775	354.828	-1.82007	0.261566	-6.95834	3.44304e-12	3.74992e-11
MXAN_RS04780	279.019	0.180755	0.452451	0.399503	0.689523	0.765978
MXAN_RS04785	177	0.555479	0.301376	1.84314	0.0653086	0.112218
MXAN_RS04790	269.49	0.892048	0.288515	3.09185	0.0019891	0.00512172
MXAN_RS04795	578.091	1.33134	0.266722	4.99149	5.99152e-07	2.98682e-06
MXAN_RS04800	507.783	-2.47545	0.326795	-7.57494	3.5928e-14	4.85547e-13
MXAN_RS04805	779.016	0.199285	0.246871	0.807243	0.419526	0.526344
MXAN_RS04810	480.895	0.75991	0.342955	2.21577	0.0267072	0.0519336
MXAN_RS04815	122.866	1.01393	0.384219	2.63895	0.00831638	0.0184126
MXAN_RS04820	357.634	0.737035	0.2823	2.61083	0.00903239	0.0198288
MXAN_RS04825	121.358	1.06746	0.366482	2.91272	0.00358291	0.00863592
MXAN_RS04830	222.78	0.946706	0.317326	2.98339	0.00285079	0.00704313
MXAN_RS04835	218.93	1.99574	0.371115	5.37769	7.54494e-08	4.38081e-07
MXAN_RS04840	204.73	1.03519	0.298419	3.46891	0.000522579	0.00153749
MXAN_RS04845	30.9511	0.677588	0.562536	1.20452	0.228387	0.322316
MXAN_RS04850	4778.23	1.58378	0.34685	4.56617	4.96725e-06	2.15112e-05
MXAN_RS04855	824.102	0.526084	0.246674	2.13271	0.0329486	0.0622243
MXAN_RS04860	844.433	1.51465	0.393696	3.84727	0.000119443	0.000397237
MXAN_RS04865	1170.01	-0.474212	0.249211	-1.90285	0.0570601	0.0997006
MXAN_RS04870	788.472	-0.128404	0.236577	-0.542758	0.587297	0.680988
MXAN_RS04875	859.593	3.41973	0.310431	11.0161	3.19784e-28	1.20589e-26
MXAN_RS04880	771.481	1.59746	0.256584	6.22586	4.78912e-10	3.90138e-09
MXAN_RS04885	1319.04	2.13118	0.239289	8.9063	5.27649e-19	1.09495e-17
MXAN_RS04890	2048.96	7.25682	0.332476	21.8266	1.2982e-105	6.50396e-103
MXAN_RS04895	3794.23	6.8477	0.293873	23.3016	4.27412e-120	2.99787e-117
MXAN_RS04900	4112.79	6.91283	0.288027	24.0006	2.74132e-127	2.1364e-124
MXAN_RS04905	34967.4	6.67316	0.239332	27.8825	4.35527e-171	1.52739e-167
MXAN_RS04910	2668.37	5.70138	0.301257	18.9253	7.06338e-80	2.06427e-77
MXAN_RS04915	176.318	-0.206746	0.303447	-0.681323	0.495667	0.597767
MXAN_RS04920	294.02	-0.0731714	0.269953	-0.271052	0.786351	0.843215
MXAN_RS04925	2568.65	1.05442	0.260899	4.04149	5.31129e-05	0.000189971
MXAN_RS04930	259	1.10633	0.326265	3.3909	0.000696626	0.00199028
MXAN_RS04935	205.866	1.30211	0.338273	3.84927	0.000118468	0.000394369
MXAN_RS04940	212.643	1.24198	0.311729	3.98416	6.77189e-05	0.000237609
MXAN_RS04945	98.9537	0.891162	0.390467	2.2823	0.0224719	0.0444539
MXAN_RS04950	57.1115	-1.09885	0.516666	-2.12682	0.0334354	0.0630758
MXAN_RS04955	126.255	-0.838004	0.325679	-2.5731	0.0100793	0.0218265
MXAN_RS04960	128.09	2.46555	0.39089	6.30752	2.83545e-10	2.37043e-09
MXAN_RS04965	235.905	2.69688	0.325428	8.28719	1.1596e-16	2.00331e-15
MXAN_RS04970	708.729	1.55065	0.249862	6.20605	5.4334e-10	4.41087e-09
MXAN_RS04975	299.696	0.141817	0.291954	0.485752	0.627143	0.713625
MXAN_RS04980	267.228	0.82488	0.272738	3.02444	0.00249097	0.00622654
MXAN_RS04985	151.297	1.25901	0.323493	3.89193	9.94515e-05	0.000337471
MXAN_RS04990	2002.96	0.00197888	0.284729	0.00695005	0.994455	0.996017
MXAN_RS04995	11.6392	1.07123	0.809726	1.32295	0.185851	0.273512
MXAN_RS05000	872.483	1.36838	0.262744	5.20805	1.90832e-07	1.03519e-06
MXAN_RS05005	116.003	1.42813	0.384637	3.71293	0.000204872	0.000653764
MXAN_RS05010	194.287	-0.0578879	0.281425	-0.205696	0.837028	0.882625
MXAN_RS05015	2440.76	3.03534	0.279172	10.8727	1.55608e-27	5.56856e-26
MXAN_RS05020	223.005	2.74152	0.338687	8.09454	5.74796e-16	9.41968e-15
MXAN_RS05025	277.681	0.531415	0.330406	1.60837	0.107754	0.172989
MXAN_RS05030	295.928	-0.544883	0.277235	-1.96542	0.0493658	0.0878589
MXAN_RS05035	1266.8	-0.19531	0.230567	-0.847087	0.396947	0.50352
MXAN_RS05040	74.3358	0.935712	0.38985	2.40018	0.0163869	0.0337258
MXAN_RS05045	94.8484	-0.417487	0.348433	-1.19818	0.230846	0.324935
MXAN_RS05050	63.7616	-1.36022	0.470282	-2.89236	0.00382361	0.00912824
MXAN_RS05055	503.247	0.395173	0.251899	1.56878	0.116699	0.185355
MXAN_RS05060	4.98573	0.967516	1.16686	0.829162	0.407013	0.513451
MXAN_RS05065	29.2034	0.19323	0.518715	0.372517	0.709508	0.782344
MXAN_RS05070	29.5906	0.45718	0.507711	0.900474	0.367868	0.473871
MXAN_RS05075	1257.25	-0.341791	0.234123	-1.45988	0.144324	0.221994
MXAN_RS05080	214.407	0.373801	0.303973	1.22972	0.218803	0.311484
MXAN_RS05085	337.397	-0.273372	0.271177	-1.00809	0.31341	0.415349
MXAN_RS05090	192.157	0.174744	0.306434	0.570252	0.568507	0.663921
MXAN_RS05095	332.658	-0.0109822	0.278129	-0.0394861	0.968503	0.975176
MXAN_RS05100	2678.88	-0.457152	0.228845	-1.99765	0.0457543	0.0823929
MXAN_RS05105	271.277	0.0472305	0.264399	0.178634	0.858225	0.897509
MXAN_RS05110	801.495	0.0159412	0.233498	0.0682712	0.94557	0.960635
MXAN_RS05115	3570.24	2.37182	0.241266	9.83072	8.30231e-23	2.21416e-21
MXAN_RS05120	146.04	-0.405336	0.30438	-1.33168	0.182967	0.269781
MXAN_RS05125	347.202	0.513326	0.258796	1.98351	0.04731	0.0846727
MXAN_RS05130	87.0991	-0.941771	0.34881	-2.69995	0.00693492	0.0156052
MXAN_RS05135	2876.39	0.925086	0.237206	3.89993	9.62202e-05	0.00032733
MXAN_RS05140	3166.24	-0.715034	0.240117	-2.97786	0.00290268	0.00715621
MXAN_RS05145	2544.58	-1.98486	0.276884	-7.16853	7.58059e-13	8.93618e-12
MXAN_RS05150	416.178	-1.16708	0.257988	-4.52379	6.07433e-06	2.59157e-05
MXAN_RS05155	2257.34	-1.7768	0.331444	-5.36077	8.2869e-08	4.77211e-07
MXAN_RS05160	871.52	-0.703302	0.241969	-2.90659	0.00365396	0.00878002
MXAN_RS05165	596.257	-0.128404	0.247604	-0.518588	0.604048	0.695697
MXAN_RS05170	610.876	0.58068	0.242731	2.39228	0.0167443	0.0343706
MXAN_RS05175	655.192	0.43595	0.274164	1.59011	0.111811	0.178602
MXAN_RS05180	200.94	-1.07895	0.335117	-3.21961	0.00128364	0.00347624
MXAN_RS05185	1613.77	-1.54509	0.298504	-5.1761	2.26574e-07	1.21964e-06
MXAN_RS05190	2703.87	-1.14616	0.315681	-3.63075	0.000282595	0.000874336
MXAN_RS05195	4507.79	-1.73707	0.321125	-5.40934	6.3258e-08	3.73164e-07
MXAN_RS05200	493.142	-1.92044	0.32839	-5.84805	4.97371e-09	3.47466e-08
MXAN_RS05205	880.328	-1.90642	0.321563	-5.92862	3.05482e-09	2.20665e-08
MXAN_RS05210	2288.8	-2.08872	0.312997	-6.67331	2.50105e-11	2.40714e-10
MXAN_RS05215	1610.89	-2.36421	0.325928	-7.25377	4.05322e-13	4.91007e-12
MXAN_RS05220	1138.81	0.186445	0.237976	0.783458	0.433358	0.540561
MXAN_RS05225	1996.91	-0.477755	0.226348	-2.11071	0.0347972	0.0651717
MXAN_RS05230	341.125	-0.332359	0.25578	-1.29939	0.193809	0.282614
MXAN_RS05235	1234.27	1.04395	0.291096	3.58628	0.000335425	0.0010198
MXAN_RS05240	159.611	0.859022	0.333578	2.57517	0.010019	0.0217229
MXAN_RS05245	4239.94	-3.98632	0.336621	-11.8422	2.363e-32	1.14304e-30
MXAN_RS05250	2903.96	0.841549	0.233746	3.60027	0.000317892	0.000971121
MXAN_RS05255	5084.63	0.764239	0.244734	3.12273	0.0017918	0.00467896
MXAN_RS05260	3492.95	-0.127745	0.241349	-0.529295	0.596601	0.688978
MXAN_RS05265	3723.68	-1.14389	0.237468	-4.81705	1.45698e-06	6.84937e-06
MXAN_RS05270	1088.73	-0.676802	0.294158	-2.30081	0.0214024	0.0425259
MXAN_RS05275	288.077	-0.0135181	0.27683	-0.0488318	0.961053	0.970322
MXAN_RS05280	555.779	-0.0557865	0.261858	-0.213041	0.831295	0.878303
MXAN_RS05285	1217.27	0.416154	0.27711	1.50176	0.133158	0.207134
MXAN_RS05290	645.732	0.414177	0.251823	1.64472	0.100028	0.162106
MXAN_RS05295	696.699	0.572017	0.263402	2.17165	0.029882	0.0572187
MXAN_RS05300	82.8852	-0.971918	0.404263	-2.40417	0.016209	0.0334197
MXAN_RS05305	2244.14	-0.867114	0.281003	-3.08578	0.00203017	0.00521025
MXAN_RS05310	371.879	0.038931	0.264228	0.147339	0.882865	0.915363
MXAN_RS05315	1530.15	-1.90193	0.356832	-5.33004	9.81914e-08	5.59021e-07
MXAN_RS05320	1442.63	0.0173435	0.249398	0.0695417	0.944558	0.959747
MXAN_RS05325	197.373	0.0161599	0.289575	0.0558054	0.955497	0.967079
MXAN_RS05330	50.1792	-0.468413	0.457705	-1.02339	0.306121	0.407658
MXAN_RS05335	447.482	-0.706121	0.26809	-2.6339	0.00844113	0.0186711
MXAN_RS05340	3148.48	-0.753576	0.224375	-3.35855	0.000783519	0.00221776
MXAN_RS05345	4111.37	-0.7831	0.2808	-2.78882	0.00529008	0.0122538
MXAN_RS05350	471.858	-0.336423	0.279283	-1.2046	0.228359	0.322316
MXAN_RS05355	6040.62	-0.464748	0.219572	-2.11661	0.0342933	0.0643481
MXAN_RS05360	366.508	2.22131	0.272633	8.14762	3.71168e-16	6.2431e-15
MXAN_RS05365	30.2193	-0.391415	0.530441	-0.737906	0.460572	0.566348
MXAN_RS05370	0	NA	NA	NA	NA	NA
MXAN_RS05375	264.38	-4.97491	0.470136	-10.5819	3.61733e-26	1.18561e-24
MXAN_RS05380	31.1325	-4.04721	0.766625	-5.27926	1.29706e-07	7.23179e-07
MXAN_RS05385	241.949	-0.844189	0.278368	-3.03264	0.00242429	0.0060837
MXAN_RS05390	317.834	-1.20908	0.261114	-4.63046	3.64853e-06	1.6105e-05
MXAN_RS05395	924.065	2.81016	0.312977	8.9788	2.73724e-19	5.81787e-18
MXAN_RS05400	830.577	-0.922331	0.271132	-3.40178	0.000669492	0.00192294
MXAN_RS05405	94.214	3.17855	0.433845	7.32648	2.3628e-13	2.92287e-12
MXAN_RS05410	1295.6	3.91927	0.412078	9.51099	1.88861e-21	4.73097e-20
MXAN_RS05415	219.826	3.54556	0.384668	9.2172	3.04962e-20	7.13002e-19
MXAN_RS05420	172.808	-0.2616	0.30587	-0.855266	0.392404	0.499151
MXAN_RS05425	402.695	-0.238379	0.254649	-0.936111	0.349216	0.454603
MXAN_RS05430	159.81	0.169825	0.301124	0.56397	0.572775	0.668126
MXAN_RS05435	946.541	0.395108	0.231796	1.70455	0.0882781	0.14545
MXAN_RS05440	893.175	-0.619777	0.232281	-2.66822	0.00762546	0.0169955
MXAN_RS05450	127.236	-0.418163	0.398233	-1.05005	0.293697	0.394281
MXAN_RS05455	285.404	-1.07605	0.280762	-3.83261	0.000126792	0.000419886
MXAN_RS05460	671.985	1.33268	0.264081	5.0465	4.49977e-07	2.30543e-06
MXAN_RS05465	83.573	1.50462	0.402111	3.74179	0.000182712	0.000588402
MXAN_RS05470	352.937	1.29544	0.286839	4.51625	6.29443e-06	2.6644e-05
MXAN_RS05475	102.051	1.286	0.348066	3.69472	0.000220133	0.000698331
MXAN_RS05480	45.8232	0.623124	0.432879	1.43949	0.150013	0.229135
MXAN_RS05485	543.313	-2.49768	0.286338	-8.72284	2.71309e-18	5.40615e-17
MXAN_RS05490	64.9357	1.61756	0.416296	3.88561	0.000102072	0.000345362
MXAN_RS05495	1096.07	-0.461916	0.233292	-1.97999	0.0477046	0.0852485
MXAN_RS05500	976.173	0.473414	0.286349	1.65328	0.0982744	0.159559
MXAN_RS05505	253.598	-0.742934	0.29192	-2.54499	0.0109281	0.0233831
MXAN_RS05510	127.746	-1.3641	0.326142	-4.18255	2.88255e-05	0.000107658
MXAN_RS05515	290.817	0.626829	0.273198	2.29441	0.0217668	0.0431766
MXAN_RS05520	17728.3	2.63501	0.241261	10.9218	9.06587e-28	3.29471e-26
MXAN_RS05525	12238.6	2.48955	0.277846	8.96017	3.24164e-19	6.86914e-18
MXAN_RS05530	7932.95	2.62992	0.25461	10.3292	5.19839e-25	1.58528e-23
MXAN_RS05535	3042.96	2.79139	0.241859	11.5414	8.1553e-31	3.73864e-29
MXAN_RS05540	438.673	3.21339	0.275572	11.6608	2.02106e-31	9.45047e-30
MXAN_RS05545	831.335	0.306548	0.274578	1.11643	0.264237	0.362126
MXAN_RS05550	228.292	1.00897	0.407581	2.47551	0.0133045	0.0279289
MXAN_RS05555	998.694	0.766209	0.429072	1.78573	0.0741425	0.125159
MXAN_RS05560	291.655	0.679347	0.459309	1.47907	0.139123	0.21503
MXAN_RS05565	465.157	0.991497	0.413917	2.3954	0.0166024	0.0341193
MXAN_RS05570	257.168	1.04506	0.450119	2.32174	0.0202471	0.0405057
MXAN_RS05575	561.947	1.11605	0.367759	3.03474	0.00240741	0.00604784
MXAN_RS05580	285.676	0.786055	0.320649	2.45145	0.0142281	0.0296571
MXAN_RS05585	8.95051	-0.286336	0.848708	-0.337379	0.735832	0.804916
MXAN_RS05590	289.459	-0.311161	0.264708	-1.17549	0.2398	0.335854
MXAN_RS05595	910.686	-0.0766217	0.247529	-0.309546	0.756906	0.820167
MXAN_RS05600	1738.23	-0.694493	0.240146	-2.89197	0.00382837	0.00913419
MXAN_RS05605	2780.56	0.752139	0.234767	3.20376	0.00135644	0.00365319
MXAN_RS05610	161.049	-3.48335	0.419804	-8.29756	1.0627e-16	1.84043e-15
MXAN_RS05615	2216.58	-2.66849	0.231845	-11.5098	1.1779e-30	5.33021e-29
MXAN_RS05620	2277.48	1.64704	0.229437	7.17863	7.04113e-13	8.34231e-12
MXAN_RS05625	453.744	-0.136374	0.246159	-0.554007	0.579574	0.673928
MXAN_RS05630	687.79	0.0148018	0.242183	0.0611183	0.951265	0.964744
MXAN_RS05635	122.307	0.517777	0.343149	1.5089	0.131324	0.2046
MXAN_RS05640	268.913	1.5187	0.287233	5.28735	1.24103e-07	6.9581e-07
MXAN_RS05645	2972.53	0.812167	0.234478	3.46372	0.000532763	0.00156482
MXAN_RS05650	1265.64	0.94531	0.266056	3.55305	0.00038079	0.00114678
MXAN_RS05655	67.9192	-0.169763	0.405558	-0.418591	0.675515	0.755558
MXAN_RS05660	251.134	0.108421	0.284686	0.380844	0.703319	0.777475
MXAN_RS05665	2073.64	-0.474231	0.248712	-1.90674	0.0565539	0.0989199
MXAN_RS05670	170.61	0.793015	0.422536	1.8768	0.0605459	0.104805
MXAN_RS05675	918.231	-0.161636	0.234472	-0.689361	0.490596	0.593488
MXAN_RS05680	227.134	1.50649	0.33431	4.50626	6.59812e-06	2.7812e-05
MXAN_RS05685	377.262	0.0958239	0.341842	0.280316	0.779235	0.837761
MXAN_RS05690	722.966	-0.225496	0.261077	-0.863716	0.387744	0.49421
MXAN_RS05695	431.461	-0.479631	0.270408	-1.77373	0.0761074	0.128167
MXAN_RS05700	450.291	-0.387563	0.290667	-1.33336	0.182415	0.269417
MXAN_RS05705	205.757	0.0301927	0.28408	0.106283	0.915358	0.938781
MXAN_RS05710	32.7357	-0.220601	0.516585	-0.427038	0.669352	0.750933
MXAN_RS05715	6.01782	-1.88434	1.16407	-1.61876	0.105499	0.169953
MXAN_RS05720	11.8346	-0.152601	0.779659	-0.195728	0.844823	0.887596
MXAN_RS05725	133.784	-0.720178	0.312363	-2.30558	0.0211343	0.0420528
MXAN_RS05730	91.4496	0.342807	0.366895	0.934346	0.350125	0.455702
MXAN_RS05735	104.334	0.280851	0.333644	0.84177	0.399917	0.506321
MXAN_RS05740	49.1436	0.0358647	0.437578	0.0819619	0.934677	0.95255
MXAN_RS05745	672.242	-0.0927537	0.262831	-0.352902	0.724162	0.795003
MXAN_RS05750	3138.67	0.102809	0.244326	0.420786	0.673912	0.754359
MXAN_RS05755	104.229	0.203341	0.326227	0.62331	0.533081	0.633197
MXAN_RS05760	803.229	3.9572	0.30873	12.8177	1.30569e-37	7.96359e-36
MXAN_RS05765	286.834	2.96153	0.299138	9.90019	4.15493e-23	1.12956e-21
MXAN_RS05770	1631.06	0.698913	0.267305	2.61467	0.00893148	0.0196319
MXAN_RS05775	737.931	1.5972	0.274343	5.82193	5.81722e-09	4.03182e-08
MXAN_RS05780	2.71764	-0.757944	1.49171	-0.508105	0.61138	NA
MXAN_RS05785	194.25	-0.223989	0.390746	-0.573234	0.566487	0.662002
MXAN_RS05790	0	NA	NA	NA	NA	NA
MXAN_RS05795	0	NA	NA	NA	NA	NA
MXAN_RS05800	1.53742	2.42515	2.61501	0.927399	0.35372	NA
MXAN_RS05805	26.9001	0.248781	0.529334	0.469989	0.638363	0.722873
MXAN_RS05810	82.29	0.3652	0.356078	1.02562	0.305071	0.406646
MXAN_RS05815	9124.83	0.581879	0.245815	2.36714	0.0179262	0.0364765
MXAN_RS05825	0.491038	0.0933104	3.74078	0.0249441	0.9801	NA
MXAN_RS05830	41.3975	-0.302764	0.479324	-0.631647	0.527617	0.629162
MXAN_RS05835	0.262901	-1.47298	4.98584	-0.295433	0.767663	NA
MXAN_RS05840	1.50612	-1.02819	2.18755	-0.470019	0.638341	NA
MXAN_RS05845	0.980323	0.00553323	2.55603	0.00216477	0.998273	NA
MXAN_RS05850	2.46493	1.26521	1.6322	0.775159	0.438246	NA
MXAN_RS05855	5.02135	-0.00166786	1.17528	-0.00141912	0.998868	0.99901
MXAN_RS05860	9.28033	-0.37376	0.861588	-0.433803	0.664431	0.746248
MXAN_RS05865	0.753939	-0.941228	2.88059	-0.326748	0.743858	NA
MXAN_RS05870	1.24498	-0.489641	2.32257	-0.210819	0.833029	NA
MXAN_RS05875	0.525801	-2.48778	4.10124	-0.606593	0.544121	NA
MXAN_RS05880	0	NA	NA	NA	NA	NA
MXAN_RS05885	0	NA	NA	NA	NA	NA
MXAN_RS05890	0	NA	NA	NA	NA	NA
MXAN_RS05895	0	NA	NA	NA	NA	NA
MXAN_RS05900	1.50351	1.04086	1.98857	0.523424	0.600679	NA
MXAN_RS05905	1.71971	-1.26844	1.89862	-0.668088	0.504078	NA
MXAN_RS05910	0.506891	-0.0257701	3.70637	-0.00695291	0.994452	NA
MXAN_RS05915	22.5213	0.291265	0.570309	0.510714	0.609552	0.700425
MXAN_RS05920	1.43921	-0.954048	2.20388	-0.432896	0.665091	NA
MXAN_RS05925	0.458885	-2.31601	4.30601	-0.537854	0.590678	NA
MXAN_RS05930	2.48078	1.2166	1.70258	0.714566	0.474877	NA
MXAN_RS05935	0	NA	NA	NA	NA	NA
MXAN_RS05940	3719.58	4.50804	0.344951	13.0686	4.97626e-39	3.29278e-37
MXAN_RS05945	2332.24	2.62738	0.315802	8.31971	8.81797e-17	1.53472e-15
MXAN_RS05950	543.529	0.2835	0.246433	1.15042	0.249972	0.347121
MXAN_RS05955	4625.18	0.700828	0.336236	2.08433	0.0371301	0.0688605
MXAN_RS05960	17.5962	-0.481049	0.635556	-0.756894	0.449113	0.55606
MXAN_RS05965	716.574	-1.26833	0.27292	-4.64725	3.36391e-06	1.49332e-05
MXAN_RS05970	50.0006	-0.442084	0.417558	-1.05874	0.28972	0.390412
MXAN_RS05975	63.3396	-1.25339	0.399106	-3.1405	0.00168658	0.00444057
MXAN_RS05980	147.572	-0.174598	0.313031	-0.557767	0.577003	0.671941
MXAN_RS05985	376.651	-0.0210259	0.263025	-0.0799387	0.936286	0.953413
MXAN_RS06000	120.256	1.00483	0.318285	3.15701	0.00159398	0.00423011
MXAN_RS06005	123.692	0.059512	0.340002	0.175034	0.861053	0.899527
MXAN_RS06010	7369.03	3.52869	0.432526	8.15834	3.3965e-16	5.75437e-15
MXAN_RS06015	423.863	0.821731	0.271693	3.02448	0.00249062	0.00622654
MXAN_RS06020	29.8783	-1.47988	0.581309	-2.54578	0.0109035	0.0233375
MXAN_RS06025	5.08305	1.22447	1.21851	1.00489	0.314951	0.416883
MXAN_RS06030	3191.49	5.14098	0.342779	14.9979	7.5748e-51	7.81318e-49
MXAN_RS06035	86.1501	0.542514	0.374517	1.44857	0.147458	0.226017
MXAN_RS06040	109.79	-0.206157	0.321386	-0.641461	0.521223	0.623157
MXAN_RS06050	37.8996	-0.350768	0.458674	-0.764744	0.444424	0.550935
MXAN_RS06055	111.76	1.84754	0.411029	4.4949	6.96017e-06	2.91677e-05
MXAN_RS06060	335.722	-0.429274	0.301147	-1.42546	0.154023	0.233785
MXAN_RS06065	80.7332	0.731945	0.39881	1.83532	0.0664579	0.113886
MXAN_RS06070	1587.73	-3.25268	0.233193	-13.9484	3.21567e-44	2.65349e-42
MXAN_RS06075	114.071	-2.88038	0.366667	-7.85559	3.97906e-15	5.97625e-14
MXAN_RS06080	57.7755	-2.37824	0.456313	-5.21188	1.8694e-07	1.01722e-06
MXAN_RS06085	167.457	-1.57025	0.422569	-3.71596	0.000202431	0.000647153
MXAN_RS06090	30.8982	-1.53916	0.594253	-2.59007	0.00959559	0.0209147
MXAN_RS06095	1080.79	0.880866	0.243023	3.62461	0.000289394	0.000891049
MXAN_RS06100	1181.27	0.00109213	0.240714	0.00453707	0.99638	0.997509
MXAN_RS06105	18468	-1.01734	0.246474	-4.12755	3.66649e-05	0.000134572
MXAN_RS06110	80.9676	1.41925	0.384104	3.69496	0.000219918	0.000697967
MXAN_RS06115	177.389	-0.577057	0.287461	-2.00743	0.044704	0.0808128
MXAN_RS06120	283.461	1.37637	0.289201	4.75924	1.94327e-06	8.97306e-06
MXAN_RS06125	143.904	1.41265	0.312453	4.52116	6.15024e-06	2.61911e-05
MXAN_RS06130	566.482	2.74292	0.293471	9.34646	9.06273e-21	2.16949e-19
MXAN_RS06135	5.35904	-0.664734	1.25302	-0.530505	0.595762	0.688301
MXAN_RS06140	62.6589	0.240346	0.398996	0.602378	0.546922	0.646463
MXAN_RS06145	159.751	0.0901593	0.294722	0.305913	0.759671	0.822147
MXAN_RS06150	182.641	0.250639	0.303473	0.825903	0.408859	0.515409
MXAN_RS06155	2405.52	3.2113	0.244103	13.1555	1.58272e-39	1.08835e-37
MXAN_RS06160	464.265	2.04205	0.254305	8.02992	9.75342e-16	1.56188e-14
MXAN_RS06165	5.51153	0.585831	1.07998	0.542444	0.587513	0.681126
MXAN_RS06170	177.927	-0.0119611	0.296716	-0.0403117	0.967845	0.974794
MXAN_RS06175	6444.17	-0.266123	0.23481	-1.13335	0.257065	0.354514
MXAN_RS06180	179.012	2.11779	0.310891	6.81199	9.62552e-12	9.82728e-11
MXAN_RS06185	335.353	2.2319	0.283549	7.87132	3.50926e-15	5.30473e-14
MXAN_RS06190	789.091	1.53561	0.317671	4.83395	1.33847e-06	6.32616e-06
MXAN_RS06195	667.872	1.08181	0.360494	3.00092	0.00269165	0.00668528
MXAN_RS06200	9254.44	2.01264	0.309984	6.49273	8.42922e-11	7.57011e-10
MXAN_RS06205	28016.8	2.21938	0.284445	7.80247	6.0705e-15	8.96389e-14
MXAN_RS06210	27279.2	1.79973	0.306038	5.88073	4.08457e-09	2.9056e-08
MXAN_RS06215	5589.37	2.38906	0.333256	7.16883	7.56404e-13	8.93168e-12
MXAN_RS06220	608.761	2.3666	0.280919	8.42447	3.62379e-17	6.50058e-16
MXAN_RS06225	3161.67	1.90121	0.283853	6.69788	2.11462e-11	2.05999e-10
MXAN_RS06230	2397.69	2.05906	0.295622	6.96519	3.27968e-12	3.58313e-11
MXAN_RS06235	1694.88	2.1284	0.268267	7.9339	2.12375e-15	3.31759e-14
MXAN_RS06240	10448.8	2.33585	0.274203	8.51869	1.61366e-17	2.96288e-16
MXAN_RS06245	3104.38	1.93122	0.264986	7.28802	3.14539e-13	3.85695e-12
MXAN_RS06250	270.118	-0.343299	0.290066	-1.18352	0.236603	0.332107
MXAN_RS06255	1173.31	2.60864	0.299346	8.71446	2.92157e-18	5.77236e-17
MXAN_RS06260	121.283	0.269277	0.326484	0.824778	0.409498	0.515981
MXAN_RS06265	303.984	-0.83345	0.27274	-3.05584	0.00224432	0.00568702
MXAN_RS06270	389.377	0.0843078	0.316014	0.266785	0.789634	0.846218
MXAN_RS06275	40.9749	0.708428	0.468257	1.5129	0.130304	0.203372
MXAN_RS06280	146.977	-0.959633	0.304911	-3.14726	0.00164808	0.00435555
MXAN_RS06285	23.8541	-0.90067	0.56907	-1.5827	0.113489	0.181035
MXAN_RS06290	1856.38	0.398212	0.238135	1.67221	0.0944834	0.154333
MXAN_RS06295	208.946	-0.0122103	0.28284	-0.0431706	0.965566	0.973337
MXAN_RS06300	787.986	-1.32732	0.243304	-5.45541	4.88602e-08	2.92661e-07
MXAN_RS06305	742.912	1.48865	0.272426	5.46442	4.64413e-08	2.79845e-07
MXAN_RS06310	255.122	1.70274	0.304649	5.58919	2.28132e-08	1.43637e-07
MXAN_RS06315	672.802	1.98037	0.30136	6.57144	4.98299e-11	4.617e-10
MXAN_RS06320	479.653	1.92472	0.279143	6.8951	5.38265e-12	5.71163e-11
MXAN_RS06325	1636.81	1.74133	0.238956	7.28724	3.16369e-13	3.86588e-12
MXAN_RS06330	2868.93	1.8813	0.243115	7.73831	1.00749e-14	1.45092e-13
MXAN_RS06335	248.346	2.22046	0.327696	6.77596	1.23584e-11	1.24364e-10
MXAN_RS06340	461.993	0.0549858	0.2719	0.202228	0.839739	0.884108
MXAN_RS06345	544.85	0.614901	0.251423	2.44569	0.0144576	0.0300551
MXAN_RS06350	2627.27	1.10737	0.227881	4.85943	1.17723e-06	5.61326e-06
MXAN_RS06355	732.439	1.50641	0.261166	5.76802	8.02065e-09	5.47246e-08
MXAN_RS06360	756.098	2.913	0.946012	3.07925	0.00207524	0.00530649
MXAN_RS06365	3730.87	3.60863	1.03628	3.4823	0.000497128	0.0014708
MXAN_RS06370	2026.93	2.46499	1.30725	1.88563	0.0593448	0.103056
MXAN_RS06375	4906.66	2.71971	1.20602	2.25512	0.0241257	0.0474661
MXAN_RS06380	995.968	3.07393	1.10491	2.78207	0.00540134	0.0124745
MXAN_RS06385	2172.53	4.09976	1.05061	3.90225	9.53027e-05	0.000324807
MXAN_RS06390	780.991	4.32917	1.3368	3.23845	0.0012018	0.0032761
MXAN_RS06395	3.5548	-0.371041	1.40637	-0.263828	0.791912	NA
MXAN_RS06400	22.2387	-0.724067	0.591918	-1.22326	0.221233	0.314178
MXAN_RS06405	1747.19	1.2969	0.254251	5.10087	3.38092e-07	1.76968e-06
MXAN_RS06410	705.987	1.11806	0.334136	3.34614	0.000819457	0.00231109
MXAN_RS06415	173.302	0.919272	0.292159	3.14648	0.00165249	0.00436228
MXAN_RS06420	2731.92	1.18362	0.232682	5.08684	3.64072e-07	1.89436e-06
MXAN_RS06425	1325.39	1.04413	0.232248	4.49575	6.93252e-06	2.90992e-05
MXAN_RS06430	499.714	0.848488	0.251794	3.36977	0.000752303	0.0021363
MXAN_RS06435	1672.59	1.23394	0.255662	4.82645	1.38986e-06	6.55579e-06
MXAN_RS06440	468.273	1.12071	0.263481	4.25348	2.10474e-05	8.07584e-05
MXAN_RS06445	465.147	0.821774	0.285042	2.88299	0.00393922	0.00937013
MXAN_RS06450	1783.25	1.49711	0.2898	5.166	2.39163e-07	1.27955e-06
MXAN_RS06455	1511.67	0.549752	0.277399	1.98181	0.0475005	0.0849704
MXAN_RS06460	1401.75	0.64095	0.273262	2.34555	0.0189989	0.0383256
MXAN_RS06465	802.768	0.611415	0.2375	2.57438	0.010042	0.021766
MXAN_RS06470	1594.89	0.499044	0.231416	2.15648	0.0310464	0.0590454
MXAN_RS06475	484.632	-0.104209	0.275184	-0.378689	0.704919	0.77863
MXAN_RS06480	249.495	-0.0933314	0.280546	-0.332678	0.739378	0.807033
MXAN_RS06485	137.013	0.665659	0.318788	2.0881	0.0367892	0.0683006
MXAN_RS06490	180.822	0.507218	0.317322	1.59843	0.109947	0.176026
MXAN_RS06495	1011.04	0.376188	0.291854	1.28896	0.197412	0.286487
MXAN_RS06500	248.302	0.432284	0.269364	1.60483	0.108531	0.174077
MXAN_RS06505	7028.14	-0.691798	0.24157	-2.86376	0.00418644	0.00991347
MXAN_RS06510	398.434	0.229496	0.271107	0.846512	0.397267	0.503693
MXAN_RS06515	119.051	-0.915742	0.342345	-2.67491	0.00747493	0.0167185
MXAN_RS06520	24.1195	0.234141	0.67811	0.345285	0.72988	0.800028
MXAN_RS06525	331.178	0.593783	0.276304	2.14902	0.0316326	0.0599814
MXAN_RS06530	74.4018	-0.334284	0.365999	-0.913349	0.361059	0.466299
MXAN_RS06535	937.126	-0.549819	0.236471	-2.3251	0.0200664	0.0401786
MXAN_RS06540	3855.11	2.98628	0.258866	11.536	8.6877e-31	3.95685e-29
MXAN_RS06545	153.153	0.2648	0.300265	0.881888	0.377838	0.484484
MXAN_RS06550	210.29	1.40503	0.301329	4.66277	3.11984e-06	1.3938e-05
MXAN_RS06555	794.265	0.573832	0.271289	2.11521	0.0344124	0.0645197
MXAN_RS06560	1088.79	1.25999	0.236592	5.32557	1.00635e-07	5.72003e-07
MXAN_RS06565	942.968	1.23368	0.249996	4.93483	8.02216e-07	3.92655e-06
MXAN_RS06570	268.457	1.15819	0.335554	3.45159	0.000557296	0.00162802
MXAN_RS06575	877.623	1.38432	0.257277	5.38066	7.42133e-08	4.31269e-07
MXAN_RS06580	929.313	-2.15471	0.267358	-8.05927	7.67487e-16	1.23751e-14
MXAN_RS06585	351.394	-1.81554	0.305703	-5.93891	2.86928e-09	2.08983e-08
MXAN_RS06590	4432.42	0.534215	0.242837	2.19989	0.0278144	0.0537883
MXAN_RS06595	114.934	0.0614159	0.368366	0.166725	0.867586	0.904466
MXAN_RS06600	10705.6	-1.33902	0.225549	-5.93674	2.90754e-09	2.11331e-08
MXAN_RS06605	1839.85	2.05032	0.427406	4.79713	1.60958e-06	7.5314e-06
MXAN_RS06610	83193.4	1.94815	0.341344	5.70728	1.14795e-08	7.56467e-08
MXAN_RS06615	3946.61	1.53476	0.252913	6.06834	1.29237e-09	9.95027e-09
MXAN_RS06620	8190.75	1.61006	0.234401	6.86885	6.47229e-12	6.76552e-11
MXAN_RS06625	2946.25	1.77421	0.251833	7.04518	1.8522e-12	2.10216e-11
MXAN_RS06630	1943.11	1.47672	0.251539	5.87073	4.33876e-09	3.07084e-08
MXAN_RS06635	5716.18	1.03348	0.289472	3.57024	0.000356659	0.00107968
MXAN_RS06640	154.48	0.125318	0.302468	0.414317	0.678642	0.757719
MXAN_RS06645	288.209	0.873673	0.269393	3.24312	0.00118228	0.00323042
MXAN_RS06650	109.774	-0.38371	0.39546	-0.97029	0.331902	0.435458
MXAN_RS06655	2473.7	-0.524233	0.404374	-1.29641	0.194835	0.283815
MXAN_RS06660	331.637	-0.177113	0.259126	-0.683504	0.494289	0.596514
MXAN_RS06665	259.517	-0.115308	0.269247	-0.428261	0.668461	0.750174
MXAN_RS06670	86.4197	-0.363183	0.349921	-1.0379	0.299317	0.400574
MXAN_RS06675	338.123	0.298246	0.286561	1.04078	0.29798	0.399241
MXAN_RS06680	158.798	0.221762	0.295071	0.751555	0.452319	0.559042
MXAN_RS06685	288.14	1.92995	0.334063	5.77721	7.59496e-09	5.19718e-08
MXAN_RS06690	1533.82	-2.54986	0.375825	-6.78468	1.16343e-11	1.17414e-10
MXAN_RS06695	217.257	1.85483	0.348428	5.32342	1.01836e-07	5.77426e-07
MXAN_RS06700	68.1669	0.359159	0.373423	0.961801	0.336149	0.440043
MXAN_RS06705	634.252	-0.614781	0.269374	-2.28226	0.0224741	0.0444539
MXAN_RS06710	424.033	4.09394	0.369054	11.0931	1.35562e-28	5.31192e-27
MXAN_RS06715	4556.48	0.474892	0.225806	2.1031	0.0354574	0.0662488
MXAN_RS06720	10212	1.02525	0.23406	4.38029	1.18523e-05	4.76948e-05
MXAN_RS06725	1986.87	1.44076	0.298702	4.8234	1.41135e-06	6.64375e-06
MXAN_RS06730	5056.55	0.305065	0.240212	1.26998	0.204091	0.294789
MXAN_RS06735	12628.3	-0.369919	0.218185	-1.69544	0.0899928	0.14791
MXAN_RS06740	223.54	-0.421297	0.275798	-1.52756	0.126623	0.198687
MXAN_RS06745	1132.84	-0.652894	0.238217	-2.74076	0.00612979	0.0139522
MXAN_RS06750	440.454	-0.170347	0.270105	-0.63067	0.528256	0.629599
MXAN_RS06755	313.825	-0.219599	0.306815	-0.715738	0.474153	0.579155
MXAN_RS06760	1260.83	-1.06347	0.265708	-4.00242	6.26982e-05	0.000221087
MXAN_RS06765	527.664	1.22463	0.281103	4.35652	1.32145e-05	5.25731e-05
MXAN_RS06770	121.93	-0.112428	0.33633	-0.334279	0.738169	0.806342
MXAN_RS06775	16019.2	2.04373	0.253416	8.06474	7.33933e-16	1.18613e-14
MXAN_RS06780	342.287	0.480151	0.25583	1.87684	0.0605399	0.104805
MXAN_RS06785	955.918	-0.82945	0.295296	-2.80888	0.00497147	0.0115885
MXAN_RS06790	1258.09	-0.686858	0.232913	-2.94899	0.00318811	0.0077833
MXAN_RS06795	426.565	-0.452824	0.263814	-1.71645	0.0860792	0.142362
MXAN_RS06800	1877.37	-0.806577	0.233601	-3.4528	0.000554798	0.0016229
MXAN_RS06805	14.3634	0.165782	0.734685	0.22565	0.821474	0.870628
MXAN_RS06810	782.41	1.5448	0.269772	5.72632	1.02633e-08	6.81692e-08
MXAN_RS06815	5.66037	-0.329401	1.05673	-0.311717	0.755256	0.818631
MXAN_RS06820	6.17031	-0.531427	1.013	-0.524609	0.599855	0.692004
MXAN_RS06825	102.768	-0.41717	0.330986	-1.26039	0.20753	0.298465
MXAN_RS06830	2004.48	-1.35962	0.275122	-4.94186	7.73804e-07	3.79543e-06
MXAN_RS06835	1904.28	-0.487657	0.232874	-2.09409	0.0362523	0.0674466
MXAN_RS06840	348.963	1.95839	0.295046	6.63758	3.18877e-11	3.03063e-10
MXAN_RS06845	2005.1	0.189979	0.326714	0.581485	0.560913	0.657571
MXAN_RS06850	374.348	4.86789	0.379356	12.832	1.08587e-37	6.68095e-36
MXAN_RS06855	1250.24	-1.47614	0.250432	-5.89438	3.76092e-09	2.68626e-08
MXAN_RS06860	87.284	-0.439709	0.373487	-1.17731	0.239072	0.335103
MXAN_RS06865	671.441	0.167935	0.244009	0.688234	0.491305	0.594141
MXAN_RS06870	2997.88	-0.302088	0.261282	-1.15618	0.247608	0.344588
MXAN_RS06875	999.302	0.257733	0.235698	1.09349	0.27418	0.373272
MXAN_RS06880	3962.32	0.0373835	0.259443	0.144091	0.885428	0.916799
MXAN_RS06885	337.762	-1.00182	0.329087	-3.04423	0.00233277	0.00588987
MXAN_RS06890	76.4463	-0.60647	0.359432	-1.6873	0.0915455	0.150129
MXAN_RS06895	9.33445	-0.526264	0.880063	-0.597984	0.54985	0.648469
MXAN_RS06900	651.483	-0.0745732	0.254249	-0.293307	0.769287	0.830034
MXAN_RS06905	610.624	-0.978107	0.260746	-3.75118	0.000176003	0.000568364
MXAN_RS06910	3736.5	-0.428168	0.241773	-1.77095	0.0765692	0.128852
MXAN_RS06915	442.525	-0.283767	0.259327	-1.09424	0.273848	0.372965
MXAN_RS06920	4771.08	-0.710266	0.24426	-2.90782	0.00363955	0.0087574
MXAN_RS06925	699.567	0.0383117	0.240681	0.15918	0.873527	0.908769
MXAN_RS06930	1740.08	-0.420694	0.233908	-1.79855	0.07209	0.122047
MXAN_RS06935	826.749	0.193485	0.237606	0.81431	0.415467	0.522238
MXAN_RS06940	172.743	-0.906985	0.309781	-2.92783	0.00341338	0.0082785
MXAN_RS06945	218.226	-0.878987	0.302113	-2.90947	0.00362042	0.00871735
MXAN_RS06950	98.8704	1.17692	0.3625	3.24667	0.00116766	0.00319296
MXAN_RS06955	2653.08	0.603719	0.255957	2.35868	0.0183402	0.0372002
MXAN_RS06960	215.312	0.23592	0.311337	0.757765	0.448592	0.555512
MXAN_RS06965	454.392	0.303301	0.259939	1.16682	0.243285	0.340123
MXAN_RS06970	2524.42	0.781405	0.262901	2.97225	0.0029563	0.00726541
MXAN_RS06975	253.029	-0.512225	0.267884	-1.91212	0.0558611	0.097928
MXAN_RS06980	217.326	-0.547418	0.306455	-1.78629	0.074052	0.125097
MXAN_RS06985	463.096	0.0137408	0.25606	0.0536625	0.957204	0.9679
MXAN_RS06990	128.628	0.115998	0.330013	0.351495	0.725217	0.79568
MXAN_RS06995	544.597	-1.99661	0.293141	-6.81109	9.68649e-12	9.87516e-11
MXAN_RS07000	50.5382	-0.45344	0.440757	-1.02878	0.303585	0.404972
MXAN_RS07005	327.378	0.810452	0.324741	2.49569	0.0125713	0.0265491
MXAN_RS07010	538.274	0.48027	0.243652	1.97113	0.0487094	0.0867955
MXAN_RS07015	2861.74	-0.990452	0.305537	-3.24168	0.00118828	0.00324555
MXAN_RS07020	16297.4	-0.93822	0.30075	-3.1196	0.00181096	0.00471967
MXAN_RS07025	18727.3	-1.05353	0.261502	-4.02876	5.60723e-05	0.000199539
MXAN_RS07030	15189.2	-1.45647	0.259911	-5.60374	2.09771e-08	1.33032e-07
MXAN_RS07035	75445.2	0.192973	0.257101	0.750573	0.45291	0.559575
MXAN_RS07040	12771.6	0.724822	0.229171	3.1628	0.00156261	0.00415157
MXAN_RS07045	364.96	-0.336712	0.259932	-1.29539	0.195187	0.28425
MXAN_RS07050	3836.02	-0.496903	0.249423	-1.99221	0.0463484	0.0832918
MXAN_RS07055	593.184	0.850775	0.251007	3.38945	0.000700328	0.00199923
MXAN_RS07060	4380.72	0.88766	0.297954	2.97918	0.00289018	0.0071279
MXAN_RS07065	233.009	-0.417895	0.311674	-1.34081	0.179982	0.266216
MXAN_RS07070	92.3207	1.11775	0.36644	3.05029	0.00228619	0.00578475
MXAN_RS07075	719.402	-1.77915	0.282623	-6.29516	3.07081e-10	2.54896e-09
MXAN_RS07080	11.487	-1.13528	0.862191	-1.31674	0.187926	0.276161
MXAN_RS07085	2382.88	-1.19304	0.228159	-5.22901	1.70424e-07	9.33143e-07
MXAN_RS07090	977.235	-0.618043	0.241468	-2.55952	0.0104817	0.0225933
MXAN_RS07095	166.193	-0.280189	0.320782	-0.873457	0.382414	0.489283
MXAN_RS07100	325.933	0.930154	0.282334	3.29452	0.0009859	0.00273541
MXAN_RS07105	677.211	0.174719	0.246461	0.708913	0.478379	0.583133
MXAN_RS07110	23.0327	0.666081	0.575143	1.15811	0.246817	0.343828
MXAN_RS07115	171.791	0.306784	0.293366	1.04574	0.295681	0.396541
MXAN_RS07120	26.4902	0.480951	0.529256	0.908731	0.363492	0.469096
MXAN_RS07125	1398.32	-0.401655	0.241442	-1.66357	0.0961982	0.156624
MXAN_RS07130	12837.5	-2.30244	0.306139	-7.5209	5.44004e-14	7.2679e-13
MXAN_RS07135	2217.33	-2.01034	0.303335	-6.62745	3.41545e-11	3.23293e-10
MXAN_RS07140	1542.75	-2.02132	0.304433	-6.63961	3.14504e-11	2.99312e-10
MXAN_RS07145	278.526	-1.90107	0.344406	-5.51985	3.39296e-08	2.08756e-07
MXAN_RS07150	721.789	-1.16362	0.247125	-4.70862	2.49404e-06	1.12932e-05
MXAN_RS07155	174.745	-0.743052	0.289532	-2.56639	0.0102763	0.0221914
MXAN_RS07160	580.707	-0.0150575	0.272456	-0.0552659	0.955927	0.967111
MXAN_RS07165	2029.52	-1.07272	0.308054	-3.48227	0.000497188	0.0014708
MXAN_RS07170	1891.57	-0.896505	0.261979	-3.42204	0.000621528	0.00179769
MXAN_RS07175	1063.77	-0.755781	0.275486	-2.74345	0.00607976	0.0138678
MXAN_RS07180	277.56	0.295597	0.330693	0.893871	0.371391	0.47762
MXAN_RS07185	435.18	0.084602	0.265734	0.318372	0.750203	0.815297
MXAN_RS07190	134.297	-0.0269028	0.317421	-0.0847542	0.932457	0.951448
MXAN_RS07195	589.223	2.12607	0.2668	7.96878	1.60251e-15	2.52018e-14
MXAN_RS07200	93.4841	-0.384822	0.345033	-1.11532	0.264713	0.362636
MXAN_RS07205	1002.68	0.763674	0.251641	3.03477	0.00240717	0.00604784
MXAN_RS07210	144.398	-1.09243	0.320296	-3.41069	0.000647987	0.00186686
MXAN_RS07215	144.413	-2.60741	0.387318	-6.73197	1.67381e-11	1.65821e-10
MXAN_RS07220	19.2146	-5.21009	1.16378	-4.47688	7.57409e-06	3.1528e-05
MXAN_RS07225	2.75241	-1.40265	1.56228	-0.897822	0.36928	NA
MXAN_RS07230	3.37382	-1.80888	1.4797	-1.22246	0.221533	NA
MXAN_RS07235	5.4414	-1.32302	1.33112	-0.993918	0.320263	0.422638
MXAN_RS07240	9.02164	-2.2671	1.1202	-2.02384	0.042987	0.0781926
MXAN_RS07245	19.3632	-2.01314	0.740323	-2.71928	0.00654249	0.0147981
MXAN_RS07250	1312.45	1.50468	0.255893	5.88011	4.09994e-09	2.91358e-08
MXAN_RS07255	371.223	-0.389149	0.261261	-1.4895	0.136356	0.211266
MXAN_RS07260	77.1943	-0.318963	0.361732	-0.881766	0.377903	0.484484
MXAN_RS07265	493.394	-0.392232	0.253236	-1.54888	0.121411	0.191494
MXAN_RS07270	115.038	-0.624452	0.322035	-1.93908	0.0524916	0.0929268
MXAN_RS07275	310.181	0.759717	0.27881	2.72486	0.00643288	0.0145878
MXAN_RS07280	11.9913	-1.56685	0.792999	-1.97585	0.0481718	0.0860394
MXAN_RS07285	8.95242	1.04402	0.87084	1.19886	0.230581	0.324628
MXAN_RS07290	399.443	4.38617	0.36992	11.8571	1.97738e-32	9.76712e-31
MXAN_RS07295	5.81241	2.26623	1.19109	1.90266	0.0570855	0.0997007
MXAN_RS07300	89.5662	1.5959	0.439277	3.63303	0.000280116	0.000867816
MXAN_RS07305	195.298	-1.46674	0.29473	-4.97655	6.47266e-07	3.2039e-06
MXAN_RS07310	12.7587	-2.18123	0.867965	-2.51304	0.0119696	0.0253563
MXAN_RS07315	2.26443	-2.97104	2.07078	-1.43475	0.151359	NA
MXAN_RS07320	49.559	-1.10908	0.437437	-2.53541	0.0112317	0.0239451
MXAN_RS07325	171.454	-2.04513	0.427824	-4.7803	1.75031e-06	8.12083e-06
MXAN_RS07330	104.225	-1.40357	0.340155	-4.12627	3.68691e-05	0.00013518
MXAN_RS07335	1332.33	-0.430862	0.236449	-1.82222	0.0684214	0.116709
MXAN_RS07340	973.842	0.480347	0.236182	2.0338	0.0419721	0.0766646
MXAN_RS07345	706.849	1.40382	0.311353	4.50879	6.51996e-06	2.75156e-05
MXAN_RS07350	271.3	1.29582	0.357451	3.62517	0.000288767	0.000890292
MXAN_RS07355	395.066	1.29277	0.321937	4.01559	5.92978e-05	0.000210164
MXAN_RS07360	89.3114	0.161471	0.347809	0.464254	0.642466	0.726464
MXAN_RS07365	903.914	-1.62468	0.241068	-6.73953	1.58899e-11	1.57864e-10
MXAN_RS07370	150.57	0.0404329	0.31578	0.128041	0.898116	0.926108
MXAN_RS07375	150.765	-0.289344	0.303771	-0.952506	0.34084	0.445602
MXAN_RS07380	1906.27	-0.56122	0.276646	-2.02866	0.042493	0.0774145
MXAN_RS07385	434.724	-0.180464	0.25591	-0.705183	0.480696	0.584835
MXAN_RS07390	13.253	-1.04625	0.746588	-1.40138	0.1611	0.242696
MXAN_RS07395	577.931	-0.164824	0.281046	-0.586465	0.557563	0.654957
MXAN_RS07400	70.9321	0.441987	0.411213	1.07484	0.282448	0.383337
MXAN_RS07405	1011.43	-0.282398	0.245383	-1.15085	0.249795	0.347012
MXAN_RS07410	4252.67	1.24914	0.244311	5.1129	3.1725e-07	1.67182e-06
MXAN_RS07415	1515.99	-0.262444	0.257893	-1.01765	0.308845	0.410584
MXAN_RS07420	5550.91	-0.749645	0.228522	-3.28041	0.00103656	0.00286014
MXAN_RS07425	4291.28	-0.725674	0.230246	-3.15173	0.00162308	0.00429594
MXAN_RS07430	717.66	-0.481191	0.260293	-1.84865	0.0645079	0.111033
MXAN_RS07435	181.222	-1.26223	0.294724	-4.28275	1.84598e-05	7.14159e-05
MXAN_RS07440	8187.56	0.469649	0.243057	1.93226	0.0533273	0.0941923
MXAN_RS07445	1109.76	0.565496	0.237406	2.38198	0.01722	0.0352234
MXAN_RS07450	1514.52	0.421811	0.260621	1.61848	0.105559	0.170009
MXAN_RS07455	319.719	-1.12546	0.271761	-4.14136	3.45258e-05	0.000127656
MXAN_RS07460	361.48	-1.28348	0.316723	-4.05238	5.06983e-05	0.000181985
MXAN_RS07465	201.961	-1.03183	0.294746	-3.50074	0.000463975	0.00138129
MXAN_RS07470	1655.92	-1.23308	0.252676	-4.88008	1.06045e-06	5.098e-06
MXAN_RS07475	37.4985	0.847226	0.481931	1.75798	0.0787507	0.13208
MXAN_RS07480	266.549	-1.14052	0.290803	-3.92195	8.7836e-05	0.000300968
MXAN_RS07485	3.76272	0.666712	1.35772	0.491054	0.623388	NA
MXAN_RS07490	58.1092	0.507406	0.392365	1.2932	0.195943	0.285015
MXAN_RS07495	31.8037	0.842163	0.51625	1.63131	0.102825	0.166064
MXAN_RS07500	59.832	-0.834528	0.393797	-2.11918	0.034075	0.0640756
MXAN_RS07505	645.997	-0.0958417	0.290223	-0.330234	0.741223	0.80867
MXAN_RS07510	686.086	-0.790973	0.259394	-3.04931	0.00229367	0.00580158
MXAN_RS07515	90.8143	-0.788226	0.391797	-2.01182	0.0442385	0.0801572
MXAN_RS07520	462.692	-0.563551	0.257364	-2.18971	0.0285455	0.0549748
MXAN_RS07525	223.379	-0.110667	0.311318	-0.355477	0.722232	0.793132
MXAN_RS07530	82.9421	1.049	0.38306	2.73848	0.00617239	0.014038
MXAN_RS07535	331.068	0.973246	0.283614	3.43159	0.000600062	0.00174207
MXAN_RS07540	1553.92	1.25438	0.237934	5.27195	1.34982e-07	7.50207e-07
MXAN_RS07545	159.986	0.674868	0.373722	1.8058	0.0709492	0.120406
MXAN_RS07550	30.7547	1.16134	0.562141	2.06593	0.0388348	0.071474
MXAN_RS07555	175.228	0.240858	0.354396	0.679631	0.496738	0.598852
MXAN_RS07560	187.959	0.08385	0.283459	0.29581	0.767375	0.82866
MXAN_RS07565	68.3133	1.24851	0.38854	3.21333	0.00131206	0.00353953
MXAN_RS07570	62.6541	1.87499	0.46697	4.01522	5.93892e-05	0.000210382
MXAN_RS07575	38.5796	2.03559	0.492629	4.13208	3.5949e-05	0.000132272
MXAN_RS07580	382.612	0.543259	0.270938	2.00511	0.0449518	0.081219
MXAN_RS07585	513.737	1.38335	0.246954	5.60166	2.12312e-08	1.34401e-07
MXAN_RS07590	819.69	0.481638	0.338185	1.42419	0.154392	0.234244
MXAN_RS07595	2402.29	-1.47668	0.258452	-5.71354	1.10648e-08	7.31468e-08
MXAN_RS07600	21493.9	-1.68916	0.246379	-6.85594	7.08463e-12	7.38359e-11
MXAN_RS07605	359.718	-0.387046	0.284095	-1.36238	0.173078	0.25747
MXAN_RS07610	196.645	-0.330605	0.290772	-1.13699	0.255542	0.353037
MXAN_RS07615	103.618	0.46811	0.328726	1.42401	0.154443	0.23427
MXAN_RS07620	166.344	0.345286	0.309017	1.11737	0.263837	0.361719
MXAN_RS07625	1292.04	0.0671611	0.260715	0.257603	0.796713	0.851203
MXAN_RS07630	291.955	0.513164	0.261561	1.96193	0.0497705	0.0885342
MXAN_RS07635	1515.82	-0.374334	0.229539	-1.6308	0.102932	0.166198
MXAN_RS07640	1684.4	0.220068	0.312027	0.705285	0.480633	0.584835
MXAN_RS07645	794.489	0.848111	0.248396	3.41435	0.00063934	0.00184465
MXAN_RS07650	272.656	-0.383597	0.272634	-1.407	0.159426	0.240611
MXAN_RS07655	52.8376	1.031	0.418504	2.46354	0.0137572	0.0287609
MXAN_RS07660	7.68341	-1.49437	0.964463	-1.54943	0.121277	0.191327
MXAN_RS07665	71.019	-2.89121	1.23587	-2.33941	0.0193145	0.0388282
MXAN_RS07670	369.691	-3.86256	0.406347	-9.50556	1.98979e-21	4.96668e-20
MXAN_RS07675	20.187	-0.808642	0.616998	-1.31061	0.18999	0.278087
MXAN_RS07680	502.342	-1.66571	0.248057	-6.71504	1.88014e-11	1.83667e-10
MXAN_RS07685	18.6847	0.542364	0.615964	0.880513	0.378581	0.485176
MXAN_RS07690	174.151	0.00955482	0.296916	0.0321802	0.974328	0.98062
MXAN_RS07695	57.8874	-0.378627	0.434658	-0.871091	0.383705	0.490301
MXAN_RS07700	2.82996	0.788476	1.6839	0.468243	0.639611	NA
MXAN_RS07705	41.897	0.362056	0.470045	0.770258	0.441147	0.548035
MXAN_RS07710	227.101	0.936452	0.398237	2.35149	0.0186982	0.037817
MXAN_RS07715	38.0254	1.48289	0.475105	3.12117	0.00180132	0.00469754
MXAN_RS07720	73.3981	1.85965	0.430131	4.32346	1.53601e-05	6.04917e-05
MXAN_RS07725	102.46	1.1675	0.345064	3.38341	0.000715909	0.00204121
MXAN_RS07730	545.316	1.47539	0.278242	5.30256	1.14189e-07	6.43312e-07
MXAN_RS07735	3191.59	2.94921	0.251926	11.7067	1.17831e-31	5.58423e-30
MXAN_RS07740	556.155	3.08063	0.302298	10.1907	2.18162e-24	6.51145e-23
MXAN_RS07745	1340.9	3.0618	0.280944	10.8982	1.17502e-27	4.24823e-26
MXAN_RS07750	160.528	3.30615	0.361546	9.14449	5.99129e-20	1.3733e-18
MXAN_RS07755	81.7092	-0.776238	0.366571	-2.11756	0.034212	0.0642299
MXAN_RS07760	448.371	-0.570773	0.253485	-2.25171	0.0243408	0.0477824
MXAN_RS07765	278.052	-0.143089	0.276305	-0.517865	0.604553	0.696049
MXAN_RS07770	49.8745	-0.0604017	0.417965	-0.144514	0.885095	0.916589
MXAN_RS07775	78.7488	-0.0409807	0.35603	-0.115105	0.908362	0.93297
MXAN_RS07780	134.341	-0.272345	0.322639	-0.844115	0.398605	0.505025
MXAN_RS07785	380.184	1.56419	0.288529	5.42125	5.91839e-08	3.50309e-07
MXAN_RS07790	300.252	1.04785	0.306065	3.42361	0.00061795	0.00178882
MXAN_RS07795	405.806	0.701841	0.296542	2.36675	0.0179451	0.0365043
MXAN_RS07800	613.351	0.161922	0.273582	0.591858	0.553946	0.651799
MXAN_RS07805	217.243	-0.523447	0.285589	-1.83287	0.0668222	0.114398
MXAN_RS07810	641.647	0.538618	0.242249	2.2234	0.0261887	0.0510668
MXAN_RS07815	246.924	0.399011	0.306728	1.30086	0.193305	0.281997
MXAN_RS07820	179.334	1.18189	0.362356	3.26168	0.00110754	0.00304161
MXAN_RS07825	411.337	1.72841	0.301137	5.73961	9.4897e-09	6.37969e-08
MXAN_RS07830	231.157	1.36596	0.302098	4.52157	6.1382e-06	2.61564e-05
MXAN_RS07835	2515.79	-0.0269337	0.249842	-0.107803	0.914152	0.937818
MXAN_RS07840	984.035	0.407538	0.283276	1.43866	0.150247	0.229443
MXAN_RS07845	81.9376	1.20297	0.407398	2.95282	0.00314884	0.00770002
MXAN_RS07850	103.877	0.48759	0.328772	1.48306	0.138057	0.213666
MXAN_RS07855	552.48	0.223971	0.247179	0.906109	0.364878	0.470625
MXAN_RS07860	47775.8	-0.84665	0.246262	-3.43801	0.000586007	0.00170479
MXAN_RS07865	5924.08	-1.92422	0.311258	-6.18205	6.32735e-10	5.08945e-09
MXAN_RS07870	49.1764	-0.0455654	0.434618	-0.10484	0.916503	0.939405
MXAN_RS07875	83.1903	0.260926	0.357379	0.73011	0.465323	0.570498
MXAN_RS07880	355.275	2.67698	0.352968	7.58419	3.34571e-14	4.54964e-13
MXAN_RS07885	286.874	1.96317	0.280682	6.99428	2.66634e-12	2.94979e-11
MXAN_RS07890	178.95	0.173333	0.293847	0.589874	0.555275	0.652942
MXAN_RS07895	8093.35	-0.472055	0.239495	-1.97104	0.0487188	0.0867955
MXAN_RS07900	2719.36	-0.21235	0.223117	-0.95174	0.341229	0.446027
MXAN_RS07905	76.6355	-0.917889	0.362755	-2.53033	0.0113956	0.0242576
MXAN_RS07910	181.796	-1.00798	0.334452	-3.01383	0.00257974	0.00643011
MXAN_RS07915	1349.56	-0.71708	0.268932	-2.6664	0.00766694	0.0170826
MXAN_RS07920	304.254	0.56631	0.268232	2.11127	0.0347492	0.0650991
MXAN_RS07925	28.0537	-0.279095	0.53534	-0.521341	0.602129	0.693942
MXAN_RS07930	144.605	0.83983	0.338238	2.48296	0.0130297	0.0274169
MXAN_RS07935	5356.35	2.6053	0.283998	9.17365	4.57278e-20	1.05853e-18
MXAN_RS07940	265.786	1.62715	0.281185	5.78677	7.17541e-09	4.92931e-08
MXAN_RS07945	356.563	1.28004	0.298494	4.28834	1.80013e-05	6.98346e-05
MXAN_RS07950	3.76403	0.259411	1.31942	0.19661	0.844133	NA
MXAN_RS07955	0.505586	2.48397	3.56517	0.696732	0.485971	NA
MXAN_RS07960	7.30574	1.19032	0.966365	1.23175	0.218043	0.310725
MXAN_RS07965	82.9274	-1.26815	0.37019	-3.42567	0.000613276	0.00177749
MXAN_RS07970	43.5623	-0.974066	0.450002	-2.16458	0.0304197	0.0580267
MXAN_RS07975	12.0994	0.100175	0.757923	0.13217	0.89485	0.923963
MXAN_RS07980	65.9296	-2.00614	0.414373	-4.84137	1.28944e-06	6.10266e-06
MXAN_RS07985	231.611	-1.92337	0.287194	-6.69712	2.12566e-11	2.06641e-10
MXAN_RS07990	32.3042	0.139226	0.488889	0.284779	0.775813	0.835107
MXAN_RS07995	51.8926	0.483199	0.41312	1.16963	0.242149	0.338737
MXAN_RS08000	87.4213	-0.526314	0.379868	-1.38552	0.165895	0.248895
MXAN_RS08005	34.5164	0.361229	0.478157	0.75546	0.449973	0.55683
MXAN_RS08010	1692.69	6.34019	0.304675	20.8097	3.53686e-96	1.55047e-93
MXAN_RS08015	6733.33	-2.2851	0.421078	-5.42679	5.73773e-08	3.40766e-07
MXAN_RS08020	1865.42	-2.7726	0.330341	-8.39315	4.7328e-17	8.44679e-16
MXAN_RS08025	726.93	-1.26782	0.286407	-4.42665	9.57088e-06	3.90292e-05
MXAN_RS08030	23.2604	0.276347	0.606913	0.455332	0.64887	0.732171
MXAN_RS08035	11.1853	0.705924	0.947844	0.744769	0.456411	0.562712
MXAN_RS08040	2247.67	5.65757	0.314708	17.9772	2.94051e-72	6.87492e-70
MXAN_RS08045	3480.07	4.50105	0.307559	14.6348	1.68517e-48	1.59727e-46
MXAN_RS08050	741.72	-0.894765	0.244781	-3.65538	0.000256803	0.000803251
MXAN_RS08055	41.9199	-0.406063	0.471024	-0.862085	0.388641	0.495159
MXAN_RS08060	87.0911	-1.26325	0.376661	-3.3538	0.000797092	0.00225345
MXAN_RS08065	20.7706	-0.278076	0.597249	-0.465595	0.641505	0.725612
MXAN_RS08070	76.4641	1.1019	0.368323	2.99167	0.00277457	0.00687176
MXAN_RS08075	34.3478	-1.64228	0.518428	-3.1678	0.00153598	0.00408855
MXAN_RS08080	34.416	0.601783	0.482476	1.24728	0.212295	0.304071
MXAN_RS08085	11.0085	0.456681	0.804325	0.567781	0.570183	0.665214
MXAN_RS08090	109.488	1.31447	0.360401	3.64724	0.000265071	0.000825949
MXAN_RS08095	917.146	-2.42552	0.306229	-7.9206	2.36371e-15	3.65983e-14
MXAN_RS08100	13.282	1.38552	0.735879	1.88281	0.0597264	0.103668
MXAN_RS08105	5637.39	-1.42679	0.248874	-5.73299	9.86753e-09	6.6104e-08
MXAN_RS08110	2956.84	-3.0089	0.244298	-12.3165	7.38155e-35	4.04486e-33
MXAN_RS08115	194.83	-0.878012	0.301621	-2.91098	0.00360293	0.00867866
MXAN_RS08120	1134.26	-3.1018	0.275999	-11.2385	2.63969e-29	1.07022e-27
MXAN_RS08125	763.591	-3.0628	0.290908	-10.5284	6.3914e-26	2.047e-24
MXAN_RS08130	2889.65	-3.41435	0.282485	-12.0868	1.23996e-33	6.39491e-32
MXAN_RS08135	42.3187	-1.6078	0.513322	-3.13215	0.00173533	0.00454844
MXAN_RS08140	2094.87	-3.19657	0.307714	-10.3881	2.80762e-25	8.59942e-24
MXAN_RS08145	39.2117	0.132923	0.455283	0.291958	0.770319	0.830677
MXAN_RS08150	46.8921	0.910644	0.445561	2.04382	0.0409717	0.0749937
MXAN_RS08155	8.46995	-1.00774	0.933973	-1.07898	0.280596	0.381045
MXAN_RS08160	23.6382	-1.61947	0.617299	-2.62348	0.0087036	0.0191912
MXAN_RS08165	5.35252	-0.716999	1.16393	-0.616014	0.537886	0.63804
MXAN_RS08170	164.104	-0.0530227	0.290846	-0.182305	0.855343	0.895296
MXAN_RS08175	19.9608	-0.261224	0.613342	-0.425902	0.670179	0.751741
MXAN_RS08180	176.252	1.55589	0.303522	5.12612	2.95769e-07	1.56332e-06
MXAN_RS08185	596.127	1.57676	0.864519	1.82386	0.0681726	0.116398
MXAN_RS08190	5217.5	1.32199	0.867769	1.52344	0.127649	0.199806
MXAN_RS08195	344.314	1.75627	1.01522	1.72994	0.0836413	0.138822
MXAN_RS08200	11.9386	0.158914	0.74302	0.213876	0.830644	0.878046
MXAN_RS08205	91.7503	0.503202	0.36128	1.39283	0.163671	0.246191
MXAN_RS08210	462.589	0.642855	0.296479	2.1683	0.0301362	0.0575485
MXAN_RS08215	28.7048	0.215013	0.510697	0.421018	0.673742	0.754359
MXAN_RS08220	230.34	0.655195	0.341665	1.91765	0.0551553	0.0969441
MXAN_RS08225	249.884	0.167107	0.330923	0.504972	0.613579	0.702865
MXAN_RS08230	1243.67	-0.221858	0.281262	-0.788795	0.430232	0.537809
MXAN_RS08235	362.363	0.798736	0.260107	3.0708	0.00213487	0.00544508
MXAN_RS08240	7.7275	-0.62716	0.915464	-0.685074	0.493297	0.596016
MXAN_RS08245	128.268	0.146008	0.356327	0.40976	0.681982	0.760287
MXAN_RS08250	2.06017	1.5864	1.935	0.819845	0.412305	NA
MXAN_RS08255	5.26754	0.474052	1.11391	0.425575	0.670418	0.751826
MXAN_RS08260	9.25926	0.285374	0.847484	0.336731	0.736319	0.805073
MXAN_RS08265	0	NA	NA	NA	NA	NA
MXAN_RS08270	913.166	1.43647	0.241618	5.94522	2.7608e-09	2.01711e-08
MXAN_RS08275	232.358	1.39346	0.307278	4.53486	5.76421e-06	2.46977e-05
MXAN_RS08280	80.0402	1.95088	0.408085	4.78059	1.74785e-06	8.11882e-06
MXAN_RS08285	351.67	2.41992	0.311024	7.78048	7.22499e-15	1.06017e-13
MXAN_RS08290	350.687	1.36217	0.287171	4.74341	2.10154e-06	9.6341e-06
MXAN_RS08295	2645.2	1.21745	0.242754	5.01517	5.29861e-07	2.66986e-06
MXAN_RS08300	29.2388	-0.486794	0.523126	-0.930548	0.352087	0.457492
MXAN_RS08305	12.2292	-0.495759	0.745093	-0.665365	0.505817	0.608438
MXAN_RS08310	9.38657	0.214267	0.845565	0.253401	0.799959	0.85415
MXAN_RS08315	9.1628	-0.179037	0.842476	-0.212512	0.831707	0.878421
MXAN_RS08320	13.0218	-1.01945	0.755206	-1.3499	0.177048	0.262484
MXAN_RS08325	16.7189	-1.22342	0.678518	-1.80307	0.0713767	0.121044
MXAN_RS08330	9.16862	0.598719	0.851017	0.703534	0.481723	0.585582
MXAN_RS08340	84.5339	1.89267	0.422021	4.48477	7.29923e-06	3.05288e-05
MXAN_RS08345	37.231	-0.784887	0.487667	-1.60948	0.107512	0.17264
MXAN_RS08350	29.8325	-0.296085	0.501535	-0.590359	0.55495	0.652762
MXAN_RS08355	65.0253	0.841371	0.404119	2.08199	0.0373438	0.0691881
MXAN_RS08360	82.6098	-0.27507	0.365731	-0.752111	0.451984	0.558861
MXAN_RS08365	28698.9	-3.46639	0.266945	-12.9854	1.48017e-38	9.43808e-37
MXAN_RS08375	51.92	-0.641227	0.427762	-1.49903	0.133866	0.207959
MXAN_RS08385	4.81754	2.44884	1.31537	1.86171	0.0626445	0.108091
MXAN_RS08390	22.9256	0.214841	0.581422	0.36951	0.711748	0.78432
MXAN_RS08395	267.79	-1.69333	0.399102	-4.24285	2.20697e-05	8.43119e-05
MXAN_RS08400	116.924	-0.496925	0.418558	-1.18723	0.235137	0.330313
MXAN_RS08405	9.42464	-2.12576	0.943782	-2.25239	0.0242978	0.047738
MXAN_RS08410	8.92473	-4.07018	1.30756	-3.11282	0.00185311	0.00480862
MXAN_RS08415	1465.63	0.164798	0.253159	0.650967	0.515068	0.61692
MXAN_RS08420	8349.83	7.24598	0.322322	22.4806	6.43019e-112	3.75845e-109
MXAN_RS08425	140.461	1.81463	0.327537	5.54024	3.02064e-08	1.87162e-07
MXAN_RS08430	123.538	4.4478	0.470136	9.46067	3.05973e-21	7.55667e-20
MXAN_RS08435	1198.16	2.57015	0.28465	9.02917	1.72977e-19	3.80333e-18
MXAN_RS08440	1778.58	4.78156	0.328801	14.5424	6.52591e-48	6.02272e-46
MXAN_RS08445	7.38575	-1.17581	0.954686	-1.23162	0.218093	0.310725
MXAN_RS08450	52.1036	-2.98639	0.550058	-5.42922	5.65999e-08	3.36719e-07
MXAN_RS08455	1423.76	-1.42304	0.261448	-5.44294	5.24085e-08	3.12845e-07
MXAN_RS08460	955.689	-1.39535	0.253814	-5.49755	3.85103e-08	2.35289e-07
MXAN_RS08465	2091.96	-1.76332	0.254304	-6.93393	4.09318e-12	4.40331e-11
MXAN_RS08470	968.231	-0.406508	0.281214	-1.44555	0.148303	0.22692
MXAN_RS08475	448.912	0.844436	0.254433	3.3189	0.000903739	0.00252845
MXAN_RS08480	40.2413	0.125021	0.453699	0.27556	0.782886	0.840608
MXAN_RS08485	191.251	-1.16156	0.433017	-2.68249	0.00730774	0.0163759
MXAN_RS08490	280.191	1.70599	0.314798	5.41931	5.98285e-08	3.53826e-07
MXAN_RS08495	704.358	1.78214	0.268036	6.64889	2.9531e-11	2.82194e-10
MXAN_RS08500	39.3969	0.718246	0.480599	1.49448	0.13505	0.20952
MXAN_RS08505	10.6152	-0.0102824	0.793096	-0.0129649	0.989656	0.993196
MXAN_RS08510	40.8818	0.129466	0.456568	0.283564	0.776744	0.835918
MXAN_RS08515	5.72773	-0.0653364	1.05898	-0.0616972	0.950804	0.964416
MXAN_RS08520	23.9158	0.808053	0.658678	1.22678	0.219905	0.312673
MXAN_RS08525	67.527	-1.77844	0.45414	-3.91606	9.00065e-05	0.000307804
MXAN_RS08530	34.2186	-2.19755	0.577726	-3.80379	0.000142499	0.000468802
MXAN_RS08535	6.23593	-0.30529	1.00353	-0.304215	0.760964	0.823292
MXAN_RS08545	195.962	-0.167978	0.291839	-0.575585	0.564896	0.661135
MXAN_RS08550	238.527	0.80796	0.317103	2.54794	0.0108362	0.0232361
MXAN_RS08555	0.262901	-1.47298	4.98584	-0.295433	0.767663	NA
MXAN_RS08560	0.262901	-1.47298	4.98584	-0.295433	0.767663	NA
MXAN_RS08565	61.4828	-0.566848	0.387441	-1.46306	0.143452	0.220845
MXAN_RS08570	108.486	-0.54094	0.362956	-1.49037	0.136126	0.210956
MXAN_RS08575	149.352	-0.476319	0.304831	-1.56257	0.118154	0.187252
MXAN_RS08580	5.98191	0.781585	1.03036	0.758559	0.448117	0.55512
MXAN_RS08585	36.0711	0.756452	0.510152	1.4828	0.138128	0.213728
MXAN_RS08590	66.6546	0.351497	0.446597	0.787057	0.431249	0.538409
MXAN_RS08595	748.425	0.102656	0.305771	0.335728	0.737076	0.805398
MXAN_RS08600	818.457	0.0549138	0.297776	0.184413	0.853689	0.894232
MXAN_RS08605	19.1229	0.967567	0.640302	1.51111	0.130761	0.203903
MXAN_RS08610	1.97519	0.715445	2.00917	0.356089	0.721774	NA
MXAN_RS08620	16.2404	-0.125016	0.672357	-0.185937	0.852494	0.89338
MXAN_RS08625	15.881	0.644214	0.691343	0.931831	0.351424	0.456799
MXAN_RS08630	42.2676	0.953636	0.498632	1.9125	0.0558116	0.0978656
MXAN_RS08635	20.5736	0.968224	0.625201	1.54866	0.121463	0.191533
MXAN_RS08640	688.828	0.635682	0.253594	2.50669	0.0121868	0.025793
MXAN_RS08645	4.30698	-0.498409	1.24278	-0.401044	0.688388	NA
MXAN_RS08650	2.75868	2.20751	1.64519	1.3418	0.179661	NA
MXAN_RS08655	368.471	1.86037	0.375742	4.95119	7.37601e-07	3.628e-06
MXAN_RS08660	115.235	1.9712	0.382672	5.15114	2.58907e-07	1.37678e-06
MXAN_RS08665	42.6386	1.63347	0.481765	3.39059	0.000697422	0.00199174
MXAN_RS08670	127.4	1.30792	0.341427	3.83076	0.00012775	0.00042246
MXAN_RS08675	77.1677	1.23376	0.403858	3.05493	0.00225114	0.00569971
MXAN_RS08680	145.39	1.20377	0.343238	3.50709	0.000453037	0.00135045
MXAN_RS08685	3.55349	0.0550758	1.41552	0.0389087	0.968963	NA
MXAN_RS08690	140.997	0.465541	0.326482	1.42593	0.153888	0.233681
MXAN_RS08695	4.07493	0.386956	1.28895	0.30021	0.764017	NA
MXAN_RS08700	184.816	1.48862	0.298209	4.99187	5.97969e-07	2.98337e-06
MXAN_RS08710	3.73639	2.77665	1.58252	1.75458	0.0793319	NA
MXAN_RS08715	1261.83	0.887019	0.262208	3.38288	0.000717294	0.0020435
MXAN_RS08720	1265.31	0.404688	0.260256	1.55496	0.119955	0.18954
MXAN_RS08725	784.945	0.668209	0.237423	2.81442	0.00488651	0.0114095
MXAN_RS08730	2006.79	0.673493	0.230368	2.92355	0.00346064	0.00837864
MXAN_RS08735	6985.63	0.996593	0.228344	4.36444	1.27447e-05	5.08773e-05
MXAN_RS08740	92.7364	0.892819	0.382478	2.3343	0.0195798	0.0393165
MXAN_RS08745	28.0917	-1.81401	0.886274	-2.04679	0.0406789	0.0744966
MXAN_RS08750	326.001	-1.34182	1.11229	-1.20635	0.227681	0.321772
MXAN_RS08755	19.6529	-0.362499	0.650805	-0.557001	0.577527	0.672173
MXAN_RS08760	66.2245	1.24599	0.390761	3.18863	0.00142947	0.00383123
MXAN_RS08765	587.88	1.66292	0.261257	6.36505	1.95223e-10	1.68425e-09
MXAN_RS08770	36.7618	3.15736	0.576306	5.47861	4.28683e-08	2.59653e-07
MXAN_RS08775	15.9905	1.78978	0.77279	2.31599	0.0205586	0.041047
MXAN_RS08780	139.927	3.66893	0.422999	8.67361	4.18615e-18	8.13343e-17
MXAN_RS08785	2.25309	1.84353	1.74495	1.05649	0.290742	NA
MXAN_RS08790	27.3363	-0.314467	0.547997	-0.573848	0.566071	0.661847
MXAN_RS08795	11.4615	-0.885318	0.792314	-1.11738	0.263831	0.361719
MXAN_RS08800	2.42695	-3.09582	2.0333	-1.52256	0.127869	NA
MXAN_RS08805	4.21228	-1.6431	1.31008	-1.2542	0.209769	NA
MXAN_RS08810	0.735028	1.06246	2.89346	0.367192	0.713476	NA
MXAN_RS08815	1.53567	2.34653	2.28172	1.0284	0.303759	NA
MXAN_RS08820	0.229442	-1.37377	4.99253	-0.275165	0.78319	NA
MXAN_RS08825	1.93025	-0.665011	1.80349	-0.368736	0.712325	NA
MXAN_RS08830	7.13609	-0.658022	0.953016	-0.690462	0.489903	0.592893
MXAN_RS08835	5.09528	-1.58269	1.26437	-1.25177	0.210655	0.302093
MXAN_RS08840	8.72804	-0.9138	0.885572	-1.03188	0.30213	0.403569
MXAN_RS08845	4.1423	-1.20485	1.26857	-0.949772	0.342228	NA
MXAN_RS08850	0.525801	-2.48778	4.10124	-0.606593	0.544121	NA
MXAN_RS08855	2.4882	-0.545284	1.5439	-0.353185	0.72395	NA
MXAN_RS08860	4.48667	-0.982357	1.21494	-0.808567	0.418764	NA
MXAN_RS08865	7.15851	-2.23897	1.14397	-1.95718	0.050326	0.0893637
MXAN_RS08870	3.47594	-1.8022	1.54836	-1.16394	0.244448	NA
MXAN_RS08875	1.03008	1.60636	2.59712	0.618516	0.536235	NA
MXAN_RS08880	0.735028	1.06246	2.89346	0.367192	0.713476	NA
MXAN_RS08885	0	NA	NA	NA	NA	NA
MXAN_RS08890	2.04125	2.83464	2.10815	1.34461	0.178752	NA
MXAN_RS08895	0.525801	-2.48778	4.10124	-0.606593	0.544121	NA
MXAN_RS08900	2.58597	0.570911	1.76634	0.323217	0.746531	NA
MXAN_RS08905	22.8613	-1.44813	0.642181	-2.25502	0.0241323	0.0474661
MXAN_RS08910	3.19108	-0.627184	1.38601	-0.452511	0.650901	NA
MXAN_RS08915	3.41921	-0.34065	1.36051	-0.250384	0.802291	NA
MXAN_RS08920	1.22737	-0.523059	2.15202	-0.243054	0.807963	NA
MXAN_RS08925	3.69927	-0.978484	1.35023	-0.724678	0.46865	NA
MXAN_RS08930	0	NA	NA	NA	NA	NA
MXAN_RS08935	0.261596	1.51951	4.9914	0.304426	0.760803	NA
MXAN_RS08940	0.769791	-1.04788	3.18521	-0.328982	0.742169	NA
MXAN_RS08945	0	NA	NA	NA	NA	NA
MXAN_RS08950	9.03589	-0.654952	0.939221	-0.697335	0.485593	0.589162
MXAN_RS08955	1.50221	2.38763	2.29251	1.04149	0.297647	NA
MXAN_RS08960	2.272	1.0227	1.65633	0.617449	0.536939	NA
MXAN_RS08965	4.78042	-0.438581	1.15874	-0.378499	0.70506	0.778663
MXAN_RS08975	0.965775	-1.53125	2.63881	-0.58028	0.561726	NA
MXAN_RS08980	0.229442	-1.37377	4.99253	-0.275165	0.78319	NA
MXAN_RS08985	1.22431	0.587835	2.37626	0.247379	0.804615	NA
MXAN_RS08990	0.736333	-0.971648	2.89704	-0.335394	0.737328	NA
MXAN_RS08995	0.72048	-0.859611	3.2414	-0.265197	0.790857	NA
MXAN_RS09000	0	NA	NA	NA	NA	NA
MXAN_RS09005	3.22323	-0.173133	1.35862	-0.127433	0.898598	NA
MXAN_RS09010	4.99707	-0.825198	1.22604	-0.67306	0.500909	0.603155
MXAN_RS09015	0.755243	-3.01602	3.07802	-0.979857	0.327157	NA
MXAN_RS09020	1.0503	-1.60337	2.90021	-0.552848	0.580368	NA
MXAN_RS09025	0.262901	-1.47298	4.98584	-0.295433	0.767663	NA
MXAN_RS09030	0.787397	-1.01257	3.1656	-0.319867	0.749069	NA
MXAN_RS09035	1.52067	-0.0739626	2.44796	-0.0302139	0.975896	NA
MXAN_RS09040	2.48514	0.0063474	1.59668	0.00397536	0.996828	NA
MXAN_RS09045	2.74804	-0.266158	1.54418	-0.172363	0.863152	NA
MXAN_RS09050	174.262	0.41622	0.34652	1.20114	0.229696	0.323772
MXAN_RS09055	1.54264	-2.31553	2.35062	-0.985069	0.32459	NA
MXAN_RS09060	1.25777	0.515731	2.61626	0.197125	0.843729	NA
MXAN_RS09065	5.33927	-1.32781	1.18593	-1.11964	0.262868	0.360814
MXAN_RS09070	3.14437	-1.67606	1.50197	-1.11591	0.264461	NA
MXAN_RS09075	3.83531	-0.53555	1.54748	-0.346079	0.729284	NA
MXAN_RS09080	0.458885	-2.31601	4.30601	-0.537854	0.590678	NA
MXAN_RS09085	0	NA	NA	NA	NA	NA
MXAN_RS09090	0.229442	-1.37377	4.99253	-0.275165	0.78319	NA
MXAN_RS09095	0.979018	1.63318	2.6256	0.622024	0.533926	NA
MXAN_RS09100	0.24399	1.4688	4.99494	0.294057	0.768714	NA
MXAN_RS09105	1.21152	-0.43122	2.6404	-0.163316	0.870269	NA
MXAN_RS09110	0.997929	0.0401619	2.34194	0.017149	0.986318	NA
MXAN_RS09115	0.999234	-1.5803	2.6218	-0.602754	0.546672	NA
MXAN_RS09120	10.8217	-0.454679	0.815847	-0.557309	0.577316	0.672173
MXAN_RS09125	44.7644	-0.477003	0.442244	-1.0786	0.280768	0.381205
MXAN_RS09130	87.6137	0.0530832	0.385525	0.137691	0.890485	0.920637
MXAN_RS09135	17.1432	0.00178656	0.631098	0.00283088	0.997741	0.998168
MXAN_RS09140	13.2262	-0.214288	0.749992	-0.28572	0.775092	0.834587
MXAN_RS09145	5.25299	0.206841	1.13624	0.182039	0.855552	0.895381
MXAN_RS09150	24.1326	-0.172931	0.550382	-0.314201	0.753368	0.817217
MXAN_RS09155	74.1165	-0.204017	0.371407	-0.549309	0.582793	0.67711
MXAN_RS09160	1460.52	-0.198432	0.262466	-0.756029	0.449632	0.556505
MXAN_RS09165	86.5641	-0.634297	0.56572	-1.12122	0.262194	0.360099
MXAN_RS09170	2245.36	-0.652738	0.475258	-1.37344	0.169616	0.253613
MXAN_RS09175	321.971	-0.269764	0.470966	-0.572788	0.566789	0.662245
MXAN_RS09180	168.82	-0.282381	0.381446	-0.740291	0.459123	0.565063
MXAN_RS09185	42.9699	-0.598927	0.514868	-1.16326	0.244722	0.341725
MXAN_RS09190	1333.28	0.74235	0.236762	3.13542	0.00171607	0.00450877
MXAN_RS09195	537.896	0.440538	0.286636	1.53692	0.124313	0.1955
MXAN_RS09200	168.327	-1.24706	0.346139	-3.60278	0.000314837	0.000962628
MXAN_RS09205	1999.82	0.696252	0.2432	2.86288	0.00419814	0.0099356
MXAN_RS09210	850.679	0.480926	0.256138	1.8776	0.0604354	0.104691
MXAN_RS09215	278.919	0.826903	0.31067	2.66168	0.00777528	0.0173003
MXAN_RS09225	3107.9	2.66189	0.272246	9.77752	1.40616e-22	3.73591e-21
MXAN_RS09230	4.99983	0.916987	1.14143	0.803367	0.421763	0.528824
MXAN_RS09235	3167.54	2.53071	0.281298	8.99654	2.32942e-19	4.98126e-18
MXAN_RS09240	3371.93	2.42328	0.250866	9.65965	4.4737e-22	1.15788e-20
MXAN_RS09245	1221.46	2.12806	0.255777	8.31996	8.79925e-17	1.53472e-15
MXAN_RS09250	186.183	-0.139788	0.297573	-0.469761	0.638525	0.722941
MXAN_RS09255	23.2274	0.699793	0.56244	1.24421	0.213423	0.30525
MXAN_RS09260	85.4444	0.395167	0.349828	1.1296	0.258643	0.356409
MXAN_RS09265	312.058	0.245917	0.265851	0.92502	0.354956	0.460196
MXAN_RS09270	341.313	-0.115452	0.269934	-0.427704	0.668867	0.750509
MXAN_RS09275	229.961	-0.142834	0.280643	-0.508951	0.610787	0.701155
MXAN_RS09280	57.665	0.484355	0.42461	1.14071	0.253992	0.351639
MXAN_RS09285	226.093	1.3968	0.29663	4.70889	2.49069e-06	1.12853e-05
MXAN_RS09290	1940.12	0.952684	0.22673	4.20185	2.64742e-05	9.95123e-05
MXAN_RS09295	2677.07	1.99121	0.254191	7.83354	4.74336e-15	7.06368e-14
MXAN_RS09300	126.938	1.66372	0.347139	4.79265	1.64589e-06	7.68084e-06
MXAN_RS09305	3467.9	1.83698	0.260338	7.05615	1.71175e-12	1.95543e-11
MXAN_RS09310	1480.65	1.62767	0.236384	6.88573	5.7493e-12	6.07313e-11
MXAN_RS09315	1165.07	1.93664	0.253277	7.64636	2.06748e-14	2.88296e-13
MXAN_RS09320	1848.84	1.62889	0.255249	6.38157	1.7528e-10	1.52155e-09
MXAN_RS09325	1777.49	1.92047	0.257247	7.46548	8.29949e-14	1.07602e-12
MXAN_RS09330	1756.12	1.40668	0.22825	6.16288	7.14336e-10	5.70006e-09
MXAN_RS09335	5685.29	-0.0500227	0.221148	-0.226195	0.82105	0.870457
MXAN_RS09340	4742.75	-0.309242	0.235054	-1.31562	0.188301	0.276654
MXAN_RS09345	435.037	0.249675	0.292907	0.852404	0.39399	0.500624
MXAN_RS09350	583.415	0.41229	0.261239	1.57821	0.114517	0.182426
MXAN_RS09355	3121.81	1.15248	0.262152	4.39624	1.10144e-05	4.46561e-05
MXAN_RS09360	176.403	-0.805594	0.314005	-2.56554	0.0103015	0.0222391
MXAN_RS09365	2482.72	-1.2378	0.307196	-4.02936	5.59277e-05	0.000199125
MXAN_RS09375	679.869	-0.765059	0.275688	-2.77509	0.0055187	0.0127246
MXAN_RS09380	39.6967	-0.534383	0.459299	-1.16348	0.244636	0.341672
MXAN_RS09385	277.083	-1.35445	0.358344	-3.77975	0.000156987	0.000513575
MXAN_RS09390	178.923	-0.782907	0.548289	-1.42791	0.153318	0.233017
MXAN_RS09395	10285.1	-1.90689	0.356008	-5.35632	8.49352e-08	4.88308e-07
MXAN_RS09400	180.862	-1.562	0.3379	-4.62267	3.78825e-06	1.67007e-05
MXAN_RS09405	11403	-1.65887	0.430878	-3.84997	0.000118134	0.000393443
MXAN_RS09410	18934.4	-1.05409	0.363282	-2.90159	0.00371274	0.00890297
MXAN_RS09415	4021.87	-0.822915	0.26009	-3.16396	0.00155638	0.00413658
MXAN_RS09420	4346	0.474747	0.237629	1.99785	0.0457333	0.0823789
MXAN_RS09425	303.151	-0.784931	0.26699	-2.93993	0.00328289	0.00799242
MXAN_RS09430	501.628	0.17571	0.270515	0.64954	0.515989	0.617708
MXAN_RS09435	69.8564	0.583707	0.369194	1.58103	0.113871	0.181482
MXAN_RS09440	1010.05	0.608597	0.234654	2.5936	0.00949777	0.0207319
MXAN_RS09445	726.348	0.320743	0.248324	1.29163	0.196484	0.285494
MXAN_RS09450	3749.27	0.722846	0.235411	3.07057	0.00213649	0.00544723
MXAN_RS09455	58.5037	0.927893	0.41044	2.26073	0.0237761	0.0468706
MXAN_RS09460	192.632	-1.66513	0.315718	-5.27411	1.33402e-07	7.42606e-07
MXAN_RS09465	17.4862	-0.329785	0.666008	-0.495167	0.620483	0.70869
MXAN_RS09470	26.9632	-0.625305	0.544987	-1.14738	0.251226	0.348586
MXAN_RS09475	187.993	0.111077	0.328486	0.338149	0.735251	0.804649
MXAN_RS09480	2852.22	-0.338013	0.247466	-1.3659	0.171971	0.256258
MXAN_RS09485	424.789	-0.691545	0.303117	-2.28144	0.0225223	0.0445366
MXAN_RS09490	272.587	-0.611072	0.280126	-2.18142	0.0291527	0.0559292
MXAN_RS09495	18.5457	-0.617773	0.616546	-1.00199	0.316348	0.418417
MXAN_RS09500	13.7705	-0.546163	0.721745	-0.756726	0.449214	0.556087
MXAN_RS09505	583.922	0.985584	0.250266	3.93814	8.21155e-05	0.000282609
MXAN_RS09510	201.368	-0.0802446	0.280086	-0.2865	0.774495	0.834072
MXAN_RS09515	881.904	0.476137	0.253325	1.87955	0.0601694	0.104333
MXAN_RS09520	98.0023	-0.706971	0.406413	-1.73954	0.0819406	0.136482
MXAN_RS09525	1075.67	-0.436799	0.239088	-1.82694	0.0677087	0.115719
MXAN_RS09530	337.791	0.600385	0.28499	2.10669	0.0351443	0.0657514
MXAN_RS09535	2162	-3.43484	0.347858	-9.87425	5.38323e-23	1.45784e-21
MXAN_RS09540	96.9969	0.805587	0.358277	2.2485	0.0245443	0.0481279
MXAN_RS09545	85.2271	0.483477	0.356245	1.35715	0.174734	0.259548
MXAN_RS09550	179.401	0.838096	0.297339	2.81865	0.00482259	0.0112865
MXAN_RS09555	1235.37	1.1516	0.272169	4.2312	2.32452e-05	8.81308e-05
MXAN_RS09560	4.61789	-0.341566	1.33257	-0.256322	0.797702	NA
MXAN_RS09565	457.445	0.996881	0.273277	3.64787	0.000264423	0.000824295
MXAN_RS09570	88.2047	-0.252469	0.359128	-0.703006	0.482052	0.585779
MXAN_RS09575	800.881	1.10448	0.316619	3.48834	0.000486027	0.00144083
MXAN_RS09580	59.7223	0.181978	0.397556	0.457742	0.647138	0.730804
MXAN_RS09585	61.5083	-0.197391	0.401572	-0.491545	0.623041	0.710917
MXAN_RS09590	574.662	-0.824204	0.282366	-2.91892	0.00351249	0.00848952
MXAN_RS09595	476.205	-0.500287	0.25363	-1.97251	0.0485519	0.0865861
MXAN_RS09600	70.6481	-0.522065	0.399403	-1.30711	0.191174	0.279295
MXAN_RS09605	1491.43	-0.729863	0.246493	-2.96099	0.00306653	0.00751262
MXAN_RS09610	153.093	-0.537246	0.329558	-1.6302	0.103059	0.166365
MXAN_RS09615	543.42	1.84268	0.330596	5.57381	2.49233e-08	1.56082e-07
MXAN_RS09620	302.514	0.103671	0.26861	0.385952	0.699532	0.774241
MXAN_RS09625	386.118	-1.04239	0.257522	-4.04777	5.17071e-05	0.000185227
MXAN_RS09630	81.4023	-0.69572	0.362997	-1.9166	0.0552885	0.0971184
MXAN_RS09635	325.443	0.54651	0.266847	2.04803	0.0405574	0.0743128
MXAN_RS09640	428.775	0.163285	0.27028	0.604133	0.545755	0.645737
MXAN_RS09645	249.254	0.317824	0.281269	1.12997	0.25849	0.356269
MXAN_RS09650	985.207	0.629519	0.268413	2.34534	0.0190098	0.0383256
MXAN_RS09655	1017.32	-1.96825	0.276929	-7.10741	1.18237e-12	1.36851e-11
MXAN_RS09660	30868.3	-1.61826	0.287535	-5.62803	1.82279e-08	1.16652e-07
MXAN_RS09665	813.588	-1.54462	0.309867	-4.98477	6.20355e-07	3.08375e-06
MXAN_RS09670	4116.07	0.596813	0.224231	2.6616	0.00777701	0.0173003
MXAN_RS09675	828.916	0.245834	0.279269	0.880276	0.37871	0.485252
MXAN_RS09680	47.6292	0.555385	0.428767	1.29531	0.195214	0.28425
MXAN_RS09685	1196.4	0.0190888	0.237824	0.0802641	0.936027	0.953288
MXAN_RS09690	621.909	0.0637441	0.266965	0.238773	0.811281	0.863324
MXAN_RS09695	3343.52	0.450342	0.231891	1.94204	0.0521322	0.0923139
MXAN_RS09700	2654.32	0.619019	0.228013	2.71483	0.00663088	0.0149787
MXAN_RS09705	323.647	0.609775	0.258552	2.35842	0.0183529	0.0372152
MXAN_RS09710	142.116	1.05894	0.325205	3.25622	0.00112905	0.00309584
MXAN_RS09715	386.253	-0.711478	0.259019	-2.74681	0.00601775	0.0137353
MXAN_RS09720	233.879	-0.509932	0.28756	-1.77331	0.0761778	0.128255
MXAN_RS09725	883.779	-0.464745	0.417348	-1.11357	0.265465	0.363311
MXAN_RS09730	1221.29	-0.631579	0.299877	-2.10613	0.0351934	0.0658257
MXAN_RS09735	152.086	-0.848519	0.354809	-2.39148	0.0167804	0.0344246
MXAN_RS09740	65.8875	-1.81107	0.449252	-4.03129	5.54704e-05	0.000197597
MXAN_RS09745	103.816	-0.961282	0.349731	-2.74863	0.00598449	0.0136727
MXAN_RS09750	23.7897	-2.9158	0.76627	-3.80519	0.000141696	0.00046638
MXAN_RS09755	1204.36	-2.97952	0.349828	-8.51711	1.63591e-17	2.99589e-16
MXAN_RS09760	4641.9	-3.77205	0.356545	-10.5795	3.71127e-26	1.20513e-24
MXAN_RS09765	11797.4	-0.902563	0.234942	-3.84164	0.000122213	0.000405489
MXAN_RS09770	18042.6	0.605069	0.268598	2.25269	0.0242786	0.0477136
MXAN_RS09775	4276.33	-1.08479	0.251481	-4.31361	1.60612e-05	6.28995e-05
MXAN_RS09780	35558.6	-0.416319	0.228734	-1.8201	0.0687438	0.117174
MXAN_RS09785	266.402	-1.11506	0.26887	-4.1472	3.36568e-05	0.00012464
MXAN_RS09790	43.2024	-0.247867	0.443306	-0.559132	0.576071	0.670967
MXAN_RS09795	28.8723	-0.825366	0.53219	-1.55088	0.120929	0.190864
MXAN_RS09800	22.1042	-1.77406	0.678455	-2.61485	0.00892672	0.0196319
MXAN_RS09805	980.21	-0.373472	0.269453	-1.38604	0.165735	0.248782
MXAN_RS09810	836.583	-0.562273	0.256113	-2.19541	0.0281342	0.0543169
MXAN_RS09815	4853.45	-1.08686	0.262496	-4.14048	3.46587e-05	0.000128013
MXAN_RS09820	495.985	-0.025478	0.243986	-0.104424	0.916833	0.939606
MXAN_RS09825	5581.28	0.808263	0.220923	3.65858	0.000253617	0.000794849
MXAN_RS09830	19.3293	-2.14696	0.683129	-3.14283	0.0016732	0.00440866
MXAN_RS09835	161.216	-1.51878	0.302128	-5.02696	4.98325e-07	2.5273e-06
MXAN_RS09840	180.087	-1.42362	0.49141	-2.897	0.00376746	0.00901262
MXAN_RS09845	82.8785	-2.11181	0.613955	-3.43968	0.000582404	0.00169501
MXAN_RS09850	2486.08	-0.765351	0.918139	-0.83359	0.404512	0.51094
MXAN_RS09855	354.849	-1.76021	0.294125	-5.98456	2.1698e-09	1.61302e-08
MXAN_RS09860	14.5617	1.0759	0.699248	1.53865	0.123891	0.19488
MXAN_RS09865	168.531	2.27401	0.374597	6.07055	1.27474e-09	9.84404e-09
MXAN_RS09870	4228.56	0.197134	0.22172	0.889113	0.373942	0.480284
MXAN_RS09875	2599.7	-0.164834	0.225097	-0.73228	0.463998	0.569363
MXAN_RS09880	2081.92	0.41214	0.240025	1.71707	0.0859663	0.142209
MXAN_RS09885	129.125	1.01163	0.326218	3.10108	0.00192816	0.00497758
MXAN_RS09890	416.381	0.560317	0.27736	2.02018	0.0433646	0.0787292
MXAN_RS09895	7743.47	-1.52172	0.26917	-5.65339	1.57318e-08	1.01139e-07
MXAN_RS09900	1132.53	0.818888	0.237044	3.45458	0.000551144	0.00161408
MXAN_RS09905	306.033	1.11957	0.315277	3.55106	0.000383689	0.00115502
MXAN_RS09910	1344.65	0.0896121	0.230651	0.388517	0.697633	0.772529
MXAN_RS09915	252.695	-0.610378	0.299337	-2.0391	0.04144	0.075752
MXAN_RS09920	30.9416	-1.03716	0.521582	-1.98849	0.0467572	0.0838116
MXAN_RS09935	156.589	1.43278	0.353952	4.04794	5.16701e-05	0.000185227
MXAN_RS09940	2.95727	0.522884	1.45113	0.360329	0.718601	NA
MXAN_RS09945	1550.02	1.24708	0.242322	5.14638	2.65567e-07	1.40899e-06
MXAN_RS09950	4149.55	1.44667	0.222904	6.49009	8.57869e-11	7.68466e-10
MXAN_RS09955	407.691	0.69916	0.257825	2.71176	0.0066927	0.0151087
MXAN_RS09960	275.515	0.720037	0.264682	2.72038	0.00652061	0.0147582
MXAN_RS09965	351.528	0.0163416	0.354203	0.0461364	0.963202	0.972071
MXAN_RS09970	482.244	-1.26441	0.314929	-4.0149	5.94722e-05	0.000210569
MXAN_RS09975	1861.03	0.827535	0.265621	3.11547	0.0018365	0.00477436
MXAN_RS09980	1236.6	0.674741	0.285621	2.36236	0.0181588	0.0368856
MXAN_RS09985	4616.38	0.64217	0.240113	2.67445	0.00748514	0.016736
MXAN_RS09990	440.453	0.269687	0.255075	1.05728	0.290382	0.391154
MXAN_RS09995	326.912	0.676625	0.263085	2.57189	0.0101145	0.0218892
MXAN_RS10000	154.659	-0.605707	0.298095	-2.03192	0.0421613	0.0768901
MXAN_RS10005	2577.37	1.17451	0.243902	4.8155	1.4683e-06	6.89795e-06
MXAN_RS10010	405.409	0.722671	0.275822	2.62007	0.00879128	0.0193601
MXAN_RS10015	136.163	0.540506	0.307926	1.75531	0.0792054	0.132747
MXAN_RS10020	191.345	0.534194	0.30645	1.74317	0.0813048	0.135489
MXAN_RS10025	3661.75	-2.23791	0.299499	-7.47217	7.88844e-14	1.02652e-12
MXAN_RS10030	12033.1	-2.01961	0.33285	-6.06763	1.29812e-09	9.98359e-09
MXAN_RS10035	33245.3	-1.16108	0.241229	-4.81321	1.48527e-06	6.97302e-06
MXAN_RS10040	1218.35	-2.26985	0.310322	-7.3145	2.58335e-13	3.19007e-12
MXAN_RS10045	222.183	-2.1007	0.352725	-5.95563	2.59069e-09	1.90473e-08
MXAN_RS10050	731.442	-0.902926	0.242595	-3.72194	0.000197695	0.000632589
MXAN_RS10055	37868.6	-1.82956	0.352191	-5.19479	2.04956e-07	1.11009e-06
MXAN_RS10060	12782.2	-3.17007	0.369756	-8.5734	1.00472e-17	1.86927e-16
MXAN_RS10065	54.7947	-0.50228	0.403746	-1.24405	0.213482	0.305272
MXAN_RS10070	76.8478	-0.265412	0.358635	-0.740063	0.459262	0.565096
MXAN_RS10075	19.4329	-1.9486	0.695268	-2.80266	0.0050683	0.0117946
MXAN_RS10080	2418.74	-1.04192	0.22312	-4.66979	3.01506e-06	1.34956e-05
MXAN_RS10085	1275.68	-0.857781	0.251411	-3.41186	0.000645206	0.00186004
MXAN_RS10090	1086.57	-1.03656	0.261423	-3.96507	7.33729e-05	0.000255657
MXAN_RS10095	534.914	-0.900562	0.266777	-3.37571	0.000736262	0.00209244
MXAN_RS10100	1322.68	0.61676	0.242759	2.54062	0.0110655	0.0236267
MXAN_RS10105	580.33	-0.0726906	0.325712	-0.223175	0.8234	0.871955
MXAN_RS10110	3601.82	-2.76357	0.418227	-6.60783	3.89988e-11	3.66672e-10
MXAN_RS10115	79.0527	0.23759	0.36624	0.648727	0.516515	0.618231
MXAN_RS10120	1329.85	-0.786614	0.252581	-3.11431	0.00184377	0.00478794
MXAN_RS10125	1017.56	-0.426791	0.235736	-1.81046	0.0702239	0.119382
MXAN_RS10130	724.81	-0.137306	0.268118	-0.512111	0.608573	0.699759
MXAN_RS10135	156.239	0.375816	0.315658	1.19058	0.233819	0.328593
[truncated: 5,349 more rows]

## Sheet: 0v12_DEseq
	baseMean	log2FoldChange	lfcSE	stat	pvalue	padj
MXAN_RS00015	2299.41	0.119862	0.18188	0.659014	0.509887	0.596271
MXAN_RS00020	9.58426	-1.38417	0.951855	-1.45418	0.145896	0.203607
MXAN_RS00025	85.3671	0.312673	0.34955	0.8945	0.371054	0.456649
MXAN_RS00030	30.2669	0.0392857	0.536707	0.0731976	0.941649	0.957262
MXAN_RS00035	86.9233	1.03521	0.374031	2.7677	0.0056453	0.0103203
MXAN_RS00040	704.22	-1.27039	0.228789	-5.55266	2.81348e-08	9.05078e-08
MXAN_RS00045	742.605	-1.22684	0.262293	-4.67736	2.90591e-06	7.77467e-06
MXAN_RS00050	3.03941	-1.29886	1.67698	-0.774525	0.438621	0.527212
MXAN_RS00055	114.271	-1.03689	0.327344	-3.16759	0.0015371	0.00305328
MXAN_RS00060	1495.02	1.79084	0.194245	9.21949	2.98514e-20	1.98357e-19
MXAN_RS00065	7.99069	-1.27411	1.03446	-1.23167	0.218072	0.289757
MXAN_RS00070	116.831	0.197925	0.317786	0.622825	0.533399	0.618808
MXAN_RS00075	14.7046	-0.123828	0.766406	-0.161569	0.871645	0.905528
MXAN_RS00080	60.1207	-1.06409	0.420584	-2.53003	0.0114052	0.0199837
MXAN_RS00085	104.99	-1.57643	0.387469	-4.06852	4.73131e-05	0.000111569
MXAN_RS00090	436.87	-1.3008	0.232855	-5.58632	2.31929e-08	7.52403e-08
MXAN_RS00095	956.033	0.164058	0.192245	0.85338	0.393449	0.47941
MXAN_RS00100	55.3719	1.65223	0.671348	2.46106	0.0138527	0.0239217
MXAN_RS00105	75.1605	2.3605	0.628254	3.75724	0.000171797	0.000382027
MXAN_RS00110	44.7343	0.53469	0.523883	1.02063	0.307431	0.389412
MXAN_RS00115	29.1121	-0.694041	0.569399	-1.2189	0.222882	0.294912
MXAN_RS00120	514.923	0.955791	0.209159	4.56968	4.88462e-06	1.27188e-05
MXAN_RS00125	239.681	1.10312	0.270561	4.07717	4.55863e-05	0.000107811
MXAN_RS00130	3168	3.40495	0.21188	16.0702	4.12837e-58	1.04224e-56
MXAN_RS00135	643.729	-0.0793388	0.20182	-0.393117	0.694233	0.761902
MXAN_RS00140	446.471	0.303992	0.213787	1.42194	0.155044	0.214812
MXAN_RS00145	164.346	0.629365	0.277607	2.2671	0.0233839	0.0387307
MXAN_RS00150	327.055	-0.658616	0.293636	-2.24297	0.0248987	0.0410256
MXAN_RS00155	82.4016	-0.87324	0.402749	-2.1682	0.0301437	0.0488513
MXAN_RS00160	2743.17	0.713679	0.213524	3.34238	0.000830636	0.00170043
MXAN_RS00165	835.196	-1.49069	0.19788	-7.5333	4.94723e-14	2.32421e-13
MXAN_RS00170	442.827	-1.79204	0.280068	-6.3986	1.56812e-10	5.95266e-10
MXAN_RS00175	44.8115	-1.97272	0.488619	-4.03734	5.40595e-05	0.000126945
MXAN_RS00180	83.4061	-0.298933	0.351496	-0.85046	0.395069	0.480966
MXAN_RS00185	112.746	0.421454	0.315065	1.33767	0.181003	0.246381
MXAN_RS00190	16.4744	-0.710532	0.769376	-0.923517	0.355738	0.441405
MXAN_RS00195	0.727405	-0.495022	3.2264	-0.153429	0.87806	0.909086
MXAN_RS00200	6.46409	-0.18572	1.30233	-0.142606	0.886601	0.916208
MXAN_RS00205	80.9539	-0.35312	0.416266	-0.848304	0.396269	0.482196
MXAN_RS00210	185.83	-0.955367	0.299954	-3.18504	0.00144733	0.00288437
MXAN_RS00215	26.1478	1.01691	0.606998	1.67531	0.093873	0.137779
MXAN_RS00220	116.422	0.490542	0.39204	1.25125	0.210842	0.281835
MXAN_RS00225	167.804	1.16689	0.274925	4.24441	2.1917e-05	5.34625e-05
MXAN_RS00230	595.449	3.8624	0.234313	16.484	4.78396e-61	1.33731e-59
MXAN_RS00235	502.517	2.6711	0.256064	10.4314	1.7832e-25	1.52345e-24
MXAN_RS00240	386.724	0.670844	0.219441	3.05706	0.00223516	0.00433371
MXAN_RS00245	166.287	1.28403	0.296674	4.32809	1.50407e-05	3.744e-05
MXAN_RS00250	287.475	0.819495	0.244369	3.35351	0.000797932	0.00163807
MXAN_RS00255	155.572	0.760232	0.2942	2.58406	0.00976439	0.0172664
MXAN_RS00260	464.194	0.323959	0.228194	1.41966	0.155706	0.215484
MXAN_RS00265	1224.05	0.894803	0.202426	4.4204	9.85166e-06	2.49402e-05
MXAN_RS00270	76.9482	2.26283	0.386964	5.84764	4.98597e-09	1.69751e-08
MXAN_RS00275	38.6586	0.18457	0.476368	0.387452	0.698422	0.765578
MXAN_RS00280	8.45937	0.313747	0.957638	0.327626	0.743194	0.804144
MXAN_RS00285	302.358	2.23019	0.282455	7.89574	2.88604e-15	1.44619e-14
MXAN_RS00290	270.788	-0.944222	0.251231	-3.75839	0.000171013	0.0003804
MXAN_RS00295	1383.68	1.60613	0.211988	7.57651	3.54978e-14	1.68067e-13
MXAN_RS00300	736.055	1.15733	0.204668	5.65466	1.56155e-08	5.14106e-08
MXAN_RS00305	93.7788	-0.161048	0.391777	-0.411071	0.681021	0.750903
MXAN_RS00310	103.429	1.42491	0.408719	3.48629	0.000489766	0.00103335
MXAN_RS00315	102.245	2.94285	0.362866	8.11004	5.06052e-16	2.65241e-15
MXAN_RS00320	74.0802	-0.391518	0.371737	-1.05321	0.292244	0.37296
MXAN_RS00325	292.609	2.0905	0.28352	7.37338	1.66351e-13	7.61414e-13
MXAN_RS00330	297.703	0.192755	0.234688	0.821324	0.411462	0.498675
MXAN_RS00335	252.476	-1.18713	0.273127	-4.34642	1.38375e-05	3.46222e-05
MXAN_RS00340	58.8164	1.1211	0.461035	2.4317	0.015028	0.025726
MXAN_RS00345	145.575	1.59783	0.312191	5.11813	3.08587e-07	9.03835e-07
MXAN_RS00350	1855.03	3.77205	0.301611	12.5064	6.89024e-36	8.85057e-35
MXAN_RS00355	488.48	2.47519	0.271219	9.12617	7.09683e-20	4.60253e-19
MXAN_RS00360	75.2715	-1.68043	0.389961	-4.30923	1.63826e-05	4.05452e-05
MXAN_RS00365	52.1027	-0.65697	0.430161	-1.52726	0.126695	0.179908
MXAN_RS00370	111.838	0.422217	0.346866	1.21723	0.223516	0.295644
MXAN_RS00375	869.117	4.73893	0.232159	20.4125	1.29529e-92	7.15944e-91
MXAN_RS00380	2892.06	-1.99559	0.19457	-10.2564	1.10784e-24	9.10229e-24
MXAN_RS00385	25.012	0.40546	0.641323	0.632225	0.52724	0.612636
MXAN_RS00390	171.765	-1.31324	0.358882	-3.65925	0.000252958	0.000552734
MXAN_RS00395	67.5772	-0.717538	0.382499	-1.87592	0.0606663	0.0924438
MXAN_RS00400	13.0902	-0.0365327	0.803823	-0.0454487	0.96375	0.972211
MXAN_RS00405	343.788	-0.829591	0.246168	-3.37002	0.000751632	0.00155088
MXAN_RS00410	173.412	-0.33229	0.291427	-1.14022	0.254196	0.330886
MXAN_RS00415	190.448	-0.438906	0.297013	-1.47773	0.13948	0.195701
MXAN_RS00420	358.878	0.46372	0.232216	1.99694	0.0458322	0.0718041
MXAN_RS00425	513.669	0.569844	0.21487	2.65205	0.00800058	0.0143331
MXAN_RS00430	276.039	0.314945	0.2837	1.11013	0.266941	0.344953
MXAN_RS00435	96.2919	0.914808	0.347753	2.63062	0.00852281	0.0151813
MXAN_RS00440	46.1203	-2.62055	0.521242	-5.02751	4.96892e-07	1.42898e-06
MXAN_RS00445	146.712	0.209416	0.29954	0.699125	0.484474	0.57326
MXAN_RS00450	186.531	-3.12336	0.346998	-9.00109	2.23486e-19	1.42531e-18
MXAN_RS00455	317.367	-6.17255	0.987503	-6.25066	4.0871e-10	1.503e-09
MXAN_RS00460	113.335	-4.72681	0.644121	-7.33838	2.1619e-13	9.78487e-13
MXAN_RS00465	171.433	-4.00901	0.550283	-7.28536	3.20818e-13	1.43865e-12
MXAN_RS00470	165.167	-2.51363	0.32811	-7.66095	1.84566e-14	8.90016e-14
MXAN_RS00475	2422.87	-3.75588	0.316396	-11.8708	1.67816e-32	1.91311e-31
MXAN_RS00480	790.666	-2.53977	0.207424	-12.2444	1.80075e-34	2.18971e-33
MXAN_RS00485	67.9209	-0.669796	0.393692	-1.70132	0.0888834	0.131168
MXAN_RS00490	139.21	-0.883168	0.302685	-2.91778	0.00352535	0.00663938
MXAN_RS00495	251.591	-0.772114	0.244795	-3.15412	0.00160983	0.00319253
MXAN_RS00500	1191.78	-0.609198	0.236318	-2.57788	0.00994097	0.0175616
MXAN_RS00505	95.7171	-1.32258	0.355848	-3.71671	0.000201837	0.000445702
MXAN_RS00515	578.71	2.3194	0.269542	8.605	7.632e-18	4.46178e-17
MXAN_RS00520	39.9673	2.03663	0.508226	4.00734	6.14069e-05	0.000143185
MXAN_RS00525	361.872	1.62189	0.319463	5.07692	3.83595e-07	1.11281e-06
MXAN_RS00530	671.783	2.47673	0.220916	11.2112	3.59365e-29	3.61645e-28
MXAN_RS00535	309.806	-0.352258	0.253894	-1.38742	0.165314	0.227315
MXAN_RS00540	248.354	-0.830276	0.260397	-3.1885	0.00143014	0.00285403
MXAN_RS00545	28.7698	-1.46787	0.576752	-2.54507	0.0109257	0.0192128
MXAN_RS00550	28.3668	-1.5087	0.627076	-2.40592	0.0161316	0.0274762
MXAN_RS00555	374.439	-1.0683	0.227229	-4.70144	2.58339e-06	6.93976e-06
MXAN_RS00560	371.554	0.64024	0.255	2.51074	0.0120478	0.0210138
MXAN_RS00565	1843.98	1.96081	0.186971	10.4872	9.88838e-26	8.56836e-25
MXAN_RS00570	31.0759	0.0438077	0.542215	0.080794	0.935606	0.952978
MXAN_RS00575	1116.68	0.822258	0.196489	4.18476	2.85472e-05	6.87394e-05
MXAN_RS00580	471.361	1.12191	0.219634	5.10808	3.25452e-07	9.51322e-07
MXAN_RS00585	696.196	0.57213	0.210955	2.71209	0.00668603	0.0121166
MXAN_RS00590	384.232	1.10376	0.258572	4.26867	1.96645e-05	4.82746e-05
MXAN_RS00595	551.726	1.17039	0.241805	4.8402	1.29705e-06	3.56567e-06
MXAN_RS00600	257.47	1.54294	0.28366	5.43941	5.34578e-08	1.67899e-07
MXAN_RS00605	7144.93	4.44917	0.19559	22.7474	1.52174e-114	1.22006e-112
MXAN_RS00610	6023.33	3.72589	0.206583	18.0358	1.01991e-72	3.62989e-71
MXAN_RS00615	6998.99	3.89027	0.191069	20.3605	3.74438e-92	2.03873e-90
MXAN_RS00620	3203	4.48443	0.192585	23.2855	6.22208e-120	5.53613e-118
MXAN_RS00625	1160.13	4.1217	0.233134	17.6795	6.03253e-70	2.08594e-68
MXAN_RS00630	1162.31	2.4535	0.220283	11.138	8.19764e-29	8.15961e-28
MXAN_RS00635	2462.14	1.67915	0.175754	9.55398	1.24803e-21	8.84899e-21
MXAN_RS00640	366.574	2.37162	0.263343	9.00584	2.14023e-19	1.36615e-18
MXAN_RS00645	1323.46	2.40024	0.208155	11.5311	9.20089e-31	9.88656e-30
MXAN_RS00650	76.3069	-2.03226	0.395891	-5.13338	2.84582e-07	8.35536e-07
MXAN_RS00655	13190.5	-4.39474	0.218581	-20.1058	6.56686e-90	3.37407e-88
MXAN_RS00660	133.578	-2.06323	0.327151	-6.30665	2.85142e-10	1.06197e-09
MXAN_RS00665	132.098	0.202166	0.359099	0.56298	0.573448	0.655267
MXAN_RS00670	115.921	-0.310052	0.333619	-0.929359	0.352703	0.438162
MXAN_RS00675	49.7756	0.0553637	0.450582	0.122872	0.902209	0.927507
MXAN_RS00680	993.896	1.64513	0.195388	8.41984	3.77011e-17	2.13065e-16
MXAN_RS00685	65.7685	0.174926	0.387064	0.451931	0.651319	0.725832
MXAN_RS00690	1095.42	-0.0931247	0.238845	-0.389896	0.696614	0.76394
MXAN_RS00695	916.344	-0.555015	0.204806	-2.70995	0.00672926	0.0121919
MXAN_RS00700	3190.98	-0.43527	0.19639	-2.21636	0.0266671	0.043673
MXAN_RS00705	148.032	-0.864401	0.349598	-2.47256	0.013415	0.0232318
MXAN_RS00710	1340.21	-0.0773183	0.221755	-0.348665	0.727341	0.789919
MXAN_RS00715	77.7136	1.35176	0.386575	3.49676	0.000470943	0.00099652
MXAN_RS00720	1173.45	2.04676	0.189573	10.7967	3.56803e-27	3.32895e-26
MXAN_RS00725	107.425	0.164143	0.352292	0.46593	0.641265	0.717368
MXAN_RS00730	1617.87	4.11232	0.254113	16.183	6.64741e-59	1.75088e-57
MXAN_RS00735	2453.92	4.03492	0.27259	14.8022	1.41866e-49	2.8672e-48
MXAN_RS00740	525.581	3.90863	0.29872	13.0846	4.03351e-39	5.86225e-38
MXAN_RS00745	775.926	5.17016	0.275983	18.7336	2.63403e-78	1.07965e-76
MXAN_RS00750	1234.63	5.1204	0.325243	15.7433	7.63714e-56	1.85118e-54
MXAN_RS00755	1878.83	6.21034	0.252812	24.565	2.98869e-133	3.75956e-131
MXAN_RS00760	136.098	5.84817	0.526987	11.0974	1.29202e-28	1.28427e-27
MXAN_RS00765	16.8607	-1.78577	0.776119	-2.3009	0.0213976	0.0356775
MXAN_RS00770	113.739	-2.05994	0.340069	-6.05743	1.38315e-09	4.91787e-09
MXAN_RS00775	379.582	0.721736	0.240627	2.9994	0.00270512	0.00518291
MXAN_RS00780	1774.64	0.134213	0.213381	0.628982	0.529361	0.614709
MXAN_RS00785	341.767	0.0439246	0.245729	0.178752	0.858132	0.896083
MXAN_RS00790	8.11264	2.17548	1.24344	1.74956	0.0801949	0.119335
MXAN_RS00795	53.8373	2.40927	0.561054	4.29419	1.75331e-05	4.32605e-05
MXAN_RS00800	70.8697	4.32883	0.51401	8.42168	3.7112e-17	2.09899e-16
MXAN_RS00805	2.07114	4.73887	2.44286	1.93988	0.0523938	0.0807659
MXAN_RS00810	74.7727	3.61943	0.463011	7.81717	5.4026e-15	2.65974e-14
MXAN_RS00815	89.5615	3.09065	0.394437	7.83559	4.66637e-15	2.30819e-14
MXAN_RS00820	23.4612	2.50157	0.685019	3.65183	0.000260377	0.000567756
MXAN_RS00825	331.158	-1.75284	0.248236	-7.06118	1.651e-12	7.11499e-12
MXAN_RS00830	60.2135	-0.785887	0.41152	-1.90972	0.0561697	0.0860412
MXAN_RS00835	53.1778	-2.36667	0.568009	-4.1666	3.09176e-05	7.43244e-05
MXAN_RS00840	93.8982	-0.743311	0.378152	-1.96564	0.0493401	0.0765926
MXAN_RS00845	158.179	-0.136349	0.309027	-0.441221	0.659053	0.731991
MXAN_RS00850	236.201	0.626218	0.260728	2.40181	0.0163144	0.0277652
MXAN_RS00855	1025.14	-0.136204	0.228077	-0.597183	0.550385	0.633677
MXAN_RS00860	1835.44	1.1528	0.188521	6.11498	9.65704e-10	3.4657e-09
MXAN_RS00865	338.02	-0.365757	0.229905	-1.59091	0.111631	0.161016
MXAN_RS00870	71.0344	0.208636	0.387301	0.538691	0.5901	0.671141
MXAN_RS00875	219.611	3.37245	0.287909	11.7136	1.08534e-31	1.20344e-30
MXAN_RS00880	326.308	3.24542	0.254402	12.757	2.84891e-37	3.82793e-36
MXAN_RS00885	843.256	2.35151	0.205112	11.4645	1.98919e-30	2.10947e-29
MXAN_RS00890	158.861	0.404324	0.329646	1.22654	0.219995	0.291728
MXAN_RS00895	951.212	1.77429	0.197325	8.99171	2.43406e-19	1.54829e-18
MXAN_RS00900	4743.08	-0.289992	0.199437	-1.45405	0.145933	0.203619
MXAN_RS00905	48.4182	-0.603338	0.460837	-1.30922	0.190459	0.257904
MXAN_RS00910	105.9	-1.56862	0.353958	-4.43167	9.35062e-06	2.37089e-05
MXAN_RS00915	78.9336	1.62664	0.558429	2.9129	0.00358094	0.00673885
MXAN_RS00920	109.127	0.20804	0.320205	0.649711	0.515879	0.601875
MXAN_RS00925	36.3395	0.65498	0.523496	1.25117	0.210874	0.281835
MXAN_RS00930	92.8561	0.155525	0.339833	0.457651	0.647203	0.722459
MXAN_RS00935	959.407	0.309172	0.197365	1.5665	0.117232	0.168347
MXAN_RS00940	367.074	-0.558898	0.236961	-2.35861	0.0183434	0.0309656
MXAN_RS00945	566.482	-1.14595	0.221487	-5.17391	2.29244e-07	6.7935e-07
MXAN_RS00950	265.651	1.96759	0.33875	5.8084	6.30736e-09	2.12852e-08
MXAN_RS00955	1039.26	1.47384	0.199026	7.40528	1.30869e-13	6.01273e-13
MXAN_RS00960	210.351	-0.678477	0.311179	-2.18034	0.029232	0.0475004
MXAN_RS00965	1322.04	0.0509362	0.188879	0.269676	0.78741	0.840518
MXAN_RS00970	1167.05	1.1667	0.186646	6.25086	4.08197e-10	1.50187e-09
MXAN_RS00975	205.465	1.69127	0.322262	5.24813	1.5365e-07	4.63428e-07
MXAN_RS00980	140.591	-0.57865	0.340499	-1.69942	0.0892405	0.131642
MXAN_RS00985	1856.16	0.204378	0.305864	0.668198	0.504007	0.591195
MXAN_RS00990	92.4952	0.176913	0.36434	0.485572	0.627271	0.704738
MXAN_RS00995	307.217	1.65432	0.323418	5.11512	3.13535e-07	9.17591e-07
MXAN_RS01000	140.157	1.00231	0.290466	3.4507	0.00055914	0.00117168
MXAN_RS01005	48.6359	1.01566	0.455198	2.23125	0.0256648	0.042183
MXAN_RS01010	182.375	0.0391203	0.274769	0.142376	0.886783	0.916208
MXAN_RS01015	570.529	-1.06623	0.219261	-4.86281	1.15729e-06	3.19708e-06
MXAN_RS01020	6057.36	1.13056	0.217693	5.19338	2.06509e-07	6.14475e-07
MXAN_RS01025	1918.42	2.55861	0.194024	13.1871	1.04101e-39	1.53749e-38
MXAN_RS01030	8.97052	-0.0661573	0.941984	-0.0702318	0.944009	0.95886
MXAN_RS01035	282.913	2.22874	0.359324	6.2026	5.55371e-10	2.02904e-09
MXAN_RS01040	425.032	-3.96321	0.267889	-14.7942	1.59593e-49	3.20768e-48
MXAN_RS01045	2745.97	-6.66187	0.353264	-18.8581	2.52234e-79	1.05764e-77
MXAN_RS01050	2918	-6.17286	0.296561	-20.8148	3.17792e-96	1.86985e-94
MXAN_RS01055	244.263	-0.0526651	0.274525	-0.191841	0.847867	0.888033
MXAN_RS01060	255.339	-0.0561032	0.244449	-0.229509	0.818474	0.865196
[truncated: 7,139 more rows]

## Sheet: 0v24_DEseq
	baseMean	log2FoldChange	lfcSE	stat	pvalue	padj
[truncated: 7,348 more rows]

[truncated: 6 more sheets: 2v6_DEseq, 2v12_DEseq, 2v24_DEseq, 6v12_DEseq, 6v24_DEseq, 12v24_DEseq]
