# Supplementary material for: Transcriptomic analysis of the Myxococcus xanthus FruA regulon, and comparative developmental transcriptomic analysis of two fruiting body forming species, Myxococcus xanthus and Myxococcus stipitatus
Source: BMC Genomics. 2021 Nov 1;22:784. doi: 10.1186/s12864-021-08051-w (PMC8561891; doi:10.1186/s12864-021-08051-w)
Supplement: Supplementary file 25 — Additional file 25: DEseq data for timepoint comparisons between ΔfruA and WT M. xanthus [file 12864_2021_8051_MOESM25_ESM.xlsx]

## Sheet: 0hr
	baseMean	log2FoldChange	lfcSE	stat	pvalue	padj
MXAN_RS00015	2904.56	-0.156541	0.18512	-0.84562	0.397765	0.99951
MXAN_RS00020	17.5816	-0.0552885	0.683644	-0.0808733	0.935543	0.99951
MXAN_RS00025	94.5001	0.0153169	0.381247	0.0401757	0.967953	0.99951
MXAN_RS00030	36.6864	0.0400226	0.485772	0.0823897	0.934337	0.99951
MXAN_RS00035	62.9354	0.371718	0.429448	0.865573	0.386725	0.99951
MXAN_RS00040	1596.56	-0.653138	0.245571	-2.65967	0.00782162	0.259047
MXAN_RS00045	1581.15	-0.523592	0.25545	-2.04969	0.0403951	0.586797
MXAN_RS00050	7.67233	-0.894646	1.05891	-0.844874	0.398181	NA
MXAN_RS00055	227.013	-0.455659	0.260287	-1.7506	0.0800145	0.757096
MXAN_RS00060	904.166	-0.219398	0.240371	-0.912746	0.361376	0.99951
MXAN_RS00065	10.1413	1.19114	0.893162	1.33362	0.182328	NA
MXAN_RS00070	142.698	-0.142735	0.297925	-0.479096	0.63187	0.99951
MXAN_RS00075	19.3932	-0.0449965	0.69762	-0.0645	0.948572	0.99951
MXAN_RS00080	109.178	-0.20452	0.380119	-0.538042	0.590548	0.99951
MXAN_RS00085	191.178	0.0692568	0.299585	0.231176	0.817178	0.99951
MXAN_RS00090	749.013	0.0987209	0.218819	0.451153	0.651879	0.99951
MXAN_RS00095	1051.1	0.199909	0.236157	0.846512	0.397267	0.99951
MXAN_RS00100	29.7462	0.361254	0.772327	0.467747	0.639965	0.99951
MXAN_RS00105	43.9883	-0.905786	0.70586	-1.28324	0.199409	0.982654
MXAN_RS00110	50.6134	-0.293185	0.441212	-0.6645	0.50637	0.99951
MXAN_RS00115	49.9491	-0.297491	0.460499	-0.646019	0.518267	0.99951
MXAN_RS00120	467.259	-0.1888	0.231096	-0.816976	0.413942	0.99951
MXAN_RS00125	224.12	-0.445659	0.297109	-1.49998	0.133619	0.915087
MXAN_RS00130	711.124	-0.120004	0.233736	-0.513417	0.60766	0.99951
MXAN_RS00135	807.825	0.0597654	0.20592	0.290236	0.771636	0.99951
MXAN_RS00140	500.8	-0.0156497	0.217228	-0.072043	0.942568	0.99951
MXAN_RS00145	163.445	-0.0443781	0.299557	-0.148146	0.882228	0.99951
MXAN_RS00150	448.932	0.323097	0.282942	1.14192	0.253488	0.99951
MXAN_RS00155	135.754	-0.0616942	0.346284	-0.17816	0.858597	0.99951
MXAN_RS00160	2346.68	0.299996	0.220306	1.36172	0.173285	0.959379
MXAN_RS00165	1659.91	-0.216065	0.20983	-1.02971	0.303145	0.99951
MXAN_RS00170	767.827	0.336164	0.209372	1.60558	0.108366	0.863382
MXAN_RS00175	79.9418	0.329965	0.354725	0.930198	0.352269	0.99951
MXAN_RS00180	112.842	0.0481437	0.321848	0.149585	0.881092	0.99951
MXAN_RS00185	143.752	-0.475598	0.377032	-1.26142	0.207156	0.98861
MXAN_RS00190	40.79	-1.13727	0.712503	-1.59616	0.110452	0.863382
MXAN_RS00195	1.79964	-1.26163	2.37889	-0.530343	0.595874	NA
MXAN_RS00200	11.4149	-0.736309	0.949674	-0.775328	0.438146	NA
MXAN_RS00205	118.653	-0.131293	0.316869	-0.414344	0.678622	0.99951
MXAN_RS00210	336.487	-0.26502	0.251032	-1.05572	0.291097	0.99951
MXAN_RS00215	38.9568	-1.38631	0.516614	-2.68346	0.00728655	0.249041
MXAN_RS00220	150.236	-0.574855	0.372983	-1.54124	0.123259	0.896242
MXAN_RS00225	175.091	-0.778014	0.30965	-2.51256	0.0119858	0.321327
MXAN_RS00230	96.1716	-0.019251	0.333962	-0.0576443	0.954032	0.99951
MXAN_RS00235	178.164	-0.134242	0.286208	-0.469036	0.639044	0.99951
MXAN_RS00240	347.293	0.204661	0.236578	0.865088	0.386991	0.99951
MXAN_RS00245	129.602	-0.199083	0.321305	-0.619606	0.535517	0.99951
MXAN_RS00250	290.555	-0.312731	0.250722	-1.24732	0.212279	0.988837
MXAN_RS00255	159.864	-0.290609	0.307006	-0.946588	0.343849	0.99951
MXAN_RS00260	583.127	-0.343777	0.21011	-1.63618	0.101802	0.844745
MXAN_RS00265	1160.25	-0.232592	0.208261	-1.11683	0.264066	0.99951
MXAN_RS00270	37.3298	-0.330141	0.493335	-0.669204	0.503366	0.99951
MXAN_RS00275	49.508	-0.258619	0.435185	-0.594274	0.552329	0.99951
MXAN_RS00280	15.8156	-1.23573	0.756166	-1.63421	0.102216	0.844745
MXAN_RS00285	167.801	-0.613365	0.341173	-1.79781	0.0722069	0.731039
MXAN_RS00290	405.789	0.272865	0.243753	1.11943	0.262955	0.99951
MXAN_RS00295	1031.85	-0.504734	0.278695	-1.81106	0.0701317	0.723401
MXAN_RS00300	553.379	0.0770739	0.21866	0.352482	0.724477	0.99951
MXAN_RS00305	120.992	0.0602084	0.306173	0.196648	0.844103	0.99951
MXAN_RS00310	101.556	-0.92152	0.561383	-1.64152	0.10069	0.840571
MXAN_RS00315	30.3365	-0.0960932	0.528251	-0.181908	0.855655	0.99951
MXAN_RS00320	114.432	-0.241534	0.343431	-0.703296	0.481871	0.99951
MXAN_RS00325	189.997	-0.79524	0.343358	-2.31607	0.0205544	0.435873
MXAN_RS00330	359.141	-0.103667	0.250119	-0.414471	0.678529	0.99951
MXAN_RS00335	416.766	0.142356	0.240552	0.59179	0.553991	0.99951
MXAN_RS00340	47.3632	-0.0668925	0.512693	-0.130473	0.896192	0.99951
MXAN_RS00345	95.7327	-0.170224	0.351897	-0.483732	0.628576	0.99951
MXAN_RS00350	326.451	-0.0945973	0.332768	-0.284274	0.7762	0.99951
MXAN_RS00355	171.237	0.24599	0.340089	0.723311	0.469489	0.99951
MXAN_RS00360	148.942	-0.114168	0.290748	-0.392671	0.694562	0.99951
MXAN_RS00365	95.4888	-0.486751	0.334502	-1.45515	0.145628	0.927135
MXAN_RS00370	129.019	-0.2218	0.334176	-0.663723	0.506867	0.99951
MXAN_RS00375	104.773	-0.746701	0.330232	-2.26114	0.0237508	0.460695
MXAN_RS00380	5945.81	-0.088484	0.195843	-0.451811	0.651405	0.99951
MXAN_RS00385	24.7986	0.243571	0.643999	0.378217	0.705269	0.99951
MXAN_RS00390	328.173	-0.200582	0.336213	-0.596593	0.550779	0.99951
MXAN_RS00395	108.378	-0.0967668	0.318939	-0.303402	0.761583	0.99951
MXAN_RS00400	21.5222	-0.677461	0.66846	-1.01347	0.310838	0.99951
MXAN_RS00405	583.145	-0.170913	0.236085	-0.723946	0.469099	0.99951
MXAN_RS00410	247.938	-0.0819392	0.253836	-0.322804	0.746844	0.99951
MXAN_RS00415	263.58	0.104417	0.273533	0.381735	0.702658	0.99951
MXAN_RS00420	410.145	-0.23974	0.250911	-0.955478	0.339336	0.99951
MXAN_RS00425	524.045	-0.0471609	0.234442	-0.201162	0.840572	0.99951
MXAN_RS00430	312.334	-0.0529987	0.279737	-0.189459	0.849733	0.99951
MXAN_RS00435	91.4713	-0.261387	0.370647	-0.70522	0.480673	0.99951
MXAN_RS00440	93.2743	0.172161	0.35919	0.479305	0.631722	0.99951
MXAN_RS00445	151.898	0.336174	0.307364	1.09373	0.274072	0.99951
MXAN_RS00450	392.726	0.17946	0.257834	0.696032	0.486409	0.99951
MXAN_RS00455	609.425	0.829876	0.378379	2.19324	0.02829	0.494888
MXAN_RS00460	220.558	0.687708	0.466736	1.47344	0.140632	0.920105
MXAN_RS00465	353.747	0.397567	0.454184	0.875342	0.381388	0.99951
MXAN_RS00470	360.563	-0.0806621	0.24942	-0.323398	0.746394	0.99951
MXAN_RS00475	5148.52	0.265777	0.297375	0.893746	0.371458	0.99951
MXAN_RS00480	1697.28	-0.0261431	0.191566	-0.13647	0.891449	0.99951
MXAN_RS00485	97.8414	0.178586	0.350102	0.510097	0.609983	0.99951
MXAN_RS00490	210.875	0.192842	0.259073	0.744355	0.456662	0.99951
MXAN_RS00495	415.199	-0.137144	0.228589	-0.59996	0.548533	0.99951
MXAN_RS00500	1871.15	-0.117559	0.238765	-0.492361	0.622464	0.99951
MXAN_RS00505	170.344	0.00209791	0.291128	0.00720615	0.99425	0.999563
MXAN_RS00515	283.457	-0.434171	0.328973	-1.31978	0.186909	0.962729
MXAN_RS00520	22.0545	-0.331455	0.626706	-0.528884	0.596886	0.99951
MXAN_RS00525	223.341	-0.0253992	0.334666	-0.0758942	0.939503	0.99951
MXAN_RS00530	252.892	0.0273106	0.268233	0.101817	0.918902	0.99951
MXAN_RS00535	431.58	0.0100418	0.232792	0.0431364	0.965593	0.99951
MXAN_RS00540	395.564	0.00556524	0.229043	0.0242977	0.980615	0.99951
MXAN_RS00545	83.0992	-1.10521	0.460542	-2.3998	0.016404	0.389152
MXAN_RS00550	78.4086	-0.997516	0.513765	-1.94158	0.0521882	0.644534
MXAN_RS00555	600.08	0.153335	0.212293	0.722281	0.470122	0.99951
MXAN_RS00560	442.267	-0.52943	0.235028	-2.25262	0.0242829	0.465081
MXAN_RS00565	892.564	0.151263	0.20544	0.736287	0.461556	0.99951
MXAN_RS00570	37.943	0.0151848	0.490154	0.0309796	0.975286	0.99951
MXAN_RS00575	1072.02	-0.178789	0.198631	-0.900105	0.368064	0.99951
MXAN_RS00580	352.43	0.14163	0.256748	0.551628	0.581203	0.99951
MXAN_RS00585	655.497	0.185924	0.235298	0.790161	0.429434	0.99951
MXAN_RS00590	263.908	0.441745	0.277464	1.59208	0.111367	0.863382
MXAN_RS00595	403.316	0.14023	0.256291	0.54715	0.584275	0.99951
MXAN_RS00600	162.987	0.018056	0.281351	0.0641762	0.94883	0.99951
MXAN_RS00605	963.533	-0.555885	0.27181	-2.04512	0.040843	0.588121
MXAN_RS00610	1342.18	-0.62549	0.276393	-2.26305	0.0236328	0.460695
MXAN_RS00615	1456.03	-0.714157	0.261626	-2.72969	0.00633943	0.234926
MXAN_RS00620	424.501	-0.572195	0.256149	-2.23384	0.0254938	0.47361
MXAN_RS00625	151.318	0.112256	0.288969	0.388472	0.697667	0.99951
MXAN_RS00630	412.368	0.245734	0.246355	0.997478	0.318533	0.99951
MXAN_RS00635	1428.06	0.0656664	0.193016	0.340212	0.733697	0.99951
MXAN_RS00640	128.877	0.425527	0.329109	1.29297	0.196023	0.980857
MXAN_RS00645	465.49	0.372648	0.239484	1.55604	0.119698	0.887597
MXAN_RS00650	147.22	0.108521	0.321075	0.337994	0.735368	0.99951
MXAN_RS00655	36598.2	-0.413202	0.184501	-2.23957	0.025119	0.469441
MXAN_RS00660	284.767	-0.162018	0.245344	-0.660369	0.509017	0.99951
MXAN_RS00665	167.849	-0.252893	0.338763	-0.746519	0.455354	0.99951
MXAN_RS00670	161.706	-0.0315531	0.30832	-0.102339	0.918488	0.99951
MXAN_RS00675	60.6046	0.0102165	0.406732	0.0251186	0.97996	0.99951
MXAN_RS00680	614.922	-0.0688316	0.230832	-0.298189	0.765559	0.99951
MXAN_RS00685	80.7278	-0.132579	0.355179	-0.373272	0.708946	0.99951
MXAN_RS00690	1440.58	-0.0618101	0.240566	-0.256936	0.797228	0.99951
MXAN_RS00695	1309.81	0.10861	0.204359	0.531468	0.595094	0.99951
MXAN_RS00700	4477.92	0.0608324	0.20037	0.3036	0.761433	0.99951
MXAN_RS00705	237.025	0.0143861	0.292772	0.0491375	0.96081	0.99951
MXAN_RS00710	1748.47	-0.0551222	0.212308	-0.259633	0.795147	0.99951
MXAN_RS00715	55.6782	-0.0584556	0.413978	-0.141205	0.887708	0.99951
MXAN_RS00720	559.296	0.0554646	0.217644	0.254841	0.798846	0.99951
MXAN_RS00725	125.697	0.0111487	0.3094	0.0360332	0.971256	0.99951
MXAN_RS00730	260.372	-0.445472	0.25598	-1.74026	0.0818137	0.762565
MXAN_RS00735	389.619	-0.279757	0.269025	-1.03989	0.29839	0.99951
MXAN_RS00740	100.887	-0.545604	0.38782	-1.40685	0.159472	0.943878
MXAN_RS00745	77.9757	-0.978129	0.411678	-2.37596	0.0175034	0.39596
MXAN_RS00750	135.417	-1.09581	0.41707	-2.6274	0.00860406	0.272089
MXAN_RS00755	109.157	-1.31789	0.372043	-3.5423	0.000396661	0.0326998
MXAN_RS00760	8.99936	-1.04372	0.990508	-1.05373	0.292008	NA
MXAN_RS00765	34.5359	-0.16249	0.505011	-0.321756	0.747638	0.99951
MXAN_RS00770	242.858	-0.166482	0.278799	-0.597138	0.550415	0.99951
MXAN_RS00775	342.005	0.128258	0.292198	0.43894	0.660705	0.99951
MXAN_RS00780	2143.69	-0.0468246	0.218224	-0.214571	0.830102	0.99951
MXAN_RS00785	424.523	-0.0342466	0.227077	-0.150815	0.880121	0.99951
MXAN_RS00790	3.73523	-0.0630257	1.39293	-0.0452469	0.963911	NA
MXAN_RS00795	27.1681	-0.634523	0.592037	-1.07176	0.283827	0.99951
MXAN_RS00800	7.20124	0.456601	1.05231	0.433902	0.664359	NA
MXAN_RS00805	0	NA	NA	NA	NA	NA
MXAN_RS00810	15.7015	-0.321841	0.782347	-0.411379	0.680795	0.99951
MXAN_RS00815	26.0767	-0.295253	0.58237	-0.506985	0.612166	0.99951
MXAN_RS00820	10.9736	-0.598566	0.882435	-0.678312	0.497574	NA
MXAN_RS00825	560.352	0.393759	0.241681	1.62925	0.10326	0.847013
MXAN_RS00830	85.6289	0.31194	0.394967	0.789787	0.429652	0.99951
MXAN_RS00835	105.43	0.147836	0.360384	0.410217	0.681647	0.99951
MXAN_RS00840	128.471	0.408762	0.335587	1.21805	0.223205	0.99951
MXAN_RS00845	199.008	0.107462	0.271609	0.395651	0.692362	0.99951
MXAN_RS00850	249.008	-0.204146	0.248329	-0.822079	0.411032	0.99951
MXAN_RS00855	1499.43	-0.311757	0.235168	-1.32568	0.184945	0.962729
MXAN_RS00860	1279.75	0.315891	0.226529	1.39449	0.163171	0.948954
MXAN_RS00865	465.387	0.0557961	0.22551	0.247422	0.804582	0.99951
MXAN_RS00870	82.6245	-0.0126038	0.371601	-0.0339175	0.972943	0.99951
MXAN_RS00875	52.2297	-0.224494	0.425811	-0.527216	0.598043	0.99951
MXAN_RS00880	83.8418	-0.214619	0.349411	-0.614231	0.539063	0.99951
MXAN_RS00885	378.104	-0.25721	0.233644	-1.10086	0.270956	0.99951
MXAN_RS00890	179.946	-0.151623	0.32073	-0.472745	0.636395	0.99951
MXAN_RS00895	579.995	-0.217275	0.214733	-1.01184	0.311614	0.99951
MXAN_RS00900	6880.02	-0.158061	0.222273	-0.71111	0.477016	0.99951
MXAN_RS00905	76.2648	-0.132996	0.371464	-0.358033	0.720319	0.99951
MXAN_RS00910	194.435	0.044082	0.2882	0.152957	0.878433	0.99951
MXAN_RS00915	52.0356	-0.215648	0.460989	-0.467794	0.639932	0.99951
MXAN_RS00920	151.744	-0.488638	0.306515	-1.59418	0.110897	0.863382
MXAN_RS00925	49.3265	-0.848979	0.537403	-1.57978	0.114157	0.865364
MXAN_RS00930	93.78	0.489456	0.345334	1.41734	0.156383	0.941098
MXAN_RS00935	986.3	0.239712	0.198741	1.20616	0.227758	0.99951
MXAN_RS00940	528.744	0.0890753	0.255299	0.348905	0.72716	0.99951
MXAN_RS00945	998.264	-0.0739811	0.235736	-0.31383	0.75365	0.99951
MXAN_RS00950	144.705	-0.191038	0.394975	-0.483671	0.628619	0.99951
MXAN_RS00955	695.291	-0.0392677	0.215223	-0.182451	0.855229	0.99951
MXAN_RS00960	283.891	0.397038	0.304864	1.30234	0.192799	0.977187
MXAN_RS00965	1648.97	-0.0527839	0.207886	-0.253907	0.799567	0.99951
MXAN_RS00970	884.659	0.0391439	0.199459	0.196251	0.844414	0.99951
MXAN_RS00975	181.677	-0.99822	0.337759	-2.95542	0.00312245	0.14709
MXAN_RS00980	271.611	-0.66626	0.260871	-2.55398	0.01065	0.299803
MXAN_RS00985	2544.27	-0.44957	0.307374	-1.46261	0.143573	0.924672
MXAN_RS00990	117.536	-0.228553	0.338249	-0.675695	0.499234	0.99951
MXAN_RS00995	384.265	-1.66171	0.32101	-5.17651	2.2608e-07	5.14137e-05
MXAN_RS01000	110.03	0.163495	0.333854	0.489721	0.624331	0.99951
MXAN_RS01005	38.7424	0.104083	0.496091	0.209806	0.833819	0.99951
MXAN_RS01010	230.542	-0.0790474	0.260891	-0.30299	0.761897	0.99951
MXAN_RS01015	1018.14	-0.157449	0.208294	-0.755901	0.449709	0.99951
MXAN_RS01020	5276.64	-0.297102	0.219408	-1.35411	0.175701	0.959379
MXAN_RS01025	751.826	-0.222081	0.208612	-1.06456	0.287073	0.99951
MXAN_RS01030	11.2278	0.0592594	0.838237	0.0706952	0.94364	NA
MXAN_RS01035	296.623	-1.91769	0.848726	-2.25949	0.0238527	0.461316
MXAN_RS01040	973.078	0.0667035	0.203459	0.327848	0.743027	0.99951
MXAN_RS01045	6139.44	0.29999	0.30614	0.979911	0.32713	0.99951
MXAN_RS01050	6904.09	0.112371	0.240654	0.466941	0.640542	0.99951
MXAN_RS01055	312.042	-0.0190709	0.348376	-0.0547422	0.956344	0.99951
MXAN_RS01060	352.077	-0.228382	0.295184	-0.773694	0.439112	0.99951
MXAN_RS01065	426.789	0.118072	0.252598	0.467431	0.640191	0.99951
MXAN_RS01070	856.045	-0.0496633	0.203769	-0.243723	0.807445	0.99951
MXAN_RS01075	921.265	0.144423	0.228239	0.632772	0.526882	0.99951
MXAN_RS01080	149.517	0.141469	0.31124	0.454534	0.649444	0.99951
MXAN_RS01085	330.622	0.0208124	0.242817	0.0857123	0.931695	0.99951
MXAN_RS01090	57.7876	-0.0474869	0.407791	-0.116449	0.907296	0.99951
MXAN_RS01095	158.934	0.175822	0.291633	0.602888	0.546583	0.99951
MXAN_RS01100	57.3711	0.157801	0.427202	0.369384	0.711842	0.99951
MXAN_RS01105	47.0518	-0.125301	0.448458	-0.279404	0.779935	0.99951
MXAN_RS01110	193.823	0.243498	0.283968	0.857482	0.391178	0.99951
MXAN_RS01115	1046.24	0.111798	0.305187	0.366328	0.71412	0.99951
MXAN_RS01120	208.393	-0.568458	0.294263	-1.9318	0.053384	0.648818
MXAN_RS01125	390.899	-0.337464	0.249672	-1.35163	0.176494	0.959379
MXAN_RS01130	253.003	-0.399141	0.317228	-1.25821	0.208314	0.98861
MXAN_RS01135	681.961	-0.103442	0.246246	-0.420078	0.674429	0.99951
MXAN_RS01140	768.222	0.0303585	0.234755	0.12932	0.897104	0.99951
MXAN_RS01145	596.645	-0.0577041	0.239837	-0.240597	0.809867	0.99951
MXAN_RS01150	167.639	-0.310237	0.309077	-1.00375	0.315498	0.99951
MXAN_RS01155	2752.04	-0.130404	0.188438	-0.692024	0.488922	0.99951
MXAN_RS01160	3779.5	-0.0438951	0.208406	-0.210623	0.833181	0.99951
MXAN_RS01165	1122.43	-0.396782	0.272537	-1.45588	0.145424	0.927135
MXAN_RS01170	232.384	0.0549993	0.268302	0.20499	0.83758	0.99951
MXAN_RS01175	32.1053	0.542443	0.594687	0.912149	0.36169	0.99951
MXAN_RS01180	9.62542	0.213072	1.04428	0.204037	0.838325	NA
MXAN_RS01185	87.9855	0.121883	0.350143	0.348093	0.72777	0.99951
MXAN_RS01190	45.3025	-0.0448619	0.461857	-0.0971337	0.92262	0.99951
MXAN_RS01195	128.973	0.0392712	0.301234	0.130368	0.896276	0.99951
MXAN_RS01200	497.711	0.204608	0.249661	0.819541	0.412478	0.99951
MXAN_RS01205	228.906	-0.0342319	0.276837	-0.123654	0.901589	0.99951
MXAN_RS01210	7.0649	0.710639	1.19903	0.592677	0.553397	NA
MXAN_RS01215	376.812	-0.460241	0.290066	-1.58667	0.112587	0.863382
MXAN_RS01220	96.2335	-0.741093	0.386885	-1.91554	0.0554241	0.65523
MXAN_RS01225	214.191	-0.770937	0.29486	-2.61459	0.00893354	0.275246
MXAN_RS01230	625.997	-0.480353	0.240426	-1.99793	0.0457246	0.62048
MXAN_RS01235	128.616	-0.337599	0.326804	-1.03303	0.301589	0.99951
MXAN_RS01240	37.5731	-0.02618	0.506996	-0.0516375	0.958818	0.99951
MXAN_RS01245	81.2995	-0.158648	0.362542	-0.437599	0.661677	0.99951
MXAN_RS01250	2422.95	-0.227962	0.242828	-0.938778	0.347845	0.99951
MXAN_RS01255	1178.34	-0.058818	0.197325	-0.298077	0.765644	0.99951
MXAN_RS01260	528.513	-0.347979	0.25282	-1.37639	0.1687	0.954184
MXAN_RS01265	84.9763	0.146602	0.397391	0.368911	0.712194	0.99951
MXAN_RS01270	167.021	-0.19757	0.329229	-0.600098	0.548441	0.99951
MXAN_RS01275	462.976	-0.0827503	0.264084	-0.313349	0.754016	0.99951
MXAN_RS01280	50.6656	-0.494042	0.43971	-1.12356	0.261198	0.99951
MXAN_RS01285	82.2795	-0.357107	0.381766	-0.935409	0.349578	0.99951
MXAN_RS01290	1127.45	-0.453998	0.22896	-1.98287	0.0473822	0.632562
MXAN_RS01295	18213.4	-0.00983435	0.181602	-0.0541534	0.956813	0.99951
MXAN_RS01300	968.525	-0.0853176	0.208902	-0.408409	0.682973	0.99951
MXAN_RS01305	191.849	0.218255	0.268265	0.813579	0.415886	0.99951
MXAN_RS01310	422.723	0.0538705	0.239295	0.225122	0.821885	0.99951
MXAN_RS01315	204.795	-0.325025	0.273515	-1.18833	0.234705	0.99951
MXAN_RS01320	7.09463	-0.149179	1.06394	-0.140214	0.888491	NA
MXAN_RS01325	5.97676	-0.645594	1.18298	-0.545737	0.585246	NA
MXAN_RS01330	31.343	0.178365	0.528528	0.337474	0.735759	0.99951
MXAN_RS01335	13.1988	0.818322	0.781431	1.04721	0.295003	NA
MXAN_RS01340	13.0112	0.391233	0.807656	0.484405	0.628098	NA
MXAN_RS01345	29.8075	0.586396	0.537191	1.0916	0.27501	0.99951
MXAN_RS01350	10.7416	-0.059072	0.849464	-0.0695404	0.94456	NA
MXAN_RS01355	6.48767	0.385104	1.09453	0.351844	0.724955	NA
MXAN_RS01360	63.7245	-0.0167803	0.387358	-0.0433199	0.965447	0.99951
MXAN_RS01365	267.912	-0.68214	0.378738	-1.80109	0.0716893	0.730744
MXAN_RS01370	16.3234	0.208846	0.722095	0.289222	0.772411	0.99951
MXAN_RS01375	26.2551	-0.212173	0.575374	-0.368756	0.712309	0.99951
MXAN_RS01380	911.446	-0.037305	0.299269	-0.124654	0.900798	0.99951
MXAN_RS01385	280.169	-0.0370783	0.244206	-0.151832	0.879319	0.99951
MXAN_RS01390	881.84	-0.100733	0.231936	-0.434314	0.66406	0.99951
MXAN_RS01395	273.433	0.00148466	0.244989	0.00606009	0.995165	0.999563
MXAN_RS01400	66.743	-0.556704	0.412573	-1.34935	0.177225	0.959379
MXAN_RS01405	2046.98	-0.0611521	0.239033	-0.255831	0.798082	0.99951
MXAN_RS01410	520.584	-0.0591389	0.241081	-0.245307	0.806219	0.99951
MXAN_RS01415	3593.42	-0.0578973	0.203788	-0.284106	0.776329	0.99951
MXAN_RS01420	8302.06	0.475369	0.194196	2.44789	0.0143697	0.36227
MXAN_RS01425	192.765	0.406833	0.28443	1.43034	0.152619	0.934707
MXAN_RS01430	1.07151	0.141904	3.12345	0.0454319	0.963763	NA
MXAN_RS01435	13.4468	0.271851	0.824411	0.329752	0.741587	NA
MXAN_RS01440	233.885	-0.191675	0.283869	-0.675225	0.499533	0.99951
MXAN_RS01445	33.1847	-0.20727	0.540556	-0.383439	0.701394	0.99951
MXAN_RS01450	79.7163	-0.0738823	0.371952	-0.198634	0.842549	0.99951
MXAN_RS01455	4.57764	0.877907	1.4364	0.611185	0.541077	NA
MXAN_RS01460	235.726	-0.0146773	0.283468	-0.0517774	0.958706	0.99951
MXAN_RS01465	28.2576	-0.264708	0.546479	-0.484388	0.62811	0.99951
MXAN_RS01470	44.0189	-0.332428	0.491413	-0.676474	0.49874	0.99951
MXAN_RS01475	37.3582	0.0844633	0.507964	0.166278	0.867938	0.99951
MXAN_RS01480	25.5444	-0.229629	0.571206	-0.402008	0.687678	0.99951
MXAN_RS01485	2755.06	0.486202	0.200402	2.42614	0.0152605	0.374139
MXAN_RS01490	71.8119	-0.000198317	0.406728	-0.000487592	0.999611	0.999877
MXAN_RS01495	35.6163	0.454986	0.543842	0.836616	0.402809	0.99951
MXAN_RS01500	95.5491	0.117179	0.332597	0.352314	0.724603	0.99951
MXAN_RS01505	196.475	0.231045	0.304606	0.758506	0.448148	0.99951
MXAN_RS01510	235.233	-0.0270579	0.272671	-0.099233	0.920953	0.99951
MXAN_RS01515	466.895	0.399806	0.267304	1.4957	0.134733	0.915099
MXAN_RS01520	17.0863	-0.234166	0.805671	-0.290648	0.771321	0.99951
MXAN_RS01525	95.8904	0.0666657	0.373497	0.17849	0.858338	0.99951
MXAN_RS01530	4.47104	-0.100516	1.4155	-0.0710106	0.943389	NA
MXAN_RS01535	69.8176	-0.444175	0.431557	-1.02924	0.303368	0.99951
MXAN_RS01540	80.7192	-0.512154	0.396001	-1.29332	0.195902	0.980857
MXAN_RS01545	2770.77	-0.204467	0.216621	-0.943891	0.345225	0.99951
MXAN_RS01550	1046.88	0.148493	0.235068	0.631705	0.527579	0.99951
MXAN_RS01555	37188.9	0.0609133	0.180623	0.337239	0.735937	0.99951
MXAN_RS01560	434.943	-0.289341	0.269511	-1.07358	0.283013	0.99951
MXAN_RS01565	0	NA	NA	NA	NA	NA
MXAN_RS01570	0	NA	NA	NA	NA	NA
MXAN_RS01575	0	NA	NA	NA	NA	NA
MXAN_RS01580	1066.45	0.269763	1.15815	0.232927	0.815818	0.99951
MXAN_RS01585	0	NA	NA	NA	NA	NA
MXAN_RS01590	7.79073	0.606363	0.991481	0.611573	0.54082	NA
MXAN_RS01595	15.5168	-0.0422805	0.718898	-0.0588129	0.953101	NA
MXAN_RS01600	198.261	1.04515	0.45302	2.30707	0.0210511	0.437485
MXAN_RS01605	542.654	1.01152	0.389456	2.59726	0.009397	0.283536
MXAN_RS01610	25.6426	-0.256218	0.604008	-0.424196	0.671423	0.99951
MXAN_RS01615	892.85	-0.703826	0.21904	-3.21324	0.00131248	0.0785485
MXAN_RS01620	109.329	0.00736534	0.321891	0.0228815	0.981745	0.99951
MXAN_RS01625	8.77874	-0.261869	0.953562	-0.274622	0.783607	NA
MXAN_RS01630	11.982	-0.522968	0.828594	-0.631151	0.527942	NA
MXAN_RS01635	10.0267	-0.345791	0.905511	-0.381874	0.702555	NA
MXAN_RS01640	390.11	0.0947153	0.268754	0.352424	0.72452	0.99951
MXAN_RS01645	251.055	-0.432962	0.310684	-1.39358	0.163446	0.949714
MXAN_RS01650	132.895	-0.199689	0.304377	-0.656056	0.511788	0.99951
MXAN_RS01655	7.01877	1.20714	1.18613	1.01771	0.308817	NA
MXAN_RS01660	377.469	0.298304	0.22905	1.30235	0.192795	0.977187
MXAN_RS01665	46.1072	0.427221	0.444523	0.961075	0.336514	0.99951
MXAN_RS01670	1273.21	-0.0948919	0.211478	-0.448708	0.653642	0.99951
MXAN_RS01675	25.7953	-0.206787	0.59948	-0.344943	0.730137	0.99951
MXAN_RS01680	98.9149	-0.307147	0.377896	-0.812782	0.416343	0.99951
MXAN_RS01685	1748.23	0.199773	0.262052	0.762341	0.445856	0.99951
MXAN_RS01690	3853.53	-0.534904	0.249113	-2.14724	0.0317744	0.527839
MXAN_RS01695	370.696	-0.262894	0.277573	-0.947119	0.343578	0.99951
MXAN_RS01700	22.1212	-0.777698	0.63617	-1.22247	0.22153	0.99951
MXAN_RS01705	73.7526	-1.98929	1.16436	-1.70849	0.087546	0.787675
MXAN_RS01710	13.5544	-0.771327	0.775771	-0.994271	0.320091	NA
MXAN_RS01715	260.116	0.198366	0.334341	0.593305	0.552977	0.99951
MXAN_RS01720	209.504	0.0994471	0.29277	0.339676	0.734101	0.99951
MXAN_RS01725	169.388	0.135631	0.295839	0.458462	0.646621	0.99951
MXAN_RS01730	218.797	-0.0299562	0.283429	-0.105692	0.915827	0.99951
MXAN_RS01735	1427.29	-0.218443	0.208706	-1.04665	0.295259	0.99951
MXAN_RS01740	1680.5	-0.271495	0.19446	-1.39615	0.16267	0.947712
MXAN_RS01745	331.908	-0.396609	0.235492	-1.68417	0.0921489	0.811378
MXAN_RS01750	313.843	-0.401092	0.261315	-1.53489	0.12481	0.899585
MXAN_RS01755	2936.19	0.102227	0.199653	0.512025	0.608633	0.99951
MXAN_RS01760	1347.03	-0.127045	0.20236	-0.627816	0.530125	0.99951
MXAN_RS01765	1013.73	0.710398	0.218117	3.25695	0.00112616	0.0721073
MXAN_RS01770	8267.41	0.821508	0.20476	4.01206	6.01905e-05	0.00684407
MXAN_RS01775	1800.77	0.799721	0.203485	3.93012	8.49032e-05	0.00917929
MXAN_RS01780	35984.9	0.941493	0.188633	4.99114	6.00251e-07	0.000119959
MXAN_RS01785	4815.7	0.773217	0.220828	3.50145	0.000462734	0.0363302
MXAN_RS01790	2508.02	0.760573	0.252498	3.0122	0.00259362	0.130572
MXAN_RS01795	34.3031	-0.20058	0.536804	-0.373656	0.70866	0.99951
MXAN_RS01800	233.991	-0.0085139	0.373879	-0.0227718	0.981832	0.99951
MXAN_RS01805	50.7528	-0.0738804	0.455863	-0.162067	0.871253	0.99951
MXAN_RS01810	135.284	-0.00349963	0.297254	-0.0117732	0.990607	0.99951
MXAN_RS01815	249.641	0.157298	0.248169	0.633832	0.52619	0.99951
MXAN_RS01820	306.26	0.231821	0.247531	0.936536	0.348997	0.99951
MXAN_RS01825	414.975	0.0477872	0.252162	0.18951	0.849693	0.99951
MXAN_RS01830	236.479	-0.630754	0.441152	-1.42979	0.152778	0.934707
MXAN_RS01835	50.1121	0.153106	0.427834	0.357863	0.720446	0.99951
MXAN_RS01840	192.224	0.365769	0.269321	1.35811	0.174427	0.959379
MXAN_RS01845	293.876	-0.0977383	0.257134	-0.380107	0.703866	0.99951
MXAN_RS01850	520.56	-0.354015	0.262814	-1.34702	0.177974	0.959379
MXAN_RS01855	411.23	0.056831	0.239338	0.237451	0.812307	0.99951
MXAN_RS01860	99.5591	-0.337264	0.354687	-0.950878	0.341666	0.99951
MXAN_RS01865	4.66428	-1.00333	1.29978	-0.771918	0.440163	NA
MXAN_RS01870	5.43253	-1.2862	1.22148	-1.05299	0.292346	NA
MXAN_RS01875	42.6684	0.34075	0.557188	0.611553	0.540834	0.99951
MXAN_RS01880	25.6787	-0.376462	0.579174	-0.649998	0.515694	0.99951
MXAN_RS01885	358.028	-0.849234	0.320969	-2.64585	0.00814865	0.262148
MXAN_RS01890	74.1805	-0.11302	0.374799	-0.301547	0.762998	0.99951
MXAN_RS01895	5.15953	0.169717	1.31489	0.129073	0.8973	NA
MXAN_RS01900	147.412	-0.30975	0.293857	-1.05409	0.291843	0.99951
MXAN_RS01905	614.039	-0.579567	0.323222	-1.7931	0.0729577	0.732353
MXAN_RS01910	1187.64	-0.162064	0.263463	-0.615132	0.538467	0.99951
MXAN_RS01915	40.6352	-0.149356	0.484987	-0.307959	0.758114	0.99951
MXAN_RS01920	42.2788	-0.667744	0.466775	-1.43055	0.15256	0.934707
MXAN_RS01925	870.431	-0.486317	0.204717	-2.37556	0.0175224	0.39596
MXAN_RS01930	451.499	-0.482224	0.276686	-1.74286	0.0813586	0.761078
MXAN_RS01935	221.736	-0.65392	0.328924	-1.98806	0.0468054	0.628679
MXAN_RS01940	48.036	0.101634	0.450548	0.225579	0.821529	0.99951
MXAN_RS01945	1760.85	0.195397	0.729125	0.267988	0.788709	0.99951
MXAN_RS01950	7216.75	0.0314377	0.208863	0.150518	0.880356	0.99951
MXAN_RS01955	4218.42	-0.131179	0.192527	-0.681355	0.495647	0.99951
MXAN_RS01960	8139.11	-0.0351261	0.204157	-0.172055	0.863394	0.99951
MXAN_RS01965	6652.16	0.000602832	0.194112	0.00310559	0.997522	0.999563
MXAN_RS01970	5001.8	0.0609759	0.194206	0.313975	0.75354	0.99951
MXAN_RS01975	28.8225	-0.471782	0.547718	-0.861361	0.389039	0.99951
MXAN_RS01980	17.6968	0.207433	0.703734	0.29476	0.768177	0.99951
MXAN_RS01985	2.74817	0.968116	1.66249	0.582327	0.560346	NA
MXAN_RS01990	4.27526	-0.00523052	1.32631	-0.00394366	0.996853	NA
MXAN_RS01995	60.4577	-0.374357	0.419672	-0.892022	0.372381	0.99951
MXAN_RS02000	638.044	0.0767527	0.217578	0.352759	0.724269	0.99951
MXAN_RS02005	866.142	0.109491	0.200042	0.547343	0.584143	0.99951
MXAN_RS02010	5.0049	1.73348	1.34668	1.28722	0.198016	NA
MXAN_RS02015	268.661	0.409497	0.300457	1.36291	0.17291	0.959379
MXAN_RS02020	1161.48	0.635914	0.313814	2.0264	0.0427236	0.596954
MXAN_RS02025	22.4067	0.17705	0.614171	0.288275	0.773136	0.99951
MXAN_RS02030	36.4322	-0.447839	0.519543	-0.861985	0.388696	0.99951
MXAN_RS02035	39.4012	0.620132	0.477327	1.29918	0.193884	0.97832
MXAN_RS02040	150.514	-0.381884	0.378223	-1.00968	0.31265	0.99951
MXAN_RS02045	6.83759	-1.37364	1.22887	-1.1178	0.263652	NA
MXAN_RS02050	1070.13	-0.235336	0.252037	-0.933736	0.35044	0.99951
MXAN_RS02055	709.116	0.266391	0.268092	0.993657	0.32039	0.99951
MXAN_RS02060	84.452	-0.725373	0.454036	-1.59761	0.11013	0.863382
MXAN_RS02065	4.21993	-2.80732	1.63779	-1.71409	0.0865117	NA
MXAN_RS02070	3.44472	0.118844	1.47126	0.0807767	0.93562	NA
MXAN_RS02080	192.016	-0.0298138	0.271731	-0.109718	0.912633	0.99951
MXAN_RS02085	2.14593	-0.755481	2.17417	-0.34748	0.728231	NA
MXAN_RS02090	477.241	-0.0719968	0.229348	-0.31392	0.753582	0.99951
MXAN_RS02095	70.4988	-0.0696195	0.377458	-0.184443	0.853666	0.99951
MXAN_RS02100	102.257	0.636177	0.530909	1.19828	0.230808	0.99951
MXAN_RS02105	104.909	1.37466	1.22179	1.12512	0.26054	0.99951
MXAN_RS02110	121.193	-0.196837	0.325097	-0.605472	0.544865	0.99951
MXAN_RS02115	396.026	-1.02481	0.42054	-2.43688	0.0148147	0.365929
MXAN_RS02120	38.2262	-0.261912	0.493141	-0.53111	0.595343	0.99951
MXAN_RS02125	78.3508	-0.544496	0.446607	-1.21918	0.222775	0.99951
MXAN_RS02130	101.717	0.484065	0.382993	1.2639	0.206265	0.98861
MXAN_RS02135	78.151	0.175798	0.384289	0.457464	0.647338	0.99951
MXAN_RS02140	5.02649	-1.05188	1.3502	-0.779058	0.435946	NA
MXAN_RS02145	13.2548	-0.147005	0.779529	-0.188582	0.85042	NA
MXAN_RS02150	3228.81	0.268883	0.241028	1.11557	0.264607	0.99951
MXAN_RS02155	168.46	0.269354	0.301128	0.894483	0.371064	0.99951
MXAN_RS02160	259.017	1.37864	1.08792	1.26722	0.205076	0.98861
MXAN_RS02165	391.788	-0.221193	0.336909	-0.656537	0.511479	0.99951
MXAN_RS02170	176.099	-0.232878	0.285674	-0.815188	0.414965	0.99951
MXAN_RS02175	597.247	0.278006	0.23755	1.1703	0.241878	0.99951
MXAN_RS02180	198.666	0.315358	0.274981	1.14684	0.251449	0.99951
MXAN_RS02185	72.9037	0.0502364	0.429487	0.116968	0.906885	0.99951
MXAN_RS02190	404.029	0.113079	0.285672	0.395833	0.692228	0.99951
MXAN_RS02195	2065.57	0.353189	0.257072	1.37389	0.169476	0.954365
MXAN_RS02200	1480.25	0.15304	0.198146	0.772361	0.439901	0.99951
MXAN_RS02205	3354.5	0.306325	0.186288	1.64436	0.100101	0.836711
MXAN_RS02210	31923	0.111244	0.23485	0.473682	0.635727	0.99951
MXAN_RS02215	11.7687	-0.0726132	0.840044	-0.0864398	0.931117	NA
MXAN_RS02220	3233.97	0.0439549	0.196704	0.223458	0.823179	0.99951
MXAN_RS02225	569.352	0.338284	0.25982	1.30199	0.192918	0.977187
MXAN_RS02230	50.6544	0.415396	0.461691	0.899729	0.368265	0.99951
MXAN_RS02235	2366.35	0.594245	0.27194	2.18521	0.0288738	0.503764
MXAN_RS02240	594.48	-0.122927	0.230917	-0.532343	0.594489	0.99951
MXAN_RS02245	3323.68	-0.143534	0.185584	-0.773418	0.439275	0.99951
MXAN_RS02250	1819.45	-0.015698	0.190874	-0.0822428	0.934454	0.99951
MXAN_RS02255	1819.35	-0.154313	0.192355	-0.802231	0.422419	0.99951
MXAN_RS02260	404.339	-0.155927	0.234135	-0.665972	0.505429	0.99951
MXAN_RS02265	417.374	-0.0619491	0.279505	-0.221639	0.824595	0.99951
MXAN_RS02270	208.469	0.3375	0.267458	1.26188	0.206993	0.98861
MXAN_RS02275	10.4068	-0.263637	0.866732	-0.304174	0.760995	NA
MXAN_RS02280	174.913	-0.26981	0.309742	-0.87108	0.38371	0.99951
MXAN_RS02285	253.796	-0.23758	0.295102	-0.80508	0.420774	0.99951
MXAN_RS02290	1583.99	-0.0973056	0.198545	-0.490095	0.624067	0.99951
MXAN_RS02295	2604.79	0.0939685	0.187829	0.500288	0.616872	0.99951
MXAN_RS02300	186.756	0.300579	0.294516	1.02059	0.30745	0.99951
MXAN_RS02305	49.4763	0.483517	0.626838	0.77136	0.440494	0.99951
MXAN_RS02310	14.0538	-0.164779	0.763997	-0.215681	0.829237	NA
MXAN_RS02315	267.566	0.0172871	0.264311	0.0654047	0.947852	0.99951
MXAN_RS02320	674.397	0.0609337	0.215835	0.282315	0.777702	0.99951
MXAN_RS02325	87.4173	-0.283767	0.367435	-0.772291	0.439942	0.99951
MXAN_RS02330	31.5453	0.17848	0.521459	0.34227	0.732148	0.99951
MXAN_RS02335	396.459	-0.0333388	0.238465	-0.139806	0.888813	0.99951
MXAN_RS02340	664.524	0.370473	0.226051	1.63889	0.101235	0.844056
MXAN_RS02345	305.703	0.159176	0.276604	0.575464	0.564978	0.99951
MXAN_RS02350	206.098	-0.125028	0.267765	-0.466933	0.640548	0.99951
MXAN_RS02355	54.7706	-0.00834371	0.476659	-0.0175045	0.986034	0.99951
MXAN_RS02360	328.528	-0.19103	0.24136	-0.791473	0.428668	0.99951
MXAN_RS02365	239.388	0.0268332	0.253362	0.105908	0.915655	0.99951
MXAN_RS02370	372.392	0.235607	0.235674	0.999717	0.317448	0.99951
MXAN_RS02375	296.83	0.0384318	0.255155	0.150621	0.880275	0.99951
MXAN_RS02380	139.031	0.035631	0.301733	0.118088	0.905998	0.99951
MXAN_RS02390	5.54341	-0.374244	1.19895	-0.312142	0.754933	NA
MXAN_RS02395	34.1888	0.177001	0.522214	0.338944	0.734652	0.99951
MXAN_RS02400	6.31318	0.991513	1.12229	0.883474	0.37698	NA
MXAN_RS02405	215.905	-0.723204	0.304194	-2.37745	0.017433	0.39596
MXAN_RS02410	344.269	-0.151591	0.27898	-0.543376	0.586871	0.99951
MXAN_RS02415	9.89457	0.0627794	0.916598	0.0684917	0.945394	NA
MXAN_RS02420	40.8604	0.37558	0.466588	0.80495	0.420849	0.99951
MXAN_RS02425	867.662	0.219738	0.314335	0.699055	0.484518	0.99951
MXAN_RS02430	12.9635	-0.148995	0.842505	-0.176848	0.859628	NA
MXAN_RS02440	10.1201	0.597801	0.892246	0.669996	0.50286	NA
MXAN_RS02445	2902.73	0.250576	0.962765	0.260267	0.794658	0.99951
MXAN_RS02450	13.5458	0.0892745	0.842911	0.105912	0.915652	NA
MXAN_RS02455	47.9705	0.736649	0.573939	1.2835	0.199318	0.982654
MXAN_RS02460	851.588	-0.33126	0.247915	-1.33619	0.181489	0.962729
MXAN_RS02465	100.815	-0.524062	0.347285	-1.50903	0.131291	0.914893
MXAN_RS02470	7588	-0.540337	0.213265	-2.53365	0.0112883	0.31149
MXAN_RS02475	1.24932	0.701188	2.33517	0.300273	0.763969	NA
MXAN_RS02480	122.853	0.22762	0.325497	0.6993	0.484365	0.99951
MXAN_RS02485	46.3582	0.182022	0.451418	0.403223	0.686784	0.99951
MXAN_RS02490	63.4697	-0.132774	0.394476	-0.336584	0.736431	0.99951
MXAN_RS02495	2012.07	0.0329388	0.23084	0.142691	0.886534	0.99951
MXAN_RS02500	76.245	0.0291078	0.407767	0.0713836	0.943092	0.99951
MXAN_RS02505	1282.23	0.0280406	0.201839	0.138925	0.889509	0.99951
MXAN_RS02510	161.546	-0.249348	0.301186	-0.827887	0.407735	0.99951
MXAN_RS02515	1101.36	-0.193705	0.205946	-0.94056	0.34693	0.99951
MXAN_RS02520	129.76	-0.718652	0.4065	-1.7679	0.0770772	0.741571
MXAN_RS02525	7403.5	-0.0254722	0.209272	-0.121718	0.903122	0.99951
MXAN_RS02535	905.684	-0.78776	0.390803	-2.01575	0.0438263	0.607215
MXAN_RS02540	928.288	-0.834011	0.302706	-2.75519	0.00586581	0.230268
MXAN_RS02545	119.442	-1.19318	0.511091	-2.33456	0.0195663	0.423147
MXAN_RS02550	28.4432	-1.56374	0.60452	-2.58674	0.00968878	0.287527
MXAN_RS02555	35.7703	-0.852727	0.530215	-1.60827	0.107777	0.861564
MXAN_RS02560	254.395	-0.416627	0.325604	-1.27955	0.200703	0.982654
MXAN_RS02565	1862.84	-0.199747	0.250979	-0.795871	0.426107	0.99951
MXAN_RS02570	915.584	0.225582	0.227693	0.990728	0.321818	0.99951
MXAN_RS02575	1052.37	-0.0554773	0.232549	-0.238562	0.811445	0.99951
MXAN_RS02580	9366.79	0.00518084	0.184667	0.028055	0.977618	0.99951
MXAN_RS02585	888.667	-0.0897045	0.213749	-0.419673	0.674725	0.99951
MXAN_RS02590	471.13	1.22269	0.258568	4.72871	2.25955e-06	0.000425764
MXAN_RS02595	452.739	-0.0323789	0.232298	-0.139385	0.889146	0.99951
MXAN_RS02600	10.121	0.421862	0.884035	0.477201	0.633219	NA
MXAN_RS02605	254.449	-0.125899	0.307614	-0.409275	0.682338	0.99951
MXAN_RS02610	15006.8	-1.66579	0.209862	-7.93758	2.06164e-15	2.26609e-12
MXAN_RS02615	119.26	-0.0201297	0.378776	-0.053144	0.957617	0.99951
MXAN_RS02620	308.508	-0.272425	0.245099	-1.11149	0.266358	0.99951
MXAN_RS02625	988.254	-1.13167	0.338347	-3.34469	0.000823745	0.0554347
MXAN_RS02630	312.973	-0.108023	0.291614	-0.370433	0.71106	0.99951
MXAN_RS02635	4160.28	-0.317779	0.194503	-1.6338	0.102302	0.844745
MXAN_RS02640	152.727	-0.478596	0.319782	-1.49663	0.134489	0.915087
MXAN_RS02645	6433.76	0.653825	0.88817	0.736149	0.46164	0.99951
MXAN_RS02650	256.663	-0.0108581	0.26061	-0.0416642	0.966766	0.99951
MXAN_RS02655	343.095	0.0702416	0.290717	0.241615	0.809079	0.99951
MXAN_RS02660	1942.16	0.00682397	0.196373	0.0347501	0.972279	0.99951
MXAN_RS02665	60.747	0.464829	0.408655	1.13746	0.255346	0.99951
MXAN_RS02670	10.1531	-0.613967	0.92869	-0.661111	0.508541	NA
MXAN_RS02675	8.15627	1.08262	0.98835	1.09538	0.273348	NA
MXAN_RS02680	553.189	0.154429	0.235558	0.655588	0.512089	0.99951
MXAN_RS02685	1664.78	0.128589	0.190005	0.676764	0.498556	0.99951
MXAN_RS02690	1062.46	0.0552888	0.215861	0.256132	0.797849	0.99951
MXAN_RS02695	37.3222	-0.134027	0.511588	-0.261983	0.793334	0.99951
MXAN_RS02700	36.3039	-0.145131	0.490911	-0.295636	0.767508	0.99951
MXAN_RS02705	24.1646	0.114786	0.642697	0.178601	0.858251	0.99951
MXAN_RS02710	32.5971	-0.0397096	0.530913	-0.0747949	0.940378	0.99951
MXAN_RS02715	15299.1	-0.157635	0.203874	-0.773198	0.439405	0.99951
MXAN_RS02720	103.409	0.390285	0.332296	1.17451	0.240191	0.99951
MXAN_RS02725	964.085	0.342713	0.259924	1.31851	0.187333	0.963701
MXAN_RS02730	524.874	-0.041182	0.241391	-0.170603	0.864536	0.99951
MXAN_RS02735	409.138	0.0210906	0.234683	0.0898685	0.928392	0.99951
MXAN_RS02740	212.294	-0.107408	0.275932	-0.389255	0.697087	0.99951
MXAN_RS02745	23.6476	-0.508673	0.619878	-0.820603	0.411873	0.99951
MXAN_RS02750	109.746	0.0297359	0.330297	0.090028	0.928265	0.99951
MXAN_RS02755	12.8471	0.240198	0.842835	0.284988	0.775654	NA
MXAN_RS02765	23.8943	0.652817	0.593939	1.09913	0.27171	0.99951
MXAN_RS02770	9.79556	0.0693404	0.890584	0.0778594	0.93794	NA
MXAN_RS02775	3.76926	1.6557	1.64447	1.00683	0.314019	NA
MXAN_RS02780	5641.97	-0.00507194	0.201407	-0.0251825	0.979909	0.99951
MXAN_RS02785	3.46268	-0.215904	1.51248	-0.142749	0.886489	NA
MXAN_RS02790	968.733	0.834806	0.259701	3.21448	0.00130679	0.0785485
MXAN_RS02805	21.0523	0.423242	0.626562	0.675498	0.499359	0.99951
MXAN_RS02810	63.0255	-0.0569083	0.442195	-0.128695	0.897599	0.99951
MXAN_RS02815	37879.8	-0.204124	0.204421	-0.99855	0.318013	0.99951
MXAN_RS02820	652.418	0.346513	0.243277	1.42436	0.154344	0.934707
MXAN_RS02825	35.3672	-0.904876	0.570199	-1.58695	0.112524	0.863382
MXAN_RS02830	907.499	0.0399473	0.205785	0.194122	0.846081	0.99951
MXAN_RS02835	3295.94	0.0998028	0.189626	0.526313	0.598671	0.99951
MXAN_RS02840	188.271	0.111997	0.298066	0.375745	0.707107	0.99951
MXAN_RS02845	17989.9	-0.0715085	0.297065	-0.240716	0.809775	0.99951
MXAN_RS02850	236.023	-0.079131	0.361679	-0.218788	0.826815	0.99951
MXAN_RS02855	6.40504	-1.03136	1.1087	-0.930248	0.352243	NA
MXAN_RS02860	25.6397	-0.182052	0.613161	-0.296907	0.766537	0.99951
MXAN_RS02865	14.1207	-0.433695	0.752764	-0.576137	0.564523	NA
MXAN_RS02870	46.6308	0.14111	0.456968	0.308796	0.757477	0.99951
MXAN_RS02875	4.05304	-0.273693	1.42821	-0.191633	0.848029	NA
MXAN_RS02880	133.677	-0.784523	0.366637	-2.13978	0.0323722	0.532406
MXAN_RS02885	50.6533	-0.403602	0.473852	-0.851746	0.394355	0.99951
MXAN_RS02890	135.101	-0.428841	0.30839	-1.39058	0.164353	0.953307
MXAN_RS02895	239.935	-0.445417	0.30217	-1.47406	0.140465	0.920105
MXAN_RS02900	629.117	-0.363638	0.283204	-1.28401	0.199137	0.982654
MXAN_RS02910	63.4452	-0.32466	0.426312	-0.761553	0.446327	0.99951
MXAN_RS02915	102.683	-0.321375	0.372579	-0.862568	0.388375	0.99951
MXAN_RS02920	1114.8	-0.147062	0.229855	-0.639802	0.522302	0.99951
MXAN_RS02925	214.689	-0.0508488	0.304438	-0.167025	0.86735	0.99951
MXAN_RS02930	254.991	-0.324423	0.309533	-1.04811	0.29459	0.99951
MXAN_RS02935	322.588	0.125626	0.251376	0.499753	0.617249	0.99951
MXAN_RS02940	818.955	0.322212	0.239037	1.34796	0.177673	0.959379
MXAN_RS02945	485.25	-0.393873	0.271029	-1.45325	0.146154	0.929494
MXAN_RS02950	87.3108	0.0663082	0.347422	0.190858	0.848637	0.99951
MXAN_RS02955	94.8794	0.0737917	0.335578	0.219895	0.825953	0.99951
MXAN_RS02960	122.772	-0.744972	0.374966	-1.98677	0.0469477	0.629309
MXAN_RS02965	56.6706	-0.469204	0.453546	-1.03452	0.300892	0.99951
MXAN_RS02970	1046.47	-0.283511	0.21011	-1.34935	0.177225	0.959379
MXAN_RS02975	210.005	-0.394533	0.298995	-1.31953	0.186992	0.962729
MXAN_RS02980	70.284	-0.418142	0.440081	-0.950146	0.342038	0.99951
MXAN_RS02985	273.086	0.143952	0.278476	0.516927	0.605207	0.99951
MXAN_RS02990	162.501	-0.69828	0.384176	-1.8176	0.0691245	0.720184
MXAN_RS02995	391.403	-0.159345	0.258309	-0.616878	0.537315	0.99951
MXAN_RS03000	737.192	-0.380469	0.208901	-1.82129	0.0685633	0.718824
MXAN_RS03005	8.3879	1.00004	1.04205	0.959686	0.337213	NA
MXAN_RS03010	102.094	-0.209098	0.361732	-0.578046	0.563233	0.99951
MXAN_RS03015	194.523	-0.0495714	0.275631	-0.179847	0.857273	0.99951
MXAN_RS03020	4709.12	0.018286	0.179883	0.101655	0.91903	0.99951
MXAN_RS03025	60.9047	0.10783	0.421677	0.255717	0.798169	0.99951
MXAN_RS03030	202.172	-0.00185546	0.277276	-0.00669173	0.994661	0.999563
MXAN_RS03035	546.648	-0.136178	0.22497	-0.605314	0.54497	0.99951
MXAN_RS03040	1177.71	-0.182391	0.209755	-0.869543	0.38455	0.99951
MXAN_RS03045	88.0412	0.0168464	0.341872	0.0492769	0.960699	0.99951
MXAN_RS03050	9.62066	-0.201495	0.926971	-0.217369	0.827921	NA
MXAN_RS03055	2.79249	2.28509	1.78628	1.27924	0.200811	NA
MXAN_RS03060	28.2718	0.276625	0.574015	0.481912	0.629868	0.99951
MXAN_RS03065	234.033	0.211563	0.283654	0.745846	0.45576	0.99951
MXAN_RS03070	215.257	-0.377098	0.298233	-1.26444	0.206071	0.98861
MXAN_RS03075	437.891	-0.341677	0.268094	-1.27447	0.202497	0.986315
MXAN_RS03080	2248.42	-0.237828	0.197438	-1.20457	0.228368	0.99951
MXAN_RS03085	1350.26	-0.0869487	0.204512	-0.425153	0.670725	0.99951
MXAN_RS03090	715.149	-0.476532	0.260634	-1.82836	0.0674958	0.713357
MXAN_RS03095	106.92	0.347235	0.350794	0.989855	0.322245	0.99951
MXAN_RS03100	102.717	0.355353	0.34207	1.03883	0.298884	0.99951
MXAN_RS03105	269.535	0.155097	0.305079	0.508382	0.611185	0.99951
MXAN_RS03110	383.143	-0.893158	0.312826	-2.85512	0.00430199	0.188589
MXAN_RS03115	35.4861	-2.19775	0.713991	-3.07812	0.00208308	0.11079
MXAN_RS03120	104.189	-0.427553	0.340793	-1.25458	0.209631	0.988837
MXAN_RS03125	582.032	-0.537722	0.313572	-1.71483	0.0863763	0.783564
MXAN_RS03130	207.665	-0.222513	0.343449	-0.647878	0.517064	0.99951
MXAN_RS03135	146.457	-0.15935	0.354042	-0.450088	0.652647	0.99951
MXAN_RS03140	737.763	0.0117596	0.256196	0.0459008	0.963389	0.99951
MXAN_RS03145	138.487	-0.0343169	0.355582	-0.096509	0.923116	0.99951
MXAN_RS03150	86.0234	-0.787604	0.380976	-2.06733	0.038703	0.579348
MXAN_RS03155	375.779	-0.168298	0.280119	-0.600808	0.547968	0.99951
MXAN_RS03160	452.32	-0.171251	0.247979	-0.690586	0.489826	0.99951
MXAN_RS03165	132.32	0.173618	0.331048	0.524448	0.599967	0.99951
MXAN_RS03170	320.953	0.184379	0.25472	0.723849	0.469158	0.99951
MXAN_RS03175	1443.32	0.0074573	0.192249	0.0387898	0.969058	0.99951
MXAN_RS03180	3424.46	0.0460437	0.204427	0.225233	0.821798	0.99951
MXAN_RS03185	2098.96	0.160946	0.185281	0.868662	0.385032	0.99951
MXAN_RS03190	4871.06	0.181669	0.18414	0.986582	0.323847	0.99951
MXAN_RS03195	321.806	-0.318877	0.285813	-1.11568	0.264558	0.99951
MXAN_RS03200	218.074	-0.546747	0.337027	-1.62227	0.104746	0.854848
MXAN_RS03205	607.704	-0.141811	0.245479	-0.577688	0.563475	0.99951
MXAN_RS03210	529.254	-0.0441372	0.215928	-0.204407	0.838036	0.99951
MXAN_RS03215	232.035	-0.447049	0.253798	-1.76144	0.0781641	0.747007
MXAN_RS03220	372.384	0.40988	0.352847	1.16164	0.245383	0.99951
MXAN_RS03225	400.727	0.393872	0.344127	1.14455	0.252394	0.99951
MXAN_RS03230	1111.17	0.606762	0.301361	2.0134	0.044072	0.608118
MXAN_RS03235	66.8048	0.539309	0.390605	1.3807	0.167372	0.954184
MXAN_RS03240	33.1653	0.109232	0.646614	0.168928	0.865853	0.99951
MXAN_RS03245	2611.68	0.396915	0.248598	1.59661	0.110352	0.863382
MXAN_RS03250	45.5905	-0.0454556	0.509298	-0.0892515	0.928882	0.99951
MXAN_RS03255	7118.62	-0.387573	0.211724	-1.83055	0.0671675	0.71217
MXAN_RS03260	44.4826	0.497651	0.46074	1.08011	0.280092	0.99951
MXAN_RS03265	3.52584	-0.253244	1.4611	-0.173324	0.862397	NA
MXAN_RS03270	184.55	-0.197717	0.273508	-0.722892	0.469746	0.99951
MXAN_RS03275	82.6977	-0.18447	0.382715	-0.482005	0.629803	0.99951
MXAN_RS03280	1164.56	-0.390648	0.262354	-1.48901	0.136484	0.918181
MXAN_RS03285	3178.55	-1.09584	0.270018	-4.05841	4.94085e-05	0.00581874
MXAN_RS03290	420.229	0.336132	0.234361	1.43425	0.151502	0.933548
MXAN_RS03295	875.46	-0.0781043	0.277377	-0.281581	0.778265	0.99951
MXAN_RS03300	91.5584	-0.165355	0.380931	-0.434082	0.664229	0.99951
MXAN_RS03305	79.0458	0.366562	0.369326	0.992516	0.320946	0.99951
MXAN_RS03310	535.399	0.364622	0.23438	1.55569	0.119782	0.887597
MXAN_RS03315	94.2547	-0.159245	0.398567	-0.399543	0.689493	0.99951
MXAN_RS03320	81.3819	-0.251423	0.401226	-0.626637	0.530897	0.99951
MXAN_RS03325	42.9549	-0.0618831	0.558599	-0.110783	0.911789	0.99951
MXAN_RS03330	401.297	0.0496969	0.382549	0.12991	0.896638	0.99951
MXAN_RS03335	158.87	-0.0265609	0.291012	-0.0912708	0.927277	0.99951
MXAN_RS03340	453.54	0.0096805	0.227959	0.0424659	0.966127	0.99951
MXAN_RS03345	127.053	-0.66937	0.503599	-1.32917	0.183792	0.962729
MXAN_RS03350	11.4765	0.284446	0.837874	0.339486	0.734244	NA
MXAN_RS03355	1414.71	0.325892	0.226606	1.43814	0.150393	0.933548
MXAN_RS03360	250.486	0.0723644	0.255665	0.283044	0.777143	0.99951
MXAN_RS03365	321.693	0.0416732	0.234986	0.177343	0.859239	0.99951
MXAN_RS03370	11.9448	0.278591	0.826419	0.337106	0.736037	NA
MXAN_RS03375	135.893	0.282943	0.340997	0.829753	0.406679	0.99951
MXAN_RS03380	279.381	0.136975	0.250121	0.547634	0.583943	0.99951
MXAN_RS03385	17.1807	-0.0602084	0.685634	-0.0878141	0.930024	0.99951
MXAN_RS03390	8.24718	0.0214701	0.98465	0.0218048	0.982604	NA
MXAN_RS03395	38.9609	0.535228	0.55459	0.965086	0.334502	0.99951
MXAN_RS03400	1791.62	0.258686	0.198812	1.30116	0.193203	0.977525
MXAN_RS03405	211.72	-0.00220519	0.296167	-0.00744575	0.994059	0.999563
MXAN_RS03410	2.726	0.443698	1.66974	0.265729	0.790448	NA
MXAN_RS03415	15.3744	0.437198	0.783462	0.558033	0.576822	NA
MXAN_RS03420	29.8523	-0.0223569	0.626683	-0.035675	0.971541	0.99951
MXAN_RS03425	3.36455	-0.723899	1.54551	-0.468389	0.639506	NA
MXAN_RS03430	988.972	-0.264787	0.219278	-1.20754	0.227223	0.99951
MXAN_RS03435	246.841	-0.336653	0.299337	-1.12466	0.260732	0.99951
MXAN_RS03440	156.001	-0.350929	0.295487	-1.18763	0.23498	0.99951
MXAN_RS03445	12988.8	-0.365386	0.253647	-1.44053	0.149718	0.933548
MXAN_RS03450	364.354	-0.58342	0.237072	-2.46094	0.0138572	0.354218
MXAN_RS03455	333.581	-0.646378	0.238402	-2.7113	0.00670198	0.243966
MXAN_RS03460	702.07	-0.259481	0.206799	-1.25475	0.209571	0.988837
MXAN_RS03465	163.132	-0.253274	0.28338	-0.893761	0.37145	0.99951
MXAN_RS03470	22.6141	-0.414685	0.609276	-0.68062	0.496112	0.99951
MXAN_RS03475	38.7167	-0.559846	0.502985	-1.11305	0.265689	0.99951
MXAN_RS03480	1231.9	-0.174196	0.258242	-0.674546	0.499964	0.99951
MXAN_RS03485	552.504	-0.0900053	0.233963	-0.384699	0.70046	0.99951
MXAN_RS03490	66.3289	-0.404466	0.388984	-1.0398	0.298433	0.99951
MXAN_RS03495	2419.29	-0.0609844	0.211496	-0.288348	0.77308	0.99951
MXAN_RS03500	67.9	-0.824692	0.421216	-1.95788	0.0502437	0.641209
MXAN_RS03505	289.764	-0.322237	0.270978	-1.18916	0.234376	0.99951
MXAN_RS03510	111.933	0.457565	0.375715	1.21785	0.223281	0.99951
MXAN_RS03515	304.29	-0.322075	0.339023	-0.950007	0.342109	0.99951
MXAN_RS03520	530.909	0.356425	0.214344	1.66286	0.0963399	0.823601
MXAN_RS03525	66.4547	-0.448551	0.43663	-1.0273	0.304279	0.99951
MXAN_RS03530	100.272	-0.677058	0.359457	-1.88356	0.0596251	0.675354
MXAN_RS03535	837.355	0.138931	0.209681	0.662583	0.507598	0.99951
MXAN_RS03540	3050.49	0.103076	0.220497	0.467473	0.640161	0.99951
MXAN_RS03545	1759.39	0.112947	0.227634	0.496179	0.619768	0.99951
MXAN_RS03550	650.719	-0.0855217	0.273699	-0.312466	0.754686	0.99951
MXAN_RS03555	23.1246	0.211952	0.603657	0.351113	0.725503	0.99951
MXAN_RS03560	1890.99	-0.285861	0.198368	-1.44107	0.149566	0.933548
MXAN_RS03565	242.062	-0.362333	0.265751	-1.36343	0.172748	0.959379
MXAN_RS03570	238.448	-0.394683	0.265335	-1.48749	0.136885	0.918181
MXAN_RS03575	173.432	-0.207367	0.313638	-0.661165	0.508506	0.99951
MXAN_RS03580	51.1083	-0.0998371	0.436262	-0.228847	0.818988	0.99951
MXAN_RS03585	1198.67	0.0552503	0.19212	0.287583	0.773666	0.99951
MXAN_RS03590	1512.83	0.103652	0.24324	0.426133	0.670011	0.99951
MXAN_RS03595	16.0162	-0.277202	0.722896	-0.383461	0.701378	0.99951
MXAN_RS03600	284.489	-0.433529	0.298659	-1.45159	0.146617	0.930046
MXAN_RS03605	14.1642	-0.112809	0.746067	-0.151205	0.879814	NA
MXAN_RS03610	233.052	0.209552	0.333285	0.628747	0.529515	0.99951
MXAN_RS03615	21.8568	0.0633686	0.619736	0.102251	0.918557	0.99951
MXAN_RS03620	1101.68	-0.0583802	0.209698	-0.278401	0.780705	0.99951
MXAN_RS03625	4037.47	-0.0234264	0.201833	-0.116068	0.907599	0.99951
MXAN_RS03630	877.663	-0.133814	0.198477	-0.674201	0.500184	0.99951
MXAN_RS03635	271.813	0.0317649	0.258083	0.12308	0.902044	0.99951
MXAN_RS03640	707.992	0.164472	0.221404	0.74286	0.457567	0.99951
MXAN_RS03645	912.193	0.111863	0.209309	0.53444	0.593037	0.99951
MXAN_RS03650	1679.33	0.065774	0.230972	0.284771	0.77582	0.99951
MXAN_RS03655	512.029	-0.120314	0.223248	-0.538925	0.589939	0.99951
MXAN_RS03660	891.025	0.0658597	0.232848	0.282844	0.777297	0.99951
MXAN_RS03665	824.469	0.325986	0.243733	1.33747	0.181068	0.962729
MXAN_RS03670	330.507	-0.0988553	0.246657	-0.40078	0.688582	0.99951
MXAN_RS03675	1737.92	0.0245841	0.214317	0.114709	0.908675	0.99951
MXAN_RS03680	930.26	0.216509	0.260421	0.831378	0.40576	0.99951
MXAN_RS03685	136.538	0.0540168	0.346742	0.155784	0.876203	0.99951
MXAN_RS03690	387.955	-0.00303436	0.25557	-0.0118729	0.990527	0.99951
MXAN_RS03695	10051.5	-0.311054	0.214432	-1.4506	0.146892	0.930046
MXAN_RS03700	64.3002	-0.137595	0.398607	-0.34519	0.729952	0.99951
MXAN_RS03705	363.379	-0.229698	0.266524	-0.861831	0.388781	0.99951
MXAN_RS03710	69.2354	-0.187426	0.384722	-0.487171	0.626137	0.99951
MXAN_RS03715	2452.52	-0.158566	0.225959	-0.701749	0.482836	0.99951
MXAN_RS03720	267.901	-0.208625	0.247022	-0.84456	0.398357	0.99951
MXAN_RS03725	220.006	-0.344581	0.259299	-1.3289	0.183883	0.962729
MXAN_RS03730	74.2538	-0.32184	0.379323	-0.848461	0.396181	0.99951
MXAN_RS03735	83.2642	-0.0367082	0.356685	-0.102915	0.91803	0.99951
MXAN_RS03740	231.925	0.0107639	0.292127	0.0368467	0.970607	0.99951
MXAN_RS03745	745.567	0.28155	0.26462	1.06398	0.287338	0.99951
MXAN_RS03750	92.3167	-0.200436	0.372766	-0.537699	0.590785	0.99951
MXAN_RS03755	13.2864	-0.15212	0.788669	-0.192882	0.847051	NA
MXAN_RS03760	8.32361	-0.921352	0.975072	-0.944907	0.344706	NA
MXAN_RS03765	11.6208	0.158671	0.843394	0.188133	0.850772	NA
MXAN_RS03770	14.1882	-0.606777	0.800665	-0.757841	0.448546	NA
MXAN_RS03775	173.264	-0.173848	0.275628	-0.630734	0.528215	0.99951
MXAN_RS03780	463.684	0.434385	0.27269	1.59297	0.111168	0.863382
MXAN_RS03785	105.358	0.252872	0.433014	0.58398	0.559234	0.99951
MXAN_RS03790	440.497	-0.135383	0.222421	-0.608677	0.542739	0.99951
MXAN_RS03795	874.435	-0.103485	0.211172	-0.49005	0.624099	0.99951
MXAN_RS03800	1286.09	-0.333333	0.211502	-1.57603	0.115019	0.867744
MXAN_RS03805	1002.71	-0.118424	0.251733	-0.470436	0.638043	0.99951
MXAN_RS03810	558.217	-0.252283	0.267346	-0.943658	0.345344	0.99951
MXAN_RS03815	1077.94	-0.480481	0.270452	-1.77658	0.0756366	0.738998
MXAN_RS03820	107.567	0.0686156	0.322008	0.213087	0.831259	0.99951
MXAN_RS03825	29.3241	0.565328	0.542956	1.0412	0.297781	0.99951
MXAN_RS03830	46.757	0.205251	0.535168	0.383526	0.70133	0.99951
MXAN_RS03835	225.647	0.133662	0.296972	0.450082	0.652651	0.99951
MXAN_RS03840	20.4987	-0.708126	0.756104	-0.936547	0.348992	0.99951
MXAN_RS03845	15.3744	1.16519	0.744086	1.56593	0.117364	NA
MXAN_RS03850	20.2901	0.374224	0.642182	0.582738	0.56007	0.99951
MXAN_RS03855	4.15545	0.177542	1.49713	0.118588	0.905602	NA
MXAN_RS03860	61.523	0.289703	0.42982	0.674011	0.500305	0.99951
MXAN_RS03870	1112.36	0.00631358	0.215749	0.0292636	0.976654	0.99951
MXAN_RS03875	7784	-1.12857	0.2024	-5.57595	2.4619e-08	7.73152e-06
MXAN_RS03880	84.098	-0.101893	0.348062	-0.292745	0.769717	0.99951
MXAN_RS03885	14.4655	-0.114091	0.798692	-0.142848	0.88641	NA
MXAN_RS03890	7.70628	0.219265	0.999901	0.219287	0.826427	NA
MXAN_RS03895	409.385	0.776964	0.316178	2.45736	0.0139962	0.356389
MXAN_RS03900	2.56093	1.39295	1.738	0.801466	0.422862	NA
MXAN_RS03905	1671.82	0.0376091	0.18906	0.198927	0.84232	0.99951
MXAN_RS03910	170.013	-0.267592	0.284662	-0.940035	0.3472	0.99951
MXAN_RS03915	793.264	0.124975	0.200889	0.622109	0.53387	0.99951
MXAN_RS03920	417.946	0.151244	0.225163	0.671711	0.501768	0.99951
MXAN_RS03925	281.87	-0.402328	0.302584	-1.32964	0.183637	0.962729
MXAN_RS03930	224.746	-0.198392	0.267624	-0.74131	0.458506	0.99951
MXAN_RS03935	416.833	0.192162	0.282944	0.679153	0.497041	0.99951
MXAN_RS03940	468.386	0.663513	0.399251	1.66189	0.0965342	0.823601
MXAN_RS03945	401.338	0.768821	0.404612	1.90014	0.0574144	0.663131
MXAN_RS03950	59.827	0.4533	0.539451	0.840298	0.400741	0.99951
MXAN_RS03955	906.733	0.372176	0.303538	1.22613	0.220151	0.998554
MXAN_RS03960	820.846	0.480172	0.262195	1.83136	0.0670473	0.71204
MXAN_RS03965	380.374	0.431627	0.241708	1.78574	0.0741414	0.73751
MXAN_RS03970	682.225	0.18579	0.237573	0.782036	0.434193	0.99951
MXAN_RS03975	198.88	0.0825239	0.298065	0.276865	0.781884	0.99951
MXAN_RS03980	5.0997	1.07842	1.27343	0.846863	0.397071	NA
MXAN_RS03985	33.9745	-0.19356	0.516467	-0.374777	0.707826	0.99951
MXAN_RS03990	303.745	-0.0692556	0.24797	-0.279291	0.780022	0.99951
MXAN_RS03995	125.247	0.52728	0.333036	1.58325	0.113364	0.863516
MXAN_RS04000	59.0895	0.445833	0.474805	0.938981	0.34774	0.99951
MXAN_RS04005	200.818	-0.303035	0.273886	-1.10643	0.268542	0.99951
MXAN_RS04010	74.1555	0.327395	0.385276	0.849767	0.395454	0.99951
MXAN_RS04015	31.8071	0.548183	0.524252	1.04565	0.295724	0.99951
MXAN_RS04020	193.715	0.119028	0.270847	0.439465	0.660325	0.99951
MXAN_RS04025	144.534	0.0920401	0.294415	0.31262	0.754569	0.99951
MXAN_RS04030	135.407	0.228234	0.301148	0.75788	0.448523	0.99951
MXAN_RS04035	151.894	0.347396	0.290052	1.1977	0.231033	0.99951
MXAN_RS04040	1644.97	0.489876	0.230667	2.12373	0.0336924	0.548645
MXAN_RS04045	372.931	-0.0699425	0.226944	-0.308193	0.757936	0.99951
MXAN_RS04050	379.257	0.0327479	0.236792	0.138298	0.890005	0.99951
MXAN_RS04055	3.07967	0.140346	1.57908	0.0888784	0.929179	NA
MXAN_RS04060	308.674	-0.0884237	0.244881	-0.361089	0.718033	0.99951
MXAN_RS04065	516.945	0.16147	0.224948	0.717812	0.472873	0.99951
MXAN_RS04070	9.06917	-0.0608005	0.976299	-0.0622765	0.950343	NA
MXAN_RS04075	484.01	-0.568905	0.243822	-2.33328	0.0196335	0.423147
MXAN_RS04080	1231.54	0.169884	0.216665	0.784083	0.432991	0.99951
MXAN_RS04085	4644.03	-0.0866567	0.200203	-0.432844	0.665128	0.99951
MXAN_RS04090	1185.36	0.227344	0.193296	1.17614	0.239538	0.99951
MXAN_RS04095	4604.99	0.563925	0.185049	3.04743	0.00230806	0.120807
MXAN_RS04100	1117.56	-0.231974	0.218892	-1.05976	0.289253	0.99951
MXAN_RS04105	276.079	-0.272391	0.327962	-0.830556	0.406224	0.99951
MXAN_RS04110	870.297	-0.376125	0.354737	-1.06029	0.289011	0.99951
MXAN_RS04115	8.45578	0.0210853	1.01811	0.0207102	0.983477	NA
MXAN_RS04120	376.645	-0.747527	0.332394	-2.24892	0.0245174	0.465845
MXAN_RS04125	105.558	-0.868035	0.401145	-2.16389	0.0304725	0.51854
MXAN_RS04130	164.101	-0.596773	0.433467	-1.37674	0.168592	0.954184
MXAN_RS04135	1273.22	0.0548019	0.202304	0.270889	0.786477	0.99951
MXAN_RS04140	1776.56	0.144644	0.229804	0.629422	0.529073	0.99951
MXAN_RS04145	1914.49	0.167871	0.233526	0.718854	0.472231	0.99951
MXAN_RS04150	68.6511	-0.639552	0.465943	-1.3726	0.169878	0.954365
MXAN_RS04155	238.955	-0.00471733	0.274663	-0.017175	0.986297	0.99951
MXAN_RS04160	122.535	-0.00951613	0.33192	-0.0286699	0.977128	0.99951
MXAN_RS04165	79.0257	-0.0759531	0.369208	-0.205719	0.83701	0.99951
MXAN_RS04170	1357.02	-0.0739295	0.235647	-0.31373	0.753726	0.99951
MXAN_RS04175	1751.92	-0.280326	0.231876	-1.20895	0.226683	0.99951
MXAN_RS04180	62.8136	0.161332	0.412202	0.39139	0.695509	0.99951
MXAN_RS04185	1087.14	0.460533	0.263828	1.74558	0.0808835	0.759867
MXAN_RS04190	493.693	0.0806942	0.240468	0.335571	0.737194	0.99951
MXAN_RS04195	544.872	1.47682	0.403006	3.66451	0.000247812	0.0220854
MXAN_RS04200	155.049	-0.0662042	0.322745	-0.205129	0.837471	0.99951
MXAN_RS04205	161.724	-0.121849	0.298438	-0.408288	0.683062	0.99951
MXAN_RS04210	1269.11	0.0842091	0.199892	0.421274	0.673555	0.99951
MXAN_RS04215	118.215	-0.0194002	0.320948	-0.0604464	0.9518	0.99951
MXAN_RS04220	208.843	0.045972	0.261517	0.17579	0.860459	0.99951
MXAN_RS04225	1461.03	0.277244	0.223335	1.24138	0.214464	0.988837
MXAN_RS04230	739.077	-0.448534	0.226748	-1.97811	0.0479158	0.635824
MXAN_RS04235	2099.4	-0.0816363	0.228898	-0.356649	0.721354	0.99951
MXAN_RS04240	367.885	-0.271975	0.243905	-1.11509	0.264813	0.99951
MXAN_RS04245	165.345	-0.017089	0.34006	-0.0502529	0.959921	0.99951
MXAN_RS04250	2772.18	-0.290899	0.241907	-1.20252	0.229161	0.99951
MXAN_RS04255	224.673	-0.678239	0.38322	-1.76984	0.0767534	0.741571
MXAN_RS04260	635.223	0.121423	0.249775	0.486132	0.626874	0.99951
MXAN_RS04265	1696.39	0.050829	0.211931	0.239837	0.810456	0.99951
MXAN_RS04270	51.6557	-0.119844	0.426152	-0.281223	0.778539	0.99951
MXAN_RS04275	162.397	0.00142498	0.29301	0.00486326	0.99612	0.999563
MXAN_RS04280	481.227	-0.199965	0.218347	-0.915813	0.359765	0.99951
MXAN_RS04285	502.818	0.158297	0.25257	0.626746	0.530826	0.99951
MXAN_RS04290	118.488	-0.132446	0.334198	-0.39631	0.691876	0.99951
MXAN_RS04295	132.298	-0.18715	0.306867	-0.609875	0.541945	0.99951
MXAN_RS04300	52.8887	0.0233151	0.439778	0.0530155	0.95772	0.99951
MXAN_RS04305	152.772	-0.0183793	0.290155	-0.0633432	0.949493	0.99951
MXAN_RS04310	103.784	-0.0755216	0.329044	-0.229519	0.818466	0.99951
MXAN_RS04315	127.418	0.105816	0.306189	0.345592	0.729649	0.99951
MXAN_RS04320	170.223	-0.0348392	0.284532	-0.122444	0.902548	0.99951
MXAN_RS04325	65.6489	0.0875882	0.400176	0.218874	0.826748	0.99951
MXAN_RS04330	92.9659	-0.193392	0.340716	-0.567604	0.570304	0.99951
MXAN_RS04335	148.575	0.0770191	0.291044	0.26463	0.791295	0.99951
MXAN_RS04340	279.885	0.111741	0.2726	0.409909	0.681873	0.99951
MXAN_RS04345	45.32	0.333796	0.489035	0.68256	0.494885	0.99951
MXAN_RS04350	54.9612	-0.157302	0.472243	-0.333095	0.739062	0.99951
MXAN_RS04355	96.2223	-0.0834155	0.334828	-0.24913	0.80326	0.99951
MXAN_RS04360	8.60622	0.403477	1.00842	0.400108	0.689077	NA
MXAN_RS04365	29.0222	0.0762573	0.552996	0.137899	0.890321	0.99951
MXAN_RS04370	1526.88	0.397199	0.192758	2.06061	0.0393399	0.579348
MXAN_RS04375	47.0227	-0.266782	0.51512	-0.517902	0.604527	0.99951
MXAN_RS04380	3775.75	0.0480294	0.197283	0.243454	0.807654	0.99951
MXAN_RS04385	33.5286	-0.0572947	0.541804	-0.105748	0.915782	0.99951
MXAN_RS04390	434.302	0.0253928	0.24261	0.104665	0.916641	0.99951
MXAN_RS04395	1437.91	0.0929354	0.22778	0.408004	0.68327	0.99951
MXAN_RS04400	1988.25	0.151481	0.236735	0.639877	0.522253	0.99951
MXAN_RS04405	663.145	0.0512635	0.241498	0.212273	0.831894	0.99951
MXAN_RS04410	629.593	0.185213	0.248895	0.744141	0.456791	0.99951
MXAN_RS04415	905.605	0.131832	0.209833	0.62827	0.529827	0.99951
MXAN_RS04420	1469.62	0.117812	0.196698	0.598951	0.549205	0.99951
MXAN_RS04425	1679.12	0.0516725	0.197686	0.261386	0.793795	0.99951
MXAN_RS04430	12.1315	-1.00122	0.893121	-1.12104	0.262271	NA
MXAN_RS04435	375.898	0.107927	0.228648	0.472025	0.636909	0.99951
MXAN_RS04440	3076.61	0.279307	0.209706	1.3319	0.182894	0.962729
MXAN_RS04445	1031.38	-0.211557	0.203047	-1.04191	0.297451	0.99951
MXAN_RS04450	314.292	-0.152111	0.247228	-0.615267	0.538379	0.99951
MXAN_RS04455	19.8718	-0.202142	0.655979	-0.308154	0.757966	0.99951
MXAN_RS04460	1635.14	0.0882636	0.23581	0.3743	0.708181	0.99951
MXAN_RS04465	86.4212	-0.064099	0.420282	-0.152514	0.878781	0.99951
MXAN_RS04470	210.617	-0.238416	0.284531	-0.837927	0.402072	0.99951
MXAN_RS04475	1653.07	-0.498146	0.238166	-2.09159	0.0364751	0.574756
MXAN_RS04480	500.925	-0.499279	0.275525	-1.8121	0.0699705	0.723285
MXAN_RS04485	803.467	0.000479789	0.224219	0.00213982	0.998293	0.999563
MXAN_RS04490	366.203	0.957481	0.361177	2.651	0.00802538	0.259753
MXAN_RS04495	33.9847	0.778906	0.532346	1.46316	0.143425	0.924672
MXAN_RS04500	491.684	0.202496	0.242341	0.835584	0.403389	0.99951
MXAN_RS04505	302.078	-0.309209	0.275557	-1.12212	0.26181	0.99951
MXAN_RS04510	299.641	0.0631916	0.246215	0.256652	0.797447	0.99951
MXAN_RS04515	46.8058	-0.0442046	0.454699	-0.0972174	0.922554	0.99951
MXAN_RS04520	43.7392	1.00293	0.467035	2.14744	0.0317585	0.527839
MXAN_RS04525	53.0104	-0.270206	0.430609	-0.627496	0.530334	0.99951
MXAN_RS04530	8.6575	-0.139309	0.969111	-0.14375	0.885698	NA
MXAN_RS04535	75.7379	0.237439	0.373306	0.636044	0.524747	0.99951
MXAN_RS04540	138.04	0.260331	0.2972	0.875948	0.381058	0.99951
MXAN_RS04545	362.269	-0.0549567	0.244095	-0.225145	0.821867	0.99951
MXAN_RS04550	581.392	0.169747	0.220844	0.76863	0.442113	0.99951
MXAN_RS04555	132.6	0.352826	0.395159	0.892872	0.371926	0.99951
MXAN_RS04560	216.434	0.191042	0.293053	0.651902	0.514464	0.99951
MXAN_RS04565	693.849	-0.466093	0.282763	-1.64835	0.0992801	0.834328
MXAN_RS04570	368.262	0.198059	0.254304	0.778827	0.436081	0.99951
MXAN_RS04575	1981.49	-0.211229	0.200243	-1.05487	0.291486	0.99951
MXAN_RS04580	501.182	-0.330455	0.217405	-1.52	0.128512	0.908861
MXAN_RS04585	1293	0.0097169	0.231671	0.0419427	0.966544	0.99951
MXAN_RS04590	196.554	-0.0369727	0.285034	-0.129713	0.896793	0.99951
MXAN_RS04595	93.8576	-0.184791	0.348911	-0.52962	0.596375	0.99951
MXAN_RS04600	157.955	-0.0889034	0.292347	-0.304102	0.76105	0.99951
MXAN_RS04605	796.394	0.398822	0.214763	1.85703	0.0633067	0.695931
MXAN_RS04610	397.9	-0.173936	0.228189	-0.762244	0.445915	0.99951
MXAN_RS04615	662.06	-0.122993	0.255068	-0.482195	0.629667	0.99951
MXAN_RS04620	24.0007	-0.594397	0.613191	-0.969351	0.33237	0.99951
MXAN_RS04625	566.131	0.168804	0.212241	0.795345	0.426413	0.99951
MXAN_RS04630	41772.1	0.122608	0.218145	0.562049	0.574082	0.99951
MXAN_RS04635	1232.93	-0.0975925	0.20538	-0.47518	0.634659	0.99951
MXAN_RS04640	108.532	0.0428851	0.318098	0.134817	0.892756	0.99951
MXAN_RS04645	141.774	-0.122358	0.328524	-0.372449	0.709558	0.99951
MXAN_RS04650	35.1547	0.269904	0.499012	0.540877	0.588592	0.99951
MXAN_RS04655	116.832	-0.324213	0.38776	-0.836118	0.403089	0.99951
MXAN_RS04660	10.8751	-0.0267449	0.888881	-0.0300882	0.975997	NA
MXAN_RS04665	29.6769	1.02282	0.561805	1.8206	0.0686671	0.718824
MXAN_RS04670	17.4944	1.05623	0.692834	1.52451	0.127381	0.90623
MXAN_RS04675	31.1567	0.754486	0.688948	1.09513	0.27346	0.99951
MXAN_RS04680	1.67333	-1.13798	2.13606	-0.532746	0.594209	NA
MXAN_RS04685	26.9338	0.054873	0.578031	0.0949309	0.92437	0.99951
MXAN_RS04690	6984.03	2.34963	0.320193	7.33815	2.16559e-13	2.0403e-10
MXAN_RS04695	6701.13	2.19931	0.246657	8.91649	4.81315e-19	7.93568e-16
MXAN_RS04700	138.036	0.520061	0.35034	1.48444	0.137691	0.918181
MXAN_RS04705	51.7139	0.542644	0.436331	1.24365	0.213628	0.988837
MXAN_RS04710	18.6432	0.46117	0.662461	0.696147	0.486337	0.99951
MXAN_RS04715	298.469	0.14989	0.288524	0.519508	0.603407	0.99951
MXAN_RS04720	963.647	-0.267069	0.215094	-1.24164	0.214371	0.988837
MXAN_RS04725	183.39	0.438209	0.289091	1.51582	0.129566	0.911076
MXAN_RS04730	70.3404	0.34352	0.424424	0.80938	0.418297	0.99951
MXAN_RS04735	61.8725	0.235032	0.412012	0.570448	0.568374	0.99951
MXAN_RS04740	149.321	-0.132561	0.286343	-0.462943	0.643405	0.99951
MXAN_RS04745	1907.07	0.225972	0.201955	1.11892	0.263173	0.99951
MXAN_RS04750	381.936	0.110597	0.231748	0.477229	0.633199	0.99951
MXAN_RS04755	64.8504	-0.312192	0.477812	-0.653379	0.513512	0.99951
MXAN_RS04760	65.1638	-0.567979	0.407849	-1.39262	0.163734	0.950553
MXAN_RS04765	817.856	-0.140659	0.34091	-0.4126	0.6799	0.99951
MXAN_RS04770	1025.08	-0.223258	0.204602	-1.09118	0.275194	0.99951
MXAN_RS04775	633.409	-0.192512	0.208752	-0.922204	0.356422	0.99951
MXAN_RS04780	477.768	-1.27205	1.07675	-1.18138	0.237453	0.99951
MXAN_RS04785	165.336	-0.209149	0.312651	-0.668953	0.503525	0.99951
MXAN_RS04790	167.786	0.592915	0.30058	1.97257	0.0485448	0.639797
MXAN_RS04795	437.524	-0.575018	0.232973	-2.46817	0.0135804	0.349855
MXAN_RS04800	1063.83	-0.391834	0.236874	-1.65419	0.0980886	0.82988
MXAN_RS04805	766.225	0.0350909	0.225959	0.155297	0.876587	0.99951
MXAN_RS04810	346.899	0.291728	0.300298	0.97146	0.331319	0.99951
MXAN_RS04815	80.7255	0.224439	0.382374	0.586961	0.55723	0.99951
MXAN_RS04820	241.825	0.542972	0.260283	2.08608	0.0369712	0.579157
MXAN_RS04825	75.3875	0.318759	0.427329	0.745934	0.455707	0.99951
MXAN_RS04830	143.198	0.396723	0.311718	1.2727	0.203126	0.98861
MXAN_RS04835	93.5062	0.0081991	0.362232	0.022635	0.981941	0.99951
MXAN_RS04840	148.24	-0.090151	0.30608	-0.294534	0.76835	0.99951
MXAN_RS04845	26.2155	-0.0758104	0.597229	-0.126937	0.89899	0.99951
MXAN_RS04850	2213.57	0.449382	0.193439	2.32312	0.0201729	0.430552
MXAN_RS04855	802.724	-0.290148	0.221571	-1.3095	0.190364	0.977002
MXAN_RS04860	431.389	0.247138	0.238442	1.03647	0.299983	0.99951
MXAN_RS04865	1565.76	-0.205184	0.224661	-0.913306	0.361082	0.99951
MXAN_RS04870	895.281	-0.0480124	0.20003	-0.240026	0.81031	0.99951
MXAN_RS04875	182.368	-0.399173	0.356514	-1.11966	0.26286	0.99951
MXAN_RS04880	379.519	0.228936	0.262224	0.873054	0.382633	0.99951
MXAN_RS04885	447.306	0.499216	0.256814	1.94388	0.05191	0.642302
MXAN_RS04890	23.2674	0.68102	0.638671	1.06631	0.286285	0.99951
MXAN_RS04895	56.4166	0.699182	0.419647	1.66612	0.0956897	0.821711
MXAN_RS04900	57.9498	0.744826	0.428069	1.73997	0.0818645	0.762565
MXAN_RS04905	598.99	0.6189	0.214819	2.88103	0.00396378	0.179049
MXAN_RS04910	101.872	0.16094	0.328434	0.490023	0.624117	0.99951
MXAN_RS04915	213.362	-0.156211	0.278666	-0.560566	0.575093	0.99951
MXAN_RS04920	323.407	-0.0099063	0.241322	-0.0410501	0.967256	0.99951
MXAN_RS04925	1686.32	0.168769	0.200476	0.841841	0.399877	0.99951
MXAN_RS04930	180.922	-0.0847385	0.322177	-0.263018	0.792537	0.99951
MXAN_RS04935	140.678	-0.281766	0.350768	-0.803284	0.421811	0.99951
MXAN_RS04940	137.801	-0.0579733	0.316449	-0.1832	0.854641	0.99951
MXAN_RS04945	87.266	-0.438001	0.376673	-1.16282	0.244904	0.99951
MXAN_RS04950	88.8399	-0.183526	0.344567	-0.532627	0.594292	0.99951
MXAN_RS04955	170.632	0.0408372	0.285491	0.143042	0.886257	0.99951
MXAN_RS04960	42.1035	-0.00694262	0.461327	-0.0150493	0.987993	0.99951
MXAN_RS04965	74.8351	-0.290847	0.390222	-0.745337	0.456068	0.99951
MXAN_RS04970	363.937	0.171535	0.23988	0.715088	0.474555	0.99951
MXAN_RS04975	279.717	0.257122	0.286141	0.898586	0.368873	0.99951
MXAN_RS04980	192.275	0.209724	0.271903	0.77132	0.440517	0.99951
MXAN_RS04985	97.5032	-0.0611289	0.34628	-0.176531	0.859877	0.99951
MXAN_RS04990	2923.41	-0.792712	0.289872	-2.73469	0.00624388	0.234926
MXAN_RS04995	7.76437	0.0985905	1.05556	0.0934007	0.925585	NA
MXAN_RS05000	509.99	0.0605431	0.245614	0.246497	0.805298	0.99951
MXAN_RS05005	63.759	0.151715	0.432364	0.350896	0.725667	0.99951
MXAN_RS05010	228.335	-0.21018	0.29704	-0.707582	0.479205	0.99951
MXAN_RS05015	533.192	0.184442	0.225313	0.818601	0.413014	0.99951
MXAN_RS05020	63.132	-0.0518413	0.43286	-0.119765	0.90467	0.99951
MXAN_RS05025	283.907	-0.420291	0.316315	-1.32871	0.183944	0.962729
MXAN_RS05030	411.425	-0.253392	0.230189	-1.1008	0.270983	0.99951
MXAN_RS05035	1476.18	-0.059665	0.195509	-0.305178	0.760231	0.99951
MXAN_RS05040	62.5702	-0.372338	0.441856	-0.842669	0.399413	0.99951
MXAN_RS05045	121.209	-0.125184	0.32299	-0.387578	0.698329	0.99951
MXAN_RS05050	98.138	-0.00618396	0.347022	-0.0178201	0.985782	0.99951
MXAN_RS05055	504.522	-0.227452	0.231094	-0.98424	0.324998	0.99951
MXAN_RS05060	6.08809	-1.25018	1.17006	-1.06847	0.285308	NA
MXAN_RS05065	30.4205	-0.122424	0.536129	-0.228348	0.819375	0.99951
MXAN_RS05070	29.672	-0.294062	0.5368	-0.547805	0.583826	0.99951
MXAN_RS05075	1625.44	-0.218265	0.218668	-0.998156	0.318204	0.99951
MXAN_RS05080	197.96	0.0249277	0.282691	0.08818	0.929734	0.99951
MXAN_RS05085	388.87	0.0421117	0.265833	0.158415	0.87413	0.99951
MXAN_RS05090	193.113	-0.00272425	0.30074	-0.00905847	0.992772	0.999563
MXAN_RS05095	323.287	0.3014	0.239178	1.26015	0.207616	0.98861
MXAN_RS05100	3728.54	-0.322157	0.255186	-1.26244	0.206792	0.98861
MXAN_RS05105	287.351	-0.0211301	0.239858	-0.0880941	0.929802	0.99951
MXAN_RS05110	906.522	-0.173102	0.210197	-0.823525	0.41021	0.99951
MXAN_RS05115	1430.38	-0.394434	0.193367	-2.03983	0.0413677	0.589648
MXAN_RS05120	175.473	0.0403174	0.277405	0.145338	0.884444	0.99951
MXAN_RS05125	317.366	-0.105256	0.239717	-0.439085	0.6606	0.99951
MXAN_RS05130	110.908	0.30278	0.319801	0.946776	0.343753	0.99951
MXAN_RS05135	2287.2	-0.209189	0.199485	-1.04865	0.294341	0.99951
MXAN_RS05140	3999.62	0.14958	0.216975	0.689387	0.49058	0.99951
MXAN_RS05145	4404.35	-0.0401635	0.182179	-0.220462	0.825511	0.99951
MXAN_RS05150	629.296	-0.062767	0.210759	-0.297814	0.765845	0.99951
MXAN_RS05155	4009.61	-0.197256	0.243796	-0.809101	0.418457	0.99951
MXAN_RS05160	1186.34	-0.0778551	0.198812	-0.391601	0.695353	0.99951
MXAN_RS05165	708.327	-0.173891	0.21521	-0.808008	0.419086	0.99951
MXAN_RS05170	530.326	-0.0381904	0.220533	-0.173173	0.862515	0.99951
MXAN_RS05175	629.814	-0.157892	0.241227	-0.654539	0.512765	0.99951
MXAN_RS05180	286.859	0.047525	0.296235	0.16043	0.872543	0.99951
MXAN_RS05185	2503.38	0.0764777	0.190033	0.402444	0.687358	0.99951
MXAN_RS05190	3748.84	0.179558	0.212917	0.843326	0.399046	0.99951
MXAN_RS05195	7222.2	0.0765582	0.191807	0.399143	0.689788	0.99951
MXAN_RS05200	847.464	-0.0459168	0.222187	-0.206658	0.836277	0.99951
MXAN_RS05205	1500.49	-0.028491	0.208917	-0.136375	0.891525	0.99951
MXAN_RS05210	3885.37	0.0569645	0.211033	0.269931	0.787213	0.99951
MXAN_RS05215	2740.47	0.150974	0.219783	0.686923	0.492131	0.99951
MXAN_RS05220	1143.26	-0.0110835	0.20327	-0.054526	0.956516	0.99951
MXAN_RS05225	2503.06	-0.020936	0.195309	-0.107194	0.914635	0.99951
MXAN_RS05230	421.884	-0.105609	0.222968	-0.473653	0.635747	0.99951
MXAN_RS05235	822.77	0.137174	0.240367	0.570686	0.568213	0.99951
MXAN_RS05240	114.596	0.168119	0.341066	0.492922	0.622068	0.99951
MXAN_RS05245	6893.84	0.696694	0.260117	2.67839	0.0073977	0.251484
MXAN_RS05250	2414.87	-0.228589	0.190808	-1.19801	0.230914	0.99951
MXAN_RS05255	4101.29	-0.0509883	0.251163	-0.203009	0.839128	0.99951
MXAN_RS05260	4044.49	-0.103571	0.207888	-0.498207	0.618338	0.99951
MXAN_RS05265	5616.31	-0.0695114	0.178852	-0.388653	0.697533	0.99951
MXAN_RS05270	1327.76	0.226909	0.25779	0.880211	0.378745	0.99951
MXAN_RS05275	298.735	0.10345	0.248969	0.415515	0.677765	0.99951
MXAN_RS05280	518.563	0.489022	0.23313	2.09764	0.0359372	0.569743
MXAN_RS05285	1163.83	-0.121384	0.241351	-0.502935	0.61501	0.99951
MXAN_RS05290	598.845	-0.0332748	0.217033	-0.153316	0.878149	0.99951
MXAN_RS05295	1058.35	-1.34043	0.82102	-1.63264	0.102545	0.845354
MXAN_RS05300	146.091	-0.574698	0.374864	-1.53308	0.125255	0.900507
MXAN_RS05305	3001.77	0.0935606	0.20754	0.450807	0.652129	0.99951
MXAN_RS05310	385.6	0.0489478	0.23665	0.206836	0.836138	0.99951
MXAN_RS05315	2554.62	0.0294384	0.227909	0.129167	0.897225	0.99951
MXAN_RS05320	1523.94	0.0169175	0.189219	0.0894068	0.928759	0.99951
MXAN_RS05325	205.546	0.0605849	0.264717	0.228867	0.818972	0.99951
MXAN_RS05330	66.9093	-0.204663	0.47123	-0.434316	0.664059	0.99951
MXAN_RS05335	559.463	0.173222	0.21603	0.80184	0.422645	0.99951
MXAN_RS05340	3803.54	0.321331	0.180344	1.78177	0.0747875	0.738998
MXAN_RS05345	5177.78	0.213149	0.241303	0.883322	0.377062	0.99951
MXAN_RS05350	549.038	0.0729248	0.247819	0.294266	0.768554	0.99951
MXAN_RS05355	7096.85	0.159587	0.188883	0.844898	0.398168	0.99951
MXAN_RS05360	192.445	-0.832077	0.427332	-1.94714	0.0515174	0.642245
MXAN_RS05365	32.0347	0.423996	0.562539	0.753719	0.451018	0.99951
MXAN_RS05370	0.923909	-3.26298	3.21695	-1.01431	0.310435	NA
MXAN_RS05375	677.988	-0.562464	0.306491	-1.83518	0.0664798	0.708751
MXAN_RS05380	82.9826	-0.724077	0.438339	-1.65187	0.0985619	0.832286
MXAN_RS05385	298.315	0.328108	0.247865	1.32374	0.185591	0.962729
MXAN_RS05390	448.096	0.169012	0.22106	0.764554	0.444537	0.99951
MXAN_RS05395	216.086	0.407855	0.270784	1.5062	0.132017	0.914893
MXAN_RS05400	1065.17	0.264397	0.219618	1.2039	0.22863	0.99951
MXAN_RS05405	19.0545	0.158826	0.666012	0.238473	0.811514	0.99951
MXAN_RS05410	237.425	-0.817559	0.416259	-1.96406	0.0495228	0.640078
MXAN_RS05415	68.0573	-1.40838	0.538499	-2.61538	0.00891276	0.275246
MXAN_RS05420	219.568	-0.24003	0.258263	-0.929401	0.352681	0.99951
MXAN_RS05425	473.889	-0.0490488	0.243156	-0.201717	0.840138	0.99951
MXAN_RS05430	151.926	0.167637	0.299849	0.559072	0.576113	0.99951
MXAN_RS05435	904.452	-0.0967451	0.200782	-0.481842	0.629918	0.99951
MXAN_RS05440	1274.87	-0.267622	0.205398	-1.30295	0.192593	0.977187
MXAN_RS05450	143.981	0.23167	0.38565	0.600725	0.548023	0.99951
MXAN_RS05455	415.884	-0.0150547	0.250175	-0.0601766	0.952015	0.99951
MXAN_RS05460	391.217	0.12618	0.227028	0.55579	0.578355	0.99951
MXAN_RS05465	44.5597	0.125351	0.479759	0.261279	0.793878	0.99951
MXAN_RS05470	249.388	-0.359063	0.25189	-1.42548	0.154019	0.934707
MXAN_RS05475	64.4828	-0.0479294	0.397488	-0.120581	0.904023	0.99951
MXAN_RS05480	42.8287	-0.288633	0.461098	-0.625968	0.531336	0.99951
MXAN_RS05485	1031.84	-0.125933	0.203821	-0.617862	0.536667	0.99951
MXAN_RS05490	49.1579	-0.906617	0.468345	-1.93579	0.0528938	0.647576
MXAN_RS05495	1351.52	0.0135369	0.209066	0.0647495	0.948373	0.99951
MXAN_RS05500	853.621	0.0683315	0.230366	0.296622	0.766755	0.99951
MXAN_RS05505	346.103	-0.0565928	0.27061	-0.209131	0.834346	0.99951
MXAN_RS05510	187.114	0.149142	0.267691	0.557142	0.57743	0.99951
MXAN_RS05515	215.924	0.382152	0.267991	1.42599	0.153873	0.934707
MXAN_RS05520	5379.09	-0.0660942	0.275162	-0.240201	0.810174	0.99951
MXAN_RS05525	3858.54	0.0722055	0.269591	0.267834	0.788827	0.99951
MXAN_RS05530	2325.65	0.0414693	0.271903	0.152515	0.878781	0.99951
MXAN_RS05535	842.826	-0.0737166	0.211376	-0.348746	0.72728	0.99951
MXAN_RS05540	94.2056	-0.0915408	0.34179	-0.267827	0.788832	0.99951
MXAN_RS05545	765.095	0.111338	0.246138	0.45234	0.651024	0.99951
MXAN_RS05550	262.417	-1.16248	0.433212	-2.68339	0.00728807	0.249041
MXAN_RS05555	1011.27	-0.640517	0.85076	-0.752877	0.451524	0.99951
MXAN_RS05560	290.138	-0.508225	0.821009	-0.619024	0.5359	0.99951
MXAN_RS05565	410.499	-0.552636	0.435256	-1.26968	0.204199	0.98861
MXAN_RS05570	206.46	-0.379278	0.48124	-0.788127	0.430623	0.99951
MXAN_RS05575	420.633	-0.284332	0.358957	-0.792108	0.428298	0.99951
MXAN_RS05580	241.846	-0.211051	0.3082	-0.684787	0.493478	0.99951
MXAN_RS05585	10.2007	0.0861089	0.879044	0.0979574	0.921966	NA
MXAN_RS05590	372.764	-0.232739	0.240633	-0.967195	0.333447	0.99951
MXAN_RS05595	916.466	0.261121	0.247073	1.05686	0.290576	0.99951
MXAN_RS05600	2336.54	-0.0488509	0.196614	-0.248461	0.803778	0.99951
MXAN_RS05605	2220.55	-0.00756827	0.188587	-0.0401315	0.967988	0.99951
MXAN_RS05610	516.085	-1.18173	0.292021	-4.04672	5.19398e-05	0.00600953
MXAN_RS05615	4243.98	-0.101268	0.183214	-0.552728	0.58045	0.99951
MXAN_RS05620	1137.22	0.104616	0.205224	0.509765	0.610216	0.99951
MXAN_RS05625	539.092	-0.167254	0.223402	-0.748667	0.454058	0.99951
MXAN_RS05630	754.261	-0.0866379	0.229059	-0.378235	0.705256	0.99951
MXAN_RS05635	104.733	0.0780609	0.351369	0.222162	0.824188	0.99951
MXAN_RS05640	152.461	-0.0705736	0.296533	-0.237995	0.811885	0.99951
MXAN_RS05645	2307.27	-0.00146599	0.196873	-0.00744633	0.994059	0.999563
MXAN_RS05650	836.489	0.305627	0.291078	1.04998	0.293727	0.99951
MXAN_RS05655	80.0635	-0.117854	0.388423	-0.303416	0.761573	0.99951
MXAN_RS05660	266.982	-0.0929146	0.255582	-0.363541	0.716201	0.99951
MXAN_RS05665	2541.44	0.0414698	0.210452	0.197052	0.843787	0.99951
MXAN_RS05670	150.277	-0.322686	0.455825	-0.707917	0.478997	0.99951
MXAN_RS05675	984.952	0.151125	0.204002	0.740804	0.458813	0.99951
MXAN_RS05680	123.539	0.0665759	0.32151	0.207072	0.835953	0.99951
MXAN_RS05685	342.456	0.401999	0.323969	1.24086	0.214659	0.988837
MXAN_RS05690	777.159	0.207931	0.234833	0.885441	0.375919	0.99951
MXAN_RS05695	525.155	0.0670235	0.238501	0.28102	0.778695	0.99951
MXAN_RS05700	545.139	0.00314505	0.260051	0.012094	0.990351	0.99951
MXAN_RS05705	208.726	0.123689	0.264794	0.467116	0.640417	0.99951
MXAN_RS05710	36.0946	0.124301	0.526324	0.236169	0.813302	0.99951
MXAN_RS05715	10.4691	-0.109141	0.880652	-0.123932	0.901369	NA
MXAN_RS05720	13.6119	-0.0627029	0.786759	-0.0796977	0.936478	NA
MXAN_RS05725	177.139	0.0121951	0.296878	0.0410777	0.967234	0.99951
MXAN_RS05730	93.6204	-0.230287	0.354817	-0.64903	0.516319	0.99951
MXAN_RS05735	103.035	-0.0682293	0.35046	-0.194685	0.845639	0.99951
MXAN_RS05740	46.2444	0.352107	0.46227	0.761691	0.446244	0.99951
MXAN_RS05745	919.436	-0.564406	0.303137	-1.86188	0.0626198	0.691755
MXAN_RS05750	3078.83	0.147197	0.211554	0.695788	0.486562	0.99951
MXAN_RS05755	94.91	0.264963	0.334054	0.793176	0.427676	0.99951
MXAN_RS05760	90.879	0.420555	0.382047	1.10079	0.270986	0.99951
MXAN_RS05765	55.6442	0.755991	0.437883	1.72647	0.0842633	0.775058
MXAN_RS05770	1267.71	0.140585	0.22071	0.636968	0.524146	0.99951
MXAN_RS05775	411.98	-0.1392	0.260051	-0.535278	0.592458	0.99951
MXAN_RS05780	2.27042	1.99151	2.03077	0.980672	0.326755	NA
MXAN_RS05785	207.783	0.223772	0.325062	0.688397	0.491203	0.99951
MXAN_RS05790	0.223083	-1.27572	4.99267	-0.25552	0.798322	NA
MXAN_RS05795	0	NA	NA	NA	NA	NA
MXAN_RS05800	0.245243	1.55397	4.99252	0.31126	0.755603	NA
MXAN_RS05805	18.9881	1.16407	0.697032	1.67004	0.0949119	0.819299
MXAN_RS05810	72.4041	0.181632	0.373489	0.486312	0.626746	0.99951
MXAN_RS05815	8397.48	-0.200782	0.22	-0.912644	0.36143	0.99951
MXAN_RS05825	0.722987	-0.885501	3.20044	-0.276681	0.782025	NA
MXAN_RS05830	53.7647	-0.264738	0.445616	-0.594094	0.552449	0.99951
MXAN_RS05835	0.281094	1.6534	4.98582	0.331621	0.740175	NA
MXAN_RS05840	1.34319	2.1477	2.64158	0.813035	0.416198	NA
MXAN_RS05845	0.749421	1.16382	3.16805	0.367363	0.713349	NA
MXAN_RS05850	2.68255	-1.29581	1.69694	-0.763614	0.445097	NA
MXAN_RS05855	5.56985	-0.0953748	1.2037	-0.0792345	0.936846	NA
MXAN_RS05860	8.96037	0.743182	0.960384	0.773839	0.439026	NA
MXAN_RS05865	0.780997	1.09791	3.13491	0.35022	0.726174	NA
MXAN_RS05870	0.771581	3.14101	3.43181	0.915263	0.360054	NA
MXAN_RS05875	0.785271	1.24521	3.54111	0.351645	0.725105	NA
MXAN_RS05880	0	NA	NA	NA	NA	NA
MXAN_RS05885	0	NA	NA	NA	NA	NA
MXAN_RS05890	0.25466	-1.37221	4.98615	-0.275204	0.783159	NA
MXAN_RS05895	0.223083	-1.27572	4.99267	-0.25552	0.798322	NA
MXAN_RS05900	1.22716	-0.422554	2.34601	-0.180116	0.857062	NA
MXAN_RS05905	1.80724	1.38716	2.21905	0.625115	0.531896	NA
MXAN_RS05910	0.281094	1.6534	4.98582	0.331621	0.740175	NA
MXAN_RS05915	21.4192	0.0287345	0.639314	0.0449458	0.96415	0.99951
MXAN_RS05920	1.52614	1.03707	2.40261	0.431644	0.666	NA
MXAN_RS05925	1.15974	-0.441591	3.00537	-0.146934	0.883184	NA
MXAN_RS05930	1.50826	0.184868	2.14906	0.0860228	0.931448	NA
MXAN_RS05935	0	NA	NA	NA	NA	NA
MXAN_RS05940	347.891	-0.108554	0.251353	-0.431879	0.66583	0.99951
MXAN_RS05945	774.798	-0.298977	0.284713	-1.0501	0.293671	0.99951
MXAN_RS05950	560.295	-0.186756	0.222504	-0.839338	0.40128	0.99951
MXAN_RS05955	4606.76	-0.53218	0.239017	-2.22653	0.0259785	0.47857
MXAN_RS05960	20.2142	0.241492	0.635739	0.379861	0.704049	0.99951
MXAN_RS05965	1077.09	0.0148806	0.207615	0.0716741	0.942861	0.99951
MXAN_RS05970	66.9908	-0.233465	0.384041	-0.607917	0.543242	0.99951
MXAN_RS05975	130.576	-0.79488	0.333245	-2.38527	0.0170664	0.39596
MXAN_RS05980	178.769	-0.185562	0.279864	-0.663043	0.507303	0.99951
MXAN_RS05985	424.911	-0.130549	0.27302	-0.478165	0.632533	0.99951
MXAN_RS06000	86.538	-0.0362927	0.367739	-0.0986916	0.921383	0.99951
MXAN_RS06005	122.722	0.157014	0.343765	0.456747	0.647853	0.99951
MXAN_RS06010	1141.97	0.290743	0.68513	0.424362	0.671302	0.99951
MXAN_RS06015	314.595	0.116737	0.27084	0.43102	0.666454	0.99951
MXAN_RS06020	55.7829	-0.462812	0.463253	-0.999048	0.317771	0.99951
MXAN_RS06025	4.26251	-0.683943	1.42541	-0.479822	0.631354	NA
MXAN_RS06030	267.764	-0.883626	0.342708	-2.57836	0.00992692	0.290969
MXAN_RS06035	76.5999	-0.0605346	0.379894	-0.159346	0.873396	0.99951
MXAN_RS06040	125.262	0.0137021	0.339489	0.0403611	0.967805	0.99951
MXAN_RS06050	43.7192	0.113565	0.455753	0.249181	0.803221	0.99951
MXAN_RS06055	53.0196	-0.0646474	0.491068	-0.131647	0.895264	0.99951
MXAN_RS06060	401.852	0.0728543	0.232153	0.31382	0.753658	0.99951
MXAN_RS06065	60.4963	0.212696	0.443296	0.479806	0.631365	0.99951
MXAN_RS06070	3260.49	-0.166583	0.193039	-0.86295	0.388165	0.99951
MXAN_RS06075	239.459	-0.30005	0.25716	-1.16679	0.243297	0.99951
MXAN_RS06080	109.797	-0.162221	0.345241	-0.469878	0.638442	0.99951
MXAN_RS06085	312.626	-0.418848	0.258301	-1.62155	0.1049	0.854848
MXAN_RS06090	55.6295	-0.346224	0.506626	-0.683393	0.494359	0.99951
MXAN_RS06095	731.655	0.323291	0.203096	1.59181	0.111426	0.863382
MXAN_RS06100	1151.08	0.279652	0.202711	1.37956	0.167722	0.954184
MXAN_RS06105	31922.9	-0.501535	0.203504	-2.4645	0.0137204	0.352087
MXAN_RS06110	80.273	-1.26387	0.442851	-2.85395	0.00431796	0.188589
MXAN_RS06115	208.816	0.250729	0.307925	0.814253	0.4155	0.99951
MXAN_RS06120	166.353	0.0383668	0.276799	0.138609	0.889759	0.99951
MXAN_RS06125	86.9788	-0.0988179	0.351315	-0.28128	0.778496	0.99951
MXAN_RS06130	184.421	-0.423904	0.284808	-1.48838	0.13665	0.918181
MXAN_RS06135	7.36434	-0.14181	1.07281	-0.132186	0.894838	NA
MXAN_RS06140	57.8125	0.179109	0.419943	0.426507	0.669738	0.99951
MXAN_RS06145	172.695	-0.123397	0.332642	-0.370961	0.710666	0.99951
MXAN_RS06150	196.161	-0.264344	0.285878	-0.924675	0.355135	0.99951
MXAN_RS06155	534.287	-0.1795	0.225603	-0.795646	0.426238	0.99951
MXAN_RS06160	194.531	-0.0100019	0.27099	-0.0369088	0.970558	0.99951
MXAN_RS06165	10.2787	-1.74472	1.05793	-1.64917	0.099112	NA
MXAN_RS06170	172.694	0.304572	0.308045	0.988727	0.322797	0.99951
MXAN_RS06175	7839	-0.116492	0.214329	-0.543519	0.586772	0.99951
MXAN_RS06180	93.4762	-0.680864	0.403635	-1.68683	0.0916364	0.810065
MXAN_RS06185	184.694	-0.950299	0.334136	-2.84405	0.0044544	0.190758
MXAN_RS06190	295.665	1.44704	0.312753	4.62678	3.71397e-06	0.000644569
MXAN_RS06195	317.904	1.3665	0.336191	4.06467	4.81015e-05	0.00581874
MXAN_RS06200	2699.36	1.41943	0.246781	5.75178	8.83095e-09	3.42589e-06
MXAN_RS06205	7622.28	1.18566	0.262401	4.5185	6.22795e-06	0.00102683
MXAN_RS06210	9234.76	1.25454	0.233827	5.36525	8.08392e-08	2.05052e-05
MXAN_RS06215	1310.27	1.44246	0.287784	5.01229	5.3786e-07	0.00011085
MXAN_RS06220	151.714	1.19902	0.304982	3.93143	8.44429e-05	0.00917929
MXAN_RS06225	957.853	1.54869	0.251088	6.16791	6.91978e-10	3.51046e-07
MXAN_RS06230	791.327	0.749668	0.278682	2.69005	0.00714415	0.249041
MXAN_RS06235	522.808	0.864199	0.28637	3.01778	0.00254637	0.130572
MXAN_RS06240	2788.3	0.972005	0.208715	4.6571	3.20696e-06	0.00057162
MXAN_RS06245	1050.1	0.934554	0.197163	4.74	2.13713e-06	0.000414541
MXAN_RS06250	357.997	-0.284339	0.266111	-1.0685	0.285297	0.99951
MXAN_RS06255	311.114	0.395432	0.268787	1.47117	0.141245	0.920467
MXAN_RS06260	126.986	-0.214397	0.317361	-0.675561	0.499319	0.99951
MXAN_RS06265	439.599	-0.152922	0.226706	-0.674538	0.499969	0.99951
MXAN_RS06270	409.821	-0.0390394	0.28027	-0.139292	0.889219	0.99951
MXAN_RS06275	35.3328	-0.164764	0.510492	-0.322755	0.746881	0.99951
MXAN_RS06280	171.186	0.620491	0.296724	2.09114	0.036516	0.574756
MXAN_RS06285	28.8237	0.439057	0.566347	0.775244	0.438196	0.99951
MXAN_RS06290	1746.74	-0.056881	0.20766	-0.273914	0.784151	0.99951
MXAN_RS06295	255.391	-0.353081	0.255311	-1.38294	0.166682	0.954184
MXAN_RS06300	1194.84	0.0237004	0.207967	0.113962	0.909268	0.99951
MXAN_RS06305	404.088	0.0938531	0.241309	0.388933	0.697326	0.99951
MXAN_RS06310	121.917	0.14602	0.361449	0.403986	0.686223	0.99951
MXAN_RS06315	272.097	0.19933	0.243382	0.818998	0.412788	0.99951
MXAN_RS06320	190.279	0.357452	0.277017	1.29036	0.196925	0.982654
MXAN_RS06325	786.99	0.0683067	0.230233	0.296686	0.766707	0.99951
MXAN_RS06330	1173.67	0.33578	0.22644	1.48287	0.13811	0.918181
MXAN_RS06335	92.031	0.0563997	0.348086	0.162028	0.871284	0.99951
MXAN_RS06340	426.097	0.397631	0.23908	1.66317	0.0962778	0.823601
MXAN_RS06345	492.312	-0.188019	0.248307	-0.757202	0.448929	0.99951
MXAN_RS06350	2331.73	-0.694982	0.676706	-1.02701	0.304417	0.99951
MXAN_RS06355	400.001	0.0564546	0.250319	0.225531	0.821566	0.99951
MXAN_RS06360	146.886	0.861995	0.544011	1.58452	0.113076	0.863516
MXAN_RS06365	425.961	1.28666	1.02868	1.25079	0.211011	0.988837
MXAN_RS06370	445.123	1.55703	1.21597	1.28048	0.200376	0.982654
MXAN_RS06375	942.678	1.45887	1.17162	1.24518	0.213067	0.988837
MXAN_RS06380	158.994	1.29619	1.03997	1.24637	0.212627	0.988837
MXAN_RS06385	185.909	1.14228	1.066	1.07156	0.283919	0.99951
MXAN_RS06390	60.6174	0.907887	1.2766	0.711173	0.476977	0.99951
MXAN_RS06395	6.37774	-0.998722	1.13281	-0.881629	0.377977	NA
MXAN_RS06400	24.9681	0.547076	0.61489	0.889714	0.373619	0.99951
MXAN_RS06405	1042.89	0.104856	0.229787	0.456319	0.64816	0.99951
MXAN_RS06410	466.653	0.0586355	0.306756	0.191147	0.84841	0.99951
MXAN_RS06415	129.906	-0.037009	0.309946	-0.119405	0.904955	0.99951
MXAN_RS06420	1713.53	0.12125	0.197362	0.614351	0.538983	0.99951
MXAN_RS06425	946.374	-0.0639127	0.200573	-0.31865	0.749992	0.99951
MXAN_RS06430	356.715	0.200756	0.234175	0.857289	0.391285	0.99951
MXAN_RS06435	1065.02	0.00469753	0.247518	0.0189785	0.984858	0.99951
MXAN_RS06440	324.952	-0.0870054	0.317793	-0.27378	0.784253	0.99951
MXAN_RS06445	366.76	-0.059036	0.267384	-0.220791	0.825255	0.99951
MXAN_RS06450	847.63	0.514264	0.290948	1.76755	0.0771369	0.741571
MXAN_RS06455	1115.29	0.513521	0.234069	2.19389	0.0282432	0.494888
MXAN_RS06460	1052.62	0.325588	0.248939	1.3079	0.190907	0.977187
MXAN_RS06465	640.417	0.173583	0.228253	0.760485	0.446965	0.99951
MXAN_RS06470	1322.24	0.198477	0.191333	1.03734	0.299579	0.99951
MXAN_RS06475	545.131	-0.045214	0.235334	-0.192127	0.847643	0.99951
MXAN_RS06480	247.896	0.3201	0.256637	1.24729	0.212292	0.988837
MXAN_RS06485	111.726	0.0400025	0.317822	0.125864	0.899839	0.99951
MXAN_RS06490	155.379	0.0793728	0.313442	0.253229	0.800091	0.99951
MXAN_RS06495	889.404	0.166845	0.262639	0.635263	0.525257	0.99951
MXAN_RS06500	217.955	0.105432	0.261143	0.403732	0.686409	0.99951
MXAN_RS06505	11760	-0.617467	0.245161	-2.51861	0.0117818	0.319756
MXAN_RS06510	398.501	-0.0452829	0.2424	-0.186811	0.851809	0.99951
MXAN_RS06515	149.04	0.33903	0.304154	1.11467	0.264994	0.99951
MXAN_RS06520	22.2545	0.189939	0.712544	0.266564	0.789805	0.99951
MXAN_RS06525	295.714	-0.132052	0.255677	-0.516481	0.605518	0.99951
MXAN_RS06530	96.7816	-0.244475	0.359842	-0.679393	0.496889	0.99951
MXAN_RS06535	1111.42	0.205177	0.214333	0.957282	0.338425	0.99951
MXAN_RS06540	871.648	0.171804	0.212603	0.808096	0.419035	0.99951
MXAN_RS06545	165.595	-0.295356	0.28519	-1.03565	0.300366	0.99951
MXAN_RS06550	137.125	-0.293114	0.297397	-0.985599	0.32433	0.99951
MXAN_RS06555	634.513	0.218621	0.239983	0.910984	0.362304	0.99951
MXAN_RS06560	658.389	0.120154	0.2095	0.573528	0.566287	0.99951
MXAN_RS06565	602.046	-0.00231715	0.226411	-0.0102343	0.991834	0.999563
MXAN_RS06570	144.919	0.662678	0.321312	2.06241	0.0391686	0.579348
MXAN_RS06575	538.09	-0.0987588	0.243751	-0.405162	0.685358	0.99951
MXAN_RS06580	1541.63	0.151066	0.232796	0.648919	0.516391	0.99951
MXAN_RS06585	536.494	0.260247	0.275628	0.944196	0.345069	0.99951
MXAN_RS06590	3717.18	0.119461	0.19962	0.598443	0.549544	0.99951
MXAN_RS06595	156.488	-0.679952	0.360998	-1.88353	0.0596282	0.675354
MXAN_RS06600	16631.8	-0.0393841	0.181915	-0.216497	0.8286	0.99951
MXAN_RS06605	568.792	1.03942	0.413582	2.5132	0.0119641	0.321327
MXAN_RS06610	26445.6	1.16912	0.317617	3.68092	0.000232394	0.0215864
MXAN_RS06615	1616.57	1.01989	0.228105	4.47113	7.7807e-06	0.00116622
MXAN_RS06620	3378.54	0.827132	0.197276	4.19277	2.7557e-05	0.00349498
MXAN_RS06625	1140.07	0.736775	0.216214	3.40761	0.000655343	0.0450207
MXAN_RS06630	916.165	0.580742	0.206626	2.8106	0.00494487	0.203822
MXAN_RS06635	3498.04	0.426282	0.286829	1.48619	0.137229	0.918181
MXAN_RS06640	158.94	-0.0186981	0.297204	-0.0629134	0.949835	0.99951
MXAN_RS06645	215.344	0.0301077	0.257408	0.116965	0.906888	0.99951
MXAN_RS06650	128.482	0.0975243	0.309312	0.315295	0.752538	0.99951
MXAN_RS06655	2334.16	1.01004	0.375849	2.68737	0.00720179	0.249041
MXAN_RS06660	364.869	0.0894201	0.244906	0.36512	0.715022	0.99951
MXAN_RS06665	281.091	0.0762607	0.242849	0.314025	0.753502	0.99951
MXAN_RS06670	115.767	-0.295835	0.314994	-0.939175	0.347641	0.99951
MXAN_RS06675	469.806	-0.923098	0.401745	-2.29772	0.0215775	0.438242
MXAN_RS06680	165.843	-0.157857	0.278331	-0.567156	0.570608	0.99951
MXAN_RS06685	137.869	-0.205141	0.296027	-0.692981	0.488322	0.99951
MXAN_RS06690	3178.64	-0.344419	0.292323	-1.17821	0.238711	0.99951
MXAN_RS06695	99.5938	0.0241442	0.404597	0.0596748	0.952415	0.99951
MXAN_RS06700	74.6125	-0.421669	0.402603	-1.04736	0.294935	0.99951
MXAN_RS06705	806.753	0.0486848	0.20491	0.237591	0.812198	0.99951
MXAN_RS06710	47.3107	0.189985	0.52459	0.362159	0.717233	0.99951
MXAN_RS06715	4335.71	-0.172569	0.244836	-0.704836	0.480912	0.99951
MXAN_RS06720	7442.41	-0.0965377	0.200314	-0.481931	0.629855	0.99951
MXAN_RS06725	1173.26	-0.0728371	0.250876	-0.290331	0.771563	0.99951
MXAN_RS06730	5107.17	-0.153142	0.203932	-0.750947	0.452685	0.99951
MXAN_RS06735	15369.3	-0.0277224	0.200086	-0.138553	0.889804	0.99951
MXAN_RS06740	256.021	0.197695	0.249972	0.790871	0.429019	0.99951
MXAN_RS06745	1656.52	-0.307493	0.224485	-1.36977	0.170758	0.954365
MXAN_RS06750	468.035	0.189243	0.233533	0.810348	0.41774	0.99951
MXAN_RS06755	346.824	0.117343	0.276648	0.424162	0.671448	0.99951
MXAN_RS06760	1748.92	0.122722	0.220943	0.555447	0.578589	0.99951
MXAN_RS06765	353.307	-0.124088	0.254511	-0.487556	0.625865	0.99951
MXAN_RS06770	161.818	-0.47479	0.308357	-1.53974	0.123624	0.896787
MXAN_RS06775	7727.86	-0.391449	0.273041	-1.43366	0.151668	0.933548
MXAN_RS06780	350.112	-0.368665	0.231198	-1.59458	0.110806	0.863382
MXAN_RS06785	1464.33	-0.309742	0.262501	-1.17997	0.238013	0.99951
MXAN_RS06790	1801.2	-0.227866	0.201941	-1.12838	0.259159	0.99951
MXAN_RS06795	615.054	-0.416095	0.226809	-1.83456	0.0665713	0.708751
MXAN_RS06800	2408.32	0.174668	0.205438	0.850222	0.395202	0.99951
MXAN_RS06805	14.4982	-0.00725203	0.822787	-0.00881399	0.992968	NA
MXAN_RS06810	415.026	0.0836191	0.222366	0.376043	0.706885	0.99951
MXAN_RS06815	8.04807	-0.460782	1.06719	-0.43177	0.665908	NA
MXAN_RS06820	6.60028	0.541086	1.13712	0.47584	0.634188	NA
MXAN_RS06825	135.234	-0.206581	0.301307	-0.685617	0.492955	0.99951
MXAN_RS06830	3055.24	0.0272061	0.264138	0.102999	0.917963	0.99951
MXAN_RS06835	2336.49	0.0496562	0.200858	0.24722	0.804738	0.99951
MXAN_RS06840	147.308	0.105373	0.289049	0.364551	0.715447	0.99951
MXAN_RS06845	2251.09	-0.319615	0.262586	-1.21718	0.223535	0.99951
MXAN_RS06850	30.9217	-0.396248	0.582395	-0.680376	0.496267	0.99951
MXAN_RS06855	1838.67	0.200402	0.252923	0.792345	0.428159	0.99951
MXAN_RS06860	112.878	-0.139146	0.338793	-0.41071	0.681285	0.99951
MXAN_RS06865	693.297	-0.0711655	0.213536	-0.333272	0.738929	0.99951
MXAN_RS06870	4107.65	-0.401905	0.227684	-1.76519	0.0775325	0.74429
MXAN_RS06875	1067.59	-0.255615	0.223922	-1.14154	0.253647	0.99951
MXAN_RS06880	4421.55	-0.157156	0.232535	-0.67584	0.499143	0.99951
MXAN_RS06885	545.842	-0.341604	0.231724	-1.47419	0.140431	0.920105
MXAN_RS06890	91.279	0.234114	0.339049	0.690503	0.489878	0.99951
MXAN_RS06895	10.963	0.202357	0.952219	0.212511	0.831709	NA
MXAN_RS06900	663.604	0.220998	0.245123	0.901583	0.367279	0.99951
MXAN_RS06905	835.137	0.106666	0.222637	0.479105	0.631864	0.99951
MXAN_RS06910	4689.25	-0.0654382	0.20248	-0.323183	0.746557	0.99951
MXAN_RS06915	548.865	-0.15425	0.23343	-0.660801	0.50874	0.99951
MXAN_RS06920	5835.42	0.24577	0.197746	1.24286	0.213921	0.988837
MXAN_RS06925	769.403	-0.118692	0.22738	-0.521998	0.601671	0.99951
MXAN_RS06930	2034.11	0.135272	0.217793	0.621101	0.534533	0.99951
MXAN_RS06935	834.63	-0.034519	0.204687	-0.168643	0.866077	0.99951
MXAN_RS06940	229.423	0.142044	0.267772	0.530467	0.595788	0.99951
MXAN_RS06945	301.602	0.00561506	0.237517	0.0236406	0.981139	0.99951
MXAN_RS06950	78.9902	-0.525231	0.408668	-1.28523	0.198713	0.982654
MXAN_RS06955	2522.46	-0.311178	0.235544	-1.3211	0.186467	0.962729
MXAN_RS06960	223.231	-0.151664	0.315268	-0.481064	0.630471	0.99951
MXAN_RS06965	421.811	0.0896665	0.227574	0.39401	0.693574	0.99951
MXAN_RS06970	1836.22	0.234551	0.209418	1.12001	0.262709	0.99951
MXAN_RS06975	307.35	0.0988264	0.268581	0.367957	0.712905	0.99951
MXAN_RS06980	253.99	0.249107	0.282907	0.880528	0.378573	0.99951
MXAN_RS06985	528.274	-0.1943	0.22594	-0.859965	0.389808	0.99951
MXAN_RS06990	123.945	0.186955	0.316959	0.58984	0.555298	0.99951
MXAN_RS06995	849.14	0.279559	0.23174	1.20635	0.227683	0.99951
MXAN_RS07000	61.6508	0.0348188	0.40868	0.0851981	0.932104	0.99951
MXAN_RS07005	251.661	0.0296597	0.317626	0.0933793	0.925602	0.99951
MXAN_RS07010	443.989	0.237403	0.22963	1.03385	0.301205	0.99951
MXAN_RS07015	4207.95	-0.0945806	0.195076	-0.48484	0.62779	0.99951
MXAN_RS07020	23060	-0.0205417	0.228211	-0.0900118	0.928278	0.99951
MXAN_RS07025	28327.4	-0.13312	0.230365	-0.577864	0.563356	0.99951
MXAN_RS07030	24064.6	-0.0314351	0.180655	-0.174006	0.86186	0.99951
MXAN_RS07035	71114.5	0.168631	0.219855	0.767009	0.443076	0.99951
MXAN_RS07040	9908.68	0.11219	0.190923	0.587621	0.556787	0.99951
MXAN_RS07045	401.045	0.247125	0.259584	0.952003	0.341095	0.99951
MXAN_RS07050	4976.9	-0.102481	0.214328	-0.478151	0.632542	0.99951
MXAN_RS07055	483.822	-0.186981	0.242476	-0.771131	0.440629	0.99951
MXAN_RS07060	3801.53	-0.393507	0.260948	-1.50799	0.131558	0.914893
MXAN_RS07065	274.787	0.106722	0.282514	0.377759	0.70561	0.99951
MXAN_RS07070	64.1414	-0.087791	0.414522	-0.211789	0.832272	0.99951
MXAN_RS07075	1243.3	-0.121818	0.220547	-0.552347	0.58071	0.99951
MXAN_RS07080	16.6693	0.0349348	0.727754	0.0480036	0.961713	0.99951
MXAN_RS07085	3777.8	-0.178368	0.201072	-0.887087	0.375032	0.99951
MXAN_RS07090	1321.19	-0.122613	0.191441	-0.640471	0.521866	0.99951
MXAN_RS07095	192.655	0.0312588	0.287583	0.108695	0.913444	0.99951
MXAN_RS07100	253.801	-0.158609	0.262979	-0.603126	0.546425	0.99951
MXAN_RS07105	657.318	0.100525	0.214102	0.469521	0.638697	0.99951
MXAN_RS07110	20.8833	-0.248414	0.657782	-0.377654	0.705688	0.99951
MXAN_RS07115	184.658	-0.32094	0.27065	-1.18581	0.235697	0.99951
MXAN_RS07120	23.2589	0.0478427	0.595151	0.0803875	0.935929	0.99951
MXAN_RS07125	1385.08	0.671174	0.191972	3.49621	0.000471919	0.0363385
MXAN_RS07130	24716.4	-0.221672	0.213361	-1.03896	0.298826	0.99951
MXAN_RS07135	4183.34	-0.266699	0.198546	-1.34326	0.179187	0.959379
MXAN_RS07140	2677.63	-0.0335688	0.185044	-0.18141	0.856046	0.99951
MXAN_RS07145	486.175	-0.098563	0.22235	-0.44328	0.657564	0.99951
MXAN_RS07150	1152.16	-0.213548	0.229084	-0.932183	0.351242	0.99951
MXAN_RS07155	253.503	-0.222327	0.273649	-0.812453	0.416532	0.99951
MXAN_RS07160	664.032	-0.173708	0.237933	-0.73007	0.465348	0.99951
MXAN_RS07165	3002.91	-0.0595665	0.199812	-0.298113	0.765617	0.99951
MXAN_RS07170	2687.2	-0.0605863	0.188129	-0.322046	0.747418	0.99951
MXAN_RS07175	1374.39	0.113522	0.197026	0.576177	0.564495	0.99951
MXAN_RS07180	245.9	0.240775	0.316508	0.760722	0.446823	0.99951
MXAN_RS07185	467.537	-0.099069	0.24055	-0.411844	0.680454	0.99951
MXAN_RS07190	137.954	0.146287	0.3091	0.473267	0.636023	0.99951
MXAN_RS07195	245.236	-0.121853	0.257311	-0.473562	0.635812	0.99951
MXAN_RS07200	107.167	0.162719	0.323613	0.50282	0.615091	0.99951
MXAN_RS07205	763.96	0.115706	0.225745	0.512552	0.608265	0.99951
MXAN_RS07210	217.248	-0.0946316	0.269708	-0.350867	0.725688	0.99951
MXAN_RS07215	315.258	-0.462769	0.28093	-1.64728	0.0995013	0.834328
MXAN_RS07220	42.2653	-0.157619	0.462892	-0.340509	0.733473	0.99951
MXAN_RS07225	3.86067	0.321446	1.43823	0.223501	0.823146	NA
MXAN_RS07230	6.5956	-0.423766	1.10738	-0.382674	0.701961	NA
MXAN_RS07235	10.4128	-0.589977	0.892156	-0.661294	0.508424	NA
MXAN_RS07240	14.592	0.259246	0.752368	0.344573	0.730415	NA
MXAN_RS07245	40.3541	-0.523991	0.47054	-1.1136	0.265453	0.99951
MXAN_RS07250	721.638	0.039022	0.226136	0.172559	0.862998	0.99951
MXAN_RS07255	444.231	0.0379708	0.226058	0.167969	0.866608	0.99951
MXAN_RS07260	96.7563	-0.153738	0.336378	-0.457039	0.647643	0.99951
MXAN_RS07265	542.137	0.302163	0.215102	1.40474	0.160099	0.943878
MXAN_RS07270	166.959	-0.307715	0.289122	-1.06431	0.287189	0.99951
MXAN_RS07275	245.985	0.00336455	0.254341	0.0132285	0.989445	0.99951
MXAN_RS07280	24.7985	-0.659833	0.62376	-1.05783	0.290132	0.99951
MXAN_RS07285	8.50366	-0.774563	1.01732	-0.761379	0.446431	NA
MXAN_RS07290	42.6673	-0.241703	0.487449	-0.495853	0.619998	0.99951
MXAN_RS07295	2.26709	-0.134491	1.81009	-0.0743004	0.940771	NA
MXAN_RS07300	75.2099	-1.10599	0.495471	-2.2322	0.025602	0.473658
MXAN_RS07305	340.388	-0.287877	0.232327	-1.23911	0.215306	0.989509
MXAN_RS07310	20.303	0.278242	0.670536	0.414954	0.678175	0.99951
MXAN_RS07315	5.70849	-0.747023	1.17477	-0.63589	0.524848	NA
MXAN_RS07320	86.8405	-0.483141	0.358252	-1.34861	0.177463	0.959379
MXAN_RS07325	397.675	-0.760797	0.338016	-2.25077	0.0244	0.465081
MXAN_RS07330	179.153	-0.281064	0.28147	-0.998556	0.31801	0.99951
MXAN_RS07335	1634.68	0.00118298	0.193522	0.00611292	0.995123	0.999563
MXAN_RS07340	875.617	-0.0203331	0.205838	-0.0987823	0.921311	0.99951
MXAN_RS07345	407.474	0.0499179	0.238316	0.209461	0.834088	0.99951
MXAN_RS07350	158.498	0.169379	0.333615	0.507708	0.611658	0.99951
MXAN_RS07355	226.547	0.23273	0.271508	0.857174	0.391349	0.99951
MXAN_RS07360	89.3796	0.0252237	0.348067	0.0724678	0.94223	0.99951
MXAN_RS07365	1436.34	0.0459135	0.21387	0.214679	0.830017	0.99951
MXAN_RS07370	159.585	-0.0168508	0.310997	-0.054183	0.956789	0.99951
MXAN_RS07375	174.52	0.0455297	0.280803	0.162141	0.871195	0.99951
MXAN_RS07380	2665.14	-0.256036	0.229992	-1.11324	0.265606	0.99951
MXAN_RS07385	527.227	-0.182885	0.238027	-0.768338	0.442286	0.99951
MXAN_RS07390	20.4391	-0.196616	0.645142	-0.304764	0.760546	0.99951
MXAN_RS07395	650.083	0.0134044	0.231457	0.0579132	0.953818	0.99951
MXAN_RS07400	100.79	-1.09345	0.386944	-2.82586	0.00471533	0.198074
MXAN_RS07405	1565.47	-0.711977	0.300053	-2.37284	0.0176519	0.395968
MXAN_RS07410	2645.15	0.0516484	0.209319	0.246745	0.805106	0.99951
MXAN_RS07415	1677.89	0.154616	0.221937	0.696666	0.486012	0.99951
MXAN_RS07420	7119.29	0.130876	0.177888	0.735719	0.461902	0.99951
MXAN_RS07425	5392.45	0.174044	0.202437	0.859744	0.38993	0.99951
MXAN_RS07430	837.982	0.19234	0.229593	0.837742	0.402176	0.99951
MXAN_RS07435	264.72	0.0942071	0.252816	0.372631	0.709423	0.99951
MXAN_RS07440	7689.51	-0.130995	0.203201	-0.644658	0.519149	0.99951
MXAN_RS07445	1232.86	-0.656844	0.288708	-2.27511	0.0228991	0.45307
MXAN_RS07450	1432.95	-0.0983123	0.246124	-0.399442	0.689568	0.99951
MXAN_RS07455	481.248	-0.0745169	0.23778	-0.313386	0.753987	0.99951
MXAN_RS07460	544.705	0.0148407	0.275835	0.0538028	0.957092	0.99951
MXAN_RS07465	285.875	0.0394508	0.274011	0.143976	0.88552	0.99951
MXAN_RS07470	2616.76	-0.146949	0.250814	-0.585889	0.55795	0.99951
MXAN_RS07475	25.7493	0.319404	0.61026	0.52339	0.600703	0.99951
MXAN_RS07480	385.068	0.0508115	0.245704	0.206799	0.836167	0.99951
MXAN_RS07485	4.4412	-0.894839	1.33147	-0.672067	0.501541	NA
MXAN_RS07490	43.2921	0.540812	0.455347	1.18769	0.234955	0.99951
MXAN_RS07495	22.7237	0.213627	0.619962	0.344581	0.730409	0.99951
MXAN_RS07500	75.098	0.260805	0.385728	0.676135	0.498955	0.99951
MXAN_RS07505	815.576	-0.362798	0.248171	-1.46189	0.143772	0.925052
MXAN_RS07510	984.304	-0.160036	0.263552	-0.607228	0.543699	0.99951
MXAN_RS07515	134.62	-0.251294	0.305114	-0.823609	0.410162	0.99951
MXAN_RS07520	614.268	-0.113668	0.219592	-0.517632	0.604715	0.99951
MXAN_RS07525	254.998	-0.0799014	0.262446	-0.304449	0.760786	0.99951
MXAN_RS07530	80.0707	-0.822799	0.402885	-2.04227	0.0411251	0.589648
MXAN_RS07535	293.604	-0.54262	0.304735	-1.78063	0.0749735	0.738998
MXAN_RS07540	1161.13	-0.450083	0.233794	-1.92513	0.0542133	0.648818
MXAN_RS07545	156.274	-0.455671	0.374162	-1.21784	0.223283	0.99951
MXAN_RS07550	25.2802	-0.568397	0.638759	-0.889845	0.373549	0.99951
MXAN_RS07555	204.891	-0.469776	0.39429	-1.19145	0.233478	0.99951
MXAN_RS07560	226.231	-0.398158	0.293242	-1.35778	0.174534	0.959379
MXAN_RS07565	41.8056	0.0957062	0.48668	0.196651	0.844101	0.99951
MXAN_RS07570	34.3315	-0.469166	0.551572	-0.850597	0.394993	0.99951
MXAN_RS07575	16.1566	0.00727569	0.783703	0.00928373	0.992593	0.999563
MXAN_RS07580	351.036	-0.149476	0.235941	-0.633528	0.526389	0.99951
MXAN_RS07585	297.595	0.0671031	0.263518	0.254644	0.798998	0.99951
MXAN_RS07590	862.341	-0.441485	0.280871	-1.57184	0.115987	0.870163
MXAN_RS07595	4069.16	-0.206404	0.208144	-0.991643	0.321372	0.99951
MXAN_RS07600	35605.4	-0.0427472	0.230871	-0.185156	0.853106	0.99951
MXAN_RS07605	421.644	0.0982679	0.266274	0.369048	0.712092	0.99951
MXAN_RS07610	232.981	0.0162589	0.255158	0.0637209	0.949192	0.99951
MXAN_RS07615	93.9223	-0.0324201	0.369143	-0.0878254	0.930015	0.99951
MXAN_RS07620	149.643	0.133849	0.301332	0.44419	0.656905	0.99951
MXAN_RS07625	1276.25	0.164785	0.229318	0.718587	0.472396	0.99951
MXAN_RS07630	319.448	-0.568511	0.288346	-1.97163	0.0486522	0.639797
MXAN_RS07635	1690.62	0.237718	0.194881	1.21981	0.222537	0.99951
MXAN_RS07640	1544.59	0.222694	0.264269	0.842677	0.399409	0.99951
MXAN_RS07645	666.071	-0.257422	0.253461	-1.01563	0.309807	0.99951
MXAN_RS07650	314.689	0.14052	0.243582	0.576893	0.564012	0.99951
MXAN_RS07655	55.691	-0.996186	0.482396	-2.06508	0.0389155	0.579348
MXAN_RS07660	10.179	0.567526	0.89352	0.635158	0.525325	NA
MXAN_RS07665	131.495	0.049932	1.47111	0.0339416	0.972924	0.99951
MXAN_RS07670	806.633	-0.240744	0.356768	-0.674792	0.499808	0.99951
MXAN_RS07675	29.5141	-0.202265	0.559175	-0.361721	0.71756	0.99951
MXAN_RS07680	850.763	-0.116187	0.217414	-0.534404	0.593062	0.99951
MXAN_RS07685	18.3624	-0.322888	0.715088	-0.451536	0.651603	0.99951
MXAN_RS07690	198.485	-0.187959	0.263899	-0.712238	0.476317	0.99951
MXAN_RS07695	79.7076	-0.357527	0.378875	-0.943654	0.345346	0.99951
MXAN_RS07700	2.04829	0.253045	2.18041	0.116054	0.90761	NA
MXAN_RS07705	40.2183	-0.0683865	0.475367	-0.14386	0.885611	0.99951
MXAN_RS07710	176.636	-0.16257	0.383963	-0.423401	0.672003	0.99951
MXAN_RS07715	22.5491	-0.14686	0.605432	-0.242571	0.808338	0.99951
MXAN_RS07720	36.3905	-0.195302	0.560263	-0.348591	0.727397	0.99951
MXAN_RS07725	61.4707	0.286767	0.404125	0.709601	0.477952	0.99951
MXAN_RS07730	309.221	-0.00701824	0.258679	-0.0271311	0.978355	0.99951
MXAN_RS07735	761.254	0.0797244	0.213885	0.372744	0.709339	0.99951
MXAN_RS07740	125.661	-0.00149761	0.325311	-0.00460363	0.996327	0.999563
MXAN_RS07745	305.093	0.0149492	0.23735	0.062984	0.949779	0.99951
MXAN_RS07750	38.5975	-0.535293	0.499609	-1.07142	0.283979	0.99951
MXAN_RS07755	137.889	-0.58826	0.34072	-1.72652	0.0842539	0.775058
MXAN_RS07760	599.187	-0.126879	0.20866	-0.608064	0.543145	0.99951
MXAN_RS07765	302.017	0.0936154	0.284711	0.328808	0.742301	0.99951
MXAN_RS07770	51.9425	0.13949	0.419817	0.332263	0.73969	0.99951
MXAN_RS07775	87.485	-0.0710844	0.359348	-0.197815	0.84319	0.99951
MXAN_RS07780	161.562	-0.0776705	0.280801	-0.276604	0.782084	0.99951
MXAN_RS07785	225.358	-0.255632	0.254665	-1.00379	0.315477	0.99951
MXAN_RS07790	209.592	-0.00400514	0.271892	-0.0147306	0.988247	0.99951
MXAN_RS07795	344.352	-0.117989	0.270993	-0.435395	0.663276	0.99951
MXAN_RS07800	601.905	0.0818278	0.245163	0.333769	0.738554	0.99951
MXAN_RS07805	258.14	0.175496	0.282029	0.622262	0.53377	0.99951
MXAN_RS07810	544.39	0.0795437	0.216061	0.368154	0.712758	0.99951
MXAN_RS07815	250.475	-0.263906	0.300645	-0.877798	0.380053	0.99951
MXAN_RS07820	107.543	0.260255	0.363173	0.716614	0.473612	0.99951
MXAN_RS07825	198.937	0.0705209	0.285442	0.247058	0.804863	0.99951
MXAN_RS07830	125.375	0.293704	0.324265	0.905753	0.365067	0.99951
MXAN_RS07835	2657.49	0.0620314	0.209489	0.296109	0.767147	0.99951
MXAN_RS07840	1005.87	-0.292053	0.197487	-1.47885	0.139182	0.920105
MXAN_RS07845	55.9927	-0.149924	0.410338	-0.365367	0.714837	0.99951
MXAN_RS07850	85.3934	0.237243	0.361777	0.655771	0.511972	0.99951
MXAN_RS07855	559.963	-0.0782652	0.230168	-0.340035	0.73383	0.99951
MXAN_RS07860	68841.1	-0.134018	0.234444	-0.571643	0.567564	0.99951
MXAN_RS07865	10579	-0.151314	0.253173	-0.59767	0.55006	0.99951
MXAN_RS07870	53.1476	0.0125987	0.443951	0.0283786	0.97736	0.99951
MXAN_RS07875	87.3128	-0.215058	0.365654	-0.588145	0.556435	0.99951
MXAN_RS07880	92.3292	0.321782	0.391557	0.821801	0.41119	0.99951
MXAN_RS07885	111.921	0.342112	0.320958	1.06591	0.286465	0.99951
MXAN_RS07890	155.496	0.453212	0.304739	1.48721	0.136958	0.918181
MXAN_RS07895	9764.4	0.0859064	0.198046	0.433769	0.664456	0.99951
MXAN_RS07900	3172.17	-0.0468103	0.186219	-0.251373	0.801526	0.99951
MXAN_RS07905	115.978	-0.222008	0.321409	-0.690733	0.489733	0.99951
MXAN_RS07910	242.151	0.208045	0.304184	0.683945	0.49401	0.99951
MXAN_RS07915	1857.83	-0.0992625	0.201317	-0.493067	0.621965	0.99951
MXAN_RS07920	233.691	0.354341	0.258868	1.36881	0.17106	0.955241
MXAN_RS07925	26.6504	0.695261	0.620429	1.12061	0.262452	0.99951
MXAN_RS07930	95.3899	0.472874	0.347967	1.35896	0.174159	0.959379
MXAN_RS07935	1605.73	0.0192825	0.190528	0.101206	0.919387	0.99951
MXAN_RS07940	138.47	0.0130841	0.309773	0.0422377	0.966309	0.99951
MXAN_RS07945	234.376	-0.147619	0.298529	-0.494487	0.620963	0.99951
MXAN_RS07950	4.43605	-0.51582	1.29317	-0.398881	0.689981	NA
MXAN_RS07955	0.732403	-2.91798	3.50116	-0.833433	0.404601	NA
MXAN_RS07960	5.2529	-0.268236	1.1959	-0.224296	0.822527	NA
MXAN_RS07965	135.798	-0.226375	0.304869	-0.74253	0.457766	0.99951
MXAN_RS07970	59.6002	0.101184	0.397853	0.254325	0.799244	0.99951
MXAN_RS07975	14.1113	-0.329558	0.752431	-0.437991	0.661393	NA
MXAN_RS07980	117.429	-0.109564	0.343898	-0.318595	0.750033	0.99951
MXAN_RS07985	361.444	0.243441	0.228472	1.06552	0.286641	0.99951
MXAN_RS07990	30.4959	0.224834	0.530916	0.423482	0.671944	0.99951
MXAN_RS07995	57.59	-0.574364	0.408526	-1.40594	0.159741	0.943878
MXAN_RS08000	112.128	-0.0472273	0.317636	-0.148684	0.881803	0.99951
MXAN_RS08005	29.4193	0.282084	0.540781	0.521624	0.601932	0.99951
MXAN_RS08010	52.1704	-0.442387	0.444181	-0.995961	0.319269	0.99951
MXAN_RS08015	14940.4	-0.58619	0.639258	-0.916985	0.359151	0.99951
MXAN_RS08020	3817.42	-0.256254	0.244777	-1.04689	0.295151	0.99951
MXAN_RS08025	1145.03	-0.118498	0.238022	-0.497847	0.618592	0.99951
MXAN_RS08030	25.0223	-0.289699	0.576781	-0.502269	0.615478	0.99951
MXAN_RS08035	12.4521	-0.792023	0.92619	-0.855141	0.392473	NA
MXAN_RS08040	79.6822	0.499662	0.371309	1.34568	0.178407	0.959379
MXAN_RS08045	263.651	0.567641	0.278883	2.03541	0.04181	0.59247
MXAN_RS08050	1120.95	-0.23175	0.198433	-1.1679	0.242848	0.99951
MXAN_RS08055	48.3091	0.16307	0.438821	0.371609	0.710184	0.99951
MXAN_RS08060	136.135	-0.0974413	0.298175	-0.326793	0.743825	0.99951
MXAN_RS08065	27.4041	-0.330402	0.591391	-0.558686	0.576376	0.99951
MXAN_RS08070	48.3275	0.21841	0.433645	0.50366	0.6145	0.99951
MXAN_RS08075	59.0768	-0.171955	0.422731	-0.406771	0.684176	0.99951
MXAN_RS08080	33.0366	-0.337428	0.517178	-0.652441	0.514117	0.99951
MXAN_RS08085	9.4692	0.131951	0.901642	0.146345	0.883649	NA
MXAN_RS08090	71.2802	-0.168597	0.38063	-0.442943	0.657807	0.99951
MXAN_RS08095	1897.72	-0.374051	0.266351	-1.40436	0.160213	0.943878
MXAN_RS08100	7.43374	0.158343	1.02684	0.154205	0.877448	NA
MXAN_RS08105	8700.78	0.0280272	0.177683	0.157737	0.874664	0.99951
MXAN_RS08110	5763.74	-0.0703953	0.230432	-0.305492	0.759991	0.99951
MXAN_RS08115	227.279	0.545406	0.277191	1.96762	0.0491119	0.639797
MXAN_RS08120	1975.42	0.288168	0.213993	1.34662	0.178102	0.959379
MXAN_RS08125	1309.49	0.329063	0.241961	1.35998	0.173835	0.959379
MXAN_RS08130	4858.15	0.473397	0.197721	2.39427	0.0166535	0.392249
MXAN_RS08135	66.0156	0.0889213	0.392012	0.226833	0.820554	0.99951
MXAN_RS08140	5225.17	-0.667058	0.236526	-2.82023	0.00479891	0.200309
MXAN_RS08145	36.9154	0.236322	0.506869	0.46624	0.641044	0.99951
MXAN_RS08150	38.7019	-0.291343	0.498381	-0.584578	0.558832	0.99951
MXAN_RS08155	10.844	0.331396	0.853464	0.388295	0.697798	NA
MXAN_RS08160	32.581	0.496972	0.551089	0.9018	0.367163	0.99951
MXAN_RS08165	6.34427	0.342055	1.17552	0.290982	0.771065	NA
MXAN_RS08170	189.846	-0.169499	0.270966	-0.625537	0.531619	0.99951
MXAN_RS08175	20.5268	0.390094	0.667678	0.584255	0.559049	0.99951
MXAN_RS08180	92.1351	0.110051	0.343535	0.320349	0.748704	0.99951
MXAN_RS08185	269.807	0.543127	0.452942	1.19911	0.230485	0.99951
MXAN_RS08190	2404.47	0.97436	0.67164	1.45072	0.146858	0.930046
MXAN_RS08195	141.488	0.550327	0.55295	0.995258	0.319611	0.99951
MXAN_RS08200	11.5132	0.139555	0.821078	0.169966	0.865037	NA
MXAN_RS08205	72.5317	0.343523	0.381374	0.90075	0.367721	0.99951
MXAN_RS08210	360.45	0.206905	0.300304	0.688985	0.490833	0.99951
MXAN_RS08215	25.0729	0.383469	0.582899	0.657865	0.510625	0.99951
MXAN_RS08220	220.688	-0.387761	0.33578	-1.15481	0.24817	0.99951
MXAN_RS08225	185.495	1.07545	0.323957	3.31972	0.000901078	0.0595198
MXAN_RS08230	1056.26	1.07211	0.25289	4.23942	2.24101e-05	0.0029559
MXAN_RS08235	329.38	-0.409446	0.297351	-1.37698	0.168518	0.954184
MXAN_RS08240	7.88459	0.807164	0.995656	0.810686	0.417546	NA
MXAN_RS08245	124.321	0.135699	0.347935	0.390012	0.696527	0.99951
MXAN_RS08250	1.70918	-1.07148	2.31988	-0.461872	0.644173	NA
MXAN_RS08255	3.97533	0.523046	1.38288	0.37823	0.705259	NA
MXAN_RS08260	5.95233	1.59923	1.26492	1.26429	0.206126	NA
MXAN_RS08265	0	NA	NA	NA	NA	NA
MXAN_RS08270	519.441	0.0412353	0.244893	0.168381	0.866283	0.99951
MXAN_RS08275	124.333	0.291862	0.332706	0.877236	0.380359	0.99951
MXAN_RS08280	31.5788	0.320327	0.556526	0.575584	0.564897	0.99951
MXAN_RS08285	112.611	0.147783	0.352024	0.41981	0.674624	0.99951
MXAN_RS08290	208.34	0.0228124	0.28089	0.0812145	0.935271	0.99951
MXAN_RS08295	1618.81	0.146085	0.198328	0.736583	0.461376	0.99951
MXAN_RS08300	33.9822	0.211541	0.513894	0.411643	0.680601	0.99951
MXAN_RS08305	16.4723	-0.207723	0.700422	-0.296569	0.766796	0.99951
MXAN_RS08310	7.59068	0.664143	1.10163	0.602875	0.546592	NA
MXAN_RS08315	8.69581	0.562643	0.964717	0.583221	0.559744	NA
MXAN_RS08320	15.2292	0.654713	0.75891	0.862702	0.388301	NA
MXAN_RS08325	17.9397	1.20578	0.693444	1.73883	0.0820653	0.763358
MXAN_RS08330	9.21208	-0.440586	0.938864	-0.469276	0.638873	NA
MXAN_RS08340	37.202	0.0993972	0.540948	0.183746	0.854212	0.99951
MXAN_RS08345	54.388	-0.21189	0.436604	-0.485313	0.627454	0.99951
MXAN_RS08350	38.0899	-0.222326	0.480123	-0.46306	0.643321	0.99951
MXAN_RS08355	54.6993	-0.25546	0.447778	-0.570506	0.568334	0.99951
MXAN_RS08360	100.305	-0.101365	0.365699	-0.277181	0.781641	0.99951
MXAN_RS08365	67883.1	-0.498491	0.227171	-2.19434	0.0282107	0.494888
MXAN_RS08375	55.3926	0.645991	0.425632	1.51772	0.129085	0.909525
MXAN_RS08385	5.3302	-2.50734	1.37043	-1.82961	0.0673086	NA
MXAN_RS08390	17.7406	0.829325	0.692125	1.19823	0.230827	0.99951
MXAN_RS08395	351.007	0.724298	0.362009	2.00077	0.045417	0.618781
MXAN_RS08400	151.903	-0.107765	0.40468	-0.266297	0.790011	0.99951
MXAN_RS08405	17.1312	-0.127692	0.70923	-0.180043	0.857119	0.99951
MXAN_RS08410	14.0515	0.841305	0.77352	1.08763	0.276758	NA
MXAN_RS08415	1450.29	0.0540853	0.214787	0.251809	0.801189	0.99951
MXAN_RS08420	127.914	-0.245724	0.358962	-0.684539	0.493635	0.99951
MXAN_RS08425	73.7173	-0.279232	0.402761	-0.693295	0.488125	0.99951
MXAN_RS08430	15.3468	-0.706475	0.796269	-0.887232	0.374954	NA
MXAN_RS08435	350.892	0.150281	0.235919	0.637002	0.524124	0.99951
MXAN_RS08440	133.892	-0.0103163	0.31878	-0.0323617	0.974184	0.99951
MXAN_RS08445	8.78539	0.723705	0.942327	0.767998	0.442489	NA
MXAN_RS08450	86.2307	0.431061	0.44905	0.959941	0.337085	0.99951
MXAN_RS08455	2082.13	0.187523	0.204067	0.918927	0.358134	0.99951
MXAN_RS08460	1485.57	-0.00970877	0.206272	-0.0470678	0.962459	0.99951
MXAN_RS08465	3477.92	-0.0191235	0.182946	-0.104531	0.916748	0.99951
MXAN_RS08470	1101.36	0.206215	0.212302	0.971327	0.331386	0.99951
MXAN_RS08475	336.777	0.055351	0.246809	0.224266	0.82255	0.99951
MXAN_RS08480	35.8866	0.429246	0.502176	0.854771	0.392678	0.99951
MXAN_RS08485	244.665	0.449512	0.402311	1.11732	0.263856	0.99951
MXAN_RS08490	160.226	-0.355756	0.321016	-1.10822	0.267767	0.99951
MXAN_RS08495	407.041	-0.484135	0.248644	-1.9471	0.0515227	0.642245
MXAN_RS08500	34.2499	-0.197119	0.544834	-0.361796	0.717504	0.99951
MXAN_RS08505	12.0843	-0.167434	0.817311	-0.204859	0.837682	NA
MXAN_RS08510	36.6398	0.407816	0.491345	0.829999	0.40654	0.99951
MXAN_RS08515	6.02021	0.116144	1.12721	0.103037	0.917933	NA
MXAN_RS08520	26.6299	-0.894582	0.607406	-1.47279	0.140807	0.920105
MXAN_RS08525	109.699	0.0555757	0.352244	0.157776	0.874633	0.99951
MXAN_RS08530	59.6886	0.0111135	0.414969	0.0267815	0.978634	0.99951
MXAN_RS08535	8.46179	-0.375389	0.953925	-0.393521	0.693935	NA
MXAN_RS08545	223.953	-0.0291064	0.263416	-0.110496	0.912016	0.99951
MXAN_RS08550	196.619	-0.164358	0.285555	-0.575571	0.564905	0.99951
MXAN_RS08555	0.281094	1.6534	4.98582	0.331621	0.740175	NA
MXAN_RS08560	0.504177	0.226907	4.16901	0.054427	0.956595	NA
MXAN_RS08565	75.6653	0.103612	0.387145	0.267632	0.788983	0.99951
MXAN_RS08570	144.493	-0.1397	0.341388	-0.409212	0.682384	0.99951
MXAN_RS08575	163.485	0.397368	0.280416	1.41707	0.156464	0.941098
MXAN_RS08580	3.97533	0.523046	1.38288	0.37823	0.705259	NA
MXAN_RS08585	29.2972	-0.0581144	0.569916	-0.10197	0.91878	0.99951
MXAN_RS08590	66.1948	-0.157039	0.463781	-0.338606	0.734907	0.99951
MXAN_RS08595	810.016	-0.137052	0.260698	-0.525711	0.599089	0.99951
MXAN_RS08600	885.652	-0.0893586	0.259517	-0.344327	0.7306	0.99951
MXAN_RS08605	16.8226	-0.510982	0.736768	-0.693546	0.487967	0.99951
MXAN_RS08610	1.986	-0.562488	1.90469	-0.295317	0.767751	NA
MXAN_RS08620	17.9057	0.0291372	0.721479	0.0403854	0.967786	0.99951
MXAN_RS08625	13.9591	-0.150607	0.766086	-0.196593	0.844146	NA
MXAN_RS08630	35.2241	-0.365303	0.537597	-0.679511	0.496814	0.99951
MXAN_RS08635	14.8655	0.0107015	0.757175	0.0141334	0.988724	NA
MXAN_RS08640	565.84	0.0555294	0.21523	0.258001	0.796406	0.99951
MXAN_RS08645	6.20752	-0.392822	1.16778	-0.336384	0.736581	NA
MXAN_RS08650	2.46889	-1.88142	1.85039	-1.01677	0.309264	NA
MXAN_RS08655	179.816	-0.154547	0.349729	-0.441904	0.658559	0.99951
MXAN_RS08660	54.7128	-0.243331	0.423283	-0.574867	0.565381	0.99951
MXAN_RS08665	22.3423	-0.0132542	0.667754	-0.019849	0.984164	0.99951
MXAN_RS08670	73.7539	0.185236	0.381667	0.485335	0.627439	0.99951
MXAN_RS08675	47.5324	0.102531	0.443391	0.231243	0.817126	0.99951
MXAN_RS08680	111.976	-0.46207	0.345511	-1.33735	0.181108	0.962729
MXAN_RS08685	4.05732	-0.237196	1.38228	-0.171598	0.863754	NA
MXAN_RS08690	108.795	0.473766	0.353143	1.34157	0.179736	0.959379
MXAN_RS08695	2.59678	1.41525	1.76764	0.800647	0.423336	NA
MXAN_RS08700	106.713	-0.0783241	0.321419	-0.243682	0.807477	0.99951
MXAN_RS08710	0.96823	0.0659786	2.83635	0.0232618	0.981441	NA
MXAN_RS08715	920.322	0.0832968	0.200926	0.414564	0.678461	0.99951
MXAN_RS08720	1146.61	0.0445339	0.212404	0.209666	0.833928	0.99951
MXAN_RS08725	648.895	-0.00330781	0.212438	-0.0155707	0.987577	0.99951
MXAN_RS08730	1587.3	0.120217	0.19864	0.6052	0.545046	0.99951
MXAN_RS08735	4872.1	0.0677163	0.189011	0.358266	0.720145	0.99951
MXAN_RS08740	63.225	0.282312	0.414975	0.68031	0.496308	0.99951
MXAN_RS08745	32.8336	1.31417	0.86434	1.52043	0.128402	0.908861
MXAN_RS08750	359.546	1.18834	1.05131	1.13034	0.258334	0.99951
MXAN_RS08755	20.0626	0.5223	0.73185	0.713671	0.475431	0.99951
MXAN_RS08760	46.8494	-0.29968	0.442079	-0.677888	0.497842	0.99951
MXAN_RS08765	305.913	-0.0395442	0.252871	-0.156381	0.875733	0.99951
MXAN_RS08770	9.41641	-0.447613	0.931977	-0.480283	0.631026	NA
MXAN_RS08775	7.99116	-0.143636	1.07814	-0.133226	0.894014	NA
MXAN_RS08780	31.8521	-0.926554	0.592305	-1.56432	0.117743	0.875439
MXAN_RS08785	1.73648	-1.19828	2.06516	-0.580234	0.561757	NA
MXAN_RS08790	31.8223	0.0484954	0.544457	0.0890711	0.929025	0.99951
MXAN_RS08795	14.5604	0.264456	0.758839	0.3485	0.727464	NA
MXAN_RS08800	3.55647	0.923977	1.53572	0.601656	0.547403	NA
MXAN_RS08805	5.50575	0.686764	1.18381	0.580131	0.561826	NA
MXAN_RS08810	0.245243	1.55397	4.99252	0.31126	0.755603	NA
MXAN_RS08815	1.04507	-1.47883	3.23225	-0.457523	0.647295	NA
MXAN_RS08820	0.468327	0.138769	4.26934	0.0325037	0.97407	NA
MXAN_RS08825	2.24913	0.383149	1.87041	0.204848	0.837691	NA
MXAN_RS08830	9.37961	-0.0141176	0.915586	-0.0154191	0.987698	NA
MXAN_RS08835	6.20135	0.938367	1.1674	0.803809	0.421507	NA
MXAN_RS08840	14.1651	-0.40696	0.761893	-0.534143	0.593243	NA
MXAN_RS08845	5.95278	0.115578	1.13631	0.101713	0.918984	NA
MXAN_RS08850	0.816848	1.16958	3.50091	0.33408	0.738319	NA
MXAN_RS08855	3.55314	-0.311743	1.49499	-0.208526	0.834819	NA
MXAN_RS08860	5.13642	0.721376	1.24074	0.581408	0.560965	NA
MXAN_RS08865	11.4056	0.324959	0.957084	0.33953	0.734211	NA
MXAN_RS08870	9.88315	-1.27897	0.932578	-1.37143	0.17024	NA
MXAN_RS08875	0.504177	0.226907	4.16901	0.054427	0.956595	NA
MXAN_RS08880	0.499904	0.0530646	4.18091	0.0126921	0.989873	NA
MXAN_RS08885	0	NA	NA	NA	NA	NA
MXAN_RS08890	1.205	-1.78668	2.70702	-0.660017	0.509243	NA
MXAN_RS08895	0.816848	1.16958	3.50091	0.33408	0.738319	NA
MXAN_RS08900	2.14302	0.142033	2.48506	0.0571549	0.954422	NA
MXAN_RS08905	34.9321	0.0630755	0.498152	0.126619	0.899242	0.99951
MXAN_RS08910	4.17198	-0.0244731	1.34288	-0.0182244	0.98546	NA
MXAN_RS08915	5.3147	-0.680553	1.24359	-0.547247	0.584209	NA
MXAN_RS08920	1.72707	-0.297764	2.00305	-0.148656	0.881825	NA
MXAN_RS08925	5.84754	-0.278961	1.22411	-0.227889	0.819733	NA
MXAN_RS08930	0	NA	NA	NA	NA	NA
MXAN_RS08935	0	NA	NA	NA	NA	NA
MXAN_RS08940	1.4861	-0.756392	2.42192	-0.312311	0.754804	NA
MXAN_RS08945	0	NA	NA	NA	NA	NA
MXAN_RS08950	13.8948	-0.431116	0.830204	-0.51929	0.603559	NA
MXAN_RS08955	1.20073	-1.88275	2.66627	-0.706135	0.480104	NA
MXAN_RS08960	1.28517	0.748886	2.32298	0.322382	0.747163	NA
MXAN_RS08965	4.79645	0.654111	1.312	0.498562	0.618088	NA
MXAN_RS08975	0.771581	3.14101	3.43181	0.915263	0.360054	NA
MXAN_RS08980	0.245243	1.55397	4.99252	0.31126	0.755603	NA
MXAN_RS08985	1.79964	-1.26163	2.37889	-0.530343	0.595874	NA
MXAN_RS08990	0.526337	2.5846	3.97963	0.649458	0.516042	NA
MXAN_RS08995	1.19131	-0.490834	2.59959	-0.188812	0.85024	NA
MXAN_RS09000	0.446166	-2.21673	4.89903	-0.452484	0.65092	NA
MXAN_RS09005	3.44899	0.159225	1.47089	0.108251	0.913797	NA
MXAN_RS09010	6.52439	0.128851	1.07599	0.119752	0.90468	NA
MXAN_RS09015	1.95442	-0.531767	1.96992	-0.269943	0.787204	NA
MXAN_RS09020	1.54411	0.237639	2.39513	0.0992176	0.920965	NA
MXAN_RS09025	0.281094	1.6534	4.98582	0.331621	0.740175	NA
MXAN_RS09030	0.785271	1.24521	3.54111	0.351645	0.725105	NA
MXAN_RS09035	1.28945	0.879239	2.91984	0.301126	0.763319	NA
MXAN_RS09040	2.32083	0.44346	1.80332	0.245913	0.805749	NA
MXAN_RS09045	2.73028	0.50434	1.91354	0.263563	0.792116	NA
MXAN_RS09050	144.896	0.295893	0.329324	0.898486	0.368926	0.99951
MXAN_RS09055	1.36962	3.95739	2.8513	1.38793	0.165159	NA
MXAN_RS09060	0.816848	1.16958	3.50091	0.33408	0.738319	NA
MXAN_RS09065	6.26451	0.908482	1.19236	0.76192	0.446108	NA
MXAN_RS09070	4.69404	0.27015	1.27654	0.211627	0.832398	NA
MXAN_RS09075	4.07861	0.536473	1.37575	0.38995	0.696574	NA
MXAN_RS09080	1.89214	-1.48083	2.17346	-0.681323	0.495667	NA
MXAN_RS09085	0	NA	NA	NA	NA	NA
MXAN_RS09090	0.722987	-0.885501	3.20044	-0.276681	0.782025	NA
MXAN_RS09095	0.69141	-0.806899	3.67934	-0.219306	0.826412	NA
MXAN_RS09100	0.223083	-1.27572	4.99267	-0.25552	0.798322	NA
MXAN_RS09105	0.958814	1.66446	3.29776	0.504725	0.613752	NA
MXAN_RS09110	3.32964	-2.42138	1.69458	-1.42889	0.153035	NA
MXAN_RS09115	1.79449	-0.288616	2.03419	-0.141883	0.887173	NA
MXAN_RS09120	12.3745	0.231536	0.837321	0.276521	0.782148	NA
MXAN_RS09125	56.7102	-0.0556759	0.438647	-0.126926	0.898999	0.99951
MXAN_RS09130	92.5667	-0.0173888	0.423071	-0.0411014	0.967215	0.99951
MXAN_RS09135	15.6245	0.491798	0.785753	0.625894	0.531384	NA
MXAN_RS09140	13.5657	0.343559	0.765615	0.448736	0.653622	NA
MXAN_RS09145	7.05545	-0.780347	1.06195	-0.734824	0.462447	NA
MXAN_RS09150	23.8121	0.437947	0.610008	0.717937	0.472796	0.99951
MXAN_RS09155	78.9198	0.219593	0.407874	0.538386	0.590311	0.99951
MXAN_RS09160	1674.66	-0.0104488	0.218332	-0.0478575	0.96183	0.99951
MXAN_RS09165	89.517	0.75891	0.565595	1.34179	0.179663	0.959379
MXAN_RS09170	2668.44	0.288134	0.779706	0.369542	0.711724	0.99951
MXAN_RS09175	369.639	0.0523109	0.440214	0.118831	0.905409	0.99951
MXAN_RS09180	213.646	-0.209133	0.319557	-0.654447	0.512824	0.99951
MXAN_RS09185	53.339	0.107824	0.502012	0.214785	0.829935	0.99951
MXAN_RS09190	1067.67	-0.00321591	0.196809	-0.0163403	0.986963	0.99951
MXAN_RS09195	438.333	0.32759	0.265696	1.23295	0.217595	0.993183
MXAN_RS09200	266.013	-0.137996	0.247881	-0.556701	0.577732	0.99951
MXAN_RS09205	1598.18	0.0607318	0.204276	0.297303	0.766235	0.99951
MXAN_RS09210	723.748	0.142377	0.248638	0.57263	0.566895	0.99951
MXAN_RS09215	198.893	0.233522	0.290246	0.804567	0.42107	0.99951
MXAN_RS09225	880.839	0.0850061	0.21771	0.390455	0.6962	0.99951
MXAN_RS09230	3.23018	0.419347	1.57624	0.266042	0.790207	NA
MXAN_RS09235	1043.13	-0.121561	0.217542	-0.558794	0.576302	0.99951
MXAN_RS09240	1144.09	-0.0284912	0.208599	-0.136583	0.89136	0.99951
MXAN_RS09245	493.487	-0.0426853	0.21716	-0.196562	0.844171	0.99951
MXAN_RS09250	211.219	-0.0357136	0.269438	-0.132548	0.894551	0.99951
MXAN_RS09255	19.795	-0.129759	0.660449	-0.196471	0.844241	0.99951
MXAN_RS09260	77.1559	0.0647245	0.365394	0.177136	0.859401	0.99951
MXAN_RS09265	329.307	-0.210754	0.245057	-0.860019	0.389779	0.99951
MXAN_RS09270	389.19	-0.0716511	0.242022	-0.296052	0.767191	0.99951
MXAN_RS09275	242.32	0.186473	0.261107	0.714163	0.475127	0.99951
MXAN_RS09280	51.1892	0.0132326	0.437342	0.0302569	0.975862	0.99951
MXAN_RS09285	142.474	-0.19005	0.308525	-0.615998	0.537896	0.99951
MXAN_RS09290	1414.42	-0.00279373	0.195227	-0.0143102	0.988582	0.99951
MXAN_RS09295	1239.17	-0.207176	0.198499	-1.04371	0.296619	0.99951
MXAN_RS09300	70.4455	-0.215957	0.398679	-0.541681	0.588039	0.99951
MXAN_RS09305	1499.59	0.235131	0.209467	1.12252	0.26164	0.99951
MXAN_RS09310	677.009	0.415281	0.230322	1.80304	0.0713817	0.729537
MXAN_RS09315	490.434	0.150394	0.225916	0.665706	0.505599	0.99951
MXAN_RS09320	931.65	0.105782	0.22319	0.473954	0.635533	0.99951
MXAN_RS09325	837.789	-0.15071	0.216679	-0.695543	0.486715	0.99951
MXAN_RS09330	1035.62	-0.0205371	0.207415	-0.0990145	0.921127	0.99951
MXAN_RS09335	5955.19	0.110435	0.185628	0.594924	0.551894	0.99951
MXAN_RS09340	5211.62	0.221795	0.198061	1.11983	0.262784	0.99951
MXAN_RS09345	405.79	0.136471	0.238406	0.572433	0.567029	0.99951
MXAN_RS09350	548.003	-0.0676699	0.223275	-0.303078	0.76183	0.99951
MXAN_RS09355	2218.16	-0.191546	0.200172	-0.956911	0.338612	0.99951
MXAN_RS09360	233.953	0.0741978	0.279421	0.265541	0.790592	0.99951
MXAN_RS09365	3565.24	0.131329	0.232431	0.565024	0.572057	0.99951
MXAN_RS09375	927.592	-0.0387551	0.222457	-0.174214	0.861698	0.99951
MXAN_RS09380	48.69	0.0837195	0.477301	0.175402	0.860764	0.99951
MXAN_RS09385	322.057	0.96146	0.343607	2.79814	0.0051398	0.206689
MXAN_RS09390	223.058	0.242652	0.489821	0.495388	0.620326	0.99951
MXAN_RS09395	16654.4	0.122484	0.267214	0.458374	0.646684	0.99951
MXAN_RS09400	279.408	0.0951776	0.260992	0.364677	0.715353	0.99951
MXAN_RS09405	18319.3	0.0311571	0.369335	0.08436	0.93277	0.99951
MXAN_RS09410	25103.2	0.255988	0.270756	0.945457	0.344425	0.99951
MXAN_RS09415	5887.44	-0.193336	0.192167	-1.00608	0.314376	0.99951
MXAN_RS09420	3948.8	-0.0441202	0.191469	-0.23043	0.817757	0.99951
MXAN_RS09425	413.624	-0.0242147	0.226565	-0.106878	0.914886	0.99951
MXAN_RS09430	526.867	-0.127637	0.243589	-0.523985	0.600289	0.99951
MXAN_RS09435	65.1519	-0.238009	0.38448	-0.61904	0.53589	0.99951
MXAN_RS09440	926.205	-0.220724	0.24923	-0.885624	0.37582	0.99951
MXAN_RS09445	721.217	-0.123128	0.20351	-0.605021	0.545165	0.99951
MXAN_RS09450	2935.02	0.0878501	0.206733	0.424944	0.670877	0.99951
MXAN_RS09455	54.1846	-0.602805	0.453283	-1.32987	0.183563	0.962729
MXAN_RS09460	306.418	0.0613132	0.248436	0.246797	0.805065	0.99951
MXAN_RS09465	16.8529	0.698213	0.696056	1.0031	0.315814	0.99951
MXAN_RS09470	32.3562	0.231525	0.542604	0.426693	0.669603	0.99951
MXAN_RS09475	184.285	0.137827	0.280666	0.491071	0.623376	0.99951
MXAN_RS09480	3317.45	0.0758917	0.205704	0.368936	0.712176	0.99951
MXAN_RS09485	526.898	0.185803	0.213587	0.869918	0.384345	0.99951
MXAN_RS09490	339.984	0.103412	0.239845	0.43116	0.666352	0.99951
MXAN_RS09495	26.6167	-0.280906	0.568944	-0.493733	0.621495	0.99951
MXAN_RS09500	15.0122	0.480133	0.753531	0.637178	0.524009	NA
MXAN_RS09505	409.003	0.0693851	0.250527	0.276956	0.781814	0.99951
MXAN_RS09510	206.717	0.202924	0.262505	0.77303	0.439505	0.99951
MXAN_RS09515	761.072	0.104077	0.232617	0.447418	0.654573	0.99951
MXAN_RS09520	126.959	0.0666841	0.368759	0.180834	0.856498	0.99951
MXAN_RS09525	1372.5	-0.104836	0.20098	-0.521623	0.601933	0.99951
MXAN_RS09530	281.818	0.0549602	0.253754	0.216588	0.828529	0.99951
MXAN_RS09535	5870.93	-0.827929	0.295863	-2.79835	0.00513644	0.206689
MXAN_RS09540	78.9435	-0.123791	0.376596	-0.328711	0.742374	0.99951
MXAN_RS09545	73.0865	0.115179	0.380799	0.302466	0.762297	0.99951
MXAN_RS09550	140.307	-0.0555411	0.292263	-0.190038	0.849279	0.99951
MXAN_RS09555	917.153	-0.306855	0.222486	-1.37921	0.16783	0.954184
MXAN_RS09560	3.92208	1.24609	1.64169	0.759029	0.447835	NA
MXAN_RS09565	348.363	-0.180417	0.26618	-0.677801	0.497898	0.99951
MXAN_RS09570	108.882	-0.165851	0.338337	-0.490194	0.623997	0.99951
MXAN_RS09575	882.184	-1.16673	0.360049	-3.24048	0.00119328	0.0742424
MXAN_RS09580	74.6146	-0.582995	0.451551	-1.29109	0.196671	0.982611
MXAN_RS09585	93.9533	-0.745624	0.412651	-1.80691	0.0707762	0.726601
MXAN_RS09590	865.679	-0.268684	0.25601	-1.0495	0.293947	0.99951
MXAN_RS09595	634.854	-0.175006	0.21355	-0.81951	0.412496	0.99951
MXAN_RS09600	89.3208	-0.00884622	0.369687	-0.023929	0.980909	0.99951
MXAN_RS09605	3392.78	-1.26957	0.325417	-3.90137	9.56485e-05	0.00985628
MXAN_RS09610	190.49	0.0488176	0.273518	0.17848	0.858346	0.99951
MXAN_RS09615	251.376	0.0232116	0.252571	0.0919011	0.926777	0.99951
MXAN_RS09620	280.499	0.323105	0.244131	1.32349	0.185673	0.962729
MXAN_RS09625	545.932	0.0512622	0.216739	0.236515	0.813033	0.99951
MXAN_RS09630	107.941	-0.00781445	0.338784	-0.0230662	0.981597	0.99951
MXAN_RS09635	292.977	-0.101438	0.292119	-0.347247	0.728405	0.99951
MXAN_RS09640	441.314	-0.0578299	0.243028	-0.237955	0.811916	0.99951
MXAN_RS09645	233.472	0.0463425	0.253406	0.182878	0.854894	0.99951
MXAN_RS09650	762.586	0.244123	0.232487	1.05005	0.293695	0.99951
MXAN_RS09655	1599.45	0.240189	0.202024	1.18891	0.234473	0.99951
MXAN_RS09660	51852.8	-0.115231	0.19128	-0.60242	0.546895	0.99951
MXAN_RS09665	1506.74	-0.407436	0.197373	-2.0643	0.0389896	0.579348
MXAN_RS09670	3381.04	0.103925	0.188198	0.552212	0.580803	0.99951
MXAN_RS09675	970.154	-0.478189	0.248707	-1.9227	0.0545175	0.648994
MXAN_RS09680	42.1568	-0.0658665	0.462944	-0.142277	0.886861	0.99951
MXAN_RS09685	1183.21	0.213127	0.203878	1.04536	0.295856	0.99951
MXAN_RS09690	580.824	0.345622	0.24064	1.43626	0.150929	0.933548
MXAN_RS09695	2962.02	0.0574078	0.184098	0.311833	0.755167	0.99951
MXAN_RS09700	2288.47	-0.0636442	0.190043	-0.334893	0.737706	0.99951
MXAN_RS09705	280.37	-0.066646	0.244846	-0.272196	0.785471	0.99951
MXAN_RS09710	101.185	-0.0762208	0.340966	-0.223544	0.823112	0.99951
MXAN_RS09715	549.659	-0.19391	0.219259	-0.884388	0.376487	0.99951
MXAN_RS09720	317.156	-0.213854	0.242717	-0.881085	0.378272	0.99951
MXAN_RS09725	1022.37	0.20767	0.688743	0.30152	0.763018	0.99951
MXAN_RS09730	1441.38	0.292044	0.292861	0.99721	0.318662	0.99951
MXAN_RS09735	170.973	0.652175	0.353331	1.84579	0.0649228	0.703852
MXAN_RS09740	102.672	0.192854	0.410459	0.46985	0.638462	0.99951
MXAN_RS09745	132.658	0.30533	0.318443	0.958822	0.337648	0.99951
MXAN_RS09750	39.8291	0.365836	0.598004	0.611761	0.540696	0.99951
MXAN_RS09755	2555.34	-0.306207	0.207556	-1.4753	0.140131	0.920105
MXAN_RS09760	10234.3	-0.279038	0.208198	-1.34025	0.180163	0.960527
MXAN_RS09765	16512.8	-0.0138806	0.219701	-0.0631794	0.949624	0.99951
MXAN_RS09770	14804.1	0.0971014	0.22626	0.429159	0.667807	0.99951
MXAN_RS09775	5746.34	0.235158	0.217403	1.08167	0.279401	0.99951
MXAN_RS09780	39941	0.254882	0.196169	1.2993	0.19384	0.97832
MXAN_RS09785	380.048	0.0724347	0.231945	0.312292	0.754818	0.99951
MXAN_RS09790	55.5024	-0.284298	0.44941	-0.632602	0.526994	0.99951
MXAN_RS09795	37.5898	0.137226	0.499734	0.274598	0.783625	0.99951
MXAN_RS09800	30.1393	0.621284	0.622589	0.997904	0.318326	0.99951
MXAN_RS09805	1052.17	0.360312	0.243145	1.48189	0.138371	0.918987
MXAN_RS09810	964.418	0.306302	0.222157	1.37876	0.167968	0.954184
MXAN_RS09815	6828.05	0.096076	0.2334	0.411636	0.680606	0.99951
MXAN_RS09820	508.428	0.149587	0.242733	0.616263	0.537721	0.99951
MXAN_RS09825	4957.37	-0.362545	0.255991	-1.41624	0.156705	0.941228
MXAN_RS09830	34.3298	-0.0578863	0.507902	-0.113971	0.90926	0.99951
MXAN_RS09835	262.386	-0.0768128	0.260311	-0.295081	0.767932	0.99951
MXAN_RS09840	219.863	0.816563	0.457602	1.78444	0.0743522	0.73751
MXAN_RS09845	101.681	1.27668	0.581142	2.19685	0.028031	0.494888
MXAN_RS09850	2695.62	0.710485	1.01241	0.701779	0.482817	0.99951
MXAN_RS09855	597.028	-0.0556874	0.239829	-0.232196	0.816386	0.99951
MXAN_RS09860	10.368	-0.0880327	0.902095	-0.097587	0.92226	NA
MXAN_RS09865	62.7571	-0.0458334	0.38922	-0.117757	0.90626	0.99951
MXAN_RS09870	3968.99	0.176992	0.182267	0.971061	0.331518	0.99951
MXAN_RS09875	2783.79	0.159699	0.188787	0.845922	0.397596	0.99951
MXAN_RS09880	1789.48	0.194268	0.212623	0.913672	0.360889	0.99951
MXAN_RS09885	84.4054	0.243683	0.365034	0.667563	0.504413	0.99951
MXAN_RS09890	409.535	-0.351742	0.230194	-1.52803	0.126506	0.902926
MXAN_RS09895	11869.5	0.0997091	0.18277	0.545543	0.58538	0.99951
MXAN_RS09900	954.673	-0.237775	0.243175	-0.977794	0.328176	0.99951
MXAN_RS09905	252.785	-0.537668	0.27915	-1.92609	0.0540934	0.648818
MXAN_RS09910	1323.3	0.151453	0.204373	0.74106	0.458657	0.99951
MXAN_RS09915	290.27	0.361436	0.260893	1.38538	0.165936	0.954184
MXAN_RS09920	43.91	0.0324083	0.480527	0.0674431	0.946229	0.99951
MXAN_RS09935	87.9425	0.0826467	0.3571	0.231438	0.816974	0.99951
MXAN_RS09940	1.521	2.46575	2.48346	0.992869	0.320774	NA
MXAN_RS09945	943.643	0.118311	0.20354	0.581268	0.56106	0.99951
MXAN_RS09950	2394.29	-0.0155891	0.188119	-0.082868	0.933956	0.99951
MXAN_RS09955	338.043	-0.0496518	0.239116	-0.207648	0.835504	0.99951
MXAN_RS09960	247.86	-0.29558	0.250428	-1.1803	0.237881	0.99951
MXAN_RS09965	373.247	0.00235119	0.332285	0.00707581	0.994354	0.999563
MXAN_RS09970	735.798	-0.0308827	0.203761	-0.151563	0.879532	0.99951
MXAN_RS09975	1404.1	0.061671	0.211854	0.291102	0.770973	0.99951
MXAN_RS09980	1033.58	-0.0428089	0.235791	-0.181554	0.855932	0.99951
MXAN_RS09985	3583.89	0.218349	0.180731	1.20814	0.226992	0.99951
MXAN_RS09990	423.767	0.021246	0.230511	0.0921691	0.926564	0.99951
MXAN_RS09995	282.439	-0.137445	0.24172	-0.56861	0.569621	0.99951
MXAN_RS10000	197.063	0.0357688	0.266935	0.133998	0.893404	0.99951
MXAN_RS10005	1735.3	-0.0720425	0.209744	-0.343478	0.731239	0.99951
MXAN_RS10010	318.257	0.0791885	0.26082	0.303614	0.761422	0.99951
MXAN_RS10015	117.012	0.0366149	0.351703	0.104107	0.917084	0.99951
MXAN_RS10020	163.277	0.0695262	0.301804	0.230369	0.817805	0.99951
MXAN_RS10025	6202.69	0.119488	0.202364	0.590459	0.554883	0.99951
MXAN_RS10030	20788.6	-0.02091	0.21181	-0.0987208	0.92136	0.99951
MXAN_RS10035	47180.8	0.118496	0.195629	0.605716	0.544703	0.99951
MXAN_RS10040	2117.58	0.0543224	0.199109	0.272828	0.784985	0.99951
MXAN_RS10045	361.54	0.188977	0.233209	0.810333	0.417749	0.99951
MXAN_RS10050	1001.96	0.0490616	0.212575	0.230797	0.817473	0.99951
MXAN_RS10055	63907.1	-0.032409	0.244026	-0.132809	0.894344	0.99951
MXAN_RS10060	26298.3	-0.186976	0.191319	-0.977298	0.328422	0.99951
MXAN_RS10065	62.6037	0.278495	0.406738	0.684704	0.493531	0.99951
MXAN_RS10070	87.5532	0.0691809	0.343815	0.201215	0.84053	0.99951
MXAN_RS10075	37.2939	-0.332463	0.492341	-0.67527	0.499505	0.99951
MXAN_RS10080	3336.73	0.124642	0.184334	0.676173	0.498931	0.99951
MXAN_RS10085	1674.39	0.143581	0.199282	0.720493	0.471221	0.99951
MXAN_RS10090	1533.8	0.0526656	0.194076	0.271366	0.78611	0.99951
MXAN_RS10095	803.864	-0.212326	0.235591	-0.901249	0.367456	0.99951
MXAN_RS10100	1138.01	-0.0547404	0.236991	-0.230981	0.817329	0.99951
MXAN_RS10105	598.505	0.181835	0.291362	0.624084	0.532573	0.99951
MXAN_RS10110	7284.74	-0.227155	0.333268	-0.681598	0.495493	0.99951
MXAN_RS10115	107.853	-0.830424	0.400223	-2.07491	0.0379953	0.579348
MXAN_RS10120	1952.06	-0.225377	0.190778	-1.18135	0.237462	0.99951
MXAN_RS10125	1234.6	0.0299656	0.197548	0.151688	0.879433	0.99951
MXAN_RS10130	796.116	0.0565627	0.233455	0.242285	0.80856	0.99951
MXAN_RS10135	146.046	-0.014879	0.294767	-0.050477	0.959742	0.99951
[truncated: 5,349 more rows]

## Sheet: 2hr
	baseMean	log2FoldChange	lfcSE	stat	pvalue	padj
MXAN_RS00015	2210.48	0.317651	0.160531	1.97875	0.0478437	0.153817
MXAN_RS00020	15.3137	-0.135756	0.655949	-0.206961	0.83604	0.923795
MXAN_RS00025	110.878	0.616417	0.331004	1.86227	0.0625653	0.184426
MXAN_RS00030	50.4344	0.494119	0.423478	1.16681	0.243287	0.453602
MXAN_RS00035	56.1034	-0.345552	0.382108	-0.904329	0.365821	0.582106
MXAN_RS00040	1464.71	0.506529	0.221193	2.28999	0.0220221	0.0876845
MXAN_RS00045	1547.68	0.371879	0.246295	1.50989	0.131071	0.30752
MXAN_RS00050	22.0843	-0.309585	0.599669	-0.51626	0.605673	0.782264
MXAN_RS00055	544.976	-0.426589	0.214483	-1.98892	0.0467101	0.15117
MXAN_RS00060	1753.38	-0.00084206	0.159167	-0.00529043	0.995779	0.99731
MXAN_RS00065	13.4059	-0.781339	0.752105	-1.03887	0.298865	0.517219
MXAN_RS00070	184.447	-0.261475	0.257792	-1.01429	0.310446	0.528452
MXAN_RS00075	6.92153	-0.615723	0.998808	-0.616458	0.537592	0.732643
MXAN_RS00080	64.4553	-0.0179438	0.355241	-0.0505117	0.959715	0.983238
MXAN_RS00085	356.347	0.635983	0.220593	2.88306	0.0039383	0.0238664
MXAN_RS00090	442.466	-0.0828296	0.191934	-0.431553	0.666067	0.821742
MXAN_RS00095	1021.27	-0.0445062	0.172771	-0.257602	0.796714	0.902208
MXAN_RS00100	181.541	-0.663721	0.31149	-2.13079	0.0331063	0.118157
MXAN_RS00105	281.446	-1.05217	0.35552	-2.95953	0.00308109	0.0196526
MXAN_RS00110	253.488	-0.512549	0.293601	-1.74573	0.0808572	0.221392
MXAN_RS00115	50.1923	-0.86713	0.400608	-2.16454	0.0304231	0.111869
MXAN_RS00120	1356.55	0.177689	0.163271	1.08831	0.276459	0.49175
MXAN_RS00125	1616.6	0.14484	0.254032	0.570165	0.568566	0.755425
MXAN_RS00130	4091.33	-0.0266938	0.170679	-0.156398	0.875719	0.944577
MXAN_RS00135	690.038	0.289064	0.225276	1.28315	0.199439	0.403366
MXAN_RS00140	595.721	0.325168	0.199922	1.62647	0.103849	0.261191
MXAN_RS00145	220.139	0.258793	0.257723	1.00415	0.315305	0.533578
MXAN_RS00150	284.571	0.499603	0.236593	2.11165	0.0347162	0.122018
MXAN_RS00155	70.2297	-0.565168	0.338933	-1.66749	0.0954171	0.248265
MXAN_RS00160	1615.23	0.138598	0.160785	0.862012	0.388681	0.605112
MXAN_RS00165	2167.94	0.474763	0.172212	2.75686	0.005836	0.0327924
MXAN_RS00170	332.52	0.64406	0.214515	3.0024	0.00267864	0.0175545
MXAN_RS00175	43.6981	0.196636	0.432911	0.454219	0.649671	0.810631
MXAN_RS00180	178.598	-0.840178	0.243775	-3.44654	0.000567823	0.00511892
MXAN_RS00185	622.224	-0.355563	0.189789	-1.87347	0.0610042	0.181213
MXAN_RS00190	460.205	0.0399344	0.312156	0.127931	0.898204	0.95471
MXAN_RS00195	28.8068	-1.61811	0.545324	-2.96724	0.00300483	0.0192864
MXAN_RS00200	51.2689	-1.33646	0.401863	-3.32566	0.000882104	0.00730463
MXAN_RS00205	121.671	-1.32106	0.288398	-4.5807	4.6343e-06	9.43566e-05
MXAN_RS00210	279.015	-0.242106	0.292842	-0.826749	0.408379	0.623715
MXAN_RS00215	661.732	-0.222605	0.362456	-0.614156	0.539112	0.733598
MXAN_RS00220	2367.33	-0.0129352	0.275125	-0.0470158	0.962501	0.984694
MXAN_RS00225	434.852	-0.525546	0.197594	-2.65973	0.00782039	0.0407841
MXAN_RS00230	429.469	-0.638917	0.208978	-3.05734	0.00223307	0.0151904
MXAN_RS00235	407.718	-0.0454348	0.197188	-0.230413	0.817771	0.913979
MXAN_RS00240	442.837	0.141662	0.191815	0.738531	0.460192	0.66838
MXAN_RS00245	234.853	-0.212483	0.250704	-0.847548	0.39669	0.613051
MXAN_RS00250	351.941	-0.244884	0.201458	-1.21556	0.224152	0.432311
MXAN_RS00255	171.299	-0.418101	0.248435	-1.68294	0.0923861	0.243205
MXAN_RS00260	537.872	0.0236496	0.210144	0.11254	0.910395	0.958867
MXAN_RS00265	1664.93	-0.0650985	0.160282	-0.40615	0.684632	0.832884
MXAN_RS00270	162.76	-0.73957	0.283818	-2.60579	0.00916636	0.0461086
MXAN_RS00275	78.3362	-0.959503	0.351724	-2.728	0.00637189	0.0349497
MXAN_RS00280	19.405	-1.25201	0.647551	-1.93345	0.0531804	0.165911
MXAN_RS00285	893.584	0.243264	0.185843	1.30898	0.190542	0.39174
MXAN_RS00290	139.806	-0.226955	0.267374	-0.848827	0.395977	0.6127
MXAN_RS00295	7924.45	-0.406896	0.184488	-2.20554	0.0274162	0.103522
MXAN_RS00300	1331.58	-0.137523	0.176215	-0.780432	0.435137	0.648244
MXAN_RS00305	146.064	-0.280472	0.256135	-1.09502	0.27351	0.488433
MXAN_RS00310	834.576	-0.555833	0.316408	-1.7567	0.0789694	0.218449
MXAN_RS00315	93.9593	0.567669	0.319047	1.77927	0.0751959	0.211393
MXAN_RS00320	357.631	-0.28026	0.218471	-1.28283	0.199553	0.403427
MXAN_RS00325	2343.68	-0.913471	0.290113	-3.14868	0.00164011	0.0119391
MXAN_RS00330	501.974	-0.315772	0.198026	-1.5946	0.110801	0.273584
MXAN_RS00335	453.6	0.0618835	0.22207	0.278666	0.780501	0.892232
MXAN_RS00340	944.078	-0.82244	0.346337	-2.37468	0.0175641	0.0746348
MXAN_RS00345	280.044	-0.195074	0.221076	-0.882385	0.377569	0.594924
MXAN_RS00350	2649.25	0.138112	0.182828	0.755422	0.449996	0.659723
MXAN_RS00355	625.574	0.0183676	0.179996	0.102044	0.918721	0.963469
MXAN_RS00360	90.0794	0.401524	0.305909	1.31256	0.189332	0.390381
MXAN_RS00365	64.8739	0.388645	0.354939	1.09496	0.273532	0.488433
MXAN_RS00370	162.503	-0.326509	0.253405	-1.28848	0.197577	0.401489
MXAN_RS00375	1994.71	0.688768	0.193153	3.56591	0.000362595	0.00355796
MXAN_RS00380	3619.22	0.468172	0.153222	3.05551	0.00224677	0.0152691
MXAN_RS00385	178.944	-2.65329	0.281498	-9.42561	4.27614e-21	4.71231e-19
MXAN_RS00390	212.631	0.0346098	0.256159	0.13511	0.892525	0.951504
MXAN_RS00395	234.048	0.237498	0.23897	0.993841	0.3203	0.53895
MXAN_RS00400	60.8944	-0.165499	0.368414	-0.44922	0.653273	0.812436
MXAN_RS00405	984.935	0.614586	0.198949	3.08916	0.00200724	0.0139999
MXAN_RS00410	528.336	0.408328	0.188478	2.16645	0.0302768	0.111503
MXAN_RS00415	545.917	0.275266	0.206658	1.33199	0.182864	0.381723
MXAN_RS00420	1243.32	-0.110857	0.175935	-0.630099	0.52863	0.726104
MXAN_RS00425	1598.94	0.453848	0.165957	2.73473	0.00624311	0.0345323
MXAN_RS00430	745.82	0.341861	0.192935	1.7719	0.076411	0.213885
MXAN_RS00435	338.346	0.119161	0.215557	0.552806	0.580396	0.765913
MXAN_RS00440	86.5465	0.448488	0.312065	1.43716	0.150673	0.335971
MXAN_RS00445	239.886	0.0806512	0.268467	0.300413	0.763862	0.883135
MXAN_RS00450	123.88	0.132676	0.278845	0.475807	0.634212	0.799628
MXAN_RS00455	24.7035	-1.3622	0.608628	-2.23816	0.0252109	0.0969327
MXAN_RS00460	12.9344	-0.959186	0.775384	-1.23705	0.21607	0.423218
MXAN_RS00465	27.548	-0.684308	0.508378	-1.34606	0.178282	0.375733
MXAN_RS00470	183.341	-1.27165	0.245997	-5.16939	2.34858e-07	6.78343e-06
MXAN_RS00475	970.008	0.605418	0.209469	2.89025	0.00384936	0.0234664
MXAN_RS00480	427.755	0.0600234	0.204049	0.294161	0.768635	0.885594
MXAN_RS00485	74.1413	-0.129165	0.338456	-0.381632	0.702735	0.844153
MXAN_RS00490	175.761	-0.137607	0.251745	-0.546611	0.584646	0.768407
MXAN_RS00495	318.472	0.0288171	0.229129	0.125768	0.899916	0.955051
MXAN_RS00500	1409.58	0.0880346	0.163217	0.539372	0.58963	0.771842
MXAN_RS00505	100.638	-0.271521	0.339361	-0.800094	0.423656	0.638067
MXAN_RS00515	3300.86	-0.227565	0.161495	-1.40912	0.158801	0.347538
MXAN_RS00520	82.821	-1.10695	0.326225	-3.39321	0.000690789	0.00600501
MXAN_RS00525	490.607	-0.107963	0.214752	-0.502732	0.615153	0.788536
MXAN_RS00530	324.735	0.38992	0.237946	1.63869	0.101277	0.257208
MXAN_RS00535	575.388	-0.284525	0.256359	-1.10987	0.267054	0.481477
MXAN_RS00540	525.605	-0.325833	0.224882	-1.44891	0.147364	0.330794
MXAN_RS00545	664.521	-0.601163	0.300606	-1.99984	0.0455177	0.148404
MXAN_RS00550	677.125	-0.28863	0.337718	-0.854647	0.392747	0.609664
MXAN_RS00555	478.34	0.0753672	0.199882	0.377058	0.706131	0.845878
MXAN_RS00560	1631.53	-0.149706	0.165503	-0.904551	0.365703	0.582106
MXAN_RS00565	1517.22	0.18801	0.163822	1.14765	0.251115	0.462162
MXAN_RS00570	58.8151	-0.193958	0.3682	-0.526774	0.598351	0.778139
MXAN_RS00575	2192.3	0.00914959	0.158776	0.0576259	0.954047	0.981187
MXAN_RS00580	696.851	-0.190581	0.179939	-1.05914	0.289535	0.506336
MXAN_RS00585	1052.18	0.0537743	0.175739	0.30599	0.759612	0.879868
MXAN_RS00590	512.422	0.271546	0.189771	1.43091	0.152455	0.338511
MXAN_RS00595	766.464	0.263897	0.173862	1.51785	0.129051	0.304277
MXAN_RS00600	558.897	-0.155362	0.188829	-0.822765	0.410641	0.6261
MXAN_RS00605	12115.2	-0.0999513	0.250463	-0.399066	0.689845	0.836526
MXAN_RS00610	12920.3	0.337067	0.208286	1.61829	0.105599	0.264017
MXAN_RS00615	14699.5	0.295458	0.196263	1.50542	0.132216	0.309498
MXAN_RS00620	6894.84	0.0798156	0.190322	0.419372	0.674944	0.827267
MXAN_RS00625	1487.81	0.159727	0.194171	0.822613	0.410728	0.6261
MXAN_RS00630	1107.82	0.199891	0.176358	1.13344	0.257029	0.469745
MXAN_RS00635	1876.13	0.747517	0.190258	3.92897	8.53109e-05	0.00109513
MXAN_RS00640	401.041	-0.5862	0.20125	-2.9128	0.00358204	0.0221
MXAN_RS00645	1138.97	0.163057	0.189719	0.859464	0.390085	0.607127
MXAN_RS00650	71.7618	-0.438157	0.334939	-1.30817	0.190816	0.391833
MXAN_RS00655	10408.9	0.397635	0.208491	1.9072	0.0564944	0.172171
MXAN_RS00660	193.864	0.318205	0.328297	0.969258	0.332417	0.549781
MXAN_RS00665	290.857	-0.306383	0.247287	-1.23898	0.215354	0.422512
MXAN_RS00670	259.604	-0.367121	0.264809	-1.38636	0.165637	0.35769
MXAN_RS00675	81.8794	-0.522752	0.329602	-1.58601	0.112737	0.276743
MXAN_RS00680	722.898	-0.291975	0.283501	-1.02989	0.303062	0.521584
MXAN_RS00685	111.137	-0.767073	0.37276	-2.05782	0.0396072	0.13465
MXAN_RS00690	951.85	0.329645	0.180996	1.82129	0.068563	0.197474
MXAN_RS00695	919.822	0.295514	0.169989	1.73843	0.0821352	0.223531
MXAN_RS00700	3327.39	0.101549	0.153951	0.65962	0.509498	0.710994
MXAN_RS00705	211.866	-0.326998	0.237611	-1.37619	0.168763	0.362759
MXAN_RS00710	1579.38	-0.0782268	0.16039	-0.487729	0.625742	0.794007
MXAN_RS00715	89.0307	-0.394781	0.335674	-1.17608	0.239562	0.449928
MXAN_RS00720	1872.12	0.399386	0.157867	2.52989	0.01141	0.0539825
MXAN_RS00725	190.33	0.483073	0.242949	1.98837	0.0467707	0.15125
MXAN_RS00730	3139.16	1.12446	0.178695	6.29265	3.12093e-10	1.38852e-08
MXAN_RS00735	4535.77	1.4735	0.184065	8.00533	1.19147e-15	9.37856e-14
MXAN_RS00740	1325.13	0.214085	0.232587	0.920452	0.357336	0.574505
MXAN_RS00745	1757.86	-0.449511	0.171327	-2.62371	0.00869783	0.04447
MXAN_RS00750	2702.78	-0.0963426	0.174399	-0.552428	0.580655	0.766057
MXAN_RS00755	3750	-0.162556	0.233981	-0.69474	0.487218	0.690903
MXAN_RS00760	526.651	-1.15666	0.209799	-5.51318	3.52409e-08	1.21446e-06
MXAN_RS00765	34.0904	-2.32244	0.530196	-4.38035	1.18489e-05	0.000210605
MXAN_RS00770	79.9728	-0.054014	0.349582	-0.15451	0.877207	0.945446
MXAN_RS00775	280.597	0.020243	0.249809	0.0810338	0.935415	0.972902
MXAN_RS00780	3559.09	-0.193285	0.278894	-0.693042	0.488283	0.691823
MXAN_RS00785	912.818	-0.438109	0.277181	-1.58059	0.113972	0.279104
MXAN_RS00790	50.6919	1.13859	0.413419	2.75409	0.00588562	0.032988
MXAN_RS00795	366.093	2.68876	0.279206	9.63003	5.97148e-22	7.01209e-20
MXAN_RS00800	38.187	0.73503	0.453919	1.6193	0.105383	0.26383
MXAN_RS00805	3.18075	-0.450918	1.39197	-0.323942	0.745982	0.870431
MXAN_RS00810	72.4228	0.64259	0.361792	1.77613	0.0757114	0.212425
MXAN_RS00815	86.3682	0.654664	0.342544	1.91118	0.0559811	0.171291
MXAN_RS00820	20.6244	1.38032	0.594175	2.32308	0.0201748	0.0825951
MXAN_RS00825	237.912	1.04713	0.26526	3.94756	7.89509e-05	0.00102823
MXAN_RS00830	62.8089	0.408536	0.365308	1.11833	0.263425	0.477116
MXAN_RS00835	46.7794	0.555111	0.415756	1.33519	0.181815	0.380201
MXAN_RS00840	121.102	0.0256571	0.273612	0.0937718	0.92529	0.967006
MXAN_RS00845	345.612	0.169535	0.228873	0.740735	0.458854	0.667341
MXAN_RS00850	626.946	-0.100202	0.181018	-0.553548	0.579888	0.765913
MXAN_RS00855	3544.66	-0.0877171	0.173783	-0.50475	0.613735	0.787
MXAN_RS00860	1271.51	-0.0993506	0.196916	-0.504532	0.613888	0.787055
MXAN_RS00865	349.511	-0.168978	0.202421	-0.834785	0.403839	0.619855
MXAN_RS00870	159.58	0.167802	0.250668	0.669421	0.503227	0.704852
MXAN_RS00875	511.864	-1.21045	0.227839	-5.31272	1.07999e-07	3.33448e-06
MXAN_RS00880	619.072	-0.650321	0.211532	-3.07434	0.00210966	0.0145583
MXAN_RS00885	1579.21	-0.500645	0.172804	-2.89719	0.00376524	0.0230911
MXAN_RS00890	270.323	-0.427736	0.215953	-1.9807	0.0476254	0.153184
MXAN_RS00895	1548.44	0.298657	0.170122	1.75554	0.0791662	0.218607
MXAN_RS00900	7181.33	0.754822	0.159617	4.72896	2.25674e-06	5.11553e-05
MXAN_RS00905	140.003	0.472357	0.314458	1.50213	0.133063	0.310502
MXAN_RS00910	91.1814	-0.191967	0.308396	-0.622468	0.533634	0.728869
MXAN_RS00915	159.451	1.57162	0.265036	5.92984	3.03227e-09	1.24115e-07
MXAN_RS00920	287.26	0.14205	0.234788	0.605014	0.54517	0.738195
MXAN_RS00925	861.545	-1.51302	0.330583	-4.57683	4.72065e-06	9.49831e-05
MXAN_RS00930	45.4927	-0.155879	0.421835	-0.369526	0.711736	0.850261
MXAN_RS00935	599.898	-0.0357493	0.189922	-0.188232	0.850695	0.932622
MXAN_RS00940	226.211	-0.100937	0.242614	-0.41604	0.677381	0.828848
MXAN_RS00945	849.912	0.294467	0.189641	1.55276	0.12048	0.289209
MXAN_RS00950	368.141	-0.0747582	0.250093	-0.298921	0.765	0.883394
MXAN_RS00955	1578.8	0.0321144	0.166257	0.193161	0.846833	0.931914
MXAN_RS00960	199.116	0.352132	0.237751	1.4811	0.138581	0.318246
MXAN_RS00965	1593.03	-0.0798064	0.178257	-0.447703	0.654367	0.812436
MXAN_RS00970	2052.5	-0.179412	0.159841	-1.12244	0.261677	0.475854
MXAN_RS00975	892.911	-0.53441	0.180763	-2.95642	0.00311237	0.0197641
MXAN_RS00980	218.219	-0.557871	0.245603	-2.27144	0.0231206	0.0908462
MXAN_RS00985	5401.23	0.0451643	0.162625	0.277721	0.781226	0.892777
MXAN_RS00990	451.2	-1.02177	0.205885	-4.96282	6.94762e-07	1.7966e-05
MXAN_RS00995	534.799	-1.72669	0.205777	-8.39111	4.81593e-17	4.1562e-15
MXAN_RS01000	185.269	0.193334	0.248075	0.779336	0.435782	0.648557
MXAN_RS01005	72.0185	-0.433973	0.338416	-1.28237	0.199714	0.403427
MXAN_RS01010	351.741	-0.287971	0.219241	-1.31349	0.189019	0.38996
MXAN_RS01015	595.343	-0.1687	0.220447	-0.76526	0.444117	0.655109
MXAN_RS01020	19722.2	0.187602	0.217256	0.863508	0.387858	0.604357
MXAN_RS01025	3235.72	-0.810969	0.217995	-3.72013	0.000199121	0.0022182
MXAN_RS01030	44.7806	-0.361662	0.431864	-0.837444	0.402343	0.618717
MXAN_RS01035	7758.54	-0.101303	0.335617	-0.30184	0.762774	0.882674
MXAN_RS01040	268.865	0.178821	0.242539	0.73729	0.460946	0.669049
MXAN_RS01045	386.578	-0.136662	0.243635	-0.560928	0.574846	0.761076
MXAN_RS01050	272.691	0.344926	0.311491	1.10734	0.268148	0.482694
MXAN_RS01055	145.441	0.553634	0.256592	2.15764	0.0309558	0.113131
MXAN_RS01060	141.965	0.349319	0.302054	1.15648	0.247486	0.457717
MXAN_RS01065	237.031	0.405338	0.230254	1.7604	0.0783407	0.217333
MXAN_RS01070	459.804	0.723824	0.21693	3.33667	0.000847883	0.00706207
MXAN_RS01075	225.781	0.443105	0.253345	1.74902	0.0802881	0.220769
MXAN_RS01080	71.9453	-0.251928	0.364724	-0.690735	0.489732	0.692764
MXAN_RS01085	109.314	0.545937	0.290647	1.87835	0.0603329	0.179815
MXAN_RS01090	18.9226	0.338772	0.624135	0.542787	0.587276	0.770592
MXAN_RS01095	83.2239	0.401542	0.338026	1.1879	0.234872	0.444253
MXAN_RS01100	133.762	0.451114	0.341254	1.32193	0.186191	0.386129
MXAN_RS01105	57.684	-0.746212	0.373002	-2.00055	0.0454404	0.148219
MXAN_RS01110	259.181	-0.334716	0.285655	-1.17175	0.241298	0.451591
MXAN_RS01115	1886.66	-0.177267	0.205214	-0.863815	0.38769	0.604357
MXAN_RS01120	428.803	-0.464893	0.202119	-2.30009	0.0214429	0.0862413
MXAN_RS01125	584.115	0.0883402	0.186934	0.472574	0.636517	0.801436
MXAN_RS01130	290.906	0.0240036	0.211288	0.113606	0.90955	0.958867
MXAN_RS01135	965.597	-0.0347633	0.17396	-0.199835	0.84161	0.928025
MXAN_RS01140	979.807	0.203366	0.174847	1.1631	0.244788	0.454488
MXAN_RS01145	923.571	0.405663	0.182563	2.22204	0.0262805	0.100078
MXAN_RS01150	216.324	-0.914938	0.236172	-3.87403	0.000107052	0.0013221
MXAN_RS01155	4246.32	0.415055	0.166857	2.48748	0.0128652	0.0593388
MXAN_RS01160	3993.43	0.150954	0.165429	0.912505	0.361503	0.578518
MXAN_RS01165	3795.31	-0.0474986	0.209969	-0.226217	0.821032	0.915816
MXAN_RS01170	414.876	0.166575	0.204574	0.814254	0.415499	0.630224
MXAN_RS01175	52.6705	0.0570651	0.444023	0.128518	0.897739	0.95471
MXAN_RS01180	50.657	-0.376373	0.408585	-0.921161	0.356966	0.574337
MXAN_RS01185	111.571	0.507975	0.298924	1.69934	0.0892544	0.237757
MXAN_RS01190	73.9909	-0.447815	0.330576	-1.35465	0.175529	0.372206
MXAN_RS01195	49.301	0.232826	0.47727	0.487829	0.625671	0.794007
MXAN_RS01200	296.751	-0.0752076	0.217016	-0.346554	0.728927	0.86097
MXAN_RS01205	85.8568	-0.389442	0.31854	-1.22258	0.221488	0.429369
MXAN_RS01210	36.5778	-1.23954	0.472795	-2.62173	0.00874849	0.0446335
MXAN_RS01215	1062.16	-0.024545	0.179472	-0.136763	0.891218	0.950662
MXAN_RS01220	268.371	-0.488507	0.281266	-1.73681	0.0824204	0.224137
MXAN_RS01225	450.688	-0.047463	0.219013	-0.216713	0.828432	0.919581
MXAN_RS01230	1050.99	0.262383	0.217733	1.20507	0.228177	0.437599
MXAN_RS01235	315.213	-0.208631	0.212621	-0.981235	0.326477	0.54461
MXAN_RS01240	120.637	0.0022635	0.277835	0.00814691	0.9935	0.99684
MXAN_RS01245	32.9118	-0.209009	0.485994	-0.430066	0.667148	0.822252
MXAN_RS01250	2411.42	0.0967356	0.18112	0.534096	0.593275	0.773927
MXAN_RS01255	1178.6	0.125853	0.163507	0.769708	0.441473	0.652822
MXAN_RS01260	1315.79	-0.803698	1.00945	-0.796171	0.425933	0.64028
MXAN_RS01265	111.885	-0.485135	0.418373	-1.15958	0.246222	0.456204
MXAN_RS01270	495.477	-0.24892	0.194	-1.2831	0.199459	0.403366
MXAN_RS01275	920.326	-0.259456	0.176631	-1.46892	0.141856	0.323603
MXAN_RS01280	151.162	-1.02326	0.265434	-3.85506	0.000115703	0.00142158
MXAN_RS01285	177.476	-0.344619	0.292595	-1.1778	0.238876	0.449452
MXAN_RS01290	3157.16	-0.435762	0.259591	-1.67865	0.0932197	0.24468
MXAN_RS01295	8395.81	0.282073	0.161369	1.748	0.0804638	0.221028
MXAN_RS01300	2012.61	0.0935033	0.180372	0.518391	0.604186	0.781573
MXAN_RS01305	261.159	-0.089919	0.230615	-0.38991	0.696603	0.84017
MXAN_RS01310	483.651	0.500395	0.197776	2.53011	0.0114027	0.0539825
MXAN_RS01315	170.307	-0.131559	0.263135	-0.499967	0.617098	0.789788
MXAN_RS01320	10.8447	-0.703137	0.966669	-0.727381	0.466993	0.674395
MXAN_RS01325	16.2811	0.215763	0.68049	0.317069	0.751191	0.873787
MXAN_RS01330	40.4644	0.477932	0.452614	1.05594	0.290997	0.507998
MXAN_RS01335	13.6849	0.1374	0.779919	0.176172	0.860158	0.93781
MXAN_RS01340	30.2305	-0.0794105	0.507375	-0.156513	0.875629	0.944577
MXAN_RS01345	60.2356	0.841835	0.428934	1.96262	0.0496903	0.158121
MXAN_RS01350	32.2348	0.00951602	0.52486	0.0181306	0.985535	0.9928
MXAN_RS01355	14.4334	0.0740376	0.759684	0.0974584	0.922362	0.965072
MXAN_RS01360	171.001	-1.51772	0.286051	-5.30579	1.12189e-07	3.41961e-06
MXAN_RS01365	1197.35	0.12719	0.191526	0.664086	0.506635	0.70835
MXAN_RS01370	52.0592	-0.909867	0.409551	-2.22162	0.0263091	0.100134
MXAN_RS01375	132.585	-0.039726	0.332819	-0.119362	0.904988	0.958089
MXAN_RS01380	1577.4	-0.648513	0.171455	-3.78241	0.000155315	0.00178948
MXAN_RS01385	819.74	-0.942144	0.214464	-4.39303	1.11784e-05	0.000200177
MXAN_RS01390	1996.33	-0.0753125	0.185399	-0.406219	0.684582	0.832884
MXAN_RS01395	782.145	-0.0730342	0.173795	-0.420233	0.674316	0.827267
MXAN_RS01400	401.612	-0.679362	0.209469	-3.24327	0.00118168	0.00920058
MXAN_RS01405	2004.58	0.137129	0.179687	0.763156	0.44537	0.656147
MXAN_RS01410	1175.82	-0.569589	0.188073	-3.02856	0.00245721	0.0163578
MXAN_RS01415	4791.28	-0.0121255	0.154457	-0.0785041	0.937427	0.973711
MXAN_RS01420	26155.5	0.560558	0.156011	3.59307	0.000326802	0.00329238
MXAN_RS01425	188.075	0.445107	0.240332	1.85205	0.064019	0.187784
MXAN_RS01430	4.36573	-1.16374	1.25528	-0.927077	0.353887	0.570921
MXAN_RS01435	15.9206	-0.220735	0.667373	-0.330752	0.740832	0.867749
MXAN_RS01440	452.557	-0.720468	0.190949	-3.77309	0.000161235	0.00183613
MXAN_RS01445	99.7239	-0.482484	0.369264	-1.30661	0.191344	0.392233
MXAN_RS01450	172.786	-0.315363	0.303086	-1.04051	0.298104	0.516418
MXAN_RS01455	21.863	-0.405673	0.595478	-0.681257	0.495709	0.697224
MXAN_RS01460	345.833	0.155797	0.242022	0.643729	0.519751	0.718999
MXAN_RS01465	63.1068	-0.813796	0.364393	-2.23329	0.0255298	0.0978785
MXAN_RS01470	162.674	-0.51802	0.25814	-2.00674	0.0447771	0.146791
MXAN_RS01475	34.9035	-0.454582	0.480199	-0.946653	0.343816	0.560481
MXAN_RS01480	53.959	-0.157842	0.40128	-0.393346	0.694064	0.838519
MXAN_RS01485	1826.39	0.409603	0.169003	2.42364	0.0153658	0.0676658
MXAN_RS01490	111.318	-0.176814	0.30732	-0.575342	0.56506	0.753378
MXAN_RS01495	31.3503	-0.256575	0.486117	-0.527804	0.597635	0.777638
MXAN_RS01500	84.6094	-0.093495	0.318489	-0.293558	0.769096	0.885594
MXAN_RS01505	206.614	-0.139081	0.236775	-0.5874	0.556935	0.746645
MXAN_RS01510	194.968	-0.208181	0.265789	-0.783256	0.433477	0.647009
MXAN_RS01515	599.506	-0.00357801	0.188347	-0.018997	0.984844	0.992604
MXAN_RS01520	111.416	-1.61944	0.30511	-5.3077	1.11015e-07	3.41287e-06
MXAN_RS01525	279.49	-0.67152	0.221253	-3.03508	0.00240473	0.0161133
MXAN_RS01530	21.311	-0.0942168	0.566712	-0.166252	0.867959	0.940906
MXAN_RS01535	346.797	-0.313675	0.248946	-1.26001	0.207666	0.412509
MXAN_RS01540	386.271	-0.489458	0.207148	-2.36284	0.0181354	0.0760619
MXAN_RS01545	6621.55	-0.0360344	0.158553	-0.22727	0.820214	0.915334
MXAN_RS01550	585.657	-0.644048	0.183503	-3.50975	0.000448525	0.0042218
MXAN_RS01555	9327.84	-0.0105958	0.205619	-0.0515311	0.958902	0.983238
MXAN_RS01560	134.281	-0.214153	0.280732	-0.762839	0.445559	0.656155
MXAN_RS01565	0	NA	NA	NA	NA	NA
MXAN_RS01570	0	NA	NA	NA	NA	NA
MXAN_RS01575	0	NA	NA	NA	NA	NA
MXAN_RS01580	1283.86	-1.25048	0.276453	-4.5233	6.08818e-06	0.000118504
MXAN_RS01585	0	NA	NA	NA	NA	NA
MXAN_RS01590	22.1723	-0.484048	0.702164	-0.689365	0.490593	0.69312
MXAN_RS01595	339.632	-0.345754	0.246498	-1.40266	0.160718	0.350982
MXAN_RS01600	5060.13	0.459292	0.244383	1.87939	0.060191	0.17957
MXAN_RS01605	14719.1	0.463953	0.196414	2.36211	0.0181711	0.0761612
MXAN_RS01610	88.7576	-0.862443	0.326635	-2.64039	0.00828113	0.042767
MXAN_RS01615	5739.71	0.624451	0.177557	3.5169	0.000436626	0.00413697
MXAN_RS01620	113.128	0.117829	0.342822	0.343704	0.731069	0.862136
MXAN_RS01625	18.2209	-1.07812	0.67313	-1.60166	0.109232	0.271205
MXAN_RS01630	103.105	-0.145476	0.355602	-0.409098	0.682468	0.831628
MXAN_RS01635	53.3217	-0.25611	0.443638	-0.577296	0.56374	0.752388
MXAN_RS01640	290.287	-0.241384	0.215528	-1.11997	0.262727	0.47708
MXAN_RS01645	289.56	0.253794	0.214512	1.18313	0.236759	0.446539
MXAN_RS01650	167.011	-0.841636	0.253666	-3.3179	0.000906984	0.00745181
MXAN_RS01655	26.5036	-1.3453	0.562952	-2.38973	0.0168609	0.0724071
MXAN_RS01660	757.997	0.441641	0.180821	2.44242	0.0145892	0.0651211
MXAN_RS01665	219.722	-0.246586	0.25637	-0.961836	0.336132	0.553116
MXAN_RS01670	440.96	-0.0892894	0.198429	-0.449982	0.652723	0.812436
MXAN_RS01675	29.1211	-1.21614	0.61772	-1.96876	0.0489806	0.156489
MXAN_RS01680	277.397	-0.754925	0.264553	-2.85359	0.00432287	0.0259336
MXAN_RS01685	489.199	0.277047	0.187405	1.47833	0.139319	0.319101
MXAN_RS01690	3956.16	0.770847	0.197614	3.90078	9.58832e-05	0.00120917
MXAN_RS01695	582.232	0.0948801	0.191344	0.495861	0.619992	0.790707
MXAN_RS01700	213.898	-0.770502	0.353728	-2.17823	0.0293887	0.109279
MXAN_RS01705	2025.81	-1.33178	0.34825	-3.82419	0.000131201	0.0015742
MXAN_RS01710	28.66	-0.963073	0.509665	-1.88962	0.0588086	0.176623
MXAN_RS01715	84.0284	-0.823888	0.338303	-2.43536	0.0148771	0.0659844
MXAN_RS01720	295.223	-0.935019	0.210984	-4.4317	9.3494e-06	0.000171605
MXAN_RS01725	132.923	-0.421189	0.266926	-1.57792	0.114583	0.279932
MXAN_RS01730	198.925	-0.0187455	0.245157	-0.0764634	0.93905	0.974415
MXAN_RS01735	1088.99	0.397691	0.280541	1.41758	0.156312	0.343667
MXAN_RS01740	1560.75	0.206586	0.199988	1.03299	0.301606	0.520378
MXAN_RS01745	463.234	-0.0601747	0.227197	-0.264857	0.79112	0.898375
MXAN_RS01750	306.892	-0.337249	0.238914	-1.41159	0.15807	0.346361
MXAN_RS01755	2767.13	-0.406275	0.153658	-2.64402	0.00819284	0.0424443
MXAN_RS01760	391.563	-0.017946	0.225476	-0.0795919	0.936562	0.973288
MXAN_RS01765	1682.64	-2.54251	0.209432	-12.14	6.47911e-34	1.22131e-31
MXAN_RS01770	7008.16	-1.59231	0.203278	-7.8332	4.75614e-15	3.66325e-13
MXAN_RS01775	1785.39	-1.95307	0.209609	-9.31771	1.18882e-20	1.29023e-18
MXAN_RS01780	35124.1	-1.75384	0.211009	-8.31168	9.43577e-17	7.95158e-15
MXAN_RS01785	3618.1	-1.49045	0.205564	-7.25054	4.15123e-13	2.72801e-11
MXAN_RS01790	2407.58	-2.06193	0.241207	-8.54835	1.24857e-17	1.16149e-15
MXAN_RS01795	109.838	-2.36616	0.425399	-5.56222	2.66361e-08	9.49227e-07
MXAN_RS01800	218.897	-1.57339	1.09046	-1.44287	0.149056	0.33334
MXAN_RS01805	108.62	-1.12615	0.309376	-3.64006	0.000272572	0.00286701
MXAN_RS01810	96.8928	-1.1657	0.325034	-3.58641	0.000335265	0.00335406
MXAN_RS01815	154.077	-0.500062	0.254185	-1.96731	0.0491471	0.156881
MXAN_RS01820	305.417	-0.220378	0.217172	-1.01476	0.31022	0.528239
MXAN_RS01825	885.751	-0.135541	0.21037	-0.644297	0.519383	0.718906
MXAN_RS01830	991.116	0.0230952	0.296222	0.0779659	0.937855	0.973885
MXAN_RS01835	89.9015	-0.282243	0.315276	-0.895226	0.370666	0.588058
MXAN_RS01840	150.358	0.315076	0.254602	1.23752	0.215893	0.422987
MXAN_RS01845	340.637	-0.387102	0.211055	-1.83413	0.0666347	0.192928
MXAN_RS01850	981.329	-0.158007	0.243078	-0.650029	0.515673	0.714877
MXAN_RS01855	536.99	-0.0567131	0.186711	-0.303748	0.76132	0.881133
MXAN_RS01860	677.896	0.0567087	0.269949	0.210072	0.833612	0.922017
MXAN_RS01865	3.32656	0.0584898	1.66437	0.0351424	0.971966	0.989532
MXAN_RS01870	1.83077	1.63526	2.11457	0.77333	0.439327	NA
MXAN_RS01875	32.4185	-1.28846	0.499582	-2.57907	0.00990665	0.0491116
MXAN_RS01880	16.9896	-0.496492	0.641943	-0.773421	0.439273	0.650913
MXAN_RS01885	811.459	0.0564503	0.216856	0.260313	0.794622	0.900627
MXAN_RS01890	102.531	-0.584395	0.310731	-1.88071	0.0600117	0.17911
MXAN_RS01895	1.28907	0.931022	2.69067	0.346019	0.729328	NA
MXAN_RS01900	118.095	-0.410997	0.284586	-1.44419	0.148685	0.332821
MXAN_RS01905	1642.4	-0.507927	0.186727	-2.72016	0.00652506	0.035516
MXAN_RS01910	2217.06	0.131802	0.175465	0.751156	0.452559	0.661837
MXAN_RS01915	79.8874	-0.470316	0.320718	-1.46645	0.142526	0.324145
MXAN_RS01920	80.7337	-0.194356	0.340482	-0.570825	0.568118	0.755277
MXAN_RS01925	1610.59	-0.0796595	0.164577	-0.484026	0.628368	0.795791
MXAN_RS01930	806.616	-0.171035	0.178984	-0.955589	0.33928	0.556124
MXAN_RS01935	2101.1	-0.485082	0.171536	-2.82787	0.00468591	0.0276484
MXAN_RS01940	60.6049	-0.117853	0.431141	-0.27335	0.784584	0.894307
MXAN_RS01945	147.431	0.687473	0.28997	2.37084	0.0177476	0.0751335
MXAN_RS01950	1739.98	0.713465	0.179687	3.9706	7.16926e-05	0.000943997
MXAN_RS01955	1357.01	0.150968	0.189182	0.798003	0.424869	0.639309
MXAN_RS01960	1741.82	0.733738	0.182072	4.02993	5.57928e-05	0.000762679
MXAN_RS01965	1637.94	0.85624	0.173183	4.94412	7.64866e-07	1.94973e-05
MXAN_RS01970	1643.64	0.646946	0.169496	3.81688	0.000135149	0.0016081
MXAN_RS01975	82.7195	-1.69274	0.342853	-4.93722	7.92449e-07	1.9987e-05
MXAN_RS01980	49.087	-0.0100124	0.40692	-0.0246054	0.98037	0.991863
MXAN_RS01985	1.74578	-0.164646	1.84939	-0.0890274	0.92906	NA
MXAN_RS01990	7.6005	-3.04957	1.2106	-2.51905	0.0117671	0.0553067
MXAN_RS01995	181.828	-0.661641	0.275604	-2.4007	0.0163639	0.0710593
MXAN_RS02000	972.777	-0.425776	0.19843	-2.14572	0.031895	0.114979
MXAN_RS02005	204.574	0.368272	0.238079	1.54684	0.121901	0.291934
MXAN_RS02010	6.75449	-0.587537	1.02279	-0.574443	0.565668	0.753378
MXAN_RS02015	297.908	-0.347951	0.212545	-1.63707	0.101615	0.257567
MXAN_RS02020	264.688	0.271403	0.29099	0.932689	0.350981	0.567511
MXAN_RS02025	100.396	-3.36615	1.43489	-2.34593	0.0189799	0.0789778
MXAN_RS02030	128.803	-2.9532	1.26068	-2.34254	0.0191528	0.0794394
MXAN_RS02035	66.9595	-0.224062	0.361391	-0.62	0.535258	0.730574
MXAN_RS02040	571.686	-0.801634	0.252409	-3.17594	0.00149354	0.0111624
MXAN_RS02045	23.0267	-2.09734	0.623772	-3.36235	0.000772817	0.00656665
MXAN_RS02050	2676.41	-0.648805	0.155269	-4.17858	2.93339e-05	0.00045678
MXAN_RS02055	260.956	-0.0221481	0.217095	-0.10202	0.918741	0.963469
MXAN_RS02060	34.6382	0.0885531	0.525398	0.168545	0.866155	0.940906
MXAN_RS02065	13.5042	-1.33846	0.753711	-1.77583	0.0757613	0.212482
MXAN_RS02070	3.55173	1.55758	1.42951	1.0896	0.275892	0.491068
MXAN_RS02080	497.825	-0.0832861	0.204312	-0.407642	0.683537	0.832258
MXAN_RS02085	3.90254	-0.954229	1.39541	-0.683832	0.494081	0.69579
MXAN_RS02090	1564.28	0.138029	0.181487	0.760545	0.446929	0.657362
MXAN_RS02095	659.679	-0.103392	0.30631	-0.33754	0.73571	0.86507
MXAN_RS02100	86.2878	-0.0361077	0.313189	-0.11529	0.908215	0.958867
MXAN_RS02105	106.168	-0.208977	0.315353	-0.662678	0.507537	0.709225
MXAN_RS02110	270.008	-0.126086	0.225676	-0.558703	0.576365	0.762419
MXAN_RS02115	3537.6	0.095383	0.265199	0.359665	0.719098	0.854933
MXAN_RS02120	89.0733	-0.408591	0.333604	-1.22478	0.220659	0.428458
MXAN_RS02125	198.771	-0.0995165	0.242939	-0.409636	0.682073	0.831628
MXAN_RS02130	206.282	0.502172	0.396392	1.26686	0.205206	0.410126
MXAN_RS02135	40.0592	-0.198979	0.441947	-0.450232	0.652543	0.812436
MXAN_RS02140	36.2244	0.00584001	0.53757	0.0108637	0.991332	0.996179
MXAN_RS02145	51.4251	0.0571947	0.426073	0.134237	0.893215	0.952098
MXAN_RS02150	559.084	-0.00379654	0.190485	-0.0199309	0.984098	0.992444
MXAN_RS02155	41.9641	0.221089	0.430188	0.513935	0.607297	0.783262
MXAN_RS02160	241.261	0.347991	0.289979	1.20005	0.230118	0.440025
MXAN_RS02165	149.332	-0.651858	0.273357	-2.38464	0.017096	0.0731095
MXAN_RS02170	111.067	-0.417078	0.341298	-1.22204	0.221694	0.429432
MXAN_RS02175	237.754	0.226744	0.221528	1.02355	0.30605	0.524415
MXAN_RS02180	167.286	0.00611227	0.255804	0.0238943	0.980937	0.991876
MXAN_RS02185	138.533	-0.461501	0.267603	-1.72457	0.0846041	0.228342
MXAN_RS02190	324.216	-0.432605	0.235756	-1.83497	0.0665098	0.192722
MXAN_RS02195	1459.13	0.392611	0.223595	1.7559	0.0791058	0.218525
MXAN_RS02200	1335.32	-0.0518886	0.240616	-0.215649	0.829262	0.919938
MXAN_RS02205	2202.97	0.223628	0.17274	1.29459	0.195461	0.398318
MXAN_RS02210	8728.37	0.761189	0.200635	3.7939	0.000148297	0.00173287
MXAN_RS02215	14.817	-0.441637	0.694077	-0.636294	0.524585	0.723104
MXAN_RS02220	965.033	0.503174	0.169786	2.96358	0.0030408	0.0194475
MXAN_RS02225	276.611	0.220294	0.319403	0.689707	0.490379	0.693091
MXAN_RS02230	79.6641	-0.767626	0.369237	-2.07895	0.0376218	0.130312
MXAN_RS02235	11749.1	0.506808	0.182214	2.78139	0.00541265	0.0310415
MXAN_RS02240	1239.3	-0.709755	0.257111	-2.7605	0.00577122	0.0325506
MXAN_RS02245	4724.39	0.122925	0.197513	0.622363	0.533703	0.728869
MXAN_RS02250	1860.64	-0.108472	0.166213	-0.652607	0.51401	0.713814
MXAN_RS02255	1978.52	-0.00113874	0.171417	-0.00664312	0.9947	0.997214
MXAN_RS02260	687.145	-0.413516	0.191746	-2.15659	0.0310379	0.113142
MXAN_RS02265	988.605	-0.494713	0.173806	-2.84635	0.0044224	0.0264421
MXAN_RS02270	1039.61	-0.213952	0.183307	-1.16718	0.243137	0.453602
MXAN_RS02275	10.384	-0.0448578	0.789873	-0.0567912	0.954712	0.981444
MXAN_RS02280	876.408	0.300314	0.281358	1.06737	0.285804	0.502425
MXAN_RS02285	299.831	-0.571515	0.218265	-2.61845	0.00883305	0.0449369
MXAN_RS02290	1262.53	0.209152	0.173976	1.20219	0.22929	0.438912
MXAN_RS02295	2353.51	0.594394	0.15808	3.76007	0.000169864	0.00192521
MXAN_RS02300	240.125	-1.92407	0.245975	-7.82222	5.19008e-15	3.95495e-13
MXAN_RS02305	27.7936	-1.13779	0.521012	-2.18381	0.0289763	0.108272
MXAN_RS02310	61.3182	-2.61288	0.41708	-6.26469	3.73574e-10	1.64166e-08
MXAN_RS02315	838.662	0.162581	0.273921	0.593534	0.552824	0.743778
MXAN_RS02320	816.035	-0.0971312	0.171645	-0.565886	0.571471	0.758046
MXAN_RS02325	135.467	-0.686226	0.276368	-2.48302	0.0130275	0.0598967
MXAN_RS02330	33.9614	-0.673793	0.503774	-1.33749	0.181062	0.379375
MXAN_RS02335	136.18	0.0501688	0.294147	0.170557	0.864572	0.940032
MXAN_RS02340	766.267	0.27051	0.182659	1.48095	0.138619	0.318246
MXAN_RS02345	694.168	-0.0243386	0.185618	-0.131122	0.895679	0.953833
MXAN_RS02350	180.344	-0.471267	0.242949	-1.93978	0.0524069	0.16449
MXAN_RS02355	92.9951	-1.17434	0.313646	-3.74414	0.000181011	0.00203822
MXAN_RS02360	2103.91	0.106212	0.198115	0.536114	0.591879	0.773091
MXAN_RS02365	257.849	0.175735	0.217261	0.808862	0.418594	0.63324
MXAN_RS02370	705.482	0.397809	0.184787	2.1528	0.0313346	0.113761
MXAN_RS02375	626.855	0.305688	0.186325	1.64062	0.100877	0.256685
MXAN_RS02380	149.15	0.290592	0.269242	1.0793	0.280456	0.495415
MXAN_RS02390	3.82253	0.038006	1.37194	0.0277023	0.9779	0.991027
MXAN_RS02395	18.1404	-0.574922	0.623904	-0.92149	0.356795	0.57419
MXAN_RS02400	4.69284	-1.74321	1.2727	-1.3697	0.170781	0.365385
MXAN_RS02405	356.941	0.145837	0.236743	0.616012	0.537886	0.732905
MXAN_RS02410	914.039	0.963037	0.196657	4.89703	9.72969e-07	2.41992e-05
MXAN_RS02415	43.0695	-0.611979	0.420724	-1.45459	0.145784	0.328559
MXAN_RS02420	31.9344	0.451901	0.480454	0.94057	0.346925	0.563847
MXAN_RS02425	591.037	0.0303326	0.274535	0.110487	0.912023	0.959635
MXAN_RS02430	22.0136	-0.81373	0.638207	-1.27503	0.2023	0.406619
MXAN_RS02440	48.5304	-0.904222	0.416379	-2.17163	0.0298833	0.110604
MXAN_RS02445	9875.13	-0.608145	0.148479	-4.09584	4.20646e-05	0.000608705
MXAN_RS02450	16.727	0.206584	0.642192	0.321685	0.747691	0.871556
MXAN_RS02455	21.6966	-0.997148	0.586913	-1.69897	0.0893246	0.237856
MXAN_RS02460	801.085	-0.00376134	0.189743	-0.0198234	0.984184	0.992444
MXAN_RS02465	60.9816	0.0159674	0.372107	0.0429107	0.965773	0.986383
MXAN_RS02470	856.395	0.752374	0.20839	3.61041	0.00030571	0.0031017
MXAN_RS02475	0.701631	-2.81345	3.24059	-0.868192	0.385289	NA
MXAN_RS02480	171.814	-0.190068	0.259347	-0.732871	0.463637	0.671187
MXAN_RS02485	77.3218	-0.447347	0.326098	-1.37182	0.17012	0.36473
MXAN_RS02490	44.6434	-0.123137	0.410983	-0.299615	0.764471	0.883135
MXAN_RS02495	2378.27	0.455924	0.163417	2.78995	0.00527167	0.0303301
MXAN_RS02500	68.0446	0.149326	0.347059	0.430262	0.667005	0.822252
MXAN_RS02505	1260.48	0.400643	0.173475	2.30952	0.0209148	0.0848799
MXAN_RS02510	378.864	-0.0362511	0.21097	-0.17183	0.863571	0.939656
MXAN_RS02515	1243.74	0.190462	0.16556	1.15041	0.249975	0.460548
MXAN_RS02520	152.501	-0.657675	0.273554	-2.40419	0.0162084	0.0706209
MXAN_RS02525	2043.34	0.545854	0.209462	2.60598	0.00916118	0.0461086
MXAN_RS02535	6570.75	0.34535	0.271095	1.27391	0.202697	0.407041
MXAN_RS02540	5557.54	-0.637456	0.155547	-4.09814	4.16474e-05	0.000605113
MXAN_RS02545	2369.17	-0.563045	0.66367	-0.848382	0.396225	0.612827
MXAN_RS02550	698.256	-0.123958	0.890136	-0.139258	0.889247	0.949852
MXAN_RS02555	962.27	-0.293268	0.368631	-0.795561	0.426287	0.64028
MXAN_RS02560	449.381	-0.462694	0.193287	-2.39382	0.0166741	0.0718439
MXAN_RS02565	1627.75	0.839535	0.201293	4.17071	3.03656e-05	0.000468769
MXAN_RS02570	309.958	0.240446	0.289645	0.83014	0.406459	0.622104
MXAN_RS02575	687.429	0.18122	0.19312	0.938378	0.34805	0.564813
MXAN_RS02580	6859.04	0.672815	0.164971	4.07839	4.53478e-05	0.00064749
MXAN_RS02585	795.781	-0.187409	0.173128	-1.08249	0.279036	0.494493
MXAN_RS02590	1152.19	-0.437083	0.371748	-1.17575	0.239694	0.449928
MXAN_RS02595	358.604	-0.257383	0.218091	-1.18016	0.237936	0.448155
MXAN_RS02600	9.50623	-0.5944	0.831102	-0.715195	0.474489	0.68016
MXAN_RS02605	469.606	-0.773184	0.210092	-3.68021	0.00023304	0.00252516
MXAN_RS02610	49545.9	0.709558	0.153805	4.61337	3.96194e-06	8.2259e-05
MXAN_RS02615	369.02	0.171201	0.197865	0.865244	0.386905	0.603709
MXAN_RS02620	788.544	0.191841	0.193143	0.993259	0.320584	0.539116
MXAN_RS02625	5603.93	0.0885611	0.207099	0.427626	0.668923	0.823565
MXAN_RS02630	439.352	0.203115	0.214865	0.945316	0.344498	0.561337
MXAN_RS02635	4822.51	0.253389	0.1718	1.47491	0.140236	0.320726
MXAN_RS02640	415.634	-0.0556642	0.291995	-0.190634	0.848812	0.932483
MXAN_RS02645	12730.2	-0.15143	0.171153	-0.884769	0.376281	0.593679
MXAN_RS02650	531.021	0.490695	0.199887	2.45487	0.0140937	0.0633817
MXAN_RS02655	506.804	0.373348	0.282142	1.32326	0.185748	0.385432
MXAN_RS02660	685.334	0.176529	0.178437	0.98931	0.322511	0.541201
MXAN_RS02665	242.55	0.43536	0.260439	1.67164	0.0945947	0.246619
MXAN_RS02670	38.5342	0.232233	0.489819	0.474119	0.635415	0.80033
MXAN_RS02675	42.3343	0.362817	0.419397	0.865091	0.386989	0.603709
MXAN_RS02680	330.114	-0.50603	0.244604	-2.06878	0.0385671	0.132243
MXAN_RS02685	626.476	0.353633	0.19785	1.78738	0.0738769	0.208832
MXAN_RS02690	830.993	-0.101075	0.203669	-0.496273	0.619702	0.790707
MXAN_RS02695	20.4672	0.380248	0.581896	0.653463	0.513458	0.713592
MXAN_RS02700	29.1055	-0.222945	0.515958	-0.432099	0.665669	0.821677
MXAN_RS02705	7.89872	-0.278946	0.958125	-0.291137	0.770946	0.88626
MXAN_RS02710	45.0134	-0.0258716	0.41344	-0.0625763	0.950104	0.979512
MXAN_RS02715	3676.62	0.528114	0.173725	3.03995	0.00236618	0.015918
MXAN_RS02720	92.8401	-0.189589	0.351246	-0.539761	0.589362	0.771774
MXAN_RS02725	573.891	-1.0209	0.186123	-5.48511	4.13204e-08	1.39612e-06
MXAN_RS02730	371.211	0.27104	0.216558	1.25158	0.210722	0.416297
MXAN_RS02735	553.881	-0.423654	0.331771	-1.27695	0.20162	0.406152
MXAN_RS02740	320.578	-0.249774	0.240091	-1.04033	0.298186	0.516418
MXAN_RS02745	60.698	-0.391701	0.378922	-1.03373	0.301264	0.519989
MXAN_RS02750	279.163	-0.814055	0.243013	-3.34984	0.000808585	0.00680599
MXAN_RS02755	32.5613	-0.775438	0.514024	-1.50856	0.131411	0.308116
MXAN_RS02765	25.6431	-0.554442	0.575855	-0.962814	0.335641	0.552943
MXAN_RS02770	14.1954	-0.585046	0.688114	-0.850216	0.395205	0.612076
MXAN_RS02775	9.88626	-0.724849	0.854585	-0.848188	0.396333	0.612827
MXAN_RS02780	2328.31	0.437536	0.163149	2.68182	0.00732224	0.0388225
MXAN_RS02785	9.10182	-0.693147	0.910359	-0.7614	0.446418	0.656938
MXAN_RS02790	162.676	0.339488	0.327345	1.0371	0.299692	0.518024
MXAN_RS02805	22.8361	0.116948	0.550258	0.212533	0.831691	0.921536
MXAN_RS02810	97.7853	-0.0623958	0.332212	-0.187819	0.851018	0.932622
MXAN_RS02815	16392.2	0.568834	0.169377	3.35839	0.000783977	0.00664571
MXAN_RS02820	203.296	0.334174	0.246581	1.35523	0.175344	0.372035
MXAN_RS02825	15.6899	-1.53959	0.705663	-2.18176	0.0291274	0.10861
MXAN_RS02830	315.472	0.448609	0.27235	1.64718	0.0995212	0.254415
MXAN_RS02835	1027.69	0.555505	0.219517	2.53058	0.0113873	0.0539587
MXAN_RS02840	73.2684	-0.0594016	0.344836	-0.17226	0.863233	0.939431
MXAN_RS02845	45261	0.48078	0.14594	3.29438	0.000986403	0.00795162
MXAN_RS02850	285.897	-0.00736167	0.274995	-0.0267702	0.978643	0.991124
MXAN_RS02855	8.65265	-0.740762	0.918084	-0.806856	0.41975	0.633902
MXAN_RS02860	25.599	0.812322	0.572824	1.4181	0.156161	0.343569
MXAN_RS02865	9.61105	-1.33838	0.867092	-1.54352	0.122704	0.293132
MXAN_RS02870	377.53	-0.900505	0.265036	-3.39767	0.000679626	0.00592955
MXAN_RS02875	7.33544	-0.132758	0.966983	-0.137291	0.890801	0.950515
MXAN_RS02880	654.154	-0.201294	0.242754	-0.829209	0.406986	0.622383
MXAN_RS02885	202.95	-0.344994	0.256226	-1.34645	0.178159	0.375733
MXAN_RS02890	426.501	-0.0620209	0.221575	-0.27991	0.779546	0.891521
MXAN_RS02895	828.282	0.0520615	0.186066	0.279801	0.77963	0.891521
MXAN_RS02900	1519.1	0.178633	0.160563	1.11254	0.265907	0.480498
MXAN_RS02910	20.5413	0.0325402	0.603191	0.0539467	0.956978	0.98199
MXAN_RS02915	26.8751	-0.165349	0.507356	-0.325904	0.744497	0.8698
MXAN_RS02920	665.854	0.138005	0.199529	0.691651	0.489156	0.692456
MXAN_RS02925	317.035	-1.13741	0.264569	-4.2991	1.71494e-05	0.000291784
MXAN_RS02930	751.159	-0.325645	0.242936	-1.34046	0.180097	0.378198
MXAN_RS02935	221.086	0.00710369	0.25487	0.0278718	0.977764	0.991027
MXAN_RS02940	223.33	-0.0074913	0.264051	-0.0283707	0.977367	0.991027
MXAN_RS02945	909.223	0.219239	0.221805	0.988431	0.322942	0.541487
MXAN_RS02950	108.315	-1.39315	0.311497	-4.47245	7.7327e-06	0.000145761
MXAN_RS02955	162.72	-0.770503	0.256987	-2.99822	0.00271564	0.0177645
MXAN_RS02960	908.472	-0.451184	0.184862	-2.44065	0.0146609	0.0653492
MXAN_RS02965	163.868	-0.71214	0.266476	-2.67244	0.00753024	0.0397195
MXAN_RS02970	2253.11	-0.590827	0.192085	-3.07586	0.00209893	0.0144982
MXAN_RS02975	1687.67	-0.188191	0.160219	-1.17459	0.24016	0.450331
MXAN_RS02980	2951.25	0.965076	0.201559	4.78805	1.68406e-06	3.96807e-05
MXAN_RS02985	343.376	0.0557539	0.202347	0.275536	0.782904	0.893506
MXAN_RS02990	1074.52	0.0261654	0.186443	0.14034	0.888392	0.949852
MXAN_RS02995	880.641	0.23378	0.173814	1.345	0.178627	0.375993
MXAN_RS03000	1996.33	-0.302213	0.17376	-1.73925	0.0819899	0.223432
MXAN_RS03005	16.6118	-0.544727	0.636293	-0.856095	0.391945	0.608871
MXAN_RS03010	61.3787	-0.236797	0.364895	-0.648945	0.516374	0.715709
MXAN_RS03015	202.163	-0.399102	0.234554	-1.70154	0.0888419	0.237011
MXAN_RS03020	1464.98	0.616008	0.189676	3.24769	0.00116346	0.00908817
MXAN_RS03025	194.391	-0.701789	0.256801	-2.73281	0.0062796	0.0346364
MXAN_RS03030	373.974	0.0735782	0.206665	0.356026	0.721821	0.856028
MXAN_RS03035	941.27	0.173628	0.180044	0.96436	0.334865	0.551919
MXAN_RS03040	1631.72	0.425561	0.170921	2.48981	0.0127811	0.0590273
MXAN_RS03045	145.96	-0.520162	0.272865	-1.90629	0.0566121	0.172412
MXAN_RS03050	23.3044	-1.13403	0.559641	-2.02635	0.0427288	0.142158
MXAN_RS03055	20.0439	-0.819303	0.653626	-1.25347	0.210033	0.415255
MXAN_RS03060	86.8976	-0.251982	0.550186	-0.457995	0.646956	0.809034
MXAN_RS03065	257.998	-0.49682	0.234715	-2.11669	0.034286	0.120933
MXAN_RS03070	577.929	-0.291663	0.187697	-1.55391	0.120207	0.288979
MXAN_RS03075	509.089	-0.107966	0.192053	-0.562164	0.574004	0.760842
MXAN_RS03080	1713.31	0.131584	0.176728	0.744556	0.45654	0.664945
MXAN_RS03085	1148.3	-0.0751208	0.187417	-0.400822	0.688551	0.835806
MXAN_RS03090	856.362	-0.702132	0.179499	-3.91163	9.1677e-05	0.0011664
MXAN_RS03095	47.7662	-0.30848	0.394722	-0.781511	0.434502	0.647834
MXAN_RS03100	42.4698	0.466903	0.438866	1.06389	0.287381	0.504099
MXAN_RS03105	404.162	-0.0677492	0.202024	-0.335352	0.73736	0.865854
MXAN_RS03110	3473.21	-0.105281	0.183374	-0.574133	0.565878	0.753378
MXAN_RS03115	479.624	-0.321901	0.305465	-1.05381	0.291972	0.509009
MXAN_RS03120	105.813	0.614783	0.294675	2.08631	0.0369505	0.128546
MXAN_RS03125	1741.91	0.822236	0.185704	4.42767	9.52555e-06	0.000173617
MXAN_RS03130	590.985	-0.263927	0.186079	-1.41836	0.156086	0.343569
MXAN_RS03135	593.526	-0.0301793	0.23402	-0.12896	0.897389	0.9547
MXAN_RS03140	2997.7	0.15791	0.21716	0.727163	0.467126	0.674395
MXAN_RS03145	440.135	-0.439362	0.272721	-1.61103	0.107173	0.267111
MXAN_RS03150	68.8635	-0.146626	0.367423	-0.399067	0.689843	0.836526
MXAN_RS03155	232.706	0.563669	0.295973	1.90446	0.05685	0.172769
MXAN_RS03160	675.656	0.133731	0.195575	0.683784	0.494112	0.69579
MXAN_RS03165	90.9811	0.345712	0.335852	1.02936	0.303311	0.521763
MXAN_RS03170	375.448	0.063216	0.212766	0.297115	0.766379	0.884377
MXAN_RS03175	705.756	0.697949	0.194937	3.58038	0.000343094	0.00340569
MXAN_RS03180	2830.46	0.616328	0.167773	3.67358	0.000239176	0.00258015
MXAN_RS03185	3630.41	0.0163875	0.163995	0.099927	0.920402	0.964007
MXAN_RS03190	4916.57	0.77005	0.157174	4.89935	9.61564e-07	2.39989e-05
MXAN_RS03195	1394.13	0.0844524	0.180899	0.466847	0.640609	0.804838
MXAN_RS03200	1132.56	-0.318055	0.190899	-1.66609	0.0956952	0.248428
MXAN_RS03205	1170.1	-0.472121	0.176332	-2.67746	0.00741826	0.0391866
MXAN_RS03210	468.124	-0.0871657	0.19092	-0.456555	0.647991	0.809649
MXAN_RS03215	40.1887	-0.603647	0.506444	-1.19193	0.233288	0.442659
MXAN_RS03220	365.871	0.153875	0.405914	0.379084	0.704626	0.845625
MXAN_RS03225	603.878	0.236391	0.33223	0.711528	0.476757	0.682001
MXAN_RS03230	1651.63	0.227574	0.268014	0.849114	0.395818	0.612628
MXAN_RS03235	81.6333	-1.20042	0.337784	-3.5538	0.000379702	0.00371051
MXAN_RS03240	32.0395	-0.946389	0.521044	-1.81633	0.0693195	0.199185
MXAN_RS03245	9674.4	0.772623	0.199317	3.87636	0.000106031	0.00131175
MXAN_RS03250	60.993	-0.46503	0.384412	-1.20972	0.226388	0.43475
MXAN_RS03255	4447.63	-0.23881	0.19045	-1.25392	0.209869	0.415046
MXAN_RS03260	143.986	-0.871221	0.263153	-3.3107	0.000930614	0.00760205
MXAN_RS03265	14.3828	-1.63503	0.748374	-2.18477	0.0289055	0.108064
MXAN_RS03270	144.593	0.243285	0.266959	0.911318	0.362128	0.579129
MXAN_RS03275	77.7699	0.107699	0.337447	0.319157	0.749608	0.872938
MXAN_RS03280	3955	0.385911	0.165434	2.33271	0.0196632	0.0811332
MXAN_RS03285	16725.5	0.493791	0.209504	2.35695	0.0184258	0.0770033
MXAN_RS03290	10896.9	0.386221	0.797505	0.484287	0.628182	0.795791
MXAN_RS03295	1052.68	0.586396	0.199902	2.93342	0.00335247	0.0209987
MXAN_RS03300	151.969	-0.193741	0.264884	-0.731419	0.464523	0.672062
MXAN_RS03305	487.706	-0.201254	0.220834	-0.911337	0.362118	0.579129
MXAN_RS03310	6230.11	-0.731802	0.157598	-4.64348	3.42594e-06	7.26037e-05
MXAN_RS03315	566.689	-0.204519	0.276869	-0.738686	0.460097	0.66838
MXAN_RS03320	506.245	-0.7942	0.339841	-2.33697	0.0194405	0.0803999
MXAN_RS03325	305.536	-0.855315	0.394382	-2.16875	0.0301016	0.111143
MXAN_RS03330	2315.88	-0.411445	0.329382	-1.24914	0.211612	0.417229
MXAN_RS03335	733.103	-0.28371	0.178273	-1.59144	0.111511	0.274864
MXAN_RS03340	1154.35	0.325083	0.182197	1.78424	0.0743841	0.209852
MXAN_RS03345	5815.73	2.46382	0.260346	9.46364	2.97397e-21	3.32853e-19
MXAN_RS03350	197.545	1.99534	0.26136	7.63446	2.26773e-14	1.64078e-12
MXAN_RS03355	5144.74	1.29459	0.158908	8.14675	3.73822e-16	3.04283e-14
MXAN_RS03360	4672.19	2.04535	0.200647	10.1938	2.11347e-24	2.80347e-22
MXAN_RS03365	3817.82	0.0826796	0.160431	0.515359	0.606302	0.782644
MXAN_RS03370	24.0935	-0.122516	0.54573	-0.2245	0.822369	0.91633
MXAN_RS03375	283.278	0.16715	0.210524	0.793969	0.427213	0.641299
MXAN_RS03380	702.38	0.168063	0.175801	0.955984	0.33908	0.555924
MXAN_RS03385	28.6086	0.111279	0.490962	0.226654	0.820693	0.915673
MXAN_RS03390	36.6143	0.179262	0.440869	0.406612	0.684293	0.832754
MXAN_RS03395	405.865	-0.752083	0.419753	-1.79173	0.0731764	0.207425
MXAN_RS03400	2373.73	0.177639	0.159522	1.11357	0.265466	0.479821
MXAN_RS03405	162.301	-0.0362128	0.248607	-0.145662	0.884188	0.948119
MXAN_RS03410	8.93433	-2.18671	0.964838	-2.2664	0.0234267	0.0918477
MXAN_RS03415	55.6505	-0.968451	0.385899	-2.50959	0.012087	0.0563668
MXAN_RS03420	92.9145	-0.266143	0.318439	-0.835773	0.403283	0.619364
MXAN_RS03425	8.92634	-1.21174	0.892153	-1.35822	0.174394	0.371008
MXAN_RS03430	991.25	0.0936264	0.191354	0.489284	0.624641	0.793598
MXAN_RS03435	392.661	0.0365682	0.200155	0.182699	0.855034	0.935055
MXAN_RS03440	370.12	-0.927235	0.21401	-4.33268	1.47303e-05	0.000254249
MXAN_RS03445	27760.1	0.284327	0.154829	1.8364	0.0662983	0.192265
MXAN_RS03450	880.786	-0.080228	0.170198	-0.47138	0.63737	0.801946
MXAN_RS03455	1017.34	-0.0299662	0.170814	-0.175431	0.860741	0.938277
MXAN_RS03460	2656.28	0.161914	0.158684	1.02035	0.307562	0.525393
MXAN_RS03465	512.222	-0.119604	0.187431	-0.638124	0.523393	0.721946
MXAN_RS03470	91.1702	-0.994616	0.315655	-3.15096	0.00162735	0.0118583
MXAN_RS03475	131.704	-1.22498	0.272581	-4.49399	6.99009e-06	0.000133165
MXAN_RS03480	2451.56	-0.477955	0.169463	-2.82041	0.00479621	0.028137
MXAN_RS03485	974.401	-0.13419	0.170643	-0.786376	0.431647	0.645219
MXAN_RS03490	199.762	-1.18835	0.251747	-4.7204	2.35381e-06	5.30199e-05
MXAN_RS03495	30908.6	0.56596	0.174182	3.24925	0.0011571	0.00904838
MXAN_RS03500	1191.65	-1.24681	0.211036	-5.90803	3.4622e-09	1.40111e-07
MXAN_RS03505	936.43	-0.368907	0.17259	-2.13748	0.0325591	0.116785
MXAN_RS03510	83.8789	-0.276972	0.326027	-0.849537	0.395583	0.612397
MXAN_RS03515	635.191	-0.662744	0.185856	-3.56591	0.000362601	0.00355796
MXAN_RS03520	2407.51	0.398016	0.159572	2.49427	0.0126215	0.0584029
MXAN_RS03525	273.626	-1.61943	1.08331	-1.49489	0.134942	0.313116
MXAN_RS03530	373.626	-2.30398	1.22421	-1.882	0.0598355	0.178809
MXAN_RS03535	1021.26	-0.504586	0.253317	-1.99191	0.0463804	0.150463
MXAN_RS03540	3449.46	0.23924	0.152711	1.56662	0.117204	0.283818
MXAN_RS03545	1731.54	0.307085	0.162421	1.89067	0.0586681	0.176423
MXAN_RS03550	343.873	-1.06787	0.900265	-1.18617	0.235554	0.445192
MXAN_RS03555	236.994	1.82666	0.374306	4.88013	1.06015e-06	2.60063e-05
MXAN_RS03560	2168.15	0.0405125	0.165032	0.245483	0.806082	0.906703
MXAN_RS03565	237.475	-0.539631	0.262485	-2.05585	0.0397968	0.135038
MXAN_RS03570	308.367	-0.415591	0.216136	-1.92282	0.0545032	0.168424
MXAN_RS03575	258.174	-0.436213	0.257832	-1.69185	0.0906747	0.24045
MXAN_RS03580	62.392	-0.411938	0.413209	-0.996923	0.318802	0.537186
MXAN_RS03585	749.817	0.462312	0.179706	2.57259	0.0100939	0.0497269
MXAN_RS03590	862.654	0.148299	0.202309	0.733031	0.46354	0.671181
MXAN_RS03595	26.3324	0.071036	0.627433	0.113217	0.909859	0.958867
MXAN_RS03600	558.588	1.25044	0.190573	6.56148	5.3278e-11	2.80611e-09
MXAN_RS03605	170.96	-1.95466	0.309486	-6.31583	2.6872e-10	1.21059e-08
MXAN_RS03610	57.9468	-0.62322	0.392438	-1.58807	0.11227	0.27609
MXAN_RS03615	59.2883	-0.511009	0.379465	-1.34666	0.178091	0.375733
MXAN_RS03620	773.806	-0.671721	0.184918	-3.63254	0.000280648	0.00290197
MXAN_RS03625	4351.17	0.160733	0.156271	1.02855	0.303689	0.522183
MXAN_RS03630	1120.85	-0.00325182	0.178353	-0.0182325	0.985453	0.9928
MXAN_RS03635	362.198	-0.361214	0.222961	-1.62008	0.105216	0.263518
MXAN_RS03640	515.838	-0.0656699	0.198707	-0.330486	0.741033	0.867749
MXAN_RS03645	1416.68	-0.134292	0.169147	-0.793933	0.427234	0.641299
MXAN_RS03650	1314.01	0.276613	0.164988	1.67656	0.0936287	0.245325
MXAN_RS03655	683.59	-0.330772	0.1893	-1.74734	0.080578	0.221108
MXAN_RS03660	1598.02	0.0818863	0.165393	0.495102	0.620528	0.791038
MXAN_RS03665	597.204	-0.239546	0.185329	-1.29254	0.19617	0.399421
MXAN_RS03670	245.401	-0.277971	0.231099	-1.20282	0.229046	0.438561
MXAN_RS03675	1269.14	0.0459477	0.182769	0.251398	0.801506	0.904267
MXAN_RS03680	967.988	0.276828	0.194134	1.42597	0.153878	0.340719
MXAN_RS03685	237.04	0.11714	0.241948	0.484155	0.628276	0.795791
MXAN_RS03690	1044.94	-0.0100264	0.173685	-0.0577271	0.953966	0.981187
MXAN_RS03695	6623.57	0.192325	0.152447	1.26159	0.207097	0.412159
MXAN_RS03700	66.2015	0.138076	0.357105	0.386654	0.699012	0.841376
MXAN_RS03705	646.51	-0.0993807	0.180181	-0.551559	0.58125	0.766335
MXAN_RS03710	105.835	0.264442	0.294379	0.898303	0.369024	0.585972
MXAN_RS03715	3395.28	0.262603	0.153408	1.71179	0.0869356	0.233141
MXAN_RS03720	657.433	-1.36159	0.219479	-6.20371	5.51466e-10	2.40863e-08
MXAN_RS03725	106.086	-0.447994	0.287236	-1.55967	0.118837	0.286996
MXAN_RS03730	408.853	-0.240003	0.195912	-1.22506	0.220553	0.428369
MXAN_RS03735	70.6433	-1.13111	0.3459	-3.27005	0.00107529	0.00851085
MXAN_RS03740	300.818	-0.320512	0.214951	-1.49109	0.135937	0.314417
MXAN_RS03745	618.682	0.185224	0.190384	0.972897	0.330605	0.548988
MXAN_RS03750	58.7367	-0.411813	0.436599	-0.94323	0.345563	0.562434
MXAN_RS03755	28.3842	0.0947645	0.503884	0.188068	0.850823	0.932622
MXAN_RS03760	15.9441	-0.471293	0.706302	-0.667268	0.504601	0.706351
MXAN_RS03765	22.6291	0.400692	0.608797	0.658169	0.510429	0.711507
MXAN_RS03770	41.6245	-0.715134	0.436345	-1.63892	0.10123	0.257208
MXAN_RS03775	69.2712	-0.0587883	0.352586	-0.166734	0.867579	0.940906
MXAN_RS03780	360.01	-0.979347	0.210265	-4.65769	3.19782e-06	6.92024e-05
MXAN_RS03785	163.947	-1.98468	0.280537	-7.07457	1.49909e-12	9.02354e-11
MXAN_RS03790	213.437	-0.253776	0.234177	-1.08369	0.278501	0.493789
MXAN_RS03795	292.223	0.375143	0.222448	1.68643	0.0917128	0.242413
MXAN_RS03800	3484.69	-0.00789294	0.170382	-0.0463251	0.963051	0.984788
MXAN_RS03805	415.29	-0.182866	0.19904	-0.918742	0.358231	0.57508
MXAN_RS03810	254.378	-0.351035	0.240403	-1.46019	0.144237	0.326642
MXAN_RS03815	1698.71	0.386265	0.16385	2.35743	0.0184018	0.0769931
MXAN_RS03820	45.5036	-0.499786	0.410071	-1.21878	0.222927	0.430727
MXAN_RS03825	71.9204	0.20591	0.405904	0.507288	0.611953	0.785982
MXAN_RS03830	40.414	-1.71805	0.483913	-3.55033	0.000384748	0.00374684
MXAN_RS03835	391.008	-0.508204	0.223888	-2.26991	0.0232133	0.0911028
MXAN_RS03840	457.933	-0.988086	0.320226	-3.08559	0.00203147	0.0141414
MXAN_RS03845	26.0638	-1.3168	0.585819	-2.2478	0.0245889	0.0951542
MXAN_RS03850	50.572	0.386478	0.420937	0.918138	0.358547	0.575329
MXAN_RS03855	104.362	1.80747	0.333202	5.42453	5.81084e-08	1.92236e-06
MXAN_RS03860	115.718	-0.354317	0.277582	-1.27644	0.2018	0.406152
MXAN_RS03870	1171.03	-0.152861	0.187733	-0.814248	0.415503	0.630224
MXAN_RS03875	21617.7	0.364451	0.148981	2.44629	0.0144335	0.0645674
MXAN_RS03880	258.569	-1.01081	0.221936	-4.5545	5.251e-06	0.000104077
MXAN_RS03885	147.686	-0.674689	0.379807	-1.7764	0.0756669	0.212383
MXAN_RS03890	22.623	-1.07614	0.56474	-1.90555	0.0567083	0.172537
MXAN_RS03895	1352.23	-1.37352	0.190384	-7.21443	5.41605e-13	3.52683e-11
MXAN_RS03900	14.9839	-1.02015	0.760568	-1.3413	0.179823	0.377941
MXAN_RS03905	1202.58	-0.0564242	0.19905	-0.283467	0.776819	0.890124
MXAN_RS03910	83.5347	-0.0334547	0.342946	-0.097551	0.922289	0.965072
MXAN_RS03915	1727.53	0.279695	0.164584	1.69941	0.0892425	0.237757
MXAN_RS03920	1189.43	0.326686	0.173064	1.88766	0.0590712	0.177189
MXAN_RS03925	4605.03	-0.208168	0.240624	-0.865118	0.386974	0.603709
MXAN_RS03930	486.367	-0.368732	0.19233	-1.91719	0.0552144	0.169816
MXAN_RS03935	340.739	-0.0208786	0.201903	-0.103409	0.917638	0.962801
MXAN_RS03940	122.496	-0.081753	0.288534	-0.28334	0.776917	0.890124
MXAN_RS03945	83.0015	0.37593	0.352547	1.06633	0.286276	0.502791
MXAN_RS03950	21.043	0.376397	0.566564	0.66435	0.506466	0.70835
MXAN_RS03955	523.487	0.18468	0.206199	0.895643	0.370443	0.587834
MXAN_RS03960	364.899	0.515144	0.224745	2.29213	0.0218981	0.0873408
MXAN_RS03965	393.812	-0.224659	0.203636	-1.10324	0.269924	0.484145
MXAN_RS03970	322.003	0.353182	0.216983	1.62769	0.10359	0.260904
MXAN_RS03975	110.527	-0.0759217	0.308352	-0.246217	0.805514	0.906703
MXAN_RS03980	18.8629	-0.220121	0.611066	-0.360224	0.718679	0.854849
MXAN_RS03985	69.4198	-0.337491	0.393678	-0.857277	0.391292	0.60812
MXAN_RS03990	76.5982	-0.323863	0.330502	-0.979913	0.327129	0.545444
MXAN_RS03995	46.4397	0.0189549	0.410862	0.0461345	0.963203	0.984788
MXAN_RS04000	30.6128	-0.195205	0.508308	-0.384029	0.700957	0.842725
MXAN_RS04005	620.525	-0.0892649	0.192693	-0.463248	0.643187	0.806267
MXAN_RS04010	236.416	-0.12445	0.251202	-0.495418	0.620305	0.790894
MXAN_RS04015	36.7452	0.0902071	0.486867	0.185281	0.853009	0.934124
MXAN_RS04020	131.388	0.641936	0.339004	1.89359	0.0582793	0.175489
MXAN_RS04025	107.842	0.517411	0.37152	1.39269	0.163715	0.35493
MXAN_RS04030	113.529	0.374097	0.320751	1.16631	0.243487	0.453602
MXAN_RS04035	90.4654	0.655239	0.368397	1.77862	0.0753016	0.211518
MXAN_RS04040	2751.56	0.407457	0.215498	1.89076	0.0586559	0.176423
MXAN_RS04045	402.464	-0.353949	0.21361	-1.65699	0.0975221	0.251326
MXAN_RS04050	188.387	0.533661	0.24622	2.16742	0.030203	0.111345
MXAN_RS04055	6.1429	-2.22471	1.1508	-1.93318	0.053214	0.165943
MXAN_RS04060	336.857	-0.19043	0.223315	-0.852739	0.393804	0.610831
MXAN_RS04065	879.611	0.279419	0.170378	1.64	0.101006	0.256835
MXAN_RS04070	82.3695	-1.4847	0.423583	-3.50509	0.000456451	0.00427393
MXAN_RS04075	2059.92	0.0737914	0.204769	0.360364	0.718575	0.854849
MXAN_RS04080	736.491	0.314309	0.177187	1.77388	0.0760832	0.213217
MXAN_RS04085	1943.73	-0.764252	0.182937	-4.17768	2.945e-05	0.000457593
MXAN_RS04090	2376.17	-0.549719	0.308827	-1.78002	0.0750725	0.211128
MXAN_RS04095	1825.46	0.0995599	0.222733	0.446992	0.654881	0.812436
MXAN_RS04100	892.893	0.279038	0.174502	1.59905	0.109809	0.272171
MXAN_RS04105	233.569	-0.205206	0.270376	-0.758966	0.447873	0.65794
MXAN_RS04110	27.8093	0.172252	0.525246	0.327946	0.742953	0.86886
MXAN_RS04115	12.4164	-0.34712	0.756551	-0.458819	0.646364	0.808729
MXAN_RS04120	670.252	0.117004	0.201141	0.581701	0.560768	0.75038
MXAN_RS04125	687.92	0.0403826	0.254483	0.158685	0.873917	0.943889
MXAN_RS04130	713.267	0.410203	0.294586	1.39247	0.163779	0.354962
MXAN_RS04135	853.422	0.208188	0.185844	1.12023	0.262616	0.477077
MXAN_RS04140	1508.6	0.560993	0.1628	3.4459	0.000569171	0.00512182
MXAN_RS04145	1466.84	0.502691	0.164325	3.05914	0.00221976	0.0151142
MXAN_RS04150	361.771	-0.112342	0.313924	-0.357866	0.720444	0.855244
MXAN_RS04155	256.823	0.223596	0.308226	0.725428	0.46819	0.674746
MXAN_RS04160	297.788	-0.348425	0.211617	-1.64649	0.0996623	0.254685
MXAN_RS04165	78.0941	-0.883843	0.343041	-2.5765	0.0099807	0.0493387
MXAN_RS04170	765.945	0.0945891	0.1945	0.48632	0.626741	0.794574
MXAN_RS04175	3598.86	-0.346509	0.152119	-2.27788	0.0227339	0.0897207
MXAN_RS04180	39.8463	-1.3978	0.488287	-2.86267	0.00420088	0.0252652
MXAN_RS04185	623.597	-0.617166	0.19909	-3.09993	0.00193564	0.0135932
MXAN_RS04190	337.509	-0.0798607	0.222312	-0.359228	0.719424	0.854933
MXAN_RS04195	66.3706	0.049632	0.429146	0.115653	0.907928	0.958867
MXAN_RS04200	126.044	-0.339054	0.290465	-1.16728	0.243098	0.453602
MXAN_RS04205	165.242	-0.881816	0.261973	-3.36606	0.000762501	0.00650214
MXAN_RS04210	922.981	-0.0371692	0.177091	-0.209887	0.833756	0.922017
MXAN_RS04215	218.07	-0.162495	0.26658	-0.609555	0.542157	0.73599
MXAN_RS04220	269.494	-0.177339	0.216121	-0.820555	0.4119	0.627486
MXAN_RS04225	975.471	0.235178	0.170164	1.38207	0.166952	0.359662
MXAN_RS04230	4156.36	-1.41906	0.765285	-1.85429	0.0636982	0.187204
MXAN_RS04235	4526.71	-0.401926	0.15104	-2.66106	0.00778945	0.0407269
MXAN_RS04240	454.939	0.055608	0.190867	0.291344	0.770788	0.886229
MXAN_RS04245	116.65	-0.207409	0.279299	-0.742605	0.457721	0.666393
MXAN_RS04250	2990.39	-0.0152829	0.213884	-0.071454	0.943036	0.976152
MXAN_RS04255	1283.88	-0.82533	0.254475	-3.24326	0.0011817	0.00920058
MXAN_RS04260	604.593	0.333716	0.185058	1.80331	0.07134	0.203508
MXAN_RS04265	358.438	0.621683	0.226983	2.73889	0.00616464	0.034257
MXAN_RS04270	64.5604	-0.213222	0.37429	-0.569671	0.568901	0.755476
MXAN_RS04275	105.951	-0.184257	0.309857	-0.594653	0.552075	0.743314
MXAN_RS04280	1220.23	-0.0466854	0.190406	-0.245189	0.80631	0.906703
MXAN_RS04285	1155.67	-0.00113585	0.197207	-0.00575966	0.995404	0.997214
MXAN_RS04290	324.269	-0.277777	0.206285	-1.34657	0.178119	0.375733
MXAN_RS04295	392.625	-0.117978	0.198025	-0.595773	0.551327	0.742715
MXAN_RS04300	152.742	0.043145	0.257493	0.167558	0.866931	0.940906
MXAN_RS04305	485.806	0.072025	0.190026	0.379027	0.704668	0.845625
MXAN_RS04310	292.686	-0.0814944	0.234337	-0.347766	0.728016	0.860666
MXAN_RS04315	302.016	0.460388	0.245484	1.87543	0.0607339	0.180813
MXAN_RS04320	279.517	0.0271973	0.238937	0.113826	0.909376	0.958867
MXAN_RS04325	88.129	-0.0507546	0.331727	-0.153001	0.878397	0.945877
MXAN_RS04330	148.634	-0.00110039	0.265409	-0.00414602	0.996692	0.998085
MXAN_RS04335	210.126	-0.101214	0.241138	-0.419735	0.674679	0.827267
MXAN_RS04340	194.597	-0.314313	0.259418	-1.21161	0.225663	0.433939
MXAN_RS04345	112.236	0.950161	0.287855	3.30084	0.000963974	0.00781103
MXAN_RS04350	218.057	-0.26908	0.23527	-1.14371	0.252745	0.46409
MXAN_RS04355	449.18	-0.380493	0.197613	-1.92544	0.0541743	0.167914
MXAN_RS04360	40.0083	0.0415873	0.424026	0.0980773	0.921871	0.964972
MXAN_RS04365	88.9706	0.250268	0.315626	0.792925	0.427822	0.641529
MXAN_RS04370	4022.35	0.378069	0.189108	1.99923	0.0455839	0.148485
MXAN_RS04375	268.917	-1.29882	0.220597	-5.88773	3.91541e-09	1.56682e-07
MXAN_RS04380	6102.33	0.157998	0.174116	0.907426	0.364181	0.580955
MXAN_RS04385	59.3754	-0.521672	0.388974	-1.34115	0.179872	0.377941
MXAN_RS04390	392.815	-0.122771	0.2062	-0.595398	0.551577	0.742799
MXAN_RS04395	1610.17	0.269221	0.161224	1.66985	0.0949483	0.247314
MXAN_RS04400	1899.59	0.35329	0.164542	2.14711	0.0317846	0.114697
MXAN_RS04405	831.597	0.203497	0.17487	1.1637	0.244545	0.454488
MXAN_RS04410	922.649	0.149044	0.169732	0.878115	0.379881	0.597648
MXAN_RS04415	1269.03	0.457708	0.165635	2.76336	0.00572096	0.0323435
MXAN_RS04420	1777.99	0.484939	0.204078	2.37624	0.0174899	0.0744384
MXAN_RS04425	2188.21	0.286006	0.166028	1.72264	0.0849545	0.228856
MXAN_RS04430	25.3001	-0.362509	0.521896	-0.6946	0.487306	0.690903
MXAN_RS04435	396.957	-0.133241	0.197571	-0.674397	0.500059	0.701788
MXAN_RS04440	3534.66	0.859058	0.188499	4.55735	5.18019e-06	0.000103358
MXAN_RS04445	2315.54	0.0597618	0.166567	0.358785	0.719756	0.854933
MXAN_RS04450	1085.67	-0.438311	0.212696	-2.06074	0.0393281	0.133891
MXAN_RS04455	122.814	-0.479117	0.29538	-1.62204	0.104795	0.262925
MXAN_RS04460	6045.22	0.423006	0.225819	1.8732	0.0610401	0.181213
MXAN_RS04465	2542.88	-1.57376	1.06211	-1.48174	0.13841	0.318246
MXAN_RS04470	798.527	-0.639292	0.182042	-3.51179	0.000445095	0.00419502
MXAN_RS04475	11018.1	0.222485	0.154901	1.43631	0.150914	0.336131
MXAN_RS04480	4372.37	-0.485455	0.166082	-2.92298	0.00346697	0.0215947
MXAN_RS04485	4136.64	-0.305058	0.168992	-1.80516	0.0710495	0.202922
MXAN_RS04490	9171.95	0.777115	0.254953	3.04807	0.00230318	0.0155786
MXAN_RS04495	1142.2	0.0657625	0.242884	0.270757	0.786578	0.895613
MXAN_RS04500	1094.63	0.244146	0.187282	1.30363	0.192361	0.39368
MXAN_RS04505	712.685	-0.135596	0.175209	-0.773909	0.438985	0.65089
MXAN_RS04510	796.941	0.646263	0.197978	3.26432	0.00109729	0.00866581
MXAN_RS04515	71.1731	0.152269	0.335266	0.454173	0.649704	0.810631
MXAN_RS04520	57.0174	-0.174621	0.366697	-0.476199	0.633933	0.799588
MXAN_RS04525	145.712	-0.236421	0.305983	-0.77266	0.439724	0.651318
MXAN_RS04530	46.1451	-2.05898	0.449627	-4.5793	4.66535e-06	9.45294e-05
MXAN_RS04535	31.8166	-0.879852	0.569798	-1.54415	0.122553	0.292908
MXAN_RS04540	101.846	0.280579	0.315414	0.889559	0.373703	0.591042
MXAN_RS04545	4417.15	-0.728293	0.281752	-2.58487	0.0097416	0.0484577
MXAN_RS04550	603.934	0.62707	0.21186	2.95984	0.00307799	0.0196503
MXAN_RS04555	2015.09	-0.0421374	0.279365	-0.150833	0.880107	0.946294
MXAN_RS04560	4576.81	-0.235573	0.269651	-0.873621	0.382325	0.600042
MXAN_RS04565	3759.36	0.157697	0.178008	0.885901	0.375671	0.593164
MXAN_RS04570	1575.15	0.279894	0.169422	1.65205	0.0985238	0.252948
MXAN_RS04575	6894.74	0.0543603	0.204453	0.265881	0.790331	0.898166
MXAN_RS04580	1784.35	-0.0984155	0.194452	-0.506118	0.612774	0.786475
MXAN_RS04585	4900.53	0.317037	0.16347	1.93943	0.0524493	0.16449
MXAN_RS04590	92.0104	0.496876	0.34884	1.42437	0.15434	0.341366
MXAN_RS04595	175.066	-0.862331	0.258432	-3.33678	0.00084754	0.00706207
MXAN_RS04600	118.188	-0.838706	0.291166	-2.88051	0.00397036	0.0240353
MXAN_RS04605	647.866	0.200072	0.18326	1.09174	0.274947	0.490047
MXAN_RS04610	446.338	-0.109801	0.191016	-0.574826	0.565409	0.753378
MXAN_RS04615	639.51	-0.0584751	0.190341	-0.307212	0.758682	0.878932
MXAN_RS04620	50.4701	-0.933265	0.444313	-2.10047	0.0356877	0.125003
MXAN_RS04625	467.637	0.152359	0.249116	0.611599	0.540803	0.7352
MXAN_RS04630	48848.1	0.967723	0.175272	5.52126	3.36574e-08	1.17604e-06
MXAN_RS04635	392.918	0.273491	0.239077	1.14394	0.252647	0.464028
MXAN_RS04640	97.0544	-0.279636	0.304799	-0.917443	0.35891	0.575655
MXAN_RS04645	17.3912	0.159269	0.62237	0.255908	0.798022	0.902326
MXAN_RS04650	8.61296	-0.335163	0.874401	-0.383306	0.701493	0.843087
MXAN_RS04655	14.8675	-0.0744385	0.695583	-0.107016	0.914776	0.960783
MXAN_RS04660	6.64891	-0.294176	0.9806	-0.299996	0.764181	0.883135
MXAN_RS04665	11.4968	0.679992	0.788499	0.862389	0.388474	0.605042
MXAN_RS04670	14.3313	-1.08043	0.739241	-1.46154	0.143868	0.326117
MXAN_RS04675	141.869	-3.63562	0.3402	-10.6867	1.17474e-26	1.75306e-24
MXAN_RS04680	3.89867	-1.99019	1.58711	-1.25398	0.20985	0.415046
MXAN_RS04685	45.2611	-1.53573	0.425601	-3.60838	0.000308111	0.00312164
MXAN_RS04690	767.632	0.236473	0.227286	1.04042	0.298145	0.516418
MXAN_RS04695	1391.61	0.356556	0.20561	1.73414	0.0828931	0.225081
MXAN_RS04700	172.381	-0.444511	0.255418	-1.74033	0.0818013	0.223131
MXAN_RS04705	130.506	-1.14107	0.283952	-4.01854	5.85599e-05	0.000795948
MXAN_RS04710	17.0631	0.412298	0.626626	0.657965	0.510561	0.711507
MXAN_RS04715	574.189	-0.100835	0.195715	-0.515213	0.606404	0.782644
MXAN_RS04720	465.342	1.02138	0.255747	3.99369	6.50532e-05	0.00086452
MXAN_RS04725	528.978	0.754719	0.196064	3.84935	0.000118433	0.00144768
MXAN_RS04730	199.596	1.44154	0.266023	5.41886	5.99789e-08	1.96178e-06
MXAN_RS04735	254.518	1.2192	0.238709	5.10749	3.26474e-07	9.09936e-06
MXAN_RS04740	639.741	-0.221501	0.23145	-0.957013	0.338561	0.555581
MXAN_RS04745	1127.63	0.761988	0.241303	3.15781	0.00158961	0.0116664
MXAN_RS04750	1198.38	0.116602	0.175499	0.664405	0.506431	0.70835
MXAN_RS04755	254.971	1.34788	0.222935	6.04603	1.48456e-09	6.14676e-08
MXAN_RS04760	526.063	-0.362074	0.187524	-1.93081	0.0535068	0.166639
MXAN_RS04765	3162.51	-0.614932	0.197387	-3.11536	0.0018372	0.013042
MXAN_RS04770	1429.97	-0.0811016	0.170309	-0.476203	0.63393	0.799588
MXAN_RS04775	287.175	-0.552269	0.224892	-2.4557	0.0140609	0.0633817
MXAN_RS04780	3560.71	-0.460022	0.330102	-1.39358	0.163446	0.354579
MXAN_RS04785	435.31	-0.454992	0.208954	-2.17748	0.029445	0.109396
MXAN_RS04790	512.535	0.969942	0.279468	3.47068	0.000519146	0.00476796
MXAN_RS04795	835.211	-0.466359	0.181906	-2.56374	0.0103552	0.0505963
MXAN_RS04800	578.072	0.126676	0.240887	0.52587	0.598978	0.778389
MXAN_RS04805	787.859	-0.12984	0.180763	-0.718287	0.47258	0.678614
MXAN_RS04810	323.798	0.159632	0.209239	0.762914	0.445514	0.656155
MXAN_RS04815	69.1643	0.403341	0.338217	1.19255	0.233045	0.442501
MXAN_RS04820	243.213	0.306913	0.241925	1.26863	0.204575	0.409321
MXAN_RS04825	78.5144	-0.0281295	0.346918	-0.0810841	0.935375	0.972902
MXAN_RS04830	149.969	-0.302223	0.259063	-1.1666	0.243372	0.453602
MXAN_RS04835	356.589	-0.396396	0.211984	-1.86994	0.0614926	0.182314
MXAN_RS04840	722.93	-0.383213	0.232448	-1.64859	0.0992306	0.253944
MXAN_RS04845	77.4898	-0.503384	0.399983	-1.25851	0.208206	0.413244
MXAN_RS04850	4158.97	0.318898	0.169468	1.88176	0.0598688	0.178833
MXAN_RS04855	1717.24	-0.247183	0.167216	-1.47822	0.139348	0.319101
MXAN_RS04860	827.99	0.187464	0.182786	1.02559	0.305083	0.523533
MXAN_RS04865	1898.41	0.296249	0.20359	1.45512	0.145636	0.328482
MXAN_RS04870	459.228	0.226266	0.194227	1.16496	0.244036	0.453916
MXAN_RS04875	2503.95	-0.194042	0.168408	-1.15221	0.249233	0.459949
MXAN_RS04880	679.554	0.180143	0.181351	0.993342	0.320543	0.539116
MXAN_RS04885	720.168	0.812127	0.236062	3.44031	0.000581042	0.00520902
MXAN_RS04890	533.312	1.19138	0.727833	1.63689	0.101653	0.257567
MXAN_RS04895	1204.15	1.80924	0.776987	2.32853	0.019884	0.0819608
MXAN_RS04900	1299.79	2.14502	0.64319	3.33497	0.00085308	0.00709711
MXAN_RS04905	19014.9	2.43619	0.333778	7.29886	2.90226e-13	1.9249e-11
MXAN_RS04910	2348.73	1.46781	0.322701	4.54851	5.40279e-06	0.000106319
MXAN_RS04915	130.691	-0.228911	0.268393	-0.852898	0.393716	0.610831
MXAN_RS04920	245.377	-0.319113	0.242748	-1.31459	0.188649	0.389862
MXAN_RS04925	1486.59	0.327251	0.176768	1.8513	0.064126	0.187867
MXAN_RS04930	136.952	0.0300116	0.274274	0.109422	0.912868	0.960046
MXAN_RS04935	136.32	-0.150114	0.287528	-0.522086	0.601611	0.779971
MXAN_RS04940	144.222	-0.191561	0.2756	-0.695069	0.487012	0.690903
MXAN_RS04945	54.3486	-0.685676	0.376678	-1.82032	0.0687096	0.197816
MXAN_RS04950	63.1506	-0.100396	0.355505	-0.282403	0.777635	0.890234
MXAN_RS04955	178.221	-0.216338	0.272879	-0.792798	0.427895	0.641529
MXAN_RS04960	129.067	-0.768069	0.271672	-2.8272	0.00469576	0.0276838
MXAN_RS04965	283.648	-0.804459	0.249712	-3.22154	0.00127503	0.00978887
MXAN_RS04970	555.047	0.138558	0.184561	0.750743	0.452807	0.662036
MXAN_RS04975	207.437	0.00214357	0.245127	0.00874473	0.993023	0.996501
MXAN_RS04980	343.851	0.0844552	0.205089	0.411799	0.680487	0.831088
MXAN_RS04985	278.26	-0.738103	0.220412	-3.34874	0.000811789	0.00682493
MXAN_RS04990	7065.97	0.576109	0.158495	3.63487	0.000278122	0.0028878
MXAN_RS04995	21.8752	-0.122632	0.56832	-0.215779	0.82916	0.919938
MXAN_RS05000	642.729	0.411061	0.238674	1.72227	0.0850215	0.228865
MXAN_RS05005	191.298	-0.5986	0.237997	-2.51516	0.0118978	0.0556655
MXAN_RS05010	144.314	0.368328	0.289598	1.27186	0.203423	0.407928
MXAN_RS05015	2303.87	1.08215	0.178601	6.05906	1.36921e-09	5.70213e-08
MXAN_RS05020	165.119	1.00903	0.258043	3.91033	9.21689e-05	0.00117058
MXAN_RS05025	852.883	-0.0852647	0.208182	-0.409568	0.682123	0.831628
MXAN_RS05030	364.822	-0.0632085	0.253605	-0.24924	0.803175	0.905437
MXAN_RS05035	841.931	0.452029	0.225943	2.00063	0.0454321	0.148219
MXAN_RS05040	77.7415	-1.08129	0.353443	-3.05931	0.00221844	0.0151142
MXAN_RS05045	273.068	-1.26352	0.237412	-5.32207	1.0259e-07	3.20898e-06
MXAN_RS05050	49.0906	-0.977194	0.412142	-2.37101	0.0177396	0.0751335
MXAN_RS05055	1389.08	-0.412341	0.166082	-2.48276	0.013037	0.0599
MXAN_RS05060	14.8743	-1.23415	0.823446	-1.49876	0.133936	0.31169
MXAN_RS05065	46.5547	0.00262422	0.428048	0.00613066	0.995108	0.997214
MXAN_RS05070	52.2646	-0.928912	0.436627	-2.12747	0.0333809	0.118761
MXAN_RS05075	1914.9	-0.188357	0.173586	-1.08509	0.277881	0.493421
MXAN_RS05080	176.134	-0.333034	0.259521	-1.28327	0.199399	0.403366
MXAN_RS05085	297.183	0.0108884	0.214657	0.0507246	0.959545	0.983238
MXAN_RS05090	192.046	-0.113974	0.237065	-0.48077	0.63068	0.79717
MXAN_RS05095	326.722	-0.0243279	0.208163	-0.116869	0.906964	0.958867
MXAN_RS05100	7871.55	0.151802	0.214387	0.708071	0.478901	0.683885
MXAN_RS05105	230.033	0.0903813	0.240261	0.37618	0.706783	0.846179
MXAN_RS05110	1425.13	0.0360469	0.191962	0.187781	0.851048	0.932622
MXAN_RS05115	9908.5	-0.128275	0.176701	-0.725945	0.467873	0.674746
MXAN_RS05120	278.795	0.575379	0.215508	2.66988	0.00758795	0.039965
MXAN_RS05125	620.83	-0.00583052	0.187814	-0.0310441	0.975234	0.990866
MXAN_RS05130	81.4586	-0.250434	0.329918	-0.759079	0.447805	0.65794
MXAN_RS05135	8948.9	-0.0768138	0.230371	-0.333435	0.738806	0.866542
MXAN_RS05140	2169.85	0.116997	0.178069	0.657031	0.511161	0.711928
MXAN_RS05145	1084.28	0.327437	0.170034	1.92571	0.05414	0.167881
MXAN_RS05150	283.704	0.0367401	0.239915	0.153138	0.878289	0.945877
MXAN_RS05155	1269.14	0.480052	0.163977	2.92756	0.00341636	0.021298
MXAN_RS05160	1338.36	0.168072	0.185068	0.908163	0.363792	0.580884
MXAN_RS05165	1148.99	-0.166229	0.172021	-0.966335	0.333877	0.550816
MXAN_RS05170	1019.49	-0.436985	0.173254	-2.52222	0.0116615	0.0548468
MXAN_RS05175	883.317	0.238016	0.182661	1.30305	0.192559	0.393973
MXAN_RS05180	127.335	-0.363342	0.27172	-1.33719	0.18116	0.379375
MXAN_RS05185	671.327	-0.402217	0.201857	-1.99258	0.046307	0.150293
MXAN_RS05190	1108.34	0.310322	0.190178	1.63174	0.102734	0.259205
MXAN_RS05195	1616.23	0.436083	0.227022	1.92088	0.0547469	0.168885
MXAN_RS05200	180.003	0.415782	0.261947	1.58727	0.112451	0.276305
MXAN_RS05205	333.243	0.0155237	0.234661	0.0661539	0.947255	0.977975
MXAN_RS05210	778.63	0.232083	0.204864	1.13286	0.257272	0.469992
MXAN_RS05215	421.861	0.314061	0.222952	1.40865	0.158939	0.347735
MXAN_RS05220	1046.23	-0.164543	0.178989	-0.919294	0.357942	0.57488
MXAN_RS05225	1652.13	-0.135934	0.174033	-0.781081	0.434755	0.647908
MXAN_RS05230	716.184	-1.36739	0.191098	-7.15543	8.3409e-13	5.28725e-11
MXAN_RS05235	1025.36	0.00710592	0.166611	0.0426498	0.965981	0.986383
MXAN_RS05240	263.63	0.284142	0.225124	1.26216	0.206892	0.412007
MXAN_RS05245	1867.28	-1.53422	0.198284	-7.73748	1.01407e-14	7.64609e-13
MXAN_RS05250	5629.57	-0.73396	0.216201	-3.39481	0.000686771	0.00597733
MXAN_RS05255	7070.75	0.179623	0.214843	0.836068	0.403116	0.619281
MXAN_RS05260	3559.36	0.411121	0.1568	2.62195	0.00874293	0.0446335
MXAN_RS05265	2767.04	0.38896	0.15574	2.4975	0.0125072	0.0579864
MXAN_RS05270	1201.45	0.128436	0.177289	0.724444	0.468793	0.67524
MXAN_RS05275	390.584	-0.106634	0.218233	-0.488627	0.625106	0.793779
MXAN_RS05280	909.067	-0.0400992	0.186042	-0.215538	0.829348	0.919938
MXAN_RS05285	1268.18	0.258707	0.162551	1.59154	0.111488	0.274864
MXAN_RS05290	725.703	0.128415	0.178075	0.721127	0.470831	0.677086
MXAN_RS05295	6878.08	-0.0283607	0.311629	-0.0910078	0.927486	0.968141
MXAN_RS05300	338.564	-1.2692	0.325595	-3.89811	9.69477e-05	0.00121831
MXAN_RS05305	2263.24	0.226027	0.164254	1.37609	0.168795	0.362759
MXAN_RS05310	470.807	-0.210162	0.190245	-1.10469	0.269292	0.483808
MXAN_RS05315	622.224	0.452378	0.226047	2.00125	0.0453652	0.148109
MXAN_RS05320	1698.84	-0.285468	0.18021	-1.58409	0.113174	0.27751
MXAN_RS05325	239.661	-0.0446839	0.221462	-0.201768	0.840098	0.926912
MXAN_RS05330	60.7074	-0.814408	0.378572	-2.15126	0.0314556	0.113911
MXAN_RS05335	442.495	-0.188522	0.195192	-0.965831	0.334129	0.551086
MXAN_RS05340	2452.17	0.832751	0.154957	5.37408	7.69761e-08	2.49493e-06
MXAN_RS05345	3195.62	0.641505	0.161981	3.96037	7.48325e-05	0.000976367
MXAN_RS05350	456.97	-0.119553	0.204957	-0.583304	0.559689	0.749327
MXAN_RS05355	5974.69	0.438725	0.157385	2.78759	0.00531017	0.0305271
MXAN_RS05360	2379.52	0.311005	0.166032	1.87317	0.0610453	0.181213
MXAN_RS05365	85.325	-0.387119	0.331322	-1.1684	0.242644	0.453209
MXAN_RS05370	3.06299	-2.17612	1.70876	-1.27351	0.202839	0.407098
MXAN_RS05375	198.894	-1.05958	0.30915	-3.42741	0.000609365	0.00541548
MXAN_RS05380	40.1998	-1.55251	0.468715	-3.31227	0.000925418	0.00757573
MXAN_RS05385	241.225	-0.377149	0.222889	-1.69209	0.0906283	0.24045
MXAN_RS05390	401.714	-1.16553	0.352054	-3.31066	0.000930754	0.00760205
MXAN_RS05395	12886.3	-0.951878	0.682494	-1.3947	0.163105	0.354403
MXAN_RS05400	680.053	0.16616	0.175513	0.946711	0.343786	0.560481
MXAN_RS05405	104.477	3.00138	0.396567	7.56843	3.77774e-14	2.60192e-12
MXAN_RS05410	1627.29	2.28059	0.201248	11.3322	9.08746e-30	1.58765e-27
MXAN_RS05415	1024.78	-0.226313	0.234409	-0.965459	0.334315	0.551266
MXAN_RS05420	348.461	-0.309829	0.205192	-1.50995	0.131057	0.30752
MXAN_RS05425	303.745	0.0450606	0.217802	0.206888	0.836097	0.923795
MXAN_RS05430	167.556	0.337521	0.248145	1.36017	0.173775	0.370352
MXAN_RS05435	1399.24	-0.532849	0.162812	-3.27278	0.00106495	0.00845078
MXAN_RS05440	1277.12	0.202649	0.165958	1.22109	0.222053	0.429721
MXAN_RS05450	248.725	-0.315352	0.220704	-1.42884	0.153049	0.339514
MXAN_RS05455	285.499	-0.248393	0.239362	-1.03773	0.299396	0.518012
MXAN_RS05460	854.734	-0.0492063	0.246929	-0.199273	0.842049	0.928367
MXAN_RS05465	194.12	-1.0205	0.241822	-4.22007	2.4423e-05	0.000392246
MXAN_RS05470	493.002	-0.0614377	0.222407	-0.27624	0.782364	0.893506
MXAN_RS05475	205.747	-0.300208	0.233827	-1.28389	0.19918	0.403366
MXAN_RS05480	66.8972	-0.337552	0.371971	-0.907468	0.364159	0.580955
MXAN_RS05485	230.702	-0.0281025	0.254504	-0.110421	0.912076	0.959635
MXAN_RS05490	893.076	-0.330226	0.253746	-1.3014	0.19312	0.394446
MXAN_RS05495	1680.38	-0.0556388	0.194114	-0.28663	0.774396	0.888515
MXAN_RS05500	932.393	0.31205	0.198896	1.56891	0.11667	0.283098
MXAN_RS05505	144.374	0.315566	0.308862	1.0217	0.306921	0.524946
MXAN_RS05510	44.9574	0.125375	0.42984	0.291678	0.770533	0.886229
MXAN_RS05515	274.724	0.0953441	0.233879	0.407664	0.68352	0.832258
MXAN_RS05520	29902.3	0.447667	0.151685	2.95129	0.00316449	0.0200241
MXAN_RS05525	20889.2	0.400631	0.163783	2.44612	0.0144405	0.0645674
MXAN_RS05530	12953.5	0.44479	0.170099	2.61489	0.00892558	0.045183
MXAN_RS05535	5444.05	0.102742	0.163841	0.627082	0.530606	0.727418
MXAN_RS05540	1136.19	-0.701394	0.182806	-3.83683	0.000124631	0.00150168
MXAN_RS05545	750.878	-0.00695128	0.17408	-0.0399315	0.968148	0.987513
MXAN_RS05550	469.201	-0.355464	0.299385	-1.18732	0.235103	0.444456
MXAN_RS05555	1957.74	0.179824	0.209821	0.857036	0.391425	0.608194
MXAN_RS05560	531.055	0.529836	0.216783	2.44408	0.0145221	0.064892
MXAN_RS05565	833.859	0.523946	0.186937	2.80279	0.00506625	0.0293843
MXAN_RS05570	485.87	0.494285	0.194532	2.5409	0.0110568	0.0530118
MXAN_RS05575	949.213	0.650246	0.177876	3.6556	0.000256577	0.00273085
MXAN_RS05580	592.769	0.268404	0.187909	1.42837	0.153184	0.339604
MXAN_RS05585	18.5716	-0.448793	0.614197	-0.730699	0.464963	0.672291
MXAN_RS05590	689.592	0.0375903	0.199437	0.188482	0.850499	0.932622
MXAN_RS05595	1230.1	0.135713	0.233249	0.581835	0.560678	0.75038
MXAN_RS05600	1673.21	0.131163	0.171185	0.766205	0.443554	0.654683
MXAN_RS05605	2027.72	-0.327653	0.228003	-1.43706	0.150702	0.335971
MXAN_RS05610	886.966	-3.75816	1.49877	-2.5075	0.0121587	0.0566642
MXAN_RS05615	396.697	0.584013	0.405457	1.44038	0.149759	0.3346
MXAN_RS05620	2443.28	0.472445	0.17128	2.75832	0.0058099	0.0327172
MXAN_RS05625	796.579	0.130766	0.203011	0.644134	0.519489	0.718914
MXAN_RS05630	1156.46	0.423947	0.179115	2.3669	0.0179379	0.075582
MXAN_RS05635	138.913	-0.510443	0.273116	-1.86896	0.0616282	0.182565
MXAN_RS05640	303.312	-0.154351	0.246371	-0.626498	0.530988	0.727418
MXAN_RS05645	2012.05	0.48456	0.239708	2.02146	0.0432322	0.143376
MXAN_RS05650	1005.13	0.30891	0.305663	1.01063	0.312196	0.529794
MXAN_RS05655	127.358	-0.858766	0.276201	-3.1092	0.00187592	0.0132517
MXAN_RS05660	420.735	-0.583738	0.19592	-2.97947	0.00288747	0.0186165
MXAN_RS05665	1766.8	0.684549	0.234256	2.92223	0.00347537	0.0216282
MXAN_RS05670	509.921	0.327944	0.310857	1.05497	0.291441	0.508424
MXAN_RS05675	1029.79	0.0590145	0.215026	0.274453	0.783737	0.893817
MXAN_RS05680	292.901	-0.461811	0.216318	-2.13487	0.0327717	0.117255
MXAN_RS05685	394.609	-1.28029	0.216333	-5.91817	3.25539e-09	1.32491e-07
MXAN_RS05690	406.82	0.0753918	0.203684	0.370142	0.711277	0.850063
MXAN_RS05695	189.978	-0.0741208	0.247448	-0.299541	0.764528	0.883135
MXAN_RS05700	220.935	-0.0278053	0.265752	-0.104629	0.91667	0.962208
MXAN_RS05705	100.947	0.0502576	0.298156	0.168561	0.866142	0.940906
MXAN_RS05710	38.8805	-0.146445	0.435514	-0.336257	0.736677	0.865854
MXAN_RS05715	8.38314	-0.641517	0.908806	-0.70589	0.480257	0.685002
MXAN_RS05720	19.0384	-1.06344	0.632871	-1.68034	0.0928922	0.244179
MXAN_RS05725	179.119	-0.0380343	0.274364	-0.138627	0.889745	0.949954
MXAN_RS05730	140.913	-0.544259	0.284428	-1.91352	0.0556812	0.170665
MXAN_RS05735	172.991	-0.160198	0.256751	-0.623942	0.532666	0.728424
MXAN_RS05740	53.6289	-0.420701	0.376426	-1.11762	0.26373	0.477406
MXAN_RS05745	3034.71	0.120313	0.224052	0.536987	0.591276	0.77264
MXAN_RS05750	2851.32	0.0580406	0.168484	0.344487	0.73048	0.86173
MXAN_RS05755	147.248	-0.332118	0.258202	-1.28627	0.198348	0.402256
MXAN_RS05760	2850.39	-0.226564	0.244708	-0.925856	0.354521	0.571301
MXAN_RS05765	882.833	0.548779	0.178869	3.06804	0.00215465	0.014755
MXAN_RS05770	2077.43	0.0888505	0.165237	0.537717	0.590772	0.772552
MXAN_RS05775	2446.97	0.249661	0.180554	1.38275	0.166742	0.359487
MXAN_RS05780	1.16159	-3.54222	2.68237	-1.32055	0.18665	NA
MXAN_RS05785	219.805	-0.168362	0.239308	-0.703534	0.481723	0.686365
MXAN_RS05790	0	NA	NA	NA	NA	NA
MXAN_RS05795	0	NA	NA	NA	NA	NA
MXAN_RS05800	2.01916	0.977824	1.75052	0.558592	0.576441	NA
MXAN_RS05805	15.487	0.00714648	0.678354	0.010535	0.991594	0.996179
MXAN_RS05810	93.6824	-0.548096	0.340531	-1.60954	0.107499	0.267786
MXAN_RS05815	8696.86	0.0145361	0.165155	0.0880152	0.929865	0.968973
MXAN_RS05825	3.08671	1.23667	1.44142	0.857953	0.390918	0.607935
MXAN_RS05830	46.6553	0.020312	0.438844	0.0462853	0.963083	0.984788
MXAN_RS05835	0.939002	-1.25648	3.06967	-0.409322	0.682303	NA
MXAN_RS05840	2.15569	-0.760157	1.70927	-0.444726	0.656518	NA
MXAN_RS05845	3.26573	0.481407	1.38631	0.347259	0.728397	0.860901
MXAN_RS05850	6.71156	-0.0894233	0.971946	-0.0920044	0.926695	0.967874
MXAN_RS05855	8.25491	0.145632	0.880315	0.165432	0.868604	0.941216
MXAN_RS05860	16.951	0.524613	0.649967	0.807138	0.419587	0.633902
MXAN_RS05865	6.82145	-0.620929	0.976557	-0.635835	0.524884	0.723167
MXAN_RS05870	0.962402	-1.30618	2.68145	-0.487118	0.626175	NA
MXAN_RS05875	0.852511	3.32655	3.60407	0.922999	0.356008	NA
MXAN_RS05880	0.717484	-0.78052	2.95818	-0.263851	0.791895	NA
MXAN_RS05885	0	NA	NA	NA	NA	NA
MXAN_RS05890	0.218277	-1.18535	4.99377	-0.237367	0.812372	NA
MXAN_RS05895	2.20423	3.06816	2.22125	1.38127	0.167195	NA
MXAN_RS05900	8.14178	0.585023	0.915851	0.638775	0.522969	0.721639
MXAN_RS05905	6.25591	-0.139221	1.06275	-0.131	0.895775	0.953833
MXAN_RS05910	0.975014	0.18661	2.60669	0.0715889	0.942929	NA
MXAN_RS05915	28.9977	0.311996	0.52971	0.588995	0.555865	0.745629
MXAN_RS05920	0.502448	0.295273	3.81727	0.0773519	0.938344	NA
MXAN_RS05925	0.25753	1.65825	4.99389	0.332055	0.739847	NA
MXAN_RS05930	2.20143	-0.00198363	1.97208	-0.00100586	0.999197	NA
MXAN_RS05935	0	NA	NA	NA	NA	NA
MXAN_RS05940	572.064	1.20564	0.236601	5.09568	3.47493e-07	9.50036e-06
MXAN_RS05945	587.817	0.585093	0.181234	3.22839	0.0012449	0.00957809
MXAN_RS05950	492.649	-0.0157101	0.198359	-0.0792002	0.936873	0.973288
MXAN_RS05955	4720.68	-0.645572	0.181194	-3.56287	0.000366825	0.00359448
MXAN_RS05960	33.8379	-1.40879	0.495855	-2.84113	0.00449539	0.0267668
MXAN_RS05965	734.929	0.108045	0.188584	0.572929	0.566693	0.754057
MXAN_RS05970	44.4215	-0.321509	0.415531	-0.773732	0.439089	0.650909
MXAN_RS05975	49.6106	-0.377153	0.429444	-0.878236	0.379815	0.597648
MXAN_RS05980	274.545	-1.27865	0.218954	-5.83979	5.2268e-09	2.07998e-07
MXAN_RS05985	567.505	0.137305	0.184363	0.744757	0.456418	0.664945
MXAN_RS06000	140.929	-0.327965	0.266738	-1.22954	0.218869	0.42683
MXAN_RS06005	124.544	-0.986598	0.283906	-3.47509	0.000510683	0.00472149
MXAN_RS06010	15193.4	0.330506	0.162119	2.03867	0.0414832	0.139439
MXAN_RS06015	432.18	0.404566	0.194645	2.07848	0.0376653	0.130353
MXAN_RS06020	31.175	-0.862705	0.503441	-1.71362	0.086599	0.232412
MXAN_RS06025	20.8457	-0.123877	0.589334	-0.210198	0.833513	0.922017
MXAN_RS06030	8882.03	0.332152	0.148773	2.23261	0.0255749	0.0979641
MXAN_RS06035	104.123	-0.403855	0.290387	-1.39075	0.164302	0.355557
MXAN_RS06040	251.307	-0.977116	0.23345	-4.18555	2.84473e-05	0.00044686
MXAN_RS06050	56.7396	0.241858	0.371468	0.651087	0.514991	0.714483
MXAN_RS06055	164.885	0.255002	0.253089	1.00756	0.313666	0.531798
MXAN_RS06060	228.765	0.325448	0.229233	1.41973	0.155687	0.342923
MXAN_RS06065	298.257	-0.306684	0.249699	-1.22822	0.219366	0.427105
MXAN_RS06070	1938.4	-0.870083	0.219688	-3.96053	7.47836e-05	0.000976367
MXAN_RS06075	257.782	-1.97046	0.249915	-7.88453	3.15716e-15	2.45812e-13
MXAN_RS06080	153.834	-2.33223	0.305605	-7.6315	2.32033e-14	1.66205e-12
MXAN_RS06085	217.995	-0.0186197	0.307426	-0.0605665	0.951704	0.980245
MXAN_RS06090	50.1657	-0.953343	0.444555	-2.14449	0.0319939	0.115175
MXAN_RS06095	440.159	-0.249244	0.20491	-1.21636	0.223848	0.431957
MXAN_RS06100	510.206	0.302862	0.203398	1.48901	0.136484	0.314961
MXAN_RS06105	39339.9	0.624943	0.155057	4.03042	5.56771e-05	0.000762553
MXAN_RS06110	1153.04	-0.618598	0.250727	-2.46721	0.0136169	0.0619286
MXAN_RS06115	140.375	-0.261484	0.261309	-1.00067	0.316988	0.535641
MXAN_RS06120	481.293	-0.412655	0.228905	-1.80274	0.0714294	0.203682
MXAN_RS06125	199.204	0.31679	0.274268	1.15504	0.248075	0.458334
MXAN_RS06130	981.036	0.413661	0.197494	2.09455	0.0362114	0.126652
MXAN_RS06135	15.5428	-0.265338	0.657813	-0.403363	0.686681	0.834809
MXAN_RS06140	56.4869	0.138395	0.383632	0.36075	0.718286	0.854849
MXAN_RS06145	183.847	-0.254468	0.250452	-1.01604	0.309613	0.527424
MXAN_RS06150	305.046	-0.289392	0.206667	-1.40028	0.161429	0.351955
MXAN_RS06155	6815.6	-0.253839	0.160285	-1.58367	0.113268	0.27751
MXAN_RS06160	466.662	0.697505	0.194442	3.58721	0.000334238	0.00335315
MXAN_RS06165	90.7669	0.147434	0.446927	0.329885	0.741487	0.867997
MXAN_RS06170	143.103	-0.00336484	0.267669	-0.0125709	0.98997	0.99539
MXAN_RS06175	17466.2	0.27491	0.176954	1.55357	0.120288	0.288979
MXAN_RS06180	853.629	-0.65507	0.181785	-3.60355	0.000313901	0.00317133
MXAN_RS06185	2031.21	-0.470053	0.177804	-2.64365	0.00820175	0.0424488
MXAN_RS06190	253.907	-0.211046	0.219485	-0.961552	0.336275	0.553224
MXAN_RS06195	170.415	-0.071398	0.270384	-0.264062	0.791732	0.898618
MXAN_RS06200	2899.61	0.139325	0.157429	0.885003	0.376155	0.593611
MXAN_RS06205	8734.03	0.224002	0.151292	1.48059	0.138715	0.318364
MXAN_RS06210	9384.15	-0.176015	0.184697	-0.952995	0.340592	0.557255
MXAN_RS06215	1890.36	-0.466675	0.171087	-2.7277	0.00637777	0.0349497
MXAN_RS06220	290.62	-0.90298	0.214689	-4.206	2.59935e-05	0.000412867
MXAN_RS06225	985.578	-0.0272631	0.174804	-0.155963	0.876062	0.94478
MXAN_RS06230	825.1	0.215041	0.193342	1.11223	0.266038	0.480599
MXAN_RS06235	486.248	0.342196	0.213571	1.60226	0.109099	0.270969
MXAN_RS06240	3146.79	0.190967	0.160457	1.19014	0.23399	0.443523
MXAN_RS06245	1134.05	0.153963	0.210552	0.731235	0.464636	0.672089
MXAN_RS06250	324.066	-0.458707	0.211435	-2.16949	0.0300456	0.110993
MXAN_RS06255	2095.22	0.292706	0.237341	1.23327	0.217474	0.424852
MXAN_RS06260	147.976	-0.549214	0.292993	-1.8745	0.0608618	0.181119
MXAN_RS06265	342.982	-0.174907	0.213852	-0.817888	0.413421	0.628115
MXAN_RS06270	615.537	-0.81779	0.327791	-2.49485	0.012601	0.0583457
MXAN_RS06275	84.0584	-1.58499	0.380609	-4.16435	3.1224e-05	0.0004779
MXAN_RS06280	30.0181	-0.462197	0.493483	-0.936602	0.348963	0.56591
MXAN_RS06285	11.534	-0.602762	0.783924	-0.768903	0.441951	0.653394
MXAN_RS06290	1964.9	-0.0633068	0.172416	-0.367174	0.713489	0.851458
MXAN_RS06295	198.111	-0.587026	0.242863	-2.41711	0.0156444	0.0686647
MXAN_RS06300	298.701	0.231601	0.243069	0.95282	0.340681	0.557273
MXAN_RS06305	1032.52	0.203433	0.166931	1.21867	0.22297	0.430727
MXAN_RS06310	424.544	-0.105312	0.215983	-0.487597	0.625835	0.794007
MXAN_RS06315	1019.67	0.0919923	0.171151	0.537492	0.590928	0.772552
MXAN_RS06320	641.048	0.112953	0.186477	0.605719	0.544701	0.738195
MXAN_RS06325	2191.91	0.197165	0.170656	1.15533	0.247955	0.458334
MXAN_RS06330	3233.59	0.257927	0.153129	1.68438	0.0921092	0.243012
MXAN_RS06335	344.693	-0.200585	0.219132	-0.915362	0.360001	0.576888
MXAN_RS06340	869.336	-0.0684681	0.171038	-0.400309	0.688929	0.83584
MXAN_RS06345	1078.04	0.0211471	0.177529	0.119119	0.905181	0.958151
MXAN_RS06350	13209.2	0.290536	0.182064	1.59579	0.110535	0.273209
MXAN_RS06355	1212.76	-0.430758	0.167823	-2.56674	0.0102661	0.0503325
MXAN_RS06360	1768.48	-0.447469	0.272772	-1.64045	0.100911	0.256685
MXAN_RS06365	5568.46	0.0614923	0.175992	0.349405	0.726786	0.859496
MXAN_RS06370	3345.37	0.423619	0.189695	2.23315	0.0255389	0.0978785
MXAN_RS06375	7564.05	0.517522	0.166156	3.11468	0.00184142	0.0130466
MXAN_RS06380	1608.54	0.168533	0.183658	0.917645	0.358805	0.575615
MXAN_RS06385	3936.58	-0.614854	0.182428	-3.3704	0.00075059	0.00641584
MXAN_RS06390	1577.35	-0.970997	0.190285	-5.10285	3.3458e-07	9.22495e-06
MXAN_RS06395	21.8542	-2.00638	0.675297	-2.97111	0.00296729	0.0190796
MXAN_RS06400	22.3177	-0.653668	0.572316	-1.14214	0.253394	0.465162
MXAN_RS06405	656.005	0.416441	0.237097	1.75642	0.0790173	0.218449
MXAN_RS06410	216.374	0.536226	0.263824	2.03252	0.0421014	0.140927
MXAN_RS06415	74.4691	0.589372	0.35952	1.63933	0.101145	0.257097
MXAN_RS06420	1044.33	0.360458	0.2293	1.57199	0.115952	0.281738
MXAN_RS06425	536.591	0.467933	0.221367	2.11383	0.0345297	0.121482
MXAN_RS06430	214.081	0.469233	0.287069	1.63457	0.10214	0.258253
MXAN_RS06435	771.089	0.243704	0.314868	0.773987	0.438938	0.65089
MXAN_RS06440	283.797	-0.343843	0.335079	-1.02615	0.304819	0.523491
MXAN_RS06445	772.541	-0.111339	0.224106	-0.496817	0.619318	0.790707
MXAN_RS06450	517.539	0.101946	0.294383	0.346304	0.729114	0.86097
MXAN_RS06455	418.092	0.695113	0.282406	2.46139	0.0138399	0.0627439
MXAN_RS06460	475.817	0.446207	0.229651	1.94298	0.0520192	0.16357
MXAN_RS06465	290.834	-0.0226832	0.251644	-0.0901401	0.928176	0.968326
MXAN_RS06470	497.107	0.214688	0.198824	1.07979	0.280237	0.495271
MXAN_RS06475	416.752	-0.118472	0.260333	-0.455077	0.649054	0.810243
MXAN_RS06480	70.5956	0.294741	0.403358	0.730717	0.464952	0.672291
MXAN_RS06485	213.395	-0.438332	0.231085	-1.89684	0.0578486	0.174987
MXAN_RS06490	230.714	-0.0899096	0.250539	-0.358864	0.719697	0.854933
MXAN_RS06495	1133.18	0.4564	0.190106	2.40077	0.0163607	0.0710593
MXAN_RS06500	344.226	-0.432306	0.223572	-1.93363	0.0531584	0.165911
MXAN_RS06505	26837.1	0.398147	0.197045	2.02059	0.0433227	0.1436
MXAN_RS06510	638.834	0.00577864	0.201987	0.028609	0.977176	0.991027
MXAN_RS06515	130.441	-0.0526437	0.316759	-0.166195	0.868004	0.940906
MXAN_RS06520	50.5868	-0.0478703	0.423591	-0.113011	0.910022	0.958867
MXAN_RS06525	486.86	-0.3299	0.196926	-1.67525	0.0938857	0.245529
MXAN_RS06530	83.9562	-0.314114	0.324036	-0.969378	0.332357	0.549781
MXAN_RS06535	930.687	0.276925	0.176728	1.56696	0.117125	0.283721
MXAN_RS06540	3735.12	0.793524	0.250187	3.17172	0.00151537	0.0112834
MXAN_RS06545	347.259	-0.319583	0.212974	-1.50057	0.133466	0.311002
MXAN_RS06550	430.389	-0.662384	0.198791	-3.33207	0.000862041	0.00716334
MXAN_RS06555	1170.3	0.271584	0.167597	1.62046	0.105134	0.263405
MXAN_RS06560	1278.39	-0.443456	0.170266	-2.60448	0.00920129	0.0462518
MXAN_RS06565	1292.71	0.109198	0.164174	0.665136	0.505963	0.707993
MXAN_RS06570	255.517	0.59916	0.231659	2.58638	0.00969887	0.0483123
MXAN_RS06575	1191.49	-0.683248	0.165357	-4.13196	3.59685e-05	0.000534528
MXAN_RS06580	150.076	0.075419	0.286938	0.262841	0.792673	0.899544
MXAN_RS06585	61.5096	-0.45661	0.355212	-1.28546	0.198633	0.402719
MXAN_RS06590	4032.5	-0.281243	0.169349	-1.66072	0.0967687	0.250056
MXAN_RS06595	745.017	-1.65483	0.272225	-6.07891	1.21002e-09	5.06865e-08
MXAN_RS06600	11928.7	0.510903	0.180207	2.83509	0.00458128	0.0271653
MXAN_RS06605	2487.88	-0.294896	0.21826	-1.35112	0.176657	0.373934
MXAN_RS06610	106244	0.580665	0.155417	3.73618	0.000186836	0.00209444
MXAN_RS06615	6976.18	0.603938	0.158895	3.80085	0.000144198	0.00169883
MXAN_RS06620	16071.1	0.64648	0.174819	3.698	0.000217305	0.00238736
MXAN_RS06625	6155.28	0.622162	0.199087	3.12507	0.00177764	0.0127131
MXAN_RS06630	4376.54	0.547779	0.222735	2.45933	0.0139197	0.0629859
MXAN_RS06635	10771.9	1.23561	0.283236	4.36248	1.28595e-05	0.000225766
MXAN_RS06640	173.501	-0.246962	0.264668	-0.9331	0.350768	0.567508
MXAN_RS06645	279.716	0.203898	0.251796	0.809776	0.418069	0.63298
MXAN_RS06650	113.821	0.0986893	0.287557	0.3432	0.731448	0.862305
MXAN_RS06655	2751.31	0.625949	0.272643	2.29586	0.021684	0.0868695
MXAN_RS06660	276.553	0.0522503	0.215547	0.242408	0.808464	0.907685
MXAN_RS06665	306.38	-0.739896	0.233428	-3.1697	0.00152598	0.0113153
MXAN_RS06670	206.761	-1.40435	0.247714	-5.66923	1.43439e-08	5.3236e-07
MXAN_RS06675	1795.2	-0.517514	0.250064	-2.06952	0.0384969	0.132066
MXAN_RS06680	216.355	-0.455153	0.247726	-1.83733	0.0661615	0.19224
MXAN_RS06685	255.076	-0.341071	0.226173	-1.50801	0.131553	0.308344
MXAN_RS06690	5586.09	-0.433496	0.246154	-1.76108	0.078225	0.217318
MXAN_RS06695	571.017	-0.0884198	0.257059	-0.343966	0.730872	0.862051
MXAN_RS06700	86.1744	-0.63366	0.313471	-2.02143	0.043235	0.143376
MXAN_RS06705	516.863	0.186839	0.191543	0.975439	0.329343	0.547669
MXAN_RS06710	441.75	0.861801	1.22541	0.703277	0.481883	0.686365
MXAN_RS06715	9693.15	0.213192	0.210103	1.0147	0.310248	0.528239
MXAN_RS06720	17313.5	0.430529	0.186836	2.30431	0.021205	0.0855662
MXAN_RS06725	4820.59	-0.462731	0.194571	-2.37821	0.017397	0.0742327
MXAN_RS06730	7092.09	0.22098	0.15129	1.46064	0.144115	0.326469
MXAN_RS06735	8468.49	0.213009	0.161808	1.31643	0.188029	0.389263
MXAN_RS06740	156.194	-0.420491	0.261336	-1.60901	0.107614	0.267933
MXAN_RS06745	2941.59	0.193469	0.162828	1.18818	0.234763	0.444249
MXAN_RS06750	325.624	0.0118206	0.223448	0.0529008	0.957811	0.982641
MXAN_RS06755	235.756	-0.424132	0.230696	-1.83849	0.0659902	0.191993
MXAN_RS06760	1047.16	0.570588	0.167292	3.41074	0.000647869	0.0057081
MXAN_RS06765	675.733	-0.438198	0.192653	-2.27455	0.0229332	0.0902586
MXAN_RS06770	247.157	-0.578111	0.222166	-2.60216	0.0092639	0.0465339
MXAN_RS06775	33156.9	0.513621	0.151405	3.39238	0.000692894	0.006016
MXAN_RS06780	794.138	-0.218746	0.179409	-1.21926	0.222745	0.430525
MXAN_RS06785	1098.07	0.310413	0.177859	1.74528	0.0809369	0.221392
MXAN_RS06790	1480.23	0.40438	0.163769	2.46921	0.0135413	0.0616634
MXAN_RS06795	650.618	-0.342676	0.186487	-1.83753	0.066131	0.19224
MXAN_RS06800	909.245	-0.131891	0.169189	-0.779547	0.435657	0.648557
MXAN_RS06805	39.1084	-1.49879	0.48114	-3.11508	0.00183895	0.013042
MXAN_RS06810	883.163	0.198742	0.184387	1.07785	0.281099	0.496183
MXAN_RS06815	53.281	-0.729077	0.490904	-1.48517	0.137498	0.316892
MXAN_RS06820	31.3866	-0.119606	0.512966	-0.233165	0.815633	0.912329
MXAN_RS06825	129.932	0.172812	0.280245	0.616647	0.537467	0.732613
MXAN_RS06830	2738.03	0.322919	0.250189	1.2907	0.196808	0.400446
MXAN_RS06835	2583.77	0.191869	0.19694	0.974249	0.329933	0.548331
MXAN_RS06840	364.051	-0.408249	0.200938	-2.03172	0.0421818	0.140927
MXAN_RS06845	2807.31	0.0599836	0.212292	0.282552	0.77752	0.890234
MXAN_RS06850	253.718	1.18496	0.247469	4.7883	1.68204e-06	3.96807e-05
MXAN_RS06855	162.579	0.127609	0.274248	0.465305	0.641713	0.805437
MXAN_RS06860	216.045	-0.429531	0.273414	-1.57099	0.116185	0.282208
MXAN_RS06865	624.307	0.32909	0.226262	1.45447	0.145817	0.328559
MXAN_RS06870	5022.23	-0.112795	0.217792	-0.517903	0.604526	0.781573
MXAN_RS06875	1735.19	0.032287	0.225201	0.14337	0.885998	0.949237
MXAN_RS06880	6392.37	0.151856	0.15392	0.986595	0.323841	0.54198
MXAN_RS06885	617.656	0.0492362	0.203282	0.242207	0.80862	0.907717
MXAN_RS06890	59.8238	-0.0658228	0.360265	-0.182707	0.855028	0.935055
MXAN_RS06895	10.5554	-1.73994	0.868263	-2.00393	0.0450771	0.14737
MXAN_RS06900	596.519	-0.403208	0.19272	-2.0922	0.0364206	0.127135
MXAN_RS06905	517.754	-0.233401	0.210485	-1.10887	0.267485	0.482132
MXAN_RS06910	5885.64	0.253283	0.174114	1.45469	0.145755	0.328559
MXAN_RS06915	818.964	-0.508408	0.1869	-2.72021	0.00652413	0.035516
MXAN_RS06920	2730.89	0.605758	0.194117	3.12059	0.00180492	0.0128515
MXAN_RS06925	811.311	-0.300908	0.200902	-1.49778	0.13419	0.31218
MXAN_RS06930	1131.62	0.209286	0.184663	1.13334	0.257071	0.469745
MXAN_RS06935	1128.42	-0.205692	0.177692	-1.15758	0.247036	0.45724
MXAN_RS06940	136.928	-0.0336241	0.26293	-0.127882	0.898242	0.95471
MXAN_RS06945	169.809	0.294128	0.247569	1.18807	0.234808	0.444249
MXAN_RS06950	233.486	-1.12258	0.236427	-4.74808	2.05355e-06	4.72977e-05
MXAN_RS06955	4686.01	-0.306545	0.150853	-2.03208	0.0421454	0.140927
MXAN_RS06960	627.173	-0.171629	0.182699	-0.939406	0.347522	0.564212
MXAN_RS06965	493.956	0.240054	0.22986	1.04435	0.296325	0.514189
MXAN_RS06970	1845.16	-0.0992523	0.174187	-0.569802	0.568812	0.755476
MXAN_RS06975	205.563	-0.275725	0.257102	-1.07243	0.283526	0.499594
MXAN_RS06980	161.983	-0.34073	0.251465	-1.35498	0.175424	0.372093
MXAN_RS06985	1318.88	-0.00522189	0.233106	-0.0224013	0.982128	0.99224
MXAN_RS06990	194.385	0.524096	0.238271	2.19958	0.0278368	0.104834
MXAN_RS06995	354.841	0.0830174	0.210103	0.395126	0.69275	0.838458
MXAN_RS07000	47.2884	-0.324201	0.401782	-0.806907	0.41972	0.633902
MXAN_RS07005	1016.88	-1.86314	0.975727	-1.90949	0.0561988	0.171518
MXAN_RS07010	653.482	-0.720377	0.185827	-3.8766	0.000105924	0.00131175
MXAN_RS07015	1488.35	0.334783	0.165919	2.01774	0.043618	0.14414
MXAN_RS07020	7362.53	0.697478	0.167426	4.16589	3.10142e-05	0.000476727
MXAN_RS07025	9362.18	0.522637	0.158935	3.28836	0.00100773	0.00809233
MXAN_RS07030	6897.18	0.490305	0.149442	3.28092	0.0010347	0.00827336
MXAN_RS07035	28514.6	0.460462	0.184332	2.49799	0.0124898	0.0579433
MXAN_RS07040	5256.27	0.505224	0.190729	2.64891	0.00807527	0.0419457
MXAN_RS07045	202.628	-0.60296	0.234062	-2.57607	0.00999301	0.0493655
MXAN_RS07050	6232.83	0.337213	0.151613	2.22418	0.0261366	0.0997956
MXAN_RS07055	894.546	-0.00666159	0.182155	-0.036571	0.970827	0.989194
MXAN_RS07060	5333.84	0.345025	0.25138	1.37252	0.1699	0.364558
MXAN_RS07065	263.561	-0.241236	0.236972	-1.018	0.308679	0.52657
MXAN_RS07070	315.463	-2.52778	0.237098	-10.6613	1.54369e-26	2.25662e-24
MXAN_RS07075	315.528	0.396897	0.228935	1.73367	0.0829768	0.225223
MXAN_RS07080	13.1714	-1.72275	0.929822	-1.85277	0.0639147	0.187632
MXAN_RS07085	1688.74	0.352701	0.185896	1.8973	0.057788	0.174878
MXAN_RS07090	1511.71	0.207087	0.183751	1.127	0.259742	0.473297
MXAN_RS07095	285.946	-0.143769	0.229571	-0.626252	0.53115	0.727418
MXAN_RS07100	728.681	-0.393543	0.203233	-1.93641	0.0528175	0.165136
MXAN_RS07105	1174.39	0.214267	0.167279	1.2809	0.20023	0.403787
MXAN_RS07110	53.6356	-0.871378	0.43593	-1.99889	0.04562	0.148535
MXAN_RS07115	230.363	-0.0505445	0.265308	-0.190513	0.848907	0.932483
MXAN_RS07120	66.7734	-0.633036	0.407503	-1.55345	0.120315	0.288979
MXAN_RS07125	1531.56	0.465787	0.202814	2.29662	0.0216407	0.0867443
MXAN_RS07130	4813.26	0.237099	0.151725	1.56269	0.118126	0.285472
MXAN_RS07135	1508.24	-0.598511	0.177488	-3.37213	0.000745897	0.00638334
MXAN_RS07140	651.564	0.573078	0.180855	3.16871	0.00153117	0.0113385
MXAN_RS07145	123.402	0.139215	0.280166	0.496901	0.619259	0.790707
MXAN_RS07150	755.028	0.297197	0.196056	1.51587	0.129551	0.305054
MXAN_RS07155	244.387	-0.909479	0.302469	-3.00685	0.00263972	0.0173312
MXAN_RS07160	722.175	-0.511891	0.175901	-2.9101	0.00361308	0.0222341
MXAN_RS07165	1330.56	0.388771	0.182365	2.13184	0.0330203	0.117967
MXAN_RS07170	1327.06	0.499857	0.171374	2.91676	0.0035369	0.021897
MXAN_RS07175	700.291	0.516705	0.18972	2.72352	0.0064591	0.0353179
MXAN_RS07180	301.641	-0.698699	0.214973	-3.25018	0.00115334	0.00903868
MXAN_RS07185	596.591	-0.0373255	0.201074	-0.18563	0.852735	0.933966
MXAN_RS07190	170.458	-0.683017	0.26528	-2.5747	0.0100327	0.0495245
MXAN_RS07195	581.739	0.310949	0.196863	1.57952	0.114216	0.279321
MXAN_RS07200	112.513	-0.119229	0.283939	-0.419911	0.67455	0.827267
MXAN_RS07205	1473.21	0.203561	0.160806	1.26588	0.205557	0.410374
MXAN_RS07210	227.199	-0.247293	0.326924	-0.756425	0.449394	0.659406
MXAN_RS07215	94.9635	0.0251192	0.497925	0.0504477	0.959766	0.983238
MXAN_RS07220	10.3539	0.718242	1.01499	0.707634	0.479173	0.684056
MXAN_RS07225	0.985801	-1.34368	2.66994	-0.503263	0.61478	NA
MXAN_RS07230	4.5948	-1.66567	1.2999	-1.28139	0.200058	0.40378
MXAN_RS07235	5.96304	0.954858	1.35547	0.70445	0.481153	0.68587
MXAN_RS07240	4.6016	0.578169	1.20926	0.478117	0.632567	0.798709
MXAN_RS07245	20.4385	-0.122282	0.821643	-0.148826	0.881691	0.946848
MXAN_RS07250	1440.49	0.429461	0.161475	2.65961	0.00782318	0.0407841
MXAN_RS07255	313.571	0.586015	0.211927	2.76517	0.00568936	0.0322157
MXAN_RS07260	54.5966	-0.050254	0.429245	-0.117075	0.9068	0.958867
MXAN_RS07265	398.01	0.503502	0.219607	2.29274	0.0218629	0.0873408
MXAN_RS07270	100.06	0.371987	0.292408	1.27215	0.20332	0.407836
MXAN_RS07275	367.824	0.348603	0.198	1.76062	0.0783028	0.217318
MXAN_RS07280	14.7313	0.101116	0.680584	0.148572	0.881892	0.946848
MXAN_RS07285	10.5337	2.24065	0.872559	2.56791	0.0102314	0.0501971
MXAN_RS07290	634.224	1.90081	0.210046	9.04948	1.43646e-19	1.46991e-17
MXAN_RS07295	9.16554	-0.730206	0.907786	-0.804381	0.421177	0.635536
MXAN_RS07300	728.478	-0.491896	0.202635	-2.4275	0.0152032	0.0672046
MXAN_RS07305	293.607	-0.507024	0.232939	-2.17664	0.0295075	0.109514
MXAN_RS07310	9.62864	-0.410581	0.895124	-0.458686	0.64646	0.808729
MXAN_RS07315	2.13229	-0.741627	1.78378	-0.415761	0.677585	NA
MXAN_RS07320	36.3405	-0.0266674	0.472208	-0.0564738	0.954964	0.981548
MXAN_RS07325	111.167	0.547324	0.363097	1.50738	0.131714	0.308525
MXAN_RS07330	70.1404	-0.135294	0.349725	-0.386858	0.698861	0.841376
MXAN_RS07335	970.655	0.149584	0.179919	0.831394	0.405751	0.621423
MXAN_RS07340	1095.57	-0.0853643	0.170196	-0.501564	0.615974	0.789306
MXAN_RS07345	795.663	-0.0882084	0.207683	-0.424726	0.671037	0.825174
MXAN_RS07350	267.06	-0.115654	0.221779	-0.521482	0.602031	0.780234
MXAN_RS07355	540.558	-0.0994381	0.222606	-0.446699	0.655092	0.812541
MXAN_RS07360	157.49	-0.393963	0.258677	-1.52299	0.127761	0.30213
MXAN_RS07365	374.84	0.0888902	0.203676	0.436429	0.662525	0.818925
MXAN_RS07370	225.492	-0.501238	0.226077	-2.21711	0.0266156	0.101032
MXAN_RS07375	189.844	-0.210286	0.239165	-0.879253	0.379264	0.59707
MXAN_RS07380	3242.28	0.320877	0.156973	2.04416	0.040938	0.138105
MXAN_RS07385	951.136	0.0256281	0.168427	0.152161	0.87906	0.945877
MXAN_RS07390	24.546	-1.41298	0.569526	-2.48098	0.0131022	0.0601609
MXAN_RS07395	724.24	-0.451729	0.180172	-2.50721	0.0121688	0.0566742
MXAN_RS07400	477.935	-1.0771	0.208417	-5.16802	2.36591e-07	6.80602e-06
MXAN_RS07405	3861.08	-0.0681935	0.160539	-0.424778	0.670999	0.825174
MXAN_RS07410	5068.14	-0.229238	0.163758	-1.39986	0.161556	0.351955
MXAN_RS07415	590.159	0.11378	0.209794	0.542343	0.587582	0.770835
MXAN_RS07420	2005.95	0.378733	0.208518	1.8163	0.069324	0.199185
MXAN_RS07425	1655.73	0.664561	0.173996	3.8194	0.000133777	0.00159707
MXAN_RS07430	307.433	0.424647	0.213964	1.98466	0.0471819	0.152167
MXAN_RS07435	134.908	-0.697808	0.269773	-2.58665	0.00969147	0.048309
MXAN_RS07440	19753.1	0.0934728	0.149391	0.625692	0.531517	0.727418
MXAN_RS07445	5263.29	-0.134088	0.195784	-0.684874	0.493423	0.695352
MXAN_RS07450	3652.49	0.103031	0.187769	0.548712	0.583203	0.766716
MXAN_RS07455	308.358	-0.316083	0.232716	-1.35823	0.174389	0.371008
MXAN_RS07460	277.812	-0.0535522	0.212239	-0.25232	0.800793	0.904032
MXAN_RS07465	210.394	-0.585569	0.245519	-2.38502	0.0170781	0.0730767
MXAN_RS07470	884.349	-0.24779	0.177768	-1.3939	0.163348	0.354564
MXAN_RS07475	55.4433	0.518752	0.384949	1.34759	0.177791	0.375453
MXAN_RS07480	163.547	0.419202	0.272341	1.53925	0.123742	0.294474
MXAN_RS07485	5.51977	-1.28319	1.12562	-1.13999	0.254292	0.466094
MXAN_RS07490	50.5192	-0.026301	0.405689	-0.0648304	0.948309	0.978559
MXAN_RS07495	50.5361	0.592929	0.394741	1.50207	0.133079	0.310502
MXAN_RS07500	78.0586	-0.128436	0.328528	-0.390945	0.695838	0.83975
MXAN_RS07505	2732.41	0.329349	0.229229	1.43677	0.150783	0.336047
MXAN_RS07510	1327.52	0.586655	0.173311	3.38499	0.000711813	0.00613564
MXAN_RS07515	219.089	-0.423176	0.226924	-1.86484	0.0622041	0.183588
MXAN_RS07520	705.842	0.145981	0.174824	0.835017	0.403708	0.619855
MXAN_RS07525	503.416	-0.490367	0.195116	-2.51321	0.0119639	0.0559016
MXAN_RS07530	386.547	-0.736458	0.259289	-2.8403	0.0045071	0.0268143
MXAN_RS07535	1277.99	-0.0736055	0.176669	-0.41663	0.676949	0.828604
MXAN_RS07540	5150.86	-0.0934047	0.183345	-0.509447	0.610439	0.785124
MXAN_RS07545	533.965	-0.15088	0.183229	-0.823449	0.410252	0.625908
MXAN_RS07550	97.3471	-0.225897	0.295829	-0.763606	0.445102	0.656025
MXAN_RS07555	416.874	0.725441	0.281552	2.57658	0.00997825	0.0493387
MXAN_RS07560	260.379	-0.31112	0.220228	-1.41272	0.157739	0.345742
MXAN_RS07565	124.071	-0.690431	0.280923	-2.45773	0.013982	0.0631481
MXAN_RS07570	289.572	0.590589	0.219918	2.6855	0.00724215	0.0384548
MXAN_RS07575	142.68	0.0954208	0.281789	0.338625	0.734892	0.864657
MXAN_RS07580	656.064	0.0318465	0.178327	0.178584	0.858264	0.936715
MXAN_RS07585	3508.72	0.923393	0.174737	5.28448	1.2606e-07	3.79398e-06
MXAN_RS07590	2238.04	0.479245	0.247131	1.93923	0.052473	0.164492
MXAN_RS07595	5227.63	0.139918	0.1972	0.709527	0.477998	0.68314
MXAN_RS07600	35891.9	0.577585	0.146968	3.93001	8.49433e-05	0.00109237
MXAN_RS07605	394.073	-0.199985	0.280274	-0.713533	0.475516	0.680951
MXAN_RS07610	184.546	-0.210027	0.246607	-0.85167	0.394397	0.611354
MXAN_RS07615	120.459	0.279403	0.279997	0.997878	0.318338	0.536658
MXAN_RS07620	213.749	-0.138697	0.247078	-0.56135	0.574559	0.76107
MXAN_RS07625	1923.16	0.41998	0.161614	2.59867	0.0093587	0.0469114
MXAN_RS07630	1119.74	-0.29894	0.178572	-1.67405	0.0941203	0.246052
MXAN_RS07635	1940.39	0.422354	0.161862	2.60934	0.0090716	0.0457605
MXAN_RS07640	1848.33	0.221614	0.185452	1.19499	0.23209	0.441659
MXAN_RS07645	2841.9	-0.0693577	0.158533	-0.437496	0.661751	0.818392
MXAN_RS07650	235.404	0.301914	0.234668	1.28656	0.198249	0.402256
MXAN_RS07655	319.293	-0.30144	0.230577	-1.30733	0.1911	0.392076
MXAN_RS07660	7.15468	-0.791601	1.10915	-0.713702	0.475411	0.680938
MXAN_RS07665	72.5292	-1.17381	0.353347	-3.32197	0.000893849	0.00736783
MXAN_RS07670	215.968	-1.05175	0.855512	-1.22939	0.218927	0.42683
MXAN_RS07675	36.8926	-1.70832	0.47101	-3.62693	0.00028681	0.00293585
MXAN_RS07680	1423.49	0.15638	0.166955	0.936659	0.348934	0.56591
MXAN_RS07685	488.202	-1.47435	0.34138	-4.31881	1.56875e-05	0.000268826
MXAN_RS07690	196.531	-0.17689	0.241187	-0.733416	0.463305	0.671142
MXAN_RS07695	59.6831	-0.304745	0.3743	-0.814174	0.415545	0.630224
MXAN_RS07700	7.69736	-0.235963	0.919819	-0.256532	0.79754	0.902208
MXAN_RS07705	88.7251	0.00871309	0.318273	0.0273762	0.97816	0.991027
MXAN_RS07710	685.501	-0.0993918	0.229556	-0.432974	0.665034	0.821175
MXAN_RS07715	88.1037	-1.08081	0.325964	-3.31572	0.000914067	0.00749512
MXAN_RS07720	143.467	-0.5674	0.268152	-2.11597	0.0343477	0.121079
MXAN_RS07725	178.468	0.000695846	0.25467	0.00273235	0.99782	0.998539
MXAN_RS07730	970.787	0.307943	0.17399	1.76989	0.0767455	0.214286
MXAN_RS07735	6857.22	0.391953	0.163172	2.40209	0.0163018	0.0709136
MXAN_RS07740	1114.38	0.198318	0.192547	1.02997	0.303023	0.521584
MXAN_RS07745	2770.39	0.0867307	0.186524	0.464983	0.641944	0.805437
MXAN_RS07750	408.229	-0.511569	0.196965	-2.59727	0.00939691	0.04707
MXAN_RS07755	140.144	-0.797799	0.284729	-2.80196	0.00507929	0.0294276
MXAN_RS07760	630.685	0.231155	0.180091	1.28355	0.199301	0.403366
MXAN_RS07765	338.035	-0.141364	0.201148	-0.702784	0.48219	0.68653
MXAN_RS07770	107.842	-0.857644	0.328359	-2.61191	0.00900377	0.0454824
MXAN_RS07775	114.055	-0.337011	0.334587	-1.00724	0.313818	0.5319
MXAN_RS07780	157.224	0.11044	0.263033	0.41987	0.674581	0.827267
MXAN_RS07785	929.595	-0.198658	0.172488	-1.15172	0.249437	0.46002
MXAN_RS07790	400.433	-0.124854	0.210515	-0.593089	0.553122	0.7439
MXAN_RS07795	504.752	-0.0979544	0.244907	-0.399966	0.689182	0.836005
MXAN_RS07800	605.69	-0.184182	0.181734	-1.01347	0.310836	0.528612
MXAN_RS07805	196.432	-0.305283	0.238037	-1.2825	0.199667	0.403427
MXAN_RS07810	789.734	-0.0689401	0.173888	-0.396462	0.691764	0.8382
MXAN_RS07815	278.28	-0.600913	0.244787	-2.45484	0.0140948	0.0633817
MXAN_RS07820	173.953	-0.34628	0.24494	-1.41374	0.15744	0.345403
MXAN_RS07825	530.744	-0.619025	0.184282	-3.35911	0.000781931	0.00663623
MXAN_RS07830	183.539	-0.165071	0.240788	-0.685545	0.493	0.695264
MXAN_RS07835	2452.6	0.449718	0.170469	2.63813	0.0083365	0.04296
MXAN_RS07840	1099.28	0.0323575	0.185756	0.174194	0.861713	0.938419
MXAN_RS07845	127.12	-0.83527	0.271749	-3.07369	0.00211432	0.0145624
MXAN_RS07850	156.082	-0.215165	0.25436	-0.845907	0.397605	0.613935
MXAN_RS07855	504.428	0.130714	0.184824	0.707237	0.479419	0.684079
MXAN_RS07860	44900.1	0.780612	0.15298	5.1027	3.34844e-07	9.22495e-06
MXAN_RS07865	3156.34	0.362991	0.182269	1.99152	0.0464243	0.150537
MXAN_RS07870	69.7265	-1.48281	0.363233	-4.08225	4.46025e-05	0.000641542
MXAN_RS07875	113.393	-0.605825	0.292398	-2.07192	0.0382728	0.131665
MXAN_RS07880	513.658	-0.332185	0.190144	-1.74702	0.0806344	0.221108
MXAN_RS07885	318.392	0.533563	0.210807	2.53106	0.0113719	0.0539587
MXAN_RS07890	131.725	0.282068	0.291463	0.967767	0.333161	0.550434
MXAN_RS07895	8234.85	0.843776	0.153612	5.49289	3.954e-08	1.3423e-06
MXAN_RS07900	2692.31	0.567861	0.175343	3.23857	0.00120132	0.00930274
MXAN_RS07905	81.1164	-0.0585224	0.335487	-0.17444	0.861519	0.938419
MXAN_RS07910	123.903	0.161261	0.303006	0.532206	0.594583	0.775492
MXAN_RS07915	834.801	0.346088	0.251034	1.37865	0.168002	0.361273
MXAN_RS07920	368.827	0.355836	0.304615	1.16815	0.242747	0.453284
MXAN_RS07925	31.5705	-0.0229026	0.494663	-0.0462993	0.963072	0.984788
MXAN_RS07930	152.97	0.429384	0.252134	1.703	0.0885687	0.236546
MXAN_RS07935	6394.77	0.639821	0.156783	4.08093	4.48558e-05	0.000643891
MXAN_RS07940	486.981	-0.421413	0.194066	-2.17149	0.0298939	0.110604
MXAN_RS07945	917.223	-0.144897	0.176068	-0.822958	0.410532	0.6261
MXAN_RS07950	10.2205	-0.619042	0.807214	-0.766887	0.443149	0.654289
MXAN_RS07955	11.722	0.203367	0.792431	0.256637	0.797459	0.902208
MXAN_RS07960	28.1807	0.04511	0.513266	0.087888	0.929966	0.968973
MXAN_RS07965	97.8594	-0.29707	0.309303	-0.96045	0.336829	0.553506
MXAN_RS07970	49.4247	0.196168	0.400907	0.48931	0.624622	0.793598
MXAN_RS07975	17.3721	0.0707426	0.618161	0.11444	0.908889	0.958867
MXAN_RS07980	90.5382	-0.0114731	0.311843	-0.0367912	0.970651	0.989156
MXAN_RS07985	358.894	0.0479732	0.217318	0.220752	0.825286	0.917876
MXAN_RS07990	80.7957	-1.84548	0.355466	-5.19171	2.0837e-07	6.09207e-06
MXAN_RS07995	306.562	0.153184	0.210972	0.726087	0.467785	0.674746
MXAN_RS08000	169.638	-0.363517	0.264984	-1.37185	0.170112	0.36473
MXAN_RS08005	13.8068	-0.540458	0.716277	-0.754537	0.450527	0.660019
MXAN_RS08010	1106.44	3.72442	0.346094	10.7613	5.24354e-27	7.99138e-25
MXAN_RS08015	29556.6	0.256452	0.292605	0.876445	0.380788	0.59868
MXAN_RS08020	1023.14	0.2323	0.196923	1.17965	0.238139	0.448302
MXAN_RS08025	410.978	0.397727	0.204542	1.94448	0.0518381	0.163216
MXAN_RS08030	55.8364	-0.596239	0.37742	-1.57978	0.114158	0.279321
MXAN_RS08035	19.723	0.421354	0.594842	0.708346	0.47873	0.683777
MXAN_RS08040	1307.98	2.48879	0.18313	13.5903	4.57217e-42	1.05647e-39
MXAN_RS08045	1891.13	2.1385	0.169342	12.6283	1.47448e-36	3.01763e-34
MXAN_RS08050	462.112	0.443016	0.196463	2.25496	0.024136	0.094216
MXAN_RS08055	33.492	0.209418	0.477464	0.438605	0.660947	0.817539
MXAN_RS08060	66.0771	-0.131937	0.44976	-0.293351	0.769254	0.885594
MXAN_RS08065	22.4824	-0.399012	0.556696	-0.716751	0.473528	0.679327
MXAN_RS08070	69.3088	-0.415445	0.37686	-1.10238	0.270294	0.484517
MXAN_RS08075	28.2861	-0.874819	0.505597	-1.73027	0.0835822	0.226437
MXAN_RS08080	66.4403	-1.17012	0.367935	-3.18022	0.00147161	0.0110378
MXAN_RS08085	11.4386	-0.845681	0.781688	-1.08186	0.279313	0.494493
MXAN_RS08090	124.726	-0.406571	0.310127	-1.31098	0.189863	0.39069
MXAN_RS08095	327.602	0.0114852	0.233015	0.0492895	0.960689	0.98348
MXAN_RS08100	23.7759	0.0874214	0.614268	0.142318	0.886829	0.949388
MXAN_RS08105	1240.57	0.384159	0.168455	2.28049	0.0225786	0.0892061
MXAN_RS08110	1188.8	0.581805	0.254561	2.28553	0.022282	0.0884196
MXAN_RS08115	171.741	0.0124233	0.276569	0.0449193	0.964172	0.985075
MXAN_RS08120	312.974	0.12336	0.226407	0.544857	0.585852	0.769287
MXAN_RS08125	224.372	-0.0222628	0.246623	-0.0902707	0.928072	0.968326
MXAN_RS08130	639.446	-0.00529927	0.192838	-0.0274804	0.978077	0.991027
MXAN_RS08135	48.4008	-0.369542	0.412988	-0.8948	0.370894	0.588289
MXAN_RS08140	1046.85	0.209337	0.216414	0.967298	0.333395	0.550434
MXAN_RS08145	31.927	0.0549892	0.51128	0.107552	0.914351	0.960783
MXAN_RS08150	46.8017	0.112773	0.429927	0.262307	0.793084	0.899725
MXAN_RS08155	6.40075	-0.227584	1.00629	-0.226161	0.821076	0.915816
MXAN_RS08160	19.7205	-0.140385	0.602588	-0.23297	0.815785	0.912329
MXAN_RS08165	11.1336	-1.86633	0.878825	-2.12366	0.0336982	0.119614
MXAN_RS08170	335.24	-0.0227523	0.202505	-0.112354	0.910542	0.958867
MXAN_RS08175	41.8069	-0.600819	0.442763	-1.35698	0.174789	0.37136
MXAN_RS08180	354.489	-0.446533	0.223353	-1.99923	0.0455839	0.148485
MXAN_RS08185	1677.68	-0.326732	0.272493	-1.19904	0.23051	0.44025
MXAN_RS08190	6921.04	0.17053	0.243407	0.700597	0.483555	0.687581
MXAN_RS08195	704.674	-0.140304	0.31002	-0.452563	0.650864	0.811653
MXAN_RS08200	14.2678	-0.744583	0.724742	-1.02738	0.304243	0.522863
MXAN_RS08205	95.3623	-0.352742	0.379318	-0.929936	0.352404	0.56917
MXAN_RS08210	386.93	0.360219	0.213329	1.68856	0.0913037	0.24151
MXAN_RS08215	37.0306	-0.594279	0.473545	-1.25496	0.209494	0.41491
MXAN_RS08220	984.077	-0.205484	0.281521	-0.729908	0.465447	0.672719
MXAN_RS08225	576.915	0.937844	0.24844	3.77493	0.000160051	0.00182846
MXAN_RS08230	2849.16	1.41771	0.254246	5.57615	2.45905e-08	8.85135e-07
MXAN_RS08235	1161.94	0.383284	0.170315	2.25044	0.0244213	0.0948128
MXAN_RS08240	6.04842	-0.271493	1.13887	-0.238389	0.811579	0.909765
MXAN_RS08245	93.0675	-0.155752	0.315109	-0.494281	0.621108	0.791495
MXAN_RS08250	10.549	-0.114463	0.8121	-0.140947	0.887912	0.949837
MXAN_RS08255	24.5787	-0.0655372	0.56466	-0.116065	0.907601	0.958867
MXAN_RS08260	66.664	0.28434	0.374383	0.759491	0.447559	0.657801
MXAN_RS08265	1.65325	-1.1165	2.093	-0.533443	0.593727	NA
MXAN_RS08270	2940.06	0.438287	0.179019	2.44827	0.0143543	0.0643189
MXAN_RS08275	906.973	0.516242	0.192552	2.68105	0.00733906	0.0388542
MXAN_RS08280	427.599	0.294891	0.211854	1.39196	0.163936	0.355194
MXAN_RS08285	1984.49	0.477404	0.175035	2.72748	0.00638199	0.0349497
MXAN_RS08290	424.598	-0.0854696	0.204028	-0.418912	0.675281	0.827268
MXAN_RS08295	2759.29	-0.0344543	0.162768	-0.211678	0.832358	0.921582
MXAN_RS08300	20.8885	0.393904	0.59324	0.663988	0.506698	0.70835
MXAN_RS08305	21.7087	-0.504137	0.584368	-0.862705	0.3883	0.604913
MXAN_RS08310	12.8988	-0.615583	0.731919	-0.841053	0.400318	0.616806
MXAN_RS08315	28.3041	-2.15681	0.58373	-3.69488	0.000219989	0.0024021
MXAN_RS08320	19.2423	-1.34585	0.623952	-2.15698	0.0310076	0.113142
MXAN_RS08325	7.6416	0.313901	0.975596	0.321753	0.74764	0.871556
MXAN_RS08330	32.241	-0.0776985	0.467247	-0.16629	0.867929	0.940906
MXAN_RS08340	368.528	0.398196	0.216889	1.83594	0.066366	0.192383
MXAN_RS08345	26.8349	0.0765263	0.609265	0.125604	0.900045	0.955051
MXAN_RS08350	19.7184	-0.23439	0.668603	-0.350566	0.725914	0.859032
MXAN_RS08355	260.902	-0.827564	0.242006	-3.4196	0.000627134	0.00554588
MXAN_RS08360	203.021	-0.462944	0.259735	-1.78237	0.0746891	0.210381
MXAN_RS08365	190355	-0.577843	0.227674	-2.53803	0.0111479	0.0533062
MXAN_RS08375	62.7067	-0.430241	0.403105	-1.06732	0.285828	0.502425
MXAN_RS08385	18.5554	-0.476679	0.630214	-0.756377	0.449423	0.659406
MXAN_RS08390	75.6987	-0.258355	0.346971	-0.744602	0.456512	0.664945
MXAN_RS08395	280.351	0.484969	0.224289	2.16225	0.0305988	0.1124
MXAN_RS08400	247.174	-1.74594	0.24848	-7.0265	2.11771e-12	1.2641e-10
MXAN_RS08405	10.9452	-1.80986	0.838016	-2.15969	0.0307965	0.112779
MXAN_RS08410	2.01916	0.977824	1.75052	0.558592	0.576441	NA
MXAN_RS08415	1561.28	0.372858	0.171469	2.1745	0.0296677	0.109938
MXAN_RS08420	5123.89	4.3142	0.209185	20.6239	1.67619e-94	1.0915e-91
MXAN_RS08425	87.424	1.2422	0.334432	3.71435	0.000203729	0.002259
MXAN_RS08430	551.711	-0.521582	0.213728	-2.4404	0.0146709	0.0653531
MXAN_RS08435	556.2	0.606398	0.188635	3.21466	0.00130597	0.00999433
MXAN_RS08440	572.561	1.61075	0.253523	6.35348	2.10504e-10	9.85514e-09
MXAN_RS08445	5.41819	-0.0278788	1.07869	-0.025845	0.979381	0.991223
MXAN_RS08450	16.2754	-0.476534	0.657118	-0.725187	0.468337	0.674746
MXAN_RS08455	583.012	0.365688	0.201288	1.81675	0.069256	0.199149
MXAN_RS08460	468.09	0.560672	0.193951	2.89079	0.00384275	0.023446
MXAN_RS08465	878.919	0.43326	0.179806	2.40959	0.0159705	0.069882
MXAN_RS08470	457.823	0.01965	0.209533	0.09378	0.925284	0.967006
MXAN_RS08475	426.332	-0.097352	0.195692	-0.497475	0.618854	0.790707
MXAN_RS08480	7.26555	-0.994037	0.961326	-1.03403	0.301123	0.519872
MXAN_RS08485	69.6371	-0.150746	0.365675	-0.41224	0.680164	0.831018
MXAN_RS08490	2547.05	-0.378336	0.174615	-2.16669	0.0302589	0.111494
MXAN_RS08495	6216.59	-0.402812	0.211607	-1.90358	0.0569645	0.172824
MXAN_RS08500	156.649	-0.250299	0.258323	-0.968938	0.332576	0.549918
MXAN_RS08505	36.9629	-0.0010071	0.458451	-0.00219674	0.998247	0.998781
MXAN_RS08510	86.452	0.445855	0.318448	1.40009	0.161487	0.351955
MXAN_RS08515	3.63994	-2.46669	1.69982	-1.45115	0.146739	0.330013
MXAN_RS08520	46.3054	-0.420172	0.415547	-1.01113	0.311954	0.52976
MXAN_RS08525	30.4553	0.112504	0.493888	0.227793	0.819807	0.915286
MXAN_RS08530	10.3844	-0.51213	0.832166	-0.615418	0.538279	0.733027
MXAN_RS08535	12.9254	-0.610801	0.721394	-0.846696	0.397165	0.61352
MXAN_RS08545	185.723	0.414097	0.287428	1.44069	0.149671	0.334507
MXAN_RS08550	427.224	-0.320284	0.206337	-1.55224	0.120605	0.289411
MXAN_RS08555	0	NA	NA	NA	NA	NA
MXAN_RS08560	0.502448	0.295273	3.81727	0.0773519	0.938344	NA
MXAN_RS08565	204.398	-0.506903	0.248016	-2.04383	0.0409707	0.138105
MXAN_RS08570	250.931	0.215443	0.237899	0.905604	0.365145	0.581877
MXAN_RS08575	131.747	-0.0970318	0.269177	-0.360476	0.718491	0.854849
MXAN_RS08580	6.43245	0.221114	1.01567	0.217704	0.82766	0.919437
MXAN_RS08585	40.1999	-0.234448	0.578964	-0.404945	0.685518	0.833678
MXAN_RS08590	58.8769	0.40689	0.527346	0.771581	0.440363	0.651853
MXAN_RS08595	624.945	0.975299	0.33951	2.87267	0.00407023	0.024562
MXAN_RS08600	632.026	0.921445	0.309066	2.98138	0.00286948	0.0185721
MXAN_RS08605	23.9966	0.698075	0.709693	0.983629	0.325298	0.543556
MXAN_RS08610	1.67989	-1.07583	1.92817	-0.557956	0.576875	NA
MXAN_RS08620	17.6596	-0.0993475	0.655821	-0.151486	0.879592	0.946166
MXAN_RS08625	17.5242	-0.583738	0.62433	-0.934984	0.349797	0.56662
MXAN_RS08630	73.1723	-0.638759	0.333633	-1.91455	0.0555496	0.170552
MXAN_RS08635	19.8693	0.254881	0.620613	0.410693	0.681298	0.831511
MXAN_RS08640	823.895	-0.00223166	0.172537	-0.0129344	0.98968	0.995378
MXAN_RS08645	7.14962	-1.23896	1.01569	-1.21981	0.222536	0.430352
MXAN_RS08650	2.91998	-0.799049	1.51135	-0.5287	0.597014	0.77725
MXAN_RS08655	537.241	0.0181002	0.239671	0.0755212	0.9398	0.974577
MXAN_RS08660	231.118	-0.621869	0.231151	-2.69032	0.00713841	0.0381016
MXAN_RS08665	108.422	-0.907633	0.344822	-2.63218	0.00848382	0.043625
MXAN_RS08670	160.149	0.0458742	0.313195	0.146472	0.883549	0.94786
MXAN_RS08675	119.056	0.0578318	0.333198	0.173566	0.862207	0.938457
MXAN_RS08680	202.203	0.201344	0.282917	0.711671	0.476669	0.682001
MXAN_RS08685	5.42573	-0.303651	1.07866	-0.281508	0.77832	0.890735
MXAN_RS08690	168.226	0.480472	0.293853	1.63507	0.102033	0.25821
MXAN_RS08695	4.18995	-0.653487	1.2511	-0.522329	0.601441	0.779913
MXAN_RS08700	175.056	0.512583	0.247563	2.07052	0.0384038	0.13181
MXAN_RS08710	27.4333	-3.36359	0.663027	-5.07308	3.91435e-07	1.05013e-05
MXAN_RS08715	1527.11	0.105719	0.172121	0.614211	0.539076	0.733598
MXAN_RS08720	1123.47	0.152533	0.171534	0.889231	0.373879	0.59106
MXAN_RS08725	1057.97	0.171176	0.16591	1.03174	0.302195	0.520592
MXAN_RS08730	2134.69	0.442952	0.164921	2.68584	0.00723485	0.0384446
MXAN_RS08735	7301.56	0.444671	0.151186	2.94122	0.00326917	0.0205593
MXAN_RS08740	107.348	0.230267	0.314791	0.73149	0.46448	0.672062
MXAN_RS08745	7.79366	-1.19988	1.07019	-1.12118	0.262212	0.476465
MXAN_RS08750	141.429	-0.184736	0.271347	-0.680811	0.495991	0.697308
MXAN_RS08755	15.7654	-0.405379	0.654656	-0.619224	0.535769	0.731132
MXAN_RS08760	82.4558	0.828504	0.395886	2.09279	0.0363683	0.127076
MXAN_RS08765	700.828	1.3174	0.185514	7.10138	1.23516e-12	7.6271e-11
MXAN_RS08770	63.0032	1.58115	0.383888	4.11877	3.80905e-05	0.000559103
MXAN_RS08775	27.3509	2.30764	0.559434	4.12495	3.70821e-05	0.000547668
MXAN_RS08780	264.004	1.90345	0.276341	6.88806	5.65575e-12	3.26711e-10
MXAN_RS08785	10.1609	0.66183	0.813588	0.813471	0.415948	0.630702
MXAN_RS08790	94.8592	-2.18729	0.336743	-6.49544	8.27922e-11	4.20596e-09
MXAN_RS08795	7.31817	0.0278168	1.016	0.0273787	0.978158	0.991027
MXAN_RS08800	1.02829	0.284623	2.57591	0.110494	0.912018	NA
MXAN_RS08805	3.1966	0.00535665	1.39051	0.00385231	0.996926	0.99818
MXAN_RS08810	0.459954	-2.20782	3.79002	-0.582536	0.560206	NA
MXAN_RS08815	1.67665	-1.13926	2.0896	-0.545205	0.585612	NA
MXAN_RS08820	0	NA	NA	NA	NA	NA
MXAN_RS08825	1.11004	3.70936	2.79837	1.32554	0.184991	NA
MXAN_RS08830	6.16835	0.726843	1.05793	0.687044	0.492055	0.694364
MXAN_RS08835	2.78344	0.453082	1.56175	0.290112	0.771731	0.886282
MXAN_RS08840	4.47768	1.92333	1.30722	1.47132	0.141204	0.322425
MXAN_RS08845	2.24823	-0.0530523	1.67475	-0.0316778	0.974729	NA
MXAN_RS08850	0.218277	-1.18535	4.99377	-0.237367	0.812372	NA
MXAN_RS08855	0.767524	-0.787617	3.2833	-0.239886	0.810418	NA
MXAN_RS08860	2.27669	1.23336	1.6865	0.731315	0.464587	NA
MXAN_RS08865	2.80902	1.11815	1.75019	0.638873	0.522905	0.721639
MXAN_RS08870	3.77249	0.0374253	1.29656	0.0288651	0.976972	0.991027
MXAN_RS08875	2.18233	-0.732943	1.70691	-0.429399	0.667633	NA
MXAN_RS08880	2.509	0.297103	1.67662	0.177203	0.859349	NA
MXAN_RS08885	0	NA	NA	NA	NA	NA
MXAN_RS08890	0.935761	-1.34566	2.69855	-0.498659	0.618019	NA
MXAN_RS08895	0.701631	-2.81345	3.24059	-0.868192	0.385289	NA
MXAN_RS08900	4.10864	-3.84212	1.83383	-2.09513	0.0361593	0.126531
MXAN_RS08905	14.2097	-0.0158314	0.686284	-0.0230683	0.981596	0.992222
MXAN_RS08910	1.22748	-1.77137	2.51573	-0.704116	0.48136	NA
MXAN_RS08915	2.81657	0.542713	1.57312	0.344992	0.7301	0.861566
MXAN_RS08920	0.852511	3.32655	3.60407	0.922999	0.356008	NA
MXAN_RS08925	4.34309	-0.077932	1.30894	-0.0595381	0.952523	0.980245
MXAN_RS08930	0	NA	NA	NA	NA	NA
MXAN_RS08935	0.218277	-1.18535	4.99377	-0.237367	0.812372	NA
MXAN_RS08940	3.11485	-0.948563	1.45854	-0.65035	0.515466	0.714777
MXAN_RS08945	0	NA	NA	NA	NA	NA
MXAN_RS08950	25.8082	-0.517379	0.533034	-0.970629	0.331733	0.549411
MXAN_RS08955	3.43721	0.301615	1.63531	0.184438	0.85367	0.934419
MXAN_RS08960	5.57629	-1.23648	1.18736	-1.04137	0.297703	0.515956
MXAN_RS08965	3.9501	0.183763	1.38323	0.132851	0.894312	0.952983
MXAN_RS08975	1.54011	1.16417	2.21286	0.526092	0.598824	NA
MXAN_RS08980	1.01751	1.81886	2.64147	0.688577	0.491089	NA
MXAN_RS08985	1.72993	-1.05674	2.07656	-0.50889	0.610829	NA
MXAN_RS08990	0	NA	NA	NA	NA	NA
MXAN_RS08995	0.459954	-2.20782	3.79002	-0.582536	0.560206	NA
MXAN_RS09000	1.66079	-2.38143	2.27115	-1.04856	0.294382	NA
MXAN_RS09005	4.50076	-0.411589	1.24383	-0.330904	0.740717	0.867749
MXAN_RS09010	5.45561	-0.275515	1.10092	-0.250258	0.802388	0.904976
MXAN_RS09015	0.759977	1.25298	2.91395	0.429994	0.6672	NA
MXAN_RS09020	2.77882	-3.19629	1.98197	-1.61269	0.106812	0.266399
MXAN_RS09025	0.483354	-2.27215	4.44979	-0.51062	0.609617	NA
MXAN_RS09030	3.099	-1.51344	1.49592	-1.01171	0.311676	0.52954
MXAN_RS09035	0.919908	-3.20784	2.90221	-1.10531	0.269026	NA
MXAN_RS09040	3.9678	-1.42371	1.43	-0.995601	0.319444	0.537762
MXAN_RS09045	4.7007	0.0888151	1.15044	0.0772011	0.938464	0.974234
MXAN_RS09050	160.096	-0.0728459	0.262823	-0.277167	0.781652	0.892978
MXAN_RS09055	0.82587	3.2844	3.07394	1.06846	0.285311	NA
MXAN_RS09060	2.62643	-1.89421	1.78322	-1.06224	0.288128	0.504488
MXAN_RS09065	3.49662	0.654501	1.34852	0.485348	0.627429	0.795306
MXAN_RS09070	13.5331	-3.96296	1.05427	-3.75897	0.000170613	0.00193065
MXAN_RS09075	2.50576	0.255054	1.55608	0.163908	0.869804	NA
MXAN_RS09080	1.66403	-2.33284	2.24642	-1.03847	0.299051	NA
MXAN_RS09085	0.28417	1.72994	4.98897	0.346753	0.728777	NA
MXAN_RS09090	0.678231	-2.77187	3.27125	-0.847344	0.396804	NA
MXAN_RS09095	1.17744	-1.77835	2.4872	-0.715	0.474609	NA
MXAN_RS09100	0	NA	NA	NA	NA	NA
MXAN_RS09105	2.16324	-1.5802	1.78058	-0.887465	0.374829	NA
MXAN_RS09110	2.16648	-1.5265	1.90463	-0.801465	0.422863	NA
MXAN_RS09115	1.26997	-0.321162	2.36172	-0.135987	0.891832	NA
MXAN_RS09120	20.3395	-1.0227	0.6142	-1.6651	0.0958932	0.24869
MXAN_RS09125	41.8102	0.0602731	0.417628	0.144323	0.885246	0.948828
MXAN_RS09130	70.785	0.542166	0.3416	1.58714	0.112482	0.276305
MXAN_RS09135	10.9458	0.0864152	0.78836	0.109614	0.912716	0.960046
MXAN_RS09140	7.52233	0.638961	0.949491	0.672951	0.500978	0.702873
MXAN_RS09145	2.50576	0.255054	1.55608	0.163908	0.869804	NA
MXAN_RS09150	18.2751	0.496525	0.634726	0.782266	0.434058	0.647337
MXAN_RS09155	60.2127	1.06525	0.403985	2.63687	0.00836752	0.0430579
MXAN_RS09160	1939.16	0.475704	0.165365	2.87669	0.00401876	0.0242923
MXAN_RS09165	29.9518	-0.348845	0.493996	-0.70617	0.480083	0.68489
MXAN_RS09170	1282.2	-0.346991	0.170484	-2.03533	0.0418174	0.140233
MXAN_RS09175	303.605	-1.11338	0.216904	-5.13304	2.85093e-07	8.03986e-06
MXAN_RS09180	168.07	-0.509029	0.250337	-2.03338	0.0420145	0.140762
MXAN_RS09185	20.1794	-0.11877	0.584878	-0.203067	0.839082	0.926094
MXAN_RS09190	1991.45	0.40249	0.164796	2.44236	0.0145916	0.0651211
MXAN_RS09195	856.819	0.535161	0.211842	2.52623	0.0115294	0.0543683
MXAN_RS09200	135.698	0.258647	0.269343	0.960289	0.33691	0.553506
MXAN_RS09205	1668.89	0.197273	0.166578	1.18427	0.236305	0.446023
MXAN_RS09210	568.997	0.212452	0.187732	1.13167	0.257771	0.470784
MXAN_RS09215	232.293	0.285032	0.229173	1.24374	0.213596	0.420081
MXAN_RS09225	2811.77	0.120672	0.182389	0.66162	0.508215	0.709618
MXAN_RS09230	11.1019	-0.531058	0.809903	-0.655706	0.512013	0.7127
MXAN_RS09235	2345.47	0.160681	0.174321	0.921757	0.356656	0.574095
MXAN_RS09240	1869.62	0.139325	0.161234	0.864117	0.387523	0.60423
MXAN_RS09245	1121.37	0.222115	0.219827	1.01041	0.3123	0.529845
MXAN_RS09250	238.711	-1.42055	0.251276	-5.65334	1.57361e-08	5.8102e-07
MXAN_RS09255	54.1636	-1.36832	0.389381	-3.5141	0.000441253	0.00416978
MXAN_RS09260	271.444	-0.720503	0.21533	-3.34604	0.000819734	0.00687559
MXAN_RS09265	749.01	-0.0946157	0.206902	-0.457297	0.647458	0.809379
MXAN_RS09270	725.907	-0.068929	0.20611	-0.334429	0.738056	0.866245
MXAN_RS09275	418.075	0.0131225	0.196919	0.0666387	0.946869	0.977756
MXAN_RS09280	199.034	-0.966432	0.237187	-4.07455	4.61034e-05	0.000655236
MXAN_RS09285	325.243	-0.503844	0.204125	-2.46831	0.0135751	0.0617778
MXAN_RS09290	2508.55	-0.150494	0.161338	-0.932789	0.350929	0.567511
MXAN_RS09295	3635.09	0.258192	0.177402	1.45541	0.145555	0.328482
MXAN_RS09300	204.091	-0.0930844	0.242364	-0.384069	0.700927	0.842725
MXAN_RS09305	2850.41	0.536823	0.154629	3.47169	0.0005172	0.00476458
MXAN_RS09310	1061.54	0.904147	0.192298	4.70181	2.57865e-06	5.66592e-05
MXAN_RS09315	1190.44	0.169286	0.168331	1.00567	0.314574	0.532694
MXAN_RS09320	2303.22	0.0258089	0.156685	0.164719	0.869165	0.941478
MXAN_RS09325	2472.27	-0.136855	0.154868	-0.883689	0.376864	0.594172
MXAN_RS09330	2144.78	0.22006	0.165529	1.32943	0.183705	0.383049
MXAN_RS09335	4438.71	0.21331	0.153317	1.39129	0.164136	0.355323
MXAN_RS09340	2974.69	0.5341	0.168968	3.16095	0.00157254	0.0115648
MXAN_RS09345	448.113	-0.0922357	0.21769	-0.423703	0.671783	0.825807
MXAN_RS09350	556.834	0.0426738	0.191703	0.222603	0.823844	0.917189
MXAN_RS09355	5879.5	-0.257582	0.165501	-1.55638	0.119618	0.287835
MXAN_RS09360	231.697	-0.812158	0.231793	-3.5038	0.000458665	0.00428347
MXAN_RS09365	2051.6	0.444998	0.183421	2.4261	0.015262	0.0673361
MXAN_RS09375	673.692	-0.027859	0.198213	-0.140551	0.888225	0.949852
MXAN_RS09380	51.9474	-0.816177	0.396775	-2.05703	0.0396834	0.134844
MXAN_RS09385	219.613	0.00954978	0.233076	0.0409728	0.967318	0.987022
MXAN_RS09390	182.745	-1.05799	0.247513	-4.27448	1.9158e-05	0.000322134
MXAN_RS09395	4770.88	0.396302	0.175131	2.26289	0.0236425	0.0924913
MXAN_RS09400	118.255	-0.28246	0.316953	-0.891174	0.372836	0.590063
MXAN_RS09405	6087.53	0.0988291	0.189941	0.520315	0.602844	0.780846
MXAN_RS09410	12601.4	0.708901	0.203184	3.48897	0.00048489	0.00450804
MXAN_RS09415	6086.75	0.274132	0.166528	1.64616	0.0997303	0.254745
MXAN_RS09420	3595.29	0.233875	0.156476	1.49463	0.135011	0.313174
MXAN_RS09425	278.707	-0.15929	0.211295	-0.753878	0.450922	0.660137
MXAN_RS09430	722.811	-0.0652165	0.173997	-0.374813	0.707799	0.846971
MXAN_RS09435	155.999	-0.965876	0.265903	-3.63244	0.000280757	0.00290197
MXAN_RS09440	2722.26	0.140301	0.178009	0.788169	0.430598	0.644592
MXAN_RS09445	1590.28	-0.0107183	0.168581	-0.0635794	0.949305	0.979103
MXAN_RS09450	3916.61	0.18366	0.169702	1.08225	0.279143	0.494493
MXAN_RS09455	107.144	-1.60423	0.302914	-5.29597	1.18383e-07	3.57797e-06
MXAN_RS09460	128.796	0.00945067	0.292962	0.0322591	0.974265	0.990394
MXAN_RS09465	21.4938	0.146096	0.648151	0.225405	0.821664	0.916329
MXAN_RS09470	26.8555	-0.478348	0.597233	-0.800939	0.423167	0.637551
MXAN_RS09475	186.167	-0.213872	0.236661	-0.903709	0.36615	0.582312
MXAN_RS09480	3381.05	0.00866952	0.189063	0.0458553	0.963426	0.984874
MXAN_RS09485	321.611	-0.0858179	0.221699	-0.387091	0.698689	0.841376
MXAN_RS09490	188.373	0.268862	0.247727	1.08531	0.277783	0.493369
MXAN_RS09495	402.871	-0.281731	0.767856	-0.366906	0.713689	0.851458
MXAN_RS09500	17.8656	-1.18737	0.649019	-1.82948	0.0673275	0.194777
MXAN_RS09505	945.586	-0.517225	0.183435	-2.81966	0.0048075	0.0281801
MXAN_RS09510	251.388	-0.502016	0.22258	-2.25544	0.0241056	0.0941485
MXAN_RS09515	882.497	0.392817	0.172603	2.27584	0.0228556	0.090052
MXAN_RS09520	113.605	0.136522	0.327235	0.417199	0.676533	0.828442
MXAN_RS09525	1851.6	0.0878235	0.198672	0.442052	0.658452	0.815214
MXAN_RS09530	1057.86	-0.222554	0.175778	-1.26611	0.205475	0.410374
MXAN_RS09535	4677.66	-0.804232	0.232331	-3.46157	0.000537031	0.00487548
MXAN_RS09540	141.973	-1.55086	0.425102	-3.64821	0.000264069	0.00280182
MXAN_RS09545	64.6233	-0.724148	0.377941	-1.91603	0.0553609	0.17012
MXAN_RS09550	91.1973	0.278467	0.318646	0.873909	0.382168	0.599927
MXAN_RS09555	658.812	0.192903	0.181358	1.06366	0.287484	0.504099
MXAN_RS09560	11.0697	-0.356164	0.770133	-0.462471	0.643744	0.806707
MXAN_RS09565	1326.37	-0.117184	0.164527	-0.712249	0.476311	0.681817
MXAN_RS09570	359.2	-0.260322	0.221177	-1.17699	0.239201	0.449667
MXAN_RS09575	13783.3	-0.386867	0.29276	-1.32145	0.186352	0.386351
MXAN_RS09580	58.489	-0.559286	0.383841	-1.45708	0.145095	0.32786
MXAN_RS09585	54.0858	-0.918267	0.400531	-2.29262	0.0218698	0.0873408
MXAN_RS09590	836.543	0.295561	0.171046	1.72796	0.0839958	0.227214
MXAN_RS09595	484.43	0.322123	0.213222	1.51073	0.130856	0.307319
MXAN_RS09600	87.9479	-0.396971	0.358596	-1.10701	0.268288	0.482694
MXAN_RS09605	17052	0.5908	0.162515	3.63535	0.000277598	0.0028878
MXAN_RS09610	131.511	0.103678	0.295409	0.350964	0.725615	0.858983
MXAN_RS09615	2603.52	-1.32362	0.353234	-3.74714	0.000178859	0.00202077
MXAN_RS09620	261.657	-0.337374	0.229151	-1.47227	0.140947	0.322042
MXAN_RS09625	226.023	-0.00527607	0.231287	-0.0228118	0.9818	0.992222
MXAN_RS09630	64.6634	-0.355923	0.392691	-0.906368	0.364741	0.581362
MXAN_RS09635	430.325	-0.550384	0.199491	-2.75895	0.00579873	0.03268
MXAN_RS09640	386.609	-0.0820449	0.196691	-0.417127	0.676586	0.828442
MXAN_RS09645	337.915	-0.631132	0.214746	-2.93897	0.00329302	0.0206912
MXAN_RS09650	1029.78	0.0202339	0.184829	0.109474	0.912827	0.960046
MXAN_RS09655	510.099	0.391296	0.21794	1.79542	0.0725861	0.20616
MXAN_RS09660	13936.1	0.708835	0.165172	4.2915	1.7747e-05	0.000300524
MXAN_RS09665	522.055	-0.166049	0.191957	-0.865033	0.387021	0.603709
MXAN_RS09670	3767.05	0.277304	0.190107	1.45868	0.144654	0.327278
MXAN_RS09675	1417.63	0.110692	0.205429	0.538834	0.590001	0.772187
MXAN_RS09680	66.1838	-0.237603	0.364774	-0.651369	0.514808	0.714483
MXAN_RS09685	1516.07	-0.135754	0.169867	-0.799175	0.424189	0.638467
MXAN_RS09690	529.237	0.0580405	0.187472	0.309595	0.756869	0.8784
MXAN_RS09695	3993.89	0.361441	0.158569	2.27939	0.0226441	0.0894155
MXAN_RS09700	3141.27	0.247106	0.158457	1.55945	0.11889	0.287026
MXAN_RS09705	636.587	-0.555947	0.192119	-2.89376	0.00380659	0.0232849
MXAN_RS09710	248.648	-0.482542	0.240836	-2.00362	0.045111	0.147414
MXAN_RS09715	602.11	-0.0335909	0.18238	-0.184181	0.853872	0.934497
MXAN_RS09720	361.117	-0.030813	0.215199	-0.143184	0.886145	0.949237
MXAN_RS09725	630.273	0.127726	0.199568	0.640012	0.522165	0.721085
MXAN_RS09730	1118.66	-0.681013	0.16915	-4.02609	5.67127e-05	0.000773778
MXAN_RS09735	141.208	-0.323371	0.265574	-1.21763	0.223364	0.431255
MXAN_RS09740	49.9111	-0.834396	0.403678	-2.06699	0.0387353	0.132644
MXAN_RS09745	90.4899	0.178511	0.322701	0.553179	0.580141	0.765913
MXAN_RS09750	26.9578	-2.61846	0.598513	-4.37495	1.21461e-05	0.000214821
MXAN_RS09755	286.104	0.334435	0.266711	1.25392	0.20987	0.415046
MXAN_RS09760	995.692	0.283398	0.169319	1.67375	0.0941805	0.24612
MXAN_RS09765	21250.7	0.0770741	0.227832	0.338293	0.735142	0.864667
MXAN_RS09770	35727.5	0.353416	0.223809	1.5791	0.114313	0.279463
MXAN_RS09775	1715.89	0.169958	0.163037	1.04245	0.297204	0.515465
MXAN_RS09780	32239.1	0.491808	0.150122	3.27607	0.00105264	0.0083965
MXAN_RS09785	183.715	-0.0179815	0.247497	-0.0726533	0.942082	0.975587
MXAN_RS09790	53.0417	-0.0427597	0.384478	-0.111215	0.911446	0.959462
MXAN_RS09795	27.7886	-0.639704	0.516708	-1.23804	0.215702	0.422844
MXAN_RS09800	13.1595	-0.535552	0.715999	-0.747979	0.454473	0.663147
MXAN_RS09805	607.441	0.351372	0.199447	1.76173	0.0781149	0.217127
MXAN_RS09810	510.462	0.452323	0.188982	2.39347	0.0166897	0.0718439
MXAN_RS09815	3828.83	-0.15404	0.159411	-0.966312	0.333888	0.550816
MXAN_RS09820	525.22	-0.362622	0.194239	-1.86689	0.0619176	0.183044
MXAN_RS09825	13475.8	0.417156	0.154636	2.69766	0.00698286	0.0374388
MXAN_RS09830	10.8014	-0.30489	0.783831	-0.388974	0.697296	0.840439
MXAN_RS09835	113.909	-0.396859	0.283446	-1.40012	0.161478	0.351955
MXAN_RS09840	186.243	0.109325	0.323909	0.337518	0.735726	0.86507
MXAN_RS09845	81.3402	0.0933003	0.386424	0.241446	0.80921	0.908237
MXAN_RS09850	11704.2	0.718767	0.276471	2.59979	0.00932807	0.0468234
MXAN_RS09855	163.277	0.275836	0.269438	1.02374	0.305957	0.524415
MXAN_RS09860	21.0797	0.101171	0.5901	0.171447	0.863872	0.939699
MXAN_RS09865	152.337	0.361036	0.252481	1.42995	0.152731	0.339018
MXAN_RS09870	3248.88	0.717909	0.169582	4.23339	2.3019e-05	0.000372367
MXAN_RS09875	2348.15	0.37042	0.162835	2.27481	0.0229172	0.0902452
MXAN_RS09880	2066.01	0.463256	0.156867	2.95318	0.00314517	0.0199482
MXAN_RS09885	185.429	-0.546304	0.238125	-2.29419	0.0217798	0.0872044
MXAN_RS09890	778.644	-0.234261	0.172635	-1.35697	0.174789	0.37136
MXAN_RS09895	4235.58	0.892494	0.18861	4.73196	2.22365e-06	5.05652e-05
MXAN_RS09900	1920.51	0.19495	0.174427	1.11766	0.263711	0.477406
MXAN_RS09905	615.88	-0.868341	0.207664	-4.18147	2.89632e-05	0.00045199
MXAN_RS09910	986.542	0.0154643	0.229251	0.0674558	0.946219	0.97775
MXAN_RS09915	140.192	0.268154	0.312397	0.858373	0.390686	0.607706
MXAN_RS09920	43.3224	-0.168407	0.425186	-0.396079	0.692047	0.838203
MXAN_RS09935	217.818	0.486506	0.263507	1.84627	0.0648523	0.189452
MXAN_RS09940	5.88277	1.10222	1.1337	0.972234	0.330934	0.548988
MXAN_RS09945	1888.38	0.323744	0.157823	2.0513	0.0402373	0.13621
MXAN_RS09950	6476.63	0.284928	0.153962	1.85064	0.0642208	0.188068
MXAN_RS09955	632.97	-0.170418	0.205325	-0.829992	0.406543	0.622104
MXAN_RS09960	384.603	-0.644118	0.212102	-3.03683	0.00239079	0.0160499
MXAN_RS09965	414.669	-0.753793	0.197913	-3.80871	0.000139693	0.00165119
MXAN_RS09970	307.817	0.166206	0.232169	0.715883	0.474064	0.679823
MXAN_RS09975	1794.38	0.0183156	0.158625	0.115465	0.908077	0.958867
MXAN_RS09980	1441.79	-0.103684	0.176342	-0.58797	0.556552	0.746411
MXAN_RS09985	5859.04	0.315357	0.163978	1.92316	0.0544596	0.168362
MXAN_RS09990	696.247	-0.915663	0.195154	-4.692	2.70552e-06	5.9265e-05
MXAN_RS09995	667.405	-0.263381	0.184919	-1.42431	0.154358	0.341366
MXAN_RS10000	337.815	-0.4348	0.205206	-2.11885	0.0341032	0.120633
MXAN_RS10005	8725.71	0.250171	0.152172	1.644	0.100177	0.255726
MXAN_RS10010	499.504	0.103546	0.188295	0.549912	0.58238	0.766695
MXAN_RS10015	116.426	0.31489	0.290532	1.08384	0.278435	0.493789
MXAN_RS10020	233.223	-0.311878	0.223808	-1.3935	0.163468	0.354579
MXAN_RS10025	1149.18	0.476986	0.172082	2.77186	0.00557367	0.031711
MXAN_RS10030	3911.68	0.652869	0.159389	4.09608	4.20213e-05	0.000608705
MXAN_RS10035	16528.1	0.668553	0.18094	3.69489	0.000219982	0.0024021
MXAN_RS10040	290.973	0.182169	0.210445	0.865637	0.386689	0.603709
MXAN_RS10045	133.758	0.0545131	0.279824	0.194812	0.84554	0.930926
MXAN_RS10050	697.475	-0.124403	0.174901	-0.711274	0.476914	0.682001
MXAN_RS10055	22676.8	0.57612	0.175992	3.27356	0.00106202	0.00844312
MXAN_RS10060	3793.97	0.648951	0.160448	4.04461	5.24114e-05	0.000728976
MXAN_RS10065	70.0163	-1.11503	0.345953	-3.22306	0.00126829	0.00974758
MXAN_RS10070	85.6292	-0.397566	0.317381	-1.25265	0.210335	0.415736
MXAN_RS10075	16.8413	-2.20602	0.727168	-3.03372	0.00241559	0.0161709
MXAN_RS10080	1314.28	0.296881	0.187435	1.58391	0.113213	0.27751
MXAN_RS10085	641.428	0.511649	0.18179	2.8145	0.00488535	0.0285663
MXAN_RS10090	549.076	0.19527	0.194094	1.00606	0.314386	0.532501
MXAN_RS10095	738.875	0.0600032	0.181388	0.3308	0.740796	0.867749
MXAN_RS10100	1802.33	-0.942736	0.170923	-5.51557	3.47655e-08	1.20886e-06
MXAN_RS10105	700.74	-0.264382	0.197532	-1.33843	0.180757	0.37914
MXAN_RS10110	1862.34	0.26002	0.17301	1.50292	0.132859	0.310502
MXAN_RS10115	2263.35	-0.248083	0.320513	-0.774016	0.438921	0.65089
MXAN_RS10120	2014.27	0.384408	0.166638	2.30684	0.0210638	0.0852428
MXAN_RS10125	1129.83	-0.00976833	0.166611	-0.0586295	0.953247	0.980768
MXAN_RS10130	830.256	0.0737228	0.188082	0.391971	0.69508	0.839463
MXAN_RS10135	251.232	-0.496772	0.221151	-2.24631	0.0246844	0.095472
[truncated: 5,349 more rows]

## Sheet: 6hr
	baseMean	log2FoldChange	lfcSE	stat	pvalue	padj
MXAN_RS00015	2197.51	0.496637	0.257771	1.92666	0.0540223	0.198285
MXAN_RS00020	15.6111	-0.202215	0.69548	-0.290756	0.771238	0.904016
MXAN_RS00025	90.4805	0.388094	0.353957	1.09644	0.272885	0.532606
MXAN_RS00030	25.4491	0.487969	0.552489	0.883219	0.377118	0.634079
MXAN_RS00035	96.1832	-0.490558	0.379521	-1.29257	0.196159	0.439655
MXAN_RS00040	528.974	0.604812	0.249115	2.42784	0.0151892	0.0867383
MXAN_RS00045	592.946	0.375333	0.237369	1.58122	0.113827	0.320155
MXAN_RS00050	6.20545	-1.09878	1.07025	-1.02666	0.304582	0.563981
MXAN_RS00055	159.341	-0.269748	0.363802	-0.741468	0.45841	0.700079
MXAN_RS00060	1371.96	0.262127	0.243467	1.07664	0.281641	0.542644
MXAN_RS00065	7.95157	0.379959	0.970876	0.391357	0.695533	0.861444
MXAN_RS00070	187.396	0.102767	0.292586	0.351236	0.725411	0.879962
MXAN_RS00075	17.3115	-1.1425	0.736509	-1.55124	0.120845	0.331708
MXAN_RS00080	69.188	-0.211165	0.374742	-0.563495	0.573098	0.784845
MXAN_RS00085	65.3056	0.0010291	0.417487	0.00246498	0.998033	0.999403
MXAN_RS00090	466.044	-0.119159	0.255792	-0.465843	0.641328	0.829111
MXAN_RS00095	1296.4	0.0215723	0.259251	0.0832101	0.933684	0.976788
MXAN_RS00100	166.685	-1.68376	0.308255	-5.46222	4.70225e-08	1.90242e-06
MXAN_RS00105	212.373	-1.52734	0.366176	-4.17106	3.03189e-05	0.00065696
MXAN_RS00110	75.726	-0.980221	0.3945	-2.48472	0.0129653	0.0777595
MXAN_RS00115	41.059	-0.664001	0.501194	-1.32484	0.185225	0.425399
MXAN_RS00120	891.278	0.367882	0.327406	1.12363	0.261172	0.518075
MXAN_RS00125	437.239	-0.00261281	0.270025	-0.0096762	0.99228	0.997334
MXAN_RS00130	3614.89	0.0993105	0.243933	0.407122	0.683918	0.855255
MXAN_RS00135	803.774	0.333262	0.240348	1.38658	0.165569	0.400235
MXAN_RS00140	614.437	0.00749824	0.256363	0.0292486	0.976666	0.99121
MXAN_RS00145	237.545	0.01466	0.318437	0.0460374	0.96328	0.985436
MXAN_RS00150	282.754	0.53572	0.336056	1.59414	0.110905	0.314781
MXAN_RS00155	71.178	-0.0671985	0.392722	-0.17111	0.864138	0.948657
MXAN_RS00160	2400.32	0.406536	0.259092	1.56908	0.116629	0.325066
MXAN_RS00165	934.933	0.637662	0.241261	2.64303	0.00821667	0.0577992
MXAN_RS00170	306.465	0.603042	0.274332	2.19822	0.0279335	0.129136
MXAN_RS00175	44.6854	-0.146511	0.487729	-0.300394	0.763877	0.901322
MXAN_RS00180	152.193	-0.772811	0.342727	-2.25489	0.0241403	0.11744
MXAN_RS00185	264.669	-0.730577	0.295158	-2.4752	0.0133161	0.0794638
MXAN_RS00190	26.2049	-0.613146	0.556658	-1.10148	0.270689	0.530198
MXAN_RS00195	6.04094	-2.12626	1.17658	-1.80716	0.0707372	0.237259
MXAN_RS00200	12.9411	-2.2622	0.863147	-2.62088	0.00877029	0.0605632
MXAN_RS00205	117.538	-0.495641	0.328273	-1.50984	0.131083	0.347555
MXAN_RS00210	145.26	0.109951	0.387385	0.283829	0.776541	0.906383
MXAN_RS00215	37.9545	-0.49159	0.47305	-1.03919	0.298715	0.558074
MXAN_RS00220	148.497	-0.499983	0.300652	-1.663	0.0963129	0.288094
MXAN_RS00225	211.852	-0.239146	0.318339	-0.751232	0.452513	0.694943
MXAN_RS00230	606.079	-0.0731607	0.286954	-0.254957	0.798757	0.915916
MXAN_RS00235	467.919	0.485179	0.259835	1.86726	0.0618659	0.216425
MXAN_RS00240	444.67	0.495323	0.296023	1.67326	0.0942761	0.284377
MXAN_RS00245	265.373	-0.00828032	0.275132	-0.0300958	0.975991	0.991076
MXAN_RS00250	413.051	0.0287858	0.253523	0.113543	0.9096	0.969506
MXAN_RS00255	213.172	-0.107245	0.277453	-0.386535	0.699101	0.862428
MXAN_RS00260	615.72	0.439925	0.256732	1.71356	0.0866095	0.268726
MXAN_RS00265	1605.62	0.403995	0.259594	1.55625	0.119648	0.329764
MXAN_RS00270	170.01	-0.597773	0.339032	-1.76318	0.0778705	0.251378
MXAN_RS00275	58.6756	-0.626301	0.400144	-1.56519	0.117539	0.326491
MXAN_RS00280	16.1869	-2.08056	0.758997	-2.7412	0.00612155	0.0460909
MXAN_RS00285	324.904	0.144056	0.302477	0.476255	0.633892	0.824878
MXAN_RS00290	200.64	-0.0474093	0.280583	-0.168967	0.865823	0.94979
MXAN_RS00295	2406.13	-0.874786	0.27325	-3.20141	0.00136755	0.0150894
MXAN_RS00300	1094.35	-0.0378232	0.262407	-0.144139	0.88539	0.958615
MXAN_RS00305	111.208	-0.28438	0.33411	-0.851158	0.394682	0.648418
MXAN_RS00310	116.246	-0.377156	0.360885	-1.04509	0.295983	0.555288
MXAN_RS00315	51.8648	1.19177	0.44274	2.6918	0.00710673	0.0517188
MXAN_RS00320	114.708	-0.577616	0.329323	-1.75395	0.0794392	0.254982
MXAN_RS00325	494.636	-0.596239	0.2589	-2.30297	0.0212804	0.108617
MXAN_RS00330	435.349	0.198612	0.262757	0.755875	0.449724	0.693409
MXAN_RS00335	268.559	-0.164552	0.267345	-0.615504	0.538222	0.759151
MXAN_RS00340	73.8598	-0.803515	0.389969	-2.06046	0.039355	0.162847
MXAN_RS00345	231.686	-0.296173	0.333128	-0.889066	0.373967	0.630978
MXAN_RS00350	3235.48	0.454133	0.243998	1.86121	0.0627139	0.218273
MXAN_RS00355	734.941	0.0349475	0.33224	0.105187	0.916227	0.970434
MXAN_RS00360	64.5692	-0.0275613	0.392654	-0.0701923	0.944041	0.978947
MXAN_RS00365	45.8599	0.628884	0.45329	1.38738	0.165327	0.400231
MXAN_RS00370	135.428	-0.348994	0.309728	-1.12677	0.259838	0.516717
MXAN_RS00375	1232.56	0.65049	0.256616	2.53488	0.0112486	0.0708463
MXAN_RS00380	2575.92	0.579526	0.245183	2.36364	0.0180962	0.097507
MXAN_RS00385	124.696	-2.46671	0.369368	-6.67818	2.41925e-11	1.39711e-09
MXAN_RS00390	134.17	0.021326	0.311738	0.06841	0.945459	0.979066
MXAN_RS00395	90.6504	0.151449	0.35378	0.428089	0.668587	0.845892
MXAN_RS00400	29.4567	0.304094	0.525953	0.578177	0.563145	0.776112
MXAN_RS00405	389.756	0.606128	0.284286	2.13211	0.0329981	0.144361
MXAN_RS00410	229.195	0.651469	0.289906	2.24718	0.0246287	0.119086
MXAN_RS00415	268.353	0.302125	0.266974	1.13166	0.257776	0.514734
MXAN_RS00420	769.4	-0.442365	0.247953	-1.78407	0.0744129	0.245676
MXAN_RS00425	874.832	0.400953	0.234555	1.70942	0.0873729	0.270038
MXAN_RS00430	394.429	0.318156	0.270028	1.17824	0.238703	0.493603
MXAN_RS00435	173.751	0.353207	0.354699	0.995793	0.319351	0.57964
MXAN_RS00440	39.6217	0.366968	0.478234	0.767341	0.442879	0.689526
MXAN_RS00445	211.244	-0.17271	0.31577	-0.546948	0.584415	0.793665
MXAN_RS00450	96.6891	0.172042	0.339376	0.506936	0.6122	0.812146
MXAN_RS00455	23.6188	-0.915528	0.586541	-1.56089	0.118549	0.328279
MXAN_RS00460	9.93895	-1.55375	1.00138	-1.55162	0.120753	0.331689
MXAN_RS00465	29.2701	-1.14529	0.718175	-1.59472	0.110776	0.314538
MXAN_RS00470	108.287	-0.596044	0.407264	-1.46353	0.143322	0.367428
MXAN_RS00475	550.186	0.792295	0.289794	2.734	0.00625708	0.0468202
MXAN_RS00480	371.586	0.30752	0.314496	0.977818	0.328164	0.587263
MXAN_RS00485	71.5648	-0.322281	0.393855	-0.818273	0.413201	0.665079
MXAN_RS00490	161.369	-0.640162	0.337721	-1.89553	0.0580218	0.208582
MXAN_RS00495	316.648	-0.43151	0.268464	-1.60733	0.107982	0.309302
MXAN_RS00500	1229.85	0.543882	0.232352	2.34076	0.0192444	0.101742
MXAN_RS00505	99.8464	-0.253138	0.341571	-0.741097	0.458635	0.700092
MXAN_RS00515	1420.47	-0.913857	0.280187	-3.2616	0.00110786	0.0128165
MXAN_RS00520	71.291	-0.0491666	0.409664	-0.120017	0.90447	0.966991
MXAN_RS00525	557.502	0.19229	0.300178	0.640588	0.52179	0.747408
MXAN_RS00530	720.167	0.293609	0.271511	1.08139	0.279523	0.539826
MXAN_RS00535	395.083	-0.626825	0.256429	-2.44444	0.0145077	0.0844634
MXAN_RS00540	320.835	-0.319591	0.272861	-1.17126	0.241494	0.496583
MXAN_RS00545	54.3985	-1.08822	0.434283	-2.50579	0.0122177	0.0752527
MXAN_RS00550	54.3563	-0.876363	0.445223	-1.96837	0.0490256	0.186344
MXAN_RS00555	367.015	0.126283	0.252405	0.500317	0.616852	0.816172
MXAN_RS00560	653.442	-0.424769	0.27368	-1.55206	0.120647	0.33165
MXAN_RS00565	1899.38	0.272372	0.27089	1.00547	0.314669	0.573955
MXAN_RS00570	42.5663	-0.530365	0.449409	-1.18014	0.237945	0.492918
MXAN_RS00575	1385.85	0.175168	0.231316	0.757267	0.44889	0.693206
MXAN_RS00580	768.968	0.0584739	0.237112	0.246609	0.805211	0.918654
MXAN_RS00585	921.217	0.281967	0.241689	1.16665	0.243351	0.498623
MXAN_RS00590	461.027	0.430304	0.273712	1.57211	0.115926	0.323897
MXAN_RS00595	661.127	0.526813	0.287148	1.83464	0.0665592	0.227673
MXAN_RS00600	489.838	-0.386914	0.289183	-1.33795	0.180911	0.419257
MXAN_RS00605	10551.8	-0.126609	0.266896	-0.474376	0.635231	0.82572
MXAN_RS00610	10880.6	0.233788	0.267045	0.875463	0.381322	0.636959
MXAN_RS00615	12407.3	-0.135837	0.277785	-0.489001	0.624841	0.820533
MXAN_RS00620	6053.46	-0.257538	0.263153	-0.978661	0.327747	0.587258
MXAN_RS00625	1966.97	-0.389455	0.257898	-1.51011	0.131014	0.347555
MXAN_RS00630	1641.34	0.202948	0.26526	0.76509	0.444218	0.690152
MXAN_RS00635	3026.27	0.751215	0.265567	2.82872	0.00467348	0.0382477
MXAN_RS00640	753.945	-0.947331	0.315819	-2.9996	0.00270337	0.0253388
MXAN_RS00645	2011.12	-0.00929952	0.296382	-0.0313769	0.974969	0.9907
MXAN_RS00650	58.0629	-0.550622	0.403944	-1.36311	0.172846	0.408634
MXAN_RS00655	2052.44	0.638722	0.260698	2.45005	0.0142837	0.0836349
MXAN_RS00660	118.51	0.468723	0.350668	1.33666	0.181334	0.419964
MXAN_RS00665	244.656	-0.586181	0.285003	-2.05676	0.0397097	0.163614
MXAN_RS00670	253.878	-0.404187	0.278066	-1.45356	0.146067	0.370917
MXAN_RS00675	93.645	-0.441632	0.365499	-1.2083	0.226932	0.479793
MXAN_RS00680	1187.55	0.182483	0.323318	0.564408	0.572476	0.784294
MXAN_RS00685	106.216	-0.978456	0.403939	-2.42229	0.0154232	0.0876553
MXAN_RS00690	1412.11	0.798955	0.28032	2.85016	0.00436977	0.0364306
MXAN_RS00695	1185.26	0.372118	0.231901	1.60464	0.108573	0.310127
MXAN_RS00700	4270.05	0.308727	0.266591	1.15806	0.246841	0.502002
MXAN_RS00705	226.851	-0.133391	0.283519	-0.470482	0.638011	0.827381
MXAN_RS00710	1770.1	-0.00340917	0.253606	-0.0134428	0.989275	0.996695
MXAN_RS00715	122.349	0.0167172	0.316598	0.0528026	0.957889	0.982869
MXAN_RS00720	1780.74	0.33373	0.224234	1.48831	0.136669	0.356535
MXAN_RS00725	99.2601	0.237357	0.403318	0.588511	0.556189	0.771344
MXAN_RS00730	941.228	1.20079	0.306721	3.91494	9.04253e-05	0.00168629
MXAN_RS00735	1431.46	1.41901	0.275731	5.14637	2.65579e-07	9.36853e-06
MXAN_RS00740	1081.04	-0.265009	0.292718	-0.905341	0.365285	0.6226
MXAN_RS00745	1487.94	-0.614791	0.246902	-2.49001	0.0127738	0.0771275
MXAN_RS00750	2079.15	-0.249128	0.286214	-0.870427	0.384067	0.638923
MXAN_RS00755	2914.68	-0.0885894	0.285616	-0.31017	0.756432	0.898906
MXAN_RS00760	348.714	-1.39504	0.280358	-4.9759	6.49435e-07	2.09487e-05
MXAN_RS00765	55.7954	-3.08107	0.494177	-6.23476	4.5247e-10	2.43619e-08
MXAN_RS00770	81.1757	0.468966	0.45437	1.03212	0.302014	0.561455
MXAN_RS00775	409.118	0.237965	0.254949	0.933381	0.350623	0.60633
MXAN_RS00780	2542.88	0.243631	0.245293	0.993224	0.320601	0.580192
MXAN_RS00785	745.501	-0.397803	0.317735	-1.25199	0.210572	0.459485
MXAN_RS00790	12.7509	0.312338	0.779837	0.400517	0.688776	0.858183
MXAN_RS00795	62.2511	2.13044	0.416176	5.1191	3.07002e-07	1.0672e-05
MXAN_RS00800	40.3183	0.248731	0.476188	0.522339	0.601434	0.805173
MXAN_RS00805	1.57206	1.33586	2.02017	0.661261	0.508445	NA
MXAN_RS00810	43.3917	0.325937	0.454574	0.717015	0.473365	0.7139
MXAN_RS00815	62.984	0.303844	0.398735	0.762021	0.446047	0.691151
MXAN_RS00820	15.4395	0.0399069	0.706182	0.0565108	0.954935	0.981807
MXAN_RS00825	183.455	0.808868	0.287376	2.81467	0.00488274	0.039331
MXAN_RS00830	51.3406	0.301232	0.417352	0.72177	0.470436	0.711389
MXAN_RS00835	47.0314	0.0246343	0.475162	0.0518439	0.958653	0.983371
MXAN_RS00840	108.884	-0.331612	0.338078	-0.980874	0.326655	0.585997
MXAN_RS00845	238.963	0.149067	0.276747	0.538641	0.590134	0.797948
MXAN_RS00850	364.76	0.223089	0.285354	0.781797	0.434334	0.682068
MXAN_RS00855	1125.19	0.174607	0.272245	0.641363	0.521287	0.747408
MXAN_RS00860	2895.8	0.200497	0.245562	0.816481	0.414225	0.665541
MXAN_RS00865	383.575	0.193494	0.305992	0.632348	0.52716	0.750561
MXAN_RS00870	102.012	0.291498	0.338999	0.859879	0.389856	0.64445
MXAN_RS00875	429.377	0.547758	0.269037	2.03599	0.0417513	0.168586
MXAN_RS00880	531.012	0.83001	0.273161	3.03853	0.00237732	0.0229434
MXAN_RS00885	1338.29	1.29962	0.238275	5.45428	4.91713e-08	1.97818e-06
MXAN_RS00890	204.514	0.614907	0.334312	1.83932	0.0658677	0.226225
MXAN_RS00895	1135.65	1.2417	0.225994	5.4944	3.92034e-08	1.62275e-06
MXAN_RS00900	5619.39	0.509587	0.224231	2.2726	0.0230505	0.114107
MXAN_RS00905	83.7545	-0.135681	0.361993	-0.374816	0.707797	0.867204
MXAN_RS00910	92.1287	0.112498	0.358825	0.313519	0.753887	0.897072
MXAN_RS00915	72.1783	0.180883	0.386177	0.468394	0.639503	0.827966
MXAN_RS00920	107.285	-0.160781	0.332506	-0.483542	0.628711	0.821722
MXAN_RS00925	125.901	-1.61501	0.346647	-4.65895	3.17825e-06	9.10377e-05
MXAN_RS00930	67.6015	-0.0346154	0.388026	-0.089209	0.928916	0.975404
MXAN_RS00935	782.128	0.124472	0.237181	0.524799	0.599723	0.804537
MXAN_RS00940	305.228	0.0890741	0.329823	0.270066	0.787109	0.911764
MXAN_RS00945	505.201	-0.0801672	0.254738	-0.314704	0.752986	0.896597
MXAN_RS00950	188.792	1.12699	0.344864	3.26793	0.00108336	0.0125736
MXAN_RS00955	1150.31	0.0329002	0.269652	0.12201	0.902891	0.966712
MXAN_RS00960	163.493	0.337695	0.296559	1.13871	0.254824	0.510629
MXAN_RS00965	1221.17	0.268851	0.231626	1.16071	0.245758	0.501164
MXAN_RS00970	1533.46	-0.24127	0.236376	-1.0207	0.307396	0.566204
MXAN_RS00975	264.375	-0.259316	0.272547	-0.951455	0.341373	0.59855
MXAN_RS00980	161.339	0.199135	0.329883	0.603654	0.546074	0.765251
MXAN_RS00985	2477.73	0.0388915	0.243387	0.159793	0.873044	0.952134
MXAN_RS00990	249.509	-1.16702	0.279305	-4.17829	2.93704e-05	0.000641375
MXAN_RS00995	357.856	-0.847163	0.346999	-2.4414	0.0146303	0.0847663
MXAN_RS01000	164.237	0.151064	0.320985	0.470625	0.637909	0.827381
MXAN_RS01005	75.4221	-0.432827	0.382922	-1.13033	0.258339	0.514908
MXAN_RS01010	252.676	-0.225104	0.326269	-0.689935	0.490235	0.726252
MXAN_RS01015	460.352	-0.127158	0.243388	-0.522452	0.601356	0.805173
MXAN_RS01020	7036.51	-0.0429385	0.220409	-0.194813	0.84554	0.940169
MXAN_RS01025	2807.14	-0.660519	0.258111	-2.55905	0.0104958	0.0676514
MXAN_RS01030	32.4819	-1.32928	0.533045	-2.49375	0.0126401	0.0767662
MXAN_RS01035	331.122	-0.899342	0.284174	-3.16476	0.00155211	0.016559
MXAN_RS01040	120.686	0.740659	0.355056	2.08604	0.0369753	0.156305
MXAN_RS01045	95.7211	0.542655	0.420949	1.28912	0.197355	0.441644
MXAN_RS01050	107.32	1.60682	0.52418	3.06541	0.00217374	0.0213527
MXAN_RS01055	257.526	0.525832	0.266442	1.97353	0.0484351	0.184399
MXAN_RS01060	260.762	0.446831	0.269915	1.65545	0.0978331	0.290698
MXAN_RS01065	275.4	-0.00900653	0.266122	-0.0338436	0.973002	0.990007
MXAN_RS01070	415.978	0.202932	0.249443	0.813542	0.415907	0.666587
MXAN_RS01075	338.845	0.328059	0.265674	1.23482	0.216898	0.466732
MXAN_RS01080	95.5123	-0.881045	0.375244	-2.34793	0.0188783	0.100288
MXAN_RS01085	60.049	0.417109	0.432574	0.96425	0.334921	0.594095
MXAN_RS01090	14.6217	0.700061	0.715789	0.978026	0.328061	0.587263
MXAN_RS01095	58.5671	0.371993	0.417425	0.891162	0.372842	0.630294
MXAN_RS01100	73.2148	0.155206	0.392974	0.394953	0.692878	0.859466
MXAN_RS01105	53.9579	-0.868588	0.439993	-1.9741	0.0483709	0.184345
MXAN_RS01110	281.587	0.00112156	0.341559	0.00328366	0.99738	0.999334
MXAN_RS01115	1761.08	0.23492	0.251981	0.932295	0.351184	0.606929
MXAN_RS01120	347.441	-0.177651	0.255689	-0.694792	0.487186	0.724406
MXAN_RS01125	440.109	-0.0705744	0.28025	-0.251827	0.801175	0.917221
MXAN_RS01130	218.487	0.33933	0.281141	1.20698	0.227441	0.480586
MXAN_RS01135	827.471	-0.339822	0.235884	-1.44063	0.149688	0.376164
MXAN_RS01140	838.298	-0.265805	0.232238	-1.14454	0.2524	0.507422
MXAN_RS01145	684.366	0.141173	0.269138	0.524536	0.599906	0.804631
MXAN_RS01150	203.744	-1.14259	0.294504	-3.8797	0.000104586	0.00192035
MXAN_RS01155	2014.13	0.476411	0.223706	2.12963	0.0332021	0.145153
MXAN_RS01160	3118.18	0.356515	0.253482	1.40647	0.159584	0.392709
MXAN_RS01165	1302.57	0.017861	0.237198	0.0752998	0.939976	0.978117
MXAN_RS01170	241.543	0.338238	0.281627	1.20101	0.229746	0.483457
MXAN_RS01175	29.1263	0.296534	0.538643	0.550521	0.581962	0.792288
MXAN_RS01180	23.8828	-0.521206	0.622441	-0.837358	0.402391	0.655936
MXAN_RS01185	69.7609	0.423356	0.374323	1.13099	0.258059	0.514908
MXAN_RS01190	52.6196	-0.421872	0.42737	-0.987133	0.323577	0.582927
MXAN_RS01195	23.426	0.251064	0.588181	0.426848	0.66949	0.846437
MXAN_RS01200	295.285	-0.095865	0.26487	-0.361932	0.717403	0.873809
MXAN_RS01205	73.9228	-0.23158	0.373454	-0.620104	0.535189	0.756512
MXAN_RS01210	13.7894	-1.94698	0.86345	-2.25488	0.0241407	0.11744
MXAN_RS01215	533.916	-0.542323	0.240838	-2.25182	0.0243337	0.117978
MXAN_RS01220	177.381	-0.788571	0.299178	-2.63579	0.00839406	0.0586438
MXAN_RS01225	236.989	-0.167769	0.285189	-0.588275	0.556348	0.771347
MXAN_RS01230	465.981	-0.0839179	0.243324	-0.344881	0.730184	0.882059
MXAN_RS01235	196.197	-0.302814	0.283557	-1.06791	0.28556	0.545451
MXAN_RS01240	136.04	-0.43739	0.36185	-1.20876	0.226755	0.479793
MXAN_RS01245	27.3247	-0.564215	0.554309	-1.01787	0.308739	0.568058
MXAN_RS01250	1304.08	-0.155737	0.231352	-0.673159	0.500846	0.732101
MXAN_RS01255	801.22	0.292251	0.249557	1.17108	0.241568	0.496583
MXAN_RS01260	904.916	-1.23497	1.02857	-1.20067	0.22988	0.483457
MXAN_RS01265	104.837	-1.05633	0.499408	-2.11516	0.0344163	0.148826
MXAN_RS01270	228.107	-0.493433	0.291506	-1.6927	0.0905122	0.276636
MXAN_RS01275	417.613	-0.43573	0.252242	-1.72743	0.0840913	0.263997
MXAN_RS01280	79.1893	-0.912278	0.368689	-2.47438	0.0133467	0.07958
MXAN_RS01285	161.959	0.446817	0.33036	1.35252	0.176211	0.412233
MXAN_RS01290	1320	0.320773	0.280936	1.1418	0.253536	0.50897
MXAN_RS01295	6246.64	0.349842	0.230623	1.51694	0.129281	0.345415
MXAN_RS01300	1798.93	0.525745	0.23672	2.22096	0.0263538	0.12465
MXAN_RS01305	262.755	-0.160336	0.30792	-0.520705	0.602572	0.806094
MXAN_RS01310	459.161	0.336326	0.270067	1.24534	0.213007	0.462085
MXAN_RS01315	192.105	0.0237231	0.309195	0.0767254	0.938842	0.977837
MXAN_RS01320	7.23113	-1.17507	1.04682	-1.12251	0.261645	0.518678
MXAN_RS01325	4.4514	-0.742443	1.28861	-0.576157	0.564509	0.777319
MXAN_RS01330	26.2761	0.784176	0.568829	1.37858	0.168025	0.4035
MXAN_RS01335	8.03673	-0.676505	0.935279	-0.723319	0.469484	0.710627
MXAN_RS01340	16.1402	0.0237263	0.667089	0.0355669	0.971628	0.989397
MXAN_RS01345	25.3547	0.829914	0.567498	1.46241	0.14363	0.367428
MXAN_RS01350	12.6905	0.565852	0.745346	0.75918	0.447745	0.692655
MXAN_RS01355	9.73652	1.58009	0.873104	1.80974	0.0703362	0.236357
MXAN_RS01360	117.513	-1.14125	0.345451	-3.30365	0.000954333	0.0114664
MXAN_RS01365	366.279	-0.519057	0.252633	-2.05459	0.0399185	0.164191
MXAN_RS01370	55.9916	-0.220421	0.406272	-0.542544	0.587444	0.795843
MXAN_RS01375	124.372	0.0590181	0.375878	0.157014	0.875234	0.95295
MXAN_RS01380	1759.39	-0.416523	0.262245	-1.5883	0.112219	0.317003
MXAN_RS01385	1059.23	-1.15354	0.250612	-4.60288	4.16698e-06	0.000115211
MXAN_RS01390	1940.8	-0.408894	0.246061	-1.66176	0.0965612	0.288541
MXAN_RS01395	1023.94	-0.0854654	0.265339	-0.322098	0.747378	0.89401
MXAN_RS01400	379.18	-0.345132	0.281303	-1.2269	0.219859	0.471521
MXAN_RS01405	1404.05	0.117173	0.234632	0.499389	0.617505	0.816281
MXAN_RS01410	1322.51	-0.0877754	0.249899	-0.351243	0.725406	0.879962
MXAN_RS01415	3458.51	-0.393454	0.219198	-1.79497	0.072658	0.241665
MXAN_RS01420	10724.6	0.459472	0.242832	1.89214	0.0584722	0.209779
MXAN_RS01425	144.676	0.209708	0.300703	0.697393	0.485557	0.723185
MXAN_RS01430	4.82553	-0.208063	1.20219	-0.17307	0.862597	0.948233
MXAN_RS01435	12.794	0.404719	0.743732	0.544173	0.586322	0.795049
MXAN_RS01440	522.748	-0.47195	0.241933	-1.95075	0.0510872	0.191437
MXAN_RS01445	103.738	-0.0994254	0.407036	-0.244267	0.807024	0.919653
MXAN_RS01450	142.363	-0.081218	0.36439	-0.222888	0.823623	0.927952
MXAN_RS01455	11.2559	-0.562326	0.831812	-0.676025	0.499025	0.730503
MXAN_RS01460	154.191	0.286085	0.346907	0.824674	0.409557	0.661442
MXAN_RS01465	31.6382	-0.701762	0.516396	-1.35896	0.174159	0.410112
MXAN_RS01470	64.432	-0.0943054	0.383516	-0.245897	0.805762	0.918654
MXAN_RS01475	42.9287	-0.237485	0.448533	-0.529471	0.596479	0.801535
MXAN_RS01480	46.5317	-0.233505	0.440709	-0.52984	0.596223	0.801535
MXAN_RS01485	1110.57	-0.305604	0.260941	-1.17116	0.241534	0.496583
MXAN_RS01490	61.2705	0.186788	0.398647	0.468554	0.639388	0.827966
MXAN_RS01495	56.0662	-0.171085	0.404324	-0.423139	0.672194	0.848544
MXAN_RS01500	120.535	0.168562	0.315732	0.533877	0.593427	0.799278
MXAN_RS01505	304.654	0.116132	0.265515	0.437384	0.661833	0.841135
MXAN_RS01510	268.106	0.701933	0.348028	2.01689	0.0437073	0.173209
MXAN_RS01515	734.965	0.0788896	0.272197	0.289825	0.77195	0.904168
MXAN_RS01520	126.067	-1.41361	0.337001	-4.19469	2.73247e-05	0.000605278
MXAN_RS01525	210.625	-0.554137	0.307475	-1.80222	0.0715109	0.239294
MXAN_RS01530	12.0411	0.192907	0.809664	0.238256	0.811683	0.921665
MXAN_RS01535	143.805	0.190939	0.315363	0.60546	0.544874	0.764641
MXAN_RS01540	193.2	-0.292926	0.281696	-1.03987	0.298402	0.557927
MXAN_RS01545	2959.52	-0.00983796	0.221735	-0.044368	0.964611	0.986093
MXAN_RS01550	452.889	-0.665904	0.371074	-1.79453	0.0727283	0.241769
MXAN_RS01555	9498.58	1.45932	0.354057	4.12172	3.76057e-05	0.000799092
MXAN_RS01560	92.3415	0.274826	0.3411	0.805705	0.420413	0.669761
MXAN_RS01565	0	NA	NA	NA	NA	NA
MXAN_RS01570	0	NA	NA	NA	NA	NA
MXAN_RS01575	0	NA	NA	NA	NA	NA
MXAN_RS01580	1274.53	-1.03225	0.816635	-1.26403	0.206218	0.453262
MXAN_RS01585	0	NA	NA	NA	NA	NA
MXAN_RS01590	10.8626	-0.98776	0.830423	-1.18947	0.234256	0.487932
MXAN_RS01595	166.56	-0.884923	0.43533	-2.03276	0.0420763	0.168895
MXAN_RS01600	1896.83	0.556637	0.297298	1.87232	0.0611622	0.214945
MXAN_RS01605	6035.79	0.797743	0.233962	3.40971	0.000650318	0.00841364
MXAN_RS01610	121.127	-0.929118	0.329965	-2.8158	0.00486554	0.0392366
MXAN_RS01615	1237.18	1.00913	0.243402	4.14593	3.38434e-05	0.000725607
MXAN_RS01620	91.8	0.587905	0.393288	1.49485	0.134955	0.35382
MXAN_RS01625	18.5569	-1.53776	0.679355	-2.26355	0.0236016	0.115972
MXAN_RS01630	22.9303	0.474638	0.645387	0.735431	0.462077	0.703131
MXAN_RS01635	18.498	-0.0990019	0.669265	-0.147926	0.882401	0.957531
MXAN_RS01640	179.878	-0.173543	0.286685	-0.605344	0.54495	0.764641
MXAN_RS01645	264.484	0.271166	0.30398	0.892052	0.372365	0.629933
MXAN_RS01650	153.974	-0.752473	0.30024	-2.50624	0.0122023	0.0752527
MXAN_RS01655	23.7329	-1.60504	0.612356	-2.62108	0.00876505	0.0605632
MXAN_RS01660	853.857	0.166698	0.310526	0.536826	0.591388	0.798278
MXAN_RS01665	207.73	0.5199	0.319687	1.62627	0.103891	0.300867
MXAN_RS01670	473.165	-0.135954	0.286417	-0.47467	0.635022	0.825659
MXAN_RS01675	31.2805	-2.68347	0.779319	-3.44335	0.000574549	0.00764748
MXAN_RS01680	180.239	-0.763122	0.302596	-2.52192	0.0116718	0.0727428
MXAN_RS01685	610.709	0.377577	0.240842	1.56774	0.116942	0.325123
MXAN_RS01690	1056.67	0.645311	0.259706	2.48478	0.0129633	0.0777595
MXAN_RS01695	231.875	-0.124422	0.287187	-0.433243	0.664838	0.843385
MXAN_RS01700	29.0036	-1.14103	0.560475	-2.03583	0.0417673	0.168586
MXAN_RS01705	121.526	-2.29134	0.437734	-5.23456	1.65379e-07	6.07321e-06
MXAN_RS01710	21.8617	-0.758761	0.5988	-1.26713	0.205107	0.45193
MXAN_RS01715	156.178	-0.613871	0.334513	-1.83512	0.0664878	0.227673
MXAN_RS01720	403.342	-0.0780449	0.350181	-0.22287	0.823636	0.927952
MXAN_RS01725	93.492	-0.124818	0.341251	-0.365768	0.714538	0.872283
MXAN_RS01730	208.469	0.182912	0.28014	0.652929	0.513802	0.742446
MXAN_RS01735	669.724	0.491202	0.327274	1.50089	0.133384	0.351292
MXAN_RS01740	1048.35	0.438499	0.250069	1.75351	0.0795144	0.255109
MXAN_RS01745	294.084	-0.263997	0.271715	-0.971595	0.331252	0.591103
MXAN_RS01750	241.163	-0.144354	0.270436	-0.533781	0.593493	0.799278
MXAN_RS01755	3211.61	-0.184949	0.220822	-0.837547	0.402285	0.655911
MXAN_RS01760	361.027	-0.126691	0.257673	-0.491674	0.62295	0.819123
MXAN_RS01765	3929.49	-2.70036	0.259402	-10.41	2.23326e-25	2.80568e-23
MXAN_RS01770	15468.4	-1.92099	0.295389	-6.50326	7.8599e-11	4.36316e-09
MXAN_RS01775	3941.53	-2.11905	0.285728	-7.41631	1.20426e-13	8.45461e-12
MXAN_RS01780	58424.2	-1.94442	0.253383	-7.67385	1.66907e-14	1.24502e-12
MXAN_RS01785	3470.07	-1.46429	0.262975	-5.56816	2.57441e-08	1.11729e-06
MXAN_RS01790	2527.81	-2.2697	0.243768	-9.31089	1.26766e-20	1.37541e-18
MXAN_RS01795	111.551	-2.49016	0.526829	-4.72669	2.2821e-06	6.86645e-05
MXAN_RS01800	223.333	-1.52412	0.970271	-1.57082	0.116225	0.324479
MXAN_RS01805	117.691	-1.27957	0.330393	-3.87288	0.000107555	0.00195483
MXAN_RS01810	92.3778	-1.47342	0.354458	-4.15684	3.22678e-05	0.000695993
MXAN_RS01815	156.183	-0.456004	0.309321	-1.47421	0.140425	0.362504
MXAN_RS01820	379.034	-0.49475	0.25844	-1.91437	0.0555724	0.201814
MXAN_RS01825	1253.52	-0.257109	0.253317	-1.01497	0.310119	0.568989
MXAN_RS01830	188.159	0.307574	0.287618	1.06938	0.284896	0.545055
MXAN_RS01835	126.941	-0.0724658	0.381037	-0.19018	0.849168	0.941023
MXAN_RS01840	204.585	0.0845028	0.291819	0.289573	0.772143	0.904222
MXAN_RS01845	396.797	-0.251983	0.262281	-0.960737	0.336684	0.594656
MXAN_RS01850	456.667	-0.0384708	0.293017	-0.131292	0.895544	0.96378
MXAN_RS01855	481.356	-0.648728	0.296306	-2.18938	0.0285691	0.130474
MXAN_RS01860	525.322	-0.562948	0.244507	-2.30238	0.0213136	0.108708
MXAN_RS01865	3.66195	-2.4488	1.75662	-1.39404	0.163305	0.397354
MXAN_RS01870	2.59514	-3.01797	2.06298	-1.46292	0.143489	0.367428
MXAN_RS01875	35.7645	-3.38855	0.66835	-5.07002	3.97773e-07	1.34998e-05
MXAN_RS01880	7.75169	-0.169887	0.977176	-0.173856	0.861979	0.94774
MXAN_RS01885	120.451	-0.256749	0.361442	-0.710345	0.47749	0.717251
MXAN_RS01890	71.5609	-0.343742	0.393595	-0.873339	0.382478	0.637701
MXAN_RS01895	2.23244	-1.51516	2.02994	-0.746405	0.455423	NA
MXAN_RS01900	64.5884	-1.09393	0.409118	-2.67387	0.00749818	0.0536945
MXAN_RS01905	412.416	-1.16955	0.272627	-4.28995	1.78717e-05	0.000420984
MXAN_RS01910	518.764	-0.654051	0.321648	-2.03343	0.0420087	0.168813
MXAN_RS01915	58.28	-0.380344	0.399429	-0.95222	0.340986	0.598333
MXAN_RS01920	45.3253	-0.643839	0.441149	-1.45946	0.144439	0.367957
MXAN_RS01925	791.739	0.0619647	0.244183	0.253763	0.799678	0.916507
MXAN_RS01930	541.167	-0.205971	0.240912	-0.854963	0.392572	0.646998
MXAN_RS01935	1177.64	-0.749874	0.240243	-3.12132	0.00180044	0.0185076
MXAN_RS01940	29.8068	0.150279	0.520412	0.28877	0.772758	0.904481
MXAN_RS01945	137.11	0.804153	0.396221	2.02956	0.0424017	0.169536
MXAN_RS01950	1544.11	0.726522	0.334481	2.17209	0.0298489	0.134348
MXAN_RS01955	1205.68	0.193837	0.312261	0.620755	0.534761	0.756512
MXAN_RS01960	2066.79	0.732155	0.329526	2.22184	0.026294	0.124513
MXAN_RS01965	2034.04	0.572993	0.340417	1.68321	0.0923344	0.280291
MXAN_RS01970	1863.73	0.457869	0.321178	1.42559	0.153986	0.383279
MXAN_RS01975	32.3809	-1.70101	0.543833	-3.12781	0.00176113	0.018251
MXAN_RS01980	40.3402	0.892187	0.496239	1.7979	0.0721934	0.240678
MXAN_RS01985	1.02677	0.365142	2.59888	0.1405	0.888265	NA
MXAN_RS01990	4.59801	-2.14679	1.35186	-1.58803	0.112279	0.317048
MXAN_RS01995	98.9516	-0.089812	0.40394	-0.22234	0.824049	0.927979
MXAN_RS02000	1243.04	-0.510082	0.235578	-2.16523	0.0303698	0.135839
MXAN_RS02005	156.874	0.56158	0.349054	1.60886	0.107647	0.308591
MXAN_RS02010	10.163	-0.824824	0.842727	-0.978756	0.327701	0.587258
MXAN_RS02015	306.032	-0.823433	0.322249	-2.55527	0.0106106	0.0680844
MXAN_RS02020	897.774	0.916356	0.308834	2.96715	0.00300575	0.0275245
MXAN_RS02025	70.3249	-2.72349	0.70802	-3.84663	0.000119753	0.00215466
MXAN_RS02030	86.7955	-2.48305	1.14413	-2.17025	0.0299879	0.13472
MXAN_RS02035	44.5999	0.00921027	0.519087	0.0177432	0.985844	0.995576
MXAN_RS02040	121.237	-0.719859	0.319002	-2.2566	0.0240333	0.117236
MXAN_RS02045	14.8532	-2.30585	0.857348	-2.68951	0.0071556	0.0519161
MXAN_RS02050	1463.42	-0.775648	0.225198	-3.44429	0.000572561	0.00763521
MXAN_RS02055	199.243	0.020161	0.292232	0.0689897	0.944998	0.979066
MXAN_RS02060	23.4933	-1.57449	0.668913	-2.3538	0.0185826	0.0992317
MXAN_RS02065	10.4405	-1.47698	0.982186	-1.50376	0.132642	0.349982
MXAN_RS02070	2.02482	-2.65018	2.15596	-1.22923	0.218986	NA
MXAN_RS02080	564.039	-0.159403	0.2492	-0.639659	0.522395	0.747576
MXAN_RS02085	6.54498	-0.669085	1.02163	-0.654923	0.512518	0.741592
MXAN_RS02090	2052.22	0.585102	0.235371	2.48587	0.0129233	0.0777349
MXAN_RS02095	65.8329	-0.392812	0.388016	-1.01236	0.311366	0.570107
MXAN_RS02100	74.4381	-0.846121	0.420251	-2.01337	0.0440756	0.174282
MXAN_RS02105	76.696	-0.886138	0.42818	-2.06954	0.0384951	0.160643
MXAN_RS02110	143.46	-0.44168	0.337058	-1.3104	0.190062	0.431435
MXAN_RS02115	523.148	-0.124913	0.24321	-0.513604	0.607529	0.808351
MXAN_RS02120	76.4192	0.012331	0.458217	0.0269109	0.978531	0.991827
MXAN_RS02125	90.178	0.185511	0.371932	0.498777	0.617937	0.816281
MXAN_RS02130	56.2676	1.00597	0.445383	2.25866	0.0239045	0.116739
MXAN_RS02135	33.5613	-0.0266106	0.509408	-0.0522383	0.958339	0.98319
MXAN_RS02140	11.3506	-1.05811	0.830473	-1.27411	0.202626	0.448497
MXAN_RS02145	12.4778	-0.964807	0.76924	-1.25423	0.209757	0.458367
MXAN_RS02150	1265.78	0.227284	0.251854	0.902446	0.36682	0.623943
MXAN_RS02155	85.6946	0.418465	0.360546	1.16064	0.245788	0.501164
MXAN_RS02160	176.81	-0.648827	0.312712	-2.07484	0.0380012	0.159138
MXAN_RS02165	102.504	-0.128928	0.370444	-0.348037	0.727813	0.880829
MXAN_RS02170	92.5678	-0.277418	0.342346	-0.810344	0.417742	0.667555
MXAN_RS02175	255.069	0.121597	0.311011	0.390973	0.695817	0.861471
MXAN_RS02180	157.263	-0.239487	0.305223	-0.784627	0.432672	0.68096
MXAN_RS02185	61.6582	-0.551433	0.396335	-1.39133	0.164125	0.398812
MXAN_RS02190	331.264	-0.866816	0.272163	-3.18492	0.00144796	0.0157582
MXAN_RS02195	1367.19	-0.45305	0.315525	-1.43586	0.151042	0.378523
MXAN_RS02200	1175.9	-1.06949	0.302543	-3.53502	0.000407752	0.00587368
MXAN_RS02205	1918.74	-0.84415	0.355702	-2.3732	0.0176349	0.0961796
MXAN_RS02210	6928.1	-0.181883	0.3542	-0.513503	0.607599	0.808351
MXAN_RS02215	8.32558	-0.795165	0.996536	-0.797929	0.424911	0.674087
MXAN_RS02220	956.745	0.514756	0.253269	2.03245	0.0421085	0.168929
MXAN_RS02225	384.122	-0.667307	0.265737	-2.51115	0.0120338	0.0746093
MXAN_RS02230	83.616	-1.53017	0.408772	-3.74332	0.000181604	0.00305274
MXAN_RS02235	3715.82	-0.404368	0.252824	-1.59941	0.10973	0.312686
MXAN_RS02240	1097.55	-0.767468	0.274874	-2.79208	0.00523708	0.0413938
MXAN_RS02245	4568.25	0.31529	0.252553	1.24841	0.21188	0.461011
MXAN_RS02250	1774.58	0.155902	0.239581	0.650726	0.515223	0.742446
MXAN_RS02255	1793.46	0.453774	0.25062	1.81061	0.0702019	0.236096
MXAN_RS02260	521.537	-0.0901065	0.246704	-0.365242	0.714931	0.872431
MXAN_RS02265	867.821	-0.18028	0.262531	-0.686702	0.492271	0.727735
MXAN_RS02270	1369.37	-0.22352	0.249628	-0.895413	0.370566	0.627928
MXAN_RS02275	4.40302	-2.05073	1.70235	-1.20464	0.228341	0.481634
MXAN_RS02280	81.6264	-0.134168	0.435033	-0.308409	0.757771	0.8999
MXAN_RS02285	340.077	-0.186907	0.262916	-0.710903	0.477145	0.717081
MXAN_RS02290	1097.2	0.286399	0.243426	1.17653	0.239383	0.494154
MXAN_RS02295	1651.87	0.442307	0.229355	1.92848	0.0537954	0.197654
MXAN_RS02300	274.261	-2.13112	0.296386	-7.19034	6.46281e-13	4.24589e-11
MXAN_RS02305	17.2899	-0.843646	0.658654	-1.28086	0.200241	0.444766
MXAN_RS02310	73.0579	-2.21901	0.405769	-5.46865	4.53486e-08	1.85566e-06
MXAN_RS02315	1168.9	1.37094	0.364068	3.76562	0.000166137	0.00284619
MXAN_RS02320	539.448	0.0828651	0.280852	0.295049	0.767956	0.902753
MXAN_RS02325	143.205	-0.890023	0.318294	-2.79623	0.0051703	0.0410017
MXAN_RS02330	28.1509	-0.658449	0.552748	-1.19123	0.233564	0.48765
MXAN_RS02335	127.279	-0.149661	0.384675	-0.389059	0.697232	0.86232
MXAN_RS02340	579.278	0.0240782	0.294902	0.081648	0.934927	0.976827
MXAN_RS02345	275.772	-0.572796	0.301848	-1.89763	0.0577446	0.208002
MXAN_RS02350	148.674	-0.263624	0.316904	-0.831876	0.405479	0.658987
MXAN_RS02355	68.4684	-0.747663	0.456714	-1.63705	0.10162	0.296878
MXAN_RS02360	1109.01	0.173104	0.300153	0.576719	0.564129	0.777319
MXAN_RS02365	346.26	0.0347877	0.263157	0.132194	0.894831	0.963157
MXAN_RS02370	1047.81	0.384336	0.245282	1.56692	0.117134	0.325493
MXAN_RS02375	861.243	0.698984	0.271745	2.5722	0.0101054	0.0662075
MXAN_RS02380	199.693	0.675123	0.312646	2.15939	0.0308201	0.137338
MXAN_RS02390	2.95397	-3.2575	1.96577	-1.65711	0.0974965	0.28995
MXAN_RS02395	20.0633	0.526972	0.612425	0.860468	0.389531	0.644102
MXAN_RS02400	2.63621	-0.437088	1.56997	-0.278405	0.780701	0.908307
MXAN_RS02405	79.9754	0.0262224	0.376342	0.0696771	0.944451	0.978947
MXAN_RS02410	416.485	0.473446	0.252036	1.87849	0.0603148	0.213713
MXAN_RS02415	18.7058	-0.554867	0.632226	-0.877641	0.380139	0.63617
MXAN_RS02420	27.2048	-0.0611369	0.566863	-0.107851	0.914114	0.969917
MXAN_RS02425	297.626	0.580176	0.264185	2.1961	0.0280848	0.129501
MXAN_RS02430	7.65407	-0.572352	0.963325	-0.594142	0.552417	0.769401
MXAN_RS02440	14.3034	-1.11649	0.7681	-1.45358	0.146063	0.370917
MXAN_RS02445	1835.78	-0.829651	0.331339	-2.50393	0.0122821	0.0752576
MXAN_RS02450	20.009	0.54561	0.645408	0.845372	0.397903	0.651903
MXAN_RS02455	26.441	-1.38409	0.566627	-2.44268	0.0145787	0.0847386
MXAN_RS02460	942.047	0.156405	0.238212	0.656581	0.51145	0.741096
MXAN_RS02465	38.8925	-0.462038	0.48021	-0.962159	0.33597	0.594656
MXAN_RS02470	698.693	1.10907	0.235924	4.70096	2.5894e-06	7.72613e-05
MXAN_RS02475	0.652642	-2.66194	3.32281	-0.801111	0.423067	NA
MXAN_RS02480	183.786	-0.485516	0.289893	-1.67482	0.0939705	0.283847
MXAN_RS02485	52.0316	-0.515123	0.439901	-1.171	0.2416	0.496583
MXAN_RS02490	37.3833	-0.312029	0.491701	-0.63459	0.525696	0.750164
MXAN_RS02495	1782.07	0.159447	0.293006	0.544177	0.58632	0.795049
MXAN_RS02500	78.557	0.401651	0.359588	1.11698	0.264005	0.521528
MXAN_RS02505	1526.45	0.667756	0.23008	2.90227	0.00370468	0.0323133
MXAN_RS02510	282.278	-0.276773	0.286205	-0.967046	0.333521	0.593112
MXAN_RS02515	1215.88	0.457134	0.235079	1.9446	0.0518229	0.192982
MXAN_RS02520	238.271	0.0770732	0.337055	0.228667	0.819128	0.925347
MXAN_RS02525	10972.1	0.835258	0.230615	3.62188	0.000292471	0.00451376
MXAN_RS02535	2196.52	0.366163	0.242088	1.51252	0.130401	0.347266
MXAN_RS02540	2685.57	-0.393949	0.263593	-1.49454	0.135036	0.35382
MXAN_RS02545	374.806	-1.84181	0.26076	-7.06323	1.62675e-12	1.04947e-10
MXAN_RS02550	119.853	-1.72644	0.345599	-4.99549	5.8687e-07	1.92779e-05
MXAN_RS02555	131.553	-1.82671	0.325676	-5.609	2.03501e-08	8.88579e-07
MXAN_RS02560	153.891	0.44158	0.299483	1.47447	0.140354	0.362504
MXAN_RS02565	1070.85	1.01917	0.333096	3.0597	0.00221556	0.021704
MXAN_RS02570	293.64	0.652319	0.343475	1.89918	0.0575413	0.207375
MXAN_RS02575	436.726	0.294232	0.255676	1.1508	0.249814	0.505202
MXAN_RS02580	3769.48	0.941446	0.257374	3.6579	0.000254295	0.00399343
MXAN_RS02585	660.021	0.0472263	0.254138	0.185829	0.852579	0.941867
MXAN_RS02590	1416.6	0.541737	0.835578	0.648338	0.516766	0.743516
MXAN_RS02595	476.909	0.273085	0.265162	1.02988	0.303067	0.562877
MXAN_RS02600	13.9925	-0.570762	0.727343	-0.784722	0.432616	0.68096
MXAN_RS02605	326.282	-1.31104	0.283517	-4.62419	3.76061e-06	0.000105607
MXAN_RS02610	4174.06	0.265338	0.268069	0.989811	0.322266	0.581444
MXAN_RS02615	167.282	0.0396567	0.302715	0.131003	0.895773	0.963811
MXAN_RS02620	226.055	0.26555	0.280598	0.946371	0.343959	0.600461
MXAN_RS02625	653.352	-0.185523	0.250433	-0.740809	0.458809	0.700092
MXAN_RS02630	127.229	-0.0282026	0.329691	-0.0855425	0.93183	0.97592
MXAN_RS02635	2714.99	0.273684	0.27326	1.00155	0.31656	0.576376
MXAN_RS02640	256.381	0.107222	0.317504	0.337703	0.735587	0.886642
MXAN_RS02645	5737.41	0.279466	0.261889	1.06712	0.285919	0.545846
MXAN_RS02650	492.245	0.82397	0.328205	2.51053	0.0120549	0.0746113
MXAN_RS02655	427.215	0.472711	0.316396	1.49405	0.135163	0.353894
MXAN_RS02660	394.168	0.0972219	0.291408	0.333628	0.73866	0.887684
MXAN_RS02665	138.853	0.307446	0.323829	0.949409	0.342413	0.599313
MXAN_RS02670	15.1926	0.0658815	0.752215	0.0875834	0.930208	0.97567
MXAN_RS02675	8.35243	-0.395843	0.972524	-0.407026	0.683989	0.855255
MXAN_RS02680	364.27	-0.195115	0.292141	-0.667878	0.504212	0.735069
MXAN_RS02685	406.048	-0.0521581	0.386236	-0.135042	0.892579	0.961977
MXAN_RS02690	510.875	-0.521748	0.33035	-1.57938	0.114249	0.320844
MXAN_RS02695	17.2966	-0.131491	0.720346	-0.182539	0.85516	0.942871
MXAN_RS02700	24.1305	-0.542235	0.571235	-0.949231	0.342503	0.599313
MXAN_RS02705	11.6748	0.837695	0.844811	0.991577	0.321404	0.580766
MXAN_RS02710	32.9813	-0.43765	0.501733	-0.872276	0.383058	0.638032
MXAN_RS02715	2765.85	0.489889	0.284742	1.72047	0.0853477	0.267005
MXAN_RS02720	115.831	-0.202045	0.412282	-0.490066	0.624087	0.819942
MXAN_RS02725	518.544	-1.2432	0.296459	-4.19348	2.74704e-05	0.000605278
MXAN_RS02730	272.222	0.106212	0.29349	0.361892	0.717433	0.873809
MXAN_RS02735	497.715	0.157666	0.309002	0.510244	0.609881	0.810022
MXAN_RS02740	219.346	-0.774062	0.276458	-2.79992	0.00511146	0.0408518
MXAN_RS02745	95.5878	-0.208471	0.39836	-0.523324	0.600749	0.805173
MXAN_RS02750	380.206	-0.738616	0.27544	-2.68158	0.0073275	0.0527359
MXAN_RS02755	35.2931	-0.735465	0.540253	-1.36133	0.173409	0.409018
MXAN_RS02765	22.7579	-0.329538	0.58237	-0.565857	0.571491	0.783093
MXAN_RS02770	15.6125	-1.07221	0.707946	-1.51454	0.129889	0.346161
MXAN_RS02775	11.5755	-0.502079	0.804675	-0.623952	0.532659	0.754574
MXAN_RS02780	2071.08	0.255921	0.230816	1.10877	0.26753	0.526025
MXAN_RS02785	4.15299	-1.3767	1.52419	-0.903231	0.366403	0.623382
MXAN_RS02790	241.359	0.265307	0.270649	0.980264	0.326956	0.586359
MXAN_RS02805	21.9622	-0.226384	0.600693	-0.376872	0.706269	0.866917
MXAN_RS02810	96.3426	0.460829	0.348849	1.321	0.186502	0.427374
MXAN_RS02815	23383.7	1.28426	0.213673	6.01039	1.85081e-09	9.20394e-08
MXAN_RS02820	610.18	0.725758	0.254476	2.85197	0.00434494	0.0363059
MXAN_RS02825	67.3835	0.133131	0.404131	0.329426	0.741834	0.890275
MXAN_RS02830	952.437	0.476266	0.243217	1.95819	0.0502077	0.18933
MXAN_RS02835	3970.95	0.691184	0.219753	3.14528	0.00165927	0.0174224
MXAN_RS02840	322.235	0.383831	0.268211	1.43108	0.152407	0.380672
MXAN_RS02845	8227.21	0.418065	0.222646	1.87772	0.0604199	0.213874
MXAN_RS02850	132.05	-0.543391	0.354332	-1.53357	0.125136	0.338212
MXAN_RS02855	4.62135	-0.151431	1.45609	-0.103998	0.917171	0.970534
MXAN_RS02860	18.7752	0.132814	0.633166	0.209761	0.833854	0.93328
MXAN_RS02865	10.8159	-2.159	0.922468	-2.34046	0.0192598	0.101742
MXAN_RS02870	290.378	-0.287515	0.311121	-0.924125	0.355421	0.611232
MXAN_RS02875	5.59018	-1.58271	1.16149	-1.36265	0.172992	0.408653
MXAN_RS02880	192.443	-0.631724	0.293086	-2.15542	0.0311287	0.138541
MXAN_RS02885	62.5243	-0.538189	0.403643	-1.33333	0.182424	0.421671
MXAN_RS02890	118.382	-0.0835406	0.326566	-0.255815	0.798093	0.915596
MXAN_RS02895	356.607	-0.135601	0.255007	-0.531756	0.594895	0.800312
MXAN_RS02900	725.285	-0.0694536	0.243102	-0.285697	0.77511	0.905771
MXAN_RS02910	28.9224	-0.0820003	0.54464	-0.150559	0.880324	0.95631
MXAN_RS02915	42.7765	0.681881	0.468577	1.45522	0.145609	0.37028
MXAN_RS02920	751.583	0.222845	0.253619	0.878658	0.379587	0.63606
MXAN_RS02925	493.605	-0.959285	0.254307	-3.77215	0.000161846	0.00279273
MXAN_RS02930	313.642	-0.184992	0.292672	-0.63208	0.527335	0.750595
MXAN_RS02935	151.336	-0.120618	0.304301	-0.396377	0.691827	0.859354
MXAN_RS02940	321.01	-0.0313458	0.259613	-0.120741	0.903896	0.966879
MXAN_RS02945	319.826	-0.209366	0.27912	-0.750094	0.453198	0.695383
MXAN_RS02950	78.1364	-1.32467	0.3872	-3.42114	0.000623587	0.00822377
MXAN_RS02955	75.7044	-1.01231	0.380418	-2.66106	0.00778959	0.0553421
MXAN_RS02960	353.021	-0.242173	0.308111	-0.785993	0.431872	0.680747
MXAN_RS02965	110.65	-0.618925	0.341682	-1.81141	0.0700777	0.236096
MXAN_RS02970	1567.14	-0.283161	0.243207	-1.16428	0.244311	0.499432
MXAN_RS02975	659.368	-0.653376	0.24216	-2.69812	0.00697326	0.0509027
MXAN_RS02980	823.872	1.42989	0.298644	4.78792	1.6852e-06	5.20159e-05
MXAN_RS02985	317.376	0.309289	0.291341	1.06161	0.288414	0.548561
MXAN_RS02990	273.885	-0.0430968	0.273461	-0.157597	0.874774	0.952884
MXAN_RS02995	236.704	-0.0665345	0.28874	-0.230431	0.817757	0.925112
MXAN_RS03000	504.142	-0.419173	0.246801	-1.69842	0.0894277	0.274023
MXAN_RS03005	10.5894	-2.38122	0.978778	-2.43285	0.0149806	0.0861653
MXAN_RS03010	59.8229	0.263213	0.419344	0.627678	0.530215	0.75293
MXAN_RS03015	177.096	0.156103	0.36448	0.42829	0.66844	0.845856
MXAN_RS03020	1202.49	0.815199	0.304962	2.67312	0.007515	0.0537611
MXAN_RS03025	145.057	-0.208981	0.312024	-0.669761	0.50301	0.734215
MXAN_RS03030	249.579	0.281255	0.267412	1.05177	0.292907	0.552866
MXAN_RS03035	453.365	-0.163747	0.249221	-0.657036	0.511158	0.740972
MXAN_RS03040	1011.11	0.433647	0.23515	1.84413	0.0651648	0.224673
MXAN_RS03045	111.388	-0.367186	0.329424	-1.11463	0.26501	0.522792
MXAN_RS03050	11.9282	-0.731326	0.803404	-0.910285	0.362672	0.619241
MXAN_RS03055	37.0734	-1.70081	0.582881	-2.91793	0.00352365	0.031075
MXAN_RS03060	207.291	-1.50539	0.486793	-3.09247	0.00198501	0.0197152
MXAN_RS03065	309.031	0.0300445	0.310011	0.0969145	0.922794	0.972928
MXAN_RS03070	641.195	-0.389951	0.363806	-1.07186	0.283781	0.544427
MXAN_RS03075	402.201	0.0956294	0.276977	0.345261	0.729898	0.88195
MXAN_RS03080	2116.16	0.406775	0.269436	1.50973	0.131113	0.347555
MXAN_RS03085	1087.5	0.136488	0.234799	0.581296	0.561041	0.775002
MXAN_RS03090	835.17	-0.443912	0.248161	-1.78881	0.0736457	0.24393
MXAN_RS03095	178.867	-0.64603	0.364524	-1.77226	0.0763521	0.248865
MXAN_RS03100	143.606	-0.280045	0.380609	-0.735781	0.461864	0.703105
MXAN_RS03105	461.18	-0.657299	0.29547	-2.22459	0.0261089	0.123901
MXAN_RS03110	1039.96	0.0235609	0.3083	0.0764221	0.939083	0.977837
MXAN_RS03115	28.8841	-1.16528	0.592146	-1.96789	0.0490803	0.186354
MXAN_RS03120	53.5167	0.500659	0.42036	1.19102	0.233644	0.48765
MXAN_RS03125	605.239	1.42429	0.246381	5.78086	7.43175e-09	3.41146e-07
MXAN_RS03130	298.664	-0.00862098	0.27985	-0.0308058	0.975424	0.990845
MXAN_RS03135	300.937	-0.234357	0.264895	-0.884718	0.376309	0.633164
MXAN_RS03140	4307.59	0.172441	0.349313	0.493659	0.621547	0.817729
MXAN_RS03145	584.446	-0.701018	0.299571	-2.34007	0.01928	0.101742
MXAN_RS03150	68.4336	-0.000364587	0.396729	-0.000918983	0.999267	0.999507
MXAN_RS03155	214.71	0.86639	0.328459	2.63774	0.00834612	0.0585153
MXAN_RS03160	835.756	0.5283	0.275389	1.91838	0.0550628	0.200562
MXAN_RS03165	49.353	-0.349015	0.471233	-0.740642	0.45891	0.700097
MXAN_RS03170	148.096	-0.250332	0.321476	-0.778696	0.436159	0.683019
MXAN_RS03175	484.149	0.814231	0.251793	3.23373	0.00122183	0.0138442
MXAN_RS03180	2620.65	0.6749	0.225948	2.98697	0.00281755	0.0260678
MXAN_RS03185	4097.36	0.0966701	0.218586	0.442252	0.658307	0.838814
MXAN_RS03190	3764.54	0.858493	0.254439	3.37406	0.000740682	0.00935454
MXAN_RS03195	586.796	-0.0349805	0.278009	-0.125825	0.899871	0.965534
MXAN_RS03200	517.378	-0.66871	0.288443	-2.31834	0.0204306	0.105787
MXAN_RS03205	1486.26	-0.188612	0.231718	-0.813971	0.415661	0.666492
MXAN_RS03210	620.118	0.0328888	0.244654	0.13443	0.893063	0.961977
MXAN_RS03215	39.1908	0.146243	0.553936	0.264007	0.791775	0.913611
MXAN_RS03220	567.054	-0.542398	0.315926	-1.71685	0.0860063	0.267693
MXAN_RS03225	926.548	-0.153265	0.318813	-0.480737	0.630704	0.823272
MXAN_RS03230	3229.24	-0.577569	0.282498	-2.04451	0.0409033	0.166425
MXAN_RS03235	175.521	-0.309201	0.311044	-0.994073	0.320187	0.579737
MXAN_RS03240	74.5604	-1.4206	0.383103	-3.70814	0.000208785	0.0033826
MXAN_RS03245	29456.5	1.14582	0.323373	3.54334	0.000395097	0.00573892
MXAN_RS03250	53.1768	-0.0272611	0.487292	-0.0559441	0.955386	0.982131
MXAN_RS03255	3406.27	-0.336283	0.331094	-1.01567	0.309785	0.56881
MXAN_RS03260	175.688	-0.780769	0.346882	-2.25082	0.0243968	0.118204
MXAN_RS03265	27.2741	-1.85598	0.627294	-2.95871	0.00308927	0.0281812
MXAN_RS03270	138.775	0.515245	0.308165	1.67198	0.094529	0.284661
MXAN_RS03275	80.8995	0.393802	0.369778	1.06497	0.28689	0.547137
MXAN_RS03280	989.338	0.323554	0.235862	1.37179	0.170128	0.405799
MXAN_RS03285	2008.16	0.656126	0.29261	2.24232	0.0249404	0.120026
MXAN_RS03290	4648.16	0.238452	0.314023	0.759347	0.447645	0.692655
MXAN_RS03295	871.24	0.659672	0.230811	2.85806	0.00426238	0.0358671
MXAN_RS03300	138.132	0.315234	0.324756	0.97068	0.331707	0.59151
MXAN_RS03305	611.421	-0.102437	0.324159	-0.316008	0.751997	0.895865
MXAN_RS03310	9645.19	-1.16262	0.326734	-3.55832	0.000373232	0.00545139
MXAN_RS03315	472.763	1.10865	0.377582	2.93617	0.0033229	0.0297441
MXAN_RS03320	414.232	0.232861	0.326904	0.712323	0.476265	0.716498
MXAN_RS03325	267.862	0.474101	0.313997	1.50989	0.131072	0.347555
MXAN_RS03330	1884.45	0.734868	0.317506	2.3145	0.0206401	0.10641
MXAN_RS03335	900.909	-0.441655	0.288469	-1.53103	0.125762	0.33933
MXAN_RS03340	1189.59	0.163653	0.258459	0.633185	0.526613	0.750164
MXAN_RS03345	415.117	2.43632	0.263927	9.23105	2.67985e-20	2.78122e-18
MXAN_RS03350	37.1128	0.375959	0.50985	0.737391	0.460885	0.702511
MXAN_RS03355	6575.76	0.0305823	0.34919	0.0875807	0.93021	0.97567
MXAN_RS03360	1150.64	0.248029	0.283972	0.873428	0.38243	0.637701
MXAN_RS03365	3206.6	-0.334469	0.26651	-1.255	0.20948	0.457902
MXAN_RS03370	15.8287	-0.117824	0.723887	-0.162765	0.870703	0.951053
MXAN_RS03375	356.052	0.76002	0.262856	2.89139	0.00383539	0.0331399
MXAN_RS03380	924.412	0.431585	0.24252	1.77958	0.0751443	0.246852
MXAN_RS03385	33.1353	0.44283	0.494514	0.895486	0.370527	0.627928
MXAN_RS03390	24.6429	-0.932433	0.584504	-1.59525	0.110655	0.314538
MXAN_RS03395	310.763	-1.1395	0.450342	-2.5303	0.0113964	0.0715373
MXAN_RS03400	2132.88	0.0447954	0.22013	0.203495	0.838748	0.936533
MXAN_RS03405	109.956	0.00233144	0.366488	0.00636158	0.994924	0.99813
MXAN_RS03410	7.41898	-3.62383	1.3615	-2.66165	0.00777586	0.0553421
MXAN_RS03415	65.8395	-0.719809	0.446	-1.61392	0.106544	0.306288
MXAN_RS03420	85.7407	-0.349022	0.367789	-0.948976	0.342633	0.599313
MXAN_RS03425	6.30463	-0.604918	1.09216	-0.553873	0.579666	0.790082
MXAN_RS03430	696.447	0.0197427	0.257088	0.0767937	0.938788	0.977837
MXAN_RS03435	234.81	0.146288	0.282453	0.517918	0.604515	0.806909
MXAN_RS03440	217.181	-0.959016	0.28327	-3.38551	0.000710452	0.00906871
MXAN_RS03445	25620.3	0.0668531	0.228527	0.292539	0.769874	0.903051
MXAN_RS03450	923.091	-0.433656	0.238107	-1.82126	0.0685667	0.232374
MXAN_RS03455	1058.63	-0.218412	0.261732	-0.834488	0.404006	0.657968
MXAN_RS03460	2908.69	0.089805	0.229381	0.391509	0.695421	0.861444
MXAN_RS03465	577.343	-0.437721	0.242835	-1.80254	0.07146	0.239236
MXAN_RS03470	104.728	-1.31391	0.368868	-3.562	0.000368033	0.00540969
MXAN_RS03475	143.808	-1.25004	0.324616	-3.85083	0.00011772	0.0021234
MXAN_RS03480	1576.97	-1.03539	0.25584	-4.04702	5.18748e-05	0.00107674
MXAN_RS03485	628.128	-0.735749	0.255859	-2.87561	0.00403254	0.0343365
MXAN_RS03490	150.273	-1.76162	0.316616	-5.56391	2.63798e-08	1.13799e-06
MXAN_RS03495	33994.9	-0.243158	0.309302	-0.786151	0.431779	0.680747
MXAN_RS03500	746.705	-1.41423	0.269008	-5.25721	1.46257e-07	5.58292e-06
MXAN_RS03505	709.956	-0.414247	0.233341	-1.77529	0.0758508	0.248022
MXAN_RS03510	238.246	-0.128473	0.302316	-0.424964	0.670863	0.847513
MXAN_RS03515	804.392	-0.640356	0.258392	-2.47823	0.0132034	0.0788573
MXAN_RS03520	2719.72	0.18747	0.249283	0.752036	0.45203	0.69493
MXAN_RS03525	263.712	-2.02641	0.914804	-2.21513	0.0267513	0.125675
MXAN_RS03530	416.763	-2.76387	1.10377	-2.50403	0.0122787	0.0752576
MXAN_RS03535	1138.53	-0.178382	0.326105	-0.547009	0.584373	0.793665
MXAN_RS03540	4272.13	0.904941	0.236213	3.83103	0.000127607	0.00228448
MXAN_RS03545	2074.25	1.03978	0.249307	4.1707	3.03664e-05	0.00065696
MXAN_RS03550	1025	1.36614	1.06571	1.28191	0.199874	0.44409
MXAN_RS03555	4270.81	5.5167	0.359503	15.3454	3.80455e-53	1.43392e-50
MXAN_RS03560	1849.41	0.261229	0.229128	1.1401	0.254244	0.509768
MXAN_RS03565	136.89	-0.637234	0.321805	-1.98019	0.0476825	0.182541
MXAN_RS03570	159.966	-0.374335	0.30108	-1.24331	0.213754	0.463145
MXAN_RS03575	134.729	-0.152223	0.360606	-0.422132	0.672929	0.84899
MXAN_RS03580	41.5309	-0.343969	0.455516	-0.75512	0.450177	0.693412
MXAN_RS03585	853.04	0.528846	0.258663	2.04454	0.0409005	0.166425
MXAN_RS03590	956.068	-0.0383344	0.234127	-0.163733	0.869941	0.951011
MXAN_RS03595	20.5056	-0.521475	0.613774	-0.849621	0.395536	0.649099
MXAN_RS03600	228.173	0.763233	0.316869	2.40867	0.0160108	0.0899946
MXAN_RS03605	123.566	-2.45258	0.359176	-6.82836	8.58928e-12	5.12565e-10
MXAN_RS03610	152.987	-0.0180155	0.301715	-0.0597105	0.952386	0.981018
MXAN_RS03615	39.0251	-1.05017	0.495419	-2.11977	0.0340258	0.147679
MXAN_RS03620	890.372	-0.397942	0.247709	-1.60649	0.108166	0.309551
MXAN_RS03625	2479.07	0.251278	0.224228	1.12064	0.262442	0.519588
MXAN_RS03630	802.684	0.328451	0.258803	1.26912	0.204399	0.450786
MXAN_RS03635	363.62	-0.513588	0.259515	-1.97903	0.0478122	0.182897
MXAN_RS03640	509.531	0.125155	0.261928	0.477823	0.632776	0.824647
MXAN_RS03645	1171.53	0.451617	0.253977	1.77818	0.0753737	0.246926
MXAN_RS03650	1121.3	0.704487	0.253563	2.77835	0.0054636	0.0425148
MXAN_RS03655	544.472	-0.18112	0.247876	-0.730687	0.46497	0.705883
MXAN_RS03660	1348.08	0.191938	0.240387	0.798456	0.424606	0.674087
MXAN_RS03665	570.034	-0.151335	0.247291	-0.611969	0.540558	0.760947
MXAN_RS03670	294.797	0.19597	0.276714	0.708206	0.478817	0.717806
MXAN_RS03675	1774.47	1.10572	0.262736	4.20847	2.571e-05	0.000577146
MXAN_RS03680	1952.38	1.78316	0.322009	5.53759	3.0666e-08	1.30108e-06
MXAN_RS03685	110.543	0.204298	0.334258	0.611198	0.541068	0.761342
MXAN_RS03690	598.294	0.0404412	0.246086	0.164337	0.869466	0.951011
MXAN_RS03695	3597.38	0.0788063	0.229917	0.34276	0.731779	0.883837
MXAN_RS03700	58.9317	-0.226447	0.408534	-0.554291	0.57938	0.789973
MXAN_RS03705	466.951	-0.244319	0.248081	-0.984836	0.324705	0.584371
MXAN_RS03710	96.3547	0.57642	0.353243	1.63179	0.102723	0.298789
MXAN_RS03715	1881.33	0.0183361	0.233624	0.0784858	0.937442	0.977824
MXAN_RS03720	443.076	-1.37797	0.261884	-5.26174	1.42698e-07	5.49388e-06
MXAN_RS03725	94.6448	-0.259034	0.39015	-0.663933	0.506733	0.736976
MXAN_RS03730	232.298	-0.472247	0.28009	-1.68606	0.0917847	0.279452
MXAN_RS03735	94.5905	-0.43078	0.367552	-1.17203	0.241187	0.496446
MXAN_RS03740	333.014	-0.287291	0.26455	-1.08596	0.277496	0.537794
MXAN_RS03745	358.158	0.538803	0.255695	2.10721	0.0350995	0.150598
MXAN_RS03750	35.0566	-0.310586	0.572597	-0.542417	0.587531	0.795843
MXAN_RS03755	20.6588	0.069689	0.664159	0.104928	0.916433	0.970508
MXAN_RS03760	15.2551	-0.668174	0.760945	-0.878085	0.379897	0.636084
MXAN_RS03765	16.1978	0.047862	0.727629	0.065778	0.947555	0.980121
MXAN_RS03770	20.4747	-0.124287	0.611112	-0.203379	0.838839	0.936533
MXAN_RS03775	56.526	-0.13597	0.471072	-0.288639	0.772858	0.904481
MXAN_RS03780	286.113	-0.1546	0.319421	-0.484003	0.628384	0.821722
MXAN_RS03785	173.009	-2.66611	0.336618	-7.92029	2.36967e-15	1.92832e-13
MXAN_RS03790	228.935	-0.299778	0.31043	-0.965686	0.334202	0.593703
MXAN_RS03795	280.058	0.694029	0.267704	2.59253	0.00952731	0.0641105
MXAN_RS03800	1985.11	0.132851	0.241108	0.551002	0.581632	0.792054
MXAN_RS03805	358.979	0.00514614	0.296015	0.0173847	0.98613	0.995724
MXAN_RS03810	224.045	-0.283985	0.302678	-0.938242	0.34812	0.604457
MXAN_RS03815	1858.6	0.510817	0.247921	2.0604	0.0393601	0.162847
MXAN_RS03820	54.7666	-0.345206	0.433455	-0.796405	0.425797	0.675184
MXAN_RS03825	37.7506	0.164782	0.465951	0.353646	0.723604	0.879004
MXAN_RS03830	30.6472	-1.67306	0.578054	-2.8943	0.00380002	0.0330242
MXAN_RS03835	213.018	-0.00652984	0.276134	-0.0236474	0.981134	0.993481
MXAN_RS03840	76.9013	-0.255003	0.37302	-0.683618	0.494217	0.728657
MXAN_RS03845	30.1504	-1.8739	0.568804	-3.29445	0.000986133	0.0117109
MXAN_RS03850	45.7374	0.804989	0.454822	1.7699	0.0767441	0.249437
MXAN_RS03855	23.2664	-0.663555	0.576341	-1.15132	0.249599	0.504909
MXAN_RS03860	138.865	-0.897933	0.318434	-2.81984	0.00480477	0.0389659
MXAN_RS03870	1423.78	0.201143	0.26957	0.74616	0.455571	0.697082
MXAN_RS03875	1018.07	0.278398	0.238896	1.16535	0.243876	0.499228
MXAN_RS03880	153.998	-1.24285	0.314108	-3.95675	7.59754e-05	0.00145471
MXAN_RS03885	27.1736	-1.38274	0.585748	-2.36063	0.0182437	0.0980807
MXAN_RS03890	17.7235	-1.67777	0.698727	-2.40118	0.0163422	0.0909298
MXAN_RS03895	1348.56	-1.48354	0.235702	-6.29414	3.09116e-10	1.68976e-08
MXAN_RS03900	8.9671	-1.34262	0.914544	-1.46807	0.142085	0.365733
MXAN_RS03905	1315.68	0.324338	0.240057	1.35109	0.176667	0.413031
MXAN_RS03910	114.995	0.0647194	0.381314	0.169727	0.865225	0.949414
MXAN_RS03915	2375.14	0.124791	0.268677	0.464463	0.642316	0.829632
MXAN_RS03920	1422.94	0.013095	0.245725	0.0532914	0.9575	0.982751
MXAN_RS03925	2299.73	2.38982	0.308251	7.75282	8.98775e-15	6.84694e-13
MXAN_RS03930	512.518	-0.306767	0.274127	-1.11907	0.263111	0.520201
MXAN_RS03935	307.018	0.321789	0.296023	1.08704	0.27702	0.537734
MXAN_RS03940	257.451	-0.324797	0.272668	-1.19118	0.233582	0.48765
MXAN_RS03945	190.238	-0.0821612	0.357521	-0.229808	0.818241	0.92517
MXAN_RS03950	37.4988	-0.430259	0.48404	-0.88889	0.374062	0.630978
MXAN_RS03955	677.507	0.319073	0.237247	1.3449	0.178658	0.415786
MXAN_RS03960	473.968	0.352071	0.242688	1.45071	0.14686	0.371481
MXAN_RS03965	794.217	-0.157054	0.236109	-0.665178	0.505937	0.736535
MXAN_RS03970	229.443	0.428271	0.327394	1.30812	0.190832	0.432043
MXAN_RS03975	128.517	0.0970017	0.318645	0.304419	0.760809	0.900634
MXAN_RS03980	8.8823	0.00915358	0.901442	0.0101544	0.991898	0.997334
MXAN_RS03985	95.9038	-0.00805201	0.36165	-0.0222646	0.982237	0.993928
MXAN_RS03990	81.7957	-0.0675209	0.409294	-0.164969	0.868968	0.951011
MXAN_RS03995	39.9619	0.117398	0.457324	0.256705	0.797406	0.915394
MXAN_RS04000	40.8784	-0.431784	0.455356	-0.948233	0.343011	0.599313
MXAN_RS04005	884.992	0.0682645	0.269181	0.2536	0.799804	0.916507
MXAN_RS04010	165.047	-1.68944	0.534062	-3.16338	0.00155951	0.0165938
MXAN_RS04015	34.9152	0.232423	0.515127	0.451196	0.651848	0.835192
MXAN_RS04020	124.5	0.0523194	0.339757	0.15399	0.877617	0.954529
MXAN_RS04025	93.1373	0.188697	0.361044	0.522642	0.601224	0.805173
MXAN_RS04030	95.6834	-0.244785	0.430002	-0.569265	0.569177	0.781118
MXAN_RS04035	113.91	0.0817046	0.435761	0.187499	0.85127	0.941867
MXAN_RS04040	2322.54	0.179348	0.276017	0.649772	0.515839	0.742734
MXAN_RS04045	316.811	-0.163797	0.287442	-0.569843	0.568784	0.781029
MXAN_RS04050	181.033	0.76553	0.29304	2.61237	0.0089916	0.0615572
MXAN_RS04055	4.95484	-1.32874	1.20839	-1.0996	0.271506	0.531442
MXAN_RS04060	336.96	-0.11442	0.269255	-0.424952	0.670872	0.847513
MXAN_RS04065	858.744	0.399793	0.259772	1.53901	0.123801	0.336522
MXAN_RS04070	32.6488	-1.57858	0.55098	-2.86504	0.00416956	0.0353386
MXAN_RS04075	1490.72	0.139636	0.341438	0.408963	0.682567	0.854521
MXAN_RS04080	815.396	0.56828	0.237572	2.39203	0.0167554	0.0927244
MXAN_RS04085	1459.12	-0.124339	0.395522	-0.314366	0.753243	0.89661
MXAN_RS04090	384.291	-0.681331	0.315308	-2.16084	0.0307078	0.137008
MXAN_RS04095	2056.97	0.332438	0.258728	1.28489	0.198829	0.442648
MXAN_RS04100	569.991	-0.236549	0.263321	-0.89833	0.36901	0.626031
MXAN_RS04105	104.759	0.0772534	0.35569	0.217193	0.828058	0.930939
MXAN_RS04110	31.2496	0.741152	0.625751	1.18442	0.236247	0.490651
MXAN_RS04115	7.5821	-0.123475	0.953055	-0.129557	0.896917	0.963926
MXAN_RS04120	253.455	-0.238686	0.271658	-0.878627	0.379604	0.63606
MXAN_RS04125	111.824	-0.28274	0.330659	-0.85508	0.392507	0.646998
MXAN_RS04130	130.987	0.140223	0.311425	0.450264	0.65252	0.835604
MXAN_RS04135	474.013	0.164811	0.331781	0.496746	0.619368	0.816771
MXAN_RS04140	902.962	0.17118	0.321511	0.532423	0.594433	0.799987
MXAN_RS04145	898.253	0.298936	0.31951	0.935608	0.349475	0.605515
MXAN_RS04150	32.1379	-0.497738	0.545028	-0.913233	0.36112	0.617215
MXAN_RS04155	271.992	-0.0118858	0.302729	-0.0392622	0.968681	0.988279
MXAN_RS04160	309.963	0.0921865	0.274512	0.33582	0.737007	0.887307
MXAN_RS04165	103.705	-0.235754	0.339944	-0.693509	0.48799	0.724966
MXAN_RS04170	700.439	0.320219	0.257704	1.24258	0.214022	0.463294
MXAN_RS04175	2264.39	0.0200858	0.250562	0.0801629	0.936108	0.977054
MXAN_RS04180	55.3946	-0.854958	0.425452	-2.00953	0.0444811	0.175402
MXAN_RS04185	1598.18	-0.649199	0.266926	-2.43214	0.01501	0.0862656
MXAN_RS04190	260.144	-0.182271	0.35221	-0.517506	0.604803	0.807117
MXAN_RS04195	290.081	-0.59794	0.362959	-1.6474	0.0994754	0.293144
MXAN_RS04200	143.079	-0.300242	0.303434	-0.98948	0.322428	0.581532
MXAN_RS04205	168.328	-0.209771	0.305221	-0.687276	0.491909	0.727414
MXAN_RS04210	1007.94	0.0688337	0.229859	0.299461	0.764589	0.901568
MXAN_RS04215	87.2003	0.150503	0.398572	0.377606	0.705723	0.866703
MXAN_RS04220	425.53	-0.18426	0.290794	-0.633644	0.526313	0.750164
MXAN_RS04225	1567.86	0.395516	0.264539	1.49512	0.134884	0.35382
MXAN_RS04230	1434.32	-0.41503	0.253923	-1.63447	0.10216	0.297991
MXAN_RS04235	3889.87	-0.770223	0.278184	-2.76876	0.00562706	0.0432818
MXAN_RS04240	414.056	-0.0499633	0.26133	-0.191189	0.848378	0.94073
MXAN_RS04245	109.062	-0.169532	0.363813	-0.465988	0.641224	0.829111
MXAN_RS04250	3149.79	-0.114341	0.257467	-0.444098	0.656972	0.837797
MXAN_RS04255	314.745	-0.778664	0.267619	-2.90959	0.00361899	0.0317205
MXAN_RS04260	506.829	0.806464	0.332585	2.42483	0.0153155	0.0871402
MXAN_RS04265	454.864	0.385981	0.263157	1.46673	0.142449	0.366331
MXAN_RS04270	57.2434	0.0975038	0.409402	0.238162	0.811756	0.921665
MXAN_RS04275	89.1768	0.164197	0.356867	0.460107	0.645439	0.830672
MXAN_RS04280	388.457	0.248649	0.257238	0.966613	0.333738	0.593321
MXAN_RS04285	326.59	0.336126	0.290842	1.1557	0.247804	0.502984
MXAN_RS04290	154.926	-0.209734	0.308408	-0.680054	0.49647	0.729914
MXAN_RS04295	179.686	-0.0794714	0.285942	-0.277928	0.781067	0.908534
MXAN_RS04300	64.9484	0.356913	0.450867	0.791616	0.428584	0.677933
MXAN_RS04305	243.271	0.541024	0.285175	1.89717	0.0578061	0.20812
MXAN_RS04310	165.3	0.0707196	0.298456	0.236952	0.812694	0.921687
MXAN_RS04315	161.575	0.403333	0.294781	1.36825	0.171234	0.406985
MXAN_RS04320	158.626	0.297316	0.320708	0.92706	0.353895	0.6089
MXAN_RS04325	60.5309	0.182255	0.406496	0.448356	0.653896	0.835925
MXAN_RS04330	81.9257	-0.0144531	0.366571	-0.0394279	0.968549	0.988279
MXAN_RS04335	143.583	0.213934	0.311309	0.687208	0.491952	0.727414
MXAN_RS04340	160.055	0.423877	0.323487	1.31034	0.190082	0.431435
MXAN_RS04345	74.2554	0.0885319	0.389132	0.227511	0.820026	0.925778
MXAN_RS04350	389.011	0.0728566	0.282626	0.257784	0.796574	0.915171
MXAN_RS04355	669.825	-0.265833	0.298932	-0.889274	0.373856	0.630978
MXAN_RS04360	42.8307	-0.237286	0.469102	-0.505831	0.612975	0.812873
MXAN_RS04365	112.926	-0.391109	0.384495	-1.0172	0.309058	0.568061
MXAN_RS04370	6359.8	0.574532	0.30742	1.86888	0.0616388	0.216243
MXAN_RS04375	339.318	-1.36794	0.267133	-5.12081	3.04232e-07	1.06274e-05
MXAN_RS04380	3945.35	0.451519	0.230681	1.95733	0.0503092	0.189506
MXAN_RS04385	77.2692	-0.197498	0.383512	-0.514973	0.606572	0.808351
MXAN_RS04390	354.842	-0.343856	0.285001	-1.20651	0.227621	0.480824
MXAN_RS04395	855.7	0.342401	0.281904	1.2146	0.224517	0.476657
MXAN_RS04400	1129.1	0.237813	0.26647	0.892457	0.372148	0.629715
MXAN_RS04405	468.24	0.0491496	0.257914	0.190566	0.848866	0.940984
MXAN_RS04410	453.525	0.0320524	0.263535	0.121625	0.903196	0.966712
MXAN_RS04415	564.742	0.393639	0.252854	1.55678	0.119522	0.329743
MXAN_RS04420	720.924	0.476881	0.268467	1.77631	0.0756818	0.247809
MXAN_RS04425	962.525	0.23873	0.245951	0.970639	0.331728	0.59151
MXAN_RS04430	12.0578	-0.599405	0.783333	-0.765199	0.444153	0.690152
MXAN_RS04435	356.011	-0.213006	0.253705	-0.839581	0.401143	0.654954
MXAN_RS04440	4782.35	0.307238	0.265687	1.15639	0.247522	0.502553
MXAN_RS04445	1081.88	0.0259456	0.241056	0.107633	0.914287	0.969956
MXAN_RS04450	807.971	-0.109468	0.24427	-0.448144	0.654049	0.835925
MXAN_RS04455	97.8529	0.588628	0.386744	1.52201	0.128007	0.343317
MXAN_RS04460	6174.57	0.989322	0.270722	3.65439	0.000257797	0.00403956
MXAN_RS04465	358.397	-1.00756	0.321303	-3.13587	0.00171345	0.0178603
MXAN_RS04470	974.947	-0.182921	0.270905	-0.675224	0.499534	0.730788
MXAN_RS04475	12516.8	0.60509	0.26306	2.30019	0.0214372	0.109083
MXAN_RS04480	4982.52	0.120051	0.259642	0.46237	0.643816	0.830397
MXAN_RS04485	5316.27	-0.149311	0.268041	-0.557047	0.577495	0.788103
MXAN_RS04490	4190.51	-0.218315	0.441232	-0.494785	0.620752	0.817413
MXAN_RS04495	378.256	-0.864025	0.419955	-2.05742	0.0396454	0.163614
MXAN_RS04500	838.575	0.225112	0.255911	0.879648	0.37905	0.635984
MXAN_RS04505	282.677	-0.362199	0.290417	-1.24717	0.212336	0.461188
MXAN_RS04510	380.342	0.285473	0.375649	0.759946	0.447287	0.692396
MXAN_RS04515	65.0078	0.104628	0.387548	0.269973	0.787181	0.911764
MXAN_RS04520	73.5977	0.23052	0.389957	0.591142	0.554425	0.770472
MXAN_RS04525	166.658	0.34658	0.391873	0.884419	0.37647	0.633187
MXAN_RS04530	69.7027	-2.09112	0.429838	-4.8649	1.14514e-06	3.61249e-05
MXAN_RS04535	27.4629	-0.189663	0.651473	-0.29113	0.770952	0.903884
MXAN_RS04540	148.003	0.310945	0.301644	1.03083	0.302619	0.562434
MXAN_RS04545	3138.72	-0.702451	0.330348	-2.1264	0.0334702	0.146146
MXAN_RS04550	963.208	0.784868	0.260358	3.01457	0.00257342	0.0244083
MXAN_RS04555	1141.34	-0.38972	0.280841	-1.38769	0.165231	0.400142
MXAN_RS04560	2340.82	-0.83328	0.293615	-2.838	0.00453969	0.0374524
MXAN_RS04565	1277.69	-0.0222059	0.249054	-0.0891608	0.928954	0.975404
MXAN_RS04570	967.274	0.0823654	0.28986	0.284156	0.776291	0.906383
MXAN_RS04575	2111.21	0.155428	0.260396	0.596893	0.550579	0.767929
MXAN_RS04580	597.838	-0.191885	0.265843	-0.721801	0.470417	0.711389
MXAN_RS04585	1644.11	0.045034	0.230661	0.195239	0.845206	0.940169
MXAN_RS04590	98.225	0.823767	0.376614	2.1873	0.0287207	0.130916
MXAN_RS04595	157.358	-0.483309	0.315598	-1.53141	0.125668	0.339205
MXAN_RS04600	167.181	-0.284838	0.303173	-0.939526	0.347461	0.603778
MXAN_RS04605	945.299	0.239592	0.245495	0.975956	0.329086	0.588265
MXAN_RS04610	561.833	0.205196	0.266822	0.769038	0.441871	0.688558
MXAN_RS04615	931.468	0.379658	0.259818	1.46125	0.143948	0.367428
MXAN_RS04620	55.0997	-0.470886	0.410168	-1.14803	0.250955	0.506133
MXAN_RS04625	591.385	0.1293	0.267227	0.483858	0.628487	0.821722
MXAN_RS04630	67051.8	1.15955	0.256233	4.52538	6.02874e-06	0.000159306
MXAN_RS04635	370.663	0.603226	0.274287	2.19925	0.02786	0.12893
MXAN_RS04640	72.7568	-0.1707	0.370526	-0.460698	0.645016	0.830672
MXAN_RS04645	23.7113	0.57851	0.645308	0.896486	0.369993	0.627402
MXAN_RS04650	11.2863	-0.604025	0.799737	-0.75528	0.450081	0.693412
MXAN_RS04655	22.8587	-0.45706	0.645555	-0.708011	0.478938	0.717806
MXAN_RS04660	23.912	-0.373422	0.578881	-0.645076	0.518878	0.745074
MXAN_RS04665	56.2491	0.327368	0.420598	0.77834	0.436369	0.683174
MXAN_RS04670	50.7949	-0.119339	0.451686	-0.264207	0.79162	0.913585
MXAN_RS04675	418.589	-3.17379	0.29831	-10.6392	1.95712e-26	2.64433e-24
MXAN_RS04680	10.6615	-1.1263	0.847621	-1.32877	0.183923	0.423969
MXAN_RS04685	102.606	-2.14815	0.379902	-5.6545	1.56302e-08	6.99551e-07
MXAN_RS04690	2111.47	-0.129709	0.385984	-0.336047	0.736835	0.887307
MXAN_RS04695	2563.97	-0.568449	0.380296	-1.49475	0.134979	0.35382
MXAN_RS04700	180.403	-0.574891	0.330079	-1.74168	0.0815645	0.259017
MXAN_RS04705	120.812	-0.863709	0.335501	-2.57439	0.0100418	0.0660273
MXAN_RS04710	14.5876	0.52877	0.75063	0.704435	0.481162	0.719783
MXAN_RS04715	556.202	0.0750084	0.268613	0.279243	0.780058	0.908228
MXAN_RS04720	429.291	1.462	0.251603	5.81073	6.21992e-09	2.93032e-07
MXAN_RS04725	603.901	0.432976	0.24033	1.80159	0.0716106	0.239411
MXAN_RS04730	218.179	0.83729	0.335689	2.49424	0.0126227	0.0767662
MXAN_RS04735	284.467	1.18618	0.338964	3.49943	0.000466252	0.0065725
MXAN_RS04740	673.681	-0.32029	0.292767	-1.09401	0.273951	0.533377
MXAN_RS04745	1372.22	1.196	0.316996	3.77291	0.000161353	0.00279093
MXAN_RS04750	902.687	0.266844	0.318526	0.837746	0.402173	0.655911
MXAN_RS04755	154.533	0.762802	0.335526	2.27345	0.0229992	0.114056
MXAN_RS04760	293.567	-0.32551	0.368794	-0.882635	0.377433	0.63446
MXAN_RS04765	2582.8	-0.865767	0.226819	-3.817	0.000135083	0.00239439
MXAN_RS04770	1436.36	-0.120529	0.224718	-0.536355	0.591713	0.798428
MXAN_RS04775	222.282	-0.633227	0.276089	-2.29356	0.0218157	0.11057
MXAN_RS04780	545.81	-1.20733	0.29777	-4.05456	5.02282e-05	0.00104559
MXAN_RS04785	263.583	-0.320287	0.272148	-1.17689	0.23924	0.494021
MXAN_RS04790	313.758	0.713849	0.281327	2.53743	0.0111669	0.0705167
MXAN_RS04795	982.375	-0.179421	0.252923	-0.70939	0.478082	0.717764
MXAN_RS04800	163.855	0.148084	0.372404	0.397643	0.690893	0.859279
MXAN_RS04805	927.486	-0.00160521	0.249653	-0.00642975	0.99487	0.99813
MXAN_RS04810	638.123	0.161225	0.292183	0.551797	0.581088	0.791548
MXAN_RS04815	144.067	0.800929	0.375167	2.13486	0.0327725	0.144144
MXAN_RS04820	449.264	0.312572	0.2807	1.11354	0.265476	0.523416
MXAN_RS04825	190.342	-0.110013	0.303576	-0.36239	0.717061	0.873723
MXAN_RS04830	342.908	-0.135759	0.284075	-0.477898	0.632723	0.824647
MXAN_RS04835	412.883	-0.159122	0.336981	-0.472199	0.636785	0.826778
MXAN_RS04840	382.085	-0.581838	0.252036	-2.30855	0.0209688	0.107486
MXAN_RS04845	47.9486	-0.334804	0.473324	-0.707347	0.479351	0.718124
MXAN_RS04850	6755.78	0.53109	0.341561	1.55489	0.119972	0.330304
MXAN_RS04855	1096.66	-0.0364563	0.252746	-0.14424	0.885311	0.958615
MXAN_RS04860	1179.62	0.531564	0.383438	1.38631	0.165652	0.400235
MXAN_RS04865	960.706	0.390416	0.236748	1.64908	0.0991312	0.292492
MXAN_RS04870	715.252	0.501629	0.238387	2.10426	0.0353554	0.151333
MXAN_RS04875	2099.35	-0.483681	0.289287	-1.67198	0.0945291	0.284661
MXAN_RS04880	961.449	1.031	0.261163	3.94772	7.88995e-05	0.00149471
MXAN_RS04885	1648.58	1.3999	0.23384	5.98657	2.14314e-09	1.05842e-07
MXAN_RS04890	2798.82	2.08969	0.241124	8.66643	4.45864e-18	4.14653e-16
MXAN_RS04895	5305.58	1.90725	0.327483	5.82397	5.74647e-09	2.7252e-07
MXAN_RS04900	5301.98	2.5761	0.31775	8.10733	5.17446e-16	4.51882e-14
MXAN_RS04905	44708	2.64626	0.275378	9.60955	7.28657e-22	8.41599e-20
MXAN_RS04910	3530.92	2.24479	0.34328	6.53925	6.18267e-11	3.48615e-09
MXAN_RS04915	196.638	-0.214338	0.292374	-0.733094	0.463501	0.704549
MXAN_RS04920	315.618	0.0294341	0.278463	0.105702	0.915819	0.970373
MXAN_RS04925	2870.63	1.03864	0.261194	3.97652	6.99323e-05	0.00136827
MXAN_RS04930	296.69	0.979541	0.29672	3.30123	0.00096262	0.0115186
MXAN_RS04935	267.148	0.648293	0.309632	2.09375	0.0362822	0.15421
MXAN_RS04940	287.985	0.454483	0.2907	1.56341	0.117956	0.32727
MXAN_RS04945	122.652	0.483168	0.365918	1.32043	0.186693	0.427483
MXAN_RS04950	39.8099	0.0499907	0.605043	0.0826234	0.934151	0.976827
MXAN_RS04955	106.554	-0.155306	0.332507	-0.467077	0.640445	0.828736
MXAN_RS04960	250.141	-0.0983002	0.33231	-0.295808	0.767377	0.902565
MXAN_RS04965	489.437	-0.201867	0.286862	-0.703709	0.481614	0.720008
MXAN_RS04970	925.635	0.800695	0.234098	3.42033	0.000625443	0.00823308
MXAN_RS04975	330.053	0.175431	0.292299	0.600177	0.548389	0.766186
MXAN_RS04980	335.633	0.384213	0.262009	1.46641	0.142536	0.366368
MXAN_RS04985	274.889	-0.39521	0.292185	-1.3526	0.176183	0.412233
MXAN_RS04990	1924.3	0.461613	0.264286	1.74664	0.0806995	0.257526
MXAN_RS04995	12.6619	1.14728	0.778197	1.47428	0.140407	0.362504
MXAN_RS05000	994.865	1.24809	0.265883	4.69416	2.67709e-06	7.87316e-05
MXAN_RS05005	226.404	-0.486669	0.300636	-1.6188	0.10549	0.30399
MXAN_RS05010	174.165	0.633989	0.294372	2.1537	0.0312638	0.13897
MXAN_RS05015	3453.19	1.23359	0.272268	4.53079	5.87645e-06	0.000156436
MXAN_RS05020	284.508	1.65718	0.308773	5.36698	8.00649e-08	3.15025e-06
MXAN_RS05025	370.287	-0.0386201	0.296392	-0.130301	0.896328	0.963926
MXAN_RS05030	252.739	0.171172	0.281576	0.607909	0.543248	0.763344
MXAN_RS05035	1212.95	0.241858	0.229388	1.05436	0.291718	0.552205
MXAN_RS05040	133.514	-0.54713	0.310601	-1.76152	0.0781502	0.252087
MXAN_RS05045	149.371	-1.20457	0.325504	-3.70062	0.000215077	0.00344557
MXAN_RS05050	46.0234	-0.395244	0.507148	-0.779346	0.435776	0.682963
MXAN_RS05055	708.784	-0.296323	0.236818	-1.25127	0.210837	0.459604
MXAN_RS05060	10.833	-0.959899	0.832889	-1.15249	0.249118	0.50465
MXAN_RS05065	34.747	-0.000303255	0.491042	-0.000617575	0.999507	0.999507
MXAN_RS05070	50.8036	-0.73822	0.447759	-1.6487	0.0992096	0.292603
MXAN_RS05075	1285.65	-0.115105	0.244792	-0.470217	0.6382	0.82745
MXAN_RS05080	258.812	0.116557	0.291589	0.399729	0.689356	0.858219
MXAN_RS05085	336.901	0.0263716	0.283787	0.0929272	0.925961	0.974087
MXAN_RS05090	222.602	0.0556292	0.294878	0.188651	0.850366	0.941867
MXAN_RS05095	373.559	-0.0373459	0.26589	-0.140456	0.8883	0.959299
MXAN_RS05100	2390.95	0.147435	0.252862	0.583065	0.559849	0.774019
MXAN_RS05105	289.692	0.170675	0.263418	0.647924	0.517034	0.743516
MXAN_RS05110	839.002	0.199132	0.240901	0.826612	0.408457	0.66056
MXAN_RS05115	6325.94	0.153649	0.248892	0.617332	0.537016	0.758645
MXAN_RS05120	157.54	-0.325546	0.302955	-1.07457	0.282567	0.543212
MXAN_RS05125	484.305	-0.178886	0.252483	-0.708509	0.478629	0.717806
MXAN_RS05130	75.322	-0.345918	0.370878	-0.932699	0.350975	0.606793
MXAN_RS05135	3786.55	0.312389	0.23437	1.33289	0.182569	0.421868
MXAN_RS05140	2482.85	0.216161	0.225914	0.956829	0.338654	0.596434
MXAN_RS05145	936.73	0.641318	0.278163	2.30555	0.0211359	0.108033
MXAN_RS05150	309.949	-0.229215	0.261634	-0.876089	0.380982	0.636959
MXAN_RS05155	1006.94	0.365519	0.317779	1.15023	0.250049	0.505534
MXAN_RS05160	714.918	0.0926857	0.236407	0.39206	0.695014	0.861444
MXAN_RS05165	651.706	-0.0785924	0.234645	-0.334942	0.737669	0.887684
MXAN_RS05170	918.681	-0.327694	0.228155	-1.43627	0.150924	0.378523
MXAN_RS05175	711.162	0.521915	0.259098	2.01435	0.0439727	0.174068
MXAN_RS05180	154.432	-0.204179	0.329139	-0.620343	0.535032	0.756512
MXAN_RS05185	1000.07	-0.243238	0.292234	-0.832338	0.405218	0.658864
MXAN_RS05190	1639	0.411593	0.298596	1.37843	0.168071	0.4035
MXAN_RS05195	2090.62	0.307896	0.310256	0.992392	0.321006	0.580486
MXAN_RS05200	209.601	0.270369	0.344988	0.783707	0.433212	0.681178
MXAN_RS05205	417.01	-0.0327202	0.321115	-0.101896	0.918839	0.971507
MXAN_RS05210	864.326	0.350495	0.306501	1.14354	0.252816	0.507973
MXAN_RS05215	537.62	0.241404	0.341636	0.706612	0.479807	0.718357
MXAN_RS05220	1278.35	0.159835	0.229186	0.697403	0.485551	0.723185
MXAN_RS05225	1808.31	0.0784166	0.224362	0.349509	0.726707	0.880281
MXAN_RS05230	571.081	-1.262	0.241026	-5.23594	1.64148e-07	6.05908e-06
MXAN_RS05235	1536	0.60051	0.286103	2.09893	0.0358232	0.15297
MXAN_RS05240	230.052	-0.011495	0.307325	-0.0374033	0.970163	0.988432
MXAN_RS05245	1580.75	-2.21702	0.450212	-4.92439	8.4622e-07	2.70526e-05
MXAN_RS05250	5121.26	-0.553954	0.2319	-2.38877	0.0169051	0.0934084
MXAN_RS05255	6032.91	0.528549	0.228414	2.31399	0.0206681	0.106478
MXAN_RS05260	3259.29	0.406853	0.222718	1.82676	0.0677356	0.230539
MXAN_RS05265	2376.54	0.249219	0.237671	1.04859	0.294368	0.553709
MXAN_RS05270	1010.22	-0.223059	0.324128	-0.688182	0.491338	0.726957
MXAN_RS05275	337.826	-0.158629	0.25911	-0.612205	0.540402	0.760947
MXAN_RS05280	659.431	-0.231391	0.245178	-0.943764	0.34529	0.601728
MXAN_RS05285	1425.4	0.250942	0.235839	1.06404	0.287312	0.547464
MXAN_RS05290	745.516	0.29394	0.239483	1.22739	0.219676	0.471269
MXAN_RS05295	773.043	0.583092	0.249653	2.33561	0.0195113	0.102571
MXAN_RS05300	65.5299	-0.14757	0.420539	-0.350908	0.725657	0.879978
MXAN_RS05305	1622.97	0.257844	0.271859	0.948447	0.342902	0.599313
MXAN_RS05310	430.251	-0.0720491	0.253775	-0.283909	0.77648	0.906383
MXAN_RS05315	562.526	0.819744	0.345211	2.37462	0.0175671	0.0958824
MXAN_RS05320	1629.87	-0.027504	0.259031	-0.10618	0.91544	0.970373
MXAN_RS05325	228.365	-0.0933939	0.278932	-0.334827	0.737756	0.887684
MXAN_RS05330	52.4541	-0.318172	0.445168	-0.714723	0.47478	0.714866
MXAN_RS05335	432.135	-0.360989	0.264012	-1.36732	0.171526	0.407066
MXAN_RS05340	2165.4	0.599364	0.254563	2.35448	0.0185485	0.0991237
MXAN_RS05345	2780.16	0.613128	0.234145	2.61858	0.0088296	0.060802
MXAN_RS05350	482.467	-0.109695	0.269785	-0.406602	0.6843	0.855473
MXAN_RS05355	4651.32	0.628394	0.217006	2.89575	0.00378251	0.032912
MXAN_RS05360	706.12	-0.139835	0.249879	-0.55961	0.575745	0.786515
MXAN_RS05365	42.7582	-0.950133	0.456555	-2.08109	0.0374256	0.157464
MXAN_RS05370	3.33397	-5.01024	1.96701	-2.54713	0.0108612	0.0691352
MXAN_RS05375	49.2805	-2.14423	0.582043	-3.68397	0.000229629	0.003638
MXAN_RS05380	14.6675	-2.68185	0.857111	-3.12893	0.00175442	0.0182078
MXAN_RS05385	286.785	-0.982755	0.318717	-3.08347	0.00204599	0.0202088
MXAN_RS05390	267.011	-0.583384	0.362667	-1.60859	0.107705	0.308635
MXAN_RS05395	4117.83	-1.83945	1.17307	-1.56806	0.116867	0.325123
MXAN_RS05400	595.661	0.207021	0.256351	0.807568	0.419339	0.668646
MXAN_RS05405	108.008	2.79228	0.405967	6.87809	6.06588e-12	3.71263e-10
MXAN_RS05410	1524.55	2.98138	0.337694	8.82865	1.05944e-18	1.06854e-16
MXAN_RS05415	294.821	1.7029	0.366653	4.64444	3.41003e-06	9.72879e-05
MXAN_RS05420	162.202	0.225739	0.308814	0.730986	0.464788	0.705756
MXAN_RS05425	386.365	0.186549	0.259394	0.719171	0.472036	0.712794
MXAN_RS05430	160.607	0.503927	0.30233	1.66681	0.0955517	0.286655
MXAN_RS05435	1127	0.178798	0.240002	0.744988	0.456279	0.697595
MXAN_RS05440	743.226	0.157672	0.233242	0.676002	0.499039	0.730503
MXAN_RS05450	119.216	0.0456033	0.323608	0.140922	0.887932	0.959193
MXAN_RS05455	199.259	0.0714956	0.295136	0.242246	0.80859	0.920704
MXAN_RS05460	982.256	0.262308	0.260146	1.00831	0.313305	0.572375
MXAN_RS05465	192.431	-0.844257	0.356546	-2.36788	0.0178905	0.0970777
MXAN_RS05470	503.875	0.313439	0.298228	1.051	0.293257	0.552866
MXAN_RS05475	144.062	0.342798	0.321893	1.06494	0.286901	0.547137
MXAN_RS05480	69.1624	-0.304906	0.375169	-0.812714	0.416382	0.6669
MXAN_RS05485	180.63	0.0180305	0.339576	0.0530971	0.957655	0.982769
MXAN_RS05490	142.111	-0.681687	0.342498	-1.99034	0.046554	0.180397
MXAN_RS05495	1035.21	-0.0250511	0.228758	-0.109509	0.912799	0.969673
MXAN_RS05500	1035.87	0.644653	0.290773	2.21703	0.0266209	0.125345
MXAN_RS05505	178.802	0.528306	0.30426	1.73636	0.0824995	0.260837
MXAN_RS05510	67.4358	0.523571	0.387468	1.35126	0.176611	0.413031
MXAN_RS05515	378.825	0.108704	0.254921	0.426422	0.6698	0.84668
MXAN_RS05520	32871.7	0.0987297	0.248589	0.397161	0.691249	0.859279
MXAN_RS05525	23136.7	-0.000250198	0.26767	-0.000934723	0.999254	0.999507
MXAN_RS05530	14238.6	0.196521	0.237324	0.828068	0.407632	0.659971
MXAN_RS05535	6637.79	-0.313034	0.284704	-1.09951	0.271547	0.531442
MXAN_RS05540	1500.83	-1.26602	0.244632	-5.1752	2.27672e-07	8.15178e-06
MXAN_RS05545	982.367	0.121462	0.244395	0.496989	0.619197	0.816738
MXAN_RS05550	347.087	-0.0607554	0.255986	-0.237339	0.812394	0.921665
MXAN_RS05555	1524.96	-0.23748	0.281858	-0.842552	0.399479	0.65327
MXAN_RS05560	372.471	0.211343	0.26817	0.788092	0.430643	0.679708
MXAN_RS05565	626.363	0.288791	0.29398	0.982351	0.325927	0.58559
MXAN_RS05570	343.46	0.355005	0.306371	1.15874	0.246561	0.50174
MXAN_RS05575	684.089	0.738426	0.334386	2.2083	0.027223	0.127026
MXAN_RS05580	385.956	0.123326	0.360737	0.341872	0.732447	0.884048
MXAN_RS05585	16.379	-1.40291	0.704585	-1.99112	0.0464674	0.180397
MXAN_RS05590	340.227	-0.450043	0.266265	-1.69021	0.0909883	0.277854
MXAN_RS05595	971.774	0.0442921	0.271451	0.163168	0.870386	0.951011
MXAN_RS05600	1418.96	0.118725	0.231235	0.513438	0.607645	0.808351
MXAN_RS05605	3409.29	0.404826	0.24244	1.6698	0.0949592	0.285356
MXAN_RS05610	258.09	-4.04631	1.67434	-2.41666	0.0156637	0.0886704
MXAN_RS05615	442.329	1.64593	0.25301	6.50537	7.75e-11	4.33576e-09
MXAN_RS05620	2954.56	0.894813	0.3094	2.89209	0.00382685	0.0331399
MXAN_RS05625	470.416	0.0655167	0.243456	0.269111	0.787844	0.911872
MXAN_RS05630	675.332	0.404512	0.235021	1.72117	0.0852196	0.266838
MXAN_RS05635	171.695	-0.19489	0.291143	-0.669395	0.503243	0.734405
MXAN_RS05640	407.948	0.254721	0.265044	0.961053	0.336526	0.594656
MXAN_RS05645	3079.22	1.11872	0.241437	4.63359	3.59378e-06	0.000101319
MXAN_RS05650	1438.44	0.860568	0.277126	3.10533	0.00190065	0.0191698
MXAN_RS05655	98.0611	-0.818709	0.368516	-2.22164	0.0263076	0.124513
MXAN_RS05660	312.016	-0.205204	0.304142	-0.674699	0.499867	0.730968
MXAN_RS05665	1392.13	1.17765	0.303923	3.87484	0.000106696	0.00194416
MXAN_RS05670	299.939	-0.580401	0.388339	-1.49457	0.135026	0.35382
MXAN_RS05675	964.48	0.000587086	0.269656	0.00217716	0.998263	0.999403
MXAN_RS05680	422.291	-0.328881	0.297427	-1.10575	0.268833	0.527704
MXAN_RS05685	560.786	-0.664238	0.242566	-2.73838	0.00617425	0.0462972
MXAN_RS05690	679.834	0.264416	0.239874	1.10231	0.270327	0.529924
MXAN_RS05695	370.622	0.240039	0.276411	0.868414	0.385168	0.63995
MXAN_RS05700	432.575	0.0111114	0.274469	0.0404834	0.967708	0.987989
MXAN_RS05705	215.154	0.218564	0.301556	0.724788	0.468582	0.709862
MXAN_RS05710	35.9992	-0.185774	0.483142	-0.384511	0.700599	0.863247
MXAN_RS05715	4.14912	-0.928407	1.34511	-0.690207	0.490064	0.726252
MXAN_RS05720	12.5437	-0.0321053	0.775657	-0.0413911	0.966984	0.987532
MXAN_RS05725	99.468	0.376156	0.398364	0.944254	0.34504	0.601728
MXAN_RS05730	115.97	-0.0548786	0.34878	-0.157344	0.874973	0.95295
MXAN_RS05735	134.769	-0.161192	0.325981	-0.494484	0.620965	0.817413
MXAN_RS05740	77.7344	-0.848949	0.378336	-2.2439	0.0248386	0.119777
MXAN_RS05745	685.363	0.163421	0.235949	0.692611	0.488554	0.725385
MXAN_RS05750	3273.77	0.304734	0.223703	1.36223	0.173126	0.408745
MXAN_RS05755	140.103	-0.329713	0.304622	-1.08237	0.279089	0.539421
MXAN_RS05760	1772.93	-0.151153	0.240462	-0.628596	0.529613	0.752642
MXAN_RS05765	585.144	-0.0936739	0.291916	-0.320893	0.748291	0.894126
MXAN_RS05770	2103	0.19858	0.250209	0.793657	0.427395	0.677269
MXAN_RS05775	1228.53	0.0152261	0.252723	0.0602483	0.951958	0.981018
MXAN_RS05780	3.0831	-0.807241	1.47016	-0.549085	0.582947	0.792703
MXAN_RS05785	198.192	0.022161	0.345778	0.0640901	0.948898	0.980121
MXAN_RS05790	0	NA	NA	NA	NA	NA
MXAN_RS05795	0	NA	NA	NA	NA	NA
MXAN_RS05800	2.10235	1.13245	2.03159	0.557421	0.57724	NA
MXAN_RS05805	39.3006	-0.50665	0.479507	-1.05661	0.290691	0.55099
MXAN_RS05810	170.09	-1.19835	0.339038	-3.53455	0.000408476	0.00587368
MXAN_RS05815	12369.4	-0.0437904	0.24746	-0.176959	0.859541	0.946037
MXAN_RS05825	2.07749	-2.65743	2.13793	-1.24299	0.213871	NA
MXAN_RS05830	35.9949	0.419888	0.485418	0.865002	0.387038	0.642015
MXAN_RS05835	0.205754	-1.074	4.99172	-0.215156	0.829646	NA
MXAN_RS05840	1.6802	-1.03233	2.10903	-0.48948	0.624502	NA
MXAN_RS05845	0.992177	0.303481	2.62124	0.115778	0.907829	NA
MXAN_RS05850	4.76596	-0.516649	1.33222	-0.387811	0.698156	0.862428
MXAN_RS05855	5.21853	0.192067	1.14317	0.168012	0.866574	0.950311
MXAN_RS05860	8.15811	0.276973	0.938044	0.295266	0.76779	0.902753
MXAN_RS05865	3.55315	-3.53539	1.90296	-1.85784	0.0631916	0.219561
MXAN_RS05870	1.02677	0.365142	2.59888	0.1405	0.888265	NA
MXAN_RS05875	0	NA	NA	NA	NA	NA
MXAN_RS05880	0.482269	-2.20868	4.36844	-0.5056	0.613137	NA
MXAN_RS05885	0.205754	-1.074	4.99172	-0.215156	0.829646	NA
MXAN_RS05890	0	NA	NA	NA	NA	NA
MXAN_RS05895	0	NA	NA	NA	NA	NA
MXAN_RS05900	1.74243	0.828763	2.06184	0.401953	0.687719	NA
MXAN_RS05905	1.25061	-0.276947	2.20513	-0.125592	0.900055	NA
MXAN_RS05910	0.513779	0.259593	3.80468	0.0682297	0.945603	NA
MXAN_RS05915	30.5153	-0.279769	0.510928	-0.54757	0.583987	0.793385
MXAN_RS05920	3.29738	-2.30326	1.70632	-1.34984	0.177068	0.413592
MXAN_RS05925	0.241134	-1.18969	4.98401	-0.238702	0.811337	NA
MXAN_RS05930	1.92581	4.55937	2.40323	1.89718	0.0578037	NA
MXAN_RS05935	0	NA	NA	NA	NA	NA
MXAN_RS05940	4350.14	3.38446	0.325092	10.4108	2.21382e-25	2.80568e-23
MXAN_RS05945	2488.31	3.14969	0.311191	10.1214	4.43967e-24	5.38856e-22
MXAN_RS05950	612.383	0.24471	0.236362	1.03532	0.300522	0.559476
MXAN_RS05955	6198.52	0.0846639	0.413637	0.204681	0.837821	0.936127
MXAN_RS05960	20.5613	-0.59489	0.62341	-0.954252	0.339956	0.597698
MXAN_RS05965	456.722	0.0696431	0.268098	0.259767	0.795043	0.914881
MXAN_RS05970	58.3763	-0.557469	0.434813	-1.28209	0.199812	0.44409
MXAN_RS05975	70.5071	-1.24876	0.573114	-2.1789	0.0293392	0.13281
MXAN_RS05980	237.296	-1.05221	0.310568	-3.38803	0.000703977	0.00900211
MXAN_RS05985	389.721	0.194574	0.274428	0.709016	0.478315	0.717806
MXAN_RS06000	166.611	0.208634	0.29098	0.717006	0.473371	0.7139
MXAN_RS06005	181.892	-0.671115	0.297039	-2.25935	0.0238618	0.116638
MXAN_RS06010	14802.4	0.0589496	0.273258	0.215729	0.829199	0.93104
MXAN_RS06015	567.618	0.17763	0.269487	0.659143	0.509804	0.739608
MXAN_RS06020	22.7584	-0.67354	0.612486	-1.09968	0.27147	0.531442
MXAN_RS06025	9.19462	-0.422092	0.872768	-0.483624	0.628653	0.821722
MXAN_RS06030	6754.39	0.0680833	0.286566	0.237583	0.812204	0.921665
MXAN_RS06035	123.612	-0.234246	0.346402	-0.676227	0.498897	0.730503
MXAN_RS06040	161.268	-0.879624	0.343173	-2.56321	0.010371	0.0671491
MXAN_RS06050	44.7599	-0.503076	0.46719	-1.07681	0.281564	0.542644
MXAN_RS06055	191.379	0.0548447	0.295808	0.185406	0.85291	0.941964
MXAN_RS06060	277.307	0.432619	0.31866	1.35762	0.174585	0.41044
MXAN_RS06065	110.838	0.0275324	0.347187	0.0793012	0.936793	0.97747
MXAN_RS06070	573.45	-1.273	0.342207	-3.71997	0.000199248	0.00328004
MXAN_RS06075	87.6718	-2.25386	0.446405	-5.04891	4.44345e-07	1.50092e-05
MXAN_RS06080	50.1911	-1.94052	0.467715	-4.14892	3.34041e-05	0.000718339
MXAN_RS06085	101.431	-0.218584	0.438146	-0.498883	0.617862	0.816281
MXAN_RS06090	30.0782	-1.27742	0.569414	-2.24339	0.024872	0.119857
MXAN_RS06095	1412.26	0.302193	0.247533	1.22082	0.222155	0.47402
MXAN_RS06100	1120.29	0.508298	0.257559	1.97352	0.0484366	0.184399
MXAN_RS06105	12937.1	0.144846	0.242179	0.598094	0.549777	0.767288
MXAN_RS06110	181.545	-0.824875	0.288471	-2.85947	0.00424345	0.0357498
MXAN_RS06115	158.133	0.00329494	0.335483	0.00982148	0.992164	0.997334
MXAN_RS06120	503.509	-0.27488	0.275677	-0.997112	0.31871	0.578966
MXAN_RS06125	203.656	0.414789	0.302229	1.37243	0.169929	0.405756
MXAN_RS06130	860.966	0.813598	0.273494	2.97482	0.00293156	0.0269485
MXAN_RS06135	8.14717	-1.35447	1.06695	-1.26948	0.204271	0.450782
MXAN_RS06140	77.2195	-0.0612162	0.379887	-0.161143	0.87198	0.951868
MXAN_RS06145	188.885	-0.083518	0.315803	-0.264463	0.791423	0.913585
MXAN_RS06150	218.398	0.0307626	0.278929	0.110288	0.912181	0.969506
MXAN_RS06155	4401.15	0.284526	0.269215	1.05688	0.290569	0.550903
MXAN_RS06160	579.981	1.3399	0.241973	5.53737	3.07056e-08	1.30108e-06
MXAN_RS06165	9.45692	-0.653136	0.872863	-0.748269	0.454298	0.696325
MXAN_RS06170	197.261	-0.00101148	0.304097	-0.00332618	0.997346	0.999334
MXAN_RS06175	6745.29	-0.100315	0.219142	-0.457763	0.647123	0.831368
MXAN_RS06180	404.033	-0.581246	0.24896	-2.33469	0.0195595	0.102687
MXAN_RS06185	837.512	-0.782652	0.252835	-3.0955	0.00196481	0.0195689
MXAN_RS06190	1528.88	-0.421758	0.299096	-1.41011	0.158507	0.390865
MXAN_RS06195	1048.16	-0.103196	0.289655	-0.356272	0.721637	0.877359
MXAN_RS06200	18157.2	-0.260781	0.307281	-0.848671	0.396064	0.649763
MXAN_RS06205	53144.5	-0.0959915	0.314823	-0.304906	0.760438	0.900634
MXAN_RS06210	57841.1	-0.536056	0.368557	-1.45447	0.145816	0.370542
MXAN_RS06215	15028.4	-0.906663	0.330419	-2.74398	0.00606993	0.0459966
MXAN_RS06220	1946.39	-1.27944	0.289349	-4.42179	9.78859e-06	0.000246817
MXAN_RS06225	6479.34	-0.414361	0.355043	-1.16707	0.243181	0.498546
MXAN_RS06230	3794.74	0.390921	0.305714	1.27872	0.200997	0.446031
MXAN_RS06235	2602.04	0.52671	0.294542	1.78823	0.0737389	0.244126
MXAN_RS06240	18914.2	0.0778102	0.343888	0.226266	0.820995	0.92669
MXAN_RS06245	5499.32	-0.0111872	0.282012	-0.039669	0.968357	0.988229
MXAN_RS06250	268.911	-0.0426483	0.268084	-0.159085	0.873602	0.952167
MXAN_RS06255	2183.3	0.0815969	0.263969	0.309115	0.757234	0.899561
MXAN_RS06260	171.488	-0.40411	0.292753	-1.38038	0.16747	0.402974
MXAN_RS06265	273.039	-0.317613	0.296106	-1.07263	0.283437	0.544427
MXAN_RS06270	565.216	-0.615042	0.305858	-2.01088	0.0443383	0.174935
MXAN_RS06275	91.9759	-1.16897	0.38812	-3.01188	0.00259634	0.0245932
MXAN_RS06280	114.189	-0.07636	0.333627	-0.228878	0.818964	0.925347
MXAN_RS06285	30.895	-1.22015	0.524274	-2.32732	0.0199483	0.103665
MXAN_RS06290	2086.08	0.36592	0.22273	1.64288	0.100407	0.294921
MXAN_RS06295	239.545	-0.0974257	0.324295	-0.300423	0.763855	0.901322
MXAN_RS06300	426.478	0.501406	0.252982	1.98199	0.0474808	0.182311
MXAN_RS06305	1140.15	0.202148	0.26107	0.774307	0.43875	0.685552
MXAN_RS06310	494.996	-0.352786	0.277652	-1.2706	0.20387	0.450312
MXAN_RS06315	1275.46	-0.180398	0.285881	-0.631024	0.528025	0.751175
MXAN_RS06320	824.885	0.0724249	0.254395	0.284695	0.775878	0.906383
MXAN_RS06325	2577.75	0.255295	0.229705	1.1114	0.266395	0.524674
MXAN_RS06330	4476.82	0.354354	0.230151	1.53966	0.123643	0.336425
MXAN_RS06335	551.873	-0.508653	0.285963	-1.77873	0.0752832	0.246926
MXAN_RS06340	453.774	0.449956	0.257567	1.74695	0.0806459	0.25747
MXAN_RS06345	636.548	0.442466	0.267828	1.65206	0.0985232	0.291539
MXAN_RS06350	3719.22	0.214044	0.261046	0.819948	0.412246	0.664121
MXAN_RS06355	1333.42	-0.277941	0.259443	-1.0713	0.284036	0.544427
MXAN_RS06360	1183.91	0.747059	0.401412	1.86108	0.062733	0.218273
MXAN_RS06365	5634.11	1.08945	0.368611	2.95555	0.00312112	0.0283688
MXAN_RS06370	2736.49	1.20036	0.400133	2.99989	0.00270077	0.0253388
MXAN_RS06375	6527.43	1.39966	0.388391	3.60375	0.000313656	0.00477892
MXAN_RS06380	1439.88	1.1352	0.402362	2.82135	0.00478224	0.0389108
MXAN_RS06385	4003.8	0.406403	0.346658	1.17234	0.241059	0.496446
MXAN_RS06390	1703.27	-0.0845013	0.400957	-0.210749	0.833083	0.933162
MXAN_RS06395	13.711	-2.8207	0.9341	-3.0197	0.00253025	0.0240945
MXAN_RS06400	22.0734	-0.456677	0.603482	-0.756736	0.449208	0.693206
MXAN_RS06405	2100.37	0.945027	0.237829	3.97355	7.08083e-05	0.00137414
MXAN_RS06410	775.679	1.1793	0.270078	4.3665	1.26253e-05	0.000310686
MXAN_RS06415	241.601	0.12942	0.31322	0.413193	0.679466	0.852576
MXAN_RS06420	3335.38	0.786455	0.250144	3.14401	0.00166648	0.0174724
MXAN_RS06425	1493.14	0.991679	0.225623	4.39528	1.10628e-05	0.000277966
MXAN_RS06430	577.163	0.704797	0.248092	2.84087	0.00449903	0.0371598
MXAN_RS06435	2092.96	0.732116	0.26701	2.74191	0.00610838	0.0460909
MXAN_RS06440	692.488	0.0894078	0.319122	0.280169	0.779348	0.907908
MXAN_RS06445	613.144	0.228524	0.277522	0.823445	0.410255	0.662271
MXAN_RS06450	2461.45	0.559642	0.292464	1.91354	0.0556788	0.202001
MXAN_RS06455	1563.47	0.827874	0.270331	3.06244	0.00219538	0.0215358
MXAN_RS06460	1614.37	0.519077	0.232061	2.23681	0.0252988	0.121181
MXAN_RS06465	972.995	0.319236	0.257411	1.24018	0.214908	0.464802
MXAN_RS06470	1798.31	0.454909	0.252507	1.80157	0.0716125	0.239411
MXAN_RS06475	531.575	-0.0652386	0.262331	-0.248688	0.803602	0.918017
MXAN_RS06480	211.17	0.803897	0.282262	2.84805	0.00439878	0.0365655
MXAN_RS06485	210.128	-0.317299	0.300031	-1.05755	0.290259	0.550608
MXAN_RS06490	206.739	0.414894	0.321461	1.29065	0.196824	0.44087
MXAN_RS06495	1101.72	0.448081	0.251915	1.7787	0.0752892	0.246926
MXAN_RS06500	405.189	-0.634379	0.251806	-2.51932	0.0117582	0.0731543
MXAN_RS06505	5605.38	0.192833	0.245991	0.783901	0.433098	0.681178
MXAN_RS06510	447.155	0.203784	0.301092	0.676816	0.498523	0.730503
MXAN_RS06515	95.3038	-0.105227	0.355845	-0.29571	0.767452	0.902565
MXAN_RS06520	39.3688	-0.775364	0.54149	-1.43191	0.15217	0.380346
MXAN_RS06525	423.789	0.133305	0.250767	0.531591	0.595009	0.800312
MXAN_RS06530	74.1167	-0.035114	0.369344	-0.0950713	0.924258	0.973469
MXAN_RS06535	798.919	0.172339	0.230445	0.747855	0.454548	0.696493
MXAN_RS06540	7706.43	-0.030983	0.252468	-0.12272	0.902328	0.966712
MXAN_RS06545	197.869	-0.17422	0.377448	-0.461575	0.644386	0.83047
MXAN_RS06550	396.395	-0.414099	0.29628	-1.39766	0.162216	0.396484
MXAN_RS06555	1018.41	0.112213	0.23926	0.469	0.63907	0.827909
MXAN_RS06560	1872.5	-0.251109	0.234582	-1.07045	0.284415	0.544608
MXAN_RS06565	1633.23	-0.284768	0.286367	-0.994415	0.320021	0.579737
MXAN_RS06570	324.69	0.80332	0.307875	2.60924	0.00907432	0.062005
MXAN_RS06575	1850.39	-0.696272	0.278799	-2.4974	0.0125107	0.0763761
MXAN_RS06580	324.777	0.487309	0.294477	1.65483	0.0979596	0.290768
MXAN_RS06585	140.909	0.667357	0.34288	1.94633	0.0516153	0.192509
MXAN_RS06590	5645.25	0.0982334	0.250638	0.391933	0.695107	0.861444
MXAN_RS06595	294.629	-1.81478	0.300154	-6.04614	1.48356e-09	7.53461e-08
MXAN_RS06600	6272.64	0.219564	0.220517	0.995682	0.319405	0.57964
MXAN_RS06605	3727.57	-0.333489	0.217742	-1.53157	0.125628	0.339205
MXAN_RS06610	122750	0.57985	0.2203	2.63209	0.00848613	0.0590742
MXAN_RS06615	5596.83	0.485947	0.268412	1.81045	0.0702256	0.236096
MXAN_RS06620	12375.9	0.317946	0.259233	1.22649	0.220015	0.471651
MXAN_RS06625	4314.78	0.514356	0.400135	1.28546	0.198632	0.44258
MXAN_RS06630	2910.7	0.270755	0.414876	0.652616	0.514004	0.742446
MXAN_RS06635	6371.09	1.02907	0.884719	1.16316	0.244765	0.499932
MXAN_RS06640	163.783	0.27361	0.293919	0.930905	0.351903	0.607464
MXAN_RS06645	366.758	0.382213	0.259204	1.47457	0.140329	0.362504
MXAN_RS06650	114.779	-0.221855	0.385495	-0.575508	0.564948	0.777319
MXAN_RS06655	2202.81	0.0722312	0.290214	0.24889	0.803446	0.918017
MXAN_RS06660	363.529	-0.135686	0.260737	-0.520393	0.60279	0.806234
MXAN_RS06665	449.861	-1.1671	0.267181	-4.36819	1.25278e-05	0.00030935
MXAN_RS06670	179.594	-1.70885	0.303551	-5.62952	1.80709e-08	8.03761e-07
MXAN_RS06675	482.337	-0.405577	0.244736	-1.6572	0.0974788	0.28995
MXAN_RS06680	215.789	-0.341971	0.278871	-1.22627	0.220097	0.471651
MXAN_RS06685	457.133	0.324831	0.328025	0.990263	0.322045	0.581191
MXAN_RS06690	725.039	-0.937838	0.357671	-2.62207	0.0087398	0.0605277
MXAN_RS06695	490.748	-0.666869	0.271944	-2.45223	0.0141972	0.0831966
MXAN_RS06700	104.868	-0.546223	0.339045	-1.61106	0.107166	0.307581
MXAN_RS06705	544.651	0.0704608	0.270055	0.260913	0.79416	0.914452
MXAN_RS06710	593.273	1.59339	1.02767	1.55049	0.121023	0.332037
MXAN_RS06715	5428.6	0.250872	0.225325	1.11338	0.265546	0.523416
MXAN_RS06720	14071.1	0.241185	0.222081	1.08602	0.277469	0.537794
MXAN_RS06725	3394.95	-0.137536	0.291426	-0.471941	0.636969	0.826778
MXAN_RS06730	5935.77	0.139272	0.230783	0.603476	0.546192	0.765267
MXAN_RS06735	10546.4	0.473915	0.223224	2.12305	0.0337498	0.14683
MXAN_RS06740	223.781	-0.143642	0.275488	-0.52141	0.602081	0.805796
MXAN_RS06745	977.388	0.00848864	0.227319	0.0373423	0.970212	0.988432
MXAN_RS06750	431.574	0.200743	0.256418	0.782876	0.4337	0.681661
MXAN_RS06755	304.909	0.168586	0.269414	0.625752	0.531477	0.753646
MXAN_RS06760	834.104	0.256195	0.266103	0.962769	0.335664	0.594656
MXAN_RS06765	823.269	-0.00190441	0.248191	-0.00767316	0.993878	0.99813
MXAN_RS06770	153.083	-0.43384	0.316435	-1.37103	0.170367	0.406014
MXAN_RS06775	25714.6	0.336487	0.25533	1.31785	0.187554	0.42855
MXAN_RS06780	481.974	-0.228975	0.245036	-0.934455	0.350069	0.605932
MXAN_RS06785	731.359	0.138074	0.269378	0.512566	0.608255	0.808703
MXAN_RS06790	966.943	0.317835	0.236117	1.34609	0.178274	0.415161
MXAN_RS06795	449.372	-0.314194	0.249633	-1.25862	0.208166	0.456423
MXAN_RS06800	1356.05	0.350403	0.226038	1.55019	0.121095	0.332037
MXAN_RS06805	23.7088	-0.864234	0.5965	-1.44884	0.147382	0.372407
MXAN_RS06810	1157.98	0.349967	0.26072	1.34231	0.179496	0.417327
MXAN_RS06815	11.2157	-1.5876	0.841035	-1.88767	0.0590696	0.211077
MXAN_RS06820	5.21775	0.218751	1.12362	0.194684	0.84564	0.940169
MXAN_RS06825	105.22	-0.202581	0.361653	-0.560152	0.575375	0.78645
MXAN_RS06830	1218.53	0.0769845	0.291777	0.263847	0.791898	0.913611
MXAN_RS06835	1685.33	0.136239	0.255551	0.53312	0.593951	0.799489
MXAN_RS06840	560.576	0.29696	0.298139	0.996045	0.319228	0.579613
MXAN_RS06845	2466.7	-0.10112	0.300647	-0.336342	0.736613	0.887281
MXAN_RS06850	459.453	2.83308	0.285883	9.90994	3.76863e-23	4.49786e-21
MXAN_RS06855	613.408	0.583663	0.248158	2.35199	0.0186735	0.0994949
MXAN_RS06860	102.423	-0.569021	0.367451	-1.54856	0.121486	0.33281
MXAN_RS06865	696.865	0.391039	0.267697	1.46075	0.144083	0.367573
MXAN_RS06870	2688.18	0.32267	0.285385	1.13065	0.258204	0.514908
MXAN_RS06875	1070.21	0.381951	0.240069	1.591	0.111609	0.315901
MXAN_RS06880	4115.41	0.247462	0.236228	1.04755	0.294845	0.553879
MXAN_RS06885	250.691	-0.00726194	0.344286	-0.0210927	0.983172	0.994279
MXAN_RS06890	68.0053	-0.0279173	0.408915	-0.0682717	0.945569	0.979066
MXAN_RS06895	12.4597	-0.956414	0.777849	-1.22956	0.218861	0.469804
MXAN_RS06900	715.013	-0.034403	0.2536	-0.135658	0.892091	0.961977
MXAN_RS06905	481.947	-0.145777	0.250048	-0.582995	0.559897	0.774019
MXAN_RS06910	3108.54	0.40776	0.225507	1.80819	0.0705762	0.23683
MXAN_RS06915	494.002	-0.29216	0.260959	-1.11956	0.262901	0.520065
MXAN_RS06920	3027.41	0.98941	0.253427	3.90413	9.45656e-05	0.00175892
MXAN_RS06925	794.346	-0.0205408	0.23337	-0.0880181	0.929862	0.97567
MXAN_RS06930	1317.05	0.760784	0.238804	3.18581	0.0014435	0.0157575
MXAN_RS06935	936.787	0.137703	0.24238	0.568129	0.569947	0.781876
MXAN_RS06940	130.869	0.0603543	0.327479	0.1843	0.853778	0.942486
MXAN_RS06945	150.06	0.40379	0.340241	1.18678	0.235316	0.48957
MXAN_RS06950	188.413	-0.553051	0.311825	-1.7736	0.0761302	0.248595
MXAN_RS06955	3715.04	-0.118243	0.269811	-0.438243	0.66121	0.841017
MXAN_RS06960	271.503	-0.13234	0.264583	-0.500186	0.616944	0.816172
MXAN_RS06965	547.146	0.060351	0.285929	0.211069	0.832833	0.933028
MXAN_RS06970	3551.01	0.00259335	0.248113	0.0104523	0.99166	0.997334
MXAN_RS06975	291.406	-0.594769	0.266255	-2.23383	0.025494	0.121871
MXAN_RS06980	207.284	-0.147483	0.283944	-0.519408	0.603476	0.806399
MXAN_RS06985	501.843	0.0909498	0.249432	0.364628	0.715389	0.872726
MXAN_RS06990	149.646	-0.0115417	0.357965	-0.0322426	0.974279	0.990602
MXAN_RS06995	259.288	-0.182895	0.30286	-0.603892	0.545915	0.765251
MXAN_RS07000	56.4441	-0.464185	0.42601	-1.08961	0.275885	0.536609
MXAN_RS07005	1079.88	-1.86762	0.465061	-4.01586	5.92294e-05	0.00120153
MXAN_RS07010	846.269	-0.511057	0.232751	-2.19572	0.0281119	0.129543
MXAN_RS07015	1986.64	0.209595	0.298688	0.701717	0.482855	0.720825
MXAN_RS07020	10026.9	0.704896	0.277652	2.53877	0.0111242	0.0704335
MXAN_RS07025	11449.1	0.534272	0.25537	2.09215	0.0364252	0.154344
MXAN_RS07030	8076.61	0.339895	0.261774	1.29843	0.194139	0.43663
MXAN_RS07035	91663.9	-0.0662968	0.217448	-0.304885	0.760454	0.900634
MXAN_RS07040	19400.6	-0.252088	0.221426	-1.13847	0.254922	0.510629
MXAN_RS07045	434.11	-0.504581	0.25889	-1.94902	0.0512929	0.191966
MXAN_RS07050	3399.38	0.119922	0.232479	0.515841	0.605966	0.808059
MXAN_RS07055	790.21	0.216145	0.235068	0.919501	0.357834	0.613906
MXAN_RS07060	4518.93	1.22604	0.267038	4.59125	4.40594e-06	0.00012135
MXAN_RS07065	253.245	-0.356324	0.278952	-1.27737	0.201472	0.446542
MXAN_RS07070	336.921	-1.91947	0.276117	-6.95167	3.60978e-12	2.26751e-10
MXAN_RS07075	298.419	0.613832	0.298501	2.05638	0.0397457	0.163668
MXAN_RS07080	8.7527	-0.246136	0.980964	-0.250912	0.801882	0.917705
MXAN_RS07085	1568.05	0.0839444	0.23044	0.364279	0.71565	0.872895
MXAN_RS07090	718.308	0.567251	0.261483	2.16936	0.0300553	0.134938
MXAN_RS07095	162.229	0.0844594	0.31541	0.267777	0.788871	0.91273
MXAN_RS07100	460.579	0.0964089	0.266466	0.361806	0.717497	0.873809
MXAN_RS07105	694.382	0.439263	0.262894	1.67087	0.0947465	0.284956
MXAN_RS07110	37.7973	-0.493385	0.473753	-1.04144	0.297672	0.557002
MXAN_RS07115	196.689	0.219856	0.317151	0.693222	0.48817	0.724966
MXAN_RS07120	41.6402	-0.511571	0.453115	-1.12901	0.258893	0.515536
MXAN_RS07125	1502.66	-0.312437	0.253083	-1.23452	0.217008	0.466732
MXAN_RS07130	4064.53	0.536487	0.303088	1.77007	0.0767158	0.249437
MXAN_RS07135	1243.92	-0.620342	0.29199	-2.12453	0.033626	0.146381
MXAN_RS07140	584.171	0.468532	0.314404	1.49022	0.136166	0.355953
MXAN_RS07145	124.37	0.153622	0.435047	0.353117	0.724001	0.879293
MXAN_RS07150	443.35	0.342689	0.256549	1.33577	0.181626	0.42037
MXAN_RS07155	213.13	-0.947734	0.284931	-3.32618	0.000880439	0.0107408
MXAN_RS07160	675.042	-0.137005	0.272247	-0.503238	0.614797	0.814686
MXAN_RS07165	1312.98	0.311731	0.303825	1.02602	0.304881	0.564003
MXAN_RS07170	1273.31	0.450527	0.259468	1.73635	0.082502	0.260837
MXAN_RS07175	748.407	0.51254	0.304286	1.68441	0.0921033	0.279827
MXAN_RS07180	398.432	-0.419878	0.287007	-1.46295	0.14348	0.367428
MXAN_RS07185	485.622	0.0758031	0.244602	0.309904	0.756634	0.898997
MXAN_RS07190	174.409	-0.437506	0.307219	-1.42408	0.154422	0.384098
MXAN_RS07195	1072.73	-0.0139306	0.252652	-0.0551376	0.956029	0.982403
MXAN_RS07200	91.0803	-0.0269602	0.360806	-0.0747221	0.940436	0.978419
MXAN_RS07205	1334.65	0.151727	0.249239	0.608758	0.542685	0.762741
MXAN_RS07210	166.855	-1.16999	0.358392	-3.26454	0.00109641	0.0127045
MXAN_RS07215	85.6664	-1.47263	0.647725	-2.27354	0.0229938	0.114056
MXAN_RS07220	10.9248	-4.19633	1.40014	-2.99708	0.00272575	0.0254819
MXAN_RS07225	1.52325	0.299902	2.01719	0.148673	0.881812	NA
MXAN_RS07230	5.96328	-2.60025	1.35495	-1.91907	0.0549753	0.200401
MXAN_RS07235	4.04486	-0.408437	1.56278	-0.261353	0.79382	0.914355
MXAN_RS07240	5.66204	-1.17941	1.3904	-0.848252	0.396298	0.649979
MXAN_RS07245	16.8585	-1.54892	0.909122	-1.70376	0.0884267	0.272206
MXAN_RS07250	2017.58	0.205467	0.262596	0.782446	0.433952	0.681776
MXAN_RS07255	353.651	0.0327249	0.259879	0.125924	0.899792	0.965534
MXAN_RS07260	72.4533	0.153476	0.405346	0.378628	0.704964	0.866503
MXAN_RS07265	410.869	0.455177	0.282655	1.61036	0.107318	0.307772
MXAN_RS07270	87.5803	0.435227	0.348031	1.25054	0.211102	0.459843
MXAN_RS07275	407.072	0.193615	0.263823	0.733883	0.46302	0.704267
MXAN_RS07280	14.1847	-1.67057	0.948828	-1.76066	0.0782954	0.252442
MXAN_RS07285	11.9153	0.387522	0.967595	0.4005	0.688788	0.858183
MXAN_RS07290	595.977	1.30987	0.32242	4.06263	4.85229e-05	0.00101852
MXAN_RS07295	9.9398	0.207791	0.834747	0.248927	0.803418	0.918017
MXAN_RS07300	222.505	-0.979506	0.297761	-3.28957	0.00100342	0.0118965
MXAN_RS07305	160.521	-0.831886	0.304845	-2.72888	0.00635497	0.0473056
MXAN_RS07310	7.24952	-0.869242	1.04276	-0.833595	0.404509	0.658189
MXAN_RS07315	4.31847	-3.82251	1.97635	-1.93412	0.0530984	0.19557
MXAN_RS07320	41.0906	-0.427034	0.547867	-0.779449	0.435715	0.682963
MXAN_RS07325	105.067	-0.863964	0.591107	-1.4616	0.14385	0.367428
MXAN_RS07330	91.9769	-0.915188	0.525856	-1.74038	0.0817927	0.259397
MXAN_RS07335	1227.47	0.0833237	0.269925	0.308692	0.757556	0.899794
MXAN_RS07340	1324.73	-0.134643	0.243232	-0.553559	0.57988	0.790204
MXAN_RS07345	1178.18	-0.0863897	0.292998	-0.294847	0.768111	0.902753
MXAN_RS07350	360.389	0.560439	0.357209	1.56894	0.116662	0.325066
MXAN_RS07355	685.868	-0.25624	0.309081	-0.829038	0.407083	0.659971
MXAN_RS07360	123.918	-0.444235	0.318271	-1.39578	0.162782	0.39676
MXAN_RS07365	442.449	0.328867	0.252772	1.30104	0.193243	0.435299
MXAN_RS07370	180.945	-0.178676	0.344365	-0.518856	0.603861	0.806533
MXAN_RS07375	177.785	-0.436766	0.288308	-1.51493	0.129791	0.346028
MXAN_RS07380	1744.63	-0.0519509	0.264071	-0.196731	0.844038	0.940169
MXAN_RS07385	549.097	-0.507272	0.240884	-2.10587	0.0352153	0.151004
MXAN_RS07390	27.4419	-2.23411	0.66874	-3.34078	0.000835435	0.0102793
MXAN_RS07395	675.681	-0.297695	0.263712	-1.12886	0.258956	0.515536
MXAN_RS07400	136.595	-1.00488	0.315881	-3.1812	0.00146664	0.015865
MXAN_RS07405	1139.62	-0.315461	0.250492	-1.25936	0.207899	0.456245
MXAN_RS07410	6791.48	-0.054245	0.225981	-0.240042	0.810298	0.921477
MXAN_RS07415	1346.23	0.403406	0.255791	1.57709	0.114775	0.321683
MXAN_RS07420	4215.55	0.26842	0.224191	1.19728	0.231197	0.484633
MXAN_RS07425	3006.8	0.575301	0.238044	2.41678	0.0156584	0.0886704
MXAN_RS07430	561.163	0.547908	0.256908	2.13271	0.0329488	0.14431
MXAN_RS07435	152.462	-0.652781	0.340348	-1.91798	0.0551135	0.200645
MXAN_RS07440	10940	-0.0949729	0.274357	-0.346165	0.729218	0.881637
MXAN_RS07445	1863.75	-0.612681	0.258897	-2.3665	0.0179571	0.0972508
MXAN_RS07450	1959.7	-0.043137	0.220807	-0.195361	0.84511	0.940169
MXAN_RS07455	266.698	-0.470303	0.273677	-1.71846	0.0857133	0.267622
MXAN_RS07460	235.182	-0.0120772	0.340962	-0.035421	0.971744	0.989397
MXAN_RS07465	186.566	-0.610858	0.308299	-1.98138	0.0475482	0.182472
MXAN_RS07470	1126.06	-0.067311	0.234893	-0.286561	0.774449	0.905589
MXAN_RS07475	47.37	0.390762	0.444149	0.879801	0.378967	0.635984
MXAN_RS07480	171.815	0.223015	0.308159	0.723701	0.469249	0.710422
MXAN_RS07485	5.97309	-0.420873	1.20502	-0.349267	0.726889	0.880281
MXAN_RS07490	68.7724	0.304829	0.392837	0.775968	0.437768	0.684915
MXAN_RS07495	47.4258	-0.127346	0.454154	-0.280403	0.779168	0.907847
MXAN_RS07500	59.3158	-0.56698	0.399519	-1.41916	0.155853	0.386809
MXAN_RS07505	658.431	0.158183	0.280607	0.563718	0.572946	0.784787
MXAN_RS07510	497.719	0.357929	0.298711	1.19824	0.230822	0.484584
MXAN_RS07515	96.8691	-0.692664	0.39213	-1.76641	0.0773267	0.250503
MXAN_RS07520	383.895	0.237915	0.304727	0.78075	0.43495	0.682546
MXAN_RS07525	274.898	-0.381685	0.35459	-1.07641	0.281743	0.542644
MXAN_RS07530	164.497	-0.720318	0.298738	-2.4112	0.0159	0.0895645
MXAN_RS07535	533.03	-0.244579	0.27018	-0.905246	0.365335	0.6226
MXAN_RS07540	2772.28	-0.351073	0.223459	-1.57108	0.116164	0.324433
MXAN_RS07545	329.247	-1.00799	0.274904	-3.6667	0.000245699	0.00387544
MXAN_RS07550	61.2965	-0.67631	0.393727	-1.71771	0.0858491	0.267693
MXAN_RS07555	168.536	0.741343	0.31799	2.33134	0.0197355	0.103233
MXAN_RS07560	231.839	-0.208032	0.307305	-0.676954	0.498435	0.730503
MXAN_RS07565	142.797	-0.736797	0.311549	-2.36495	0.0180326	0.0973108
MXAN_RS07570	87.4177	0.749966	0.401409	1.86833	0.0617159	0.216243
MXAN_RS07575	56.2238	0.67047	0.404323	1.65825	0.0972663	0.289856
MXAN_RS07580	527.325	-0.122165	0.261332	-0.467473	0.640162	0.82852
MXAN_RS07585	971.001	-0.432074	0.302948	-1.42623	0.153802	0.38322
MXAN_RS07590	1124.56	-0.160712	0.415342	-0.386938	0.698802	0.862428
MXAN_RS07595	1526.45	-0.215563	0.252864	-0.852487	0.393944	0.648066
MXAN_RS07600	9675.83	0.494798	0.240344	2.05871	0.0395221	0.163217
MXAN_RS07605	391.529	-0.329326	0.285678	-1.15279	0.248998	0.504549
MXAN_RS07610	205.14	-0.156621	0.291354	-0.537563	0.590879	0.798164
MXAN_RS07615	113.653	0.516882	0.321942	1.60551	0.108381	0.309704
MXAN_RS07620	192.251	0.222818	0.33471	0.665704	0.5056	0.736194
MXAN_RS07625	1319.1	0.334893	0.235105	1.42444	0.154319	0.383975
MXAN_RS07630	462.383	-0.505884	0.244583	-2.06835	0.0386069	0.160772
MXAN_RS07635	1379.71	0.1872	0.225221	0.831184	0.40587	0.659055
MXAN_RS07640	1732.63	0.476293	0.252573	1.88577	0.0593262	0.211655
MXAN_RS07645	1282.95	-0.328935	0.236759	-1.38933	0.164734	0.39963
MXAN_RS07650	220.568	0.564724	0.27742	2.03563	0.0417877	0.168586
MXAN_RS07655	80.2291	-0.0427362	0.364756	-0.117164	0.90673	0.967963
MXAN_RS07660	4.19097	0.183856	1.25694	0.146272	0.883706	0.95795
MXAN_RS07665	71.3102	-2.72378	1.24681	-2.1846	0.0289184	0.131566
MXAN_RS07670	638.032	-4.53065	1.78503	-2.53814	0.0111443	0.0704363
MXAN_RS07675	52.2904	-2.43166	0.477952	-5.08767	3.62496e-07	1.248e-05
MXAN_RS07680	271.661	-0.0382256	0.278029	-0.137488	0.890645	0.961264
MXAN_RS07685	64.6398	-2.08309	0.421142	-4.94629	7.56427e-07	2.42905e-05
MXAN_RS07690	172.05	0.375756	0.362967	1.03524	0.300559	0.559476
MXAN_RS07695	73.5342	-0.707749	0.413996	-1.70955	0.0873482	0.270038
MXAN_RS07700	4.65903	-0.439647	1.19197	-0.368841	0.712246	0.870523
MXAN_RS07705	48.8065	0.215305	0.468564	0.459499	0.645876	0.830959
MXAN_RS07710	357.679	-0.207554	0.276073	-0.751808	0.452166	0.694943
MXAN_RS07715	90.9572	-0.937873	0.351247	-2.67012	0.00758231	0.0541886
MXAN_RS07720	158.476	-0.561071	0.33066	-1.69682	0.0897305	0.274833
MXAN_RS07725	194.053	-0.545526	0.290232	-1.87962	0.0601597	0.213269
MXAN_RS07730	1004.06	-0.320711	0.242881	-1.32045	0.186686	0.427483
MXAN_RS07735	7165.94	-0.353482	0.245378	-1.44056	0.149709	0.376164
MXAN_RS07740	1285.67	-0.401347	0.274021	-1.46466	0.143014	0.367202
MXAN_RS07745	3280.98	-0.546036	0.285698	-1.91124	0.0559741	0.202747
MXAN_RS07750	419.747	-0.665525	0.284535	-2.33899	0.019336	0.101887
MXAN_RS07755	96.2699	-0.905434	0.349378	-2.59156	0.0095541	0.0641105
MXAN_RS07760	412.444	-0.0758027	0.29376	-0.258043	0.796374	0.915089
MXAN_RS07765	270.04	0.260081	0.293657	0.885662	0.3758	0.632468
MXAN_RS07770	78.8705	-0.92588	0.372479	-2.48573	0.0129287	0.0777349
MXAN_RS07775	85.659	0.0281129	0.369363	0.0761118	0.93933	0.977837
MXAN_RS07780	121.363	0.335296	0.346661	0.967216	0.333436	0.593112
MXAN_RS07785	648.772	-0.0719433	0.327923	-0.219391	0.826345	0.929687
MXAN_RS07790	442.442	0.0544937	0.284551	0.191508	0.848128	0.94073
MXAN_RS07795	580.913	-0.104868	0.264492	-0.396487	0.691746	0.859354
MXAN_RS07800	757.126	-0.137257	0.234205	-0.586053	0.55784	0.77246
MXAN_RS07805	247.813	-0.581107	0.307165	-1.89184	0.0585121	0.209817
MXAN_RS07810	906.818	-0.193819	0.228823	-0.847026	0.39698	0.650819
MXAN_RS07815	301.736	0.106884	0.279183	0.382846	0.701834	0.863842
MXAN_RS07820	252.949	0.280832	0.329269	0.852894	0.393718	0.647992
MXAN_RS07825	875.142	-0.572032	0.282672	-2.02366	0.0430048	0.171183
MXAN_RS07830	322.997	0.431124	0.261252	1.65022	0.0988974	0.292149
MXAN_RS07835	2552.64	0.251526	0.257237	0.977797	0.328175	0.587263
MXAN_RS07840	1188.16	0.149491	0.277698	0.538322	0.590355	0.797948
MXAN_RS07845	160.972	-0.612806	0.348202	-1.75992	0.0784219	0.252736
MXAN_RS07850	135.935	-0.023807	0.328022	-0.0725774	0.942142	0.978489
MXAN_RS07855	613.726	0.230499	0.241452	0.954637	0.339761	0.597671
MXAN_RS07860	31933.3	0.554121	0.222322	2.49242	0.0126876	0.076866
MXAN_RS07865	2510.85	0.273481	0.275008	0.994447	0.320005	0.579737
MXAN_RS07870	89.7859	-1.225	0.364693	-3.35898	0.00078231	0.0097259
MXAN_RS07875	126.703	-0.597769	0.324281	-1.84336	0.0652758	0.224947
MXAN_RS07880	793.711	-0.399627	0.302261	-1.32213	0.186126	0.426921
MXAN_RS07885	475.13	0.202584	0.247218	0.819457	0.412526	0.66414
MXAN_RS07890	169.459	0.722591	0.3278	2.20437	0.0274984	0.127951
MXAN_RS07895	6187.04	0.64359	0.253109	2.54274	0.0109987	0.0698864
MXAN_RS07900	2452.99	0.415255	0.249315	1.66559	0.0957959	0.28705
MXAN_RS07905	59.5091	-0.0256672	0.398235	-0.0644524	0.94861	0.980121
MXAN_RS07910	116.71	0.439262	0.348994	1.25865	0.208156	0.456423
MXAN_RS07915	895.579	0.791669	0.309226	2.56016	0.0104623	0.0675569
MXAN_RS07920	362.246	0.33495	0.261888	1.27899	0.200902	0.446031
MXAN_RS07925	32.8801	-0.418963	0.498297	-0.840789	0.400466	0.654436
MXAN_RS07930	147.442	1.22577	0.330148	3.71278	0.000204993	0.0033515
MXAN_RS07935	7386.02	1.1796	0.278527	4.23513	2.28415e-05	0.000515988
MXAN_RS07940	469.642	-0.139118	0.285251	-0.487704	0.62576	0.821009
MXAN_RS07945	585.344	-0.112824	0.25121	-0.449121	0.653345	0.835763
MXAN_RS07950	6.7892	-0.984104	1.07114	-0.918748	0.358227	0.613994
MXAN_RS07955	2.66203	-1.88701	1.76539	-1.0689	0.285117	0.545332
MXAN_RS07960	10.0059	0.361932	0.843924	0.428868	0.668019	0.845772
MXAN_RS07965	60.3488	-0.297374	0.404286	-0.735555	0.462002	0.703131
MXAN_RS07970	35.895	-0.253238	0.49512	-0.511468	0.609023	0.809131
MXAN_RS07975	12.1995	0.427592	0.799252	0.53499	0.592657	0.799099
MXAN_RS07980	24.4761	0.576735	0.561825	1.02654	0.304638	0.563981
MXAN_RS07985	104.604	0.0841285	0.354376	0.237399	0.812347	0.921665
MXAN_RS07990	79.0883	-1.67801	0.392113	-4.2794	1.87395e-05	0.000439978
MXAN_RS07995	74.6236	-0.282513	0.369483	-0.764617	0.4445	0.690183
MXAN_RS08000	80.4104	-0.023305	0.395526	-0.0589215	0.953015	0.981216
MXAN_RS08005	45.7706	-0.162997	0.446426	-0.365115	0.715025	0.872431
MXAN_RS08010	1930.44	4.75525	0.303354	15.6756	2.22237e-55	8.84131e-53
MXAN_RS08015	2942.51	-0.387106	0.395577	-0.978585	0.327785	0.587258
MXAN_RS08020	407.239	0.895444	0.312553	2.86493	0.00417097	0.0353386
MXAN_RS08025	393.729	0.599269	0.309469	1.93645	0.0528131	0.195127
MXAN_RS08030	36.4134	-0.646473	0.53618	-1.2057	0.227933	0.481199
MXAN_RS08035	16.8567	-0.232202	0.763084	-0.304294	0.760904	0.900634
MXAN_RS08040	2575.23	4.35137	0.291258	14.9399	1.81194e-50	5.64143e-48
MXAN_RS08045	3964.39	3.87824	0.280209	13.8405	1.45135e-43	3.24785e-41
MXAN_RS08050	524.495	0.290837	0.252124	1.15355	0.248685	0.504078
MXAN_RS08055	37.876	0.166715	0.533187	0.312677	0.754526	0.897608
MXAN_RS08060	68.5093	-0.486994	0.398995	-1.22055	0.222256	0.47402
MXAN_RS08065	24.6635	-0.448846	0.562164	-0.798425	0.424624	0.674087
MXAN_RS08070	138.769	-0.473614	0.326147	-1.45215	0.14646	0.371401
MXAN_RS08075	30.1255	-1.16903	0.537977	-2.173	0.0297802	0.134123
MXAN_RS08080	81.3534	-1.33602	0.370892	-3.60218	0.000315554	0.00478896
MXAN_RS08085	14.3781	-0.0447446	0.731773	-0.0611455	0.951243	0.98097
MXAN_RS08090	175.544	-0.0237909	0.320278	-0.0742821	0.940786	0.978479
MXAN_RS08095	322.965	-0.0239679	0.280833	-0.0853457	0.931987	0.97592
MXAN_RS08100	20.138	0.173506	0.610832	0.284049	0.776373	0.906383
MXAN_RS08105	2828.92	0.590821	0.245053	2.41099	0.0159092	0.0895645
MXAN_RS08110	580.775	0.743866	0.238581	3.11788	0.00182159	0.0186083
MXAN_RS08115	163.907	-0.194836	0.293531	-0.663766	0.50684	0.736976
MXAN_RS08120	318.511	-0.503654	0.313602	-1.60603	0.108267	0.309625
MXAN_RS08125	234.481	-0.659441	0.324996	-2.02907	0.0424508	0.169543
MXAN_RS08130	568.641	-0.0879396	0.314393	-0.279712	0.779698	0.908021
MXAN_RS08135	25.3863	-0.247354	0.618596	-0.399864	0.689257	0.858219
MXAN_RS08140	425.004	0.225798	0.299953	0.752776	0.451584	0.694693
MXAN_RS08145	50.6947	-0.287163	0.437254	-0.656742	0.511347	0.741095
MXAN_RS08150	64.0255	0.184716	0.397812	0.46433	0.642412	0.829632
MXAN_RS08155	7.50021	-0.488647	1.01232	-0.482701	0.629308	0.822199
MXAN_RS08160	13.8632	-0.197625	0.742598	-0.266126	0.790142	0.912977
MXAN_RS08165	5.90698	-0.698606	1.13855	-0.613595	0.539483	0.760231
MXAN_RS08170	172.501	0.111049	0.3293	0.337227	0.735946	0.886925
MXAN_RS08175	27.7609	-0.799186	0.538901	-1.48299	0.138077	0.358769
MXAN_RS08180	331.071	-0.335256	0.262461	-1.27735	0.201477	0.446542
MXAN_RS08185	746.505	0.98635	0.404708	2.43719	0.0148019	0.0854123
MXAN_RS08190	5424.35	1.69023	0.382149	4.42297	9.73543e-06	0.000246344
MXAN_RS08195	443.274	0.995561	0.380195	2.61855	0.00883035	0.060802
MXAN_RS08200	18.9308	-0.767429	0.635127	-1.20831	0.226929	0.479793
MXAN_RS08205	118.626	0.030773	0.330184	0.0931996	0.925745	0.974087
MXAN_RS08210	508.265	0.692415	0.276542	2.50384	0.0122855	0.0752576
MXAN_RS08215	37.1187	-0.219927	0.469876	-0.468054	0.639746	0.828131
MXAN_RS08220	337.482	-0.203984	0.333199	-0.612199	0.540406	0.760947
MXAN_RS08225	225.785	0.906152	0.364185	2.48816	0.0128406	0.0774653
MXAN_RS08230	899.471	1.29292	0.259582	4.98075	6.33373e-07	2.0523e-05
MXAN_RS08235	471.353	0.250659	0.259379	0.966381	0.333854	0.59338
MXAN_RS08240	9.28468	-0.813203	0.881604	-0.922413	0.356313	0.611775
MXAN_RS08245	147.826	0.042299	0.325569	0.129923	0.896627	0.963926
MXAN_RS08250	4.01026	-0.427639	1.33861	-0.319465	0.749374	0.894229
MXAN_RS08255	7.67324	-0.32385	0.96948	-0.334044	0.738346	0.887684
MXAN_RS08260	10.7112	0.156875	0.819743	0.191371	0.848235	0.94073
MXAN_RS08265	0.893776	-3.10986	2.9405	-1.0576	0.29024	NA
MXAN_RS08270	1193.55	0.715789	0.236008	3.0329	0.00242212	0.0232504
MXAN_RS08275	322.435	0.474722	0.287492	1.65125	0.0986873	0.291784
MXAN_RS08280	132.493	0.202776	0.32199	0.629761	0.528851	0.751857
MXAN_RS08285	525.82	0.752382	0.291174	2.58396	0.00976741	0.0649438
MXAN_RS08290	533.496	0.156217	0.251061	0.622227	0.533793	0.755881
MXAN_RS08295	3839.84	0.210038	0.23595	0.890181	0.373369	0.630737
MXAN_RS08300	20.2111	1.03367	0.684444	1.51023	0.130984	0.347555
MXAN_RS08305	12.5169	-0.28709	0.752755	-0.381386	0.702917	0.864878
MXAN_RS08310	12.0881	-0.199059	0.759822	-0.261981	0.793336	0.913944
MXAN_RS08315	19.4318	-1.61386	0.655735	-2.46114	0.0138496	0.0816941
MXAN_RS08320	17.2089	-1.38558	0.70042	-1.97821	0.0479053	0.18296
MXAN_RS08325	9.66673	0.458751	0.882929	0.519579	0.603357	0.806399
MXAN_RS08330	19.8659	-1.15426	0.635651	-1.81587	0.0693896	0.234333
MXAN_RS08340	107.1	1.16324	0.334942	3.47297	0.000514738	0.00704201
MXAN_RS08345	28.9472	0.145224	0.558958	0.259812	0.795008	0.914881
MXAN_RS08350	24.1076	0.688762	0.57215	1.20382	0.228661	0.482026
MXAN_RS08355	104.795	-0.330905	0.338435	-0.977749	0.328198	0.587263
MXAN_RS08360	85.7045	-0.0844847	0.360251	-0.234516	0.814584	0.923119
MXAN_RS08365	35518.1	-3.63239	0.807404	-4.49885	6.83222e-06	0.000177267
MXAN_RS08375	47.3819	-0.135225	0.459994	-0.293971	0.76878	0.902755
MXAN_RS08385	8.84535	0.0500648	0.9087	0.055095	0.956063	0.982403
MXAN_RS08390	37.4794	-0.792151	0.501378	-1.57995	0.114119	0.320844
MXAN_RS08395	168.281	-0.474344	0.402988	-1.17707	0.239168	0.494021
MXAN_RS08400	171.707	-1.12572	0.392116	-2.87088	0.00409328	0.034771
MXAN_RS08405	5.9651	-1.03996	1.10771	-0.938834	0.347816	0.604248
MXAN_RS08410	2.4036	-1.73672	1.9127	-0.907994	0.363882	NA
MXAN_RS08415	1388.27	0.71378	0.255128	2.79773	0.00514631	0.0409784
MXAN_RS08420	9531.5	4.97062	0.260068	19.1128	1.97573e-81	1.76853e-78
MXAN_RS08425	142.586	2.54047	0.326443	7.78228	7.12262e-15	5.48442e-13
MXAN_RS08430	397.061	-1.01245	0.302569	-3.34619	0.000819297	0.0101181
MXAN_RS08435	1364.57	2.36015	0.279687	8.43855	3.21293e-17	2.94971e-15
MXAN_RS08440	2021.87	4.11615	0.319752	12.8729	6.39283e-38	1.20471e-35
MXAN_RS08445	4.34592	0.482186	1.23855	0.389316	0.697043	0.862242
MXAN_RS08450	15.7446	-0.497822	0.719075	-0.692309	0.488743	0.725516
MXAN_RS08455	710	0.621263	0.254329	2.44275	0.0145759	0.0847386
MXAN_RS08460	502.65	0.481287	0.25761	1.86828	0.0617232	0.216243
MXAN_RS08465	928.125	0.40995	0.262823	1.55979	0.118809	0.328745
MXAN_RS08470	889.986	0.121692	0.289251	0.420715	0.673963	0.849227
MXAN_RS08475	603.885	0.182595	0.253898	0.719168	0.472038	0.712794
MXAN_RS08480	35.2343	0.976838	0.49252	1.98335	0.0473289	0.182035
MXAN_RS08485	107.426	0.656308	0.351236	1.86857	0.0616827	0.216243
MXAN_RS08490	658.397	-0.812594	0.267837	-3.03391	0.00241404	0.023204
MXAN_RS08495	1643.74	-0.769803	0.252868	-3.04429	0.0023323	0.0225697
MXAN_RS08500	63.3586	-0.405352	0.401427	-1.00978	0.312601	0.572077
MXAN_RS08505	15.7654	-0.738796	0.689352	-1.07173	0.283843	0.544427
MXAN_RS08510	44.8193	0.180712	0.453944	0.398093	0.690562	0.859123
MXAN_RS08515	6.21301	0.00619546	1.0486	0.00590829	0.995286	0.998228
MXAN_RS08520	42.6037	-0.596048	0.533986	-1.11622	0.264327	0.521856
MXAN_RS08525	34.6619	-0.0598928	0.517599	-0.115713	0.90788	0.968469
MXAN_RS08530	14.2577	-0.128665	0.780405	-0.164869	0.869047	0.951011
MXAN_RS08535	9.21779	-0.986213	0.897431	-1.09893	0.271799	0.5315
MXAN_RS08545	196.269	0.134213	0.284276	0.472122	0.63684	0.826778
MXAN_RS08550	338.658	-0.0067453	0.311649	-0.0216439	0.982732	0.994116
MXAN_RS08555	0	NA	NA	NA	NA	NA
MXAN_RS08560	0.411507	-2.0046	4.63512	-0.43248	0.665393	NA
MXAN_RS08565	85.7726	-1.07754	0.357907	-3.01066	0.00260683	0.0246273
MXAN_RS08570	96.2537	0.0607851	0.337171	0.180279	0.856933	0.943786
MXAN_RS08575	136.873	0.0451287	0.316686	0.142503	0.886682	0.958687
MXAN_RS08580	7.37435	0.420941	0.962579	0.437305	0.66189	0.841135
MXAN_RS08585	52.9009	-0.141631	0.453812	-0.312092	0.75497	0.897616
MXAN_RS08590	67.7764	0.664129	0.42679	1.5561	0.119684	0.329764
MXAN_RS08595	657.679	0.930713	0.312217	2.98098	0.00287329	0.0265089
MXAN_RS08600	737.242	0.765635	0.325719	2.3506	0.0187432	0.0996435
MXAN_RS08605	26.6598	0.154257	0.536666	0.287436	0.773778	0.905249
MXAN_RS08610	2.01586	1.0629	2.04407	0.519989	0.603071	NA
MXAN_RS08620	22.3846	-0.654748	0.659569	-0.992691	0.32086	0.580369
MXAN_RS08625	21.6959	-0.0188222	0.65025	-0.0289462	0.976908	0.99121
MXAN_RS08630	66.4646	-0.191828	0.411625	-0.466028	0.641196	0.829111
MXAN_RS08635	28.7973	0.143885	0.528483	0.272261	0.785422	0.910837
MXAN_RS08640	910.513	0.0721356	0.246594	0.292529	0.769883	0.903051
MXAN_RS08645	8.7164	-1.76931	0.964858	-1.83375	0.0666904	0.227848
MXAN_RS08650	4.34592	0.482186	1.23855	0.389316	0.697043	0.862242
MXAN_RS08655	657.198	-0.0599745	0.367979	-0.162983	0.870532	0.951011
MXAN_RS08660	293.649	-0.903529	0.359887	-2.51059	0.0120529	0.0746113
MXAN_RS08665	151.511	-1.68707	0.395077	-4.27023	1.9527e-05	0.000449623
MXAN_RS08670	234.166	-0.396625	0.422542	-0.938665	0.347903	0.604252
MXAN_RS08675	150.616	-0.5799	0.427599	-1.35618	0.175043	0.410978
MXAN_RS08680	268.478	-0.462876	0.391687	-1.18175	0.237305	0.492193
MXAN_RS08685	5.62278	-0.850448	1.20961	-0.703076	0.482008	0.720447
MXAN_RS08690	167.282	0.25821	0.297991	0.866503	0.386215	0.641095
MXAN_RS08695	3.6925	1.18042	1.37899	0.855999	0.391998	0.646499
MXAN_RS08700	253.578	0.572336	0.297365	1.92469	0.0542677	0.19888
MXAN_RS08710	22.6297	-2.37448	0.680066	-3.49154	0.000480236	0.00671674
MXAN_RS08715	1614.85	0.375574	0.265323	1.41554	0.156911	0.388399
MXAN_RS08720	1339.32	0.579889	0.256206	2.26337	0.0236128	0.115972
MXAN_RS08725	978.454	0.277595	0.24167	1.14866	0.250698	0.506133
MXAN_RS08730	2179.54	0.767296	0.232297	3.30308	0.000956298	0.0114708
MXAN_RS08735	8489.68	0.645849	0.227706	2.83633	0.00456349	0.0375623
MXAN_RS08740	131.14	0.0725059	0.334444	0.216795	0.828368	0.930939
MXAN_RS08745	21.003	-1.00913	0.690645	-1.46115	0.143975	0.367428
MXAN_RS08750	314.747	-1.04289	0.486244	-2.14479	0.0319695	0.141312
MXAN_RS08755	19.8705	-0.105145	0.6323	-0.16629	0.867929	0.950764
MXAN_RS08760	92.4429	0.355798	0.361505	0.984215	0.32501	0.584761
MXAN_RS08765	709.828	1.2259	0.239608	5.11627	3.11629e-07	1.07806e-05
MXAN_RS08770	49.2318	1.56077	0.438226	3.56156	0.000368654	0.00540969
MXAN_RS08775	25.0226	0.315408	0.612208	0.515197	0.606415	0.808351
MXAN_RS08780	197.432	1.4456	0.340919	4.24031	2.23207e-05	0.000505818
MXAN_RS08785	5.91164	-1.01284	1.09185	-0.927632	0.353599	0.608644
MXAN_RS08790	74.9503	-2.18128	0.437909	-4.98113	6.32128e-07	2.0523e-05
MXAN_RS08795	6.49478	1.14936	1.0472	1.09756	0.272396	0.532377
MXAN_RS08800	0.772211	-0.73365	3.276	-0.223947	0.822799	NA
MXAN_RS08805	2.51852	-0.26426	1.64302	-0.160838	0.872221	0.951985
MXAN_RS08810	1.21523	-0.223942	2.21647	-0.101036	0.919522	NA
MXAN_RS08815	1.862	1.66455	1.91502	0.869209	0.384733	NA
MXAN_RS08820	0	NA	NA	NA	NA	NA
MXAN_RS08825	0.835231	3.35181	3.0648	1.09365	0.27411	NA
MXAN_RS08830	3.73822	2.22579	1.44598	1.5393	0.123732	0.336515
MXAN_RS08835	3.01421	-0.1457	1.51702	-0.0960434	0.923486	0.973306
MXAN_RS08840	5.8338	0.448078	1.07073	0.418478	0.675597	0.849957
MXAN_RS08845	2.32697	0.613655	1.68732	0.363685	0.716093	NA
MXAN_RS08850	0	NA	NA	NA	NA	NA
MXAN_RS08855	1.57206	1.33586	2.02017	0.661261	0.508445	NA
MXAN_RS08860	2.94036	0.378268	1.54088	0.245488	0.806078	0.918868
MXAN_RS08865	2.7031	0.0922161	1.53202	0.0601924	0.952002	0.981018
MXAN_RS08870	1.7636	-0.0505682	2.06598	-0.0244766	0.980472	NA
MXAN_RS08875	2.19319	-0.657431	1.71607	-0.383103	0.701643	NA
MXAN_RS08880	2.83241	-2.00664	1.67565	-1.19753	0.231101	0.484633
MXAN_RS08885	0	NA	NA	NA	NA	NA
MXAN_RS08890	3.28299	0.586776	1.40674	0.417118	0.676592	0.850372
MXAN_RS08895	0.241134	-1.18969	4.98401	-0.238702	0.811337	NA
MXAN_RS08900	5.55668	-1.17645	1.16154	-1.01284	0.311136	0.569996
MXAN_RS08905	13.7531	-0.010642	0.846487	-0.012572	0.989969	0.997085
MXAN_RS08910	2.25621	0.687891	1.69136	0.406709	0.684222	NA
MXAN_RS08915	2.58154	0.920278	1.57228	0.585313	0.558337	0.77246
MXAN_RS08920	0.803721	1.29064	2.90777	0.443858	0.657145	NA
MXAN_RS08925	4.61488	-1.20697	1.33543	-0.903805	0.366099	0.623159
MXAN_RS08930	0.241134	-1.18969	4.98401	-0.238702	0.811337	NA
MXAN_RS08935	0.495696	0.390762	3.84504	0.101628	0.919052	NA
MXAN_RS08940	3.94736	-3.71933	1.87554	-1.98307	0.0473591	0.182039
MXAN_RS08945	0	NA	NA	NA	NA	NA
MXAN_RS08950	10.0011	-0.652872	0.886346	-0.736589	0.461373	0.702656
MXAN_RS08955	2.55003	0.325381	1.58025	0.205905	0.836865	0.935351
MXAN_RS08960	6.46854	-1.49552	1.09973	-1.3599	0.17386	0.409814
MXAN_RS08965	5.75469	-0.64451	1.08825	-0.592244	0.553687	0.770167
MXAN_RS08975	0.754913	-0.766261	3.29777	-0.232358	0.81626	NA
MXAN_RS08980	0	NA	NA	NA	NA	NA
MXAN_RS08985	2.19398	-0.725158	1.90215	-0.38123	0.703032	NA
MXAN_RS08990	0.272644	1.76574	4.99524	0.353484	0.723726	NA
MXAN_RS08995	0.977965	-1.2647	2.7085	-0.466938	0.640544	NA
MXAN_RS09000	0.446888	-2.10982	3.84773	-0.548328	0.583467	NA
MXAN_RS09005	4.19872	-0.563613	1.27549	-0.441879	0.658577	0.838896
MXAN_RS09010	3.38834	0.553338	1.50747	0.367063	0.713572	0.8714
MXAN_RS09015	0.688022	-2.72701	3.27165	-0.833526	0.404548	NA
MXAN_RS09020	2.28325	-2.81762	2.08664	-1.35032	0.176915	NA
MXAN_RS09025	0	NA	NA	NA	NA	NA
MXAN_RS09030	0.977965	-1.2647	2.7085	-0.466938	0.640544	NA
MXAN_RS09035	2.53472	-1.06231	1.80884	-0.587291	0.557009	0.77193
MXAN_RS09040	3.61496	-0.682537	1.39595	-0.48894	0.624884	0.820533
MXAN_RS09045	4.92024	-1.34787	1.24964	-1.07861	0.280762	0.541486
MXAN_RS09050	247.778	-0.300687	0.304844	-0.986364	0.323955	0.583314
MXAN_RS09055	2.76552	-3.12729	1.99852	-1.5648	0.11763	0.326619
MXAN_RS09060	3.66963	-1.78381	1.55303	-1.1486	0.250722	0.506133
MXAN_RS09065	3.38647	-0.00515053	1.49115	-0.00345407	0.997244	0.999334
MXAN_RS09070	10.2264	-3.47537	1.16165	-2.99174	0.00277392	0.0258149
MXAN_RS09075	3.42106	0.0244265	1.74071	0.0140325	0.988804	0.996598
MXAN_RS09080	0.446888	-2.10982	3.84773	-0.548328	0.583467	NA
MXAN_RS09085	0	NA	NA	NA	NA	NA
MXAN_RS09090	0.652642	-2.66194	3.32281	-0.801111	0.423067	NA
MXAN_RS09095	3.51656	-1.67364	1.46049	-1.14594	0.251819	0.506824
MXAN_RS09100	0.272644	1.76574	4.99524	0.353484	0.723726	NA
MXAN_RS09105	1.26791	-0.250045	2.38154	-0.104993	0.916381	NA
MXAN_RS09110	1.04486	0.256144	2.58869	0.0989475	0.92118	NA
MXAN_RS09115	0.719532	-0.676167	2.99933	-0.22544	0.821637	NA
MXAN_RS09120	28.1246	-2.18836	0.586178	-3.73327	0.000189006	0.00315495
MXAN_RS09125	43.1463	-0.102062	0.470422	-0.216958	0.828241	0.930939
MXAN_RS09130	72.0424	1.14948	0.394397	2.91454	0.00356217	0.031376
MXAN_RS09135	17.2499	0.317706	0.669412	0.474604	0.635069	0.825659
MXAN_RS09140	12.5944	0.235822	0.782939	0.3012	0.763262	0.901322
MXAN_RS09145	5.85418	0.209181	1.12031	0.186717	0.851883	0.941867
MXAN_RS09150	20.0128	0.784865	0.703343	1.11591	0.264462	0.521856
MXAN_RS09155	59.1346	0.877707	0.401685	2.18506	0.0288842	0.131494
MXAN_RS09160	1376.95	0.288767	0.249123	1.15913	0.246403	0.501561
MXAN_RS09165	89.707	-0.455975	0.354561	-1.28603	0.198433	0.44258
MXAN_RS09170	2312.97	-0.463408	0.272181	-1.70257	0.0886483	0.272568
MXAN_RS09175	486.326	-0.992828	0.268661	-3.69546	0.000219488	0.00350838
MXAN_RS09180	200.189	-0.442026	0.338554	-1.30563	0.191679	0.43244
MXAN_RS09185	35.3813	0.222244	0.485104	0.458136	0.646855	0.831368
MXAN_RS09190	1642.37	0.38071	0.234738	1.62185	0.104836	0.302836
MXAN_RS09195	602.732	0.418316	0.239941	1.74341	0.0812617	0.258399
MXAN_RS09200	129.474	-0.410562	0.377848	-1.08658	0.277223	0.537734
MXAN_RS09205	2437.94	0.37501	0.228685	1.63985	0.101036	0.296159
MXAN_RS09210	949.086	0.473796	0.251369	1.88486	0.059449	0.211903
MXAN_RS09215	364.883	0.25849	0.293094	0.881938	0.377811	0.634545
MXAN_RS09225	5543.13	0.226625	0.258424	0.876949	0.380514	0.63665
MXAN_RS09230	13.6039	-1.44845	0.790722	-1.8318	0.0669807	0.228442
MXAN_RS09235	5337.26	0.368234	0.268022	1.37389	0.169475	0.405618
MXAN_RS09240	5591.85	0.382495	0.25307	1.51142	0.130682	0.347555
MXAN_RS09245	1895.93	0.488317	0.253979	1.92267	0.0545219	0.199505
MXAN_RS09250	310.789	-1.10667	0.280255	-3.94881	7.85405e-05	0.00149211
MXAN_RS09255	60.9204	-1.48817	0.415162	-3.58454	0.000337666	0.00506368
MXAN_RS09260	119.699	-0.284296	0.31922	-0.890597	0.373145	0.630544
MXAN_RS09265	350.793	0.21383	0.267698	0.798774	0.424422	0.674087
MXAN_RS09270	329.986	0.305916	0.262221	1.16663	0.243358	0.498623
MXAN_RS09275	203.345	0.576052	0.283282	2.03349	0.0420031	0.168813
MXAN_RS09280	112.028	-0.990172	0.351875	-2.81399	0.00489308	0.0393528
MXAN_RS09285	358.869	0.0450122	0.273653	0.164486	0.869348	0.951011
MXAN_RS09290	2682.15	0.177745	0.260298	0.682852	0.4947	0.728807
MXAN_RS09295	3730.51	0.820116	0.263469	3.11276	0.00185345	0.0188263
MXAN_RS09300	190.577	0.365742	0.282339	1.2954	0.195182	0.438424
MXAN_RS09305	4289.68	1.24498	0.244829	5.08511	3.67414e-07	1.25888e-05
MXAN_RS09310	1602.74	1.79773	0.237873	7.55752	4.10816e-14	3.03284e-12
MXAN_RS09315	1594.61	0.86053	0.244513	3.51937	0.000432576	0.00616119
MXAN_RS09320	2839.17	0.277014	0.240113	1.15368	0.24863	0.504078
MXAN_RS09325	2849.21	0.286456	0.26162	1.09493	0.273547	0.533039
MXAN_RS09330	2427.35	0.493466	0.227294	2.17105	0.0299272	0.134616
MXAN_RS09335	5774.34	0.221479	0.225542	0.981984	0.326108	0.58559
MXAN_RS09340	3944.22	0.57095	0.220579	2.58841	0.00964192	0.0644686
MXAN_RS09345	525.703	0.00370167	0.276494	0.0133879	0.989318	0.996695
MXAN_RS09350	688.554	0.223587	0.251675	0.888394	0.374329	0.630978
MXAN_RS09355	4748.86	0.0282059	0.266438	0.105863	0.915691	0.970373
MXAN_RS09360	187.679	-0.702738	0.317562	-2.21291	0.0269036	0.126249
MXAN_RS09365	1362.89	0.604009	0.278726	2.16703	0.0302322	0.135478
MXAN_RS09375	581.45	-0.104694	0.261633	-0.400156	0.689041	0.858219
MXAN_RS09380	56.1044	-1.07686	0.419783	-2.56527	0.0103096	0.0668722
MXAN_RS09385	187.298	-0.216535	0.358498	-0.604007	0.545839	0.765251
MXAN_RS09390	203.73	-0.839807	0.403147	-2.08313	0.0372393	0.156957
MXAN_RS09395	4089.55	0.516587	0.324958	1.5897	0.111902	0.316338
MXAN_RS09400	105.846	-0.110987	0.367417	-0.302074	0.762596	0.901307
MXAN_RS09405	5142.83	0.54091	0.35789	1.51139	0.13069	0.347555
MXAN_RS09410	10130.9	1.05656	0.341142	3.09713	0.00195405	0.0194887
MXAN_RS09415	3118.55	0.104148	0.262062	0.397416	0.691061	0.859279
MXAN_RS09420	4979.1	0.377627	0.225461	1.67491	0.0939515	0.283847
MXAN_RS09425	267.804	-0.216267	0.269783	-0.801631	0.422767	0.672763
MXAN_RS09430	590.863	0.00589168	0.238116	0.0247429	0.98026	0.992737
MXAN_RS09435	110.462	-0.455326	0.347826	-1.30906	0.190513	0.431765
MXAN_RS09440	1334.81	0.0487225	0.238929	0.20392	0.838416	0.936464
MXAN_RS09445	860.212	0.125156	0.240763	0.519831	0.603181	0.806399
MXAN_RS09450	6506.97	-0.588246	0.315931	-1.86194	0.0626115	0.21818
MXAN_RS09455	148.979	-1.31265	0.358495	-3.66156	0.000250689	0.00394546
MXAN_RS09460	110.103	-0.193294	0.347029	-0.556998	0.577528	0.788103
MXAN_RS09465	13.7465	0.756777	0.756133	1.00085	0.316898	0.57671
MXAN_RS09470	28.9803	-0.538167	0.606128	-0.887877	0.374607	0.631054
MXAN_RS09475	217.694	-0.00940086	0.335772	-0.0279977	0.977664	0.991439
MXAN_RS09480	3085.47	-0.264221	0.269075	-0.981962	0.326118	0.58559
MXAN_RS09485	385.105	-0.177224	0.393123	-0.450812	0.652125	0.835397
MXAN_RS09490	238.455	0.0202725	0.398209	0.0509092	0.959398	0.983438
MXAN_RS09495	23.6261	-0.919265	0.622903	-1.47578	0.140004	0.362504
MXAN_RS09500	26.9568	-1.73707	0.601785	-2.88653	0.00389517	0.0334052
MXAN_RS09505	969.074	-0.3145	0.251208	-1.25195	0.210589	0.459485
MXAN_RS09510	228.598	-0.134692	0.273139	-0.493124	0.621925	0.818075
MXAN_RS09515	945.627	0.609128	0.236734	2.57305	0.0100808	0.0661634
MXAN_RS09520	76.8703	0.226236	0.394429	0.573579	0.566253	0.778316
MXAN_RS09525	929.347	0.273597	0.229996	1.18957	0.234214	0.487932
MXAN_RS09530	451.452	0.0112969	0.293578	0.0384802	0.969305	0.988351
MXAN_RS09535	1230.28	-2.33492	0.26558	-8.79177	1.47222e-18	1.40568e-16
MXAN_RS09540	255.046	-1.43974	0.376872	-3.82025	0.000133315	0.0023748
MXAN_RS09545	121.18	-0.251681	0.319762	-0.787086	0.431231	0.680336
MXAN_RS09550	254.314	0.0229369	0.334865	0.0684961	0.945391	0.979066
MXAN_RS09555	1761.07	0.223959	0.336987	0.664593	0.506311	0.73663
MXAN_RS09560	6.30772	-0.845817	1.05358	-0.802799	0.422091	0.671836
MXAN_RS09565	770.624	-0.345683	0.247978	-1.39401	0.163315	0.397354
MXAN_RS09570	113.853	-0.625006	0.343152	-1.82137	0.0685505	0.232374
MXAN_RS09575	1419.43	-0.416497	0.275892	-1.50964	0.131136	0.347555
MXAN_RS09580	71.0683	-0.0193752	0.481927	-0.0402036	0.967931	0.988076
MXAN_RS09585	71.8002	-0.323488	0.4021	-0.804496	0.42111	0.670663
MXAN_RS09590	446.474	0.0962953	0.336414	0.28624	0.774694	0.905608
MXAN_RS09595	409.374	0.208294	0.249002	0.836513	0.402866	0.656411
MXAN_RS09600	70.3149	-0.240162	0.37788	-0.635551	0.525069	0.749605
MXAN_RS09605	1445.57	-0.396398	0.236777	-1.67414	0.0941027	0.284093
MXAN_RS09610	127.525	0.255234	0.392477	0.650316	0.515488	0.742446
MXAN_RS09615	1554.7	-1.19132	0.310547	-3.83619	0.000124956	0.00224263
MXAN_RS09620	382.53	-0.255512	0.269347	-0.948636	0.342806	0.599313
MXAN_RS09625	305.132	-0.230996	0.28244	-0.817857	0.413439	0.665309
MXAN_RS09630	73.557	-0.176446	0.374096	-0.471661	0.637169	0.826882
MXAN_RS09635	426.164	0.0241154	0.285318	0.0845211	0.932642	0.976125
MXAN_RS09640	460.066	0.277928	0.244116	1.13851	0.254908	0.510629
MXAN_RS09645	352.642	-0.369654	0.264679	-1.39662	0.162529	0.396599
MXAN_RS09650	1239.07	0.218115	0.256415	0.850634	0.394973	0.648418
MXAN_RS09655	392.843	0.502726	0.293705	1.71167	0.0869577	0.269452
MXAN_RS09660	12576.5	1.02537	0.29726	3.44941	0.000561805	0.00751979
MXAN_RS09665	485.051	-0.138342	0.323559	-0.427562	0.66897	0.846078
MXAN_RS09670	4943.05	0.335193	0.214891	1.55983	0.118801	0.328745
MXAN_RS09675	808.128	0.701296	0.233012	3.0097	0.00261505	0.0246724
MXAN_RS09680	58.627	0.215917	0.430726	0.501285	0.61617	0.815449
MXAN_RS09685	1345.05	-0.0104115	0.22607	-0.0460545	0.963267	0.985436
MXAN_RS09690	615.291	0.436297	0.298271	1.46275	0.143535	0.367428
MXAN_RS09695	3931.56	0.27013	0.253773	1.06446	0.287122	0.547413
MXAN_RS09700	3135.26	0.410875	0.221662	1.85361	0.063795	0.221109
MXAN_RS09705	560.223	-0.654089	0.272825	-2.39746	0.016509	0.091644
MXAN_RS09710	275.088	-0.652702	0.288562	-2.26191	0.0237027	0.116098
MXAN_RS09715	316.72	0.0840495	0.260466	0.322689	0.74693	0.893982
MXAN_RS09720	212.507	0.0288336	0.283549	0.101688	0.919004	0.971507
MXAN_RS09725	732.202	0.37465	0.253482	1.47802	0.139404	0.361168
MXAN_RS09730	1364.36	-0.641151	0.230336	-2.78355	0.00537679	0.0422184
MXAN_RS09735	159.209	-0.709831	0.300859	-2.35935	0.018307	0.0981997
MXAN_RS09740	57.8245	-1.35427	0.427969	-3.16442	0.00155392	0.016559
MXAN_RS09745	79.7153	-0.0443258	0.364257	-0.121688	0.903146	0.966712
MXAN_RS09750	25.6934	-2.87401	0.671766	-4.27829	1.88335e-05	0.000440741
MXAN_RS09755	288.438	0.128651	0.367285	0.350275	0.726132	0.880134
MXAN_RS09760	596.683	0.523972	0.351811	1.48935	0.136394	0.356337
MXAN_RS09765	8622.51	0.176312	0.224609	0.784972	0.43247	0.68094
MXAN_RS09770	23458.6	0.0958656	0.273557	0.350441	0.726008	0.880133
MXAN_RS09775	2895.4	0.153625	0.218161	0.704178	0.481322	0.719871
MXAN_RS09780	28420.1	0.563389	0.212437	2.65203	0.00800104	0.0565044
MXAN_RS09785	188.115	-0.0114578	0.29598	-0.0387115	0.96912	0.988351
MXAN_RS09790	49.8414	-0.33885	0.440666	-0.76895	0.441923	0.688558
MXAN_RS09795	27.0512	-0.42289	0.582241	-0.726314	0.467646	0.708594
MXAN_RS09800	16.4416	-0.964747	0.767345	-1.25725	0.208662	0.45692
MXAN_RS09805	779.959	0.641742	0.249639	2.57068	0.01015	0.0663647
MXAN_RS09810	579.928	0.882385	0.260847	3.38277	0.000717584	0.00914345
MXAN_RS09815	3476.55	-0.0162467	0.252907	-0.0642395	0.94878	0.980121
MXAN_RS09820	621.327	-0.34569	0.252479	-1.36918	0.170943	0.406549
MXAN_RS09825	7166.7	0.299364	0.213747	1.40055	0.161347	0.395282
MXAN_RS09830	11.1164	-0.858858	0.860001	-0.998672	0.317954	0.577885
MXAN_RS09835	119.431	-0.65566	0.345866	-1.8957	0.0579991	0.208582
MXAN_RS09840	112.359	-0.0906629	0.3396	-0.26697	0.789492	0.91273
MXAN_RS09845	42.6848	-0.543714	0.456091	-1.19212	0.233216	0.487503
MXAN_RS09850	1973.51	0.110068	0.237716	0.463022	0.643349	0.830094
MXAN_RS09855	173.793	0.102917	0.311028	0.330894	0.740725	0.889391
MXAN_RS09860	15.7245	1.21877	0.702503	1.7349	0.0827592	0.261189
MXAN_RS09865	229.295	1.07785	0.345885	3.11622	0.00183188	0.0186601
MXAN_RS09870	3867.24	0.892526	0.261077	3.41863	0.000629371	0.00825763
MXAN_RS09875	2261.26	0.604598	0.221444	2.73025	0.00632869	0.047208
MXAN_RS09880	2182.04	0.623381	0.228281	2.73076	0.00631889	0.0471841
MXAN_RS09885	221.62	-0.386456	0.310286	-1.24548	0.212954	0.462085
MXAN_RS09890	561.83	-0.0473828	0.276178	-0.171567	0.863778	0.948553
MXAN_RS09895	3338.97	0.997007	0.278589	3.57877	0.000345214	0.00511817
MXAN_RS09900	1507.86	0.193732	0.231117	0.838241	0.401895	0.655724
MXAN_RS09905	502.868	-0.208873	0.295263	-0.707415	0.479308	0.718124
MXAN_RS09910	1366.46	0.373852	0.295708	1.26426	0.206137	0.453223
MXAN_RS09915	178.295	0.729539	0.399592	1.82571	0.067894	0.230749
MXAN_RS09920	27.5208	-0.5327	0.545972	-0.975692	0.329217	0.588352
MXAN_RS09935	232.549	0.274735	0.327688	0.838405	0.401803	0.655723
MXAN_RS09940	4.75943	-0.537532	1.22501	-0.438798	0.660808	0.84073
MXAN_RS09945	2082.03	0.484049	0.244327	1.98116	0.0475737	0.182472
MXAN_RS09950	6044.36	0.342266	0.228394	1.49858	0.133983	0.352481
MXAN_RS09955	636.09	-0.338986	0.23595	-1.43668	0.150808	0.378393
MXAN_RS09960	383.777	-0.0171605	0.264313	-0.0649249	0.948234	0.980121
MXAN_RS09965	491.719	-0.587697	0.336136	-1.74839	0.0803964	0.257111
MXAN_RS09970	298.414	0.163137	0.322132	0.50643	0.612555	0.812467
MXAN_RS09975	2505.44	0.167589	0.245729	0.682007	0.495234	0.728807
MXAN_RS09980	1552.24	0.263176	0.276788	0.950823	0.341694	0.59855
MXAN_RS09985	5765.99	0.250414	0.239252	1.04665	0.295261	0.554223
MXAN_RS09990	643.743	-0.489052	0.238718	-2.04866	0.0404952	0.165234
MXAN_RS09995	466.369	-0.1157	0.249727	-0.463307	0.643144	0.830094
MXAN_RS10000	176.318	-0.662291	0.29574	-2.23943	0.0251277	0.120774
MXAN_RS10005	3898.93	0.0577661	0.234055	0.246806	0.805058	0.918654
MXAN_RS10010	542.094	0.106569	0.264974	0.402187	0.687547	0.857756
MXAN_RS10015	156.802	0.422654	0.300103	1.40836	0.159023	0.3917
MXAN_RS10020	275.451	-0.24474	0.277519	-0.881886	0.377839	0.634545
MXAN_RS10025	1171.63	0.632158	0.305344	2.07032	0.0384228	0.160528
MXAN_RS10030	4254.01	0.719163	0.334447	2.1503	0.0315313	0.140072
MXAN_RS10035	18625.7	0.66698	0.235381	2.83362	0.00460247	0.0377962
MXAN_RS10040	424.278	0.280465	0.317907	0.882221	0.377657	0.634538
MXAN_RS10045	97.5717	-0.120737	0.395518	-0.305262	0.760167	0.900634
MXAN_RS10050	639.497	-0.32797	0.240279	-1.36496	0.172267	0.407825
MXAN_RS10055	14944.9	0.69703	0.317611	2.1946	0.0281923	0.129667
MXAN_RS10060	2392.03	0.547754	0.36917	1.48375	0.137877	0.358379
MXAN_RS10065	81.872	-1.16556	0.366792	-3.17771	0.00148444	0.0159611
MXAN_RS10070	94.343	-0.515792	0.341897	-1.50862	0.131397	0.347556
MXAN_RS10075	15.4976	-1.31277	0.75918	-1.72919	0.0837751	0.263351
MXAN_RS10080	1443.2	0.643968	0.228656	2.81632	0.00485771	0.0392177
MXAN_RS10085	756.554	1.00361	0.279588	3.58959	0.000331196	0.00498256
MXAN_RS10090	673.794	0.513349	0.297581	1.72507	0.084514	0.265208
MXAN_RS10095	377.574	0.287659	0.274707	1.04715	0.295031	0.554083
MXAN_RS10100	1966.73	-0.271501	0.336512	-0.80681	0.419776	0.669045
MXAN_RS10105	653.236	-0.102457	0.273691	-0.374352	0.708142	0.867432
MXAN_RS10110	928.416	0.309884	0.344422	0.899722	0.368268	0.625366
MXAN_RS10115	136.38	-0.899349	0.348177	-2.58302	0.00979383	0.0650496
MXAN_RS10120	929.854	0.487983	0.26368	1.85067	0.0642175	0.222004
MXAN_RS10125	964.244	0.00479336	0.246176	0.0194713	0.984465	0.99501
MXAN_RS10130	733.885	0.134986	0.24105	0.559993	0.575484	0.78645
MXAN_RS10135	244.284	-0.574353	0.289028	-1.98719	0.0469018	0.181254
[truncated: 5,349 more rows]

## Sheet: 12hr
	baseMean	log2FoldChange	lfcSE	stat	pvalue	padj
MXAN_RS00015	1816.2	0.202882	0.227517	0.891723	0.372541	0.518855
MXAN_RS00020	8.72379	-1.6022	0.947752	-1.69052	0.0909277	0.17336
[truncated: 7,346 more rows]

## Sheet: 24hr
	baseMean	log2FoldChange	lfcSE	stat	pvalue	padj
[truncated: 7,348 more rows]
