# Supplementary material for: Transcriptomic analysis of the Myxococcus xanthus FruA regulon, and comparative developmental transcriptomic analysis of two fruiting body forming species, Myxococcus xanthus and Myxococcus stipitatus
Source: BMC Genomics. 2021 Nov 1;22:784. doi: 10.1186/s12864-021-08051-w (PMC8561891; doi:10.1186/s12864-021-08051-w)
Supplement: Supplementary file 26 — Additional file 26: ΔfruA M. xanthus read counts and DEseq data [file 12864_2021_8051_MOESM26_ESM.xlsx]

## Sheet: readcounts
geneid	hr0_fruA_rep3	hr0_fruA_rep4	hr2_fruA_rep3	hr2_fruA_rep4	hr6_fruA_rep3	hr6_fruA_rep4	hr12_fruA_rep3	hr12_fruA_rep4	hr24_fruA_rep3	hr24_fruA_rep4	gene length
total_reads_mapped	16872593	17400035	18304606	17128316	16824187	16153996	16796354	16094849	14936323	14538976
MXAN_RS00015	3074	3354	2308	1987	2552	1602	1744	1513	4185	3412	1353
MXAN_RS00020	15	23	19	16	23	15	11	14	22	13	1902
MXAN_RS00025	113	82	80	109	91	85	60	60	36	24	438
MXAN_RS00030	36	40	46	45	28	20	23	21	18	14	612
MXAN_RS00035	41	76	72	65	121	130	61	39	80	44	852
MXAN_RS00040	2210	1852	1253	1372	510	435	794	745	651	691	1413
MXAN_RS00045	1925	1982	1411	1517	638	526	1074	945	839	1059	1518
MXAN_RS00050	9	12	26	27	10	9	6	8	58	9	309
MXAN_RS00055	264	287	796	574	204	187	54	33	53	21	1236
MXAN_RS00060	1087	940	2050	1777	1664	1167	1762	791	1020	484	1617
MXAN_RS00065	6	7	21	16	12	4	9	7	44	12	570
MXAN_RS00070	139	177	246	194	234	175	91	98	116	163	996
MXAN_RS00075	14	28	7	11	32	22	1	4	8	10	780
MXAN_RS00080	142	100	71	70	89	78	50	30	41	36	1311
MXAN_RS00085	161	234	349	262	86	62	78	45	99	95	1896
MXAN_RS00090	733	785	508	483	564	525	199	160	280	251	969
MXAN_RS00095	816	1261	1202	1060	1525	1367	1034	817	1492	1203	1695
MXAN_RS00100	30	24	257	228	326	249	1534	2905	1999	2176	297
MXAN_RS00105	44	78	421	405	457	264	2044	3465	3005	3074	297
MXAN_RS00110	55	62	260	382	112	113	1123	1085	729	996	2202
MXAN_RS00115	44	73	81	61	65	49	12	25	29	22	732
MXAN_RS00120	530	511	1456	1319	1211	580	461	422	589	605	1464
MXAN_RS00125	288	251	1391	1921	591	403	728	623	368	425	768
MXAN_RS00130	711	848	4433	4539	4288	3579	5579	3543	4888	3733	2865
MXAN_RS00135	806	853	806	557	914	695	393	249	395	281	1896
MXAN_RS00140	476	585	638	518	661	707	392	262	373	231	687
MXAN_RS00145	185	161	263	177	342	198	128	141	126	86	420
MXAN_RS00150	384	456	291	225	345	184	87	91	88	67	894
MXAN_RS00155	130	162	99	84	103	63	57	58	77	67	495
MXAN_RS00160	1928	2514	1805	1551	2696	1980	1571	776	2402	1521	2082
MXAN_RS00165	1919	1808	1964	1980	949	707	536	477	327	433	963
MXAN_RS00170	697	726	288	277	274	271	288	187	110	177	570
MXAN_RS00175	69	80	38	50	51	54	35	31	12	29	591
MXAN_RS00180	119	113	256	243	280	159	141	147	137	149	492
MXAN_RS00185	213	132	770	750	355	382	391	489	423	508	771
MXAN_RS00190	90	23	436	545	43	29	227	385	134	240	1011
MXAN_RS00195	5	0	43	51	11	11	32	76	76	100	762
MXAN_RS00200	21	8	82	78	24	24	98	198	132	155	900
MXAN_RS00205	119	142	189	189	176	135	73	48	110	75	354
MXAN_RS00210	338	437	306	349	222	100	139	145	127	115	621
MXAN_RS00215	66	51	627	908	55	45	744	594	269	263	1086
MXAN_RS00220	228	143	2381	2769	213	179	2116	1848	710	650	1866
MXAN_RS00225	254	206	583	535	324	199	256	325	261	238	2676
MXAN_RS00230	91	113	545	590	779	624	435	319	608	342	1341
MXAN_RS00235	169	225	465	437	458	418	320	219	336	230	465
MXAN_RS00240	297	384	482	436	475	360	251	170	262	214	1131
MXAN_RS00245	147	143	325	228	335	266	117	127	133	94	585
MXAN_RS00250	331	344	435	397	526	399	212	163	225	124	672
MXAN_RS00255	150	223	235	193	277	222	134	102	124	61	357
MXAN_RS00260	628	745	676	493	707	480	282	220	309	202	585
MXAN_RS00265	1186	1456	1982	1732	1923	1225	908	746	882	678	885
MXAN_RS00270	36	52	217	225	199	255	60	62	85	72	786
MXAN_RS00275	48	66	133	94	84	76	50	49	93	69	1044
MXAN_RS00280	27	19	26	33	25	33	18	27	32	49	624
MXAN_RS00285	231	191	908	873	437	267	829	1019	1080	1814	441
MXAN_RS00290	330	447	164	164	239	219	93	87	222	153	1245
MXAN_RS00295	1458	1049	9550	10066	3099	3813	6322	8242	7841	8533	2163
MXAN_RS00300	537	594	1524	1510	1411	1095	1120	1063	1477	1185	525
MXAN_RS00305	117	132	181	168	156	120	83	71	123	73	555
MXAN_RS00310	197	73	930	1215	153	142	646	971	709	1073	2190
MXAN_RS00315	30	36	75	89	37	34	50	41	63	57	2277
MXAN_RS00320	141	117	430	423	157	151	406	411	422	274	897
MXAN_RS00325	284	216	2775	3828	787	563	3538	3359	3170	2297	504
MXAN_RS00330	322	466	609	602	542	378	216	195	465	336	981
MXAN_RS00335	427	401	495	471	351	289	203	229	201	174	1353
MXAN_RS00340	61	39	1011	1582	103	107	1209	2005	619	743	333
MXAN_RS00345	85	130	359	294	365	218	211	207	213	150	957
MXAN_RS00350	319	391	2734	2750	3273	2869	1467	1210	546	368	324
MXAN_RS00355	132	200	691	662	689	918	566	303	411	259	1437
MXAN_RS00360	155	170	86	83	73	73	47	52	26	21	765
MXAN_RS00365	112	122	71	52	51	31	21	29	12	13	465
MXAN_RS00370	139	153	194	199	194	149	83	119	41	24	453
MXAN_RS00375	121	156	1557	1754	1122	1032	1304	962	268	277	1002
MXAN_RS00380	5958	6934	3476	3144	2676	1999	881	887	537	656	3408
MXAN_RS00385	29	18	330	341	218	252	41	115	198	125	465
MXAN_RS00390	397	334	274	187	163	137	149	133	137	102	1167
MXAN_RS00395	106	130	252	217	116	79	13	18	10	17	879
MXAN_RS00400	32	23	82	59	37	23	2	5	6	1	669
MXAN_RS00405	659	632	993	713	433	271	58	36	46	19	1731
MXAN_RS00410	266	268	545	447	242	163	54	49	34	31	1617
MXAN_RS00415	233	303	576	502	290	251	78	88	57	64	1995
MXAN_RS00420	492	434	1570	1253	1110	891	507	377	488	421	1053
MXAN_RS00425	580	532	1613	1335	944	758	424	323	241	212	918
MXAN_RS00430	342	323	817	623	464	332	212	194	167	110	588
MXAN_RS00435	112	96	403	307	231	119	99	98	57	37	738
MXAN_RS00440	73	113	89	71	43	35	10	8	13	7	1203
MXAN_RS00445	120	164	250	257	249	252	167	127	126	135	1071
MXAN_RS00450	403	366	141	117	105	99	21	38	38	24	645
MXAN_RS00455	394	534	44	34	34	35	6	10	17	24	582
MXAN_RS00460	177	177	18	19	8	24	19	22	14	11	1029
MXAN_RS00465	323	316	39	35	23	64	53	40	38	50	3141
MXAN_RS00470	353	428	294	271	156	137	68	64	97	80	369
MXAN_RS00475	4996	4777	988	699	469	435	164	169	119	109	1077
MXAN_RS00480	1730	1864	471	441	349	391	173	176	106	112	2307
MXAN_RS00485	81	113	79	89	111	70	34	43	50	63	747
MXAN_RS00490	191	223	216	186	192	244	158	124	153	180	1230
MXAN_RS00495	400	518	372	316	408	406	323	252	380	389	1674
MXAN_RS00500	1773	2340	1609	1374	1226	1029	708	427	954	906	1506
MXAN_RS00505	172	185	147	95	143	103	22	30	36	53	1125
MXAN_RS00515	382	294	4040	3718	2609	1622	2812	2441	1773	1340	327
MXAN_RS00520	21	31	135	112	108	58	29	36	47	34	927
MXAN_RS00525	194	283	641	474	758	432	301	194	431	260	1752
MXAN_RS00530	264	260	368	249	673	768	357	168	547	332	1935
MXAN_RS00535	387	522	600	766	548	527	254	161	203	145	1227
MXAN_RS00540	379	452	639	633	403	395	205	160	135	143	1221
MXAN_RS00545	151	82	870	871	78	87	312	359	100	153	834
MXAN_RS00550	142	72	814	805	68	88	405	444	96	170	1248
MXAN_RS00555	541	656	542	474	417	372	191	190	173	180	1332
MXAN_RS00560	560	532	1914	1822	809	863	868	758	608	449	531
MXAN_RS00565	789	995	1655	1440	2251	1647	1596	959	2019	1370	1683
MXAN_RS00570	32	48	73	64	59	54	48	65	56	97	1110
MXAN_RS00575	1162	1225	2467	2293	1675	1270	2168	1494	1294	1274	807
MXAN_RS00580	290	420	858	762	870	820	331	285	363	297	1341
MXAN_RS00585	541	757	1204	1049	1077	805	644	482	583	542	2775
MXAN_RS00590	226	244	551	463	537	356	364	370	347	277	573
MXAN_RS00595	370	438	795	723	770	466	552	517	534	440	1344
MXAN_RS00600	156	185	668	615	592	646	299	307	521	344	411
MXAN_RS00605	1354	1025	10926	16065	12129	12490	18261	13499	9854	10150	1527
MXAN_RS00610	1924	1454	10964	13720	10621	11675	11677	7617	4082	4315	1254
MXAN_RS00615	2113	1643	13553	15068	14124	14886	16235	11162	5188	6123	1212
MXAN_RS00620	566	492	7058	7496	8079	6776	7202	6141	2624	2813	636
MXAN_RS00625	140	166	1588	1474	2754	2276	1525	1327	603	511	480
MXAN_RS00630	334	464	1235	1018	1747	1674	1072	731	607	475	1323
MXAN_RS00635	1319	1622	1706	1357	2634	2430	1126	876	788	635	2040
MXAN_RS00640	104	128	556	494	1034	1177	454	310	502	403	861
MXAN_RS00645	422	428	1275	1072	2284	2235	1607	949	1134	959	1854
MXAN_RS00650	116	185	94	86	88	68	24	20	49	26	1302
MXAN_RS00655	42616	45047	11925	7815	2089	1546	819	748	785	802	1053
MXAN_RS00660	291	342	249	132	137	89	17	16	18	22	1023
MXAN_RS00665	167	218	420	286	382	283	66	77	116	114	654
MXAN_RS00670	135	212	393	250	329	319	56	54	51	56	1626
MXAN_RS00675	60	67	115	96	131	112	53	47	46	39	876
MXAN_RS00680	682	633	683	1030	1013	1443	823	529	465	437	1524
MXAN_RS00685	79	99	134	169	140	173	79	74	111	80	891
MXAN_RS00690	1295	1819	960	878	1465	887	251	190	355	246	1458
MXAN_RS00695	1204	1451	932	867	1334	1004	380	270	473	393	1854
MXAN_RS00700	4226	5001	3741	3263	5439	3269	1288	1062	1572	1541	6540
MXAN_RS00705	192	309	280	235	299	237	82	63	87	60	888
MXAN_RS00710	1703	2050	1889	1650	2430	1601	605	509	936	776	2733
MXAN_RS00715	51	69	134	88	141	132	63	52	74	51	885
MXAN_RS00720	510	647	1855	1665	1920	1629	1381	1217	1258	1160	3180
MXAN_RS00725	118	146	169	176	132	76	65	88	57	67	849
MXAN_RS00730	319	309	2048	2235	762	533	2361	1868	1445	1487	3225
MXAN_RS00735	478	412	2538	2677	1011	753	3206	2704	2076	1908	1266
MXAN_RS00740	113	139	1203	1452	1184	1437	2833	1647	1636	976	333
MXAN_RS00745	118	97	2169	2240	2249	1814	4265	3213	1326	1514	882
MXAN_RS00750	206	178	2938	3125	3146	1998	5584	3393	1674	1799	738
MXAN_RS00755	186	137	3833	4733	4239	2612	7353	5474	1932	1957	1359
MXAN_RS00760	15	10	757	821	691	458	916	811	377	379	216
MXAN_RS00765	33	44	56	67	130	96	48	49	58	72	888
MXAN_RS00770	289	246	110	69	110	47	22	31	30	42	774
MXAN_RS00775	261	434	370	242	481	368	165	107	380	200	801
MXAN_RS00780	2319	2236	3107	5050	2522	2677	3499	2561	1444	1379	786
MXAN_RS00785	436	465	884	1375	771	1100	1067	743	477	446	435
MXAN_RS00790	4	4	37	32	9	16	6	7	6	11	696
MXAN_RS00795	35	34	110	104	27	25	17	48	15	28	678
MXAN_RS00800	4	9	27	35	37	45	77	124	36	44	1104
MXAN_RS00805	0	0	4	4	1	1	1	2	0	1	90
MXAN_RS00810	23	13	63	60	41	45	88	139	50	58	1722
MXAN_RS00815	32	28	62	83	61	65	102	107	43	72	2061
MXAN_RS00820	12	16	14	11	16	18	21	21	12	11	636
MXAN_RS00825	411	616	210	131	160	140	81	70	50	41	1170
MXAN_RS00830	57	106	67	51	59	45	27	17	19	28	1848
MXAN_RS00835	91	120	36	46	42	61	26	24	35	26	300
MXAN_RS00840	103	130	142	120	139	133	69	67	69	64	507
MXAN_RS00845	193	209	374	335	287	225	174	129	123	77	648
MXAN_RS00850	258	303	744	670	465	301	428	245	290	194	1362
MXAN_RS00855	1885	1571	3890	4043	1508	905	2308	2233	1140	986	495
MXAN_RS00860	969	1449	1587	1288	3394	2692	1070	733	1186	636	1593
MXAN_RS00865	423	540	408	397	512	305	150	105	134	127	1656
MXAN_RS00870	92	81	177	151	122	86	76	88	73	68	1929
MXAN_RS00875	50	69	701	846	477	316	250	180	63	181	882
MXAN_RS00880	91	98	784	857	394	457	305	193	74	184	612
MXAN_RS00885	431	431	1976	2044	904	832	711	451	179	404	705
MXAN_RS00890	192	205	344	331	241	129	71	48	55	61	1287
MXAN_RS00895	642	665	1494	1524	813	706	296	269	97	216	1332
MXAN_RS00900	8003	7129	6469	5214	6018	4480	4900	4378	3895	4046	2703
MXAN_RS00905	83	84	162	96	118	81	32	31	54	67	420
MXAN_RS00910	175	229	113	99	120	81	26	30	39	40	720
MXAN_RS00915	66	50	93	82	79	73	33	38	37	25	1623
MXAN_RS00920	194	176	289	304	145	111	157	182	93	104	1932
MXAN_RS00925	87	43	1172	1581	200	223	2161	2653	769	2272	402
MXAN_RS00930	85	78	48	56	75	78	67	72	64	55	978
MXAN_RS00935	872	1032	678	644	893	790	784	623	1110	948	2133
MXAN_RS00940	431	656	262	248	275	379	247	242	390	199	396
MXAN_RS00945	1153	979	907	760	685	492	322	383	502	548	816
MXAN_RS00950	181	139	412	409	158	111	557	375	746	544	351
MXAN_RS00955	741	734	1702	1693	1541	1043	1765	1415	1386	1356	1104
MXAN_RS00960	267	245	198	183	166	158	154	105	111	73	1437
MXAN_RS00965	1498	2053	1888	1682	1329	1163	900	738	637	541	2904
MXAN_RS00970	868	965	2476	2274	2134	1624	2164	1899	2459	2141	1908
MXAN_RS00975	264	241	1199	1103	324	321	946	785	241	438	2547
MXAN_RS00980	329	371	295	271	210	132	30	15	50	42	516
MXAN_RS00985	3012	3145	6080	5508	2619	2834	4973	2427	4007	2989	282
MXAN_RS00990	145	119	669	647	403	372	241	205	297	236	957
MXAN_RS00995	497	742	1018	780	704	353	201	162	327	144	945
MXAN_RS01000	88	132	210	168	192	159	165	113	142	144	1296
MXAN_RS01005	32	47	91	89	90	103	72	39	105	74	966
MXAN_RS01010	226	273	451	393	406	218	135	168	240	313	651
MXAN_RS01015	982	1285	766	612	582	500	430	302	550	541	843
MXAN_RS01020	6359	5781	18625	21332	8303	7723	25355	26738	26497	28322	1428
MXAN_RS01025	786	917	3903	5003	3887	3814	6015	5876	11845	9654	471
MXAN_RS01030	12	11	50	59	66	40	19	26	8	13	603
MXAN_RS01035	709	242	7906	9474	595	386	9517	7226	2957	4297	2397
MXAN_RS01040	885	1120	294	256	129	77	35	38	31	34	747
MXAN_RS01045	5634	5904	451	430	92	83	114	142	46	129	1221
MXAN_RS01050	6375	7595	271	252	69	51	83	123	35	98	477
MXAN_RS01055	209	465	136	121	261	215	179	113	266	170	744
MXAN_RS01060	291	519	150	123	283	216	197	140	306	222	996
MXAN_RS01065	356	511	249	197	321	299	183	142	261	205	1578
MXAN_RS01070	854	977	406	351	463	407	208	151	246	191	690
MXAN_RS01075	967	858	251	169	332	340	116	118	124	132	1827
MXAN_RS01080	153	144	106	66	160	120	68	64	65	70	1191
MXAN_RS01085	317	374	104	90	71	46	34	24	44	37	1005
MXAN_RS01090	61	62	14	22	13	12	12	4	5	6	1038
MXAN_RS01095	160	152	80	76	55	59	34	32	29	22	645
MXAN_RS01100	62	51	105	139	91	66	97	74	53	52	1398
MXAN_RS01105	42	62	87	71	70	85	30	27	49	60	1518
MXAN_RS01110	153	223	273	352	314	316	285	208	418	344	1662
MXAN_RS01115	901	1225	2310	2056	2231	1451	939	833	1269	874	369
MXAN_RS01120	244	279	567	517	466	367	277	219	209	258	1527
MXAN_RS01125	444	471	613	618	462	541	377	221	211	267	1542
MXAN_RS01130	272	334	322	306	217	215	190	93	123	125	705
MXAN_RS01135	691	794	1148	985	1077	998	605	485	726	630	663
MXAN_RS01140	728	873	1015	968	1098	961	872	595	823	1004	486
MXAN_RS01145	589	692	891	839	911	572	734	447	588	680	792
MXAN_RS01150	153	241	309	306	309	318	206	178	290	293	609
MXAN_RS01155	2887	3151	3976	3939	1996	1790	2542	2809	3371	3120	462
MXAN_RS01160	4171	3839	4392	3863	3807	2422	2814	3263	3384	3232	1107
MXAN_RS01165	1350	1318	4006	4363	1586	1331	5681	3559	2418	2683	1344
MXAN_RS01170	242	235	448	404	285	199	125	170	184	165	1275
MXAN_RS01175	18	38	55	57	25	33	30	34	51	32	633
MXAN_RS01180	6	13	70	55	46	19	37	33	36	26	330
MXAN_RS01185	85	92	119	83	71	63	45	41	38	35	666
MXAN_RS01190	44	53	96	90	83	54	16	40	58	36	723
MXAN_RS01195	128	139	56	43	25	23	7	11	7	8	1110
MXAN_RS01200	410	568	374	292	364	322	138	106	103	77	2070
MXAN_RS01205	197	294	119	94	106	75	31	15	39	27	1143
MXAN_RS01210	7	4	60	52	32	18	8	24	29	15	390
MXAN_RS01215	518	387	1230	1105	779	648	704	683	443	427	549
MXAN_RS01220	140	110	362	321	288	220	213	217	119	148	810
MXAN_RS01225	307	255	554	447	315	251	261	235	150	144	819
MXAN_RS01230	810	710	1107	977	591	490	430	407	235	307	1209
MXAN_RS01235	163	136	403	335	263	225	257	227	198	164	729
MXAN_RS01240	36	44	130	132	179	172	112	65	93	83	663
MXAN_RS01245	78	103	40	37	37	36	9	2	9	11	1377
MXAN_RS01250	2963	2477	2853	2245	1753	1354	1572	1238	1638	1195	1296
MXAN_RS01255	1230	1291	1290	1167	965	670	683	569	629	489	1161
MXAN_RS01260	671	561	656	2869	519	2191	4379	3024	1273	2067	663
MXAN_RS01265	99	68	91	188	90	217	199	220	89	138	348
MXAN_RS01270	213	157	650	526	362	244	352	410	342	347	369
MXAN_RS01275	487	512	1085	1095	616	470	784	743	512	527	2148
MXAN_RS01280	56	69	223	218	126	107	145	164	125	123	819
MXAN_RS01285	79	117	215	217	198	115	50	52	54	31	855
MXAN_RS01290	1437	1281	4045	3857	1659	1018	1851	1180	1304	1274	459
MXAN_RS01295	18365	19997	8364	8123	6168	6127	4904	3795	3678	3371	2448
MXAN_RS01300	965	1133	2022	2203	1758	1558	2251	1690	1198	1323	2778
MXAN_RS01305	174	199	332	257	397	236	147	112	223	123	1236
MXAN_RS01310	425	445	480	395	557	366	230	152	269	174	1104
MXAN_RS01315	245	231	181	205	267	167	128	74	96	75	525
MXAN_RS01320	5	11	24	6	15	8	9	10	11	6	1173
MXAN_RS01325	10	5	20	13	10	3	16	8	6	2	819
MXAN_RS01330	28	34	30	43	28	16	10	7	21	19	1380
MXAN_RS01335	10	10	11	17	10	12	7	6	8	3	3231
MXAN_RS01340	8	16	40	28	19	17	3	10	4	7	426
MXAN_RS01345	24	26	62	33	21	20	7	8	3	6	408
MXAN_RS01350	11	12	38	32	12	11	3	8	10	5	753
MXAN_RS01355	4	8	21	10	6	5	2	2	4	3	810
MXAN_RS01360	61	74	281	271	175	186	71	69	112	142	1320
MXAN_RS01365	400	283	1197	1287	534	439	874	715	794	727	1392
MXAN_RS01370	13	19	65	82	68	67	85	104	88	75	363
MXAN_RS01375	29	30	123	167	181	98	268	263	214	182	1158
MXAN_RS01380	767	1193	2066	2119	2082	2395	2707	1374	3567	2234	74
MXAN_RS01385	290	305	1102	1236	1802	1493	1096	1347	1505	1383	528
MXAN_RS01390	883	1037	2244	2211	2562	2405	2325	2157	2440	3905	963
MXAN_RS01395	280	293	940	810	1335	1047	1019	986	1237	1519	525
MXAN_RS01400	63	106	534	541	525	432	304	260	468	383	495
MXAN_RS01405	2337	2018	2010	2135	1510	1505	4580	3125	4058	4897	2208
MXAN_RS01410	461	664	1466	1583	1685	1388	2137	1772	2279	2087	1338
MXAN_RS01415	3667	4030	5325	5145	4639	4185	3864	2671	3166	2465	2325
MXAN_RS01420	6818	7786	23028	22932	12255	8269	3849	3777	2165	1583	582
MXAN_RS01425	144	207	192	156	162	140	54	81	39	46	243
MXAN_RS01430	2	0	5	8	9	3	2	4	2	4	1416
MXAN_RS01435	17	8	16	21	15	10	14	12	21	8	294
MXAN_RS01440	230	296	636	591	745	624	315	225	465	265	375
MXAN_RS01445	32	43	96	154	169	78	133	77	169	151	918
MXAN_RS01450	78	94	205	211	210	124	129	77	236	185	942
MXAN_RS01455	1	6	36	19	15	15	8	13	6	4	1020
MXAN_RS01460	196	307	343	367	192	124	165	170	218	120	537
MXAN_RS01465	29	36	87	88	53	36	21	18	12	14	858
MXAN_RS01470	58	44	203	213	82	68	47	29	28	32	1194
MXAN_RS01475	29	48	48	40	52	52	23	14	20	22	1308
MXAN_RS01480	27	31	75	50	67	47	25	23	31	22	789
MXAN_RS01485	2350	2462	1808	1613	1564	1211	196	239	202	251	1011
MXAN_RS01490	86	63	132	125	77	53	35	25	29	24	2145
MXAN_RS01495	32	31	34	40	74	60	24	21	23	16	1320
MXAN_RS01500	88	105	106	85	141	115	33	34	24	22	573
MXAN_RS01505	157	226	257	216	366	294	100	87	93	64	1668
MXAN_RS01510	205	298	213	240	314	155	102	80	132	51	858
MXAN_RS01515	379	470	652	653	883	729	373	279	426	287	1536
MXAN_RS01520	18	21	178	187	225	188	107	76	261	195	630
MXAN_RS01525	75	124	366	380	260	298	363	319	339	294	369
MXAN_RS01530	2	8	26	22	19	7	13	17	19	7	246
MXAN_RS01535	86	82	403	431	182	123	166	155	163	173	1077
MXAN_RS01540	111	86	479	501	258	221	297	238	211	199	2076
MXAN_RS01545	3082	3131	7330	7250	3437	3225	4526	3982	3042	2754	687
MXAN_RS01550	849	1256	807	749	448	770	182	115	177	176	1200
MXAN_RS01555	34147	42612	10207	10150	4209	6914	3137	774	602	817	795
MXAN_RS01560	436	574	174	141	100	88	68	67	61	54	1332
MXAN_RS01565	0	0	0	0	0	0	0	0	0	0	1544
MXAN_RS01570	0	0	0	0	0	0	0	0	0	0	77
MXAN_RS01575	0	0	0	0	0	0	0	0	0	0	73
MXAN_RS01580	618	1462	2611	1382	3109	897	1024	2370	2110	1287	2973
MXAN_RS01585	0	0	0	0	0	0	0	0	0	0	117
MXAN_RS01590	6	7	24	32	21	12	12	20	11	12	615
MXAN_RS01595	16	17	364	458	188	288	440	409	244	251	1161
MXAN_RS01600	156	112	4242	4985	1437	1958	4786	4105	2178	2168	525
MXAN_RS01605	413	335	12575	14240	5269	4645	6987	7035	2773	2838	2004
MXAN_RS01610	24	35	145	106	196	162	57	81	165	141	510
MXAN_RS01615	1194	1117	4977	4849	897	938	5494	5932	1565	8475	618
MXAN_RS01620	102	128	153	86	110	58	34	50	75	43	756
MXAN_RS01625	10	10	28	26	32	30	12	9	31	17	591
MXAN_RS01630	12	18	115	120	29	15	132	131	368	180	1230
MXAN_RS01635	8	16	51	74	30	14	88	113	241	136	360
MXAN_RS01640	333	465	342	342	236	194	74	42	189	162	885
MXAN_RS01645	305	298	315	262	301	240	123	73	92	118	2097
MXAN_RS01650	136	163	232	234	241	195	99	76	135	108	441
MXAN_RS01655	3	6	43	40	47	34	18	13	36	32	957
MXAN_RS01660	332	380	731	670	1123	710	710	1177	406	393	546
MXAN_RS01665	36	47	245	272	211	174	544	350	323	208	1494
MXAN_RS01670	1208	1568	554	440	668	457	140	170	167	146	1962
MXAN_RS01675	27	31	29	58	25	91	64	122	95	109	1056
MXAN_RS01680	84	149	330	423	271	239	295	292	284	232	597
MXAN_RS01685	1369	2084	514	451	637	558	281	196	448	327	738
MXAN_RS01690	4583	4989	3798	2618	1134	741	338	351	189	222	1860
MXAN_RS01695	372	482	671	559	310	237	96	105	80	89	1101
MXAN_RS01700	33	25	272	312	50	40	363	351	173	187	2610
MXAN_RS01705	191	46	2627	3626	167	276	7118	7465	2174	5127	984
MXAN_RS01710	16	20	48	35	34	28	31	71	28	178	792
MXAN_RS01715	173	345	131	104	191	229	137	185	212	326	990
MXAN_RS01720	203	222	444	401	657	298	103	135	250	220	672
MXAN_RS01725	138	204	178	154	114	105	52	21	64	48	990
MXAN_RS01730	225	239	248	190	239	201	73	59	58	58	1353
MXAN_RS01735	1448	1788	1362	714	865	416	127	115	103	44	786
MXAN_RS01740	1708	2170	1848	1329	1209	814	343	252	153	104	1617
MXAN_RS01745	357	438	606	431	421	306	151	104	85	62	1017
MXAN_RS01750	312	444	413	336	306	264	106	59	55	47	816
MXAN_RS01755	2540	3448	3598	3276	4263	3448	1972	1585	2238	1677	318
MXAN_RS01760	1290	1679	506	358	461	388	108	97	92	107	2901
MXAN_RS01765	730	890	3088	3154	7362	7841	5277	3455	4792	5501	648
MXAN_RS01770	6162	6358	11156	11701	23102	31035	22880	13879	16195	17136	1227
MXAN_RS01775	1351	1403	2905	3248	6372	7850	6401	3494	4772	4326	531
MXAN_RS01780	25432	26201	57532	60136	98760	108051	92309	61818	70993	79030	4257
MXAN_RS01785	3303	4198	6458	5209	6691	4853	3594	2815	4016	4191	510
MXAN_RS01790	1610	2335	4951	3566	5478	4008	3038	2652	3716	4122	801
MXAN_RS01795	45	31	137	257	117	293	113	250	141	276	765
MXAN_RS01800	258	232	114	575	148	561	516	486	546	874	1422
MXAN_RS01805	62	46	182	144	193	181	112	69	99	72	354
MXAN_RS01810	139	145	172	122	166	140	64	54	70	27	597
MXAN_RS01815	234	262	213	181	213	193	37	53	61	64	609
MXAN_RS01820	255	340	403	316	556	445	153	158	254	169	1305
MXAN_RS01825	348	517	1205	830	1812	1284	685	459	761	454	1218
MXAN_RS01830	396	192	972	1156	192	185	602	1365	292	652	387
MXAN_RS01835	45	55	124	92	201	98	65	60	129	114	828
MXAN_RS01840	174	178	153	139	218	226	63	66	107	101	291
MXAN_RS01845	266	377	456	387	571	407	166	120	324	261	906
MXAN_RS01850	621	600	1052	1191	660	396	517	368	332	318	915
MXAN_RS01855	428	415	620	573	801	535	296	339	328	417	1326
MXAN_RS01860	123	109	727	718	797	619	1443	900	902	734	1362
MXAN_RS01865	7	6	3	4	1	12	5	0	4	5	72
MXAN_RS01870	9	7	2	0	3	7	2	1	4	2	74
MXAN_RS01875	29	51	60	41	87	61	7	10	26	14	330
MXAN_RS01880	29	32	19	24	14	5	6	7	6	5	1413
MXAN_RS01885	558	395	849	879	151	143	389	284	185	192	390
MXAN_RS01890	84	77	130	137	81	97	58	59	72	56	855
MXAN_RS01895	6	4	2	0	1	6	1	0	2	0	73
MXAN_RS01900	169	173	144	149	107	91	48	48	42	50	963
MXAN_RS01905	942	574	1981	2201	662	619	888	990	709	872	498
MXAN_RS01910	1482	1120	2224	2369	693	724	508	544	671	618	978
MXAN_RS01915	48	41	103	99	77	71	73	53	39	56	891
MXAN_RS01920	51	58	88	99	71	54	50	54	49	45	1020
MXAN_RS01925	1038	1092	1815	1785	1021	735	2054	1633	1084	1222	1296
MXAN_RS01930	487	623	1016	850	694	610	939	766	535	538	1992
MXAN_RS01935	315	248	2613	2711	1808	1520	3882	2905	4617	4061	2628
MXAN_RS01940	48	49	69	68	37	27	80	64	216	121	519
MXAN_RS01945	1106	2417	129	117	145	83	9	9	47	68	267
MXAN_RS01950	6395	8698	1399	1464	1692	968	321	547	482	614	411
MXAN_RS01955	4331	4940	1321	1468	1314	1211	363	761	619	983	1011
MXAN_RS01960	8949	8249	1641	1224	2027	1491	354	545	284	599	231
MXAN_RS01965	6472	7518	1421	1128	2026	1662	443	569	388	685	555
MXAN_RS01970	4587	5737	1556	1245	1811	1711	379	546	380	618	1110
MXAN_RS01975	36	34	142	133	64	48	37	77	42	62	438
MXAN_RS01980	12	23	51	56	37	27	7	9	10	2	1305
MXAN_RS01985	1	3	2	2	1	1	2	1	0	2	807
MXAN_RS01990	4	5	10	19	10	7	2	9	6	8	504
MXAN_RS01995	78	64	229	254	155	79	161	109	112	82	498
MXAN_RS02000	577	733	1283	1149	1768	1520	1128	889	1427	1322	2361
MXAN_RS02005	802	952	211	179	174	114	15	20	24	22	798
MXAN_RS02010	1	4	13	5	14	15	6	3	14	12	525
MXAN_RS02015	238	246	401	328	367	498	113	64	148	103	1218
MXAN_RS02020	645	1302	341	188	941	486	72	66	162	124	1095
MXAN_RS02025	22	22	34	348	45	215	866	889	161	250	384
MXAN_RS02030	43	45	62	416	52	261	1287	1149	170	373	774
MXAN_RS02035	33	32	78	79	38	60	63	67	81	69	882
MXAN_RS02040	219	132	777	801	178	161	764	1127	516	846	645
MXAN_RS02045	7	14	40	41	39	18	22	35	37	47	222
MXAN_RS02050	1330	1076	3669	3448	2324	1848	2592	1928	2066	1247	1116
MXAN_RS02055	603	755	298	275	236	209	75	57	117	142	1815
MXAN_RS02060	125	93	38	35	27	50	31	14	17	8	1125
MXAN_RS02065	11	4	21	21	21	14	7	4	10	6	318
MXAN_RS02070	3	4	3	1	5	3	0	1	1	2	264
MXAN_RS02080	198	209	634	487	763	583	606	452	432	317	354
MXAN_RS02085	0	6	3	8	9	9	8	8	5	5	273
MXAN_RS02090	459	572	1616	1622	1975	1719	1866	1320	1547	1214	603
MXAN_RS02095	70	82	624	850	89	79	1147	1725	1636	1593	945
MXAN_RS02100	83	85	106	85	100	113	40	25	22	27	786
MXAN_RS02105	56	67	150	100	114	109	99	42	40	51	534
MXAN_RS02110	119	154	311	302	171	197	235	157	174	176	753
MXAN_RS02115	759	324	3597	3828	691	542	4230	4163	1591	2203	2127
MXAN_RS02120	39	49	99	121	89	82	50	62	48	31	1272
MXAN_RS02125	92	103	246	203	88	100	88	90	333	104	273
MXAN_RS02130	76	103	164	205	52	33	25	56	521	168	648
MXAN_RS02135	68	87	57	37	47	30	5	14	18	15	714
MXAN_RS02140	8	6	34	44	15	19	19	21	111	36	522
MXAN_RS02145	16	13	61	49	19	18	63	62	212	100	2475
MXAN_RS02150	2393	3832	681	543	1236	1364	458	303	697	612	2481
MXAN_RS02155	128	196	50	35	95	71	24	21	25	28	285
MXAN_RS02160	131	173	300	168	269	218	174	104	75	88	873
MXAN_RS02165	351	544	233	167	114	125	26	24	39	31	1050
MXAN_RS02170	171	231	144	133	120	108	51	33	45	37	927
MXAN_RS02175	540	594	256	222	352	206	117	94	90	90	1398
MXAN_RS02180	169	204	183	180	225	161	84	73	74	69	585
MXAN_RS02185	73	77	196	155	96	70	50	68	52	41	405
MXAN_RS02190	350	470	435	378	474	483	192	169	199	281	582
MXAN_RS02195	1718	2104	1595	1170	1419	2066	1077	896	800	1225	999
MXAN_RS02200	1448	1489	1720	1259	1512	2013	1216	1297	1008	1480	1251
MXAN_RS02205	3040	3253	2372	2063	1958	3440	1713	1422	1403	2018	927
MXAN_RS02210	32110	32137	7925	6244	5852	10277	5736	3818	4457	5105	1335
MXAN_RS02215	15	10	18	19	14	10	21	23	115	43	528
MXAN_RS02220	2999	3714	920	821	1075	716	434	335	329	389	495
MXAN_RS02225	447	617	296	261	528	527	606	284	316	340	1731
MXAN_RS02230	46	45	120	99	140	138	141	83	73	97	1011
MXAN_RS02235	1508	2505	11875	9356	4746	4728	3079	1346	1977	2061	336
MXAN_RS02240	570	738	2051	1330	1742	1381	1063	675	821	528	615
MXAN_RS02245	3532	3788	5890	4038	5464	3779	4839	2575	2892	1140	1410
MXAN_RS02250	1797	2049	2324	1895	2078	1708	1538	925	836	478	768
MXAN_RS02255	1790	2252	2349	1973	1979	1450	1433	831	741	469	729
MXAN_RS02260	420	476	973	745	695	522	405	374	207	141	384
MXAN_RS02265	424	472	1356	1168	1243	851	732	698	453	410	1404
MXAN_RS02270	167	222	1209	1218	1723	1589	2316	1695	2623	2013	672
MXAN_RS02275	10	14	12	11	16	1	2	1	1	5	480
MXAN_RS02280	212	187	995	726	137	60	464	602	189	289	1581
MXAN_RS02285	277	299	384	395	423	390	177	221	223	216	1041
MXAN_RS02290	1673	1760	1257	1288	1303	938	699	547	589	511	978
MXAN_RS02295	2581	2702	2211	1883	1813	1357	662	575	796	631	1050
MXAN_RS02300	141	214	459	372	484	513	353	346	805	568	1020
MXAN_RS02305	37	50	41	42	27	23	33	29	87	71	342
MXAN_RS02310	16	15	122	108	140	130	39	56	164	111	261
MXAN_RS02315	279	278	911	815	993	504	597	533	982	738	450
MXAN_RS02320	692	690	981	859	715	476	416	455	283	410	315
MXAN_RS02325	91	111	198	167	212	205	115	100	140	108	339
MXAN_RS02330	31	31	46	45	37	40	10	17	18	14	438
MXAN_RS02335	423	416	170	123	139	159	31	30	64	46	693
MXAN_RS02340	598	617	828	689	584	693	327	300	450	393	834
MXAN_RS02345	298	307	749	772	348	387	940	874	846	634	387
MXAN_RS02350	196	258	231	225	217	151	70	58	81	91	2328
MXAN_RS02355	41	76	147	134	138	60	77	68	88	75	393
MXAN_RS02360	369	364	2015	2373	1461	915	1741	1378	1246	835	1191
MXAN_RS02365	222	278	278	250	427	345	200	134	185	139	570
MXAN_RS02370	315	407	665	659	1187	872	719	499	512	400	1356
MXAN_RS02375	295	320	653	570	884	607	529	396	358	251	831
MXAN_RS02380	124	166	171	123	155	187	66	38	88	44	321
MXAN_RS02390	7	6	2	6	6	6	3	5	3	5	240
MXAN_RS02395	28	40	21	26	20	17	3	4	13	9	1716
MXAN_RS02400	3	6	11	5	5	2	3	0	2	1	465
MXAN_RS02405	309	250	394	345	86	91	179	169	100	107	390
MXAN_RS02410	419	334	679	669	421	364	358	465	187	288	1575
MXAN_RS02415	12	8	54	59	26	24	36	20	40	27	432
MXAN_RS02420	33	42	34	25	30	32	14	15	8	7	1149
MXAN_RS02425	780	906	829	461	303	236	207	267	204	313	1911
MXAN_RS02430	10	19	40	22	14	7	11	17	8	19	486
MXAN_RS02440	7	10	72	66	16	27	89	131	23	45	219
MXAN_RS02445	2736	2819	13646	12349	2051	3122	18860	19272	4371	6658	414
MXAN_RS02450	17	10	20	14	23	14	14	6	22	14	429
MXAN_RS02455	34	42	32	31	46	40	18	25	40	26	1362
MXAN_RS02460	1066	910	999	757	1108	902	541	559	734	644	774
MXAN_RS02465	126	123	78	55	59	43	20	17	30	22	594
MXAN_RS02470	8128	10877	821	578	533	463	91	55	64	57	2916
MXAN_RS02475	1	1	1	2	2	1	1	0	2	3	292
MXAN_RS02480	95	145	229	172	255	227	108	69	138	92	765
MXAN_RS02485	37	55	97	97	61	75	42	45	43	39	498
MXAN_RS02490	69	70	48	53	49	44	24	25	11	19	465
MXAN_RS02495	2189	1960	2386	1994	1720	2024	1859	1834	1122	1200	2289
MXAN_RS02500	56	105	77	64	79	73	33	41	100	56	447
MXAN_RS02505	1216	1458	1315	1060	1338	1304	890	596	1423	1110	2877
MXAN_RS02510	181	187	461	377	393	306	279	253	222	220	627
MXAN_RS02515	1139	1334	1294	1235	1337	984	548	517	547	677	4587
MXAN_RS02520	158	181	228	180	351	181	183	135	352	245	453
MXAN_RS02525	6616	9187	2096	1544	8707	8914	1283	944	2114	2021	1647
MXAN_RS02535	1509	848	5591	6925	2147	2148	14243	12555	6879	11977	462
MXAN_RS02540	1381	1089	7542	7186	4280	2672	8939	8000	10234	8304	3825
MXAN_RS02545	236	103	2624	3476	741	583	12062	7117	4177	5059	1071
MXAN_RS02550	43	46	593	971	199	212	5835	2570	1873	1787	1266
MXAN_RS02555	50	46	1010	1280	255	208	5652	2744	1956	1619	3192
MXAN_RS02560	356	246	595	540	152	141	136	187	116	157	1965
MXAN_RS02565	1916	2276	1372	1175	1099	529	166	251	171	208	741
MXAN_RS02570	741	1046	406	221	354	171	38	41	61	54	1305
MXAN_RS02575	915	1359	785	624	488	397	214	183	166	138	1359
MXAN_RS02580	9596	10002	6402	5158	3604	2277	735	797	247	319	1176
MXAN_RS02585	907	1018	990	859	825	642	232	244	136	160	1524
MXAN_RS02590	242	357	886	1942	638	1848	8501	5312	10505	19500	285
MXAN_RS02595	409	559	475	379	534	440	315	237	400	400	4767
MXAN_RS02600	10	8	14	11	23	15	11	7	9	9	1452
MXAN_RS02605	245	315	638	650	500	538	657	554	1078	872	1461
MXAN_RS02610	21466	26644	42703	39225	5180	3441	1776	2092	816	1002	951
MXAN_RS02615	90	166	390	366	182	187	131	157	504	244	465
MXAN_RS02620	323	388	849	756	269	196	217	354	259	277	1161
MXAN_RS02625	1750	1044	5764	6032	910	665	2297	2626	1893	2000	1866
MXAN_RS02630	348	331	519	376	176	116	118	136	110	124	1353
MXAN_RS02635	4457	5259	5155	4447	3450	2153	1639	2074	3015	2931	1581
MXAN_RS02640	144	234	551	379	321	238	37	41	35	18	2022
MXAN_RS02645	4099	6528	16078	13197	6713	5020	1256	645	586	315	183
MXAN_RS02650	228	317	545	421	542	274	145	93	99	51	1308
MXAN_RS02655	260	453	638	337	534	286	144	65	97	48	1314
MXAN_RS02660	1832	2251	763	642	459	398	82	111	88	77	573
MXAN_RS02665	44	64	250	201	169	113	25	31	34	30	531
MXAN_RS02670	10	16	48	30	22	12	6	6	5	4	975
MXAN_RS02675	5	6	46	35	16	6	9	8	10	9	1242
MXAN_RS02680	467	640	374	464	432	438	274	246	800	757	1671
MXAN_RS02685	1554	1791	643	557	352	557	90	62	93	83	762
MXAN_RS02690	1075	1109	1033	846	580	754	191	166	444	290	933
MXAN_RS02695	38	44	23	16	17	23	6	6	6	3	831
MXAN_RS02700	39	41	43	26	39	26	10	18	18	16	1428
MXAN_RS02705	20	29	12	7	11	8	12	5	6	9	465
MXAN_RS02710	29	41	51	48	50	36	59	33	46	23	333
MXAN_RS02715	17556	16121	3682	2904	2983	2225	1097	1054	1012	1466	1680
MXAN_RS02720	82	107	139	79	192	93	38	26	105	47	909
MXAN_RS02725	767	1030	913	766	716	901	493	364	691	562	918
MXAN_RS02730	527	592	425	312	295	292	85	57	110	97	1374
MXAN_RS02735	369	489	473	886	449	593	1201	1248	995	1815	1632
MXAN_RS02740	210	254	438	325	341	283	134	104	165	104	1179
MXAN_RS02745	22	37	66	83	118	112	67	46	129	55	582
MXAN_RS02750	94	136	417	360	517	545	356	196	645	334	858
MXAN_RS02755	9	16	53	37	37	60	34	20	78	27	192
MXAN_RS02765	19	20	39	28	30	27	6	13	19	19	2043
MXAN_RS02770	10	10	18	19	28	20	9	10	17	14	474
MXAN_RS02775	0	4	15	12	20	11	8	11	10	7	2268
MXAN_RS02780	5889	5945	2376	1946	2472	1805	909	732	959	957	831
MXAN_RS02785	2	6	18	7	4	9	2	4	4	2	267
MXAN_RS02790	563	917	207	110	276	219	37	25	67	26	408
MXAN_RS02805	16	22	28	20	34	20	22	23	32	19	822
MXAN_RS02810	70	64	96	120	109	75	93	70	163	111	615
MXAN_RS02815	42853	41978	15249	13540	16067	14517	16233	10666	16061	12031	744
MXAN_RS02820	520	694	228	166	598	443	99	90	313	254	897
MXAN_RS02825	39	59	27	24	88	58	13	5	26	28	669
MXAN_RS02830	824	1065	340	245	1045	760	177	122	270	374	1632
MXAN_RS02835	3191	3489	1045	778	3856	3008	656	604	1404	1815	4719
MXAN_RS02840	164	218	97	67	371	263	60	36	110	133	2211
MXAN_RS02845	19638	18902	43528	38866	8643	7230	5170	4305	2826	2073	1320
MXAN_RS02850	219	293	394	237	150	197	122	84	102	55	2382
MXAN_RS02855	9	9	17	7	6	5	8	3	2	2	1923
MXAN_RS02860	28	29	27	14	19	21	21	5	5	7	1773
MXAN_RS02865	17	17	16	14	16	23	6	6	0	5	789
MXAN_RS02870	37	57	507	559	423	301	502	352	527	427	1278
MXAN_RS02875	7	2	12	5	11	8	3	7	8	2	774
MXAN_RS02880	206	144	664	848	307	223	417	335	270	244	927
MXAN_RS02885	65	55	228	264	84	82	90	78	52	62	759
MXAN_RS02890	166	158	451	494	139	134	168	146	86	85	1515
MXAN_RS02895	319	256	998	781	463	379	521	380	433	333	507
MXAN_RS02900	850	617	1658	1451	940	738	1071	735	914	643	1683
MXAN_RS02910	70	78	21	23	44	24	13	4	8	3	378
MXAN_RS02915	101	140	33	29	48	27	14	12	23	11	429
MXAN_RS02920	1133	1332	801	588	912	660	582	377	761	408	972
MXAN_RS02925	185	278	482	467	812	659	404	336	1174	1042	2934
MXAN_RS02930	298	295	776	1028	339	403	1141	1115	955	1057	1086
MXAN_RS02935	306	342	288	196	206	151	105	77	64	56	339
MXAN_RS02940	631	911	299	193	375	353	114	118	154	141	1608
MXAN_RS02945	630	516	896	929	463	316	436	421	297	288	1416
MXAN_RS02950	79	101	167	174	133	118	36	82	88	94	240
MXAN_RS02955	86	109	245	203	124	104	97	138	94	84	705
MXAN_RS02960	189	129	1112	1167	502	365	640	464	617	563	1761
MXAN_RS02965	51	89	224	219	179	125	90	84	87	102	660
MXAN_RS02970	1058	1367	3221	2694	2240	1656	907	996	601	454	2172
MXAN_RS02975	274	222	2023	1892	1032	791	1246	1098	918	708	2061
MXAN_RS02980	102	64	2070	2267	602	411	3018	2290	1919	1497	1410
MXAN_RS02985	246	301	374	359	341	297	216	162	170	164	1074
MXAN_RS02990	260	154	1115	1196	359	270	805	672	317	328	489
MXAN_RS02995	432	433	891	870	300	246	280	301	139	131	642
MXAN_RS03000	856	892	2330	2457	736	568	786	666	448	407	1701
MXAN_RS03005	3	9	23	20	22	18	53	195	120	126	354
MXAN_RS03010	86	147	68	76	78	46	15	19	43	25	777
MXAN_RS03015	188	229	262	239	251	133	76	78	113	77	627
MXAN_RS03020	4661	5167	1446	1087	1229	758	252	201	262	247	1623
MXAN_RS03025	53	71	254	269	202	150	70	82	92	83	768
MXAN_RS03030	179	249	411	383	271	236	144	107	147	117	591
MXAN_RS03035	603	595	945	977	556	519	597	498	451	469	1440
MXAN_RS03040	1339	1278	1640	1400	981	947	1285	870	800	627	1452
MXAN_RS03045	86	98	207	169	163	121	146	111	176	125	684
MXAN_RS03050	7	15	39	31	14	19	10	46	55	89	633
MXAN_RS03055	1	1	20	35	43	81	111	87	364	347	699
MXAN_RS03060	24	30	45	155	191	473	559	358	1782	1496	1011
MXAN_RS03065	200	258	351	308	444	255	229	253	455	423	822
MXAN_RS03070	198	319	689	694	694	916	3397	1947	4153	3746	951
MXAN_RS03075	492	536	570	578	418	450	717	580	509	507	360
MXAN_RS03080	2565	2526	1897	1670	2597	1557	1220	1028	2319	2290	2103
MXAN_RS03085	1401	1518	1351	1217	1245	1086	911	944	1625	1564	960
MXAN_RS03090	959	771	1169	1139	1289	896	710	862	1477	1967	1215
MXAN_RS03095	85	114	58	57	192	289	88	71	147	143	987
MXAN_RS03100	77	114	43	35	137	210	45	26	122	100	609
MXAN_RS03105	199	344	454	446	554	698	362	254	547	468	2355
MXAN_RS03110	588	445	3741	4069	1565	803	2445	2225	1887	1460	555
MXAN_RS03115	89	29	513	639	48	42	500	631	162	304	570
MXAN_RS03120	121	130	94	88	55	45	47	64	74	51	1596
MXAN_RS03125	837	590	1366	1370	414	328	593	508	303	284	2649
MXAN_RS03130	267	197	773	636	403	277	316	299	252	237	792
MXAN_RS03135	187	133	709	600	370	359	672	691	471	460	1083
MXAN_RS03140	850	677	3241	2936	5242	3926	4205	4829	1565	1141	555
MXAN_RS03145	152	141	551	551	832	791	533	739	307	306	558
MXAN_RS03150	105	124	84	74	97	59	26	23	20	24	417
MXAN_RS03155	373	465	265	149	225	123	42	36	46	36	786
MXAN_RS03160	490	515	687	713	885	664	485	400	528	346	1836
MXAN_RS03165	142	117	108	68	49	73	12	6	73	42	504
MXAN_RS03170	330	297	413	387	172	187	63	39	178	99	438
MXAN_RS03175	1445	1577	658	519	459	336	187	165	166	167	1263
MXAN_RS03180	3224	3872	2732	2156	2483	2067	952	635	1039	848	2046
MXAN_RS03185	1916	2255	4357	3533	5007	3939	1900	1433	2074	1356	570
MXAN_RS03190	4679	4890	4215	3713	3658	2428	1119	1032	824	859	1803
MXAN_RS03195	377	370	1425	1513	601	719	693	389	428	292	705
MXAN_RS03200	322	213	1296	1430	638	773	953	626	749	596	774
MXAN_RS03205	575	772	1563	1402	2011	1567	1546	1074	1515	883	525
MXAN_RS03210	541	587	571	482	777	608	261	215	252	229	924
MXAN_RS03215	269	293	57	49	62	24	5	4	6	5	708
MXAN_RS03220	239	444	563	208	918	611	191	72	473	120	768
MXAN_RS03225	256	484	825	402	1307	908	411	204	685	240	1110
MXAN_RS03230	687	1190	2044	1302	4205	4431	2438	1358	2710	1344	3117
MXAN_RS03235	50	65	140	109	225	211	67	70	143	127	813
MXAN_RS03240	16	53	47	45	129	115	31	32	44	39	558
MXAN_RS03245	1835	2958	8922	6722	26792	15162	6500	3937	5162	2228	453
MXAN_RS03250	32	67	67	86	88	36	47	33	80	70	567
MXAN_RS03255	7367	9675	5818	4707	3211	5143	3660	1957	2949	1879	204
MXAN_RS03260	32	46	216	190	332	177	105	119	359	252	462
MXAN_RS03265	4	4	31	17	36	58	11	13	61	29	321
MXAN_RS03270	189	226	157	132	144	114	72	46	76	75	489
MXAN_RS03275	92	92	94	70	81	76	26	31	40	22	561
MXAN_RS03280	1406	1356	3733	3723	1096	887	919	1215	736	656	381
MXAN_RS03285	5077	3911	14798	15373	2320	1253	2816	4065	2026	1931	972
MXAN_RS03290	374	406	5063	14972	3824	5581	2595	2893	411	446	888
MXAN_RS03295	725	1187	1074	771	835	688	180	132	139	72	378
MXAN_RS03300	82	123	202	153	170	110	32	29	21	23	1236
MXAN_RS03305	62	84	614	525	867	573	700	555	1143	639	615
MXAN_RS03310	425	564	8765	8174	13181	16402	8784	8513	20186	14492	1440
MXAN_RS03315	93	117	747	581	424	259	241	246	266	164	759
MXAN_RS03320	81	106	806	601	522	344	409	384	401	273	969
MXAN_RS03325	31	63	469	391	288	219	245	178	291	168	963
MXAN_RS03330	377	454	3292	2497	2094	1146	1891	1357	1970	1057	987
MXAN_RS03335	143	196	935	821	1151	1170	977	761	1069	849	1419
MXAN_RS03340	475	471	1204	1033	1184	1317	1239	864	1107	761	324
MXAN_RS03345	179	145	1914	1964	145	145	777	794	202	315	1545
MXAN_RS03350	8	14	96	77	34	38	26	25	22	13	321
MXAN_RS03355	1329	1297	3348	3141	5350	8926	10397	4514	2528	2345	366
MXAN_RS03360	258	253	2002	1962	1113	1232	1838	1024	968	764	2055
MXAN_RS03365	316	350	4076	3991	4010	3995	7401	4725	5135	3860	2448
MXAN_RS03370	8	15	31	24	27	11	23	15	18	8	1143
MXAN_RS03375	95	166	308	274	304	289	164	116	242	77	390
MXAN_RS03380	243	319	759	683	945	826	527	404	694	359	1092
MXAN_RS03385	16	21	32	28	32	31	22	17	20	16	951
MXAN_RS03390	10	7	41	34	41	32	23	36	26	22	648
MXAN_RS03395	29	38	312	772	445	507	3005	4496	5484	8227	1287
MXAN_RS03400	1530	1910	2457	2390	2618	2120	1131	1041	1265	1378	501
MXAN_RS03405	175	275	185	173	153	97	19	34	48	44	1344
MXAN_RS03410	1	4	17	15	17	14	5	4	11	13	2124
MXAN_RS03415	16	11	88	73	81	101	66	55	101	73	1542
MXAN_RS03420	30	33	124	98	100	114	63	46	85	76	756
MXAN_RS03425	3	6	12	15	8	9	2	7	15	6	459
MXAN_RS03430	1140	1118	1127	966	900	666	443	351	416	401	1476
MXAN_RS03435	324	248	445	400	286	218	191	172	160	162	366
MXAN_RS03440	175	192	508	545	343	302	196	232	216	207	825
MXAN_RS03445	17044	13323	27934	26562	30172	26149	33132	25165	27956	26499	5904
MXAN_RS03450	444	473	1033	940	1242	1140	1718	1078	1344	1149	837
MXAN_RS03455	385	473	1138	1099	1369	1193	1481	977	1239	1239	558
MXAN_RS03460	760	847	2826	2635	3389	2952	4623	2937	3732	3248	1137
MXAN_RS03465	173	200	623	541	808	688	961	689	863	641	402
MXAN_RS03470	28	26	131	133	214	127	126	92	155	146	261
MXAN_RS03475	44	53	210	192	226	227	180	159	220	165	276
MXAN_RS03480	1517	1196	3251	2968	2299	2434	1366	1080	1644	1665	2580
MXAN_RS03485	592	601	1204	1022	867	888	598	422	550	430	777
MXAN_RS03490	81	77	346	262	291	233	111	153	129	137	804
MXAN_RS03495	2240	2980	29623	24807	54117	30239	18255	13896	6958	4579	552
MXAN_RS03500	103	77	1652	1977	1172	1252	4298	3773	5540	4932	1047
MXAN_RS03505	333	342	1168	1129	1002	827	1105	1062	1378	1202	1305
MXAN_RS03510	73	128	100	100	313	249	142	107	238	221	408
MXAN_RS03515	320	392	847	846	1225	987	762	597	1354	1150	663
MXAN_RS03520	472	505	2323	2200	3364	2403	2817	2829	3178	3602	879
MXAN_RS03525	91	68	153	716	217	693	2032	1918	1541	2211	1035
MXAN_RS03530	140	117	169	1133	262	1283	3150	2685	1694	2751	849
MXAN_RS03535	775	902	1065	1517	1050	1611	1935	1418	1691	1587	411
MXAN_RS03540	2750	3454	3635	3263	3510	3173	2790	2101	2827	2216	2946
MXAN_RS03545	1585	1980	1719	1650	1608	1443	1550	1091	1491	1253	1161
MXAN_RS03550	786	605	223	762	237	986	1155	1259	463	817	1896
MXAN_RS03555	21	24	104	122	250	165	95	76	102	119	1845
MXAN_RS03560	2110	2248	2348	2302	1910	1859	1340	887	2020	2105	3069
MXAN_RS03565	284	286	315	298	186	187	378	317	138	156	810
MXAN_RS03570	240	333	433	338	236	173	310	372	142	218	1539
MXAN_RS03575	212	175	367	283	199	124	211	252	136	187	978
MXAN_RS03580	45	67	99	58	52	52	76	65	32	36	768
MXAN_RS03585	1160	1311	758	620	962	627	356	317	327	324	561
MXAN_RS03590	1274	1814	957	829	1118	1055	474	364	499	377	762
MXAN_RS03595	17	20	28	28	26	28	8	12	14	8	225
MXAN_RS03600	298	392	370	350	169	207	448	371	232	304	1095
MXAN_RS03605	14	17	323	271	229	238	134	216	254	206	378
MXAN_RS03610	157	305	91	63	190	157	27	31	62	51	1764
MXAN_RS03615	21	24	71	80	68	51	59	82	661	200	441
MXAN_RS03620	1010	1366	1113	962	1356	942	423	396	756	654	1128
MXAN_RS03625	4177	4355	4721	4237	2837	2273	1750	1490	1488	1601	2181
MXAN_RS03630	892	1040	1283	1163	972	646	543	467	416	528	1644
MXAN_RS03635	267	298	465	423	499	461	188	174	226	202	693
MXAN_RS03640	611	799	646	508	573	522	332	278	408	269	771
MXAN_RS03645	822	1027	1651	1576	1330	917	1119	976	1341	1003	1758
MXAN_RS03650	1466	2004	1376	1216	1109	822	521	321	308	293	1680
MXAN_RS03655	498	627	911	753	703	600	279	229	283	221	1020
MXAN_RS03660	883	944	1846	1545	1667	1187	867	688	999	938	1797
MXAN_RS03665	605	949	777	636	674	669	213	203	257	201	678
MXAN_RS03670	312	410	318	269	371	253	135	117	160	144	813
MXAN_RS03675	1579	2059	1455	1270	1275	1247	1282	931	619	563	288
MXAN_RS03680	850	959	1095	822	1292	720	508	375	334	175	366
MXAN_RS03685	116	168	266	230	137	96	103	79	50	42	1458
MXAN_RS03690	402	412	1207	1079	770	566	587	459	420	307	780
MXAN_RS03695	12344	10857	6853	6602	4359	3536	3684	2837	1805	2072	2874
MXAN_RS03700	70	71	80	58	76	67	59	37	60	40	381
MXAN_RS03705	424	395	778	681	648	497	173	231	217	275	837
MXAN_RS03710	65	91	104	105	92	82	40	40	40	24	615
MXAN_RS03715	2877	2515	3503	3223	2138	2052	1339	1156	1090	1098	984
MXAN_RS03720	280	324	984	1070	737	698	314	347	341	304	1566
MXAN_RS03725	253	263	142	125	153	83	22	22	29	30	1059
MXAN_RS03730	78	96	504	461	342	268	350	277	278	248	339
MXAN_RS03735	84	93	106	105	150	97	44	48	65	39	828
MXAN_RS03740	197	293	358	368	449	376	251	215	404	437	1161
MXAN_RS03745	707	702	631	628	365	294	300	293	301	329	2583
MXAN_RS03750	79	131	66	79	45	42	35	37	65	44	498
MXAN_RS03755	17	12	34	26	21	24	14	22	77	22	840
MXAN_RS03760	10	13	16	24	14	27	13	17	71	23	1356
MXAN_RS03765	11	12	17	25	13	22	21	17	82	32	1311
MXAN_RS03770	16	20	63	50	25	23	39	28	183	60	219
MXAN_RS03775	181	205	91	64	78	56	8	19	35	24	900
MXAN_RS03780	314	525	557	485	311	360	163	114	1197	150	822
MXAN_RS03785	64	142	312	260	334	335	69	119	343	227	73
MXAN_RS03790	434	538	253	252	259	303	93	85	126	133	3843
MXAN_RS03795	957	938	318	239	269	214	111	72	105	79	744
MXAN_RS03800	1490	1513	3693	3894	2071	2160	4441	3473	3576	3230	693
MXAN_RS03805	1075	1113	479	481	479	334	158	297	304	323	1455
MXAN_RS03810	606	669	317	304	314	242	164	182	117	180	1461
MXAN_RS03815	1373	1248	1674	1535	1704	1725	663	582	148	232	1617
MXAN_RS03820	102	119	58	58	89	51	26	25	92	71	1359
MXAN_RS03825	21	29	60	84	42	38	34	64	338	157	846
MXAN_RS03830	39	53	58	76	42	61	34	32	69	33	810
MXAN_RS03835	217	235	476	520	254	226	488	387	488	346	1809
MXAN_RS03840	35	17	595	722	113	77	1023	959	810	728	309
MXAN_RS03845	9	11	40	41	67	41	42	28	50	28	228
MXAN_RS03850	19	18	45	50	41	34	48	50	245	68	207
MXAN_RS03855	5	3	53	48	33	31	19	39	45	33	861
MXAN_RS03860	51	66	148	135	212	194	141	141	154	161	237
MXAN_RS03870	1023	1320	1412	1276	1781	1227	1084	809	2659	2008	1893
MXAN_RS03875	10724	11701	21947	19283	1077	989	1419	1502	864	779	1491
MXAN_RS03880	86	97	382	370	287	204	72	139	82	79	906
MXAN_RS03885	19	12	192	202	51	38	101	157	440	216	855
MXAN_RS03890	7	8	36	31	27	33	17	30	68	30	597
MXAN_RS03895	294	341	2340	1924	2239	2209	577	553	1044	696	210
MXAN_RS03900	1	2	27	17	16	13	481	844	355	391	231
MXAN_RS03905	1649	1816	1532	1153	1551	1099	602	753	978	774	294
MXAN_RS03910	177	214	104	81	158	98	26	12	27	35	1194
MXAN_RS03915	742	854	1706	1688	2512	2569	1572	1002	1324	1385	3105
MXAN_RS03920	371	464	1150	1145	1750	1444	1109	717	902	956	2460
MXAN_RS03925	369	298	5277	5447	766	875	12334	7671	1984	1881	1038
MXAN_RS03930	213	295	597	595	623	644	886	485	658	420	2391
MXAN_RS03935	400	416	403	346	348	269	131	98	156	82	810
MXAN_RS03940	367	394	161	115	371	277	83	74	114	162	681
MXAN_RS03945	229	404	100	59	185	248	68	39	79	103	435
MXAN_RS03950	45	62	22	18	60	38	15	8	17	26	801
MXAN_RS03955	727	942	584	486	735	623	357	276	265	227	2763
MXAN_RS03960	626	822	348	307	508	430	196	117	147	150	921
MXAN_RS03965	288	397	487	438	1054	837	517	301	503	432	2184
MXAN_RS03970	666	671	310	305	291	157	75	90	51	80	774
MXAN_RS03975	215	188	150	99	161	120	43	54	73	48	627
MXAN_RS03980	2	5	21	23	11	9	25	19	44	18	1347
MXAN_RS03985	38	38	111	60	135	84	40	40	68	49	381
MXAN_RS03990	318	334	90	95	99	89	33	30	48	58	2076
MXAN_RS03995	108	107	57	44	44	42	10	12	28	23	1125
MXAN_RS04000	34	73	46	26	59	47	15	14	28	16	663
MXAN_RS04005	207	261	736	659	1127	830	564	540	769	509	489
MXAN_RS04010	60	79	243	291	132	410	446	385	92	135	819
MXAN_RS04015	28	26	44	34	29	42	20	10	9	7	843
MXAN_RS04020	193	196	142	84	125	147	47	51	23	22	1194
MXAN_RS04025	146	147	118	77	91	103	46	39	24	10	1269
MXAN_RS04030	117	146	128	89	86	142	49	30	32	23	1281
MXAN_RS04035	140	140	101	54	83	159	64	29	34	23	1305
MXAN_RS04040	1473	1386	3110	2085	2774	2150	1163	796	375	306	411
MXAN_RS04045	368	436	521	464	358	389	274	151	205	116	2445
MXAN_RS04050	372	416	183	153	171	132	45	57	41	54	987
MXAN_RS04055	4	2	11	11	9	7	3	4	7	4	195
MXAN_RS04060	289	383	439	346	469	326	294	289	331	238	576
MXAN_RS04065	463	565	929	805	979	700	1122	881	1040	836	1347
MXAN_RS04070	13	6	126	137	66	45	133	175	124	107	960
MXAN_RS04075	591	621	2630	1777	2220	1047	1352	810	1173	594	2214
MXAN_RS04080	1197	1232	729	700	818	664	547	348	420	292	912
MXAN_RS04085	4266	5851	2548	2761	1110	2209	756	218	213	244	1005
MXAN_RS04090	1058	1240	2715	3389	444	603	4629	6816	2364	3749	555
MXAN_RS04095	3763	4034	2139	1714	2552	1598	1581	2072	2204	2290	804
MXAN_RS04100	1291	1232	940	820	698	683	332	423	475	745	2616
MXAN_RS04105	279	358	287	258	142	90	102	110	97	115	870
MXAN_RS04110	896	1180	31	26	39	15	15	8	4	10	1257
MXAN_RS04115	5	13	13	17	11	7	8	10	40	12	648
MXAN_RS04120	595	379	742	660	335	283	238	191	216	198	693
MXAN_RS04125	167	115	669	799	153	124	421	321	197	208	897
MXAN_RS04130	276	128	629	699	147	133	482	385	179	228	531
MXAN_RS04135	1235	1390	841	879	534	471	101	110	72	87	1467
MXAN_RS04140	1886	1630	1408	1250	952	949	191	169	149	166	627
MXAN_RS04145	1980	1782	1382	1263	1029	792	173	204	156	193	843
MXAN_RS04150	110	62	421	397	41	43	143	157	147	102	552
MXAN_RS04155	246	256	340	183	388	235	111	71	144	92	549
MXAN_RS04160	101	160	371	355	402	279	189	174	222	167	1134
MXAN_RS04165	77	94	109	111	140	113	56	64	75	65	1167
MXAN_RS04170	1327	1605	815	797	814	597	242	191	216	265	2079
MXAN_RS04175	2144	1860	4581	4198	3099	2018	5597	5835	3917	5289	1743
MXAN_RS04180	48	78	76	51	75	84	45	51	154	117	339
MXAN_RS04185	710	1240	875	772	2246	2131	932	815	3552	2285	600
MXAN_RS04190	523	479	366	387	353	272	72	78	247	216	648
MXAN_RS04195	274	333	75	67	322	450	566	841	938	1731	594
MXAN_RS04200	128	209	140	165	195	161	68	55	137	116	825
MXAN_RS04205	170	184	268	201	244	166	100	102	144	148	600
MXAN_RS04210	1140	1460	1117	925	1226	994	474	356	1035	897	1896
MXAN_RS04215	127	122	244	256	93	92	121	137	788	262	441
MXAN_RS04220	210	221	332	292	498	514	167	134	380	321	1278
MXAN_RS04225	1127	1674	1021	932	1448	1573	948	513	1003	852	792
MXAN_RS04230	926	855	3479	9375	1736	1918	21385	20497	7296	12031	1494
MXAN_RS04235	2385	2116	5842	5385	4782	6089	4389	3711	4508	3518	699
MXAN_RS04240	401	444	494	477	557	398	224	200	209	255	1425
MXAN_RS04245	124	231	138	134	169	95	24	25	48	28	933
MXAN_RS04250	3160	3231	2872	3626	3481	3820	5665	4291	5930	4651	4653
MXAN_RS04255	359	210	1824	1748	515	385	2320	2632	1117	1489	663
MXAN_RS04260	588	693	644	525	565	282	136	190	161	137	1398
MXAN_RS04265	1461	2067	349	269	478	410	182	154	106	79	4401
MXAN_RS04270	53	60	68	82	71	54	60	72	88	70	645
MXAN_RS04275	145	198	111	133	114	77	60	58	68	54	1086
MXAN_RS04280	502	580	1319	1374	463	341	1436	956	1036	909	906
MXAN_RS04285	521	471	1274	1241	400	257	989	1044	770	697	630
MXAN_RS04290	120	141	421	355	222	155	175	153	202	166	1086
MXAN_RS04295	148	147	480	412	226	190	213	167	194	121	1554
MXAN_RS04300	45	66	161	166	74	55	87	69	48	35	1011
MXAN_RS04305	146	178	527	504	268	182	306	298	209	232	1458
MXAN_RS04310	96	129	314	339	202	162	241	187	174	136	927
MXAN_RS04315	120	138	245	305	167	146	206	140	130	104	1125
MXAN_RS04320	156	208	303	299	198	126	194	139	110	96	387
MXAN_RS04325	53	82	86	108	64	63	84	60	50	39	351
MXAN_RS04330	93	116	159	164	112	75	88	95	78	73	678
MXAN_RS04335	135	170	226	246	173	128	137	87	108	106	867
MXAN_RS04340	224	347	242	228	138	166	45	47	61	44	900
MXAN_RS04345	35	50	90	77	72	88	52	60	37	38	1446
MXAN_RS04350	40	84	288	233	398	447	124	96	89	93	3918
MXAN_RS04355	99	109	564	542	826	812	412	358	423	319	1737
MXAN_RS04360	4	12	46	40	46	57	40	35	23	26	681
MXAN_RS04365	23	37	103	75	116	167	47	79	36	23	513
MXAN_RS04370	1309	1460	4238	3410	5828	5623	3722	4273	1935	1433	1524
MXAN_RS04375	41	68	431	402	550	545	210	161	251	211	1278
MXAN_RS04380	3950	3813	6110	6416	4364	3187	10870	14192	4292	3860	1440
MXAN_RS04385	25	48	83	70	116	72	66	45	105	100	807
MXAN_RS04390	413	493	449	442	427	459	410	268	299	254	900
MXAN_RS04395	1474	1437	1692	1493	1061	659	532	704	623	652	738
MXAN_RS04400	2029	1907	2003	1642	1388	964	676	905	652	820	1395
MXAN_RS04405	667	699	905	782	578	461	319	464	355	464	1281
MXAN_RS04410	616	618	1019	890	602	416	329	486	326	444	1017
MXAN_RS04415	872	942	1204	1125	613	489	419	438	364	388	525
MXAN_RS04420	1339	1631	1592	1628	702	651	542	542	443	439	432
MXAN_RS04425	1613	1855	2149	2139	1167	835	802	855	1048	959	1443
MXAN_RS04430	15	19	32	30	20	13	15	19	12	18	258
MXAN_RS04435	345	417	472	433	452	407	131	119	188	171	783
MXAN_RS04440	2660	3194	2940	2542	4281	5212	1785	1293	1283	1047	636
MXAN_RS04445	1152	1166	2475	2456	1398	1030	1123	968	842	742	786
MXAN_RS04450	327	368	1285	1424	1078	819	1413	1308	1364	1252	1662
MXAN_RS04455	18	27	146	164	117	62	202	254	567	378	588
MXAN_RS04460	1309	2058	4785	6365	5141	4191	47712	35780	22045	20775	1002
MXAN_RS04465	63	126	1332	6673	464	597	61464	47697	20126	20359	1032
MXAN_RS04470	209	272	1051	1063	1235	1096	1230	1046	2688	1901	1410
MXAN_RS04475	2209	1817	11442	10707	12461	9957	18292	12607	11547	9318	2334
MXAN_RS04480	664	557	5577	5517	6176	4632	9725	6473	6127	5417	1779
MXAN_RS04485	701	1000	5174	4787	7816	4924	4473	2912	5642	4574	4014
MXAN_RS04490	220	307	8602	6216	8206	2343	1725	1027	3275	3363	1503
MXAN_RS04495	22	31	1464	987	831	303	140	124	357	355	471
MXAN_RS04500	405	562	1224	968	1049	708	434	287	466	362	801
MXAN_RS04505	352	348	839	786	429	293	181	172	170	171	1368
MXAN_RS04510	266	353	770	590	556	236	142	97	169	124	1479
MXAN_RS04515	54	45	77	70	83	59	28	26	24	21	1566
MXAN_RS04520	31	30	72	60	93	61	28	29	43	39	2112
MXAN_RS04525	64	57	182	162	210	125	116	69	136	96	537
MXAN_RS04530	10	9	94	69	115	136	25	38	103	66	234
MXAN_RS04535	61	86	61	30	37	29	12	6	22	20	549
MXAN_RS04540	116	149	98	102	164	134	58	80	122	143	1050
MXAN_RS04545	326	455	4577	7264	3316	5233	5606	6356	2399	4259	2745
MXAN_RS04550	505	650	599	441	879	717	377	283	435	333	1008
MXAN_RS04555	108	138	1752	2648	1270	1601	1024	1597	605	1432	561
MXAN_RS04560	185	242	4330	6330	2814	3817	3223	3988	1093	3532	1407
MXAN_RS04565	959	710	3759	3958	1596	1308	1991	1722	1040	1200	1614
MXAN_RS04570	355	364	1591	1507	1265	869	762	704	839	599	1170
MXAN_RS04575	2184	2273	6778	7874	2720	1821	3663	3628	2217	1974	1425
MXAN_RS04580	569	602	1927	2077	811	630	1347	965	931	791	672
MXAN_RS04585	1412	1277	4697	4787	2011	1640	2864	2647	1759	1648	1545
MXAN_RS04590	213	203	107	61	104	58	28	24	19	28	900
MXAN_RS04595	99	111	263	230	250	167	117	154	144	152	726
MXAN_RS04600	156	187	157	172	226	188	90	110	121	99	2772
MXAN_RS04605	618	834	695	620	954	984	608	496	1295	786	714
MXAN_RS04610	422	464	543	468	631	544	256	236	457	409	1245
MXAN_RS04615	604	857	721	699	1003	823	376	334	523	608	3909
MXAN_RS04620	27	34	80	65	77	67	22	37	45	19	924
MXAN_RS04625	506	617	596	378	692	581	258	227	256	163	828
MXAN_RS04630	40058	43921	41592	30817	47584	45384	29573	21024	30195	22526	3393
MXAN_RS04635	1211	1474	383	390	403	266	122	97	122	89	1776
MXAN_RS04640	103	122	111	120	97	77	31	21	26	27	936
MXAN_RS04645	148	162	21	15	32	12	11	8	40	16	834
MXAN_RS04650	31	36	12	9	19	12	4	4	24	6	672
MXAN_RS04655	97	180	14	19	21	37	16	6	68	9	993
MXAN_RS04660	12	11	9	7	27	33	6	4	71	8	1131
MXAN_RS04665	20	21	7	12	66	47	14	12	130	14	1101
MXAN_RS04670	10	14	29	14	78	43	29	29	184	28	2496
MXAN_RS04675	12	38	298	274	855	833	171	320	919	627	183
MXAN_RS04680	1	4	11	3	18	15	3	2	18	8	219
MXAN_RS04685	23	33	80	67	176	197	33	60	183	166	951
MXAN_RS04690	2439	2351	753	778	2835	2156	960	1124	551	632	936
MXAN_RS04695	2455	2569	1204	1438	3402	3448	2765	1969	1138	1216	1140
MXAN_RS04700	84	158	213	219	212	267	77	74	140	131	1413
MXAN_RS04705	38	51	203	188	202	151	137	164	237	201	2592
MXAN_RS04710	15	18	18	14	15	12	12	8	30	11	414
MXAN_RS04715	280	315	732	568	735	496	269	324	350	286	1092
MXAN_RS04720	1030	1183	365	306	271	243	120	84	91	84	882
MXAN_RS04725	133	197	470	390	643	517	418	353	660	601	3159
MXAN_RS04730	47	85	110	123	229	129	159	97	182	178	1200
MXAN_RS04735	53	67	184	150	268	131	128	145	259	208	1263
MXAN_RS04740	156	172	923	591	1084	626	426	399	885	839	315
MXAN_RS04745	1627	2083	1061	772	1284	633	440	312	855	386	846
MXAN_RS04750	356	417	1405	1110	1133	732	398	580	642	649	3201
MXAN_RS04755	73	78	171	143	132	125	84	99	127	115	1701
MXAN_RS04760	67	98	700	592	472	274	128	252	392	232	1371
MXAN_RS04765	676	1150	4431	3915	4014	3491	1771	2031	3543	2270	408
MXAN_RS04770	1152	1160	1675	1529	1884	1495	1850	1524	2028	1739	966
MXAN_RS04775	680	738	364	378	338	272	231	278	330	334	1461
MXAN_RS04780	1049	317	3997	4921	738	950	9082	7284	2168	5359	600
MXAN_RS04785	201	168	544	550	354	305	548	437	218	317	1056
MXAN_RS04790	124	158	365	387	251	279	401	266	182	200	1173
MXAN_RS04795	477	629	1104	1008	1215	1127	1056	672	1238	948	4368
MXAN_RS04800	1361	1153	542	654	161	185	161	202	131	242	2610
MXAN_RS04805	819	762	893	897	1226	878	575	607	1241	1170	564
MXAN_RS04810	337	315	351	316	712	642	676	548	1089	755	2025
MXAN_RS04815	71	86	70	60	152	88	154	109	224	142	660
MXAN_RS04820	201	212	270	206	539	371	482	404	704	540	1431
MXAN_RS04825	52	91	91	82	254	193	251	176	358	299	1530
MXAN_RS04830	130	129	200	162	453	358	403	301	558	626	3738
MXAN_RS04835	77	121	427	453	556	429	430	378	647	442	411
MXAN_RS04840	159	161	869	908	553	478	1840	1482	1931	1107	312
MXAN_RS04845	30	26	95	102	61	59	86	110	172	160	486
MXAN_RS04850	1728	2222	4260	3810	6414	5986	3984	3978	2721	1638	1488
MXAN_RS04855	946	900	2019	2033	1489	1032	1808	1428	1212	1091	1389
MXAN_RS04860	428	396	898	791	1189	986	1132	1564	431	328	1668
MXAN_RS04865	1790	1715	1769	1928	1077	805	1470	1161	802	937	1143
MXAN_RS04870	891	1023	510	415	759	580	251	238	276	349	3567
MXAN_RS04875	254	175	2857	2948	3401	2174	5385	4348	5609	5793	1440
MXAN_RS04880	289	453	729	660	839	594	888	1110	2401	2695	318
MXAN_RS04885	307	480	582	556	1056	978	975	621	598	494	324
MXAN_RS04890	22	15	267	431	1294	1104	2529	1577	801	958	645
MXAN_RS04895	37	54	442	707	1998	2927	5801	2711	1754	1929	1206
MXAN_RS04900	42	49	404	627	1340	2015	4624	2168	1284	1359	537
MXAN_RS04905	457	537	5373	7418	12231	15101	39080	22988	10589	11582	4371
MXAN_RS04910	97	105	1417	1301	1904	926	2399	2057	2680	3298	720
MXAN_RS04915	196	280	156	151	260	216	54	34	22	40	1695
MXAN_RS04920	322	360	328	267	426	284	79	71	101	72	1347
MXAN_RS04925	1444	1910	1492	1381	2147	2066	1137	856	1321	1096	2193
MXAN_RS04930	155	240	139	155	252	199	127	76	136	120	1251
MXAN_RS04935	124	204	145	166	226	239	99	82	119	153	1137
MXAN_RS04940	120	178	195	142	286	260	126	126	155	174	1461
MXAN_RS04945	90	122	76	70	143	90	38	39	42	44	1143
MXAN_RS04950	98	100	81	62	33	53	10	10	7	7	1152
MXAN_RS04955	156	199	205	211	138	115	47	39	43	47	1236
MXAN_RS04960	39	50	191	164	331	254	92	111	96	116	1179
MXAN_RS04965	67	108	427	361	690	497	174	197	282	325	1149
MXAN_RS04970	328	393	617	536	867	660	323	357	604	486	669
MXAN_RS04975	210	331	262	192	333	359	101	72	150	125	1521
MXAN_RS04980	181	193	397	332	377	282	211	160	157	85	951
MXAN_RS04985	107	101	414	346	419	290	210	148	159	119	915
MXAN_RS04990	4389	3298	6384	5972	2258	1430	1717	1658	1309	1641	546
MXAN_RS04995	5	11	29	21	12	6	9	10	41	16	1023
MXAN_RS05000	446	610	740	473	811	530	113	100	134	139	2028
MXAN_RS05005	53	75	260	242	320	275	137	139	162	109	1131
MXAN_RS05010	196	325	158	118	178	131	29	49	38	52	1146
MXAN_RS05015	449	606	1690	1532	2412	2215	1378	1233	2237	2137	1488
MXAN_RS05020	48	89	114	124	170	139	75	40	62	87	735
MXAN_RS05025	374	302	880	1022	401	436	977	2203	722	6119	2760
MXAN_RS05030	466	471	369	438	301	236	186	173	175	242	1056
MXAN_RS05035	1404	1774	864	691	1296	1199	477	363	554	471	1299
MXAN_RS05040	56	94	128	103	200	158	69	76	89	116	1188
MXAN_RS05045	117	150	408	429	287	187	165	184	173	175	291
MXAN_RS05050	86	122	65	76	59	58	13	20	21	26	618
MXAN_RS05055	570	569	1756	1696	905	848	840	636	894	828	2670
MXAN_RS05060	9	9	20	25	16	16	54	43	184	51	549
MXAN_RS05065	29	38	59	43	40	38	15	20	21	27	531
MXAN_RS05070	30	39	62	86	91	54	24	38	48	69	726
MXAN_RS05075	1919	1728	2222	2213	1779	1254	1472	1113	1938	1599	1323
MXAN_RS05080	199	213	233	196	336	228	109	113	228	195	954
MXAN_RS05085	314	500	323	321	359	386	368	315	552	608	552
MXAN_RS05090	164	246	226	209	289	206	195	233	222	494	627
MXAN_RS05095	285	324	397	323	453	398	250	391	299	675	744
MXAN_RS05100	4886	3709	8066	8144	3140	2025	6529	5997	2555	3359	1518
MXAN_RS05105	281	328	245	240	347	269	172	150	246	217	651
MXAN_RS05110	1016	994	1492	1564	1025	745	658	696	897	762	813
MXAN_RS05115	1637	1773	10800	11656	7994	5598	12077	10467	15866	12631	666
MXAN_RS05120	169	195	244	243	230	167	91	132	182	157	462
MXAN_RS05125	311	382	721	636	673	492	217	267	354	280	879
MXAN_RS05130	104	104	113	81	111	80	79	49	71	64	462
MXAN_RS05135	2556	2580	8696	11153	4364	3281	18320	12447	12034	10620	2247
MXAN_RS05140	3331	4697	2307	2224	2771	2399	1888	1345	3621	3373	498
MXAN_RS05145	4407	4978	1139	961	848	794	262	305	482	583	681
MXAN_RS05150	616	738	334	278	412	342	142	138	235	153	885
MXAN_RS05155	4542	4415	1242	1071	1210	792	320	384	492	633	1032
MXAN_RS05160	1219	1339	1377	1364	847	712	632	598	681	688	744
MXAN_RS05165	712	870	1393	1256	824	685	555	430	560	470	1917
MXAN_RS05170	502	631	1277	1273	1238	1064	690	576	635	547	2493
MXAN_RS05175	638	760	888	875	787	539	482	343	343	280	1404
MXAN_RS05180	290	301	172	141	234	143	88	85	551	737	837
MXAN_RS05185	2455	2660	947	726	1330	1113	250	213	303	394	1560
MXAN_RS05190	3416	3981	1249	919	1808	1374	310	348	381	566	1734
MXAN_RS05195	6726	8080	1817	1201	2263	1943	301	424	351	626	2229
MXAN_RS05200	819	995	198	140	254	177	41	31	41	70	303
MXAN_RS05205	1387	1813	393	331	509	440	79	86	86	134	507
MXAN_RS05210	3651	4369	915	655	1007	716	135	163	191	230	1341
MXAN_RS05215	2232	3273	474	350	679	442	56	80	161	135	489
MXAN_RS05220	1123	1290	1334	1083	1541	1189	485	449	1015	716	750
MXAN_RS05225	2308	3016	2119	1665	2218	1755	570	562	1057	897	1551
MXAN_RS05230	417	504	1209	1044	958	854	470	456	662	630	1200
MXAN_RS05235	733	920	1155	1073	1702	1079	1475	1158	1704	1299	843
MXAN_RS05240	107	120	291	229	322	204	179	193	157	154	195
MXAN_RS05245	4147	7057	3069	2971	1765	3889	539	273	376	275	444
MXAN_RS05250	2696	2763	6666	8527	7065	6605	11040	10321	11372	11263	621
MXAN_RS05255	4849	3820	6422	7919	5879	5227	10390	8026	7418	8042	576
MXAN_RS05260	4301	4481	3482	3177	3232	3054	3099	2167	3128	2424	837
MXAN_RS05265	5731	6349	2782	2445	2506	2365	895	675	953	832	1641
MXAN_RS05270	1164	1414	1383	1126	1684	819	321	353	481	444	234
MXAN_RS05275	281	325	490	395	429	373	142	93	160	115	1767
MXAN_RS05280	427	480	969	1032	805	790	389	411	396	412	849
MXAN_RS05285	1156	1398	1332	1186	1510	1411	1140	696	988	875	957
MXAN_RS05290	604	668	801	711	818	691	482	385	602	546	741
MXAN_RS05295	2318	755	6811	8218	677	706	16385	17769	7000	13637	1131
MXAN_RS05300	218	143	499	539	91	65	771	903	470	1052	990
MXAN_RS05305	2920	3177	2416	2134	1956	1396	780	811	889	932	1437
MXAN_RS05310	348	452	558	541	535	458	496	359	536	428	1311
MXAN_RS05315	2457	2862	633	515	459	452	148	135	124	128	291
MXAN_RS05320	1474	1713	2253	1826	2212	1524	873	1009	882	914	2679
MXAN_RS05325	199	224	274	256	294	238	143	124	192	121	813
MXAN_RS05330	51	102	90	79	85	48	22	23	23	35	777
MXAN_RS05335	498	610	555	474	569	522	277	187	227	193	516
MXAN_RS05340	3295	3818	1999	1843	1800	2035	1218	667	734	644	510
MXAN_RS05345	5044	4992	2986	2468	2625	2318	1335	882	1065	870	1518
MXAN_RS05350	516	610	511	523	527	589	294	200	385	315	615
MXAN_RS05355	7013	7022	5788	5268	4315	3895	5233	3780	4696	3910	1563
MXAN_RS05360	344	160	2309	2309	968	709	3426	2718	2805	2576	849
MXAN_RS05365	32	25	115	96	69	58	110	93	184	108	1158
MXAN_RS05370	1	3	7	4	8	7	1	1	10	6	258
MXAN_RS05375	745	961	235	344	64	112	371	317	80	91	399
MXAN_RS05380	94	124	60	70	23	33	75	64	13	28	369
MXAN_RS05385	238	321	300	293	369	475	330	236	221	305	2028
MXAN_RS05390	399	490	413	777	270	434	702	700	174	527	1476
MXAN_RS05395	172	220	10477	25687	2131	11529	30279	15593	4581	9830	462
MXAN_RS05400	994	1035	733	664	685	562	174	269	157	293	3096
MXAN_RS05405	16	22	17	33	39	23	24	17	19	27	795
MXAN_RS05410	329	303	703	514	298	457	727	548	160	235	1074
MXAN_RS05415	138	64	1084	1307	124	182	1563	1596	496	738	885
MXAN_RS05420	225	276	423	416	177	159	238	173	164	167	1374
MXAN_RS05425	417	604	343	309	405	404	165	130	203	174	1377
MXAN_RS05430	124	179	172	151	160	139	56	53	76	36	1533
MXAN_RS05435	883	1087	1938	1673	1397	1000	538	516	661	496	2829
MXAN_RS05440	1476	1437	1407	1186	831	748	460	376	349	288	735
MXAN_RS05450	116	164	303	297	134	129	85	72	406	107	267
MXAN_RS05455	371	513	339	335	261	180	96	85	152	114	735
MXAN_RS05460	357	431	1184	729	1006	994	622	274	530	242	1302
MXAN_RS05465	40	50	311	257	372	195	143	124	338	306	516
MXAN_RS05470	285	303	657	448	630	394	324	313	750	605	492
MXAN_RS05475	64	74	272	224	176	113	87	77	86	76	1047
MXAN_RS05480	47	52	75	87	92	80	55	45	70	55	1122
MXAN_RS05485	1121	1134	250	256	253	156	45	81	70	96	867
MXAN_RS05490	76	57	1023	1134	189	202	1136	1123	773	892	1032
MXAN_RS05495	1430	1383	1760	1954	1225	1120	1274	1084	1098	1200	2805
MXAN_RS05500	773	985	1020	800	1127	714	309	212	338	278	2256
MXAN_RS05505	293	456	175	108	172	157	46	31	38	50	1206
MXAN_RS05510	175	198	40	53	70	55	16	15	27	18	831
MXAN_RS05515	179	216	301	278	422	396	202	119	230	168	1542
MXAN_RS05520	6648	4744	27933	27114	33576	37180	86422	54239	93010	83523	783
MXAN_RS05525	4370	3444	19251	19868	24199	27331	50830	32037	50175	48283	1578
MXAN_RS05530	2722	2031	12081	11789	14948	14762	30993	21508	29806	29457	1113
MXAN_RS05535	907	902	5625	5782	7187	9119	17109	9379	16857	15800	858
MXAN_RS05540	99	105	1524	1535	2295	2438	3072	2900	3403	3788	180
MXAN_RS05545	663	892	844	795	1087	1024	865	658	968	878	1185
MXAN_RS05550	457	292	435	697	416	380	319	218	694	602	519
MXAN_RS05555	1673	852	1790	2182	1636	2026	1344	1017	2367	1671	1437
MXAN_RS05560	437	265	438	504	396	378	345	277	532	378	789
MXAN_RS05565	613	395	737	750	826	464	511	468	825	787	1341
MXAN_RS05570	295	187	445	433	439	250	434	327	582	560	1224
MXAN_RS05575	537	423	798	808	786	392	653	519	921	777	459
MXAN_RS05580	262	283	590	580	595	258	485	330	774	730	543
MXAN_RS05585	8	13	28	19	25	28	10	14	94	65	672
MXAN_RS05590	431	411	711	766	438	441	263	324	283	458	1122
MXAN_RS05595	696	1074	1132	1403	972	1155	2301	3540	4842	10527	930
MXAN_RS05600	2259	2747	1708	1762	1717	1356	951	651	873	953	3780
MXAN_RS05605	2105	2587	2159	2720	3873	2779	5012	4413	2913	3327	1839
MXAN_RS05610	771	725	253	3189	53	964	14007	10401	1473	3061	591
MXAN_RS05615	4465	4749	260	422	265	218	244	168	101	57	243
MXAN_RS05620	1011	1302	2488	1987	3165	1584	1392	1510	2837	2841	468
MXAN_RS05625	516	689	802	849	571	466	520	437	517	491	1431
MXAN_RS05630	846	776	1079	1069	693	614	768	694	576	631	1344
MXAN_RS05635	100	114	187	169	232	182	53	31	44	35	324
MXAN_RS05640	140	190	390	309	432	403	91	53	108	67	426
MXAN_RS05645	2111	2764	2327	1368	2555	1846	742	441	780	586	1581
MXAN_RS05650	548	1051	1327	659	1388	934	365	157	434	122	1689
MXAN_RS05655	74	102	188	170	175	110	58	91	87	161	414
MXAN_RS05660	275	304	578	522	480	283	186	221	279	416	735
MXAN_RS05665	2724	2505	1584	1373	1266	689	456	529	879	811	747
MXAN_RS05670	238	103	556	433	442	368	990	895	1347	1539	966
MXAN_RS05675	869	1100	1325	890	1362	837	405	340	758	600	1233
MXAN_RS05680	110	145	413	329	592	470	230	131	301	217	1212
MXAN_RS05685	280	342	627	590	874	680	138	199	329	352	330
MXAN_RS05690	662	861	467	398	709	676	173	138	181	162	1896
MXAN_RS05695	531	544	224	201	361	397	89	77	82	93	231
MXAN_RS05700	594	543	272	216	473	490	127	97	85	99	1497
MXAN_RS05705	203	216	123	94	207	236	33	38	42	56	1644
MXAN_RS05710	32	41	47	42	52	35	19	12	14	9	2358
MXAN_RS05715	9	14	9	13	5	7	5	2	7	4	318
MXAN_RS05720	15	14	27	29	19	10	3	8	2	3	609
MXAN_RS05725	150	224	188	206	135	64	55	69	48	41	2448
MXAN_RS05730	97	116	165	197	165	104	88	77	75	56	1353
MXAN_RS05735	86	138	200	197	192	131	103	88	97	96	1263
MXAN_RS05740	36	50	72	62	113	111	38	19	42	27	1209
MXAN_RS05745	1352	916	3030	3280	772	682	2908	2189	903	1058	2169
MXAN_RS05750	2692	3476	2979	3090	3667	2945	3420	2176	2363	1688	3660
MXAN_RS05755	87	94	180	177	194	158	155	147	159	81	756
MXAN_RS05760	70	94	3036	3617	2175	2013	5257	3934	2679	2324	5985
MXAN_RS05765	49	37	782	777	606	736	1353	1046	637	550	486
MXAN_RS05770	1197	1337	2403	1995	2570	1868	1630	1044	1814	1131	2706
MXAN_RS05775	480	420	2647	2235	1485	1267	1651	1038	1109	730	795
MXAN_RS05780	0	2	2	3	6	3	4	1	3	3	348
MXAN_RS05785	191	212	245	260	253	192	145	141	208	100	1128
MXAN_RS05790	0	1	0	0	0	0	0	1	0	0	561
MXAN_RS05795	0	0	0	0	0	0	0	0	0	0	183
MXAN_RS05800	0	0	2	1	2	1	2	0	0	1	2010
MXAN_RS05805	8	17	21	13	64	41	12	8	17	11	531
MXAN_RS05810	72	70	119	123	235	291	229	150	167	167	1938
MXAN_RS05815	10070	8634	9797	9054	14334	13807	14867	10595	10188	7190	519
MXAN_RS05825	1	1	2	2	4	4	0	2	0	2	1235
MXAN_RS05830	59	64	55	46	35	34	12	18	17	10	2319
MXAN_RS05835	0	0	3	0	1	0	0	0	0	0	714
MXAN_RS05840	1	0	4	2	2	3	0	3	1	0	477
MXAN_RS05845	0	1	4	2	1	1	1	2	3	0	1416
MXAN_RS05850	4	4	7	8	2	10	7	1	5	2	1329
MXAN_RS05855	6	6	8	9	6	5	0	3	0	1	795
MXAN_RS05860	7	7	12	18	12	5	8	14	5	4	1089
MXAN_RS05865	1	0	9	9	10	5	2	3	2	5	414
MXAN_RS05870	0	0	2	1	1	1	3	1	2	1	657
MXAN_RS05875	0	1	0	0	0	0	0	0	0	0	324
MXAN_RS05880	0	0	1	1	0	2	0	0	0	1	420
MXAN_RS05885	0	0	0	0	1	0	1	0	0	0	417
MXAN_RS05890	1	0	1	0	0	0	0	0	0	0	426
MXAN_RS05895	0	1	0	1	0	0	0	1	1	0	663
MXAN_RS05900	1	2	5	9	3	0	2	4	1	0	354
MXAN_RS05905	2	0	4	10	1	2	1	2	2	0	2349
MXAN_RS05910	0	0	1	1	0	1	0	0	0	0	762
MXAN_RS05915	17	28	36	21	38	37	9	17	18	7	3237
MXAN_RS05920	2	0	1	0	4	8	2	3	8	1	264
MXAN_RS05925	0	3	0	0	0	1	1	0	0	2	534
MXAN_RS05930	1	2	5	0	0	0	1	1	0	0	453
MXAN_RS05935	0	0	0	0	0	0	0	0	1	0	300
MXAN_RS05940	356	403	413	343	916	795	217	187	67	79	1323
MXAN_RS05945	1040	729	550	476	606	528	302	273	125	131	579
MXAN_RS05950	551	708	568	512	693	571	415	303	323	193	1791
MXAN_RS05955	4865	6655	5946	6546	10117	3843	3883	9452	10191	11999	1215
MXAN_RS05960	18	21	56	51	25	30	21	23	25	33	279
MXAN_RS05965	1074	1176	834	710	531	471	374	333	223	195	1542
MXAN_RS05970	72	80	50	57	66	88	49	32	23	25	801
MXAN_RS05975	188	157	64	58	55	159	67	48	23	29	1158
MXAN_RS05980	188	212	449	399	327	385	165	171	188	213	465
MXAN_RS05985	515	408	595	581	495	331	345	367	279	327	366
MXAN_RS06000	72	114	192	151	187	161	81	81	106	126	1122
MXAN_RS06005	97	149	179	181	271	232	153	108	230	156	573
MXAN_RS06010	864	1316	14411	14833	18856	13977	20298	12849	16569	15482	1092
MXAN_RS06015	266	373	440	372	741	472	216	168	313	255	1410
MXAN_RS06020	61	75	38	49	27	35	12	7	23	10	582
MXAN_RS06025	5	6	20	27	15	9	15	28	18	23	744
MXAN_RS06030	411	309	9061	8086	8143	6727	19185	8385	3218	2011	1800
MXAN_RS06035	71	94	141	118	184	120	86	80	118	101	1494
MXAN_RS06040	146	113	379	347	201	262	316	266	190	165	552
MXAN_RS06050	44	44	55	58	77	43	21	29	17	11	570
MXAN_RS06055	47	68	165	162	222	200	156	135	82	55	1371
MXAN_RS06060	375	450	248	196	325	212	96	104	123	130	1368
MXAN_RS06065	60	57	349	367	154	96	136	214	875	306	270
MXAN_RS06070	3614	3604	2967	2505	693	1091	425	154	182	192	1041
MXAN_RS06075	255	301	484	413	125	194	58	20	19	42	1176
MXAN_RS06080	126	116	295	265	87	91	32	13	25	13	684
MXAN_RS06085	334	420	289	193	136	110	6	2	4	1	279
MXAN_RS06090	44	89	82	63	46	49	4	1	2	5	1167
MXAN_RS06095	642	724	516	523	1410	1420	1108	666	1311	1246	1431
MXAN_RS06100	963	1231	501	493	993	1071	601	388	652	545	819
MXAN_RS06105	40426	37714	36172	31362	15780	12015	18246	19301	14703	18437	1794
MXAN_RS06110	141	93	1426	1601	285	238	1198	1455	646	1089	1863
MXAN_RS06115	149	257	180	154	230	131	29	33	61	42	624
MXAN_RS06120	162	183	724	483	728	522	183	117	223	128	903
MXAN_RS06125	81	109	239	151	240	157	102	76	61	74	654
MXAN_RS06130	223	219	881	945	813	601	989	647	492	395	1839
MXAN_RS06135	9	7	20	17	12	14	12	6	8	7	1032
MXAN_RS06140	45	70	70	48	91	86	18	17	30	20	948
MXAN_RS06145	136	248	220	215	196	236	137	72	135	85	873
MXAN_RS06150	194	258	380	351	259	227	104	122	121	113	1596
MXAN_RS06155	530	667	8296	7845	5639	3417	6099	6479	4494	3299	384
MXAN_RS06160	180	232	430	348	416	326	179	112	172	137	1080
MXAN_RS06165	25	7	93	94	14	12	110	78	34	50	1491
MXAN_RS06170	127	201	150	161	209	231	328	484	548	1765	1425
MXAN_RS06175	8868	8156	18786	15736	8331	7364	10364	7015	5837	3782	816
MXAN_RS06180	142	96	1145	1126	577	512	1249	863	739	609	780
MXAN_RS06185	295	209	2486	2636	1229	1148	2936	2040	2119	1643	1062
MXAN_RS06190	170	162	324	271	1699	2181	2401	978	1453	882	1971
MXAN_RS06195	188	184	227	156	1176	1248	1258	421	923	337	1071
MXAN_RS06200	1542	1533	3259	2766	19591	24327	26144	10037	18420	10794	1146
MXAN_RS06205	5558	4090	9018	8525	53385	68310	71105	32857	39501	34233	1770
MXAN_RS06210	6264	5076	10082	11492	58803	91790	88736	36613	47034	42181	207
MXAN_RS06215	787	682	2496	2284	18298	25031	24883	12510	15580	12966	2304
MXAN_RS06220	96	97	417	407	2739	3380	3048	1724	2425	1921	1401
MXAN_RS06225	547	470	1120	1047	6183	10076	8115	3785	4921	4029	1479
MXAN_RS06230	649	582	896	771	3057	4201	3856	1457	2687	2259	1128
MXAN_RS06235	440	329	547	393	2080	2647	2015	1022	1532	1762	1032
MXAN_RS06240	1780	2188	3501	2918	15721	24748	22737	8376	14698	12909	6285
MXAN_RS06245	691	828	1406	951	5775	6520	4793	1793	5428	2622	966
MXAN_RS06250	351	480	453	367	314	298	106	77	86	61	1416
MXAN_RS06255	269	295	2601	1547	2478	2285	2111	721	2030	619	690
MXAN_RS06260	126	162	218	167	245	196	106	71	88	65	663
MXAN_RS06265	457	516	451	345	423	267	83	77	105	86	1434
MXAN_RS06270	456	411	605	1079	692	828	588	476	530	427	915
MXAN_RS06275	40	38	113	159	128	155	81	67	105	96	483
MXAN_RS06280	114	172	41	35	128	134	28	26	46	34	582
MXAN_RS06285	20	32	12	18	50	47	1	9	16	17	879
MXAN_RS06290	1665	2091	2144	2218	2305	1813	2347	1517	2470	1592	1368
MXAN_RS06295	270	334	265	253	367	200	144	142	271	210	780
MXAN_RS06300	1073	1431	358	245	442	355	134	117	167	109	1002
MXAN_RS06305	347	480	1096	996	1337	1058	916	760	649	503	465
MXAN_RS06310	86	161	499	460	644	602	489	350	325	234	537
MXAN_RS06315	246	287	1131	1021	1649	1403	998	731	566	468	1323
MXAN_RS06320	155	197	665	674	984	828	600	438	307	268	1119
MXAN_RS06325	662	966	2192	2246	2880	2416	1644	1325	1048	636	867
MXAN_RS06330	1126	1041	3331	3085	5020	3865	3177	3030	1283	1151	585
MXAN_RS06335	95	94	447	359	817	647	481	419	214	203	783
MXAN_RS06340	364	409	1042	900	440	420	516	1343	564	3081	786
MXAN_RS06345	584	509	1232	1101	745	483	1264	1076	552	785	705
MXAN_RS06350	4156	1717	13100	12754	4842	3009	21759	27600	7665	14088	897
MXAN_RS06355	424	395	1551	1480	1557	1702	1268	912	1304	1068	639
MXAN_RS06360	113	105	2582	1890	1427	615	1067	964	1109	912	198
MXAN_RS06365	206	320	6183	5691	5491	2784	7475	5240	6819	4502	2016
MXAN_RS06370	213	263	3477	2772	2415	1380	2564	2072	2050	1602	660
MXAN_RS06375	489	569	7457	6137	5073	3111	5419	4710	3921	3232	1089
MXAN_RS06380	94	99	1756	1548	1441	638	1863	1384	1454	1229	903
MXAN_RS06385	98	148	5190	5167	5085	2801	6411	5225	6533	5454	1089
MXAN_RS06390	39	50	2258	2283	2680	1348	2586	2838	3691	3186	804
MXAN_RS06395	7	11	27	48	36	19	6	18	22	35	1140
MXAN_RS06400	25	17	26	33	35	23	12	15	17	11	873
MXAN_RS06405	1070	1031	749	486	1629	1588	324	227	260	227	1920
MXAN_RS06410	432	531	223	164	513	548	101	69	89	70	636
MXAN_RS06415	141	134	71	59	226	286	39	21	55	44	510
MXAN_RS06420	1618	1832	1166	839	2578	2877	547	420	390	496	3270
MXAN_RS06425	934	1102	561	425	1185	1061	206	138	121	105	1617
MXAN_RS06430	326	372	232	162	495	488	87	56	63	46	636
MXAN_RS06435	887	1370	1014	545	2185	1397	430	201	377	222	2271
MXAN_RS06440	248	467	479	224	1029	513	107	103	224	141	489
MXAN_RS06445	307	488	1068	695	716	560	235	248	255	182	2463
MXAN_RS06450	526	964	693	407	2767	1765	422	378	712	503	1686
MXAN_RS06455	823	1120	440	263	1518	1041	244	194	312	233	1494
MXAN_RS06460	843	1132	513	370	1548	1431	440	334	418	339	1980
MXAN_RS06465	528	746	355	286	916	1014	280	210	257	281	1749
MXAN_RS06470	1215	1373	557	449	1614	1769	333	278	391	356	2394
MXAN_RS06475	491	680	583	371	654	569	95	110	147	100	438
MXAN_RS06480	212	252	92	48	192	155	13	26	27	19	570
MXAN_RS06485	106	126	277	258	311	218	70	58	78	47	1653
MXAN_RS06490	148	170	310	212	258	147	42	44	68	37	657
MXAN_RS06495	868	888	1193	899	1252	864	316	216	293	157	1347
MXAN_RS06500	195	248	495	371	572	534	237	176	230	174	573
MXAN_RS06505	16454	13131	24493	25788	7068	4816	9151	9791	5582	5736	645
MXAN_RS06510	421	427	808	589	603	347	300	220	384	272	1365
MXAN_RS06515	136	140	181	111	131	93	41	34	54	40	582
MXAN_RS06520	17	27	56	56	46	64	35	40	2517	698	1698
MXAN_RS06525	295	356	618	564	482	427	362	392	558	448	804
MXAN_RS06530	85	138	98	104	92	77	57	64	66	44	699
MXAN_RS06535	926	1257	949	884	922	771	622	576	542	432	1530
MXAN_RS06540	744	988	2994	2950	9055	8425	12264	7146	6928	6070	2010
MXAN_RS06545	170	215	417	421	336	148	100	161	164	154	585
MXAN_RS06550	145	173	583	565	634	398	532	335	521	414	909
MXAN_RS06555	601	629	1207	1104	1167	1034	755	551	663	514	1008
MXAN_RS06560	646	677	1757	1461	2633	1973	1152	991	1707	1633	426
MXAN_RS06565	628	634	1391	1317	1738	2237	2188	1668	2727	2086	1677
MXAN_RS06570	100	137	210	231	296	238	201	189	302	219	1134
MXAN_RS06575	500	676	1671	1529	3306	1924	2235	2073	4090	2808	585
MXAN_RS06580	1224	1877	181	139	365	249	62	85	140	157	1023
MXAN_RS06585	380	660	80	75	139	107	21	22	56	60	930
MXAN_RS06590	3440	4060	5335	4335	7456	4945	3845	3492	6081	6200	1572
MXAN_RS06595	232	167	1186	1268	523	505	1473	1576	742	1196	1362
MXAN_RS06600	17316	18019	10926	10486	7043	6009	6205	6933	4624	5667	2730
MXAN_RS06605	376	405	2924	3031	4909	4430	3319	2261	4209	4048	423
MXAN_RS06610	17843	16121	92772	92369	123737	98472	112674	86171	122373	123732	4485
MXAN_RS06615	1104	1133	6111	5936	6689	3961	3662	4288	4852	3423	498
MXAN_RS06620	2402	2717	15279	12122	15524	9599	11020	8423	14358	8561	1188
MXAN_RS06625	869	925	6278	4360	6153	2118	3045	2495	4760	3626	555
MXAN_RS06630	697	850	4786	3033	4632	1518	1435	1257	3767	1815	708
MXAN_RS06635	2314	4048	9540	4669	8028	1839	1024	1166	5007	1859	399
MXAN_RS06640	143	195	189	219	188	147	151	154	136	138	378
MXAN_RS06645	209	239	282	283	400	319	152	152	262	244	771
MXAN_RS06650	123	138	120	119	142	135	34	44	48	85	900
MXAN_RS06655	1383	1893	2375	2331	2054	2701	2344	3413	1989	30257	1275
MXAN_RS06660	313	435	302	289	497	365	205	146	194	166	786
MXAN_RS06665	272	303	489	351	841	573	317	286	334	273	1656
MXAN_RS06670	119	150	344	310	345	276	210	352	233	338	822
MXAN_RS06675	854	404	2275	2318	655	581	1752	3860	1240	2608	378
MXAN_RS06680	177	190	296	250	284	258	160	194	297	267	948
MXAN_RS06685	140	171	324	297	562	362	333	366	776	734	228
MXAN_RS06690	4272	3094	6154	7722	1054	1076	11103	7125	2322	3619	279
MXAN_RS06695	81	129	528	741	641	702	640	548	328	381	2058
MXAN_RS06700	66	116	115	113	163	119	84	92	143	152	783
MXAN_RS06705	745	927	524	527	662	537	496	430	601	749	1809
MXAN_RS06710	49	43	84	573	119	511	843	947	497	781	207
MXAN_RS06715	5360	4180	9712	9803	5736	5386	6856	10819	6390	9283	1401
MXAN_RS06720	8044	8056	16226	15859	15090	13868	21148	20265	23770	22315	1836
MXAN_RS06725	1162	1369	5680	6429	5114	3011	8277	4919	11542	6401	804
MXAN_RS06730	5661	5592	7402	6866	7222	5552	11784	7295	7406	5240	1092
MXAN_RS06735	16742	15667	8763	8315	10014	9764	4641	3846	6603	6170	2226
MXAN_RS06740	222	281	195	194	293	237	82	82	127	142	558
MXAN_RS06745	2010	1813	2980	2987	1202	995	1345	1152	984	1026	2352
MXAN_RS06750	428	492	404	306	471	431	160	123	183	139	1125
MXAN_RS06755	311	391	332	259	367	282	136	106	163	119	1857
MXAN_RS06760	1724	1785	977	861	807	888	179	166	138	166	840
MXAN_RS06765	357	418	867	826	965	885	302	271	428	427	1530
MXAN_RS06770	195	199	325	319	241	159	97	112	142	158	2178
MXAN_RS06775	10400	7784	31469	28092	31796	19999	25568	23267	26306	31927	1596
MXAN_RS06780	399	429	925	932	609	559	1084	1078	1083	1098	687
MXAN_RS06785	1493	1928	1060	1071	720	830	1119	850	908	940	939
MXAN_RS06790	2029	2039	1414	1359	973	955	1344	1128	1076	1374	924
MXAN_RS06795	726	747	782	799	629	496	670	602	601	717	1317
MXAN_RS06800	2377	2358	1073	998	1507	1186	544	458	651	565	909
MXAN_RS06805	10	21	55	70	45	25	25	24	31	33	309
MXAN_RS06810	397	450	964	831	1196	1091	796	548	1009	750	1110
MXAN_RS06815	14	5	58	85	21	17	37	46	83	63	1047
MXAN_RS06820	8	3	36	35	7	4	28	36	63	41	474
MXAN_RS06825	132	174	135	131	162	95	75	57	97	66	1122
MXAN_RS06830	3440	2857	2152	3090	1141	1486	2471	2253	1551	2004	1029
MXAN_RS06835	2382	2428	2397	2826	1676	1900	2104	1896	1361	1845	1293
MXAN_RS06840	135	164	476	429	702	444	545	420	924	631	1146
MXAN_RS06845	2775	2434	2681	3266	2799	2906	5752	4173	6021	7521	744
MXAN_RS06850	40	33	189	150	140	115	181	151	257	227	630
MXAN_RS06855	1382	2257	204	137	627	483	125	103	176	131	1830
MXAN_RS06860	120	128	260	278	123	149	88	75	105	91	1647
MXAN_RS06865	745	742	703	510	831	541	314	272	368	383	762
MXAN_RS06870	4806	4994	5275	6032	3518	1951	3178	2670	3823	3714	879
MXAN_RS06875	1267	1158	1802	1922	1228	879	1837	1777	1396	1809	1137
MXAN_RS06880	4201	5653	6694	6484	4139	4272	5358	3383	4588	3142	348
MXAN_RS06885	639	638	662	658	349	223	115	135	123	146	1644
MXAN_RS06890	85	91	66	67	101	56	16	27	41	43	933
MXAN_RS06895	5	17	14	21	20	17	5	6	12	11	1020
MXAN_RS06900	519	781	788	694	953	687	294	211	368	285	4476
MXAN_RS06905	784	908	707	519	657	489	213	198	384	263	849
MXAN_RS06910	4952	5096	6112	5590	3356	2677	2739	2257	2467	2051	903
MXAN_RS06915	610	600	1057	1035	733	502	460	448	407	512	756
MXAN_RS06920	5660	5507	2723	2021	2719	1885	562	544	345	365	627
MXAN_RS06925	699	997	1105	855	997	808	358	373	186	312	2388
MXAN_RS06930	1676	2432	1278	1017	1268	945	360	189	458	380	5553
MXAN_RS06935	840	934	1390	1245	1182	841	583	599	708	718	534
MXAN_RS06940	195	266	160	142	167	123	33	41	30	42	756
MXAN_RS06945	302	330	179	154	180	114	33	27	49	54	1026
MXAN_RS06950	69	130	374	324	274	231	209	209	277	166	963
MXAN_RS06955	3099	2724	5887	5404	5435	3381	3294	3703	3828	2694	270
MXAN_RS06960	265	224	735	711	335	303	787	552	668	452	1629
MXAN_RS06965	425	431	592	402	545	646	238	188	237	190	1164
MXAN_RS06970	1560	2001	2317	1856	4200	3773	2044	1159	2763	1492	867
MXAN_RS06975	247	383	280	213	401	385	78	81	203	121	1266
MXAN_RS06980	215	275	213	182	246	242	58	62	86	95	1533
MXAN_RS06985	599	580	1370	1496	588	506	1355	1126	830	746	522
MXAN_RS06990	103	142	175	172	144	189	159	102	110	118	1029
MXAN_RS06995	826	777	425	329	309	308	208	174	221	133	1386
MXAN_RS07000	59	69	64	51	70	76	23	24	45	33	1644
MXAN_RS07005	274	246	667	2698	986	2674	5649	4792	4256	6506	675
MXAN_RS07010	369	492	941	833	1238	1006	501	622	1162	1057	624
MXAN_RS07015	4478	4629	1565	1310	2102	2027	786	994	1134	1538	501
MXAN_RS07020	25330	23138	6910	5379	9239	7927	2894	4023	3711	5621	417
MXAN_RS07025	33434	28252	9301	7498	12244	8946	3745	4389	4820	8434	684
MXAN_RS07030	24648	26387	6644	5867	7930	8017	2894	2787	4490	5520	753
MXAN_RS07035	65779	74996	28960	23502	118975	92916	33248	34298	55657	54554	3399
MXAN_RS07040	9437	10573	5082	4400	23945	23302	11534	9193	16116	14994	711
MXAN_RS07045	308	470	272	260	565	574	163	134	284	294	1545
MXAN_RS07050	5281	5522	6136	5853	3618	3669	3451	2662	2325	2351	954
MXAN_RS07055	555	521	1052	905	844	796	518	433	393	323	582
MXAN_RS07060	4010	5097	4474	5681	3798	2371	2593	1270	1769	1021	663
MXAN_RS07065	250	308	353	272	371	273	114	119	165	117	438
MXAN_RS07070	58	82	655	521	598	595	132	181	316	255	579
MXAN_RS07075	1220	1511	306	287	322	214	98	65	98	76	1302
MXAN_RS07080	21	13	24	20	9	12	4	1	7	2	291
MXAN_RS07085	4297	4085	1852	1396	1752	1662	475	356	355	253	3192
MXAN_RS07090	1378	1514	1599	1459	784	531	603	688	453	518	336
MXAN_RS07095	175	227	307	344	173	179	162	153	139	169	288
MXAN_RS07100	264	299	847	947	593	417	493	620	490	587	1461
MXAN_RS07105	623	711	1287	1087	811	530	522	622	515	529	1440
MXAN_RS07110	27	20	75	76	57	43	28	56	50	102	1035
MXAN_RS07115	196	236	227	280	183	221	132	218	235	273	963
MXAN_RS07120	23	25	73	102	58	52	390	756	464	711	1953
MXAN_RS07125	1067	1177	1454	1348	1806	1911	987	917	2484	2135	390
MXAN_RS07130	24134	32094	5169	4473	4530	3013	956	1107	2932	2269	309
MXAN_RS07135	4337	5289	2015	1939	1873	1527	476	638	966	1140	276
MXAN_RS07140	2737	2947	624	520	543	553	206	209	181	384	1458
MXAN_RS07145	507	548	145	112	100	159	42	63	32	119	678
MXAN_RS07150	1381	1197	737	736	452	425	700	1277	463	2047	723
MXAN_RS07155	305	264	358	337	319	310	170	455	128	951	1488
MXAN_RS07160	694	786	976	875	989	622	256	221	237	254	990
MXAN_RS07165	3167	3254	1205	1296	1312	1310	695	507	446	568	1431
MXAN_RS07170	2600	3181	1245	1150	1252	1163	614	444	440	529	1116
MXAN_RS07175	1367	1399	673	584	875	532	262	247	364	269	498
MXAN_RS07180	201	276	452	364	478	538	251	155	228	101	1641
MXAN_RS07185	448	572	660	654	555	507	283	192	298	271	3528
MXAN_RS07190	140	134	222	234	217	231	186	144	157	145	900
MXAN_RS07195	269	266	593	539	1383	1055	462	468	375	317	1347
MXAN_RS07200	97	116	129	126	126	83	60	103	70	159	573
MXAN_RS07205	684	863	1546	1437	1712	1161	590	590	546	658	2823
MXAN_RS07210	209	264	280	257	216	295	108	80	135	103	609
MXAN_RS07215	409	352	119	87	53	216	93	34	34	31	543
MXAN_RS07220	41	53	9	8	7	37	7	1	4	2	74
MXAN_RS07225	5	2	1	2	1	2	0	0	2	1	71
MXAN_RS07230	7	9	6	9	5	17	4	7	6	4	76
MXAN_RS07235	15	11	7	2	3	7	3	5	4	3	71
MXAN_RS07240	12	16	4	4	5	12	6	3	1	2	71
MXAN_RS07245	47	53	21	25	13	41	10	5	11	6	86
MXAN_RS07250	776	710	1416	1261	2508	1746	1117	980	1011	856	522
MXAN_RS07255	457	461	304	244	416	370	110	142	125	128	804
MXAN_RS07260	101	113	50	70	102	55	18	19	29	37	1479
MXAN_RS07265	460	563	412	309	361	411	121	70	78	69	373
MXAN_RS07270	198	188	98	92	93	75	37	33	30	33	996
MXAN_RS07275	239	278	366	339	445	408	241	178	207	164	741
MXAN_RS07280	37	26	17	14	8	38	12	9	5	7	573
MXAN_RS07285	15	7	4	4	3	19	6	5	1	1	309
MXAN_RS07290	54	42	282	300	370	395	539	540	735	757	1308
MXAN_RS07295	2	3	13	12	13	8	20	35	26	45	942
MXAN_RS07300	127	85	882	965	324	336	863	1041	424	515	708
MXAN_RS07305	365	422	421	333	237	224	129	136	105	123	2346
MXAN_RS07310	14	25	14	10	11	10	6	8	7	3	573
MXAN_RS07315	7	8	5	1	2	15	1	2	2	6	390
MXAN_RS07320	107	105	44	36	35	68	40	28	24	21	990
MXAN_RS07325	619	415	107	90	73	219	102	50	28	40	1770
MXAN_RS07330	210	201	85	75	72	188	138	93	107	85	708
MXAN_RS07335	1557	1885	1065	942	1213	1437	1325	794	923	906	669
MXAN_RS07340	909	939	1241	1213	1525	1574	1111	900	622	885	1188
MXAN_RS07345	379	465	974	817	1525	1215	1610	1634	1052	912	1173
MXAN_RS07350	114	204	326	280	403	260	342	300	263	159	555
MXAN_RS07355	181	260	681	542	849	824	682	817	560	413	768
MXAN_RS07360	90	96	208	182	183	140	174	106	183	124	486
MXAN_RS07365	1242	1750	419	373	454	426	244	198	260	205	2352
MXAN_RS07370	137	203	303	273	285	155	148	119	137	139	465
MXAN_RS07375	163	199	245	200	252	209	136	117	148	141	1092
MXAN_RS07380	3022	3052	3180	3093	1889	2071	2130	1567	1412	1321	1161
MXAN_RS07385	604	567	1070	984	758	690	829	672	586	676	780
MXAN_RS07390	20	26	42	36	35	64	19	23	21	14	1425
MXAN_RS07395	655	703	1002	826	976	712	342	404	426	408	543
MXAN_RS07400	151	135	682	726	224	187	351	287	304	289	522
MXAN_RS07405	2449	1562	4507	4106	1401	1425	2851	2243	1890	1690	1230
MXAN_RS07410	2621	2831	6478	5466	8949	6711	6003	5437	7719	5919	882
MXAN_RS07415	1727	1588	715	527	1531	1097	325	295	533	485	1029
MXAN_RS07420	6615	7682	2259	1568	4551	4047	922	884	1118	1610	4413
MXAN_RS07425	4477	6247	1570	1232	2692	2711	667	509	751	926	1611
MXAN_RS07430	678	979	321	253	565	463	115	112	211	199	666
MXAN_RS07435	238	302	183	180	271	155	55	48	130	98	981
MXAN_RS07440	8055	8821	21829	19828	11094	13965	6166	4817	2845	1767	318
MXAN_RS07445	1857	1262	5725	6224	2336	2680	5375	5106	3120	3505	3102
MXAN_RS07450	1616	1477	3804	3851	2349	2120	4079	3910	2566	2699	2142
MXAN_RS07455	536	495	440	310	387	312	140	139	132	142	951
MXAN_RS07460	431	722	327	290	240	285	67	36	89	67	387
MXAN_RS07465	237	361	298	253	241	262	49	61	69	66	1095
MXAN_RS07470	2259	3584	1061	1028	1319	1264	303	243	653	678	1026
MXAN_RS07475	16	33	60	40	47	45	20	49	16	14	660
MXAN_RS07480	329	472	183	124	193	164	47	35	27	26	3627
MXAN_RS07485	7	5	8	9	13	3	7	10	8	5	375
MXAN_RS07490	36	38	68	44	63	74	19	22	20	12	507
MXAN_RS07495	22	22	49	39	71	42	17	21	23	8	669
MXAN_RS07500	56	89	85	92	90	70	10	19	13	24	963
MXAN_RS07505	1044	865	2474	2776	768	635	690	763	436	562	1422
MXAN_RS07510	1201	958	1246	1070	639	359	238	406	200	236	930
MXAN_RS07515	142	166	287	260	164	108	60	134	67	75	723
MXAN_RS07520	638	703	759	701	517	289	187	306	146	196	1869
MXAN_RS07525	278	270	631	647	473	241	216	306	189	221	1116
MXAN_RS07530	114	99	471	574	263	200	244	271	242	192	846
MXAN_RS07535	405	318	1410	1438	801	515	922	761	640	675	411
MXAN_RS07540	1485	1310	5751	5807	3965	3061	4344	3974	3587	3324	2121
MXAN_RS07545	204	172	646	579	498	487	591	577	614	546	192
MXAN_RS07550	32	31	123	106	93	77	97	143	587	274	1515
MXAN_RS07555	306	184	342	341	168	118	135	122	352	217	489
MXAN_RS07560	296	239	326	302	354	213	135	123	123	135	675
MXAN_RS07565	32	54	164	169	224	179	146	115	177	133	1266
MXAN_RS07570	44	39	245	257	65	80	134	121	81	71	1443
MXAN_RS07575	23	10	152	148	55	43	64	61	38	31	606
MXAN_RS07580	358	419	762	654	615	615	217	170	235	227	1290
MXAN_RS07585	323	283	2768	2512	1036	1429	458	325	216	433	1014
MXAN_RS07590	1197	860	2348	1747	915	1681	676	301	1385	896	477
MXAN_RS07595	4739	4362	5850	5008	1997	1697	1915	1706	1656	1685	525
MXAN_RS07600	41077	34094	32439	30289	10307	7861	6114	6738	6488	7117	555
MXAN_RS07605	448	402	538	386	607	386	265	280	831	517	1596
MXAN_RS07610	236	250	211	219	248	237	170	139	156	109	1365
MXAN_RS07615	75	127	133	105	117	94	41	30	45	41	894
MXAN_RS07620	134	167	286	205	262	144	53	83	80	74	1299
MXAN_RS07625	1149	1386	1957	1636	1527	1116	656	573	723	652	1602
MXAN_RS07630	449	343	1335	1350	646	574	810	651	595	547	1137
MXAN_RS07635	1604	1647	1931	1687	1585	1323	648	576	408	467	921
MXAN_RS07640	1383	1616	1957	1763	1670	1580	744	577	634	553	846
MXAN_RS07645	828	681	3213	3119	1667	1540	2436	2079	2059	1851	1650
MXAN_RS07650	303	325	222	236	226	176	76	62	85	78	402
MXAN_RS07655	95	58	369	396	96	87	101	62	46	56	936
MXAN_RS07660	10	7	12	8	6	3	1	2	3	2	1374
MXAN_RS07665	39	245	116	103	42	221	24	11	8	15	1197
MXAN_RS07670	1004	812	146	471	87	2462	1318	419	33	612	1158
MXAN_RS07675	27	40	63	60	96	101	22	27	54	43	471
MXAN_RS07680	786	1086	1552	1384	300	315	315	286	177	150	1791
MXAN_RS07685	27	15	660	889	123	112	858	864	734	747	1188
MXAN_RS07690	203	242	255	201	230	114	129	109	228	178	417
MXAN_RS07695	88	100	66	77	130	78	17	11	32	33	1260
MXAN_RS07700	1	3	8	10	6	6	5	7	3	4	222
MXAN_RS07705	45	41	93	99	64	39	55	66	33	36	438
MXAN_RS07710	182	210	679	854	470	394	801	445	530	455	801
MXAN_RS07715	22	28	127	133	137	131	55	55	103	64	1548
MXAN_RS07720	27	56	180	192	247	181	110	154	126	92	825
MXAN_RS07725	57	59	183	204	261	255	197	179	121	143	570
MXAN_RS07730	307	344	980	910	1318	1188	1052	968	591	609	1455
MXAN_RS07735	752	801	6365	6523	9021	8973	9368	8066	5328	4729	3486
MXAN_RS07740	120	145	1067	1184	1556	1707	1812	1239	1020	835	1002
MXAN_RS07745	306	331	2780	3049	4124	4557	4245	3391	3421	3022	1224
MXAN_RS07750	37	60	528	516	684	484	398	349	168	166	1578
MXAN_RS07755	133	219	182	204	141	140	85	59	60	54	948
MXAN_RS07760	607	709	678	588	423	517	268	184	223	156	945
MXAN_RS07765	239	382	407	366	253	294	76	69	74	45	951
MXAN_RS07770	48	56	179	126	120	112	38	20	30	24	1026
MXAN_RS07775	76	114	171	109	88	101	21	24	26	21	1500
MXAN_RS07780	169	179	188	143	147	97	45	28	22	23	1167
MXAN_RS07785	238	278	1173	996	998	527	523	652	598	544	978
MXAN_RS07790	202	240	491	421	558	424	182	107	157	115	1524
MXAN_RS07795	314	445	641	501	740	617	360	218	302	166	3714
MXAN_RS07800	581	648	732	672	936	846	403	305	466	439	2088
MXAN_RS07805	199	316	255	219	305	356	148	113	164	139	1293
MXAN_RS07810	528	584	952	813	1169	1009	430	408	504	514	783
MXAN_RS07815	231	349	390	342	322	328	329	200	288	239	16797
MXAN_RS07820	80	128	228	197	260	252	347	166	356	242	1986
MXAN_RS07825	169	242	732	669	1378	994	665	761	1285	1236	999
MXAN_RS07830	111	126	212	210	345	276	230	216	265	323	975
MXAN_RS07835	2555	2912	2472	2057	2432	2758	1126	872	980	804	1926
MXAN_RS07840	1079	1250	1135	1224	1409	1134	708	535	691	572	1098
MXAN_RS07845	56	68	185	170	233	205	124	105	138	114	1335
MXAN_RS07850	67	99	196	170	191	121	88	80	96	76	1404
MXAN_RS07855	508	709	554	496	694	579	257	196	281	215	801
MXAN_RS07860	80496	69566	37820	34199	30139	27936	30329	27481	26151	35843	207
MXAN_RS07865	10637	12810	2860	3130	2423	2647	1927	1389	1700	2180	183
MXAN_RS07870	45	67	130	95	165	120	30	26	84	68	645
MXAN_RS07875	78	121	143	154	196	149	34	43	92	109	2415
MXAN_RS07880	79	94	624	621	1280	780	578	361	1083	585	885
MXAN_RS07885	94	114	298	269	530	464	245	148	551	281	219
MXAN_RS07890	114	164	157	104	185	107	20	16	70	42	516
MXAN_RS07895	9652	10216	6973	5894	6682	4312	1883	1809	1306	1154	1437
MXAN_RS07900	3295	3464	2304	2407	2890	1893	977	880	698	681	1422
MXAN_RS07905	111	153	100	81	79	57	14	9	14	9	654
MXAN_RS07910	204	271	157	100	142	84	22	17	34	29	612
MXAN_RS07915	1921	2114	977	638	965	536	232	203	217	231	549
MXAN_RS07920	212	218	475	240	415	310	69	46	65	30	495
MXAN_RS07925	26	16	44	26	48	37	30	16	20	20	1887
MXAN_RS07930	77	91	147	137	100	98	89	79	68	72	1452
MXAN_RS07935	1618	1728	5611	5276	5417	4759	8405	5227	5673	3666	2733
MXAN_RS07940	148	140	602	610	497	597	429	277	488	330	630
MXAN_RS07945	266	249	1148	956	783	593	1156	920	807	436	183
MXAN_RS07950	5	6	14	13	9	11	7	9	4	3	1968
MXAN_RS07955	2	1	16	8	2	7	8	6	1	3	354
MXAN_RS07960	6	6	26	34	13	7	15	8	10	8	1101
MXAN_RS07965	134	175	111	123	75	74	16	23	19	18	2073
MXAN_RS07970	56	65	47	53	41	46	20	17	73	40	960
MXAN_RS07975	16	17	20	17	9	14	5	2	22	13	546
MXAN_RS07980	138	116	114	85	22	22	5	6	6	5	456
MXAN_RS07985	332	363	445	328	104	122	30	26	36	18	957
MXAN_RS07990	29	30	161	116	165	109	22	58	91	68	930
MXAN_RS07995	66	79	325	307	96	88	201	151	108	102	534
MXAN_RS08000	117	122	220	196	88	93	103	73	58	72	534
MXAN_RS08005	25	31	22	14	67	43	4	8	7	8	726
MXAN_RS08010	69	56	186	154	203	112	93	78	36	44	1572
MXAN_RS08015	17555	20157	36205	23029	2417	4853	2639	2507	1283	939	1134
MXAN_RS08020	4342	4358	1185	876	331	308	86	113	42	47	1098
MXAN_RS08025	1196	1306	438	338	458	258	80	89	67	65	480
MXAN_RS08030	26	32	72	74	60	41	25	24	14	10	903
MXAN_RS08035	18	15	22	15	29	13	3	4	2	2	750
MXAN_RS08040	72	66	415	444	280	260	1440	947	650	618	315
MXAN_RS08045	219	226	758	764	586	547	2329	1393	1157	1054	348
MXAN_RS08050	1135	1418	463	392	606	461	223	186	186	160	2466
MXAN_RS08055	44	52	38	30	56	26	5	6	9	9	369
MXAN_RS08060	138	158	104	49	96	84	21	19	18	19	675
MXAN_RS08065	23	42	32	24	34	30	11	6	8	6	564
MXAN_RS08070	43	51	92	81	172	188	114	74	113	56	381
MXAN_RS08075	57	75	44	36	44	49	23	9	20	10	1497
MXAN_RS08080	33	45	98	102	146	117	75	74	75	62	714
MXAN_RS08085	9	10	17	15	19	14	4	6	10	8	846
MXAN_RS08090	72	87	150	159	196	200	104	71	129	91	1122
MXAN_RS08095	2327	2145	401	313	359	369	276	296	229	286	3483
MXAN_RS08100	5	10	34	17	26	17	8	7	14	3	204
MXAN_RS08105	8597	9498	1283	1068	2677	2397	683	705	863	1644	2079
MXAN_RS08110	5057	7460	1323	775	514	462	196	137	94	82	780
MXAN_RS08115	172	218	219	156	220	175	56	70	110	80	1542
MXAN_RS08120	1689	2059	356	298	370	459	89	84	51	105	990
MXAN_RS08125	1124	1319	274	220	275	361	60	68	40	91	2607
MXAN_RS08130	3643	4959	794	608	599	704	131	88	150	151	1896
MXAN_RS08135	66	68	52	66	41	22	12	19	14	32	525
MXAN_RS08140	6719	6701	1003	1103	524	365	239	229	243	257	1023
MXAN_RS08145	27	45	45	24	57	67	24	17	21	30	1167
MXAN_RS08150	47	42	63	36	81	55	47	36	30	27	675
MXAN_RS08155	11	9	7	8	13	7	6	6	4	3	798
MXAN_RS08160	26	31	22	23	23	11	11	10	4	5	2244
MXAN_RS08165	4	8	18	20	13	4	3	1	0	3	906
MXAN_RS08170	209	212	393	344	241	138	69	99	62	60	588
MXAN_RS08175	21	16	58	52	40	39	17	20	27	12	897
MXAN_RS08180	81	106	494	400	450	382	272	249	302	229	1035
MXAN_RS08185	194	271	2255	1826	770	381	741	805	684	514	2610
MXAN_RS08190	1615	1792	7696	6523	3569	2276	2664	2361	1708	1302	1269
MXAN_RS08195	103	140	940	680	383	287	394	352	298	224	1071
MXAN_RS08200	11	12	20	19	31	23	7	8	10	4	1143
MXAN_RS08205	59	76	140	95	140	124	96	66	85	63	435
MXAN_RS08210	386	310	412	329	528	355	249	168	246	226	1068
MXAN_RS08215	19	27	60	38	49	41	35	19	23	15	1041
MXAN_RS08220	219	311	948	1325	553	277	132	181	70	57	2460
MXAN_RS08225	119	132	372	483	135	211	139	66	21	55	2442
MXAN_RS08230	747	674	1539	1821	584	583	447	338	174	224	1008
MXAN_RS08235	450	329	1175	1025	569	407	570	471	242	244	831
MXAN_RS08240	6	6	3	11	17	10	4	2	5	1	1107
MXAN_RS08245	100	151	126	89	169	158	56	41	56	39	1437
MXAN_RS08250	1	4	13	11	3	7	3	3	27	12	1314
MXAN_RS08255	2	5	30	25	9	10	9	8	50	18	888
MXAN_RS08260	5	1	81	51	14	9	17	32	98	47	534
MXAN_RS08265	0	0	3	2	2	2	4	1	1	3	390
MXAN_RS08270	572	495	3136	2333	1152	890	541	467	322	327	1521
MXAN_RS08275	104	132	941	694	280	321	224	181	169	168	1323
MXAN_RS08280	29	30	481	360	132	143	80	70	63	81	900
MXAN_RS08285	119	104	2053	1578	545	347	282	245	239	249	1017
MXAN_RS08290	209	225	521	434	603	532	551	413	762	628	894
MXAN_RS08295	1432	1810	3371	2732	4180	3817	4471	2630	6177	5229	3150
MXAN_RS08300	32	34	16	23	9	20	6	6	9	4	195
MXAN_RS08305	18	19	24	31	17	14	10	7	10	8	951
MXAN_RS08310	9	3	17	17	15	14	3	3	6	4	417
MXAN_RS08315	5	10	46	54	36	30	10	9	21	12	900
MXAN_RS08320	10	15	30	30	37	20	15	16	21	9	1095
MXAN_RS08325	9	14	9	6	7	11	2	3	8	2	714
MXAN_RS08330	13	9	36	36	35	27	13	13	8	15	1196
MXAN_RS08340	38	37	376	318	81	68	56	40	42	29	483
MXAN_RS08345	64	58	29	28	42	21	12	12	10	3	354
MXAN_RS08350	42	44	18	28	26	16	7	2	3	5	870
MXAN_RS08355	66	58	343	381	128	133	199	164	104	90	594
MXAN_RS08360	118	98	278	236	95	102	114	133	50	43	1569
MXAN_RS08365	77903	89244	255626	240778	35410	106090	151997	79515	57760	50119	264
MXAN_RS08375	40	51	81	76	48	62	59	45	59	53	882
MXAN_RS08385	9	10	23	24	14	6	6	10	5	1	618
MXAN_RS08390	11	16	108	73	50	56	29	23	20	17	1167
MXAN_RS08395	261	295	254	254	156	273	51	64	132	88	258
MXAN_RS08400	132	202	411	417	194	323	61	107	67	55	198
MXAN_RS08405	14	24	18	19	9	9	2	2	0	3	288
MXAN_RS08410	11	10	2	1	2	6	1	1	1	0	195
MXAN_RS08415	1399	1593	1487	1472	1117	1228	1178	640	630	461	2346
MXAN_RS08420	147	143	515	550	668	652	1008	501	379	447	2652
MXAN_RS08425	93	75	69	45	49	45	48	28	20	16	1449
MXAN_RS08430	26	13	713	702	619	573	1091	591	205	100	1161
MXAN_RS08435	306	396	523	440	520	479	307	235	278	155	1428
MXAN_RS08440	119	165	336	281	301	200	90	76	69	78	765
MXAN_RS08445	6	8	7	5	3	5	3	2	3	5	1680
MXAN_RS08450	92	60	19	22	19	22	4	10	4	8	1359
MXAN_RS08455	1966	2120	642	474	654	602	159	156	92	156	846
MXAN_RS08460	1521	1605	440	385	547	403	111	121	76	117	1437
MXAN_RS08465	3354	4018	908	727	893	891	289	275	206	220	2028
MXAN_RS08470	920	1242	538	455	927	977	627	392	553	411	2148
MXAN_RS08475	299	399	507	454	618	646	1036	580	755	503	1497
MXAN_RS08480	32	32	10	11	25	28	36	26	32	28	846
MXAN_RS08485	185	252	99	62	88	98	230	156	164	128	459
MXAN_RS08490	195	181	3051	3201	1112	791	5301	4860	2883	2475	480
MXAN_RS08495	524	466	6906	8408	2454	2203	15439	11742	9097	6692	2157
MXAN_RS08500	42	34	185	185	76	85	173	180	129	99	426
MXAN_RS08505	12	15	36	44	21	23	31	39	16	14	768
MXAN_RS08510	33	33	90	70	46	48	83	68	20	21	1056
MXAN_RS08515	7	5	3	10	8	6	5	1	2	0	945
MXAN_RS08520	39	33	67	49	58	57	24	20	21	15	1032
MXAN_RS08525	109	117	35	29	46	34	8	7	22	19	777
MXAN_RS08530	50	76	18	9	22	12	7	5	7	4	501
MXAN_RS08535	10	10	17	17	18	10	6	14	9	12	399
MXAN_RS08545	225	250	213	137	224	197	98	64	66	59	339
MXAN_RS08550	201	236	511	520	479	295	237	170	163	152	558
MXAN_RS08555	0	0	0	0	0	0	0	1	0	0	189
MXAN_RS08560	0	1	1	0	2	0	0	0	0	0	306
MXAN_RS08565	59	96	283	241	141	121	44	42	18	18	1380
MXAN_RS08570	165	151	243	261	113	99	134	92	54	27	936
MXAN_RS08575	144	152	159	138	175	130	54	55	34	38	642
MXAN_RS08580	2	5	7	6	6	8	1	3	6	4	279
MXAN_RS08585	27	36	74	23	82	45	12	7	8	3	1083
MXAN_RS08590	50	99	87	26	70	49	11	3	10	5	702
MXAN_RS08595	742	1054	645	289	653	381	83	36	61	21	765
MXAN_RS08600	783	1152	636	329	818	434	88	65	53	19	372
MXAN_RS08605	23	18	34	7	32	25	2	5	9	7	189
MXAN_RS08610	2	3	3	2	2	1	1	2	0	0	228
MXAN_RS08620	12	26	22	18	21	39	19	16	10	10	231
MXAN_RS08625	13	18	26	20	18	30	12	10	5	5	291
MXAN_RS08630	33	51	99	95	81	78	69	35	43	38	696
MXAN_RS08635	15	16	27	13	36	26	10	11	4	5	291
MXAN_RS08640	529	640	920	875	1029	963	626	448	452	302	741
MXAN_RS08645	5	10	12	10	14	16	2	2	6	1	576
MXAN_RS08650	5	3	3	5	3	5	1	3	1	2	351
MXAN_RS08655	185	213	600	563	576	900	622	214	1046	861	1218
MXAN_RS08660	55	70	322	289	355	491	347	111	560	459	2730
MXAN_RS08665	15	33	177	133	200	309	135	68	245	262	2112
MXAN_RS08670	76	68	205	141	196	385	178	75	196	249	1500
MXAN_RS08675	40	57	150	106	146	250	120	43	112	105	1749
MXAN_RS08680	139	132	223	188	248	434	149	81	159	170	1011
MXAN_RS08685	6	3	6	7	7	9	4	2	1	4	528
MXAN_RS08690	79	114	138	166	170	171	68	86	212	200	789
MXAN_RS08695	1	2	4	7	2	3	2	3	5	5	345
MXAN_RS08700	103	128	170	145	282	182	76	87	92	86	974
MXAN_RS08710	1	1	57	52	36	48	23	27	55	37	1362
MXAN_RS08715	864	1017	1642	1561	1861	1327	1290	867	1282	593	555
MXAN_RS08720	1174	1190	1160	1154	1402	1030	850	697	809	624	357
MXAN_RS08725	606	764	1145	1025	1165	840	505	334	393	189	822
MXAN_RS08730	1409	1801	2175	1779	2093	1559	1132	805	840	535	927
MXAN_RS08735	4698	5301	7280	6221	8665	6334	3375	3139	2447	1803	4971
MXAN_RS08740	57	63	107	108	141	145	81	53	54	36	807
MXAN_RS08745	24	15	15	9	25	37	7	3	2	3	615
MXAN_RS08750	202	261	182	147	272	647	101	44	28	48	1872
MXAN_RS08755	22	12	19	20	30	17	12	13	6	12	423
MXAN_RS08760	48	61	72	58	86	95	162	123	87	91	348
MXAN_RS08765	302	350	471	405	492	462	994	687	471	435	1254
MXAN_RS08770	9	14	38	31	29	27	68	57	29	43	1092
MXAN_RS08775	6	12	10	10	18	31	40	34	10	31	1005
MXAN_RS08780	45	42	105	136	100	135	266	197	190	210	1296
MXAN_RS08785	3	2	7	10	11	7	11	10	10	7	375
MXAN_RS08790	28	38	168	170	118	154	71	70	53	40	231
MXAN_RS08795	11	17	10	6	4	5	4	1	2	1	390
MXAN_RS08800	4	1	1	1	0	2	0	0	0	1	441
MXAN_RS08805	3	6	4	3	2	4	1	2	3	1	204
MXAN_RS08810	0	0	1	1	2	1	0	0	0	0	957
MXAN_RS08815	3	0	2	3	1	1	0	0	0	1	282
MXAN_RS08820	0	1	0	0	0	0	0	0	0	0	342
MXAN_RS08825	3	1	0	0	0	0	1	0	1	1	342
MXAN_RS08830	8	12	4	6	2	1	1	2	0	0	339
MXAN_RS08835	4	5	1	4	3	4	2	0	1	0	477
MXAN_RS08840	15	19	1	3	5	6	0	3	2	2	672
MXAN_RS08845	6	6	3	2	1	3	0	0	0	0	363
MXAN_RS08850	1	0	1	0	0	0	1	0	0	0	621
MXAN_RS08855	6	2	0	2	1	1	0	1	0	0	216
MXAN_RS08860	5	3	2	1	5	1	0	4	2	1	285
MXAN_RS08865	13	8	4	0	4	2	3	1	0	1	261
MXAN_RS08870	17	12	3	5	2	2	2	1	1	0	456
MXAN_RS08875	0	1	4	2	3	3	1	0	0	1	1911
MXAN_RS08880	1	0	4	1	4	6	0	0	2	2	1338
MXAN_RS08885	0	0	0	0	0	0	0	0	0	0	396
MXAN_RS08890	1	3	2	1	4	2	0	0	0	0	696
MXAN_RS08895	1	0	1	2	0	1	0	0	0	0	531
MXAN_RS08900	4	0	11	6	7	10	4	3	3	4	1512
MXAN_RS08905	32	40	15	16	9	21	9	6	9	10	504
MXAN_RS08910	3	6	1	3	3	1	0	0	1	0	381
MXAN_RS08915	5	9	3	2	2	2	1	1	0	1	675
MXAN_RS08920	2	2	0	0	0	1	0	0	1	2	579
MXAN_RS08925	10	3	8	2	4	10	5	0	5	4	1284
MXAN_RS08930	0	0	0	0	0	1	0	1	0	0	342
MXAN_RS08935	0	0	1	0	1	0	0	0	0	0	513
MXAN_RS08940	1	3	5	4	12	5	0	4	1	2	2694
MXAN_RS08945	0	0	0	0	0	0	0	0	0	0	192
MXAN_RS08950	19	14	33	33	18	10	14	14	20	24	774
MXAN_RS08955	2	2	7	0	2	3	2	7	2	2	462
MXAN_RS08960	1	1	9	8	8	13	4	2	5	10	849
MXAN_RS08965	2	6	3	5	10	6	1	0	3	1	1782
MXAN_RS08975	0	0	0	2	0	2	0	0	1	0	903
MXAN_RS08980	0	0	1	0	0	0	0	0	1	0	606
MXAN_RS08985	5	0	2	3	2	4	0	2	0	0	642
MXAN_RS08990	0	0	0	0	0	0	0	0	0	0	294
MXAN_RS08995	1	2	1	1	1	2	0	0	1	0	525
MXAN_RS09000	0	2	2	4	1	1	1	2	0	0	639
MXAN_RS09005	2	5	4	7	4	7	6	7	6	6	378
MXAN_RS09010	7	6	7	6	2	4	1	2	2	2	861
MXAN_RS09015	1	4	1	0	1	2	0	0	2	0	666
MXAN_RS09020	1	2	7	4	5	4	1	0	2	4	1353
MXAN_RS09025	0	0	0	2	0	0	0	0	0	0	186
MXAN_RS09030	0	1	5	5	1	2	1	2	1	3	1080
MXAN_RS09035	0	2	2	2	6	2	1	3	4	0	282
MXAN_RS09040	3	1	11	2	5	5	1	0	1	1	2025
MXAN_RS09045	0	5	6	4	9	7	3	5	3	3	915
MXAN_RS09050	141	131	200	159	318	296	181	141	112	81	252
MXAN_RS09055	0	0	0	0	5	6	0	0	0	2	564
MXAN_RS09060	1	0	5	4	8	5	2	0	5	1	240
MXAN_RS09065	6	3	4	2	7	1	1	3	0	0	813
MXAN_RS09070	4	5	25	30	14	27	8	2	9	19	615
MXAN_RS09075	3	4	3	2	7	1	0	1	0	1	990
MXAN_RS09080	2	4	3	3	1	1	0	0	0	0	831
MXAN_RS09085	0	0	0	0	0	0	0	0	0	0	339
MXAN_RS09090	1	1	2	1	2	1	1	0	0	0	660
MXAN_RS09095	0	2	2	2	6	6	1	1	0	1	1176
MXAN_RS09100	0	1	0	0	0	0	0	0	0	0	615
MXAN_RS09105	0	1	3	4	1	2	0	0	2	1	762
MXAN_RS09110	4	8	4	3	0	2	0	0	0	0	339
MXAN_RS09115	3	1	1	2	1	1	1	1	0	2	735
MXAN_RS09120	10	14	37	23	57	47	9	14	17	24	2820
MXAN_RS09125	46	77	44	45	65	37	14	6	13	16	3204
MXAN_RS09130	114	79	71	55	64	38	25	27	8	24	579
MXAN_RS09135	7	21	10	13	14	20	5	2	6	5	180
MXAN_RS09140	13	12	9	4	14	12	10	2	3	1	558
MXAN_RS09145	7	12	3	2	5	7	4	1	0	0	204
MXAN_RS09150	24	18	16	17	9	23	10	13	4	7	1548
MXAN_RS09155	89	62	34	50	52	42	14	14	14	7	426
MXAN_RS09160	1679	1850	1760	1767	1372	1400	1005	747	530	591	558
MXAN_RS09165	58	83	36	37	128	106	62	48	53	46	459
MXAN_RS09170	2110	2977	1627	1501	3135	2885	1238	1068	710	638	1173
MXAN_RS09175	381	379	461	443	801	659	322	290	209	257	438
MXAN_RS09180	218	265	224	206	312	212	122	104	115	84	348
MXAN_RS09185	44	65	26	20	43	31	6	12	23	16	375
MXAN_RS09190	1014	1238	2056	1692	1808	1416	746	697	502	392	1989
MXAN_RS09195	387	430	850	680	600	558	305	330	235	214	957
MXAN_RS09200	280	305	150	120	152	177	125	102	68	55	1266
MXAN_RS09205	1528	1762	1691	1690	2467	2297	2196	1390	1230	781	1725
MXAN_RS09210	782	650	582	565	1011	785	1046	866	508	416	456
MXAN_RS09215	169	217	223	232	359	383	428	273	215	186	222
MXAN_RS09225	887	904	3084	2789	5962	5506	4626	3324	2731	1568	681
MXAN_RS09230	1	5	19	10	18	26	8	6	10	5	189
MXAN_RS09235	1144	1131	2407	2409	5490	4978	5281	3952	2299	1709	963
MXAN_RS09240	1086	1350	2050	1830	5274	5567	6161	3492	2911	1751	1794
MXAN_RS09245	476	579	1229	1032	1775	1758	834	539	479	373	3783
MXAN_RS09250	205	245	416	343	462	486	278	205	547	389	73
MXAN_RS09255	16	28	87	83	100	101	33	48	121	128	1284
MXAN_RS09260	70	89	383	353	167	130	174	147	173	109	912
MXAN_RS09265	369	371	845	837	434	303	463	373	297	317	1182
MXAN_RS09270	405	432	811	805	333	328	367	308	248	240	1473
MXAN_RS09275	213	265	453	452	186	180	202	186	152	130	558
MXAN_RS09280	52	55	303	271	169	165	114	142	145	92	822
MXAN_RS09285	149	170	442	390	482	321	152	123	150	132	615
MXAN_RS09290	1342	1641	3094	2666	3544	2195	1687	1368	2087	1472	1266
MXAN_RS09295	1287	1507	3570	3625	3661	2470	2901	2063	3209	2309	612
MXAN_RS09300	74	85	248	212	202	173	132	126	166	130	447
MXAN_RS09305	1295	1609	2617	2449	3021	2701	2728	1726	3127	2871	1344
MXAN_RS09310	511	717	927	692	945	678	645	481	649	557	276
MXAN_RS09315	450	528	1255	1185	1476	1089	1430	1096	1728	1607	1473
MXAN_RS09320	806	1091	2556	2414	3027	2741	3473	2502	3804	3109	3336
MXAN_RS09325	787	1077	2930	2711	3413	2411	3592	2541	4076	3174	2430
MXAN_RS09330	949	1254	2311	2012	2593	1968	2431	1544	3113	2121	705
MXAN_RS09335	5324	6759	4829	4144	6037	5905	3756	3496	5651	4992	588
MXAN_RS09340	4656	5470	2907	2402	4050	3125	1984	1981	2904	2600	480
MXAN_RS09345	365	450	559	452	635	547	399	300	550	423	1647
MXAN_RS09350	516	668	628	568	774	657	510	423	478	515	1971
MXAN_RS09355	2481	2469	7673	6317	6266	4404	7128	4274	5587	4300	1941
MXAN_RS09360	235	243	352	293	328	202	69	99	100	97	594
MXAN_RS09365	3128	4056	1901	1878	1317	1119	363	430	490	490	318
MXAN_RS09375	928	1048	845	644	783	581	183	166	304	198	1209
MXAN_RS09380	34	67	81	64	90	81	36	25	41	34	1353
MXAN_RS09385	157	310	259	219	208	240	142	103	222	148	87
MXAN_RS09390	152	284	290	249	287	297	72	94	124	93	87
MXAN_RS09395	13864	19917	5064	3949	4578	3071	850	814	995	950	465
MXAN_RS09400	235	337	163	121	138	110	27	22	46	33	77
MXAN_RS09405	12889	25902	6560	6238	4711	4668	1356	948	1514	990	90
MXAN_RS09410	20155	28277	11796	9137	9423	5600	1665	1733	2192	1813	87
MXAN_RS09415	6603	6541	6106	5885	3359	3367	2645	2416	1867	2238	1281
MXAN_RS09420	3872	4566	3670	3522	5276	4479	4283	3251	3876	3159	4887
MXAN_RS09425	431	443	337	304	342	305	143	173	182	204	1314
MXAN_RS09430	520	639	845	766	697	628	342	283	522	460	711
MXAN_RS09435	71	77	218	230	179	112	86	62	100	106	939
MXAN_RS09440	1150	922	2785	2843	1726	1248	2172	2070	2581	2473	855
MXAN_RS09445	730	852	1806	1671	1014	841	1137	1279	1352	1212	924
MXAN_RS09450	2514	3508	4518	3507	6972	10257	2988	2269	3605	3236	4281
MXAN_RS09455	53	86	191	161	200	270	42	68	103	97	384
MXAN_RS09460	268	366	162	119	147	118	40	56	40	39	2088
MXAN_RS09465	13	14	19	25	12	11	15	11	8	7	252
MXAN_RS09470	25	38	24	43	25	50	23	21	17	32	771
MXAN_RS09475	156	215	231	205	303	194	80	97	212	139	459
MXAN_RS09480	3210	3576	4240	3144	3385	4094	1962	1101	2927	1986	963
MXAN_RS09485	473	565	394	329	329	567	163	111	183	153	1185
MXAN_RS09490	329	359	180	191	182	336	104	58	67	92	495
MXAN_RS09495	32	29	366	584	26	42	1695	2029	419	949	252
MXAN_RS09500	15	11	28	26	41	51	23	30	39	37	555
MXAN_RS09505	341	505	1182	1236	1180	1221	966	875	1176	1036	825
MXAN_RS09510	182	223	343	300	285	253	238	289	217	239	276
MXAN_RS09515	667	883	903	763	851	827	384	367	565	533	1617
MXAN_RS09520	110	152	116	119	74	84	65	39	345	104	414
MXAN_RS09525	1389	1602	1942	1960	1051	848	1085	899	1093	862	906
MXAN_RS09530	296	282	1330	1156	618	405	434	513	437	372	444
MXAN_RS09535	7958	7749	7535	5502	2366	2239	2746	2444	1306	2031	1629
MXAN_RS09540	88	84	143	309	313	506	638	527	894	1185	1005
MXAN_RS09545	74	73	76	98	170	128	63	95	107	163	972
MXAN_RS09550	138	163	88	91	235	323	122	74	309	137	897
MXAN_RS09555	1038	1089	735	608	1409	2167	804	405	1656	840	3516
MXAN_RS09560	1	4	13	14	8	10	10	8	9	3	756
MXAN_RS09565	410	362	1533	1471	1018	920	1263	884	1010	881	1092
MXAN_RS09570	128	112	425	426	181	132	420	584	210	293	870
MXAN_RS09575	1566	948	14373	19335	2312	1392	16892	17035	12665	13511	225
MXAN_RS09580	60	132	71	80	122	44	40	31	60	48	1173
MXAN_RS09585	83	169	91	64	113	69	25	45	67	61	828
MXAN_RS09590	1074	895	868	770	658	333	147	168	305	210	984
MXAN_RS09595	656	760	468	468	459	396	181	129	236	195	867
MXAN_RS09600	89	99	107	110	96	76	64	68	100	68	798
MXAN_RS09605	6280	3581	14714	14865	1952	1741	6278	8322	5166	6287	1494
MXAN_RS09610	188	205	150	127	179	88	235	322	282	370	252
MXAN_RS09615	255	268	2776	5190	2725	2159	17558	25306	21989	39150	186
MXAN_RS09620	236	289	329	307	551	393	316	281	587	625	1083
MXAN_RS09625	500	631	276	219	450	299	172	185	393	385	963
MXAN_RS09630	117	109	71	86	104	73	18	28	35	34	573
MXAN_RS09635	242	403	575	539	600	364	142	130	257	216	1314
MXAN_RS09640	440	507	458	409	516	422	211	154	239	242	1188
MXAN_RS09645	233	249	499	399	482	413	206	197	225	183	495
MXAN_RS09650	636	839	1248	988	1511	1086	554	447	524	386	483
MXAN_RS09655	1401	1688	571	397	438	300	85	76	67	58	2076
MXAN_RS09660	56330	56554	12374	10712	11446	7415	2868	3328	6341	6171	447
MXAN_RS09665	1787	1811	662	544	691	464	199	211	369	422	402
MXAN_RS09670	3103	3763	4027	3410	5253	4582	3100	2170	2912	2797	1407
MXAN_RS09675	1152	1216	1400	1556	769	620	523	417	380	399	756
MXAN_RS09680	40	51	70	85	80	44	17	15	29	21	507
MXAN_RS09685	1035	1275	1820	1640	1601	1433	1242	1153	1257	994	786
MXAN_RS09690	441	643	591	539	749	445	320	223	407	290	705
MXAN_RS09695	2767	3348	4049	3576	3785	4162	2533	1535	2395	1752	723
MXAN_RS09700	2307	2609	3423	2852	3137	2905	1815	1236	1772	1375	939
MXAN_RS09705	267	338	900	755	710	815	404	259	492	415	1059
MXAN_RS09710	89	131	342	291	392	363	101	86	179	146	810
MXAN_RS09715	607	622	710	619	371	321	326	288	267	269	714
MXAN_RS09720	341	374	380	412	258	216	203	176	150	155	594
MXAN_RS09725	739	1283	724	592	726	703	427	232	631	518	74
MXAN_RS09730	1067	1686	1543	1457	1911	1817	517	513	889	699	77
MXAN_RS09735	110	172	167	174	226	217	53	53	113	84	74
MXAN_RS09740	73	131	70	69	92	94	36	26	51	27	74
MXAN_RS09745	106	145	86	98	96	86	68	47	175	63	1095
MXAN_RS09750	34	39	52	49	63	40	11	15	24	18	73
MXAN_RS09755	3045	2857	348	209	360	264	68	63	90	92	82
MXAN_RS09760	11568	11944	998	957	594	508	307	403	152	200	1278
MXAN_RS09765	18415	16167	21496	23376	9508	8675	17610	16051	12617	9979	621
MXAN_RS09770	14491	15522	31809	36178	22661	27691	77500	47857	55461	46207	1284
MXAN_RS09775	5430	5634	1910	1616	3310	2860	1651	1313	2004	1915	2166
MXAN_RS09780	37780	38506	31059	27387	28083	23605	20213	15207	22272	16907	2454
MXAN_RS09785	341	441	222	182	206	216	71	30	67	62	1698
MXAN_RS09790	46	84	57	60	58	66	20	16	27	23	885
MXAN_RS09795	29	47	42	32	47	24	11	15	9	22	813
MXAN_RS09800	14	37	18	16	19	29	7	12	54	60	462
MXAN_RS09805	974	954	650	517	810	572	269	240	424	352	546
MXAN_RS09810	845	968	476	462	435	475	166	146	206	168	258
MXAN_RS09815	5862	8102	4460	4316	3697	4095	1356	1045	1798	1063	321
MXAN_RS09820	411	611	696	594	762	792	414	283	650	425	1401
MXAN_RS09825	6622	4941	12933	12196	7837	6637	10591	8246	9029	8598	1551
MXAN_RS09830	31	43	13	13	23	10	9	1	3	3	765
MXAN_RS09835	237	333	157	126	206	127	33	27	47	47	1191
MXAN_RS09840	157	178	202	188	149	113	127	151	98	408	1746
MXAN_RS09845	59	66	108	65	61	53	51	87	80	199	669
MXAN_RS09850	2632	1579	9231	9967	2393	1894	6452	8482	3099	13262	1188
MXAN_RS09855	547	739	160	161	187	188	69	66	51	89	1029
MXAN_RS09860	14	8	20	24	9	12	22	29	9	20	687
MXAN_RS09865	63	71	156	135	186	147	40	30	47	37	762
MXAN_RS09870	3737	4085	2988	2384	2753	3266	985	643	1298	1004	1146
MXAN_RS09875	2504	3036	2422	2050	2095	1933	833	696	997	712	423
MXAN_RS09880	1513	2014	2016	1773	2182	1700	1214	811	1561	1086	999
MXAN_RS09885	81	81	254	226	358	215	138	122	290	185	540
MXAN_RS09890	475	487	966	869	631	646	538	442	540	398	441
MXAN_RS09895	11737	12286	3727	2769	3015	2049	481	536	555	654	1368
MXAN_RS09900	1167	984	2177	1739	1821	1363	1079	905	1183	952	1041
MXAN_RS09905	279	352	942	796	743	484	363	272	376	349	1029
MXAN_RS09910	1139	1510	1324	834	1773	955	261	351	680	410	765
MXAN_RS09915	253	281	177	103	220	90	26	39	59	37	357
MXAN_RS09920	36	56	52	48	45	29	11	4	9	7	504
MXAN_RS09935	73	108	211	185	248	225	79	58	105	85	198
MXAN_RS09940	0	1	2	6	9	4	3	0	3	1	798
MXAN_RS09945	848	1060	1929	1728	2273	1660	1191	1023	1572	1176	1638
MXAN_RS09950	2462	2585	6783	5954	6957	5117	3714	3727	4259	3745	2784
MXAN_RS09955	331	393	795	669	864	736	343	369	391	396	996
MXAN_RS09960	278	295	490	528	516	360	244	213	251	276	852
MXAN_RS09965	320	470	619	518	906	451	66	103	192	142	303
MXAN_RS09970	748	813	342	291	329	303	62	65	124	87	645
MXAN_RS09975	1336	1555	2005	1878	2932	2392	2316	1837	3371	1962	918
MXAN_RS09980	893	1331	1611	1635	1793	1396	1928	1481	2797	1328	879
MXAN_RS09985	3278	3684	5930	5446	6112	5706	5916	4503	6162	3740	489
MXAN_RS09990	392	495	974	1003	935	761	800	594	990	619	519
MXAN_RS09995	283	340	790	793	601	493	1017	718	894	791	1710
MXAN_RS10000	184	226	428	417	244	240	474	419	519	324	339
MXAN_RS10005	1893	1826	8828	8518	4786	3839	15897	11464	12310	8973	1707
MXAN_RS10010	264	392	532	516	650	528	554	436	687	471	897
MXAN_RS10015	90	156	115	111	172	131	120	67	143	79	477
MXAN_RS10020	173	160	306	258	364	309	148	150	214	240	804
MXAN_RS10025	5569	6969	1159	941	1260	830	274	209	531	457	486
MXAN_RS10030	21613	22259	3448	3178	3286	3863	1305	972	971	1950	1701
MXAN_RS10035	47728	46923	14251	13539	16540	15736	13036	11710	10974	12596	3219
MXAN_RS10040	2168	2182	321	274	440	419	225	220	157	252	609
MXAN_RS10045	350	358	137	148	118	110	107	120	93	77	360
MXAN_RS10050	1043	1017	835	751	900	708	711	501	664	563	870
MXAN_RS10055	62787	73170	20861	18829	12820	12706	4417	4703	3749	4989	270
MXAN_RS10060	29646	28915	3522	2932	2123	2218	630	542	290	736	2169
MXAN_RS10065	47	73	111	98	137	118	44	36	44	185	798
MXAN_RS10070	81	99	120	93	135	115	42	47	51	114	1017
MXAN_RS10075	36	52	29	31	28	22	9	5	11	15	456
MXAN_RS10080	3042	3683	1468	1114	1290	1235	590	314	409	302	2529
MXAN_RS10085	1601	1739	620	534	515	605	269	167	132	100	1023
MXAN_RS10090	1535	1623	630	490	556	677	249	178	168	147	1314
MXAN_RS10095	964	834	819	757	437	332	213	273	280	283	960
MXAN_RS10100	1290	1127	2879	2305	3419	1543	1702	1874	2382	2044	591
MXAN_RS10105	612	559	926	746	882	650	533	530	898	671	732
MXAN_RS10110	6644	10025	1798	1883	947	911	397	520	695	645	369
MXAN_RS10115	173	112	2220	3079	175	219	10349	11428	4142	5800	1260
MXAN_RS10120	2158	2253	2086	1731	1031	725	433	918	1163	2167	288
MXAN_RS10125	1139	1438	1309	1163	1276	907	569	477	735	574	1077
MXAN_RS10130	783	856	918	845	897	685	441	357	345	401	579
[truncated: 5,350 more rows]

## Sheet: hr0vhr2
	baseMean	log2FoldChange	lfcSE	stat	pvalue	padj
MXAN_RS00015	2752.75	-0.928529	0.171788	-5.40507	6.4783e-08	2.34574e-07
MXAN_RS00020	18.2581	-0.452051	0.618241	-0.731189	0.464663	0.546835
MXAN_RS00025	97.7978	-0.394797	0.388073	-1.01733	0.308998	0.386617
MXAN_RS00030	41.4789	-0.0813622	0.424623	-0.19161	0.848047	0.883487
MXAN_RS00035	62.5062	-0.0954148	0.398347	-0.239527	0.810697	0.853445
MXAN_RS00040	1734.71	-0.981458	0.242032	-4.05508	5.01174e-05	0.000129493
MXAN_RS00045	1749.42	-0.757696	0.200563	-3.77784	0.000158194	0.000382927
MXAN_RS00050	17.6104	1.00214	0.641283	1.56271	0.118121	0.168411
MXAN_RS00055	455.714	0.961138	0.228719	4.20226	2.6426e-05	7.05757e-05
MXAN_RS00060	1418.9	0.558518	0.220903	2.52835	0.0114601	0.0205243
MXAN_RS00065	11.7817	1.16224	0.778256	1.49339	0.135336	0.190099
MXAN_RS00070	185.113	0.135255	0.256161	0.528006	0.597495	0.672815
MXAN_RS00075	15.5752	-1.52932	0.733594	-2.08469	0.0370974	0.0596678
MXAN_RS00080	100.271	-1.14133	0.366616	-3.11314	0.00185109	0.00380369
MXAN_RS00085	244.121	0.291185	0.2602	1.11908	0.263107	0.337462
MXAN_RS00090	645.809	-0.959251	0.195781	-4.89961	9.60259e-07	3.0166e-06
MXAN_RS00095	1075.39	-0.205171	0.222244	-0.923178	0.355914	0.436793
MXAN_RS00100	122.479	2.81479	0.341515	8.24206	1.69271e-16	1.26469e-15
MXAN_RS00105	216.529	2.43419	0.295131	8.24785	1.6127e-16	1.20861e-15
MXAN_RS00110	176.536	2.13044	0.342129	6.22701	4.75416e-10	2.14436e-09
MXAN_RS00115	63.5852	-0.0537889	0.386186	-0.139282	0.889227	0.915668
MXAN_RS00120	906.988	1.06387	0.201812	5.27159	1.3525e-07	4.72178e-07
MXAN_RS00125	892.878	2.27962	0.286632	7.95312	1.81866e-15	1.26081e-14
MXAN_RS00130	2425.93	2.1891	0.184344	11.8751	1.59463e-32	2.7546e-31
MXAN_RS00135	765.42	-0.639616	0.224525	-2.84875	0.00438916	0.00848231
MXAN_RS00140	551.351	-0.219094	0.201544	-1.08708	0.277002	0.352132
MXAN_RS00145	194.449	-0.0183167	0.295838	-0.0619147	0.950631	0.964356
MXAN_RS00150	348.673	-1.04879	0.222579	-4.71196	2.45347e-06	7.41251e-06
MXAN_RS00155	121.959	-1.01468	0.286097	-3.54664	0.000390179	0.000893742
MXAN_RS00160	1979.71	-0.742129	0.181776	-4.08266	4.45227e-05	0.000115569
MXAN_RS00165	1926.32	-0.266846	0.204912	-1.30225	0.192831	0.258582
MXAN_RS00170	525.283	-1.67778	0.208032	-8.065	7.3234e-16	5.2309e-15
MXAN_RS00175	61.3833	-1.09144	0.390199	-2.79713	0.00515594	0.0098264
MXAN_RS00180	175.906	0.756589	0.265895	2.84544	0.00443499	0.00855956
MXAN_RS00185	435.489	1.77134	0.317768	5.57433	2.48489e-08	9.46669e-08
MXAN_RS00190	251.924	2.72126	0.984303	2.76465	0.00569831	0.0107869
MXAN_RS00195	22.4397	3.86542	0.88791	4.35339	1.34049e-05	3.71302e-05
MXAN_RS00200	43.8509	2.09038	0.547846	3.81563	0.000135836	0.000332513
MXAN_RS00205	156.809	0.196912	0.263575	0.747081	0.455015	0.537644
MXAN_RS00210	361.9	-0.571364	0.23917	-2.38895	0.0168967	0.0291189
MXAN_RS00215	376.786	3.37354	0.339704	9.93081	3.05776e-23	3.34979e-22
MXAN_RS00220	1252.22	3.43415	0.314817	10.9084	1.05067e-27	1.44581e-26
MXAN_RS00225	377.769	0.923443	0.256761	3.59651	0.00032251	0.000746463
MXAN_RS00230	309.078	2.14325	0.248585	8.62179	6.59132e-18	5.43598e-17
MXAN_RS00235	309.384	0.860335	0.227331	3.78451	0.000154012	0.000373876
MXAN_RS00240	392.908	0.0940109	0.21165	0.444182	0.656911	0.724546
MXAN_RS00245	203.174	0.573071	0.274129	2.09051	0.0365719	0.0589134
MXAN_RS00250	373.791	-0.0448819	0.213654	-0.210068	0.833614	0.871544
MXAN_RS00255	197.899	-0.135571	0.266058	-0.509556	0.610362	0.684877
MXAN_RS00260	641.197	-0.580339	0.213135	-2.72287	0.00647185	0.0121194
MXAN_RS00265	1558.68	0.151135	0.175707	0.860157	0.389703	0.471216
MXAN_RS00270	122.506	1.99826	0.317226	6.29916	2.99259e-10	1.37096e-09
MXAN_RS00275	81.5821	0.650407	0.347291	1.8728	0.0610957	0.0934337
MXAN_RS00280	26.2812	0.00816029	0.561264	0.0145391	0.9884	0.99256
MXAN_RS00285	513.991	1.72259	0.246487	6.98856	2.77715e-12	1.5083e-11
MXAN_RS00290	289.109	-1.5756	0.23988	-6.56828	5.09005e-11	2.47953e-10
MXAN_RS00295	5068.12	2.60748	0.269669	9.66918	4.07644e-22	4.20714e-21
MXAN_RS00300	989.615	1.08293	0.189112	5.72638	1.02599e-08	4.09891e-08
MXAN_RS00305	147.014	0.144934	0.264862	0.547205	0.584238	0.660329
MXAN_RS00310	557.384	2.60752	0.785806	3.31827	0.000905765	0.00195407
MXAN_RS00315	54.9769	0.981098	0.403299	2.43268	0.0149874	0.0261155
MXAN_RS00320	262.13	1.37226	0.268014	5.12011	3.05351e-07	1.02068e-06
MXAN_RS00325	1618.1	3.37693	0.302589	11.1601	6.39058e-29	9.4718e-28
MXAN_RS00330	487.258	0.291792	0.225715	1.29274	0.1961	0.262485
MXAN_RS00335	447.558	-0.127757	0.223673	-0.571178	0.567879	0.644832
MXAN_RS00340	610.056	4.35212	0.372003	11.6991	1.2874e-31	2.11394e-30
MXAN_RS00345	203.573	1.26846	0.271207	4.67709	2.90981e-06	8.72823e-06
MXAN_RS00350	1414.06	2.61404	0.191717	13.6349	2.48376e-42	6.64793e-41
MXAN_RS00355	391.613	1.69839	0.24022	7.07014	1.54779e-12	8.59402e-12
MXAN_RS00360	128.646	-1.28596	0.28334	-4.53856	5.66392e-06	1.64362e-05
MXAN_RS00365	92.7349	-1.27809	0.324422	-3.93961	8.16138e-05	0.000205994
MXAN_RS00370	169.111	0.0885866	0.260424	0.340162	0.733734	0.789486
MXAN_RS00375	813.424	3.24995	0.232837	13.958	2.81054e-44	8.31441e-43
MXAN_RS00380	5074.07	-1.30319	0.164099	-7.94145	1.99828e-15	1.3801e-14
MXAN_RS00385	162.307	3.4827	0.359574	9.68563	3.47072e-22	3.61777e-21
MXAN_RS00390	308.34	-1.03226	0.281435	-3.66785	0.000244601	0.000576547
MXAN_RS00395	169.5	0.649573	0.256895	2.52855	0.0114534	0.0205173
MXAN_RS00400	46.6551	0.992144	0.451533	2.19728	0.0280004	0.0462474
MXAN_RS00405	738.959	0.0424049	0.229134	0.185066	0.853177	0.887805
MXAN_RS00410	369.056	0.541899	0.222247	2.43827	0.0147577	0.0257422
MXAN_RS00415	387.549	0.670012	0.214179	3.12828	0.00175832	0.00362838
MXAN_RS00420	883.916	1.24835	0.226944	5.50073	3.78229e-08	1.40863e-07
MXAN_RS00425	964.261	1.04998	0.214162	4.90272	9.45193e-07	2.97183e-06
MXAN_RS00430	504.541	0.756971	0.230219	3.28804	0.00100886	0.00216688
MXAN_RS00435	215.135	1.41108	0.279205	5.05391	4.32853e-07	1.42215e-06
MXAN_RS00440	86.8038	-0.550686	0.339864	-1.62031	0.105165	0.152016
MXAN_RS00445	191.523	0.505469	0.261239	1.93489	0.0530035	0.0821275
MXAN_RS00450	274.259	-1.93189	0.257956	-7.48924	6.92714e-14	4.26066e-13
MXAN_RS00455	275.636	-3.90989	0.285616	-13.6893	1.17628e-42	3.24342e-41
MXAN_RS00460	107.919	-3.60452	0.373467	-9.65151	4.84388e-22	4.9711e-21
MXAN_RS00465	196.477	-3.46044	0.299006	-11.5731	5.63874e-31	9.03558e-30
MXAN_RS00470	343.361	-0.806211	0.213645	-3.77359	0.000160912	0.000389075
MXAN_RS00475	3127.65	-2.89525	0.220896	-13.1069	3.00796e-39	6.99973e-38
MXAN_RS00480	1211.26	-2.32293	0.185511	-12.5218	5.67391e-36	1.16132e-34
MXAN_RS00485	91.3278	-0.535062	0.331259	-1.61524	0.106259	0.153324
MXAN_RS00490	204.679	-0.385533	0.240439	-1.60346	0.108834	0.156607
MXAN_RS00495	407.924	-0.754757	0.212821	-3.54644	0.000390475	0.000893937
MXAN_RS00500	1805	-0.800703	0.184987	-4.32844	1.50172e-05	4.12986e-05
MXAN_RS00505	153.299	-0.916514	0.294746	-3.1095	0.00187402	0.00384865
MXAN_RS00515	1907.79	3.15984	0.246409	12.8236	1.20997e-37	2.64709e-36
MXAN_RS00520	68.9075	1.91019	0.381966	5.00094	5.705e-07	1.84453e-06
MXAN_RS00525	377.636	0.88637	0.247029	3.58812	0.000333076	0.000769455
MXAN_RS00530	283.006	-0.123782	0.261949	-0.47254	0.636541	0.706441
MXAN_RS00535	557.925	0.265835	0.256412	1.03675	0.299853	0.376595
MXAN_RS00540	514.376	0.276891	0.202199	1.3694	0.170875	0.233249
MXAN_RS00545	452.922	2.52976	0.346933	7.29178	3.0589e-13	1.79818e-12
MXAN_RS00550	420.434	2.54435	0.363728	6.99521	2.64863e-12	1.44214e-11
MXAN_RS00555	559.12	-0.577351	0.195205	-2.95767	0.00309978	0.00614324
MXAN_RS00560	1135.05	1.42496	0.20352	7.00155	2.53145e-12	1.37936e-11
MXAN_RS00565	1181.58	0.455729	0.182399	2.49853	0.0124711	0.0221323
MXAN_RS00570	52.4561	0.442615	0.396981	1.11495	0.264871	0.33896
MXAN_RS00575	1723.88	0.650175	0.179152	3.62917	0.000284331	0.000663985
MXAN_RS00580	555.171	0.857949	0.218639	3.92404	8.70763e-05	0.000218874
MXAN_RS00585	858.589	0.46154	0.203523	2.26776	0.0233439	0.0391693
MXAN_RS00590	355.691	0.761813	0.216344	3.5213	0.000429442	0.000976029
MXAN_RS00595	561.74	0.569073	0.194374	2.92773	0.0034145	0.00672319
MXAN_RS00600	379.16	1.57139	0.214679	7.31973	2.48464e-13	1.47245e-12
MXAN_RS00605	6719.61	3.15855	0.310295	10.1792	2.45615e-24	2.87614e-23
MXAN_RS00610	6464.42	2.51768	0.280379	8.97956	2.71849e-19	2.42244e-18
MXAN_RS00615	7428.74	2.57513	0.256081	10.0559	8.65076e-24	9.83066e-23
MXAN_RS00620	3530.25	3.43216	0.226615	15.1454	8.1293e-52	3.15962e-50
MXAN_RS00625	762.914	2.98286	0.202357	14.7406	3.53563e-49	1.25412e-47
MXAN_RS00630	718.814	1.16061	0.209692	5.53484	3.11504e-08	1.17207e-07
MXAN_RS00635	1496.76	-0.284918	0.18593	-1.53239	0.125425	0.177627
MXAN_RS00640	296.818	1.83796	0.230746	7.9653	1.64825e-15	1.15031e-14
MXAN_RS00645	757.035	1.1145	0.199797	5.57816	2.43081e-08	9.27031e-08
MXAN_RS00650	123.143	-1.06909	0.312767	-3.41816	0.000630452	0.00139623
MXAN_RS00655	28966.6	-2.50978	0.221909	-11.3099	1.17166e-29	1.78361e-28
MXAN_RS00660	260.283	-1.09128	0.308626	-3.53592	0.000406355	0.000928467
MXAN_RS00665	262.259	0.528453	0.261782	2.01868	0.0435205	0.0686982
MXAN_RS00670	236.947	0.549534	0.299835	1.83278	0.0668346	0.10153
MXAN_RS00675	82.163	0.386672	0.325553	1.18774	0.234937	0.306332
MXAN_RS00680	755.149	0.0470943	0.297923	0.158075	0.874397	0.903965
MXAN_RS00685	117.286	0.43979	0.320369	1.37276	0.169826	0.232252
MXAN_RS00690	1272.57	-1.09225	0.199619	-5.47169	4.45773e-08	1.64508e-07
MXAN_RS00695	1140.6	-0.900379	0.179491	-5.01628	5.2682e-07	1.7124e-06
MXAN_RS00700	4129.35	-0.739791	0.165876	-4.45991	8.19934e-06	2.33214e-05
MXAN_RS00705	252.283	-0.289458	0.267757	-1.08105	0.279676	0.354975
MXAN_RS00710	1831.35	-0.425887	0.172522	-2.4686	0.0135643	0.0238427
MXAN_RS00715	82.0811	0.541493	0.354396	1.52793	0.12653	0.178969
MXAN_RS00720	1100.9	1.26738	0.18476	6.85959	6.90585e-12	3.62768e-11
MXAN_RS00725	150.319	0.0514535	0.271024	0.189849	0.849428	0.884533
MXAN_RS00730	1128.52	2.42671	0.220338	11.0135	3.28808e-28	4.72952e-27
MXAN_RS00735	1409.47	2.20036	0.232138	9.47868	2.57519e-21	2.54972e-20
MXAN_RS00740	661.799	3.06856	0.249668	12.2906	1.01796e-34	1.93705e-33
MXAN_RS00745	1038.98	4.00802	0.246373	16.2681	1.66242e-59	8.86664e-58
MXAN_RS00750	1454.67	3.63237	0.234984	15.458	6.66851e-54	2.88324e-52
MXAN_RS00755	2001.09	4.37856	0.28715	15.2484	1.68809e-52	6.85272e-51
MXAN_RS00760	357.627	5.63733	0.37737	14.9385	1.85152e-50	6.97375e-49
MXAN_RS00765	48.8491	0.347598	0.416199	0.835174	0.40362	0.485473
MXAN_RS00770	190.766	-1.94731	0.315603	-6.17014	6.82296e-10	3.0252e-09
MXAN_RS00775	326.276	-0.519145	0.292916	-1.77234	0.0763389	0.114305
MXAN_RS00780	3115.47	0.511044	0.303294	1.68498	0.0919928	0.134978
MXAN_RS00785	759.633	1.00015	0.297423	3.36271	0.000771823	0.00168803
MXAN_RS00790	17.4862	2.76247	0.757783	3.64546	0.000266909	0.000625498
MXAN_RS00795	66.8119	1.28674	0.367681	3.4996	0.000465965	0.00105412
MXAN_RS00800	17.3931	1.94009	0.722474	2.68535	0.00724544	0.0134885
MXAN_RS00805	1.773	4.1002	2.33448	1.75636	0.0790264	0.11787
MXAN_RS00810	37.5719	1.40919	0.512453	2.7499	0.0059614	0.0112471
MXAN_RS00815	49.3668	0.933532	0.444385	2.10073	0.0356647	0.0575789
MXAN_RS00820	13.3084	-0.503866	0.709326	-0.710345	0.477491	0.55887
MXAN_RS00825	359.64	-1.93165	0.282226	-6.84435	7.68221e-12	4.01817e-11
MXAN_RS00830	70.8541	-0.792864	0.394714	-2.00871	0.0445684	0.0701554
MXAN_RS00835	77.1185	-1.69095	0.367523	-4.60094	4.20585e-06	1.2402e-05
MXAN_RS00840	122.87	-0.171201	0.282803	-0.605372	0.544932	0.624141
MXAN_RS00845	269.564	0.473493	0.226196	2.09329	0.0363233	0.0585774
MXAN_RS00850	469.577	0.992293	0.201632	4.9213	8.59712e-07	2.71474e-06
MXAN_RS00855	2739.9	0.845116	0.233941	3.61251	0.000303243	0.000705219
MXAN_RS00860	1304.7	-0.0831921	0.216864	-0.383614	0.701265	0.762266
MXAN_RS00865	447.082	-0.593298	0.209287	-2.83485	0.00458466	0.00882511
MXAN_RS00870	121.341	0.568131	0.302527	1.87795	0.060388	0.0924869
MXAN_RS00875	377.693	3.37507	0.283292	11.9138	1.00356e-32	1.75431e-31
MXAN_RS00880	417.639	2.78054	0.244657	11.365	6.24475e-30	9.6064e-29
MXAN_RS00885	1134.53	1.87765	0.205127	9.1536	5.50691e-20	5.05515e-19
MXAN_RS00890	260.991	0.42245	0.230732	1.83091	0.0671142	0.10187
MXAN_RS00895	1036.87	0.864459	0.197621	4.37433	1.21803e-05	3.39313e-05
MXAN_RS00900	6854.59	-0.733327	0.211978	-3.45944	0.000541293	0.0012155
MXAN_RS00905	103.414	0.266182	0.346263	0.768727	0.442055	0.524622
MXAN_RS00910	159.486	-1.26765	0.267678	-4.73574	2.18262e-06	6.63135e-06
MXAN_RS00915	71.659	0.233523	0.374905	0.622887	0.533359	0.613741
MXAN_RS00920	236.189	0.332891	0.26199	1.27063	0.203861	0.270987
MXAN_RS00925	652.505	4.0425	0.385158	10.4957	9.04096e-26	1.12542e-24
MXAN_RS00930	69.1993	-0.99309	0.372856	-2.66347	0.00773404	0.0143397
MXAN_RS00935	825.536	-0.8654	0.186048	-4.65148	3.29556e-06	9.82082e-06
MXAN_RS00940	414.348	-1.41877	0.241814	-5.8672	4.43203e-09	1.83588e-08
MXAN_RS00945	971.819	-0.71552	0.23175	-3.08746	0.00201873	0.00413304
MXAN_RS00950	272.922	1.0024	0.281948	3.55527	0.000377592	0.000865725
MXAN_RS00955	1167.9	0.856631	0.198962	4.30549	1.66613e-05	4.56142e-05
MXAN_RS00960	228.927	-0.778374	0.255295	-3.04893	0.00229661	0.00465502
MXAN_RS00965	1777.39	-0.326116	0.190208	-1.71453	0.0864322	0.127665
MXAN_RS00970	1564.59	1.03041	0.175217	5.88073	4.08462e-09	1.69678e-08
MXAN_RS00975	651.76	1.83664	0.219886	8.35272	6.67061e-17	5.14157e-16
MXAN_RS00980	321.443	-0.649179	0.215555	-3.01167	0.00259815	0.00522705
MXAN_RS00985	4292.82	0.565129	0.173393	3.25924	0.00111712	0.00237635
MXAN_RS00990	366.296	1.96378	0.2578	7.61747	2.58689e-14	1.64655e-13
MXAN_RS00995	739.546	0.20179	0.22999	0.877387	0.380276	0.462146
MXAN_RS01000	144.327	0.44558	0.289549	1.53888	0.123834	0.175564
MXAN_RS01005	61.808	0.856914	0.376683	2.27489	0.0229124	0.038523
MXAN_RS01010	325.935	0.416894	0.215797	1.93188	0.0533746	0.0826464
MXAN_RS01015	935.796	-1.05833	0.198822	-5.323	1.02071e-07	3.61879e-07
MXAN_RS01020	12318.8	1.37308	0.226528	6.06143	1.3492e-09	5.85427e-09
MXAN_RS01025	2463.75	2.05845	0.235564	8.73838	2.36476e-18	2.01626e-17
MXAN_RS01030	30.7626	1.90491	0.543606	3.50421	0.000457966	0.00103666
MXAN_RS01035	4147.97	3.80197	0.811902	4.68279	2.8299e-06	8.50249e-06
MXAN_RS01040	681.282	-2.20476	0.199478	-11.0526	2.12861e-28	3.09219e-27
MXAN_RS01045	3439.15	-4.05651	0.183644	-22.089	4.03325e-108	1.1335e-105
MXAN_RS01050	4025.08	-5.07897	0.180835	-28.0863	1.44099e-173	3.50978e-170
MXAN_RS01055	241.296	-1.70202	0.352272	-4.83156	1.35465e-06	4.20851e-06
MXAN_RS01060	283.588	-1.89305	0.295652	-6.40297	1.52386e-10	7.16528e-10
MXAN_RS01065	339.204	-1.29488	0.241677	-5.35789	8.42002e-08	3.00269e-07
MXAN_RS01070	680.277	-1.61826	0.191845	-8.43527	3.30426e-17	2.59615e-16
MXAN_RS01075	608.402	-2.48466	0.259655	-9.56909	1.0785e-21	1.0915e-20
MXAN_RS01080	121.485	-1.15059	0.328171	-3.50607	0.000454777	0.00102977
MXAN_RS01085	236.27	-2.17485	0.244464	-8.89641	5.76797e-19	5.07179e-18
MXAN_RS01090	42.6962	-2.10814	0.482381	-4.37028	1.24086e-05	3.45407e-05
MXAN_RS01095	122.569	-1.34942	0.299357	-4.50772	6.55274e-06	1.88879e-05
MXAN_RS01100	86.5348	0.767575	0.378672	2.02702	0.0426607	0.0673993
MXAN_RS01105	63.7041	0.267465	0.368976	0.724884	0.468523	0.54996
MXAN_RS01110	243.899	0.414311	0.291602	1.42081	0.155371	0.214815
MXAN_RS01115	1556.68	0.703732	0.189845	3.70687	0.000209835	0.000499598
MXAN_RS01120	386.229	0.709325	0.20822	3.40661	0.000657749	0.00145274
MXAN_RS01125	530.035	0.0857699	0.20674	0.414869	0.678238	0.742841
MXAN_RS01130	308.387	-0.286138	0.219402	-1.30417	0.192176	0.257846
MXAN_RS01135	886.917	0.178251	0.183378	0.972042	0.331029	0.410041
MXAN_RS01140	886.846	-0.0295376	0.18489	-0.159758	0.873072	0.902722
MXAN_RS01145	741.458	0.0937616	0.187323	0.500535	0.616699	0.690714
MXAN_RS01150	245.408	0.317404	0.265215	1.19678	0.231393	0.302304
MXAN_RS01155	3448.88	0.049011	0.176003	0.278466	0.780654	0.829949
MXAN_RS01160	4086.23	-0.311534	0.199849	-1.55885	0.119033	0.16948
MXAN_RS01165	2611.13	1.30572	0.208641	6.25822	3.89394e-10	1.76946e-09
MXAN_RS01170	322.8	0.487008	0.228297	2.13322	0.0329064	0.0535039
MXAN_RS01175	40.2028	0.683831	0.482101	1.41844	0.156063	0.215567
MXAN_RS01180	32.7316	2.38588	0.560603	4.25593	2.08184e-05	5.63198e-05
MXAN_RS01185	94.05	-0.162038	0.324193	-0.499819	0.617202	0.691144
MXAN_RS01190	68.285	0.599865	0.349966	1.71407	0.0865164	0.127738
MXAN_RS01195	96.7608	-1.78015	0.323411	-5.50432	3.70599e-08	1.38091e-07
MXAN_RS01200	418.809	-0.8925	0.228477	-3.9063	9.3721e-05	0.000234608
MXAN_RS01205	183.188	-1.53898	0.281081	-5.47523	4.36938e-08	1.61492e-07
MXAN_RS01210	27.8879	2.99158	0.6434	4.64964	3.32522e-06	9.90113e-06
MXAN_RS01215	773.638	1.00365	0.262776	3.81941	0.000133774	0.000327685
MXAN_RS01220	221.923	1.09081	0.282583	3.86016	0.000113314	0.000280314
MXAN_RS01225	379.952	0.471112	0.255764	1.84198	0.0654783	0.0996356
MXAN_RS01230	890.525	0.0985028	0.222487	0.442736	0.657957	0.725361
MXAN_RS01235	247.531	0.944381	0.268062	3.52299	0.000426701	0.000971008
MXAN_RS01240	80.4558	1.37512	0.343677	4.00121	6.30192e-05	0.000160795
MXAN_RS01245	67.49	-1.56888	0.364495	-4.30425	1.67551e-05	4.58367e-05
MXAN_RS01250	2664.96	-0.457869	0.232338	-1.9707	0.0487579	0.0761757
MXAN_RS01255	1251.87	-0.38395	0.182635	-2.10228	0.035529	0.0573979
MXAN_RS01260	1156.71	1.20891	1.03265	1.17069	0.241724	0.314061
MXAN_RS01265	110.663	0.402437	0.467054	0.86165	0.38888	0.470455
MXAN_RS01270	364.541	1.30166	0.282419	4.60896	4.04687e-06	1.19622e-05
MXAN_RS01275	764.117	0.783283	0.199862	3.91913	8.88706e-05	0.000222986
MXAN_RS01280	132.614	1.4817	0.28838	5.13803	2.77634e-07	9.33153e-07
MXAN_RS01285	150.181	0.811771	0.286287	2.83551	0.00457522	0.00880925
MXAN_RS01290	2517.84	1.18637	0.2108	5.62793	1.82381e-08	7.0214e-08
MXAN_RS01295	14422.1	-1.56077	0.169679	-9.19839	3.63362e-20	3.36087e-19
MXAN_RS01300	1525.93	0.675744	0.197722	3.41765	0.000631635	0.00139817
MXAN_RS01305	234.188	0.311443	0.241425	1.29002	0.197043	0.26333
MXAN_RS01310	437.542	-0.341657	0.210991	-1.61929	0.105384	0.152303
MXAN_RS01315	220.191	-0.646483	0.269597	-2.39796	0.0164868	0.0284865
MXAN_RS01320	10.8175	0.552848	0.933446	0.592266	0.553673	0.632385
MXAN_RS01325	11.5596	0.758434	0.819884	0.92505	0.35494	0.435743
MXAN_RS01330	33.6705	-0.0910319	0.495432	-0.183742	0.854215	0.888759
MXAN_RS01335	11.9097	0.153316	0.772038	0.198586	0.842587	0.87952
MXAN_RS01340	21.522	1.16941	0.616571	1.89663	0.0578768	0.0889018
MXAN_RS01345	34.7524	0.56554	0.505417	1.11896	0.263159	0.33747
MXAN_RS01350	21.9001	1.2599	0.586098	2.14964	0.0315833	0.0516054
MXAN_RS01355	10.0369	1.02531	0.880573	1.16437	0.244275	0.316867
MXAN_RS01360	159.972	1.6936	0.273901	6.18325	6.27949e-10	2.79952e-09
MXAN_RS01365	746.386	1.50327	0.285488	5.2656	1.3973e-07	4.87121e-07
MXAN_RS01370	41.6684	1.87528	0.486364	3.85572	0.000115388	0.000285327
MXAN_RS01375	81.3891	1.96548	0.395009	4.97578	6.49868e-07	2.08729e-06
MXAN_RS01380	1471.32	0.772119	0.227494	3.39403	0.000688725	0.00151627
MXAN_RS01385	687.02	1.63596	0.223168	7.33064	2.29049e-13	1.36514e-12
MXAN_RS01390	1524.53	0.876346	0.180127	4.86517	1.14361e-06	3.5711e-06
MXAN_RS01395	547.425	1.26262	0.203534	6.20346	5.52357e-10	2.47157e-09
MXAN_RS01400	285.036	2.34539	0.27669	8.47657	2.31922e-17	1.84402e-16
MXAN_RS01405	2153.36	-0.422414	0.229683	-1.83912	0.0658977	0.100232
MXAN_RS01410	989.765	1.11384	0.223087	4.99287	5.94894e-07	1.91746e-06
MXAN_RS01415	4478.66	0.101795	0.17097	0.595396	0.551579	0.630437
MXAN_RS01420	14278	1.31511	0.170422	7.71678	1.19302e-14	7.77643e-14
MXAN_RS01425	174.252	-0.348196	0.269922	-1.28999	0.197056	0.26333
MXAN_RS01430	3.52152	2.32714	1.65446	1.40658	0.159551	0.219762
MXAN_RS01435	15.4878	0.202152	0.738919	0.273578	0.784409	0.83289
MXAN_RS01440	418.181	0.885725	0.211059	4.19657	2.70987e-05	7.22401e-05
MXAN_RS01445	76.9884	1.42013	0.421969	3.36549	0.000764089	0.00167212
MXAN_RS01450	140.38	0.938085	0.279877	3.35178	0.000802942	0.00174772
MXAN_RS01455	13.8559	2.64547	0.910111	2.90675	0.00365202	0.00715233
MXAN_RS01460	297.004	0.175273	0.26378	0.664467	0.506392	0.58752
MXAN_RS01465	56.9585	1.09276	0.386577	2.82675	0.00470225	0.00903005
MXAN_RS01470	121.334	1.67597	0.335572	4.99438	5.90247e-07	1.90585e-06
MXAN_RS01475	40.701	-0.13803	0.44678	-0.308944	0.757364	0.810257
MXAN_RS01480	43.6602	0.75625	0.438138	1.72606	0.0843373	0.124973
MXAN_RS01485	2108.88	-0.839794	0.177434	-4.73299	2.21239e-06	6.71342e-06
MXAN_RS01490	99.3198	0.427158	0.348497	1.22572	0.220305	0.289944
MXAN_RS01495	34.2365	-0.108989	0.475003	-0.229449	0.81852	0.859778
MXAN_RS01500	96.0883	-0.359274	0.308012	-1.16643	0.243441	0.316066
MXAN_RS01505	210.784	-0.0302453	0.256226	-0.118041	0.906035	0.927356
MXAN_RS01510	240.456	-0.474985	0.267174	-1.77781	0.0754349	0.113253
MXAN_RS01515	526.468	0.285173	0.204682	1.39325	0.163544	0.224704
MXAN_RS01520	91.922	2.88973	0.376953	7.66603	1.77406e-14	1.14311e-13
MXAN_RS01525	220.529	1.5836	0.28447	5.56685	2.59385e-08	9.86122e-08
MXAN_RS01530	13.2825	1.94772	0.830799	2.34439	0.0190582	0.0324915
MXAN_RS01535	232.568	1.96843	0.268263	7.33768	2.17332e-13	1.29742e-12
MXAN_RS01540	273.459	1.96167	0.28539	6.87364	6.25843e-12	3.29945e-11
MXAN_RS01545	4979.27	0.885336	0.183738	4.81847	1.44664e-06	4.46583e-06
MXAN_RS01550	928.591	-0.764574	0.214957	-3.55687	0.000375295	0.000860728
MXAN_RS01555	25954.7	-2.24909	0.173515	-12.962	2.01059e-38	4.46547e-37
MXAN_RS01560	351.027	-2.01989	0.23051	-8.76268	1.90654e-18	1.63128e-17
MXAN_RS01565	0	NA	NA	NA	NA	NA
MXAN_RS01570	0	NA	NA	NA	NA	NA
MXAN_RS01575	0	NA	NA	NA	NA	NA
MXAN_RS01580	1438.71	0.61464	0.376503	1.6325	0.102575	0.148861
MXAN_RS01585	0	NA	NA	NA	NA	NA
MXAN_RS01590	16.1465	1.77729	0.719561	2.46996	0.0135126	0.0237691
MXAN_RS01595	192.562	4.30689	0.379168	11.3588	6.70628e-30	1.02947e-28
MXAN_RS01600	2130.13	4.75288	0.283556	16.7617	4.64822e-63	2.83038e-61
MXAN_RS01605	6174.89	4.81334	0.249671	19.2787	8.10229e-83	8.5802e-81
MXAN_RS01610	71.5555	1.74715	0.380789	4.58824	4.46991e-06	1.31382e-05
MXAN_RS01615	2828.68	1.73819	0.20089	8.65243	5.04161e-18	4.24303e-17
MXAN_RS01620	116.416	-0.298085	0.341498	-0.872875	0.382731	0.464169
MXAN_RS01625	17.5772	1.08743	0.642462	1.6926	0.0905312	0.133101
MXAN_RS01630	60.4661	2.63849	0.434758	6.06888	1.28806e-09	5.59896e-09
MXAN_RS01635	34.5689	2.0699	0.564636	3.6659	0.000246472	0.000580583
MXAN_RS01640	373.61	-0.551961	0.229397	-2.40614	0.016122	0.0279487
MXAN_RS01645	297.235	-0.416188	0.233723	-1.78069	0.0749636	0.112615
MXAN_RS01650	186.955	0.303317	0.25204	1.20345	0.228803	0.299617
MXAN_RS01655	20.8319	2.87395	0.715378	4.01739	5.88462e-05	0.000150609
MXAN_RS01660	509.317	0.634566	0.197688	3.20993	0.00132767	0.00278932
MXAN_RS01665	138.049	2.30789	0.315528	7.31437	2.58586e-13	1.52871e-12
MXAN_RS01670	993.344	-1.82225	0.19906	-9.15428	5.47217e-20	5.02957e-19
MXAN_RS01675	35.8776	0.267203	0.543913	0.491261	0.623242	0.696122
MXAN_RS01680	232.26	1.38158	0.323337	4.27289	1.92956e-05	5.23749e-05
MXAN_RS01685	1170.82	-2.16818	0.221687	-9.78037	1.3671e-22	1.45406e-21
MXAN_RS01690	4095.56	-0.932497	0.209845	-4.44373	8.84113e-06	2.5059e-05
MXAN_RS01695	509.522	0.186844	0.206199	0.906132	0.364866	0.446357
MXAN_RS01700	146.405	2.98628	0.350489	8.52032	1.5911e-17	1.28324e-16
MXAN_RS01705	1467.41	4.3255	0.990819	4.36558	1.26787e-05	3.52255e-05
MXAN_RS01710	28.2975	0.859229	0.517807	1.65936	0.097043	0.141479
MXAN_RS01715	194.086	-1.46061	0.336561	-4.33982	1.426e-05	3.932e-05
MXAN_RS01720	306.074	0.647093	0.219825	2.94368	0.0032434	0.00641742
MXAN_RS01725	168.25	-0.375396	0.273559	-1.37227	0.169981	0.232376
MXAN_RS01730	226.783	-0.434377	0.246151	-1.76468	0.0776176	0.115982
MXAN_RS01735	1356.8	-0.998794	0.285498	-3.49843	0.000468014	0.00105843
MXAN_RS01740	1780.62	-0.633227	0.20631	-3.0693	0.00214558	0.00437193
MXAN_RS01745	449.988	0.0358005	0.228676	0.156555	0.875595	0.904791
MXAN_RS01750	375.275	-0.349204	0.23136	-1.50935	0.131209	0.184943
MXAN_RS01755	3187.33	-0.134303	0.184372	-0.728435	0.466347	0.54811
MXAN_RS01760	1017.89	-2.12522	0.218447	-9.72879	2.27278e-22	2.38952e-21
MXAN_RS01765	1837.12	1.61127	0.186301	8.64877	5.20578e-18	4.36724e-17
MXAN_RS01770	8594.41	0.526115	0.189071	2.78264	0.00539187	0.010244
MXAN_RS01775	2142.32	0.820316	0.206589	3.97076	7.1643e-05	0.000181832
MXAN_RS01780	40635.8	0.845839	0.187234	4.51755	6.25595e-06	1.80609e-05
MXAN_RS01785	4665.03	0.29591	0.179581	1.64778	0.0993977	0.144623
MXAN_RS01790	2967.26	0.771447	0.22207	3.47389	0.000512966	0.00115579
MXAN_RS01795	110.438	2.03695	0.458799	4.43974	9.00674e-06	2.54889e-05
MXAN_RS01800	296.709	0.190757	1.09567	0.174101	0.861786	0.894422
MXAN_RS01805	102.552	1.23061	0.348094	3.53528	0.000407347	0.000930443
MXAN_RS01810	144.432	-0.304215	0.286168	-1.06306	0.287753	0.363647
MXAN_RS01815	226.062	-0.677521	0.235813	-2.87313	0.00406424	0.00790877
MXAN_RS01820	324.138	-0.0671722	0.231108	-0.290652	0.771317	0.822416
MXAN_RS01825	686.69	0.894454	0.247952	3.60736	0.000309329	0.000718229
MXAN_RS01830	643.651	1.48181	0.386933	3.82964	0.000128331	0.000314882
MXAN_RS01835	75.4502	0.76485	0.347771	2.19929	0.0278572	0.0460526
MXAN_RS01840	163.609	-0.616828	0.261729	-2.35674	0.0184361	0.0315986
MXAN_RS01845	364.812	0.0559678	0.228461	0.244977	0.806474	0.850841
MXAN_RS01850	843.09	0.534792	0.22761	2.34959	0.018794	0.0321206
MXAN_RS01855	501.55	0.15142	0.213519	0.709163	0.478223	0.559548
MXAN_RS01860	385.777	2.28971	0.246144	9.30232	1.37412e-20	1.30399e-19
MXAN_RS01865	5.24554	-1.23792	1.13432	-1.09133	0.275127	0.349992
MXAN_RS01870	4.96766	-3.38398	1.50617	-2.24675	0.024656	0.0412269
MXAN_RS01875	44.2346	0.00216343	0.45145	0.00479219	0.996176	0.997952
MXAN_RS01880	26.7078	-0.839685	0.530708	-1.5822	0.113605	0.162735
MXAN_RS01885	655.13	0.49717	0.284951	1.74476	0.0810266	0.120583
MXAN_RS01890	104.749	0.383406	0.31688	1.20994	0.226302	0.296715
MXAN_RS01895	3.27772	-2.71896	1.69789	-1.60137	0.109294	0.157145
MXAN_RS01900	161.239	-0.566272	0.268853	-2.10625	0.0351826	0.0568508
MXAN_RS01905	1364.08	1.09732	0.320631	3.42239	0.000620731	0.0013757
MXAN_RS01910	1760.04	0.462121	0.262457	1.76075	0.0782812	0.116878
MXAN_RS01915	69.9339	0.831489	0.365368	2.27576	0.0228605	0.0384586
MXAN_RS01920	72.1292	0.442923	0.352959	1.25489	0.20952	0.277399
MXAN_RS01925	1396.3	0.413556	0.186424	2.21837	0.0265298	0.0440576
MXAN_RS01930	721.401	0.409462	0.195664	2.09268	0.0363779	0.05864
MXAN_RS01935	1341.06	2.88648	0.250547	11.5207	1.03743e-30	1.64437e-29
MXAN_RS01940	57.6508	0.154015	0.374774	0.410954	0.681107	0.745141
MXAN_RS01945	1019.41	-4.14994	0.327167	-12.6845	7.20929e-37	1.52691e-35
MXAN_RS01950	4838.47	-2.72629	0.197702	-13.7899	2.93211e-43	8.29877e-42
MXAN_RS01955	3218.44	-2.06803	0.196441	-10.5275	6.4533e-26	8.10211e-25
MXAN_RS01960	5488.51	-2.94675	0.216008	-13.6419	2.25697e-42	6.0855e-41
MXAN_RS01965	4480.1	-2.80287	0.1777	-15.773	4.772e-56	2.24961e-54
MXAN_RS01970	3501.02	-2.22433	0.181121	-12.2809	1.14727e-34	2.17179e-33
MXAN_RS01975	80.598	1.62685	0.35053	4.64113	3.46517e-06	1.03011e-05
MXAN_RS01980	33.4025	1.29216	0.514464	2.51165	0.0120167	0.0214423
MXAN_RS01985	1.97156	-0.309053	1.75996	-0.175602	0.860607	0.893626
MXAN_RS01990	9.04778	1.3706	0.938517	1.46039	0.144182	0.200866
MXAN_RS01995	147.627	1.41795	0.313832	4.51818	6.23749e-06	1.80148e-05
MXAN_RS02000	903.135	0.554812	0.187191	2.96389	0.00303777	0.00603179
MXAN_RS02005	576.964	-2.51168	0.204095	-12.3065	8.3595e-35	1.59485e-33
MXAN_RS02010	5.2405	1.51222	1.25381	1.2061	0.227779	0.298436
MXAN_RS02015	296.856	0.240511	0.22834	1.0533	0.292203	0.368443
MXAN_RS02020	650.16	-2.21115	0.346688	-6.37792	1.79513e-10	8.38683e-10
MXAN_RS02025	100.77	2.83418	1.42529	1.9885	0.0467565	0.0732526
MXAN_RS02030	134.871	2.15384	1.23329	1.74641	0.080739	0.120179
MXAN_RS02035	53.1355	0.927846	0.398273	2.32968	0.0198232	0.0337249
MXAN_RS02040	450.678	1.80115	0.326883	5.51008	3.58663e-08	1.34122e-07
MXAN_RS02045	23.7328	1.62463	0.599718	2.70898	0.00674897	0.0126157
MXAN_RS02050	2257.64	1.20579	0.234852	5.13427	2.83248e-07	9.50952e-07
MXAN_RS02055	506.05	-1.58232	0.203905	-7.76006	8.48883e-15	5.5881e-14
MXAN_RS02060	78.2095	-1.93995	0.393017	-4.93604	7.97234e-07	2.52838e-06
MXAN_RS02065	13.6786	1.11114	0.797137	1.39391	0.163344	0.224521
MXAN_RS02070	2.81364	-1.16457	1.53085	-0.760732	0.446817	0.52907
MXAN_RS02080	361.108	1.10999	0.228662	4.85429	1.2082e-06	3.76794e-06
MXAN_RS02085	4.0623	0.63829	1.56725	0.407267	0.683812	0.747325
MXAN_RS02090	1005.73	1.31654	0.192919	6.82432	8.83411e-12	4.60091e-11
MXAN_RS02095	371.913	2.95124	0.297193	9.93037	3.07113e-23	3.3594e-22
MXAN_RS02100	89.3587	-0.165396	0.31935	-0.517915	0.604518	0.679362
MXAN_RS02105	89.2297	0.672842	0.340363	1.97683	0.0480603	0.0751824
MXAN_RS02110	211.915	0.832017	0.247037	3.36798	0.000757202	0.00165804
MXAN_RS02115	1962.38	2.3929	0.402113	5.95081	2.66818e-09	1.12826e-08
MXAN_RS02120	73.5959	0.992763	0.368544	2.69374	0.00706552	0.0131703
MXAN_RS02125	153.695	0.857024	0.26755	3.20322	0.00135898	0.00285018
MXAN_RS02130	132.12	0.719171	0.315501	2.27945	0.0226401	0.0381497
MXAN_RS02135	63.858	-1.06816	0.380224	-2.8093	0.00496499	0.00949008
MXAN_RS02140	21.3899	2.13671	0.663938	3.21824	0.0012898	0.00271444
MXAN_RS02145	32.4671	1.56746	0.51294	3.05583	0.00224435	0.00455794
MXAN_RS02150	1993.04	-2.67612	0.234443	-11.4148	3.52766e-30	5.49608e-29
MXAN_RS02155	108.504	-2.26588	0.345775	-6.55306	5.63706e-11	2.73325e-10
MXAN_RS02160	186.909	0.270213	0.318641	0.848016	0.396429	0.478083
MXAN_RS02165	335.941	-1.49717	0.267565	-5.59552	2.19963e-08	8.41061e-08
MXAN_RS02170	173.239	-0.87172	0.261729	-3.33061	0.000866546	0.00187666
MXAN_RS02175	423.811	-1.59206	0.209054	-7.61553	2.62612e-14	1.67006e-13
MXAN_RS02180	184.745	-0.376659	0.250232	-1.50524	0.132263	0.186124
MXAN_RS02185	119.471	0.876724	0.294671	2.97527	0.0029273	0.00583305
MXAN_RS02190	407.971	-0.348652	0.215665	-1.61664	0.105957	0.153009
MXAN_RS02195	1676.23	-0.813751	0.199724	-4.07437	4.61383e-05	0.000119508
MXAN_RS02200	1481.14	-0.335349	0.207149	-1.61888	0.105473	0.152401
MXAN_RS02205	2747.29	-0.852267	0.173283	-4.91834	8.72798e-07	2.75487e-06
MXAN_RS02210	21215.4	-2.53578	0.189035	-13.4143	4.98313e-41	1.24272e-39
MXAN_RS02215	15.3573	0.208652	0.689793	0.302485	0.762283	0.814684
MXAN_RS02220	2260.58	-2.28592	0.174757	-13.0805	4.25356e-39	9.71274e-38
MXAN_RS02225	419.181	-1.26797	0.221305	-5.72954	1.00702e-08	4.03194e-08
MXAN_RS02230	73.9389	0.916233	0.349171	2.62402	0.00868982	0.0159179
MXAN_RS02235	5785.08	2.07479	0.237627	8.73129	2.51795e-18	2.14436e-17
MXAN_RS02240	1105.7	1.02144	0.237784	4.29565	1.74183e-05	4.75441e-05
MXAN_RS02245	4234.78	0.0832754	0.212243	0.392358	0.694794	0.756836
MXAN_RS02250	2007.97	-0.212989	0.177176	-1.20214	0.229311	0.300229
MXAN_RS02255	2082.27	-0.243749	0.177931	-1.36991	0.170716	0.23312
MXAN_RS02260	629.254	0.590242	0.206048	2.86458	0.00417563	0.00809748
MXAN_RS02265	808.524	1.14864	0.188063	6.10774	1.01051e-09	4.41613e-09
MXAN_RS02270	646.412	2.3092	0.214462	10.7674	4.90672e-27	6.5188e-26
MXAN_RS02275	11.7622	-0.396095	0.749886	-0.528207	0.597355	0.672761
MXAN_RS02280	491.134	1.7468	0.250814	6.96454	3.29484e-12	1.77678e-11
MXAN_RS02285	334.553	0.0948714	0.223808	0.423896	0.671642	0.737222
MXAN_RS02290	1529.52	-0.774035	0.190915	-4.05435	5.02747e-05	0.000129808
MXAN_RS02295	2388.93	-0.717208	0.178471	-4.01863	5.85372e-05	0.000149871
MXAN_RS02300	281.612	0.893011	0.253497	3.52277	0.000427057	0.000971213
MXAN_RS02305	42.6407	-0.40037	0.425352	-0.941268	0.346567	0.426828
MXAN_RS02310	59.5602	2.54375	0.426579	5.96314	2.47434e-09	1.04994e-08
MXAN_RS02315	538.293	1.2827	0.208754	6.14455	8.01905e-10	3.5405e-09
MXAN_RS02320	795.638	0.062527	0.19806	0.315697	0.752232	0.805711
MXAN_RS02325	137.005	0.511437	0.273884	1.86735	0.0618529	0.0944335
MXAN_RS02330	37.6188	0.208657	0.446541	0.467273	0.640304	0.70997
MXAN_RS02335	300.836	-1.87441	0.25212	-7.43458	1.04901e-13	6.37169e-13
MXAN_RS02340	676.379	-0.0302269	0.199472	-0.151534	0.879554	0.907883
MXAN_RS02345	507.58	0.987512	0.21553	4.58178	4.61042e-06	1.3524e-05
MXAN_RS02350	227.574	-0.327428	0.24195	-1.35329	0.175963	0.238856
MXAN_RS02355	94.3493	0.94028	0.353704	2.65839	0.0078516	0.0145281
MXAN_RS02360	1183.29	2.24208	0.23198	9.66499	4.24668e-22	4.36434e-21
MXAN_RS02365	256.351	-0.259986	0.228528	-1.13766	0.255264	0.328846
MXAN_RS02370	494.805	0.541275	0.209358	2.58541	0.00972646	0.0176574
MXAN_RS02375	442.765	0.645689	0.205002	3.14968	0.00163452	0.00338917
MXAN_RS02380	145.397	-0.323049	0.286596	-1.12719	0.259661	0.333453
MXAN_RS02390	5.50267	-1.02723	1.15459	-0.889693	0.373631	0.455324
MXAN_RS02395	29.3788	-0.858225	0.514452	-1.66823	0.09527	0.139255
MXAN_RS02400	5.94755	0.486828	1.08341	0.44935	0.653179	0.722164
MXAN_RS02405	321.874	0.042677	0.263422	0.16201	0.871298	0.901398
MXAN_RS02410	512.487	0.483186	0.256731	1.88207	0.0598261	0.0917609
MXAN_RS02415	30.8191	2.14836	0.563335	3.81365	0.000136927	0.000334959
MXAN_RS02420	33.9066	-0.689873	0.470617	-1.46589	0.142678	0.198998
MXAN_RS02425	753.796	-0.745442	0.274746	-2.71321	0.00666359	0.0124625
MXAN_RS02430	21.5087	0.756148	0.626523	1.20689	0.227473	0.298089
MXAN_RS02440	35.2391	2.68393	0.543634	4.93701	7.93293e-07	2.51916e-06
MXAN_RS02445	7308.68	1.87845	0.174257	10.7798	4.28972e-27	5.71989e-26
MXAN_RS02450	15.2145	-0.0415389	0.708897	-0.0585965	0.953273	0.966366
MXAN_RS02455	35.1902	-0.608246	0.45713	-1.33058	0.183329	0.247384
MXAN_RS02460	946.106	-0.534281	0.239591	-2.22997	0.0257494	0.0428883
MXAN_RS02465	99.3989	-1.26112	0.327274	-3.8534	0.000116489	0.000287952
MXAN_RS02470	5602.93	-4.10713	0.212864	-19.2946	5.96167e-83	6.50178e-81
MXAN_RS02475	1.24003	0.258619	2.17534	0.118887	0.905365	0.926931
MXAN_RS02480	154.756	0.404123	0.292748	1.38045	0.167449	0.229215
MXAN_RS02485	68.5336	0.746611	0.363559	2.05362	0.0400125	0.0638366
MXAN_RS02490	61.5729	-0.802625	0.374109	-2.14543	0.0319183	0.0521061
MXAN_RS02495	2139.43	-0.280062	0.211751	-1.3226	0.185968	0.250436
MXAN_RS02500	75.4237	-0.515487	0.383122	-1.34549	0.178466	0.241715
MXAN_RS02505	1271.46	-0.515385	0.184424	-2.79457	0.00519689	0.00990188
MXAN_RS02510	288.253	0.837001	0.231636	3.61343	0.000302168	0.000702943
MXAN_RS02515	1252.28	-0.307041	0.178334	-1.72172	0.08512	0.12588
MXAN_RS02520	184.859	-0.079452	0.25283	-0.314251	0.75333	0.806533
MXAN_RS02525	5197.77	-2.45817	0.208761	-11.775	5.24931e-32	8.83795e-31
MXAN_RS02535	3467.25	2.04207	0.346998	5.88494	3.98189e-09	1.65693e-08
MXAN_RS02540	3961.64	2.21634	0.239891	9.23895	2.48928e-20	2.31709e-19
MXAN_RS02545	1460.24	3.7943	0.706066	5.37387	7.70641e-08	2.76033e-07
MXAN_RS02550	376.101	3.81235	0.357269	10.6708	1.3941e-26	1.80936e-25
MXAN_RS02555	537.84	4.23951	0.29698	14.2754	3.11496e-46	9.93929e-45
MXAN_RS02560	422.737	0.54807	0.292949	1.87087	0.0613632	0.0937643
MXAN_RS02565	1735.37	-1.0614	0.174042	-6.09855	1.07034e-09	4.67484e-09
MXAN_RS02570	633.751	-1.86028	0.29124	-6.38746	1.68667e-10	7.9054e-10
MXAN_RS02575	941.624	-1.02449	0.222094	-4.61287	3.9714e-06	1.17486e-05
MXAN_RS02580	8058.74	-1.11341	0.180226	-6.17785	6.49815e-10	2.88469e-09
MXAN_RS02585	948.117	-0.403043	0.182003	-2.21448	0.0267957	0.0444487
MXAN_RS02590	805.577	1.94153	0.393138	4.93855	7.87046e-07	2.50119e-06
MXAN_RS02595	457.658	-0.51901	0.22066	-2.35209	0.0186684	0.0319312
MXAN_RS02600	10.6165	0.115275	0.795821	0.14485	0.884829	0.912039
MXAN_RS02605	441.868	0.868714	0.216615	4.0104	6.06157e-05	0.000154975
MXAN_RS02610	31559	0.430419	0.164853	2.61092	0.00902993	0.0165037
MXAN_RS02615	237.789	1.24149	0.295339	4.20361	2.62694e-05	7.02086e-05
MXAN_RS02620	553.515	0.833876	0.196003	4.25441	2.09604e-05	5.66497e-05
MXAN_RS02625	3419.09	1.70764	0.317834	5.37275	7.75458e-08	2.77079e-07
MXAN_RS02630	388.26	0.0393668	0.243468	0.161692	0.871549	0.90153
MXAN_RS02635	4839.58	-0.359712	0.165648	-2.17154	0.0298903	0.0491137
MXAN_RS02640	308.671	0.962491	0.28258	3.40608	0.00065902	0.00145482
MXAN_RS02645	9396.66	1.13293	0.223012	5.08014	3.77155e-07	1.24757e-06
MXAN_RS02650	364.276	0.486675	0.234385	2.07639	0.0378576	0.0606936
MXAN_RS02655	409.332	0.110462	0.335724	0.329025	0.742137	0.797001
MXAN_RS02660	1451.25	-1.88044	0.181208	-10.3773	3.14681e-25	3.84511e-24
MXAN_RS02665	129.376	1.72391	0.305035	5.6515	1.59049e-08	6.18835e-08
MXAN_RS02670	24.2721	1.24168	0.584749	2.12345	0.0337163	0.0546654
MXAN_RS02675	20.8989	2.53381	0.67875	3.73305	0.000189172	0.000453356
MXAN_RS02680	494.986	-0.723939	0.253093	-2.86037	0.00423151	0.00819715
MXAN_RS02685	1202.15	-1.8226	0.179714	-10.1417	3.60912e-24	4.186e-23
MXAN_RS02690	1028.65	-0.568325	0.193309	-2.93998	0.00328234	0.00648568
MXAN_RS02695	31.5317	-1.42023	0.498674	-2.84802	0.00439917	0.00849716
MXAN_RS02700	37.5819	-0.570268	0.466762	-1.22175	0.221801	0.291494
MXAN_RS02705	17.7658	-1.70898	0.667085	-2.56186	0.0104114	0.0187936
MXAN_RS02710	41.372	0.166611	0.430592	0.386936	0.698804	0.759958
MXAN_RS02715	10965.6	-2.71366	0.207172	-13.0986	3.35468e-39	7.73271e-38
MXAN_RS02720	100.318	-0.145479	0.353496	-0.411542	0.680675	0.744899
MXAN_RS02725	871.04	-0.4352	0.198296	-2.1947	0.0281854	0.0465111
MXAN_RS02730	475.824	-0.952925	0.219628	-4.33881	1.43258e-05	3.94715e-05
MXAN_RS02735	545.245	0.354922	0.350684	1.01209	0.311497	0.389412
MXAN_RS02740	297.537	0.37081	0.23625	1.56957	0.116516	0.166448
MXAN_RS02745	49.5294	1.01837	0.443713	2.2951	0.0217272	0.0367331
MXAN_RS02750	235.436	1.42148	0.253625	5.60466	2.08665e-08	7.99116e-08
MXAN_RS02755	26.6528	1.51042	0.567168	2.66309	0.00774273	0.0143485
MXAN_RS02765	25.6825	0.428743	0.53338	0.803822	0.4215	0.504406
MXAN_RS02770	13.8451	0.545251	0.703514	0.775039	0.438316	0.520692
MXAN_RS02775	6.99186	2.45427	1.22336	2.00617	0.0448378	0.0705339
MXAN_RS02780	4284.74	-1.80599	0.185468	-9.7375	2.0863e-22	2.20298e-21
MXAN_RS02785	7.58055	1.30418	1.05081	1.24111	0.214564	0.283153
MXAN_RS02790	478.602	-2.56501	0.319271	-8.03395	9.43802e-16	6.67605e-15
MXAN_RS02805	21.1216	-0.00528333	0.579066	-0.00912387	0.99272	0.995308
MXAN_RS02810	86.0219	0.347698	0.356731	0.974679	0.329719	0.408626
MXAN_RS02815	30271.6	-1.91055	0.182284	-10.4812	1.05413e-25	1.30996e-24
MXAN_RS02820	424.902	-1.9652	0.235546	-8.34317	7.23255e-17	5.54546e-16
MXAN_RS02825	38.4541	-1.27375	0.460107	-2.76837	0.00563367	0.0106701
MXAN_RS02830	655.568	-2.03495	0.221916	-9.16993	4.73329e-20	4.36143e-19
MXAN_RS02835	2276.14	-2.22544	0.195185	-11.4017	4.09889e-30	6.35893e-29
MXAN_RS02840	142.462	-1.56302	0.297147	-5.26009	1.43985e-07	5.00372e-07
MXAN_RS02845	29075.8	0.743999	0.186024	3.99947	6.34847e-05	0.000161914
MXAN_RS02850	280.658	-0.0476466	0.285005	-0.167178	0.86723	0.898145
MXAN_RS02855	10.2705	0.0465364	0.845541	0.0550375	0.956109	0.968569
MXAN_RS02860	24.9664	-0.836182	0.566691	-1.47555	0.140064	0.195763
MXAN_RS02865	16.2014	-0.528852	0.647075	-0.817297	0.413759	0.496117
MXAN_RS02870	262.928	3.17735	0.292037	10.8799	1.43655e-27	1.95837e-26
MXAN_RS02875	6.32361	0.508575	1.13615	0.447632	0.654419	0.723206
MXAN_RS02880	437.144	1.75837	0.319208	5.50853	3.61839e-08	1.35103e-07
MXAN_RS02885	143.472	1.69065	0.320443	5.27597	1.32054e-07	4.61683e-07
MXAN_RS02890	301.368	1.20079	0.252562	4.75446	1.98974e-06	6.06298e-06
MXAN_RS02895	554.965	1.2648	0.256813	4.925	8.43603e-07	2.66696e-06
MXAN_RS02900	1104.62	0.716787	0.267252	2.68207	0.0073169	0.0136042
MXAN_RS02910	51.2941	-2.08957	0.421602	-4.95627	7.18586e-07	2.29389e-06
MXAN_RS02915	80.7622	-2.29335	0.361341	-6.34679	2.19861e-10	1.01743e-09
MXAN_RS02920	995.465	-1.17608	0.203956	-5.76632	8.10213e-09	3.27809e-08
MXAN_RS02925	338.619	0.707633	0.242399	2.91929	0.00350829	0.00688745
MXAN_RS02930	569.88	1.26977	0.267792	4.74162	2.12014e-06	6.4442e-06
MXAN_RS02935	287.943	-0.773953	0.250866	-3.08513	0.00203464	0.00416329
MXAN_RS02940	536.281	-1.99009	0.260383	-7.64291	2.12366e-14	1.35881e-13
MXAN_RS02945	730.005	0.317166	0.248665	1.27547	0.202141	0.268994
MXAN_RS02950	125.898	0.588365	0.289494	2.0324	0.0421137	0.0667516
MXAN_RS02955	153.236	0.85872	0.269341	3.18823	0.00143148	0.00299109
MXAN_RS02960	596.549	2.48118	0.292674	8.47762	2.29855e-17	1.82957e-16
MXAN_RS02965	136.763	1.3382	0.316724	4.22512	2.38811e-05	6.42722e-05
MXAN_RS02970	1981.27	0.947089	0.182669	5.18473	2.16328e-07	7.36583e-07
MXAN_RS02975	1006.89	2.62364	0.239281	10.9647	5.64824e-28	8.01391e-27
MXAN_RS02980	1011.07	4.34837	0.305059	14.2542	4.22227e-46	1.32983e-44
MXAN_RS02985	315.197	0.0848644	0.218907	0.387673	0.698258	0.759704
MXAN_RS02990	631.944	2.11362	0.328688	6.43046	1.27218e-10	6.03232e-10
MXAN_RS02995	633.646	0.679679	0.205961	3.30004	0.000966727	0.00207945
MXAN_RS03000	1554.01	1.11204	0.197587	5.62809	1.82213e-08	7.01861e-08
MXAN_RS03005	12.7496	1.52323	0.805146	1.89187	0.0585087	0.0898157
MXAN_RS03010	96.367	-1.01257	0.354912	-2.85302	0.00433055	0.00838012
MXAN_RS03015	227.361	-0.0746547	0.234024	-0.319004	0.749723	0.803967
MXAN_RS03020	3314.74	-2.307	0.190153	-12.1324	7.11671e-34	1.31318e-32
MXAN_RS03025	150.639	1.74505	0.291415	5.98819	2.12192e-09	9.07248e-09
MXAN_RS03030	294.733	0.558697	0.233632	2.39136	0.0167863	0.0289628
MXAN_RS03035	763.934	0.337129	0.210646	1.60045	0.109499	0.157384
MXAN_RS03040	1409.26	-0.137755	0.199316	-0.691136	0.48948	0.570247
MXAN_RS03045	134.457	0.685188	0.277871	2.46585	0.0136688	0.0240148
MXAN_RS03050	21.4493	1.34188	0.620864	2.16131	0.0306712	0.0502274
MXAN_RS03055	12.9302	4.45943	1.24497	3.58197	0.000341014	0.000786052
MXAN_RS03060	60.7118	1.59344	0.617468	2.5806	0.00986286	0.0178873
MXAN_RS03065	273.336	0.186761	0.227803	0.819836	0.41231	0.494704
MXAN_RS03070	449.669	1.09677	0.250648	4.37575	1.21017e-05	3.37508e-05
MXAN_RS03075	543.149	-0.18152	0.204557	-0.88738	0.374874	0.45623
MXAN_RS03080	2222.58	-0.864555	0.188141	-4.59524	4.32254e-06	1.27153e-05
MXAN_RS03085	1387.27	-0.53024	0.177612	-2.98539	0.0028322	0.00565589
MXAN_RS03090	1002.33	0.0582011	0.244515	0.238027	0.81186	0.854301
MXAN_RS03095	80.9221	-1.12461	0.336309	-3.34397	0.000825879	0.00179337
MXAN_RS03100	70.2196	-1.62601	0.371379	-4.37829	1.19613e-05	3.33974e-05
MXAN_RS03105	349.294	0.408787	0.271447	1.50596	0.132079	0.185954
MXAN_RS03110	2028.7	2.56244	0.262767	9.75176	1.81297e-22	1.91991e-21
MXAN_RS03115	291.286	2.8994	0.854381	3.39356	0.000689894	0.00151793
MXAN_RS03120	110.774	-0.80788	0.293646	-2.7512	0.00593768	0.0112052
MXAN_RS03125	1013.47	0.575938	0.278925	2.06485	0.0389373	0.0622707
MXAN_RS03130	442.792	1.23596	0.27679	4.46532	7.99499e-06	2.28112e-05
MXAN_RS03135	380.07	1.66609	0.286751	5.81024	6.23852e-09	2.5438e-08
MXAN_RS03140	1799.05	1.65548	0.239035	6.92568	4.33875e-12	2.31579e-11
MXAN_RS03145	326.985	1.56367	0.242933	6.43662	1.22163e-10	5.80018e-10
MXAN_RS03150	99.003	-0.877259	0.303877	-2.88688	0.00389077	0.00758331
MXAN_RS03155	324.496	-1.37129	0.288636	-4.75092	2.02493e-06	6.16763e-06
MXAN_RS03160	593.129	0.136603	0.208559	0.654984	0.512478	0.593075
MXAN_RS03165	112.001	-0.92605	0.349623	-2.64871	0.00807994	0.0149159
MXAN_RS03170	354.277	-0.000986273	0.238287	-0.00413901	0.996698	0.998134
MXAN_RS03175	1107.63	-1.71009	0.192511	-8.88306	6.50432e-19	5.71239e-18
MXAN_RS03180	3061.66	-0.882835	0.180111	-4.90161	9.50525e-07	2.98731e-06
MXAN_RS03185	2906.62	0.574467	0.175488	3.27353	0.00106212	0.00227085
MXAN_RS03190	4441.89	-0.619672	0.173395	-3.57377	0.000351884	0.000809832
MXAN_RS03195	862.72	1.63196	0.215575	7.57025	3.72496e-14	2.34035e-13
MXAN_RS03200	758.688	1.98783	0.30317	6.55681	5.49708e-11	2.67069e-10
MXAN_RS03205	1030.51	0.803293	0.192917	4.16392	3.12826e-05	8.27296e-05
MXAN_RS03210	549.071	-0.446685	0.198751	-2.24746	0.0246104	0.0411789
MXAN_RS03215	181.19	-2.75247	0.277371	-9.9234	3.29334e-23	3.58636e-22
MXAN_RS03220	354.782	-0.17444	0.424216	-0.411205	0.680922	0.745058
MXAN_RS03225	470.615	0.389591	0.362624	1.07437	0.282659	0.357953
MXAN_RS03230	1250.99	0.499436	0.283391	1.76235	0.0780095	0.116496
MXAN_RS03235	86.8966	0.772084	0.328717	2.34878	0.0188351	0.0321561
MXAN_RS03240	39.0312	0.115745	0.565943	0.204517	0.83795	0.875576
MXAN_RS03245	4767.71	1.37483	0.235809	5.83029	5.53325e-09	2.27526e-08
MXAN_RS03250	61.2901	0.321496	0.442578	0.726417	0.467583	0.549297
MXAN_RS03255	7071.49	-1.03476	0.182717	-5.66316	1.48609e-08	5.81933e-08
MXAN_RS03260	111.35	2.04361	0.321464	6.3572	2.05466e-10	9.53837e-10
MXAN_RS03265	12.7256	2.22417	0.846166	2.62853	0.00857556	0.0157362
MXAN_RS03270	179.872	-0.864724	0.25201	-3.43131	0.000600676	0.00133612
MXAN_RS03275	87.8874	-0.519792	0.32861	-1.58179	0.113697	0.162803
MXAN_RS03280	2431.3	1.08516	0.197554	5.49296	3.95245e-08	1.46825e-07
MXAN_RS03285	9249.23	1.38914	0.250728	5.54042	3.01754e-08	1.13773e-07
MXAN_RS03290	4776.57	4.37909	0.770267	5.68516	1.30692e-08	5.13974e-08
MXAN_RS03295	934.238	-0.38435	0.25535	-1.50519	0.132276	0.186124
MXAN_RS03300	134.985	0.455083	0.299356	1.52021	0.128459	0.181454
MXAN_RS03305	292.042	2.62497	0.249504	10.5207	6.93203e-26	8.67334e-25
MXAN_RS03310	4022.78	3.76391	0.184121	20.4426	6.9971e-93	1.08783e-90
MXAN_RS03315	351.003	2.31657	0.238773	9.70197	2.9574e-22	3.09595e-21
MXAN_RS03320	361.551	2.56712	0.248929	10.3127	6.17614e-25	7.47169e-24
MXAN_RS03325	215.485	2.86695	0.319373	8.97681	2.78722e-19	2.48066e-18
MXAN_RS03330	1506.04	2.45374	0.198729	12.3472	5.04668e-35	9.75558e-34
MXAN_RS03335	482.205	2.03681	0.218526	9.32066	1.15621e-20	1.10149e-19
MXAN_RS03340	760.282	0.890444	0.201228	4.42506	9.6414e-06	2.72112e-05
MXAN_RS03345	952.018	3.22881	0.247008	13.0717	4.77999e-39	1.08808e-37
MXAN_RS03350	44.188	2.63844	0.497568	5.30267	1.14122e-07	4.03038e-07
MXAN_RS03355	2175.97	0.955919	0.190669	5.01351	5.34451e-07	1.73643e-06
MXAN_RS03360	1022.08	2.60942	0.205708	12.685	7.15849e-37	1.52499e-35
MXAN_RS03365	1973.72	3.25761	0.185973	17.5166	1.07037e-68	7.90019e-67
MXAN_RS03370	18.4392	0.926241	0.641216	1.44451	0.148596	0.206503
MXAN_RS03375	200.62	0.832031	0.291392	2.85536	0.0042988	0.00832088
MXAN_RS03380	475.396	1.02293	0.208413	4.9082	9.19184e-07	2.89379e-06
MXAN_RS03385	23.5676	0.35886	0.546571	0.656567	0.51146	0.59199
MXAN_RS03390	21.3896	1.78333	0.630408	2.82886	0.00467146	0.00897565
MXAN_RS03395	264.37	3.71462	0.470809	7.88986	3.02518e-15	2.0582e-14
MXAN_RS03400	2034.43	0.159377	0.178569	0.89252	0.372114	0.454006
MXAN_RS03405	203.867	-0.656792	0.273707	-2.39961	0.0164124	0.028378
MXAN_RS03410	8.41427	2.35891	1.0436	2.26036	0.023799	0.0398944
MXAN_RS03415	43.2128	2.2178	0.487555	4.54883	5.39446e-06	1.56854e-05
MXAN_RS03420	66.5751	1.4693	0.371759	3.9523	7.74023e-05	0.000196041
MXAN_RS03425	8.49195	1.26803	0.933259	1.35871	0.174239	0.236868
MXAN_RS03430	1098.39	-0.461749	0.196891	-2.3452	0.019017	0.0324332
MXAN_RS03435	349.428	0.20101	0.27318	0.735815	0.461843	0.544305
MXAN_RS03440	336.824	1.18253	0.233073	5.07363	3.90297e-07	1.28929e-06
MXAN_RS03445	20691.9	0.482947	0.240584	2.0074	0.0447076	0.0703442
MXAN_RS03450	693.843	0.75982	0.19268	3.94343	8.0323e-05	0.000203016
MXAN_RS03455	735.147	1.04578	0.193159	5.4141	6.15963e-08	2.23589e-07
MXAN_RS03460	1658.85	1.42219	0.1758	8.08982	5.97542e-16	4.28063e-15
MXAN_RS03465	361.498	1.29846	0.214824	6.04429	1.50069e-09	6.5039e-09
MXAN_RS03470	73.7838	1.94498	0.374568	5.19259	2.07393e-07	7.08142e-07
MXAN_RS03475	116.014	1.71088	0.30318	5.6431	1.67018e-08	6.47083e-08
MXAN_RS03480	2145.74	0.835444	0.241312	3.4621	0.000535988	0.00120469
MXAN_RS03485	827.013	0.549269	0.196261	2.79866	0.00513148	0.00978745
MXAN_RS03490	178.339	1.58874	0.280892	5.65607	1.54878e-08	6.04215e-08
MXAN_RS03495	13460.9	3.04463	0.180444	16.873	7.11407e-64	4.44295e-62
MXAN_RS03500	859.363	3.98475	0.287601	13.8551	1.18419e-43	3.40663e-42
MXAN_RS03505	698.543	1.42188	0.2015	7.0565	1.70744e-12	9.43027e-12
MXAN_RS03510	99.795	-0.328163	0.344155	-0.953531	0.340321	0.420126
MXAN_RS03515	574.243	0.913918	0.202673	4.50932	6.50362e-06	1.87537e-05
MXAN_RS03520	1275.45	1.86699	0.185031	10.0901	6.10952e-24	7.04136e-23
MXAN_RS03525	244.518	2.13856	1.08832	1.96501	0.0494135	0.0770846
MXAN_RS03530	372.83	2.04159	1.23805	1.64904	0.0991401	0.144282
MXAN_RS03535	1047.29	0.2979	0.267512	1.1136	0.265453	0.339636
MXAN_RS03540	3257.14	-0.184965	0.171181	-1.08052	0.279909	0.355185
MXAN_RS03545	1741.74	-0.417378	0.178691	-2.33576	0.0195039	0.0332125
MXAN_RS03550	620.227	-0.816113	0.91711	-0.889874	0.373533	0.455281
MXAN_RS03555	62.9126	1.99464	0.407917	4.88982	1.00927e-06	3.16106e-06
MXAN_RS03560	2254.61	-0.2496	0.179768	-1.38845	0.164999	0.226412
MXAN_RS03565	296.158	-0.241872	0.228305	-1.05942	0.289407	0.365549
MXAN_RS03570	329.205	0.0895383	0.236091	0.379253	0.7045	0.764446
MXAN_RS03575	252.832	0.385137	0.275002	1.40049	0.161368	0.222014
MXAN_RS03580	65.3982	0.142055	0.401259	0.354023	0.723321	0.781042
MXAN_RS03585	996.602	-1.18918	0.186586	-6.37335	1.8494e-10	8.61833e-10
MXAN_RS03590	1252.84	-1.12284	0.203272	-5.52383	3.31687e-08	1.2448e-07
MXAN_RS03595	22.77	0.259407	0.553891	0.468336	0.639545	0.709343
MXAN_RS03600	351.723	-0.273069	0.219211	-1.24569	0.212878	0.28129
MXAN_RS03605	139.699	3.91648	0.367789	10.6487	1.76815e-26	2.27463e-25
MXAN_RS03610	160.848	-1.91044	0.35439	-5.39079	7.01472e-08	2.53119e-07
MXAN_RS03615	46.1841	1.41123	0.435773	3.23846	0.00120178	0.00254976
MXAN_RS03620	1119.9	-0.531126	0.193849	-2.7399	0.00614579	0.0115614
MXAN_RS03625	4378.99	-0.277378	0.17346	-1.59909	0.1098	0.157718
MXAN_RS03630	1081.76	-0.00113305	0.178078	-0.00636265	0.994923	0.99697
MXAN_RS03635	354.798	0.30897	0.211187	1.46302	0.143462	0.200014
MXAN_RS03640	647.351	-0.629865	0.207442	-3.03635	0.00239465	0.00484432
MXAN_RS03645	1230.82	0.467333	0.182645	2.5587	0.0105064	0.0189416
MXAN_RS03650	1538.73	-0.755113	0.191509	-3.94296	8.0481e-05	0.000203345
MXAN_RS03655	681.097	0.223633	0.196306	1.13921	0.254617	0.328213
MXAN_RS03660	1261.29	0.543508	0.183949	2.95467	0.00313008	0.0062016
MXAN_RS03665	742.033	-0.467589	0.234485	-1.99411	0.0461396	0.0723947
MXAN_RS03670	330.834	-0.63684	0.222721	-2.85936	0.00424495	0.008221
MXAN_RS03675	1616.43	-0.753998	0.18299	-4.12043	3.78173e-05	9.88662e-05
MXAN_RS03680	928.876	-0.266287	0.200871	-1.32566	0.184952	0.249298
MXAN_RS03685	188.41	0.470425	0.262784	1.79016	0.0734289	0.110559
MXAN_RS03690	734.181	1.14174	0.196491	5.81065	6.22307e-09	2.53891e-08
MXAN_RS03695	9544.63	-1.14007	0.211454	-5.39156	6.98489e-08	2.52291e-07
MXAN_RS03700	70.0167	-0.384797	0.356179	-1.08035	0.279987	0.355185
MXAN_RS03705	553.483	0.479603	0.218091	2.19909	0.0278712	0.0460654
MXAN_RS03710	89.7296	0.0909946	0.323945	0.280895	0.778791	0.828691
MXAN_RS03715	3013.56	-0.036991	0.213666	-0.173126	0.862552	0.894884
MXAN_RS03720	625.442	1.43067	0.214697	6.66369	2.67036e-11	1.33281e-10
MXAN_RS03725	204.1	-1.2982	0.249062	-5.21238	1.86431e-07	6.40157e-07
MXAN_RS03730	261.994	2.13207	0.24252	8.7913	1.47837e-18	1.27387e-17
MXAN_RS03735	96.4173	-0.0874655	0.306994	-0.284909	0.775714	0.826438
MXAN_RS03740	297.035	0.241183	0.250156	0.964132	0.33498	0.414513
MXAN_RS03745	675.949	-0.508505	0.207542	-2.45013	0.0142803	0.0249992
MXAN_RS03750	90.3567	-0.851989	0.361379	-2.3576	0.0183933	0.0315344
MXAN_RS03755	21.4748	0.685246	0.59925	1.1435	0.252829	0.326631
MXAN_RS03760	15.3755	0.475183	0.694026	0.684676	0.493548	0.574352
MXAN_RS03765	15.8603	0.539027	0.683554	0.788566	0.430366	0.512999
MXAN_RS03770	34.9463	1.30662	0.479503	2.72496	0.00643098	0.0120459
MXAN_RS03775	142.253	-1.66607	0.290234	-5.74045	9.4428e-09	3.7953e-08
MXAN_RS03780	462.006	-0.0129217	0.255046	-0.0506639	0.959593	0.97156
MXAN_RS03785	182.554	1.15621	0.348347	3.31914	0.000902961	0.00194917
MXAN_RS03790	383.518	-1.28022	0.216355	-5.91721	3.27445e-09	1.37429e-08
MXAN_RS03795	656.645	-2.12291	0.223458	-9.50024	2.09408e-21	2.08751e-20
MXAN_RS03800	2529.19	0.994325	0.196778	5.05303	4.34852e-07	1.42688e-06
MXAN_RS03805	828.26	-1.53247	0.200189	-7.65511	1.93147e-14	1.24018e-13
MXAN_RS03810	495.279	-1.38017	0.203318	-6.78824	1.13511e-11	5.87413e-11
MXAN_RS03815	1450.37	-0.0617765	0.208664	-0.296057	0.767186	0.818967
MXAN_RS03820	87.6014	-1.2689	0.323776	-3.91906	8.88951e-05	0.000222986
MXAN_RS03825	46.1147	1.20432	0.461193	2.61131	0.00901956	0.0164888
MXAN_RS03830	55.5323	0.218326	0.408762	0.534116	0.593261	0.668666
MXAN_RS03835	348.194	0.801637	0.233108	3.4389	0.000584074	0.00130315
MXAN_RS03840	308.404	4.30635	0.381727	11.2812	1.62424e-29	2.46743e-28
MXAN_RS03845	23.5551	1.68137	0.586585	2.86637	0.00415209	0.00805825
MXAN_RS03850	31.5557	1.01834	0.501602	2.03018	0.0423386	0.0670209
MXAN_RS03855	24.6198	3.30597	0.710124	4.65548	3.23228e-06	9.65194e-06
MXAN_RS03860	95.2082	0.936632	0.314223	2.98079	0.0028751	0.00573842
MXAN_RS03870	1247.87	-0.138298	0.183628	-0.75314	0.451366	0.53385
MXAN_RS03875	15401.9	0.532453	0.164718	3.23252	0.00122702	0.00259805
MXAN_RS03880	217.835	1.69843	0.25015	6.78964	1.12416e-11	5.82157e-11
MXAN_RS03885	96.3156	3.3178	0.411912	8.05464	7.97106e-16	5.67685e-15
MXAN_RS03890	18.9938	1.81545	0.652362	2.78289	0.00538764	0.0102386
MXAN_RS03895	1117.96	2.40202	0.190333	12.6201	1.63639e-36	3.41632e-35
MXAN_RS03900	10.4573	3.52833	1.11152	3.17432	0.00150186	0.00312919
MXAN_RS03905	1563.05	-0.719161	0.194849	-3.69086	0.000223497	0.000529537
MXAN_RS03910	150.087	-1.42378	0.274666	-5.18367	2.17557e-07	7.40424e-07
MXAN_RS03915	1199.18	0.749682	0.183704	4.08092	4.48585e-05	0.000116358
MXAN_RS03920	741.821	1.12388	0.197763	5.68297	1.32377e-08	5.20322e-08
MXAN_RS03925	2568.06	3.65303	0.240579	15.1843	4.48997e-52	1.78305e-50
MXAN_RS03930	405.531	0.900071	0.225612	3.98946	6.6225e-05	0.000168432
MXAN_RS03935	394.822	-0.472336	0.212712	-2.22054	0.0263823	0.0438555
MXAN_RS03940	274.404	-1.81577	0.249266	-7.28447	3.22935e-13	1.89229e-12
MXAN_RS03945	209.405	-2.32731	0.341569	-6.81359	9.51922e-12	4.94715e-11
MXAN_RS03950	38.6016	-1.75651	0.465816	-3.77082	0.000162709	0.00039329
MXAN_RS03955	701.596	-0.980581	0.19888	-4.93052	8.20106e-07	2.59529e-06
MXAN_RS03960	548.445	-1.48103	0.20598	-7.19016	6.4717e-13	3.70601e-12
MXAN_RS03965	395.093	0.0993328	0.219769	0.451986	0.651279	0.720501
MXAN_RS03970	512.712	-1.46635	0.213677	-6.86248	6.76744e-12	3.55753e-11
MXAN_RS03975	168.65	-1.0597	0.306815	-3.45388	0.000552591	0.00123869
MXAN_RS03980	11.6844	2.33221	0.884019	2.63819	0.00833506	0.0153489
MXAN_RS03985	58.7002	0.80591	0.428863	1.87918	0.0602201	0.0922878
MXAN_RS03990	224.368	-2.15976	0.257823	-8.37693	5.43266e-17	4.20959e-16
MXAN_RS03995	82.8073	-1.44281	0.341342	-4.22689	2.36943e-05	6.3793e-05
MXAN_RS04000	45.047	-0.900871	0.502361	-1.79327	0.0729292	0.109875
MXAN_RS04005	438.949	1.23709	0.208509	5.93304	2.97378e-09	1.25386e-08
MXAN_RS04010	157.671	1.61443	0.302818	5.33135	9.74847e-08	3.46291e-07
MXAN_RS04015	32.4195	0.175992	0.481411	0.365574	0.714683	0.773543
MXAN_RS04020	158.903	-1.14463	0.311948	-3.66928	0.000243232	0.000573693
MXAN_RS04025	125.236	-0.945427	0.31195	-3.0307	0.00243989	0.00492766
MXAN_RS04030	121.104	-0.623959	0.301226	-2.07139	0.0383219	0.0613537
MXAN_RS04035	112.66	-1.21753	0.354849	-3.43111	0.000601118	0.00133628
MXAN_RS04040	1946.28	0.497729	0.235926	2.10968	0.0348859	0.0564088
MXAN_RS04045	442.665	-0.0484324	0.201411	-0.240465	0.80997	0.853294
MXAN_RS04050	295.142	-1.57565	0.226435	-6.9585	3.4392e-12	1.84781e-11
MXAN_RS04055	6.60727	1.5137	1.07035	1.41421	0.157301	0.217072
MXAN_RS04060	360.195	-0.116106	0.225713	-0.514394	0.606976	0.681601
MXAN_RS04065	670.254	0.413325	0.191087	2.16302	0.0305397	0.0500631
MXAN_RS04070	63.9146	3.43734	0.503287	6.82978	8.50459e-12	4.44196e-11
MXAN_RS04075	1307.35	1.50479	0.226113	6.65503	2.83245e-11	1.41178e-10
MXAN_RS04080	999.777	-1.1111	0.192331	-5.77705	7.60215e-09	3.08777e-08
MXAN_RS04085	3995.71	-1.25645	0.204931	-6.13107	8.72924e-10	3.83857e-09
MXAN_RS04090	2004.24	1.08031	0.228624	4.72528	2.298e-06	6.96164e-06
MXAN_RS04095	3039.34	-1.36736	0.18121	-7.54572	4.4981e-14	2.81401e-13
MXAN_RS04100	1100.49	-0.872646	0.202017	-4.31967	1.5626e-05	4.286e-05
MXAN_RS04105	298.216	-0.56242	0.223186	-2.51996	0.0117368	0.0209786
MXAN_RS04110	591.391	-5.52328	0.283138	-19.5074	9.49686e-85	1.10148e-82
MXAN_RS04115	11.5997	0.432718	0.812657	0.532472	0.594399	0.669845
MXAN_RS04120	588.571	0.153114	0.308894	0.495685	0.620117	0.693585
MXAN_RS04125	407.393	2.02505	0.313271	6.46423	1.01817e-10	4.85623e-10
MXAN_RS04130	412.012	1.33925	0.398541	3.36038	0.000778355	0.00169774
MXAN_RS04135	1117.77	-0.94803	0.192937	-4.91368	8.93834e-07	2.81641e-06
MXAN_RS04140	1582.84	-0.761336	0.220579	-3.45153	0.00055742	0.00124788
MXAN_RS04145	1648.5	-0.8628	0.210489	-4.09902	4.14903e-05	0.000108043
MXAN_RS04150	230.448	1.87868	0.353182	5.31928	1.04179e-07	3.68996e-07
MXAN_RS04155	255.236	-0.30578	0.311018	-0.983159	0.325529	0.404256
MXAN_RS04160	232.997	1.14899	0.267269	4.299	1.71572e-05	4.68839e-05
MXAN_RS04165	96.5912	0.0273432	0.308819	0.0885412	0.929447	0.94615
MXAN_RS04170	1177.09	-1.19992	0.183542	-6.53759	6.25198e-11	3.0134e-10
MXAN_RS04175	3074.77	0.776233	0.215227	3.60657	0.000310266	0.000720176
MXAN_RS04180	62.7158	-0.325526	0.396126	-0.821774	0.411206	0.49346
MXAN_RS04185	902.013	-0.56574	0.255417	-2.21496	0.0267625	0.0444137
MXAN_RS04190	450.267	-0.760176	0.238414	-3.18847	0.00143027	0.00299027
MXAN_RS04195	201.116	-2.43581	0.260953	-9.33427	1.01688e-20	9.72554e-20
MXAN_RS04200	161.127	-0.461409	0.312454	-1.47673	0.139749	0.195397
MXAN_RS04205	202.565	0.0548184	0.254631	0.215286	0.829545	0.868555
MXAN_RS04210	1175.94	-0.688508	0.188039	-3.66153	0.000250717	0.000589633
MXAN_RS04215	181.191	0.661122	0.269867	2.44981	0.0142932	0.0250096
MXAN_RS04220	258.986	0.18684	0.229736	0.813279	0.416058	0.498546
MXAN_RS04225	1209.33	-0.849112	0.212215	-4.00119	6.30239e-05	0.000160795
MXAN_RS04230	3421.66	2.53635	0.738687	3.43359	0.000595647	0.00132695
MXAN_RS04235	3756.11	0.963638	0.209006	4.61057	4.01575e-06	1.1875e-05
MXAN_RS04240	452.103	-0.141218	0.204278	-0.691304	0.489374	0.570221
MXAN_RS04245	157.999	-0.702	0.324498	-2.16334	0.0305148	0.0500385
MXAN_RS04250	3247.64	-0.311838	0.234061	-1.3323	0.182763	0.246711
MXAN_RS04255	954.105	2.27749	0.322193	7.06872	1.56365e-12	8.67548e-12
MXAN_RS04260	616.292	-0.476653	0.196355	-2.42751	0.0152028	0.0264682
MXAN_RS04265	1117.11	-2.85008	0.218419	-13.0487	6.46579e-39	1.46271e-37
MXAN_RS04270	65.0912	0.0745992	0.371458	0.200828	0.840833	0.878142
MXAN_RS04275	149.844	-0.817005	0.295811	-2.76192	0.00574625	0.0108664
MXAN_RS04280	900.619	0.978749	0.196975	4.96891	6.73311e-07	2.15797e-06
MXAN_RS04285	837.44	0.990971	0.219051	4.52392	6.07037e-06	1.75598e-05
MXAN_RS04290	244.276	1.22829	0.236595	5.19152	2.08589e-07	7.1189e-07
MXAN_RS04295	279.994	1.24635	0.235861	5.28427	1.2621e-07	4.42097e-07
MXAN_RS04300	103.358	1.22959	0.32255	3.8121	0.000137789	0.000336843
MXAN_RS04305	318.815	1.33214	0.223475	5.96104	2.50638e-09	1.0623e-08
MXAN_RS04310	207.704	1.20736	0.264642	4.56226	5.06071e-06	1.47796e-05
MXAN_RS04315	194.897	0.760923	0.283817	2.68103	0.00733952	0.0136428
MXAN_RS04320	234.813	0.392946	0.242852	1.61805	0.105653	0.1526
MXAN_RS04325	80.6766	0.203566	0.368227	0.552827	0.580382	0.656682
MXAN_RS04330	130.032	0.293344	0.283028	1.03645	0.299993	0.376706
MXAN_RS04335	190.022	0.297853	0.261493	1.13905	0.254683	0.328213
MXAN_RS04340	262.268	-0.607778	0.25868	-2.34954	0.0187967	0.0321206
MXAN_RS04345	60.4866	0.638175	0.374396	1.70455	0.0882788	0.130051
MXAN_RS04350	148.827	1.74763	0.34565	5.05607	4.2798e-07	1.40723e-06
MXAN_RS04355	303.234	2.06914	0.234406	8.82715	1.0738e-18	9.36306e-18
MXAN_RS04360	23.329	2.1061	0.649619	3.24206	0.0011867	0.00251997
MXAN_RS04365	55.7263	1.23094	0.412102	2.98697	0.00281756	0.0056328
MXAN_RS04370	2461.96	1.11752	0.179251	6.23438	4.53579e-10	2.05093e-09
MXAN_RS04375	214.41	2.60467	0.287336	9.0649	1.24713e-19	1.12922e-18
MXAN_RS04380	4969.05	0.344505	0.201401	1.71054	0.0871664	0.128568
MXAN_RS04385	53.8377	0.741686	0.422715	1.75458	0.0793314	0.118254
MXAN_RS04390	450.904	-0.361636	0.205405	-1.7606	0.0783056	0.11689
MXAN_RS04395	1524.19	-0.221836	0.192937	-1.14978	0.250233	0.323677
MXAN_RS04400	1914.69	-0.467192	0.203128	-2.29999	0.0214487	0.0363064
MXAN_RS04405	756.504	-0.0439062	0.19247	-0.228119	0.819554	0.860537
MXAN_RS04410	769.079	0.279329	0.197869	1.41168	0.158043	0.21785
MXAN_RS04415	1024.7	0.0163917	0.18339	0.0893815	0.928779	0.945734
MXAN_RS04420	1544.51	-0.218146	0.186112	-1.17213	0.241146	0.313422
MXAN_RS04425	1921.97	-0.0324525	0.178183	-0.18213	0.855481	0.889695
MXAN_RS04430	23.2103	0.528868	0.552098	0.957925	0.3381	0.417811
MXAN_RS04435	413.235	-0.0912964	0.20482	-0.44574	0.655785	0.723869
MXAN_RS04440	2847.96	-0.436406	0.169139	-2.58016	0.00987558	0.0179059
MXAN_RS04445	1745.2	0.743791	0.190717	3.89997	9.62026e-05	0.000240244
MXAN_RS04450	796.927	1.62702	0.21404	7.60145	2.92833e-14	1.85258e-13
MXAN_RS04455	81.4044	2.45666	0.387682	6.33678	2.34613e-10	1.08296e-09
MXAN_RS04460	3422.59	1.4161	0.270209	5.24074	1.59936e-07	5.52293e-07
MXAN_RS04465	1889.25	5.14456	1.13783	4.52137	6.14404e-06	1.77659e-05
MXAN_RS04470	602.825	1.80317	0.211569	8.52283	1.55698e-17	1.2585e-16
MXAN_RS04475	6042.18	2.10147	0.227502	9.23713	2.53205e-20	2.3539e-19
MXAN_RS04480	2804.13	2.82917	0.227448	12.4388	1.60938e-35	3.19558e-34
MXAN_RS04485	2675.91	2.21923	0.196812	11.2759	1.72653e-29	2.61738e-28
MXAN_RS04490	3402.43	4.47137	0.221103	20.223	6.13778e-91	8.79387e-89
MXAN_RS04495	552.298	5.18291	0.314331	16.4887	4.42561e-61	2.50682e-59
MXAN_RS04500	751.872	0.842524	0.212681	3.96145	7.44944e-05	0.000188807
MXAN_RS04505	556.757	0.867086	0.208764	4.15342	3.27541e-05	8.63308e-05
MXAN_RS04510	471.817	0.79403	0.222102	3.57507	0.000350134	0.000806313
MXAN_RS04515	60.5672	0.21586	0.38267	0.564087	0.572695	0.649291
MXAN_RS04520	46.3144	0.763087	0.416402	1.83257	0.0668658	0.101557
MXAN_RS04525	110.228	1.15542	0.31253	3.69698	0.000218182	0.000517945
MXAN_RS04530	41.2013	2.7467	0.51998	5.28232	1.2756e-07	4.46187e-07
MXAN_RS04535	60.685	-1.04229	0.431476	-2.41563	0.015708	0.0272893
MXAN_RS04540	118.326	-0.739309	0.29354	-2.5186	0.0117822	0.0210547
MXAN_RS04545	2873.36	3.61093	0.301678	11.9695	5.13525e-33	9.0636e-32
MXAN_RS04550	550.92	-0.495236	0.219713	-2.25401	0.0241955	0.0405124
MXAN_RS04555	1054.42	3.84248	0.300459	12.7887	1.89557e-37	4.13462e-36
MXAN_RS04560	2505.28	4.32383	0.281644	15.3521	3.42851e-53	1.42342e-51
MXAN_RS04565	2187.9	1.8502	0.264757	6.98829	2.78265e-12	1.50949e-11
MXAN_RS04570	887.925	1.76156	0.19601	8.98709	2.53864e-19	2.27048e-18
MXAN_RS04575	4513.72	1.37907	0.211805	6.51104	7.46338e-11	3.57841e-10
MXAN_RS04580	1218.3	1.434	0.203747	7.03812	1.94853e-12	1.07132e-11
MXAN_RS04585	2863.14	1.4684	0.212749	6.90204	5.12625e-12	2.72616e-11
MXAN_RS04590	154.066	-1.67292	0.326462	-5.12439	2.98504e-07	9.98704e-07
MXAN_RS04595	167.769	0.886945	0.25835	3.43311	0.000596692	0.00132847
MXAN_RS04600	169.056	-0.394429	0.266738	-1.47871	0.139217	0.194734
MXAN_RS04605	695.026	-0.477831	0.201055	-2.37661	0.0174724	0.0300402
MXAN_RS04610	471.851	-0.155594	0.201316	-0.772881	0.439593	0.522039
MXAN_RS04615	720.69	-0.3704	0.212091	-1.74642	0.0807378	0.120179
MXAN_RS04620	48.9937	0.90677	0.406691	2.22963	0.0257723	0.0429166
MXAN_RS04625	527.277	-0.557208	0.248826	-2.23935	0.0251329	0.0419859
MXAN_RS04630	39493.1	-0.566266	0.189317	-2.9911	0.00277978	0.00556185
MXAN_RS04635	922.182	-2.13179	0.195458	-10.9067	1.07128e-27	1.4714e-26
MXAN_RS04640	114.28	-0.297535	0.296343	-1.00402	0.315368	0.393308
MXAN_RS04645	94.9302	-3.45446	0.380974	-9.06744	1.21841e-19	1.10458e-18
MXAN_RS04650	23.3857	-2.01936	0.588329	-3.43236	0.000598354	0.00133176
MXAN_RS04655	83.6667	-3.38152	0.449534	-7.52227	5.38332e-14	3.34489e-13
MXAN_RS04660	10.0212	-0.878059	0.819728	-1.07116	0.284098	0.359401
MXAN_RS04665	15.7972	-1.44097	0.703608	-2.04797	0.0405628	0.0645525
MXAN_RS04670	16.029	0.48796	0.696088	0.701003	0.483301	0.564045
MXAN_RS04675	140.028	3.20328	0.411578	7.78292	7.08685e-15	4.70333e-14
MXAN_RS04680	4.354	1.14482	1.3644	0.839062	0.401435	0.483163
MXAN_RS04685	47.99	1.05502	0.416535	2.53284	0.0113143	0.020293
MXAN_RS04690	1690.57	-1.9922	0.206089	-9.66669	4.17661e-22	4.29837e-21
MXAN_RS04695	2000.98	-1.26405	0.220511	-5.73237	9.90358e-09	3.96958e-08
MXAN_RS04700	162.436	0.519614	0.32288	1.60931	0.107549	0.154941
MXAN_RS04705	111.275	1.79884	0.312815	5.75049	8.89831e-09	3.58632e-08
MXAN_RS04710	16.277	-0.388986	0.644325	-0.603712	0.546035	0.624981
MXAN_RS04715	453.03	0.778905	0.214171	3.63684	0.000275998	0.000645556
MXAN_RS04720	768.139	-2.0664	0.192444	-10.7376	6.77562e-27	8.92063e-26
MXAN_RS04725	281.267	1.0474	0.248257	4.219	2.45388e-05	6.58483e-05
MXAN_RS04730	88.1815	0.502805	0.366805	1.37077	0.170446	0.232794
MXAN_RS04735	107.128	1.13464	0.305931	3.70882	0.000208228	0.000496095
MXAN_RS04740	423.662	1.85002	0.261618	7.07146	1.53313e-12	8.52646e-12
MXAN_RS04745	1438.29	-1.3618	0.206494	-6.59484	4.2572e-11	2.08634e-10
MXAN_RS04750	770.349	1.35571	0.198516	6.82921	8.53807e-12	4.45626e-11
MXAN_RS04755	111.685	0.708771	0.295564	2.39803	0.0164834	0.0284865
MXAN_RS04760	330.891	2.63281	0.2494	10.5566	4.73548e-26	5.99691e-25
MXAN_RS04765	2348.03	1.86892	0.239828	7.79274	6.55725e-15	4.3558e-14
MXAN_RS04770	1359.38	0.122125	0.187986	0.649651	0.515918	0.5963
MXAN_RS04775	562.796	-1.27482	0.20815	-6.12453	9.09534e-10	3.98917e-09
MXAN_RS04780	2387.35	2.31319	0.874762	2.64437	0.00818442	0.0150905
MXAN_RS04785	347.146	1.21552	0.258058	4.71025	2.47407e-06	7.47027e-06
MXAN_RS04790	245.643	1.08262	0.247937	4.36649	1.26257e-05	3.50916e-05
MXAN_RS04795	775.29	0.597941	0.195197	3.06328	0.00218928	0.00445601
MXAN_RS04800	978.798	-1.41933	0.26021	-5.45456	4.90942e-08	1.80086e-07
MXAN_RS04805	843.241	-0.169915	0.215886	-0.78706	0.431247	0.513829
MXAN_RS04810	331.507	-0.319313	0.233552	-1.3672	0.171561	0.23388
MXAN_RS04815	72.6013	-0.613859	0.339624	-1.80746	0.07069	0.106699
MXAN_RS04820	220.832	-0.146837	0.248613	-0.590626	0.554771	0.633129
MXAN_RS04825	77.701	-0.050483	0.364163	-0.138627	0.889745	0.915918
MXAN_RS04830	152.749	0.131083	0.272247	0.481485	0.630172	0.702359
MXAN_RS04835	250.192	1.82777	0.274198	6.66587	2.63108e-11	1.315e-10
MXAN_RS04840	484.378	2.13119	0.227141	9.38269	6.43081e-21	6.23209e-20
MXAN_RS04845	59.599	1.46905	0.401422	3.65962	0.000252589	0.000593654
MXAN_RS04850	2885.47	0.693786	0.175306	3.95756	7.57186e-05	0.000191843
MXAN_RS04855	1419.09	0.786474	0.205355	3.82983	0.000128232	0.000314743
MXAN_RS04860	605.809	0.681903	0.217256	3.13871	0.00169694	0.00350964
MXAN_RS04865	1810	-0.267763	0.213627	-1.25341	0.210056	0.277955
MXAN_RS04870	740.227	-1.39498	0.193392	-7.2132	5.46507e-13	3.14951e-12
MXAN_RS04875	1410.08	3.39725	0.280237	12.1228	7.99886e-34	1.47223e-32
MXAN_RS04880	512.602	0.577033	0.23673	2.43751	0.0147887	0.0257901
MXAN_RS04885	469.97	0.206477	0.239996	0.860335	0.389604	0.471175
MXAN_RS04890	167.202	3.90163	0.43567	8.95549	3.38232e-19	2.99571e-18
MXAN_RS04895	283.061	3.34584	0.362077	9.24069	2.44914e-20	2.28264e-19
MXAN_RS04900	256.62	3.18009	0.351738	9.04109	1.55112e-19	1.39754e-18
MXAN_RS04905	3137.32	3.36065	0.256599	13.0969	3.42975e-39	7.88088e-38
MXAN_RS04910	657.733	3.40654	0.215522	15.806	2.82932e-56	1.36913e-54
MXAN_RS04915	200.303	-0.962921	0.261351	-3.68439	0.000229248	0.000542459
MXAN_RS04920	322.445	-0.543879	0.219711	-2.47543	0.0133077	0.0234482
MXAN_RS04925	1570.41	-0.557558	0.185468	-3.00623	0.00264511	0.0053186
MXAN_RS04930	174.835	-0.74786	0.292719	-2.55487	0.0106227	0.0191466
MXAN_RS04935	159.895	-0.394958	0.310453	-1.2722	0.203303	0.270343
MXAN_RS04940	156.789	-0.160638	0.29112	-0.551793	0.58109	0.657213
MXAN_RS04945	91.3325	-0.872867	0.319203	-2.73452	0.00624713	0.0117322
MXAN_RS04950	87.194	-0.821492	0.327394	-2.50918	0.0121011	0.0215685
MXAN_RS04955	191.362	-0.104725	0.254259	-0.411884	0.680425	0.744737
MXAN_RS04960	103.196	1.65559	0.316834	5.22541	1.73774e-07	5.98382e-07
MXAN_RS04965	222.297	1.83899	0.275146	6.68367	2.33038e-11	1.17032e-10
MXAN_RS04970	456.299	0.335586	0.201694	1.66384	0.0961444	0.140309
MXAN_RS04975	249.651	-0.58741	0.276236	-2.12647	0.0334637	0.0543135
MXAN_RS04980	265.886	0.614799	0.230743	2.66444	0.00771175	0.0143129
MXAN_RS04985	226.34	1.51688	0.256313	5.91806	3.25764e-09	1.36802e-08
MXAN_RS04990	4921.3	0.321483	0.252126	1.27509	0.202279	0.269128
MXAN_RS04995	15.3684	1.31348	0.719505	1.82553	0.0679205	0.102902
MXAN_RS05000	559.692	-0.146118	0.254731	-0.573614	0.566229	0.643158
MXAN_RS05005	146.638	1.63754	0.28665	5.71268	1.1121e-08	4.42359e-08
MXAN_RS05010	204.757	-1.24768	0.296	-4.21512	2.49642e-05	6.69162e-05
MXAN_RS05015	1006.09	1.27621	0.194846	6.54987	5.75875e-11	2.7867e-10
MXAN_RS05020	90.6	0.480017	0.365818	1.31217	0.189462	0.254625
MXAN_RS05025	615.108	1.14231	0.268997	4.24658	2.17059e-05	5.85475e-05
MXAN_RS05030	443.477	-0.554525	0.243395	-2.27829	0.022709	0.0382426
MXAN_RS05035	1230	-1.37301	0.190724	-7.19897	6.06669e-13	3.48501e-12
MXAN_RS05040	92.3583	0.292179	0.342463	0.85317	0.393565	0.475021
MXAN_RS05045	260.265	1.3159	0.245871	5.35198	8.69958e-08	3.09936e-07
MXAN_RS05050	89.2158	-0.886572	0.34053	-2.60351	0.00922754	0.0168438
MXAN_RS05055	1085.17	1.25306	0.196293	6.38361	1.72959e-10	8.09098e-10
MXAN_RS05060	15.1021	0.985135	0.697769	1.41184	0.157998	0.217829
MXAN_RS05065	41.1004	0.262566	0.436258	0.601861	0.547267	0.626194
MXAN_RS05070	52.3319	0.776943	0.430388	1.80522	0.0710408	0.107185
MXAN_RS05075	2013.97	-0.0690621	0.213162	-0.323989	0.745946	0.800504
MXAN_RS05080	210.391	-0.289365	0.241999	-1.19573	0.231802	0.302784
MXAN_RS05085	368.106	-0.661229	0.25464	-2.59673	0.00941172	0.0171244
MXAN_RS05090	209.981	-0.244177	0.261985	-0.932028	0.351322	0.43181
MXAN_RS05095	329.413	-0.104749	0.21824	-0.47997	0.631249	0.70313
MXAN_RS05100	6038.77	0.555511	0.252785	2.19756	0.0279805	0.0462251
MXAN_RS05105	277.981	-0.667432	0.225459	-2.96033	0.00307311	0.006097
MXAN_RS05110	1244.73	0.259523	0.207009	1.25368	0.209958	0.277877
MXAN_RS05115	5944.57	2.38071	0.191555	12.4283	1.83392e-35	3.62175e-34
MXAN_RS05120	209.902	0.0810899	0.242429	0.33449	0.73801	0.793269
MXAN_RS05125	493.452	0.629401	0.200352	3.14147	0.001681	0.00347961
MXAN_RS05130	101.201	-0.455699	0.317857	-1.43366	0.151669	0.210214
MXAN_RS05135	5874.21	1.61459	0.238185	6.77874	1.21231e-11	6.25149e-11
MXAN_RS05140	3235.95	-1.15442	0.195532	-5.90399	3.54807e-09	1.48402e-08
MXAN_RS05145	3094.79	-2.50566	0.172226	-14.5487	5.95234e-48	2.0136e-46
MXAN_RS05150	513.8	-1.48855	0.202606	-7.34703	2.02664e-13	1.21482e-12
MXAN_RS05155	3036.04	-2.30609	0.191246	-12.0582	1.75529e-33	3.1669e-32
MXAN_RS05160	1325.31	-0.241524	0.183496	-1.31624	0.188094	0.252926
MXAN_RS05165	1027.76	0.404334	0.181075	2.23296	0.0255513	0.0426166
MXAN_RS05170	881.533	0.835993	0.193948	4.31039	1.62966e-05	4.46323e-05
MXAN_RS05175	781.792	-0.00274835	0.190427	-0.0144326	0.988485	0.99256
MXAN_RS05180	235.232	-1.26698	0.242759	-5.21907	1.79828e-07	6.18062e-07
MXAN_RS05185	1804.58	-1.96357	0.19198	-10.228	1.48573e-24	1.75952e-23
MXAN_RS05190	2548.25	-2.11963	0.194814	-10.8803	1.43113e-27	1.95463e-26
MXAN_RS05195	4803.65	-2.64605	0.218486	-12.1108	9.25623e-34	1.68667e-32
MXAN_RS05200	581.491	-2.77091	0.226229	-12.2482	1.71672e-34	3.233e-33
MXAN_RS05205	1052.17	-2.48208	0.196144	-12.6544	1.05811e-36	2.22172e-35
MXAN_RS05210	2588.84	-2.70137	0.201658	-13.3958	6.39819e-41	1.57413e-39
MXAN_RS05215	1710.04	-3.07669	0.22602	-13.6124	3.37822e-42	8.94372e-41
MXAN_RS05220	1208.86	-0.343838	0.18342	-1.87459	0.0608493	0.0930849
MXAN_RS05225	2318.08	-0.833445	0.190849	-4.36705	1.25938e-05	3.50162e-05
MXAN_RS05230	754.967	0.949006	0.188982	5.02167	5.12246e-07	1.66651e-06
MXAN_RS05235	954.503	0.0937208	0.185241	0.50594	0.612899	0.687195
MXAN_RS05240	178.177	0.848	0.260104	3.26024	0.00111318	0.00236936
MXAN_RS05245	4432.66	-1.21071	0.24094	-5.02493	5.03616e-07	1.64063e-06
MXAN_RS05250	4925.35	1.14162	0.236373	4.82973	1.36722e-06	4.24394e-06
MXAN_RS05255	5659.12	0.375915	0.269452	1.39511	0.162982	0.224069
MXAN_RS05260	3941.96	-0.746334	0.174332	-4.2811	1.85974e-05	5.05925e-05
MXAN_RS05265	4544.02	-1.55385	0.166921	-9.3089	1.29158e-20	1.22885e-19
MXAN_RS05270	1273.93	-0.382442	0.183711	-2.08175	0.0373649	0.060032
MXAN_RS05275	364.784	0.200454	0.215103	0.931901	0.351388	0.431818
MXAN_RS05280	698.579	0.804231	0.206109	3.90197	9.54129e-05	0.000238353
MXAN_RS05285	1270.65	-0.360748	0.176796	-2.04047	0.0413032	0.0655522
MXAN_RS05290	690.97	-0.0954187	0.188903	-0.505121	0.613474	0.687734
MXAN_RS05295	4245.48	1.89836	0.836496	2.26942	0.0232428	0.0390246
MXAN_RS05300	333.757	1.16185	0.318003	3.6536	0.00025859	0.000606977
MXAN_RS05305	2716.98	-0.768239	0.170879	-4.4958	6.9309e-06	1.99229e-05
MXAN_RS05310	466.529	0.124045	0.209146	0.593103	0.553112	0.631992
MXAN_RS05315	1742.75	-2.55726	0.181771	-14.0686	5.92038e-45	1.78761e-43
MXAN_RS05320	1791.63	0.0102394	0.178976	0.0572114	0.954377	0.967132
MXAN_RS05325	235.87	-0.0167362	0.231796	-0.0722022	0.942441	0.957244
MXAN_RS05330	79.358	-0.176475	0.386464	-0.456642	0.647929	0.717662
MXAN_RS05335	536.842	-0.44789	0.197921	-2.26297	0.0236375	0.0396327
MXAN_RS05340	2842.19	-1.22974	0.167892	-7.32456	2.39676e-13	1.42383e-12
MXAN_RS05345	4030.4	-1.23333	0.188036	-6.55903	5.41577e-11	2.63294e-10
MXAN_RS05350	544.495	-0.459555	0.203847	-2.25442	0.02417	0.0404791
MXAN_RS05355	6397	-0.693511	0.17966	-3.86014	0.000113323	0.000280314
MXAN_RS05360	1169.24	2.81408	0.378443	7.43593	1.03831e-13	6.31718e-13
MXAN_RS05365	62.738	1.53105	0.397652	3.85022	0.000118012	0.000291223
MXAN_RS05370	3.48743	1.12936	1.41357	0.798944	0.424323	0.507368
MXAN_RS05375	605.629	-1.87862	0.281304	-6.67825	2.41804e-11	1.21184e-10
MXAN_RS05380	89.7074	-1.07494	0.334939	-3.20936	0.00133031	0.00279408
MXAN_RS05385	287.062	-0.247176	0.232868	-1.06144	0.288488	0.364514
MXAN_RS05390	516.544	0.108316	0.349606	0.309824	0.756695	0.80966
MXAN_RS05395	8304.29	6.22675	0.669392	9.30209	1.37706e-20	1.30509e-19
MXAN_RS05400	879.424	-0.885608	0.190091	-4.65887	3.17951e-06	9.49824e-06
MXAN_RS05405	21.8489	0.0830212	0.6328	0.131197	0.89562	0.91953
MXAN_RS05410	446.029	0.584918	0.243478	2.40235	0.0162901	0.0282
MXAN_RS05415	590.978	3.19359	0.391274	8.16203	3.29432e-16	2.4144e-15
MXAN_RS05420	325.911	0.407407	0.219998	1.85187	0.0640444	0.0975959
MXAN_RS05425	427.782	-0.978219	0.227855	-4.29317	1.76137e-05	4.80596e-05
MXAN_RS05430	155.535	-0.241133	0.274897	-0.877175	0.380392	0.462175
MXAN_RS05435	1347.78	0.533634	0.178663	2.98681	0.00281905	0.00563424
MXAN_RS05440	1393.34	-0.52126	0.196457	-2.6533	0.0079708	0.0147301
MXAN_RS05450	210.77	0.768666	0.256082	3.00164	0.00268533	0.0053891
MXAN_RS05455	395.362	-0.721699	0.225265	-3.20377	0.0013564	0.00284561
MXAN_RS05460	638.991	0.925668	0.255195	3.6273	0.000286395	0.000668165
MXAN_RS05465	150.385	2.31521	0.29368	7.88344	3.18497e-15	2.16087e-14
MXAN_RS05470	407.662	0.554194	0.243132	2.2794	0.0226434	0.0381497
MXAN_RS05475	148.019	1.50059	0.278116	5.39556	6.83101e-08	2.46978e-07
MXAN_RS05480	63.8254	0.374546	0.371826	1.00731	0.313784	0.391667
MXAN_RS05485	747.08	-2.50075	0.211802	-11.807	3.59043e-32	6.12973e-31
MXAN_RS05490	517.215	3.66975	0.284668	12.8913	5.03709e-38	1.10529e-36
MXAN_RS05495	1618.69	0.0573967	0.216298	0.265359	0.790733	0.83831
MXAN_RS05500	891.501	-0.29226	0.198455	-1.47268	0.140838	0.196769
MXAN_RS05505	269.5	-1.74376	0.299268	-5.82674	5.65221e-09	2.32157e-08
MXAN_RS05510	125.345	-2.33761	0.325188	-7.18849	6.55135e-13	3.74575e-12
MXAN_RS05515	238.534	0.212281	0.231458	0.917145	0.359067	0.440145
MXAN_RS05520	15438.3	1.90812	0.265693	7.18168	6.88608e-13	3.92485e-12
MXAN_RS05525	10897.2	1.96674	0.244155	8.05529	7.92892e-16	5.65787e-15
MXAN_RS05530	6639.82	1.96643	0.254752	7.71899	1.17254e-14	7.64978e-14
MXAN_RS05535	3039.56	2.31203	0.195962	11.7983	3.98046e-32	6.74831e-31
MXAN_RS05540	735.415	3.56552	0.221455	16.1004	2.53457e-58	1.29511e-56
MXAN_RS05545	795.881	-0.257115	0.198745	-1.29369	0.195771	0.262092
MXAN_RS05550	468.371	0.245108	0.374595	0.654328	0.5129	0.59347
MXAN_RS05555	1613.18	0.281537	0.372122	0.75657	0.449307	0.531674
MXAN_RS05560	410.85	0.0592827	0.340337	0.174188	0.861718	0.894422
MXAN_RS05565	618.152	0.194072	0.308688	0.628697	0.529547	0.61022
MXAN_RS05570	332.448	0.497038	0.321644	1.5453	0.122273	0.173562
MXAN_RS05575	628.809	0.385558	0.257888	1.49506	0.134899	0.189522
MXAN_RS05580	412.25	0.760139	0.212231	3.58166	0.00034142	0.000786741
MXAN_RS05585	16.1207	0.82263	0.675516	1.21778	0.223308	0.293209
MXAN_RS05590	565.562	0.46588	0.228181	2.04171	0.0411803	0.065414
MXAN_RS05595	1055.7	0.202713	0.258998	0.782681	0.433814	0.516015
MXAN_RS05600	2169.51	-0.863175	0.184471	-4.67918	2.88027e-06	8.64319e-06
MXAN_RS05605	2399.47	-0.269883	0.230137	-1.17271	0.240914	0.313342
MXAN_RS05610	1219.9	0.917306	1.48531	0.617586	0.536848	0.616494
MXAN_RS05615	2742.35	-4.08181	0.293058	-13.9283	4.2627e-44	1.25595e-42
MXAN_RS05620	1631.27	0.61095	0.189462	3.22466	0.00126122	0.00266121
MXAN_RS05625	702.261	0.125121	0.212825	0.587906	0.556595	0.634583
MXAN_RS05630	934.235	0.0549771	0.215862	0.254686	0.798965	0.845602
MXAN_RS05635	138.669	0.39172	0.270182	1.44984	0.147103	0.204506
MXAN_RS05640	245.865	0.743117	0.246306	3.01704	0.00255252	0.00514376
MXAN_RS05645	2167.06	-0.751257	0.256423	-2.92975	0.00339231	0.00668669
MXAN_RS05650	872.156	-0.0255677	0.352413	-0.0725504	0.942164	0.957096
MXAN_RS05655	128.118	0.689201	0.286468	2.40586	0.0161346	0.0279573
MXAN_RS05660	405.602	0.581859	0.206651	2.81566	0.00486768	0.00931591
MXAN_RS05665	2130.18	-1.1779	0.204236	-5.76734	8.05331e-09	3.26014e-08
MXAN_RS05670	316.582	1.14261	0.417038	2.73984	0.00614699	0.0115614
MXAN_RS05675	1035.53	-0.178422	0.226889	-0.786386	0.431641	0.514016
MXAN_RS05680	234.547	1.19983	0.248354	4.83113	1.35759e-06	4.21587e-06
MXAN_RS05685	443.182	0.630252	0.204834	3.07688	0.00209176	0.00426941
MXAN_RS05690	615.717	-1.15433	0.201401	-5.73152	9.9536e-09	3.98744e-08
MXAN_RS05695	396.43	-1.68693	0.218417	-7.72341	1.13259e-14	7.40238e-14
MXAN_RS05700	428.794	-1.57821	0.238888	-6.60648	3.93578e-11	1.94054e-10
MXAN_RS05705	165.494	-1.29988	0.269541	-4.82256	1.41725e-06	4.38435e-06
MXAN_RS05710	40.0394	-0.0526005	0.431038	-0.122032	0.902874	0.925157
MXAN_RS05715	11.2973	-0.382734	0.786472	-0.486647	0.626509	0.69874
MXAN_RS05720	20.6235	0.605324	0.591329	1.02367	0.305992	0.383316
MXAN_RS05725	191.335	-0.248899	0.27873	-0.892975	0.371871	0.453784
MXAN_RS05730	140.205	0.433791	0.295642	1.46728	0.142299	0.198583
MXAN_RS05735	149.96	0.500186	0.295266	1.69402	0.0902617	0.132785
MXAN_RS05740	53.5109	0.303105	0.387977	0.781244	0.434659	0.516852
MXAN_RS05745	2049.27	1.11367	0.290036	3.83976	0.000123154	0.000302992
MXAN_RS05750	3067.32	-0.354372	0.189044	-1.87455	0.0608549	0.0930849
MXAN_RS05755	129.919	0.638061	0.281364	2.26774	0.023345	0.0391693
MXAN_RS05760	1527.04	5.01606	0.253317	19.8015	2.8874e-87	3.70144e-85
MXAN_RS05765	369.926	3.82952	0.286073	13.3865	7.24895e-41	1.77745e-39
MXAN_RS05770	1680.69	0.448537	0.177715	2.52391	0.0116058	0.0207648
MXAN_RS05775	1331.84	2.08147	0.219834	9.46836	2.84274e-21	2.81081e-20
MXAN_RS05780	1.64171	1.05333	2.1109	0.498995	0.617783	0.691398
MXAN_RS05785	225.17	-0.0129663	0.245509	-0.0528137	0.95788	0.970229
MXAN_RS05790	0.260873	-1.7561	4.99211	-0.351775	0.725007	0.781707
MXAN_RS05795	0	NA	NA	NA	NA	NA
MXAN_RS05800	0.65304	2.66299	3.33532	0.798423	0.424625	0.507481
MXAN_RS05805	14.2949	0.112236	0.725973	0.154601	0.877136	0.90577
MXAN_RS05810	93.7175	0.424632	0.321106	1.3224	0.186034	0.250479
MXAN_RS05815	9467.02	-0.345643	0.215969	-1.60043	0.109503	0.157384
MXAN_RS05825	1.44981	0.656526	2.0277	0.323778	0.746106	0.800558
MXAN_RS05830	56.8175	-0.630997	0.374922	-1.68301	0.092373	0.135427
MXAN_RS05835	0.629368	2.61388	4.07502	0.641441	0.521236	0.601972
MXAN_RS05840	1.60852	2.19444	2.28431	0.96066	0.336723	0.416329
MXAN_RS05845	1.56695	2.23988	2.29615	0.975495	0.329315	0.408194
MXAN_RS05850	5.58947	0.566937	1.07772	0.526054	0.59885	0.673926
MXAN_RS05855	7.15935	0.161595	0.949796	0.170137	0.864903	0.896686
MXAN_RS05860	10.663	0.767677	0.822461	0.93339	0.350619	0.431018
MXAN_RS05865	4.2917	3.8157	1.80363	2.11556	0.0343819	0.0556431
MXAN_RS05870	0.65304	2.66299	3.33532	0.798423	0.424625	0.507481
MXAN_RS05875	0.260873	-1.7561	4.99211	-0.351775	0.725007	0.781707
MXAN_RS05880	0.44325	2.10015	3.86417	0.543493	0.58679	0.662087
MXAN_RS05885	0	NA	NA	NA	NA	NA
MXAN_RS05890	0.51223	-0.424608	3.81839	-0.111201	0.911457	0.931601
MXAN_RS05895	0.494334	-0.272054	3.85939	-0.0704916	0.943802	0.958361
MXAN_RS05900	3.97428	1.91366	1.41617	1.3513	0.1766	0.239542
MXAN_RS05905	3.77865	2.4464	1.66217	1.47181	0.141071	0.197058
MXAN_RS05910	0.44325	2.10015	3.86417	0.543493	0.58679	0.662087
MXAN_RS05915	24.901	-0.000285676	0.56691	-0.000503918	0.999598	0.999776
MXAN_RS05920	0.814671	-1.44689	3.2473	-0.445567	0.65591	0.723869
MXAN_RS05925	0.782619	-3.27725	3.75198	-0.873472	0.382406	0.463851
MXAN_RS05930	1.87313	0.355481	2.09856	0.169393	0.865488	0.896911
MXAN_RS05935	0	NA	NA	NA	NA	NA
MXAN_RS05940	379.521	-0.351539	0.210581	-1.66938	0.0950421	0.139034
MXAN_RS05945	731.227	-1.15505	0.283903	-4.06846	4.73255e-05	0.000122497
MXAN_RS05950	590.036	-0.558207	0.198193	-2.81648	0.00485533	0.00929715
MXAN_RS05955	5983.13	-0.208756	0.206306	-1.01188	0.311597	0.38947
MXAN_RS05960	34.577	1.11461	0.473135	2.3558	0.0184831	0.0316587
MXAN_RS05965	972.33	-0.890105	0.184607	-4.82162	1.42399e-06	4.40334e-06
MXAN_RS05970	66.4423	-0.843715	0.363262	-2.32261	0.0202003	0.0343263
MXAN_RS05975	124.783	-1.85673	0.323496	-5.73959	9.49075e-09	3.81247e-08
MXAN_RS05980	299.51	0.740445	0.220299	3.3611	0.000776334	0.00169384
MXAN_RS05985	522.659	-0.00837147	0.257971	-0.0324512	0.974112	0.982042
MXAN_RS06000	127.047	0.549065	0.308131	1.78192	0.074762	0.112358
MXAN_RS06005	148.016	0.223073	0.290944	0.766721	0.443247	0.525866
MXAN_RS06010	7090.82	3.42268	0.217216	15.7571	6.14296e-56	2.87735e-54
MXAN_RS06015	356.91	0.0102894	0.227757	0.0451771	0.963966	0.975042
MXAN_RS06020	57.426	-0.974231	0.39685	-2.45491	0.0140921	0.0246992
MXAN_RS06025	13.5767	1.76658	0.777738	2.27143	0.0231207	0.0388553
MXAN_RS06030	3993.58	4.21061	0.249295	16.8901	5.32115e-64	3.35187e-62
MXAN_RS06035	103.124	0.311379	0.303609	1.02559	0.305084	0.38231
MXAN_RS06040	234.156	1.12822	0.283289	3.98256	6.81758e-05	0.000173213
MXAN_RS06050	49.865	0.0177609	0.400671	0.044328	0.964643	0.975456
MXAN_RS06055	104.39	1.17639	0.316504	3.71681	0.000201755	0.000481929
MXAN_RS06060	328.594	-1.23829	0.223551	-5.5392	3.03855e-08	1.14506e-07
MXAN_RS06065	191.913	2.27025	0.283816	7.99903	1.25402e-15	8.80222e-15
MXAN_RS06070	3240.47	-0.751828	0.185437	-4.05435	5.02736e-05	0.000129808
MXAN_RS06075	353.603	0.346987	0.212232	1.63494	0.102061	0.148291
MXAN_RS06080	192.124	0.858912	0.263226	3.26302	0.00110233	0.00234832
MXAN_RS06085	316.269	-0.993458	0.252838	-3.92923	8.52198e-05	0.000214503
MXAN_RS06090	68.4359	-0.19927	0.408317	-0.488027	0.625531	0.698145
MXAN_RS06095	613.391	-0.734001	0.199716	-3.67522	0.000237641	0.000561411
MXAN_RS06100	832.586	-1.47626	0.195949	-7.53389	4.92504e-14	3.07321e-13
MXAN_RS06105	36975.4	-0.565434	0.194002	-2.91458	0.00356165	0.00698658
MXAN_RS06110	739.836	3.33528	0.303003	11.0074	3.51976e-28	5.05282e-27
MXAN_RS06115	185.823	-0.607084	0.297459	-2.0409	0.0412608	0.0655135
MXAN_RS06120	361.384	1.45287	0.254435	5.71017	1.1286e-08	4.48434e-08
MXAN_RS06125	138.325	0.689821	0.315427	2.18694	0.0287467	0.0473625
MXAN_RS06130	530.021	1.70366	0.228538	7.45458	9.01569e-14	5.49439e-13
MXAN_RS06135	12.7127	0.853271	0.746722	1.14269	0.253167	0.32701
MXAN_RS06140	57.7623	-0.301011	0.399405	-0.75365	0.451059	0.533575
MXAN_RS06145	202.176	-0.138542	0.30453	-0.454936	0.649155	0.718585
MXAN_RS06150	287.644	0.358451	0.228618	1.5679	0.116904	0.166839
MXAN_RS06155	3906.21	3.41702	0.177268	19.2761	8.53457e-83	8.90887e-81
MXAN_RS06160	286.416	0.576061	0.23109	2.4928	0.0126742	0.0224455
MXAN_RS06165	50.8429	2.16373	0.581574	3.72046	0.000198857	0.000475473
MXAN_RS06170	159.901	-0.399102	0.2966	-1.34559	0.178434	0.241715
MXAN_RS06175	12424.6	0.662943	0.200059	3.31373	0.00092061	0.00198492
MXAN_RS06180	571.076	2.89263	0.289517	9.99122	1.66511e-23	1.8519e-22
MXAN_RS06185	1280.68	2.98613	0.277341	10.767	4.92808e-27	6.53529e-26
MXAN_RS06190	224.916	0.488763	0.250431	1.95169	0.0509751	0.0792581
MXAN_RS06195	188.902	-0.316529	0.278713	-1.13568	0.256091	0.329563
MXAN_RS06200	2195.74	0.618282	0.187794	3.29234	0.000993573	0.00213593
MXAN_RS06205	6630.07	0.498648	0.257447	1.9369	0.0527582	0.0817959
MXAN_RS06210	8016.71	0.576054	0.250103	2.30327	0.0212639	0.0360165
MXAN_RS06215	1472.8	1.34622	0.219466	6.13405	8.56676e-10	3.77547e-09
MXAN_RS06220	236.84	1.74977	0.25042	6.98734	2.80142e-12	1.51742e-11
MXAN_RS06225	767.443	0.736071	0.229404	3.20862	0.00133373	0.00279944
MXAN_RS06230	716.082	0.0810477	0.221375	0.36611	0.714283	0.773224
MXAN_RS06235	425.406	-0.0821672	0.28847	-0.284838	0.775768	0.826438
MXAN_RS06240	2524.85	0.352048	0.174991	2.01181	0.0442402	0.0696838
MXAN_RS06245	941.975	0.28299	0.224269	1.26183	0.20701	0.274522
MXAN_RS06250	412.091	-0.357011	0.222321	-1.60583	0.108311	0.155977
MXAN_RS06255	1065.14	2.51858	0.261901	9.61655	6.80777e-22	6.93785e-21
MXAN_RS06260	165.091	0.0759641	0.267394	0.28409	0.776341	0.826807
MXAN_RS06265	447.985	-0.638481	0.214426	-2.97764	0.00290481	0.00579296
MXAN_RS06270	623.959	0.627987	0.344879	1.82089	0.0686238	0.103881
MXAN_RS06275	82.8373	1.46784	0.391482	3.74944	0.000177231	0.000426135
MXAN_RS06280	96.1209	-2.24337	0.348116	-6.44431	1.1613e-10	5.52087e-10
MXAN_RS06285	21.1165	-1.1097	0.616854	-1.79897	0.0720233	0.1086
MXAN_RS06290	2016.65	-0.116873	0.188094	-0.621356	0.534365	0.614609
MXAN_RS06295	283.451	-0.558724	0.224508	-2.48866	0.0128224	0.0226806
MXAN_RS06300	830.131	-2.39798	0.231115	-10.3757	3.19753e-25	3.90055e-24
MXAN_RS06305	692.622	1.00553	0.205542	4.89209	9.97691e-07	3.12881e-06
MXAN_RS06310	280.087	1.63601	0.291682	5.60889	2.03624e-08	7.8104e-08
MXAN_RS06315	624.907	1.67185	0.195637	8.54568	1.27783e-17	1.03977e-16
MXAN_RS06320	395.133	1.59358	0.223217	7.13914	9.39175e-13	5.29927e-12
MXAN_RS06325	1436.43	1.12116	0.213885	5.2419	1.5893e-07	5.49599e-07
MXAN_RS06330	2031.15	1.21357	0.202236	6.00074	1.96424e-09	8.41307e-09
MXAN_RS06335	230.842	1.74048	0.255929	6.80065	1.04145e-11	5.39708e-11
MXAN_RS06340	645.501	0.984076	0.192736	5.10583	3.29349e-07	1.09669e-06
MXAN_RS06345	824.911	0.737578	0.224382	3.28716	0.00101205	0.00217309
MXAN_RS06350	7430.67	1.7479	0.686782	2.54505	0.0109262	0.0196548
MXAN_RS06355	902.186	1.53767	0.210909	7.29068	3.08396e-13	1.81146e-12
MXAN_RS06360	1044.48	4.00035	0.239835	16.6796	1.84512e-62	1.09612e-60
MXAN_RS06365	2771.54	4.1684	0.217022	19.2072	3.21942e-82	3.31328e-80
MXAN_RS06370	1509.62	3.37068	0.197331	17.0814	2.04223e-65	1.36904e-63
MXAN_RS06375	3293.48	3.33832	0.178475	18.7048	4.5285e-78	4.18858e-76
MXAN_RS06380	784.044	3.75161	0.215281	17.4265	5.19045e-68	3.71829e-66
MXAN_RS06385	2363.35	5.06745	0.222833	22.741	1.76031e-114	6.12504e-112
MXAN_RS06390	1031.53	5.33784	0.249676	21.3791	2.09328e-101	4.24878e-99
MXAN_RS06395	21.8571	1.74759	0.672167	2.59993	0.00932431	0.0169949
MXAN_RS06400	25.1546	0.138499	0.574508	0.241074	0.809498	0.853043
MXAN_RS06405	863.166	-1.12985	0.246384	-4.58571	4.52436e-06	1.32876e-05
MXAN_RS06410	354.249	-1.66064	0.232124	-7.15408	8.42347e-13	4.77504e-12
MXAN_RS06415	106.27	-1.43391	0.314645	-4.55723	5.18317e-06	1.51131e-05
MXAN_RS06420	1407.76	-1.13435	0.204214	-5.55474	2.78025e-08	1.0537e-07
MXAN_RS06425	786.875	-1.39314	0.202325	-6.88562	5.75377e-12	3.051e-11
MXAN_RS06430	282.132	-1.17586	0.246919	-4.76211	1.91578e-06	5.84737e-06
MXAN_RS06435	965.624	-0.879743	0.301077	-2.92199	0.00347807	0.00683179
MXAN_RS06440	349.617	-0.365505	0.375983	-0.97213	0.330986	0.410041
MXAN_RS06445	606.466	0.81047	0.271996	2.97971	0.00288518	0.00575539
MXAN_RS06450	650.968	-0.772231	0.315881	-2.44469	0.0144977	0.0253311
MXAN_RS06455	694.794	-1.81465	0.264563	-6.85904	6.93234e-12	3.63898e-11
MXAN_RS06460	744.269	-1.50361	0.222702	-6.75166	1.4616e-11	7.47371e-11
MXAN_RS06465	495.545	-1.32695	0.224876	-5.90083	3.61671e-09	1.51186e-08
MXAN_RS06470	947.321	-1.71028	0.19042	-8.9816	2.66846e-19	2.38367e-18
MXAN_RS06475	534.813	-0.64108	0.257534	-2.4893	0.0127994	0.0226508
MXAN_RS06480	160.364	-2.08472	0.33053	-6.3072	2.84131e-10	1.30411e-09
MXAN_RS06485	183.273	0.865529	0.251623	3.43978	0.000582178	0.00130011
MXAN_RS06490	203.638	0.363347	0.268678	1.35235	0.176263	0.239175
MXAN_RS06495	954.334	-0.102202	0.207469	-0.49261	0.622288	0.695489
MXAN_RS06500	314.132	0.62279	0.235736	2.64189	0.0082444	0.0151896
MXAN_RS06505	19560.8	0.409443	0.242712	1.68695	0.0916133	0.134502
MXAN_RS06510	545.739	0.364161	0.225432	1.61539	0.106226	0.153306
MXAN_RS06515	141.54	-0.278437	0.312597	-0.890724	0.373077	0.454877
MXAN_RS06520	37.0071	1.01935	0.469652	2.17044	0.0299734	0.0492391
MXAN_RS06525	443.413	0.520794	0.20289	2.56687	0.0102621	0.0185468
MXAN_RS06530	106.547	-0.465006	0.329893	-1.40957	0.158667	0.218586
MXAN_RS06535	1013.45	-0.584929	0.195898	-2.98589	0.00282758	0.0056482
MXAN_RS06540	1799.58	1.44714	0.190313	7.60399	2.87145e-14	1.81817e-13
MXAN_RS06545	293.272	0.787799	0.230644	3.41566	0.000636288	0.00140762
MXAN_RS06550	343.198	1.51379	0.221706	6.82793	8.61476e-12	4.49149e-11
MXAN_RS06555	856.813	0.563496	0.189669	2.97094	0.00296885	0.0059094
MXAN_RS06560	1081.67	0.932496	0.189621	4.91769	8.7571e-07	2.76287e-06
MXAN_RS06565	954.612	0.754642	0.194389	3.88213	0.000103547	0.000257616
MXAN_RS06570	163.969	0.56756	0.279722	2.02902	0.0424565	0.0671493
MXAN_RS06575	1035.09	1.11019	0.194573	5.70577	1.15815e-08	4.58928e-08
MXAN_RS06580	930.269	-3.60913	0.243785	-14.8045	1.36945e-49	4.97839e-48
MXAN_RS06585	321.397	-3.06716	0.297079	-10.3244	5.46478e-25	6.62208e-24
MXAN_RS06590	4230.82	0.0216843	0.173035	0.125317	0.900272	0.923399
MXAN_RS06595	658.571	2.26312	0.281414	8.04198	8.83991e-16	6.27728e-15
MXAN_RS06600	14678	-1.06795	0.174182	-6.13126	8.71833e-10	3.83764e-09
MXAN_RS06605	1540.42	2.59064	0.196025	13.2159	7.10658e-40	1.68051e-38
MXAN_RS06610	50629.1	2.09521	0.206317	10.1553	3.13812e-24	3.65132e-23
MXAN_RS06615	3297.31	2.0838	0.182802	11.3992	4.21955e-30	6.53226e-29
MXAN_RS06620	7470.64	2.0722	0.176288	11.7546	6.68917e-32	1.11593e-30
MXAN_RS06625	2839.08	2.21184	0.213306	10.3694	3.41816e-25	4.16275e-24
MXAN_RS06630	2144.68	1.98489	0.235751	8.41941	3.78394e-17	2.96031e-16
MXAN_RS06635	4847.28	0.816021	0.332339	2.45539	0.0140732	0.0246779
MXAN_RS06640	184.897	-0.0548261	0.277373	-0.197662	0.84331	0.879997
MXAN_RS06645	250.789	-0.00424779	0.23266	-0.0182575	0.985433	0.990315
MXAN_RS06650	126.157	-0.467521	0.280725	-1.66541	0.0958317	0.139881
MXAN_RS06655	1954.56	0.192316	0.193618	0.993279	0.320574	0.398848
MXAN_RS06660	338.97	-0.671286	0.229501	-2.92498	0.00344473	0.00677177
MXAN_RS06665	345.84	0.195115	0.235253	0.829384	0.406887	0.488759
MXAN_RS06670	219.662	0.94306	0.24129	3.90841	9.2904e-05	0.000232722
MXAN_RS06675	1382.11	1.48659	0.377834	3.93452	8.33645e-05	0.000210122
MXAN_RS06680	223.561	0.225701	0.238285	0.947191	0.343541	0.423457
MXAN_RS06685	224.261	0.658433	0.237035	2.77779	0.00547298	0.0103846
MXAN_RS06690	5193	0.559694	0.290356	1.92761	0.0539034	0.0833415
MXAN_RS06695	341.914	2.28313	0.316521	7.21319	5.46542e-13	3.14951e-12
MXAN_RS06700	100.729	0.00334132	0.341562	0.00978245	0.992195	0.995055
MXAN_RS06705	700.111	-1.00445	0.198329	-5.06456	4.09341e-07	1.34793e-06
MXAN_RS06710	177.433	2.53987	1.24997	2.03194	0.04216	0.0668105
MXAN_RS06715	7037.63	0.67409	0.245559	2.74512	0.00604889	0.0113964
MXAN_RS06720	11640.9	0.648266	0.182978	3.54287	0.000395803	0.000905772
MXAN_RS06725	3401.1	1.92586	0.202117	9.52847	1.59615e-21	1.60648e-20
MXAN_RS06730	6326.73	-0.00681048	0.182896	-0.0372368	0.970296	0.979005
MXAN_RS06735	12930.2	-1.2756	0.195034	-6.54038	6.13621e-11	2.96151e-10
MXAN_RS06740	226.648	-0.705653	0.241121	-2.92656	0.00342735	0.00674486
MXAN_RS06745	2403.39	0.291352	0.212312	1.37228	0.169976	0.232376
MXAN_RS06750	413.988	-0.722035	0.218289	-3.3077	0.000940639	0.00202571
MXAN_RS06755	326.177	-0.591259	0.226163	-2.6143	0.00894095	0.0163574
MXAN_RS06760	1393.04	-1.2815	0.184445	-6.94785	3.70892e-12	1.98688e-11
MXAN_RS06765	591.743	0.78781	0.195269	4.03448	5.47233e-05	0.000140698
MXAN_RS06770	253.545	0.364237	0.237058	1.53649	0.124419	0.176324
MXAN_RS06775	18336.3	1.34635	0.251172	5.36028	8.3092e-08	2.96461e-07
MXAN_RS06780	644.229	0.823836	0.201731	4.08383	4.42994e-05	0.000115031
MXAN_RS06785	1426.92	-1.01514	0.191111	-5.31178	1.08558e-07	3.83945e-07
MXAN_RS06790	1759.49	-0.899845	0.188766	-4.76699	1.87001e-06	5.71723e-06
MXAN_RS06795	765.035	-0.241272	0.202971	-1.1887	0.234558	0.305947
MXAN_RS06800	1792.14	-1.54194	0.189834	-8.1226	4.56319e-16	3.29153e-15
MXAN_RS06805	36.3834	1.69875	0.529331	3.20924	0.00133086	0.00279442
MXAN_RS06810	633.705	0.738949	0.192326	3.84217	0.00012195	0.000300231
MXAN_RS06815	37.5505	2.55467	0.622371	4.10474	4.04768e-05	0.000105555
MXAN_RS06820	18.9257	2.32483	0.734094	3.16694	0.00154054	0.0032043
MXAN_RS06825	144.219	-0.536279	0.273263	-1.9625	0.0497039	0.0774625
MXAN_RS06830	2958.57	-0.606494	0.291364	-2.08157	0.037382	0.060033
MXAN_RS06835	2516.44	-0.219691	0.219045	-1.00295	0.315887	0.393786
MXAN_RS06840	283.627	1.25768	0.226954	5.54157	2.99769e-08	1.13083e-07
MXAN_RS06845	2799.17	-0.153996	0.248066	-0.620784	0.534742	0.614944
MXAN_RS06850	95.3758	1.85814	0.34876	5.32784	9.93857e-08	3.52872e-07
MXAN_RS06855	1081.55	-3.74947	0.269767	-13.8989	6.4293e-44	1.87167e-42
MXAN_RS06860	189.132	0.777677	0.261894	2.96944	0.00298347	0.00593202
MXAN_RS06865	685.433	-0.651144	0.223114	-2.91844	0.0035179	0.00690447
MXAN_RS06870	5271.21	-0.132283	0.207311	-0.63809	0.523415	0.604011
MXAN_RS06875	1512.04	0.271044	0.220319	1.23023	0.218611	0.288077
MXAN_RS06880	5663.36	0.0879506	0.183971	0.478067	0.632603	0.704316
MXAN_RS06885	652.195	-0.298038	0.207169	-1.43862	0.150258	0.208416
MXAN_RS06890	78.9349	-0.746095	0.333673	-2.23601	0.0253513	0.042312
MXAN_RS06895	13.7868	0.379973	0.802161	0.473687	0.635723	0.705772
MXAN_RS06900	688.045	-0.140919	0.222512	-0.633309	0.526532	0.607223
MXAN_RS06905	743.474	-0.814021	0.208587	-3.90255	9.51841e-05	0.000237863
MXAN_RS06910	5414.38	-0.127807	0.175088	-0.729961	0.465414	0.547453
MXAN_RS06915	804.392	0.442917	0.203906	2.17216	0.0298432	0.0490474
MXAN_RS06920	4191.53	-1.59355	0.20681	-7.70539	1.30443e-14	8.47239e-14
MXAN_RS06925	902.923	-0.128449	0.216964	-0.592028	0.553832	0.632419
MXAN_RS06930	1646.88	-1.17491	0.211017	-5.56783	2.57925e-08	9.81361e-08
MXAN_RS06935	1079.97	0.226553	0.179363	1.26309	0.206555	0.27402
MXAN_RS06940	195.086	-0.945303	0.255036	-3.70654	0.000210108	0.000500086
MXAN_RS06945	250.931	-1.27052	0.233038	-5.45198	4.98109e-08	1.82532e-07
MXAN_RS06950	208.885	1.48685	0.304666	4.88026	1.05946e-06	3.31258e-06
MXAN_RS06955	4144.54	0.599609	0.21099	2.84188	0.00448477	0.00864421
MXAN_RS06960	458.768	1.21028	0.244602	4.94796	7.49964e-07	2.3878e-06
MXAN_RS06965	459.02	-0.142882	0.242876	-0.588294	0.556335	0.634419
MXAN_RS06970	1913.2	-0.112361	0.186763	-0.60162	0.547427	0.62628
MXAN_RS06975	283.086	-0.68765	0.264168	-2.60308	0.00923911	0.0168607
MXAN_RS06980	223.94	-0.650153	0.239535	-2.71423	0.00664293	0.012427
MXAN_RS06985	969.138	0.937783	0.21907	4.28075	1.86263e-05	5.06521e-05
MXAN_RS06990	145.064	0.170169	0.277013	0.614301	0.539016	0.618542
MXAN_RS06995	618.484	-1.44586	0.225743	-6.4049	1.50467e-10	7.08874e-10
MXAN_RS07000	61.1773	-0.499589	0.364333	-1.37124	0.1703	0.232638
MXAN_RS07005	916.851	2.38831	0.98678	2.4203	0.0155076	0.0269667
MXAN_RS07010	631.835	0.706863	0.201542	3.50727	0.000452735	0.00102546
MXAN_RS07015	3196.07	-2.01411	0.181047	-11.1248	9.50599e-29	1.39478e-27
MXAN_RS07020	16402.3	-2.33985	0.209335	-11.1776	5.25107e-29	7.7987e-28
MXAN_RS07025	21183.7	-2.23955	0.223789	-10.0074	1.41384e-23	1.58207e-22
MXAN_RS07030	17101.8	-2.37525	0.167043	-14.2194	6.94718e-46	2.17867e-44
MXAN_RS07035	51021	-1.7709	0.169217	-10.4653	1.24706e-25	1.54445e-24
MXAN_RS07040	7705.72	-1.42273	0.164827	-8.63166	6.04674e-18	5.02657e-17
MXAN_RS07045	333.525	-0.87517	0.247636	-3.5341	0.000409166	0.000934014
MXAN_RS07050	5691.45	-0.194938	0.174725	-1.11569	0.264557	0.338668
MXAN_RS07055	735.75	0.509023	0.211191	2.41024	0.0159419	0.0276627
MXAN_RS07060	4807.35	-0.166925	0.23169	-0.720465	0.471239	0.552792
MXAN_RS07065	293.516	-0.180842	0.230965	-0.782985	0.433636	0.515887
MXAN_RS07070	297.978	2.7305	0.258615	10.5582	4.65542e-26	5.90576e-25
MXAN_RS07075	894.356	-2.54067	0.192715	-13.1836	1.09088e-39	2.57131e-38
MXAN_RS07080	19.4468	0.00455772	0.631366	0.00721883	0.99424	0.996422
MXAN_RS07085	3079.7	-1.72679	0.209615	-8.23791	1.75251e-16	1.30803e-15
MXAN_RS07090	1487.8	-0.263705	0.175538	-1.50227	0.133028	0.187074
MXAN_RS07095	256.861	0.366017	0.251515	1.45525	0.145601	0.202649
MXAN_RS07100	556.625	1.33684	0.223023	5.99418	2.04509e-09	8.75425e-09
MXAN_RS07105	897.673	0.486479	0.184767	2.63293	0.00846523	0.0155611
MXAN_RS07110	46.8606	1.33105	0.445323	2.98896	0.00279931	0.00559786
MXAN_RS07115	233.836	-0.0985923	0.268715	-0.366903	0.713691	0.772813
MXAN_RS07120	52.6056	1.53652	0.446004	3.44507	0.000570907	0.0012765
MXAN_RS07125	1249.49	-0.0230249	0.178147	-0.129247	0.897162	0.920726
MXAN_RS07130	17800.2	-2.88012	0.177528	-16.2235	3.4413e-59	1.80903e-57
MXAN_RS07135	3566.85	-1.62049	0.17194	-9.42471	4.31309e-21	4.21898e-20
MXAN_RS07140	1848.88	-2.66132	0.182719	-14.5651	4.67979e-48	1.59048e-46
MXAN_RS07145	352.863	-2.38712	0.232306	-10.2757	9.06478e-25	1.08584e-23
MXAN_RS07150	1056.38	-1.16068	0.228921	-5.07023	3.97342e-07	1.31137e-06
MXAN_RS07155	314.896	-0.0656092	0.250421	-0.261996	0.793324	0.84077
MXAN_RS07160	823.973	-0.0205774	0.183656	-0.112044	0.910789	0.931179
MXAN_RS07165	2362.07	-1.70205	0.199154	-8.54637	1.27025e-17	1.03475e-16
MXAN_RS07170	2145.85	-1.60956	0.173197	-9.29325	1.49647e-20	1.41641e-19
MXAN_RS07175	1055.93	-1.48747	0.191314	-7.775	7.54458e-15	4.9935e-14
MXAN_RS07180	312.596	0.436274	0.233867	1.86548	0.062114	0.0948125
MXAN_RS07185	575.857	0.0314295	0.203194	0.154677	0.877076	0.90577
MXAN_RS07190	178.502	0.389966	0.270757	1.44028	0.149787	0.207949
MXAN_RS07195	400.989	0.732462	0.217871	3.36191	0.000774043	0.00169137
MXAN_RS07200	116.077	-0.0785865	0.287305	-0.27353	0.784446	0.83289
MXAN_RS07205	1091.82	0.610617	0.183911	3.32018	0.000899598	0.00194248
MXAN_RS07210	250.821	-0.154481	0.230447	-0.670357	0.50263	0.583434
MXAN_RS07215	260.802	-2.248	0.282265	-7.96417	1.66331e-15	1.15971e-14
MXAN_RS07220	29.9821	-2.80474	0.569344	-4.92627	8.38162e-07	2.65128e-06
MXAN_RS07225	2.71066	-1.58753	1.63489	-0.971033	0.331532	0.410524
MXAN_RS07230	7.82483	-0.418141	0.923429	-0.452814	0.650683	0.720167
MXAN_RS07235	9.34167	-1.9137	0.958211	-1.99716	0.0458083	0.0719058
MXAN_RS07240	9.57626	-2.1418	0.901555	-2.37568	0.0175168	0.0301024
MXAN_RS07245	38.2831	-1.45679	0.461998	-3.15325	0.00161464	0.00335271
MXAN_RS07250	1011.37	0.494968	0.210694	2.34922	0.0188126	0.0321401
MXAN_RS07255	379.218	-1.0968	0.224151	-4.89314	9.92411e-07	3.11493e-06
MXAN_RS07260	86.8569	-1.16557	0.359432	-3.2428	0.0011836	0.00251411
MXAN_RS07265	444.567	-0.850266	0.218943	-3.88351	0.00010296	0.000256379
MXAN_RS07270	150.965	-1.3725	0.281864	-4.86936	1.11957e-06	3.49753e-06
MXAN_RS07275	300.732	0.106564	0.21823	0.488309	0.625331	0.698029
MXAN_RS07280	24.8079	-1.38797	0.580859	-2.38952	0.0168706	0.0290857
MXAN_RS07285	8.13573	-1.83532	1.00825	-1.82029	0.0687142	0.103996
MXAN_RS07290	156.487	2.25023	0.319591	7.04099	1.90882e-12	1.05028e-11
MXAN_RS07295	6.9163	1.98656	1.07023	1.8562	0.0634256	0.0966933
MXAN_RS07300	470.908	2.76504	0.304141	9.09132	9.78461e-20	8.89256e-19
MXAN_RS07305	386.543	-0.408298	0.214528	-1.90324	0.0570095	0.0877726
MXAN_RS07310	16.0277	-1.03142	0.680618	-1.51541	0.129668	0.183088
MXAN_RS07315	5.48648	-1.69177	1.19473	-1.41602	0.156768	0.21646
MXAN_RS07320	77.3882	-1.75761	0.353722	-4.9689	6.7335e-07	2.15797e-06
MXAN_RS07325	338.932	-2.76366	0.324564	-8.515	1.6659e-17	1.33945e-16
MXAN_RS07330	151.29	-1.71242	0.284385	-6.02147	1.7284e-09	7.4598e-09
MXAN_RS07335	1405.99	-1.11862	0.17625	-6.3468	2.19845e-10	1.01743e-09
MXAN_RS07340	1063.42	0.0644266	0.191546	0.33635	0.736607	0.792226
MXAN_RS07345	631.004	0.743542	0.195818	3.7971	0.000146398	0.000356696
MXAN_RS07350	221.457	0.605801	0.292798	2.06901	0.0385452	0.0616977
MXAN_RS07355	391.971	1.13461	0.234544	4.83752	1.31469e-06	4.09132e-06
MXAN_RS07360	138.39	0.722031	0.274385	2.63145	0.00850203	0.0156229
MXAN_RS07365	1007.14	-2.24996	0.207137	-10.8622	1.74504e-27	2.37007e-26
MXAN_RS07370	221.693	0.429141	0.256181	1.67515	0.0939054	0.137453
MXAN_RS07375	199.302	-0.0451203	0.245969	-0.183439	0.854454	0.888761
MXAN_RS07380	3099.39	-0.299764	0.184713	-1.62286	0.10462	0.151437
MXAN_RS07385	784.79	0.459138	0.209331	2.19336	0.0282813	0.0466588
MXAN_RS07390	30.0473	0.422344	0.491554	0.859202	0.390229	0.471618
MXAN_RS07395	784.54	0.0798381	0.19284	0.414013	0.678865	0.743252
MXAN_RS07400	393.456	1.95279	0.25046	7.79681	6.34937e-15	4.22539e-14
MXAN_RS07405	3052.27	0.730148	0.296312	2.46412	0.0137349	0.0241224
MXAN_RS07410	4166.34	0.7833	0.172126	4.55073	5.34604e-06	1.55631e-05
MXAN_RS07415	1209.62	-1.77753	0.226539	-7.84647	4.27926e-15	2.87395e-14
MXAN_RS07420	4844.66	-2.253	0.205713	-10.9522	6.48701e-28	9.13307e-27
MXAN_RS07425	3600.7	-2.27368	0.200817	-11.3222	1.01915e-29	1.55468e-28
MXAN_RS07430	586.858	-1.86488	0.228587	-8.15828	3.39832e-16	2.48813e-15
MXAN_RS07435	231.179	-0.908112	0.240072	-3.78267	0.000155154	0.000376398
MXAN_RS07440	13945.9	0.958929	0.164213	5.83956	5.23403e-09	2.15465e-08
MXAN_RS07445	3544.96	1.57537	0.28782	5.47346	4.41334e-08	1.62952e-07
MXAN_RS07450	2571.15	0.957598	0.210078	4.5583	5.15698e-06	1.50487e-05
MXAN_RS07455	455.921	-0.82091	0.248355	-3.30539	0.000948444	0.00204132
MXAN_RS07460	455.007	-1.22641	0.25911	-4.73316	2.21056e-06	6.71067e-06
MXAN_RS07465	287.437	-0.449329	0.251338	-1.78775	0.0738169	0.110983
MXAN_RS07470	2080.77	-1.80693	0.226936	-7.96231	1.68855e-15	1.17507e-14
MXAN_RS07475	35.3737	0.698187	0.511762	1.36428	0.17248	0.234738
MXAN_RS07480	289.976	-1.72407	0.268743	-6.41533	1.40514e-10	6.62839e-10
MXAN_RS07485	7.20092	0.150154	0.959866	0.156432	0.875692	0.904791
MXAN_RS07490	45.339	0.242485	0.430068	0.563829	0.572871	0.64939
MXAN_RS07495	31.7776	0.649314	0.485878	1.33637	0.181427	0.245135
MXAN_RS07500	79.4649	-0.0357478	0.355557	-0.10054	0.919915	0.938933
MXAN_RS07505	1708.51	1.10867	0.247594	4.47778	7.5425e-06	2.15707e-05
MXAN_RS07510	1124.35	-0.26166	0.244079	-1.07203	0.283705	0.359029
MXAN_RS07515	207.161	0.487162	0.24022	2.02798	0.0425624	0.0672876
MXAN_RS07520	699.237	-0.220903	0.189214	-1.16747	0.243019	0.315631
MXAN_RS07525	437.941	0.876237	0.226052	3.87626	0.000106076	0.000263548
MXAN_RS07530	293.122	1.95153	0.28785	6.77967	1.20447e-11	6.21545e-11
MXAN_RS07535	836.966	1.62171	0.254411	6.37435	1.83739e-10	8.56785e-10
MXAN_RS07540	3353.08	1.69629	0.216741	7.82637	5.02166e-15	3.36019e-14
MXAN_RS07545	377.266	1.34774	0.248453	5.42454	5.81055e-08	2.11653e-07
MXAN_RS07550	68.3161	1.51289	0.369108	4.09878	4.1534e-05	0.000108119
MXAN_RS07555	291.906	0.109108	0.340374	0.320553	0.748549	0.802825
MXAN_RS07560	290.768	-0.126908	0.267852	-0.473799	0.635644	0.705772
MXAN_RS07565	97.6256	1.62833	0.347037	4.6921	2.7041e-06	8.13458e-06
MXAN_RS07570	134.879	2.25137	0.31772	7.08601	1.38034e-12	7.69936e-12
MXAN_RS07575	76.0051	2.81847	0.462964	6.08789	1.1441e-09	4.98802e-09
MXAN_RS07580	530.123	0.522582	0.197092	2.65146	0.00801452	0.0148071
MXAN_RS07585	1338.67	2.76858	0.218262	12.6846	7.19633e-37	1.52691e-35
MXAN_RS07590	1486.81	0.619557	0.277663	2.23133	0.0256595	0.0427678
MXAN_RS07595	4967.64	-0.101389	0.200184	-0.506479	0.61252	0.686982
MXAN_RS07600	35194.2	-0.619365	0.22387	-2.76663	0.00566398	0.0107247
MXAN_RS07605	443.347	-0.24219	0.250631	-0.966319	0.333885	0.413227
MXAN_RS07610	231.988	-0.518129	0.243426	-2.12849	0.0332968	0.0540786
MXAN_RS07615	108.229	-0.0935621	0.331517	-0.282224	0.777771	0.827848
MXAN_RS07620	191.952	0.359455	0.265662	1.35305	0.176039	0.238915
MXAN_RS07625	1501.57	0.160467	0.1782	0.900487	0.367861	0.449567
MXAN_RS07630	820.517	1.40331	0.26065	5.38389	7.28916e-08	2.62116e-07
MXAN_RS07635	1713.73	-0.19502	0.182651	-1.06772	0.285648	0.361237
MXAN_RS07640	1662	-0.0307483	0.1719	-0.178873	0.858037	0.891593
MXAN_RS07645	1830.29	1.71263	0.233079	7.34786	2.01398e-13	1.20822e-12
MXAN_RS07650	278.093	-0.79567	0.23665	-3.36223	0.000773168	0.00168996
MXAN_RS07655	213.725	1.95984	0.344431	5.69007	1.26984e-08	4.9993e-08
MXAN_RS07660	9.23568	-0.133749	0.860999	-0.155342	0.876552	0.905551
MXAN_RS07665	124.091	-0.64698	1.06655	-0.606609	0.54411	0.623455
MXAN_RS07670	656.069	-1.87476	0.85074	-2.20368	0.0275471	0.0456018
MXAN_RS07675	45.8252	0.544773	0.418889	1.30052	0.193423	0.259281
MXAN_RS07680	1169.73	0.315673	0.196054	1.61013	0.107369	0.154712
MXAN_RS07685	358.087	4.8587	0.385431	12.6059	1.95937e-36	4.07894e-35
MXAN_RS07690	224.949	-0.309822	0.240825	-1.28651	0.198267	0.264368
MXAN_RS07695	84.5247	-0.730097	0.335587	-2.17558	0.0295864	0.0486581
MXAN_RS07700	5.09799	1.85921	1.24763	1.4902	0.136172	0.191128
MXAN_RS07705	66.9287	0.813304	0.370867	2.19298	0.0283087	0.0466934
MXAN_RS07710	451.65	1.63749	0.256684	6.37938	1.77805e-10	8.31235e-10
MXAN_RS07715	71.6517	2.04412	0.379745	5.38287	7.33066e-08	2.63219e-07
MXAN_RS07720	105.361	1.84818	0.372404	4.96284	6.94704e-07	2.22251e-06
MXAN_RS07725	118.648	1.39933	0.312033	4.48455	7.30691e-06	2.09625e-05
MXAN_RS07730	600.633	1.19526	0.195459	6.11515	9.64665e-10	4.22337e-09
MXAN_RS07735	3294.57	2.71168	0.186902	14.5085	1.06996e-47	3.60285e-46
MXAN_RS07740	574.383	2.75388	0.232803	11.8292	2.75721e-32	4.72932e-31
MXAN_RS07745	1473.93	2.85619	0.208625	13.6906	1.15609e-42	3.19982e-41
MXAN_RS07750	258.077	3.09886	0.282857	10.9556	6.24844e-28	8.81415e-27
MXAN_RS07755	183.164	-0.185629	0.300081	-0.618596	0.536182	0.61602
MXAN_RS07760	648.053	-0.398822	0.189987	-2.09921	0.0357985	0.0577821
MXAN_RS07765	342.768	-0.0110992	0.252612	-0.0439376	0.964954	0.975616
MXAN_RS07770	96.0944	1.20239	0.331613	3.62589	0.00028797	0.00067141
MXAN_RS07775	114.046	0.217098	0.335081	0.647898	0.517051	0.597327
MXAN_RS07780	170.634	-0.423546	0.264716	-1.6	0.109599	0.157491
MXAN_RS07785	623.114	1.72778	0.198134	8.7203	2.77459e-18	2.35196e-17
MXAN_RS07790	324.996	0.702362	0.217117	3.23494	0.00121668	0.00257876
MXAN_RS07795	462.494	0.251859	0.22808	1.10426	0.269482	0.344188
MXAN_RS07800	655.216	-0.151115	0.190004	-0.795328	0.426423	0.509379
MXAN_RS07805	247.246	-0.448698	0.265583	-1.68948	0.0911273	0.133843
MXAN_RS07810	701.562	0.32037	0.19037	1.68288	0.0923978	0.135436
MXAN_RS07815	322.57	0.00512893	0.243348	0.0210765	0.983185	0.988869
MXAN_RS07820	151.411	0.700592	0.292226	2.39744	0.0165103	0.0285135
MXAN_RS07825	423.995	1.43685	0.225646	6.36774	1.91839e-10	8.92277e-10
MXAN_RS07830	159.943	0.49263	0.262495	1.87672	0.0605562	0.0927251
MXAN_RS07835	2531.23	-0.617368	0.172735	-3.57407	0.000351477	0.00080915
MXAN_RS07840	1176.29	-0.316925	0.19759	-1.60396	0.108724	0.156479
MXAN_RS07845	113.175	1.17777	0.296906	3.96681	7.28406e-05	0.000184808
MXAN_RS07850	126.897	0.806765	0.295251	2.73247	0.00628617	0.0117989
MXAN_RS07855	570.619	-0.546081	0.211604	-2.58067	0.00986079	0.0178873
MXAN_RS07860	58411.6	-1.41653	0.21257	-6.66383	2.66778e-11	1.33243e-10
MXAN_RS07865	7889.58	-2.30138	0.190924	-12.0539	1.84957e-33	3.32877e-32
MXAN_RS07870	80.5398	0.667192	0.351278	1.89933	0.0575215	0.0884862
MXAN_RS07875	121.109	0.253669	0.312774	0.811031	0.417348	0.499846
MXAN_RS07880	324.303	2.50979	0.23977	10.4675	1.21861e-25	1.51178e-24
MXAN_RS07885	183.487	1.10657	0.253492	4.3653	1.26947e-05	3.52566e-05
MXAN_RS07890	134.478	-0.433179	0.310931	-1.39317	0.163569	0.224704
MXAN_RS07895	8423.12	-0.975978	0.172158	-5.66909	1.43562e-08	5.63073e-08
MXAN_RS07900	2945.5	-0.862298	0.189333	-4.5544	5.25352e-06	1.5306e-05
MXAN_RS07905	113.374	-0.88214	0.301174	-2.929	0.00340051	0.00670106
MXAN_RS07910	188.678	-1.23241	0.288941	-4.26528	1.99654e-05	5.41124e-05
MXAN_RS07915	1486.39	-1.67735	0.227539	-7.37172	1.68437e-13	1.01548e-12
MXAN_RS07920	276.668	0.365515	0.32671	1.11878	0.263235	0.337499
MXAN_RS07925	27.3382	0.35822	0.577337	0.62047	0.534949	0.614989
MXAN_RS07930	109.851	0.417259	0.292459	1.42673	0.153659	0.21273
MXAN_RS07935	3349.01	1.35757	0.173498	7.82467	5.09001e-15	3.40281e-14
MXAN_RS07940	349.988	1.72716	0.239864	7.20055	5.99702e-13	3.4477e-12
MXAN_RS07945	609.434	1.67604	0.219234	7.64498	2.08978e-14	1.3383e-13
MXAN_RS07950	9.04949	0.955383	0.868162	1.10047	0.271129	0.345869
MXAN_RS07955	6.09007	2.62384	1.26374	2.07625	0.037871	0.0606982
MXAN_RS07960	16.7721	1.9879	0.720708	2.75827	0.00581089	0.0109773
MXAN_RS07965	138.182	-0.731529	0.287469	-2.54472	0.0109365	0.0196684
MXAN_RS07970	56.127	-0.610681	0.384147	-1.58971	0.111901	0.160483
MXAN_RS07975	17.4385	-0.181664	0.622511	-0.291824	0.770421	0.821849
MXAN_RS07980	115.758	-0.714224	0.323575	-2.20729	0.0272939	0.0452135
MXAN_RS07985	365.039	-0.198164	0.228597	-0.86687	0.386013	0.467683
MXAN_RS07990	77.4545	1.87828	0.370688	5.06702	4.04099e-07	1.33247e-06
MXAN_RS07995	180.424	1.78461	0.264243	6.75367	1.4415e-11	7.38124e-11
MXAN_RS08000	159.124	0.45294	0.262427	1.72597	0.0843529	0.124973
MXAN_RS08005	23.5319	-0.985381	0.562497	-1.7518	0.0798086	0.118914
MXAN_RS08010	110.451	1.08527	0.324991	3.3394	0.000839593	0.00182153
MXAN_RS08015	23539.6	0.295727	0.226539	1.30541	0.191753	0.257373
MXAN_RS08020	2903.2	-2.43444	0.204669	-11.8945	1.26369e-32	2.19852e-31
MXAN_RS08025	873.217	-2.03916	0.200733	-10.1585	3.03559e-24	3.5433e-23
MXAN_RS08030	48.5924	0.995931	0.410939	2.42355	0.0153696	0.0267458
MXAN_RS08035	17.4743	-0.196809	0.639924	-0.30755	0.758425	0.811274
MXAN_RS08040	229.713	2.29385	0.276853	8.28546	1.17658e-16	8.87229e-16
MXAN_RS08045	462.576	1.43113	0.217426	6.58212	4.63795e-11	2.26685e-10
MXAN_RS08050	901.838	-1.91847	0.1908	-10.0549	8.74178e-24	9.91867e-23
MXAN_RS08055	41.8486	-0.842172	0.427885	-1.96822	0.049043	0.0765556
MXAN_RS08060	116.212	-1.31402	0.373138	-3.52153	0.000429058	0.00097546
MXAN_RS08065	30.2291	-0.544373	0.518912	-1.04906	0.294148	0.370257
MXAN_RS08070	64.5205	0.538173	0.356684	1.50882	0.131344	0.185097
MXAN_RS08075	54.4399	-1.06177	0.388642	-2.732	0.00629516	0.0118097
MXAN_RS08080	66.0922	1.02662	0.368703	2.78442	0.00536236	0.0101985
MXAN_RS08085	12.399	0.408087	0.733274	0.556527	0.577851	0.653919
MXAN_RS08090	113.06	0.623453	0.29942	2.0822	0.0373238	0.0599791
MXAN_RS08095	1420.55	-3.00573	0.220044	-13.6597	1.76771e-42	4.80173e-41
MXAN_RS08100	15.2226	1.42169	0.753402	1.88703	0.0591565	0.0907912
MXAN_RS08105	5596.35	-3.29162	0.17251	-19.0807	3.6507e-81	3.60482e-79
MXAN_RS08110	3934.04	-2.92191	0.26747	-10.9243	8.82624e-28	1.21916e-26
MXAN_RS08115	191.254	-0.40211	0.265861	-1.51248	0.130412	0.183855
MXAN_RS08120	1192.22	-2.86051	0.188609	-15.1664	5.9053e-52	2.31989e-50
MXAN_RS08125	792.879	-2.65099	0.198937	-13.3258	1.63915e-40	3.99242e-39
MXAN_RS08130	2703.98	-2.95655	0.202545	-14.597	2.93396e-48	1.00179e-46
MXAN_RS08135	64.018	-0.520341	0.381277	-1.36473	0.172337	0.234612
MXAN_RS08140	4248.14	-3.01441	0.205604	-14.6612	1.14223e-48	3.93691e-47
MXAN_RS08145	34.9488	-0.403736	0.512171	-0.788283	0.430531	0.513112
MXAN_RS08150	46.7927	-0.212481	0.447853	-0.474444	0.635183	0.705684
MXAN_RS08155	9.01092	-0.764256	0.866046	-0.882467	0.377525	0.45915
MXAN_RS08160	25.9355	-0.678076	0.52475	-1.29219	0.196291	0.262693
MXAN_RS08165	11.7422	1.34251	0.804616	1.66852	0.0952133	0.1392
MXAN_RS08170	281.273	0.459052	0.229475	2.00044	0.0454524	0.0714085
MXAN_RS08175	34.833	1.21647	0.491234	2.47636	0.013273	0.023404
MXAN_RS08180	249.171	1.91593	0.250038	7.66254	1.82287e-14	1.17148e-13
MXAN_RS08185	1028.75	2.79568	0.21106	13.2459	4.76583e-40	1.14552e-38
MXAN_RS08190	4093.33	1.71472	0.170224	10.0733	7.24992e-24	8.30332e-23
MXAN_RS08195	423.629	2.3933	0.247374	9.67481	3.85796e-22	3.9986e-21
MXAN_RS08200	15.0889	0.419336	0.669899	0.62597	0.531335	0.611893
MXAN_RS08205	89.2197	0.452867	0.337741	1.34087	0.179963	0.243381
MXAN_RS08210	360.855	-0.27369	0.266534	-1.02685	0.304493	0.3817
MXAN_RS08215	34.2488	0.745489	0.492209	1.51458	0.129879	0.183279
MXAN_RS08220	655.582	1.78462	0.283641	6.29182	3.1376e-10	1.4347e-09
MXAN_RS08225	261.229	1.43746	0.283654	5.06764	4.02773e-07	1.3287e-06
MXAN_RS08230	1149.75	0.897154	0.243381	3.68622	0.000227612	0.000539112
MXAN_RS08235	707.726	1.13203	0.269448	4.20131	2.6537e-05	7.08462e-05
MXAN_RS08240	6.57733	-0.0895028	1.0937	-0.081835	0.934778	0.95065
MXAN_RS08245	116.847	-0.561286	0.319127	-1.75882	0.0786084	0.117295
MXAN_RS08250	6.64127	1.94551	1.1189	1.73876	0.0820762	0.121897
MXAN_RS08255	14.0395	2.64391	0.83887	3.15176	0.00162291	0.00336701
MXAN_RS08260	30.6725	4.08474	0.776967	5.25729	1.46196e-07	5.07725e-07
MXAN_RS08265	1.09629	3.40885	2.74337	1.24258	0.214023	0.282541
MXAN_RS08270	1504.69	1.99404	0.23462	8.49904	1.91164e-17	1.52994e-16
MXAN_RS08275	425.323	2.44669	0.24007	10.1916	2.16235e-24	2.54023e-23
MXAN_RS08280	201.552	3.482	0.312575	11.1397	8.03489e-29	1.18608e-27
MXAN_RS08285	862.22	3.66649	0.241014	15.2128	2.91045e-52	1.16211e-50
MXAN_RS08290	332.529	0.789903	0.220231	3.58671	0.000334882	0.000773138
MXAN_RS08295	2250.29	0.571099	0.182304	3.13267	0.00173223	0.00357655
MXAN_RS08300	27.274	-1.09275	0.541071	-2.0196	0.0434246	0.0685618
MXAN_RS08305	22.6728	0.236985	0.571319	0.414804	0.678286	0.742841
MXAN_RS08310	11.0398	1.12672	0.874982	1.28771	0.197847	0.264001
MXAN_RS08315	26.3781	2.41591	0.619798	3.89789	9.70328e-05	0.000242151
MXAN_RS08320	20.235	0.932204	0.602486	1.54726	0.1218	0.173015
MXAN_RS08325	9.66306	-0.954741	0.842452	-1.13329	0.257093	0.330561
MXAN_RS08330	22.2366	1.35642	0.605047	2.24184	0.0249718	0.0417358
MXAN_RS08340	174.266	2.86108	0.296561	9.64755	5.03462e-22	5.1596e-21
MXAN_RS08345	47.1077	-1.44851	0.426911	-3.393	0.000691304	0.00152012
MXAN_RS08350	34.4941	-1.23502	0.504353	-2.44872	0.0143363	0.0250791
MXAN_RS08355	195.998	2.20126	0.294859	7.46546	8.30103e-14	5.08003e-13
MXAN_RS08360	174.672	0.892893	0.285937	3.12269	0.00179204	0.00369274
MXAN_RS08365	156682	1.22952	0.16192	7.59333	3.11789e-14	1.9691e-13
MXAN_RS08375	60.1381	0.44952	0.367725	1.22244	0.221543	0.291281
MXAN_RS08385	15.7589	0.967741	0.672548	1.43892	0.150174	0.208339
MXAN_RS08390	47.2007	2.39925	0.479097	5.00787	5.5037e-07	1.78577e-06
MXAN_RS08395	268.48	-0.469993	0.228854	-2.05368	0.0400067	0.0638366
MXAN_RS08400	276.195	0.983989	0.257428	3.82239	0.000132167	0.000323966
MXAN_RS08405	18.7071	-0.361646	0.621051	-0.582313	0.560356	0.637974
MXAN_RS08410	6.58862	-3.16687	1.22891	-2.57697	0.00996702	0.0180448
MXAN_RS08415	1494.3	-0.355409	0.180184	-1.97248	0.0485552	0.0759078
MXAN_RS08420	318.209	1.53354	0.246027	6.23323	4.56923e-10	2.06477e-09
MXAN_RS08425	72.6737	-0.926793	0.388493	-2.38561	0.0170509	0.0293609
MXAN_RS08430	324.724	4.82508	0.354539	13.6094	3.51971e-42	9.28466e-41
MXAN_RS08435	408.295	0.116793	0.212539	0.549512	0.582654	0.658743
MXAN_RS08440	215.126	0.782255	0.251782	3.10687	0.00189079	0.00387981
MXAN_RS08445	6.53746	-0.565094	0.991735	-0.569803	0.568811	0.645494
MXAN_RS08450	52.5991	-2.25234	0.484147	-4.65219	3.28431e-06	9.79136e-06
MXAN_RS08455	1393	-2.22503	0.202344	-10.9962	3.984e-28	5.70806e-27
MXAN_RS08460	1060.9	-2.26962	0.189614	-11.9697	5.12109e-33	9.06049e-32
MXAN_RS08465	2422.79	-2.51721	0.180906	-13.9145	5.17224e-44	1.51174e-42
MXAN_RS08470	821.341	-1.45899	0.20164	-7.23562	4.63391e-13	2.6873e-12
MXAN_RS08475	406.873	0.125619	0.214085	0.586769	0.557359	0.635354
MXAN_RS08480	22.692	-1.95171	0.596827	-3.27014	0.00107493	0.00229663
MXAN_RS08485	156.935	-1.78525	0.306875	-5.81749	5.97363e-09	2.44946e-08
MXAN_RS08490	1493.57	3.7099	0.221586	16.7425	6.42337e-63	3.87897e-61
MXAN_RS08495	3691.79	3.60766	0.246642	14.6271	1.88713e-48	6.47383e-47
MXAN_RS08500	103.574	1.93346	0.341891	5.65519	1.5567e-08	6.0698e-08
MXAN_RS08505	25.3671	1.23678	0.561422	2.20294	0.027599	0.0456774
MXAN_RS08510	53.8127	0.925932	0.396281	2.33655	0.0194625	0.0331498
MXAN_RS08515	6.38543	-0.211594	1.10439	-0.191593	0.848061	0.883487
MXAN_RS08520	45.8995	0.327927	0.430247	0.762184	0.44595	0.528301
MXAN_RS08525	77.6012	-2.16739	0.357409	-6.06418	1.32632e-09	5.76186e-09
MXAN_RS08530	40.8258	-2.5639	0.515518	-4.97345	6.57722e-07	2.11066e-06
MXAN_RS08535	13.1684	0.421595	0.715917	0.588889	0.555936	0.634277
MXAN_RS08545	209.937	-0.795369	0.276146	-2.88025	0.00397361	0.00774066
MXAN_RS08550	350.959	0.901202	0.221112	4.07576	4.58637e-05	0.000118881
MXAN_RS08555	0	NA	NA	NA	NA	NA
MXAN_RS08560	0.470662	-0.336346	3.91474	-0.085918	0.931532	0.947745
MXAN_RS08565	158.522	1.42611	0.294646	4.84006	1.29797e-06	4.04101e-06
MXAN_RS08570	201.207	0.327096	0.271328	1.20554	0.227997	0.298668
MXAN_RS08575	148.778	-0.342272	0.26632	-1.28519	0.198725	0.26493
MXAN_RS08580	4.77854	0.572795	1.17911	0.485788	0.627118	0.699275
MXAN_RS08585	38.4513	0.254554	0.587466	0.433309	0.66479	0.731239
MXAN_RS08590	65.2701	-0.749533	0.555752	-1.34868	0.177439	0.240457
MXAN_RS08595	702.156	-1.29938	0.338609	-3.83739	0.000124348	0.000305724
MXAN_RS08600	747.572	-1.35316	0.306359	-4.41692	1.00116e-05	2.81906e-05
MXAN_RS08605	20.4189	-0.398444	0.771708	-0.516314	0.605635	0.680408
MXAN_RS08610	2.48379	-0.340633	1.5588	-0.218523	0.827022	0.867257
MXAN_RS08620	19.2297	-0.247675	0.634845	-0.390135	0.696437	0.758174
MXAN_RS08625	18.7512	0.22905	0.608862	0.376194	0.706773	0.766457
MXAN_RS08630	66.233	0.877734	0.370916	2.3664	0.0179623	0.0308244
MXAN_RS08635	17.4099	0.00520343	0.663789	0.00783898	0.993745	0.996199
MXAN_RS08640	724.235	0.280737	0.189725	1.47971	0.138952	0.194432
MXAN_RS08645	8.97302	0.226464	0.869075	0.26058	0.794416	0.84146
MXAN_RS08650	4.0915	-0.349603	1.26953	-0.27538	0.783024	0.832106
MXAN_RS08655	368.83	1.20619	0.213657	5.64543	1.64768e-08	6.39382e-08
MXAN_RS08660	169.918	1.9502	0.272621	7.15351	8.45877e-13	4.78762e-12
MXAN_RS08665	81.3285	2.36151	0.410889	5.74732	9.06709e-09	3.65032e-08
MXAN_RS08670	116.65	0.903402	0.325435	2.77598	0.00550359	0.01044
MXAN_RS08675	83.1827	1.05766	0.35197	3.00498	0.00265599	0.00533755
MXAN_RS08680	167.148	0.248246	0.268316	0.925198	0.354863	0.435722
MXAN_RS08685	5.49023	0.167691	1.11126	0.150902	0.880053	0.90827
MXAN_RS08690	121.338	0.332207	0.318464	1.04315	0.296878	0.373243
MXAN_RS08695	3.29757	1.56556	1.4923	1.04909	0.294136	0.370257
MXAN_RS08700	134.059	0.106585	0.274338	0.388516	0.697634	0.759138
MXAN_RS08710	24.6613	5.42585	1.13375	4.78576	1.70339e-06	5.22091e-06
MXAN_RS08715	1235.52	0.428697	0.178631	2.39991	0.0163992	0.0283618
MXAN_RS08720	1178.27	-0.375991	0.194833	-1.92982	0.0536296	0.0830236
MXAN_RS08725	862.093	0.325389	0.187052	1.73957	0.0819353	0.121737
MXAN_RS08730	1767.59	-0.0398413	0.184246	-0.21624	0.828801	0.868548
MXAN_RS08735	5783.38	0.0878152	0.166072	0.528777	0.59696	0.67242
MXAN_RS08740	81.3354	0.501079	0.329914	1.51882	0.128809	0.181911
MXAN_RS08745	16.4197	-1.07762	0.703592	-1.5316	0.125622	0.177788
MXAN_RS08750	201.681	-0.833381	0.250583	-3.32577	0.000881755	0.00190734
MXAN_RS08755	18.4394	-0.16801	0.663963	-0.253041	0.800237	0.846703
MXAN_RS08760	59.076	-0.0875316	0.369889	-0.236643	0.812934	0.855184
MXAN_RS08765	376.005	0.0824761	0.208622	0.395338	0.692593	0.755115
MXAN_RS08770	21.5835	1.2486	0.59604	2.09482	0.036187	0.0583705
MXAN_RS08775	9.37763	-0.168092	0.851481	-0.197411	0.843506	0.879997
MXAN_RS08780	78.3451	1.13194	0.378368	2.99164	0.00277482	0.00555343
MXAN_RS08785	5.23221	1.42236	1.18494	1.20036	0.23	0.300915
MXAN_RS08790	93.3145	2.02302	0.342918	5.89943	3.64754e-09	1.52354e-08
MXAN_RS08795	11.2604	-1.14769	0.79593	-1.44195	0.149317	0.207414
MXAN_RS08800	1.91389	-1.7145	1.94741	-0.880399	0.378643	0.460357
MXAN_RS08805	4.0121	-0.689687	1.26316	-0.546003	0.585064	0.661087
MXAN_RS08810	0.44325	2.10015	3.86417	0.543493	0.58679	0.662087
MXAN_RS08815	2.02729	0.3339	1.96932	0.169551	0.865363	0.896911
MXAN_RS08820	0.260873	-1.7561	4.99211	-0.351775	0.725007	0.781707
MXAN_RS08825	1.1682	-3.8331	2.77975	-1.37894	0.167915	0.229809
MXAN_RS08830	7.78993	-1.32056	0.952058	-1.38705	0.165425	0.22687
MXAN_RS08835	3.65776	-1.15632	1.39768	-0.827312	0.40806	0.490008
MXAN_RS08840	10.4034	-3.4119	1.03751	-3.28855	0.00100703	0.0021636
MXAN_RS08845	4.47617	-1.61689	1.24133	-1.30255	0.19273	0.258542
MXAN_RS08850	0.51223	-0.424608	3.81839	-0.111201	0.911457	0.931601
MXAN_RS08855	2.80331	-2.34971	1.84495	-1.27359	0.202809	0.269785
MXAN_RS08860	2.94786	-1.79368	1.55865	-1.15079	0.249817	0.323254
MXAN_RS08865	6.85787	-2.79764	1.27456	-2.195	0.0281639	0.0464861
MXAN_RS08870	10.0686	-2.20889	0.919749	-2.40163	0.0163224	0.0282491
MXAN_RS08875	1.56695	2.23988	2.29615	0.975495	0.329315	0.408194
MXAN_RS08880	1.37506	1.90968	2.44289	0.781729	0.434374	0.516597
MXAN_RS08885	0	NA	NA	NA	NA	NA
MXAN_RS08890	1.7381	-0.739029	1.88949	-0.391127	0.695704	0.757714
MXAN_RS08895	0.979153	1.22404	2.68025	0.456688	0.647895	0.717662
MXAN_RS08900	4.91821	1.66401	1.4217	1.17044	0.241826	0.314137
MXAN_RS08905	26.9953	-1.55086	0.534666	-2.90061	0.00372437	0.00728036
MXAN_RS08910	3.38273	-1.46688	1.45661	-1.00705	0.313909	0.391756
MXAN_RS08915	4.95635	-1.81629	1.21039	-1.50059	0.133462	0.187612
MXAN_RS08920	1.12663	-3.78917	2.74302	-1.38139	0.16716	0.228906
MXAN_RS08925	5.95227	-0.801598	1.21305	-0.660815	0.508731	0.589763
MXAN_RS08930	0	NA	NA	NA	NA	NA
MXAN_RS08935	0.209789	1.07647	4.99359	0.215571	0.829322	0.868548
MXAN_RS08940	3.06785	0.850578	1.46756	0.579586	0.562194	0.639469
MXAN_RS08945	0	NA	NA	NA	NA	NA
MXAN_RS08950	24.0259	0.645734	0.565954	1.14097	0.253884	0.32751
MXAN_RS08955	2.59515	0.399055	1.8707	0.213319	0.831078	0.869764
MXAN_RS08960	4.31911	2.74248	1.47502	1.85929	0.0629867	0.0960642
MXAN_RS08965	3.96679	-0.29409	1.30592	-0.225198	0.821825	0.862551
MXAN_RS08975	0.466923	2.16808	4.57805	0.473582	0.635798	0.705772
MXAN_RS08980	0.209789	1.07647	4.99359	0.215571	0.829322	0.868548
MXAN_RS08985	2.63217	-0.412753	1.84046	-0.224267	0.82255	0.863187
MXAN_RS08990	0	NA	NA	NA	NA	NA
MXAN_RS08995	1.26744	-0.905775	2.15952	-0.419433	0.6749	0.740242
MXAN_RS09000	1.87517	1.32249	2.03066	0.65126	0.514879	0.595288
MXAN_RS09005	4.38263	0.352877	1.24599	0.283209	0.777016	0.827406
MXAN_RS09010	6.55162	-0.354108	0.989727	-0.357783	0.720505	0.778576
MXAN_RS09015	1.55572	-2.63077	2.37342	-1.10843	0.267677	0.342122
MXAN_RS09020	3.22656	1.53273	1.48923	1.02921	0.303381	0.380436
MXAN_RS09025	0.466923	2.16808	4.57805	0.473582	0.635798	0.705772
MXAN_RS09030	2.47713	2.99421	2.02296	1.48012	0.138842	0.194352
MXAN_RS09035	1.40825	0.722336	2.22555	0.324565	0.74551	0.800153
MXAN_RS09040	3.9428	1.28103	1.47956	0.86582	0.386589	0.468226
MXAN_RS09045	3.49695	0.717368	1.57604	0.455171	0.648986	0.718585
MXAN_RS09050	155.897	0.0447938	0.279385	0.16033	0.872621	0.902383
MXAN_RS09055	0	NA	NA	NA	NA	NA
MXAN_RS09060	2.28523	2.80002	2.0651	1.35588	0.175139	0.237825
MXAN_RS09065	3.90334	-0.971746	1.32566	-0.733029	0.463541	0.545689
MXAN_RS09070	14.7627	2.28015	0.779781	2.92409	0.0034547	0.00678953
MXAN_RS09075	3.04711	-0.829338	1.42896	-0.580378	0.56166	0.639061
MXAN_RS09080	2.97813	-0.320871	1.43891	-0.222996	0.823538	0.8641
MXAN_RS09085	0	NA	NA	NA	NA	NA
MXAN_RS09090	1.21635	0.223415	2.18106	0.102434	0.918412	0.937791
MXAN_RS09095	1.40825	0.722336	2.22555	0.324565	0.74551	0.800153
MXAN_RS09100	0.260873	-1.7561	4.99211	-0.351775	0.725007	0.781707
MXAN_RS09105	1.82409	2.49077	2.19291	1.13583	0.256028	0.329539
MXAN_RS09110	4.83629	-1.1037	1.17626	-0.938312	0.348084	0.428335
MXAN_RS09115	1.84491	-0.780568	1.8778	-0.415681	0.677643	0.742582
MXAN_RS09120	19.8084	0.97483	0.62315	1.56436	0.117733	0.167925
MXAN_RS09125	53.736	-0.790047	0.411406	-1.92036	0.0548126	0.084604
MXAN_RS09130	82.8226	-0.984809	0.387737	-2.53989	0.0110888	0.0199179
MXAN_RS09135	12.7283	-0.580483	0.805936	-0.720259	0.471365	0.552841
MXAN_RS09140	9.88416	-1.31025	0.865379	-1.51407	0.130007	0.183319
MXAN_RS09145	6.34385	-2.25773	1.11967	-2.01643	0.0437554	0.069013
MXAN_RS09150	19.2798	-0.702521	0.621568	-1.13024	0.258375	0.332034
MXAN_RS09155	61.8973	-1.19672	0.451686	-2.64945	0.0080622	0.0148877
MXAN_RS09160	1772.17	-0.34137	0.181938	-1.8763	0.0606141	0.0927943
MXAN_RS09165	55.3845	-1.27954	0.396409	-3.22782	0.00124737	0.00263579
MXAN_RS09170	2106.52	-1.0325	0.195833	-5.27235	1.34688e-07	4.70669e-07
MXAN_RS09175	414.237	-0.0966285	0.217396	-0.444482	0.656694	0.724515
MXAN_RS09180	230.149	-0.506897	0.233707	-2.16894	0.0300871	0.0494037
MXAN_RS09185	40.3879	-1.58026	0.45882	-3.44418	0.000572793	0.00128033
MXAN_RS09190	1455.98	0.392185	0.181257	2.1637	0.0304875	0.050005
MXAN_RS09195	566.295	0.556914	0.202753	2.74676	0.00601872	0.0113464
MXAN_RS09200	223.733	-1.46382	0.245324	-5.9669	2.41805e-09	1.02785e-08
MXAN_RS09205	1671.09	-0.29903	0.180079	-1.66055	0.0968042	0.141187
MXAN_RS09210	660.079	-0.676222	0.242746	-2.78571	0.00534102	0.0101685
MXAN_RS09215	208.668	-0.0954898	0.250487	-0.381216	0.703043	0.763659
MXAN_RS09225	1802.21	1.36511	0.183614	7.43467	1.04831e-13	6.37169e-13
MXAN_RS09230	7.92741	1.94655	1.07071	1.818	0.0690644	0.104462
MXAN_RS09235	1708.41	0.735879	0.195835	3.75765	0.000171516	0.00041362
MXAN_RS09240	1537.93	0.33274	0.176542	1.88476	0.0594616	0.0912402
MXAN_RS09245	793.77	0.757467	0.189626	3.99453	6.48219e-05	0.000165094
MXAN_RS09250	293.264	0.410512	0.22368	1.83526	0.066467	0.101014
MXAN_RS09255	49.7724	1.62212	0.435319	3.72627	0.000194331	0.000465109
MXAN_RS09260	207.15	1.87269	0.255954	7.31652	2.54478e-13	1.50564e-12
MXAN_RS09265	581.064	0.839404	0.209367	4.00925	6.09129e-05	0.00015568
MXAN_RS09270	593.261	0.606739	0.202127	3.00177	0.00268416	0.00538823
MXAN_RS09275	334.11	0.585595	0.221599	2.64259	0.00822747	0.015166
MXAN_RS09280	156.909	2.07833	0.282093	7.36752	1.73826e-13	1.04711e-12
MXAN_RS09285	273.189	1.03969	0.226852	4.5831	4.5813e-06	1.3444e-05
MXAN_RS09290	2105.46	0.60837	0.173245	3.51162	0.000445384	0.001011
MXAN_RS09295	2377.62	1.02773	0.180418	5.69641	1.22355e-08	4.8327e-08
MXAN_RS09300	146.076	1.18855	0.273152	4.35125	1.35366e-05	3.74525e-05
MXAN_RS09305	1932.17	0.465775	0.175294	2.6571	0.00788152	0.0145724
MXAN_RS09310	697.623	0.0594016	0.223628	0.265626	0.790527	0.83825
MXAN_RS09315	813.776	0.979289	0.186955	5.23809	1.62246e-07	5.59894e-07
MXAN_RS09320	1628.18	1.05705	0.190291	5.55491	2.7775e-08	1.0532e-07
MXAN_RS09325	1766.58	1.26484	0.190688	6.63303	3.28873e-11	1.63031e-10
MXAN_RS09330	1568.7	0.635876	0.185321	3.43121	0.000600887	0.00133618
MXAN_RS09335	5353.97	-0.768357	0.17209	-4.46486	8.0122e-06	2.28513e-05
MXAN_RS09340	4005.77	-1.27606	0.170992	-7.46268	8.47804e-14	5.18402e-13
MXAN_RS09345	450.58	-0.0319292	0.208477	-0.153155	0.878276	0.906692
MXAN_RS09350	594.676	-0.321956	0.198631	-1.62088	0.105043	0.15187
MXAN_RS09355	4478.94	1.14556	0.186845	6.13103	8.73094e-10	3.83857e-09
MXAN_RS09360	276.716	0.0825393	0.230119	0.35868	0.719834	0.777966
MXAN_RS09365	2841.39	-1.25947	0.183119	-6.87789	6.07452e-12	3.20712e-11
MXAN_RS09375	881.681	-0.757493	0.198836	-3.80963	0.000139175	0.00033989
MXAN_RS09380	59.6959	0.196442	0.415913	0.472315	0.636702	0.706512
MXAN_RS09385	233.817	-0.28569	0.316701	-0.902081	0.367014	0.448749
MXAN_RS09390	239.03	-0.0156295	0.30136	-0.0518632	0.958638	0.970727
MXAN_RS09395	11373.2	-2.24228	0.204332	-10.9737	5.11254e-28	7.28213e-27
MXAN_RS09400	221.432	-1.34806	0.267557	-5.03838	4.69483e-07	1.53216e-06
MXAN_RS09405	13487.8	-1.91145	0.282673	-6.76204	1.36059e-11	6.98163e-11
MXAN_RS09410	18080.2	-1.54785	0.199808	-7.74667	9.4332e-15	6.18192e-14
MXAN_RS09415	6358.28	-0.480142	0.184859	-2.59735	0.0093947	0.0171051
MXAN_RS09420	3954.37	-0.569196	0.168764	-3.37274	0.000744249	0.00163065
MXAN_RS09425	387.59	-0.79498	0.214497	-3.70625	0.000210352	0.000500503
MXAN_RS09430	680.07	0.136117	0.190067	0.716155	0.473896	0.555374
MXAN_RS09435	140.991	1.25878	0.286297	4.39674	1.09889e-05	3.08002e-05
MXAN_RS09440	1836.33	1.08549	0.243367	4.46031	8.18411e-06	2.32871e-05
MXAN_RS09445	1212.04	0.795442	0.177608	4.47863	7.51251e-06	2.15017e-05
MXAN_RS09450	3442.06	0.0762858	0.201556	0.378485	0.70507	0.764879
MXAN_RS09455	116.121	1.009	0.31646	3.18839	0.00143069	0.00299029
MXAN_RS09460	238.301	-1.51432	0.259242	-5.84132	5.1789e-09	2.13316e-08
MXAN_RS09465	17.4065	0.370944	0.643175	0.576739	0.564116	0.641056
MXAN_RS09470	32.548	-0.221777	0.543498	-0.408054	0.683234	0.746917
MXAN_RS09475	199.589	-0.102021	0.252109	-0.404671	0.68572	0.749022
MXAN_RS09480	3527.23	-0.229555	0.192118	-1.19487	0.23214	0.303172
MXAN_RS09485	449.914	-0.864807	0.204689	-4.22499	2.38955e-05	6.42874e-05
MXAN_RS09490	275.51	-1.23073	0.237099	-5.19078	2.09417e-07	7.14049e-07
MXAN_RS09495	230.368	3.63175	0.382858	9.48591	2.4027e-21	2.38216e-20
MXAN_RS09500	19.3503	0.698205	0.61982	1.12647	0.259969	0.333789
MXAN_RS09505	771.402	1.19036	0.227133	5.2408	1.59886e-07	5.52293e-07
MXAN_RS09510	255.215	0.326307	0.228456	1.42832	0.1532	0.212135
MXAN_RS09515	799.65	-0.233612	0.196998	-1.18586	0.235677	0.307188
MXAN_RS09520	125.039	-0.487382	0.292521	-1.66614	0.0956851	0.139723
MXAN_RS09525	1703	0.0455916	0.181505	0.251187	0.801669	0.847482
MXAN_RS09530	711.99	1.75253	0.210488	8.32607	8.35722e-17	6.36107e-16
MXAN_RS09535	7293.6	-0.627978	0.208254	-3.01545	0.002566	0.00516934
MXAN_RS09540	150.668	1.07333	0.434241	2.47173	0.013446	0.0236632
MXAN_RS09545	80.2475	-0.0942894	0.360546	-0.261518	0.793693	0.840875
MXAN_RS09550	123.966	-1.08707	0.287752	-3.77781	0.000158212	0.000382927
MXAN_RS09555	894.164	-1.01338	0.193025	-5.25	1.52099e-07	5.27223e-07
MXAN_RS09560	7.34165	2.12186	1.08819	1.94989	0.0511887	0.0795652
MXAN_RS09565	883.465	1.60763	0.222583	7.22259	5.10055e-13	2.9439e-12
MXAN_RS09570	256.545	1.47643	0.261971	5.63587	1.74178e-08	6.72685e-08
MXAN_RS09575	8250.2	3.38503	0.338954	9.98671	1.74265e-23	1.93519e-22
MXAN_RS09580	86.1536	-0.653097	0.411053	-1.58884	0.112097	0.160701
MXAN_RS09585	103.222	-1.02545	0.384899	-2.6642	0.00771721	0.0143194
MXAN_RS09590	920.165	-0.624922	0.235448	-2.65418	0.00795014	0.0146956
MXAN_RS09595	604.106	-0.935672	0.198297	-4.71853	2.37559e-06	7.18777e-06
MXAN_RS09600	100.872	-0.132686	0.304465	-0.4358	0.662982	0.72969
MXAN_RS09605	9390.76	1.21063	0.326454	3.70842	0.000208554	0.000496709
MXAN_RS09610	171.456	-0.851203	0.25618	-3.32267	0.000891603	0.0019275
MXAN_RS09615	1941.08	3.60919	0.342068	10.5511	5.02092e-26	6.34738e-25
MXAN_RS09620	287.462	-0.06165	0.221876	-0.277857	0.781122	0.830286
MXAN_RS09625	424.861	-1.53399	0.217015	-7.06859	1.56519e-12	8.67745e-12
MXAN_RS09630	98.7935	-0.868418	0.336324	-2.58209	0.00982037	0.0178191
MXAN_RS09635	424.787	0.46492	0.255592	1.81899	0.0689126	0.104275
MXAN_RS09640	456.906	-0.469894	0.200157	-2.34763	0.0188934	0.032248
MXAN_RS09645	333.262	0.547957	0.223527	2.45141	0.0142298	0.0249166
MXAN_RS09650	903.702	0.259878	0.201222	1.2915	0.196531	0.262965
MXAN_RS09655	1076.55	-2.02304	0.215499	-9.38772	6.13113e-21	5.94956e-20
MXAN_RS09660	36886.7	-2.6409	0.177971	-14.8389	8.20982e-50	3.02976e-48
MXAN_RS09665	1278.79	-1.9291	0.194768	-9.90463	3.97447e-23	4.30882e-22
MXAN_RS09670	3561.06	-0.226709	0.170024	-1.33339	0.182404	0.246318
MXAN_RS09675	1322.6	-0.0189636	0.207173	-0.0915349	0.927068	0.944781
MXAN_RS09680	59.9316	0.439225	0.387504	1.13347	0.257016	0.330521
MXAN_RS09685	1410.33	0.243961	0.176719	1.38051	0.16743	0.229215
MXAN_RS09690	550.939	-0.270446	0.220534	-1.22632	0.220076	0.289748
MXAN_RS09695	3394.55	-0.0221116	0.167521	-0.131993	0.89499	0.919163
MXAN_RS09700	2762.29	0.00594349	0.172195	0.0345161	0.972466	0.980517
MXAN_RS09705	534	1.11122	0.204134	5.44357	5.22221e-08	1.9108e-07
MXAN_RS09710	200.777	1.19017	0.26423	4.5043	6.65913e-06	1.91719e-05
MXAN_RS09715	639.308	-0.236293	0.198915	-1.18791	0.23487	0.306299
MXAN_RS09720	376.605	-0.190639	0.225616	-0.844974	0.398125	0.479668
MXAN_RS09725	848.3	-0.944762	0.258009	-3.66174	0.000250504	0.000589322
MXAN_RS09730	1426.39	-0.200476	0.225822	-0.887761	0.374669	0.456209
MXAN_RS09735	153.796	-0.0500797	0.293636	-0.17055	0.864577	0.896476
MXAN_RS09740	87.0466	-0.87375	0.364399	-2.39778	0.0164947	0.0284932
MXAN_RS09745	110.806	-0.775731	0.313078	-2.47775	0.0132212	0.0233239
MXAN_RS09750	42.8057	0.127316	0.41857	0.304168	0.761	0.813671
MXAN_RS09755	1788.05	-3.77227	0.260421	-14.4852	1.50192e-47	5.0112e-46
MXAN_RS09760	7047.3	-3.93401	0.179834	-21.8758	4.41894e-106	1.04159e-103
MXAN_RS09765	19754	0.0263193	0.224414	0.11728	0.906638	0.927584
MXAN_RS09770	23551.3	0.84246	0.201312	4.18484	2.85361e-05	7.58148e-05
MXAN_RS09775	3889.98	-1.9999	0.178361	-11.2127	3.53233e-29	5.27826e-28
MXAN_RS09780	34381	-0.733952	0.174142	-4.21469	2.50123e-05	6.70206e-05
MXAN_RS09785	307.241	-1.29256	0.228788	-5.6496	1.6082e-08	6.25058e-08
MXAN_RS09790	61.7913	-0.470478	0.404257	-1.16381	0.244501	0.317044
MXAN_RS09795	37.3137	-0.372202	0.46413	-0.801935	0.42259	0.505545
MXAN_RS09800	21.3981	-0.895075	0.64709	-1.38323	0.166594	0.228259
MXAN_RS09805	800.513	-1.0792	0.209415	-5.15342	2.55775e-07	8.64454e-07
MXAN_RS09810	715.807	-1.29075	0.191769	-6.73078	1.68753e-11	8.57494e-11
MXAN_RS09815	5829.78	-1.0001	0.189328	-5.28235	1.2754e-07	4.46187e-07
MXAN_RS09820	568.386	0.00409934	0.224567	0.0182544	0.985436	0.990315
MXAN_RS09825	8852.24	0.756488	0.253288	2.98666	0.00282039	0.00563538
MXAN_RS09830	26.3555	-1.84143	0.553088	-3.32937	0.000870427	0.00188451
MXAN_RS09835	220.902	-1.34668	0.257899	-5.22174	1.77253e-07	6.09499e-07
MXAN_RS09840	180.187	-0.122584	0.24891	-0.492484	0.622377	0.695489
MXAN_RS09845	72.8939	0.112909	0.373485	0.302313	0.762414	0.814684
MXAN_RS09850	5471.42	1.81979	0.317774	5.72667	1.02424e-08	4.09416e-08
MXAN_RS09855	429.374	-2.33339	0.228861	-10.1956	2.07391e-24	2.44027e-23
MXAN_RS09860	16.12	0.642709	0.701082	0.916738	0.35928	0.440332
MXAN_RS09865	101.82	0.774486	0.30322	2.55421	0.0106431	0.0191785
MXAN_RS09870	3379.31	-0.891677	0.179262	-4.97416	6.55312e-07	2.10385e-06
MXAN_RS09875	2536.03	-0.650935	0.172284	-3.77826	0.000157927	0.000382618
MXAN_RS09880	1819.85	-0.232419	0.184702	-1.25835	0.208267	0.276039
MXAN_RS09885	151.677	1.21918	0.274545	4.44075	8.96476e-06	2.53799e-05
MXAN_RS09890	676.239	0.583811	0.197248	2.95978	0.00307857	0.00610617
MXAN_RS09895	8183.17	-2.24143	0.194501	-11.524	9.98256e-31	1.58571e-29
MXAN_RS09900	1472.35	0.501571	0.23189	2.16297	0.0305435	0.0500631
MXAN_RS09905	559.665	1.12123	0.201903	5.55333	2.80281e-08	1.0617e-07
MXAN_RS09910	1210.87	-0.643932	0.244102	-2.63796	0.00834054	0.0153551
MXAN_RS09915	211.002	-1.28921	0.295806	-4.3583	1.31076e-05	3.63618e-05
MXAN_RS09920	47.6119	-0.20963	0.414098	-0.506232	0.612694	0.687071
MXAN_RS09935	137.708	0.796137	0.28838	2.76072	0.00576744	0.0109008
MXAN_RS09940	2.08122	2.70609	2.17551	1.24389	0.21354	0.282005
MXAN_RS09945	1341.1	0.600153	0.179046	3.35195	0.000802443	0.00174716
MXAN_RS09950	4231.99	0.987438	0.173113	5.70399	1.17032e-08	4.63497e-08
MXAN_RS09955	525.599	0.672546	0.199337	3.37392	0.000741064	0.00162465
MXAN_RS09960	387.1	0.489423	0.226919	2.15682	0.0310197	0.0507639
MXAN_RS09965	470.184	0.191915	0.227685	0.842896	0.399286	0.480815
MXAN_RS09970	578.001	-1.64922	0.199976	-8.24708	1.62308e-16	1.21515e-15
MXAN_RS09975	1668.79	0.0852832	0.173183	0.492446	0.622404	0.695489
MXAN_RS09980	1336.98	0.220722	0.217784	1.01349	0.310826	0.388705
MXAN_RS09985	4467.94	0.365567	0.165598	2.20756	0.0272751	0.0451926
MXAN_RS09990	686.185	0.823261	0.204047	4.03465	5.46828e-05	0.000140643
MXAN_RS09995	525.156	1.00889	0.205496	4.90954	9.12891e-07	2.87521e-06
MXAN_RS10000	301.75	0.706536	0.223958	3.15477	0.00160624	0.0033362
MXAN_RS10005	4889.52	1.87278	0.191377	9.78583	1.29525e-22	1.37965e-21
MXAN_RS10010	414.181	0.348072	0.233607	1.48999	0.136227	0.191167
MXAN_RS10015	117.956	-0.444545	0.327544	-1.35721	0.174715	0.237383
MXAN_RS10020	218.49	0.406128	0.25558	1.58904	0.112051	0.160666
MXAN_RS10025	3965.15	-2.91955	0.179445	-16.2699	1.61454e-59	8.67458e-58
MXAN_RS10030	13808.7	-3.07448	0.174126	-17.6567	9.03908e-70	6.80913e-68
MXAN_RS10035	32826.4	-2.11675	0.183382	-11.5428	8.02362e-31	1.2801e-29
MXAN_RS10040	1356.23	-3.2211	0.198375	-16.2374	2.74163e-59	1.45167e-57
MXAN_RS10045	262.54	-1.65531	0.248809	-6.65292	2.87333e-11	1.43021e-10
MXAN_RS10050	931.257	-0.728031	0.19956	-3.64818	0.000264109	0.000619334
MXAN_RS10055	46849.7	-2.11792	0.160218	-13.219	6.82073e-40	1.61815e-38
MXAN_RS10060	17932.7	-3.53581	0.187889	-18.8186	5.31765e-79	5.04624e-77
MXAN_RS10065	79.4243	0.46895	0.345375	1.3578	0.174528	0.237216
MXAN_RS10070	97.2108	-0.101556	0.309635	-0.327987	0.742922	0.797726
MXAN_RS10075	37.7745	-0.881226	0.456912	-1.92866	0.0537736	0.0832289
MXAN_RS10080	2448.87	-1.72703	0.189563	-9.11061	8.1921e-20	7.4638e-19
MXAN_RS10085	1192.6	-1.88007	0.183328	-10.2552	1.12142e-24	1.33674e-23
MXAN_RS10090	1134.21	-1.84733	0.197353	-9.36058	7.93023e-21	7.63455e-20
MXAN_RS10095	857.669	-0.546015	0.227056	-2.40476	0.0161829	0.0280277
MXAN_RS10100	1826.26	0.739903	0.221792	3.33603	0.000849851	0.00184214
MXAN_RS10105	699.349	0.155999	0.222346	0.701607	0.482924	0.563785
MXAN_RS10110	5441.48	-2.50149	0.218298	-11.4591	2.11758e-30	3.33473e-29
MXAN_RS10115	1266.1	3.86425	0.334292	11.5595	6.6093e-31	1.05676e-29
MXAN_RS10120	2082.16	-0.559113	0.182187	-3.0689	0.00214849	0.00437664
MXAN_RS10125	1265.75	-0.398187	0.180775	-2.20266	0.0276185	0.0456993
MXAN_RS10130	849.98	-0.238878	0.185262	-1.2894	0.197258	0.263497
MXAN_RS10135	228.115	0.711064	0.242217	2.93565	0.00332846	0.0065697
[truncated: 5,349 more rows]

## Sheet: hr0vhr6
	baseMean	log2FoldChange	lfcSE	stat	pvalue	padj
MXAN_RS00015	2661.39	-0.842335	0.241522	-3.48762	0.000487344	0.00130733
MXAN_RS00020	18.7304	-0.196077	0.67181	-0.291863	0.770391	0.828049
MXAN_RS00025	93.4265	-0.354011	0.382275	-0.926063	0.354413	0.456683
MXAN_RS00030	31.2535	-0.864968	0.532149	-1.62543	0.104072	0.163817
MXAN_RS00035	89.3935	0.933912	0.402964	2.3176	0.0204709	0.0394522
MXAN_RS00040	1307.3	-2.31069	0.246381	-9.3785	6.69162e-21	8.782e-20
MXAN_RS00045	1310.01	-1.94709	0.212479	-9.16371	5.01418e-20	6.17065e-19
MXAN_RS00050	9.96737	-0.331722	0.878437	-0.377627	0.705707	0.777112
MXAN_RS00055	237.453	-0.687513	0.263818	-2.60601	0.00916038	0.0191759
MXAN_RS00060	1194.46	0.266024	0.251632	1.0572	0.290422	0.390327
MXAN_RS00065	7.04089	0.0697111	1.08042	0.0645222	0.948554	0.962912
MXAN_RS00070	178.046	0.175475	0.290894	0.603226	0.546359	0.639737
MXAN_RS00075	23.4026	0.17598	0.631548	0.278648	0.780515	0.835735
MXAN_RS00080	103.932	-0.74574	0.378469	-1.97041	0.0487911	0.0849399
MXAN_RS00085	138.251	-1.60847	0.333893	-4.81731	1.45503e-06	5.62766e-06
MXAN_RS00090	657.252	-0.671412	0.223308	-3.00666	0.00264133	0.00618452
MXAN_RS00095	1218.9	0.298213	0.249222	1.19658	0.231471	0.321744
MXAN_RS00100	147.341	3.20452	0.360365	8.89244	5.9781e-19	6.78214e-18
MXAN_RS00105	196.85	2.36256	0.365735	6.45976	1.04866e-10	6.38808e-10
MXAN_RS00110	83.6152	0.756649	0.364636	2.07508	0.0379793	0.0679575
MXAN_RS00115	57.0561	-0.224712	0.436601	-0.514684	0.606774	0.693809
MXAN_RS00120	684.53	0.551804	0.322722	1.70984	0.087295	0.141054
MXAN_RS00125	372.899	0.666947	0.278275	2.39672	0.0165427	0.0325511
MXAN_RS00130	2237.22	2.14153	0.203702	10.513	7.52412e-26	1.32853e-24
MXAN_RS00135	813.079	-0.247347	0.2223	-1.11267	0.265849	0.362499
MXAN_RS00140	601.238	0.187224	0.245034	0.764074	0.444823	0.544575
MXAN_RS00145	216.065	0.418437	0.326517	1.28152	0.200012	0.284177
MXAN_RS00150	343.347	-0.882852	0.307431	-2.87171	0.0040826	0.00922529
MXAN_RS00155	115.355	-1.02019	0.34789	-2.93251	0.00336235	0.00775601
MXAN_RS00160	2253.45	-0.122731	0.222278	-0.552148	0.580847	0.671834
MXAN_RS00165	1377.19	-1.37946	0.229443	-6.01222	1.82996e-09	9.77135e-09
MXAN_RS00170	505.938	-1.57527	0.240015	-6.5632	5.26653e-11	3.31026e-10
MXAN_RS00175	64.102	-0.689483	0.400719	-1.72061	0.085321	0.138476
MXAN_RS00180	162.239	0.699192	0.340173	2.0554	0.0398405	0.0709288
MXAN_RS00185	265.733	0.890297	0.351149	2.53538	0.0112324	0.0230373
MXAN_RS00190	47.7111	-0.905811	0.669339	-1.35329	0.175963	0.255774
MXAN_RS00195	6.54602	1.89591	1.35011	1.40427	0.160239	0.236259
MXAN_RS00200	19.1357	0.507578	0.743582	0.682612	0.494852	0.594376
MXAN_RS00205	141.066	0.0551898	0.303979	0.181558	0.85593	0.89358
MXAN_RS00210	277.979	-1.48652	0.352831	-4.21312	2.51864e-05	8.23403e-05
MXAN_RS00215	54.5781	-0.43583	0.4404	-0.989622	0.322359	0.424355
MXAN_RS00220	191.091	-0.138055	0.355254	-0.388611	0.697564	0.77097
MXAN_RS00225	243.188	-0.0385218	0.319605	-0.12053	0.904064	0.929364
MXAN_RS00230	378.783	2.58682	0.257911	10.0299	1.1265e-23	1.71915e-22
MXAN_RS00235	307.916	0.967417	0.260038	3.72029	0.000198993	0.000567776
MXAN_RS00240	373.002	0.0986382	0.251425	0.392317	0.694824	0.769104
MXAN_RS00245	216.414	0.847957	0.277324	3.05764	0.00223089	0.00527931
MXAN_RS00250	393.348	0.25085	0.244503	1.02596	0.304911	0.405033
MXAN_RS00255	213.775	0.232094	0.292108	0.794548	0.426876	0.527551
MXAN_RS00260	637.117	-0.414416	0.243562	-1.70148	0.088852	0.143127
MXAN_RS00265	1422.29	0.0460261	0.24557	0.187426	0.851327	0.890329
MXAN_RS00270	130.192	2.20041	0.377193	5.83365	5.42274e-09	2.77205e-08
MXAN_RS00275	67.3094	0.30343	0.392397	0.773272	0.439362	0.539334
MXAN_RS00280	26.066	0.144065	0.610459	0.235994	0.813437	0.861023
MXAN_RS00285	274.387	0.514925	0.313122	1.64449	0.100075	0.158354
MXAN_RS00290	311.808	-0.946727	0.262149	-3.61142	0.00030453	0.000844824
MXAN_RS00295	2300.84	1.27015	0.304144	4.17614	2.96502e-05	9.58617e-05
MXAN_RS00300	879.89	0.947337	0.218182	4.34196	1.41214e-05	4.78348e-05
MXAN_RS00305	129.911	-0.0509021	0.310122	-0.164136	0.869624	0.90349
MXAN_RS00310	142.548	-0.102962	0.486761	-0.211524	0.832478	0.875222
MXAN_RS00315	34.0165	-0.0841588	0.505652	-0.166436	0.867814	0.902121
MXAN_RS00320	140.922	0.0557556	0.325674	0.171201	0.864066	0.899509
MXAN_RS00325	445.452	1.2141	0.290336	4.18172	2.89314e-05	9.37866e-05
MXAN_RS00330	419.598	0.0280499	0.270954	0.103523	0.917548	0.939131
MXAN_RS00335	369.355	-0.575044	0.251978	-2.28212	0.0224824	0.0427985
MXAN_RS00340	76.0869	0.866916	0.427086	2.02984	0.0423728	0.0749625
MXAN_RS00345	190.069	1.23701	0.337148	3.66904	0.000243464	0.000685298
MXAN_RS00350	1614.73	2.92268	0.212633	13.7452	5.44349e-43	2.28689e-41
MXAN_RS00355	466.676	2.11505	0.317937	6.65241	2.88335e-11	1.84726e-10
MXAN_RS00360	120.459	-1.34351	0.325776	-4.12401	3.72329e-05	0.000118387
MXAN_RS00365	80.9879	-1.72147	0.390285	-4.41082	1.02982e-05	3.55766e-05
MXAN_RS00370	156.866	0.0317793	0.294165	0.108032	0.91397	0.936834
MXAN_RS00375	574.521	2.7727	0.24403	11.3621	6.45592e-30	1.4172e-28
MXAN_RS00380	4499.67	-1.66395	0.206537	-8.05639	7.85795e-16	7.388e-15
MXAN_RS00385	123.027	3.12846	0.414709	7.54375	4.56651e-14	3.6967e-13
MXAN_RS00390	265.35	-1.49162	0.287436	-5.18942	2.10954e-07	9.09243e-07
MXAN_RS00395	107.38	-0.47705	0.340238	-1.4021	0.160884	0.237014
MXAN_RS00400	28.5531	-0.097266	0.578733	-0.168067	0.86653	0.901283
MXAN_RS00405	505.905	-1.09152	0.270982	-4.028	5.62527e-05	0.000174759
MXAN_RS00410	235.408	-0.609123	0.283786	-2.14641	0.03184	0.0581586
MXAN_RS00415	267.351	-0.175266	0.261722	-0.669666	0.503071	0.601578
MXAN_RS00420	710.888	0.904185	0.243273	3.71675	0.000201799	0.00057466
MXAN_RS00425	691.087	0.408107	0.237181	1.72065	0.0853138	0.138476
MXAN_RS00430	360.975	0.0490616	0.262327	0.187025	0.851641	0.890339
MXAN_RS00435	135.382	0.521529	0.377306	1.38224	0.166897	0.244688
MXAN_RS00440	67.0118	-1.43898	0.415987	-3.45919	0.000541809	0.00144075
MXAN_RS00445	192.013	0.639492	0.29543	2.16462	0.0304171	0.0559227
MXAN_RS00450	253.02	-2.11319	0.286112	-7.38587	1.51455e-13	1.1841e-12
MXAN_RS00455	261.252	-3.93117	0.321193	-12.2393	1.91778e-34	5.56309e-33
MXAN_RS00460	102.093	-3.62959	0.50039	-7.25353	4.06048e-13	3.06001e-12
MXAN_RS00465	191.438	-3.02868	0.466669	-6.48999	8.58448e-11	5.25565e-10
MXAN_RS00470	275.024	-1.60497	0.26074	-6.15547	7.48575e-10	4.14552e-09
MXAN_RS00475	2818.2	-3.63172	0.219773	-16.5248	2.43046e-61	1.87018e-59
MXAN_RS00480	1129.18	-2.46285	0.240718	-10.2313	1.43598e-24	2.31212e-23
MXAN_RS00485	92.723	-0.300933	0.37167	-0.809677	0.418126	0.51946
MXAN_RS00490	212.545	-0.0988552	0.311901	-0.316945	0.751286	0.812892
MXAN_RS00495	432.798	-0.354939	0.248773	-1.42676	0.15365	0.228289
MXAN_RS00500	1610.17	-1.05615	0.216667	-4.87456	1.09052e-06	4.28355e-06
MXAN_RS00505	151.648	-0.741244	0.303084	-2.44567	0.0144584	0.0288422
MXAN_RS00515	1151.59	2.41936	0.291425	8.30183	1.02522e-16	1.02103e-15
MXAN_RS00520	51.5605	1.46585	0.48723	3.00855	0.00262499	0.00614826
MXAN_RS00525	397.708	1.113	0.308296	3.61015	0.00030602	0.000847994
MXAN_RS00530	477.807	1.27508	0.268022	4.75736	1.9614e-06	7.44051e-06
MXAN_RS00535	490.727	0.0604435	0.246247	0.245459	0.806101	0.855779
MXAN_RS00540	406.47	-0.243959	0.243081	-1.00361	0.315566	0.416996
MXAN_RS00545	101.843	-0.70657	0.439793	-1.6066	0.108143	0.169277
MXAN_RS00550	94.8913	-0.659959	0.471496	-1.39971	0.161599	0.237924
MXAN_RS00555	500.589	-0.790905	0.230851	-3.42604	0.00061244	0.00161041
MXAN_RS00560	682.738	0.42503	0.249102	1.70625	0.0879623	0.142038
MXAN_RS00565	1371.41	0.929156	0.224012	4.14779	3.35694e-05	0.000107581
MXAN_RS00570	47.3613	0.315695	0.453657	0.695889	0.486498	0.585978
MXAN_RS00575	1315.4	0.0993835	0.215043	0.462157	0.643969	0.724328
MXAN_RS00580	580.829	1.07122	0.251562	4.25829	2.05998e-05	6.81378e-05
MXAN_RS00585	777.038	0.342819	0.243065	1.4104	0.158421	0.234283
MXAN_RS00590	330.204	0.716852	0.269361	2.66131	0.00778382	0.0165502
MXAN_RS00595	497.374	0.402695	0.272394	1.47835	0.139313	0.210105
MXAN_RS00600	380.403	1.68018	0.266423	6.30646	2.85496e-10	1.64718e-09
MXAN_RS00605	6392.93	3.17083	0.267132	11.8699	1.6962e-32	4.46014e-31
MXAN_RS00610	6131.43	2.52542	0.275279	9.17404	4.55611e-20	5.64698e-19
MXAN_RS00615	7794.34	2.751	0.263759	10.43	1.80979e-25	3.10553e-24
MXAN_RS00620	3727.72	3.60579	0.229411	15.7176	1.14526e-55	7.34375e-54
MXAN_RS00625	1246.86	3.84413	0.224641	17.1123	1.20087e-65	1.11119e-63
MXAN_RS00630	1007.98	1.91948	0.236767	8.10706	5.18597e-16	4.94256e-15
MXAN_RS00635	1957.59	0.597064	0.207895	2.87194	0.00407958	0.00922416
MXAN_RS00640	580.177	3.07615	0.272276	11.2979	1.34405e-29	2.87281e-28
MXAN_RS00645	1280.52	2.2192	0.223023	9.95056	2.5076e-23	3.73331e-22
MXAN_RS00650	115.202	-1.13454	0.354739	-3.19823	0.00138275	0.00341597
MXAN_RS00655	24162.2	-4.79693	0.20699	-23.1747	8.19871e-119	3.9955e-116
MXAN_RS00660	219.796	-1.69076	0.292799	-5.77447	7.71972e-09	3.90257e-08
MXAN_RS00665	255.28	0.592001	0.272448	2.1729	0.029788	0.054849
MXAN_RS00670	242.374	0.724828	0.297189	2.43895	0.0147302	0.0293319
MXAN_RS00675	90.1243	0.741259	0.349187	2.12282	0.0337692	0.0611476
MXAN_RS00680	932.247	0.726198	0.304306	2.3864	0.0170141	0.0333977
MXAN_RS00685	120.786	0.641371	0.351135	1.82656	0.0677653	0.113319
MXAN_RS00690	1360.44	-0.608737	0.269109	-2.26205	0.0236944	0.0448836
MXAN_RS00695	1243.6	-0.382044	0.217049	-1.76017	0.0783786	0.128579
MXAN_RS00700	4440.92	-0.295062	0.250014	-1.18018	0.237929	0.329717
MXAN_RS00705	255.715	-0.0876254	0.297125	-0.294911	0.768062	0.826152
MXAN_RS00710	1920.95	-0.102751	0.234952	-0.437329	0.661873	0.739687
MXAN_RS00715	95.2707	1.00128	0.353063	2.836	0.00456827	0.0102404
MXAN_RS00720	1129.52	1.42662	0.216238	6.59744	4.18331e-11	2.65221e-10
MXAN_RS00725	117.474	-0.553076	0.353837	-1.56308	0.118034	0.182454
MXAN_RS00730	465.733	0.833354	0.255246	3.26491	0.00109499	0.0027431
MXAN_RS00735	645.392	0.774634	0.254818	3.03995	0.00236614	0.0055759
MXAN_RS00740	683.16	3.20587	0.280534	11.4277	3.03928e-30	6.81506e-29
MXAN_RS00745	998.357	4.03252	0.257872	15.6377	4.03193e-55	2.5191e-53
MXAN_RS00750	1283.11	3.52347	0.272518	12.9293	3.07532e-38	1.0705e-36
MXAN_RS00755	1657.11	4.17906	0.299434	13.9565	2.87105e-44	1.27196e-42
MXAN_RS00760	270.808	5.30703	0.409967	12.945	2.50726e-38	8.81156e-37
MXAN_RS00765	72.5007	1.35666	0.394719	3.43701	0.000588169	0.00155161
MXAN_RS00770	178.762	-2.0047	0.390987	-5.12727	2.93981e-07	1.24652e-06
MXAN_RS00775	378.702	0.103309	0.290118	0.356092	0.721771	0.790198
MXAN_RS00780	2431.63	0.00155277	0.231292	0.00671345	0.994643	0.996142
MXAN_RS00785	682.333	0.884746	0.302262	2.92708	0.00342156	0.00787518
MXAN_RS00790	8.0935	1.47871	1.05115	1.40676	0.159498	0.235602
MXAN_RS00795	30.5069	-0.604303	0.534341	-1.13093	0.258084	0.353374
MXAN_RS00800	22.6731	2.49317	0.717338	3.47558	0.000509741	0.00136291
MXAN_RS00805	0.466907	2.25305	4.11197	0.547924	0.583744	0.674012
MXAN_RS00810	29.8973	1.05358	0.59519	1.77016	0.0767006	0.12628
MXAN_RS00815	45.538	0.878464	0.469583	1.87073	0.0613823	0.103867
MXAN_RS00820	15.3727	0.102197	0.726424	0.140686	0.888118	0.917818
MXAN_RS00825	340.178	-1.95771	0.278995	-7.01701	2.26663e-12	1.58812e-11
MXAN_RS00830	66.7053	-0.83031	0.435516	-1.9065	0.0565857	0.0967356
MXAN_RS00835	80.1642	-1.20076	0.414832	-2.89458	0.00379669	0.00864873
MXAN_RS00840	125.064	0.0378834	0.317088	0.119473	0.904901	0.929832
MXAN_RS00845	225.298	0.148713	0.267687	0.555548	0.57852	0.669672
MXAN_RS00850	324.691	0.242276	0.272776	0.888187	0.37444	0.477189
MXAN_RS00855	1478.38	-0.744098	0.28079	-2.65002	0.00804881	0.0170443
MXAN_RS00860	2045.15	1.14441	0.239337	4.78159	1.73914e-06	6.64912e-06
MXAN_RS00865	441.837	-0.445173	0.281313	-1.58248	0.113539	0.176402
MXAN_RS00870	94.1869	0.0538303	0.361393	0.148952	0.881591	0.912809
MXAN_RS00875	213.664	2.53455	0.318012	7.96999	1.58686e-15	1.45728e-14
MXAN_RS00880	250.054	1.99053	0.299982	6.63551	3.23375e-11	2.06813e-10
MXAN_RS00885	633.698	0.814743	0.228916	3.55914	0.00037207	0.00101905
MXAN_RS00890	189.967	-0.320806	0.332487	-0.964866	0.334612	0.436398
MXAN_RS00895	700.642	0.0197879	0.220323	0.0898131	0.928436	0.947886
MXAN_RS00900	6469.31	-0.739445	0.229603	-3.22054	0.00127949	0.003177
MXAN_RS00905	90.2828	0.0446732	0.358683	0.124548	0.900882	0.926744
MXAN_RS00910	153.049	-1.20651	0.316549	-3.81145	0.000138151	0.000404602
MXAN_RS00915	66.5383	0.185763	0.413234	0.449535	0.653046	0.732734
MXAN_RS00920	158.035	-0.739002	0.307575	-2.40267	0.0162758	0.032069
MXAN_RS00925	134.489	1.49352	0.429745	3.47536	0.000510164	0.00136305
MXAN_RS00930	79.318	-0.284196	0.377277	-0.753283	0.45128	0.550452
MXAN_RS00935	895.965	-0.36883	0.213429	-1.72811	0.0839684	0.136554
MXAN_RS00940	440.718	-0.890973	0.321025	-2.7754	0.00551336	0.0121467
MXAN_RS00945	842.171	-1.07224	0.257394	-4.16576	3.10313e-05	9.99723e-05
MXAN_RS00950	147.885	-0.468593	0.341065	-1.37391	0.169469	0.247814
MXAN_RS00955	987.507	0.596714	0.241603	2.46981	0.0135184	0.0271631
MXAN_RS00960	212.278	-0.857431	0.286063	-2.99735	0.0027234	0.00636853
MXAN_RS00965	1516.47	-0.696276	0.22317	-3.11994	0.00180891	0.00435975
MXAN_RS00970	1355.15	0.834385	0.212866	3.91976	8.86374e-05	0.000268632
MXAN_RS00975	285.456	0.158004	0.272247	0.580369	0.561666	0.654411
MXAN_RS00980	264.334	-1.24221	0.285473	-4.35139	1.35274e-05	4.59078e-05
MXAN_RS00985	2915.56	-0.360083	0.226337	-1.59092	0.111628	0.173976
MXAN_RS00990	251.128	1.35207	0.290696	4.65113	3.30121e-06	1.22001e-05
MXAN_RS00995	566.852	-0.439898	0.326059	-1.34914	0.177293	0.257292
MXAN_RS01000	139.296	0.487593	0.321773	1.51533	0.129689	0.197753
MXAN_RS01005	66.1087	1.11605	0.421653	2.64685	0.00812447	0.0171884
MXAN_RS01010	274.558	0.107297	0.31646	0.339055	0.734568	0.801327
MXAN_RS01015	850.551	-1.25539	0.225235	-5.57368	2.49413e-08	1.20106e-07
MXAN_RS01020	6975.06	0.201754	0.219896	0.917498	0.358882	0.46114
MXAN_RS01025	2248.31	1.99129	0.211723	9.40517	5.19486e-21	6.89191e-20
MXAN_RS01030	30.4255	1.98877	0.592078	3.35897	0.000782331	0.00201297
MXAN_RS01035	485.955	-0.209403	0.471284	-0.444325	0.656808	0.736051
MXAN_RS01040	577.818	-3.48758	0.278134	-12.5392	4.556e-36	1.47364e-34
MXAN_RS01045	3111.22	-6.23854	0.233843	-26.6783	8.39635e-157	1.22755e-153
MXAN_RS01050	3731.57	-7.0598	0.248568	-28.4019	1.91328e-177	1.3986e-173
MXAN_RS01055	285.939	-0.672356	0.362557	-1.85448	0.0636702	0.107316
MXAN_RS01060	327.609	-0.881377	0.3119	-2.82583	0.00471582	0.0105324
MXAN_RS01065	372.985	-0.664683	0.263149	-2.52588	0.011541	0.0235985
MXAN_RS01070	688.13	-1.26612	0.219573	-5.7663	8.10317e-09	4.08793e-08
MXAN_RS01075	645.054	-1.63653	0.256152	-6.3889	1.6708e-10	9.91362e-10
MXAN_RS01080	143.937	-0.292169	0.310991	-0.93948	0.347485	0.449577
MXAN_RS01085	210.124	-2.76506	0.30686	-9.01084	2.04485e-19	2.39933e-18
MXAN_RS01090	38.5807	-2.49461	0.533417	-4.67667	2.91573e-06	1.08523e-05
MXAN_RS01095	109.953	-1.64423	0.350166	-4.69556	2.65875e-06	9.92617e-06
MXAN_RS01100	66.4885	0.261956	0.408136	0.641834	0.520981	0.61694
MXAN_RS01105	63.8579	0.40634	0.426989	0.951642	0.341279	0.44369
MXAN_RS01110	246.224	0.567626	0.288056	1.97054	0.0487764	0.0849346
MXAN_RS01115	1407.14	0.590694	0.25152	2.3485	0.0188491	0.0365872
MXAN_RS01120	331.524	0.473314	0.246942	1.9167	0.0552755	0.0948729
MXAN_RS01125	478.984	-0.0481315	0.265376	-0.181371	0.856077	0.893606
MXAN_RS01130	261.344	-0.67254	0.265904	-2.52926	0.0114303	0.0233918
MXAN_RS01135	877.136	0.293101	0.215426	1.36057	0.173651	0.253017
MXAN_RS01140	902.623	0.172091	0.213744	0.805128	0.420746	0.521777
MXAN_RS01145	679.915	0.00223847	0.256933	0.00871229	0.993049	0.995227
MXAN_RS01150	250.166	0.497448	0.301091	1.65215	0.0985036	0.156467
MXAN_RS01155	2485.12	-0.866721	0.200023	-4.33311	1.4702e-05	4.95489e-05
MXAN_RS01160	3569.1	-0.581764	0.250807	-2.31957	0.0203641	0.0392775
MXAN_RS01165	1387.9	-0.072672	0.214766	-0.338377	0.735079	0.801562
MXAN_RS01170	238.675	-0.189003	0.281047	-0.672497	0.501268	0.599913
MXAN_RS01175	28.2963	-0.104511	0.609681	-0.171419	0.863895	0.899509
MXAN_RS01180	19.6459	1.56418	0.753782	2.07511	0.037976	0.0679575
MXAN_RS01185	78.199	-0.595876	0.365281	-1.63128	0.102832	0.162097
MXAN_RS01190	57.1736	0.293425	0.423846	0.692291	0.488754	0.588114
MXAN_RS01195	82.1511	-2.66937	0.398183	-6.70387	2.02966e-11	1.31299e-10
MXAN_RS01200	417.569	-0.696465	0.251706	-2.76698	0.00565784	0.0124275
MXAN_RS01205	171.039	-1.63186	0.322294	-5.06329	4.12093e-07	1.71354e-06
MXAN_RS01210	14.4	1.95515	0.837456	2.33463	0.0195627	0.0378617
MXAN_RS01215	573.997	0.44481	0.279508	1.5914	0.111519	0.173854
MXAN_RS01220	184.465	0.809975	0.315541	2.56694	0.0102599	0.0212284
MXAN_RS01225	281.562	-0.199469	0.282643	-0.705726	0.480358	0.579538
MXAN_RS01230	657.167	-0.697927	0.245605	-2.84166	0.00448788	0.0100819
MXAN_RS01235	193.344	0.501482	0.29947	1.67457	0.0940196	0.150127
MXAN_RS01240	103.012	1.94673	0.3556	5.4745	4.38741e-08	2.05195e-07
MXAN_RS01245	64.8702	-1.49402	0.408904	-3.65371	0.000258477	0.000723933
MXAN_RS01250	2175.43	-1.02048	0.243352	-4.19344	2.74756e-05	8.93048e-05
MXAN_RS01255	1047.28	-0.833046	0.231434	-3.59949	0.000318839	0.000880511
MXAN_RS01260	992.6	1.00549	1.03459	0.971875	0.331113	0.433148
MXAN_RS01265	118.927	0.716156	0.511915	1.39898	0.16182	0.238105
MXAN_RS01270	238.83	0.48923	0.323704	1.51135	0.130699	0.198938
MXAN_RS01275	516.749	-0.0826283	0.233688	-0.353584	0.72365	0.791606
MXAN_RS01280	87.1636	0.706307	0.354566	1.99203	0.0463672	0.0812292
MXAN_RS01285	123.227	0.471568	0.364197	1.29482	0.195383	0.278739
MXAN_RS01290	1340.21	-0.243787	0.267811	-0.910294	0.362667	0.464942
MXAN_RS01295	13067.2	-1.82938	0.205	-8.92381	4.5052e-19	5.14579e-18
MXAN_RS01300	1327.03	0.469422	0.206675	2.2713	0.0231286	0.0438914
MXAN_RS01305	243.906	0.550762	0.301691	1.82558	0.0679131	0.113473
MXAN_RS01310	443.592	-0.125541	0.259591	-0.48361	0.628662	0.711712
MXAN_RS01315	226.594	-0.349823	0.301866	-1.15887	0.246509	0.339868
MXAN_RS01320	9.41481	0.328312	0.944685	0.347536	0.728189	0.795436
MXAN_RS01325	6.98453	-0.465363	1.12875	-0.412282	0.680133	0.756278
MXAN_RS01330	26.4862	-0.702691	0.583006	-1.20529	0.228092	0.317711
MXAN_RS01335	10.5015	-0.0467741	0.863679	-0.0541567	0.95681	0.96914
MXAN_RS01340	14.64	0.40887	0.760823	0.537405	0.590988	0.68038
MXAN_RS01345	22.847	-0.477788	0.602464	-0.793056	0.427745	0.528043
MXAN_RS01350	11.4652	-0.192742	0.820754	-0.234835	0.814337	0.86185
MXAN_RS01355	5.68584	-0.304073	1.15629	-0.262973	0.792571	0.845425
MXAN_RS01360	120.247	1.23745	0.335346	3.69008	0.000224182	0.000635428
MXAN_RS01365	409.276	0.295851	0.299693	0.98718	0.323555	0.425393
MXAN_RS01370	39.9327	1.89524	0.51431	3.68502	0.000228688	0.000647197
MXAN_RS01375	79.3553	2.02226	0.430584	4.69656	2.64584e-06	9.88304e-06
MXAN_RS01380	1566.47	1.02626	0.27396	3.74602	0.000179665	0.00051585
MXAN_RS01385	922.026	2.27054	0.219375	10.35	4.18434e-25	7.01549e-24
MXAN_RS01390	1666.02	1.18341	0.208475	5.67649	1.37489e-08	6.79545e-08
MXAN_RS01395	703.427	1.85369	0.227666	8.14215	3.88323e-16	3.73015e-15
MXAN_RS01400	266.119	2.31739	0.304284	7.61589	2.61873e-14	2.16794e-13
MXAN_RS01405	1869.27	-0.727783	0.24189	-3.00873	0.00262343	0.00614656
MXAN_RS01410	1008.73	1.26269	0.237488	5.31688	1.05562e-07	4.71964e-07
MXAN_RS01415	4097.38	0.00445542	0.196902	0.0226276	0.981947	0.987214
MXAN_RS01420	8596.81	0.284013	0.222248	1.27791	0.20128	0.285701
MXAN_RS01425	162.668	-0.402168	0.30484	-1.31928	0.187077	0.268987
MXAN_RS01430	3.25808	2.30433	1.82587	1.26204	0.206934	0.292759
MXAN_RS01435	12.5487	-0.232012	0.84754	-0.273748	0.784278	0.839028
MXAN_RS01440	456.58	1.18915	0.239869	4.95751	7.14008e-07	2.87096e-06
MXAN_RS01445	75.8502	1.50087	0.455252	3.2968	0.000977939	0.00246934
MXAN_RS01450	122.022	0.747241	0.350907	2.12945	0.0332167	0.0603565
MXAN_RS01455	8.7914	1.94391	1.08151	1.7974	0.072272	0.120097
MXAN_RS01460	204.874	-0.866081	0.322994	-2.68142	0.00733113	0.0156973
MXAN_RS01465	37.6861	0.251754	0.493377	0.510267	0.609865	0.69571
MXAN_RS01470	62.1664	0.347521	0.421521	0.824444	0.409687	0.511583
MXAN_RS01475	44.5037	0.258312	0.476122	0.542533	0.587452	0.676903
MXAN_RS01480	41.6499	0.771944	0.476027	1.62164	0.104881	0.164948
MXAN_RS01485	1922.11	-0.997003	0.209169	-4.76651	1.87448e-06	7.13298e-06
MXAN_RS01490	69.9829	-0.416192	0.420305	-0.990213	0.32207	0.424051
MXAN_RS01495	47.8364	0.887358	0.448554	1.97826	0.047899	0.0835861
MXAN_RS01500	110.467	0.212698	0.324864	0.654729	0.512642	0.609425
MXAN_RS01505	253.784	0.596181	0.278335	2.14196	0.0321969	0.0587223
MXAN_RS01510	239.243	-0.312804	0.350834	-0.891601	0.372607	0.475314
MXAN_RS01515	598.405	0.732241	0.227105	3.22424	0.00126309	0.00313841
MXAN_RS01520	106.101	3.2095	0.389995	8.22961	1.87823e-16	1.8479e-15
MXAN_RS01525	183.217	1.32104	0.33906	3.8962	9.7715e-05	0.000294312
MXAN_RS01530	8.42677	1.17861	1.08784	1.08344	0.278611	0.37699
MXAN_RS01535	114.979	0.648904	0.341074	1.90253	0.0571022	0.0975045
MXAN_RS01540	164.048	1.07467	0.322307	3.3343	0.000855138	0.00217959
MXAN_RS01545	3206.39	-0.0931291	0.206727	-0.450493	0.652355	0.732072
MXAN_RS01550	844.745	-0.936122	0.353086	-2.65125	0.00801934	0.0169868
MXAN_RS01555	22968.9	-2.9419	0.31985	-9.19774	3.6554e-20	4.56769e-19
MXAN_RS01560	310.684	-2.61283	0.271983	-9.6066	7.4987e-22	1.05212e-20
MXAN_RS01565	0	NA	NA	NA	NA	NA
MXAN_RS01570	0	NA	NA	NA	NA	NA
MXAN_RS01575	0	NA	NA	NA	NA	NA
MXAN_RS01580	1436.82	0.726764	0.88052	0.82538	0.409156	0.511095
MXAN_RS01585	0	NA	NA	NA	NA	NA
MXAN_RS01590	10.9917	1.13268	0.874784	1.29482	0.195384	0.278739
MXAN_RS01595	121.692	3.68442	0.457628	8.05112	8.20387e-16	7.69837e-15
MXAN_RS01600	873.999	3.47745	0.332854	10.4474	1.50665e-25	2.60987e-24
MXAN_RS01605	2503.83	3.5229	0.245466	14.3519	1.03708e-46	5.08794e-45
MXAN_RS01610	98.5198	2.41117	0.37674	6.40007	1.55304e-10	9.23738e-10
MXAN_RS01615	1046.17	-0.524179	0.240659	-2.17809	0.029399	0.0541872
MXAN_RS01620	99.1779	-0.665377	0.383535	-1.73485	0.0827666	0.134895
MXAN_RS01625	19.768	1.43886	0.67016	2.14704	0.0317904	0.0580824
MXAN_RS01630	17.9229	0.345214	0.702822	0.491183	0.623297	0.707061
MXAN_RS01635	16.2571	0.670202	0.764464	0.876696	0.380652	0.483756
MXAN_RS01640	310.241	-1.08024	0.266364	-4.0555	5.00264e-05	0.000156346
MXAN_RS01645	286.007	-0.359891	0.25966	-1.38601	0.165745	0.243145
MXAN_RS01650	180.223	0.349085	0.28251	1.23566	0.216587	0.304764
MXAN_RS01655	21.0289	2.97686	0.763169	3.90066	9.59326e-05	0.000289421
MXAN_RS01660	609.522	1.15439	0.259776	4.44381	8.83793e-06	3.08231e-05
MXAN_RS01665	111.165	2.02124	0.347415	5.81793	5.95807e-09	3.03932e-08
MXAN_RS01670	993.037	-1.50334	0.241541	-6.22394	4.84822e-10	2.73461e-09
MXAN_RS01675	43.6559	0.870918	0.675006	1.29024	0.196968	0.280506
MXAN_RS01680	179.571	0.952811	0.330634	2.88177	0.00395446	0.00896067
MXAN_RS01685	1186.64	-1.71191	0.248249	-6.89595	5.35057e-12	3.62826e-11
MXAN_RS01690	2975.2	-2.56203	0.232744	-11.0079	3.49876e-28	7.12421e-27
MXAN_RS01695	352.265	-0.837318	0.254153	-3.29455	0.000985804	0.00248662
MXAN_RS01700	36.4122	0.424041	0.511723	0.828655	0.4073	0.509386
MXAN_RS01705	170.779	0.688457	1.06863	0.644241	0.519419	0.61559
MXAN_RS01710	23.8982	0.591053	0.593978	0.995075	0.3197	0.421462
MXAN_RS01715	234.101	-0.45814	0.365084	-1.25489	0.209519	0.295926
MXAN_RS01720	329.485	0.940056	0.349497	2.68974	0.00715072	0.0153675
MXAN_RS01725	141.079	-0.824333	0.322697	-2.55451	0.0106338	0.0219337
MXAN_RS01730	225.472	-0.274146	0.265558	-1.03234	0.301913	0.40222
MXAN_RS01735	1148.09	-1.55729	0.310222	-5.01993	5.16897e-07	2.11327e-06
MXAN_RS01740	1491.47	-1.14106	0.236885	-4.81695	1.45769e-06	5.63199e-06
MXAN_RS01745	378.262	-0.328414	0.250923	-1.30882	0.190594	0.273208
MXAN_RS01750	331.732	-0.592608	0.264017	-2.24458	0.0247952	0.0467628
MXAN_RS01755	3367.2	0.174899	0.216745	0.806934	0.419705	0.520801
MXAN_RS01760	982.056	-1.99564	0.224081	-8.90587	5.29698e-19	6.0313e-18
MXAN_RS01765	3986.99	3.05093	0.225205	13.5473	8.21651e-42	3.35546e-40
MXAN_RS01770	16113.8	1.93888	0.271488	7.14166	9.22097e-13	6.70699e-12
MXAN_RS01775	4079.72	2.19062	0.254201	8.61768	6.83242e-18	7.3774e-17
MXAN_RS01780	62194.6	1.81723	0.224636	8.08967	5.98268e-16	5.65762e-15
MXAN_RS01785	4647.12	0.423417	0.217413	1.94753	0.0514717	0.0890342
MXAN_RS01790	3228.27	1.073	0.237989	4.50862	6.52503e-06	2.31768e-05
MXAN_RS01795	119.336	2.27348	0.53261	4.26857	1.96732e-05	6.53093e-05
MXAN_RS01800	303.891	0.400321	0.972435	0.411669	0.680582	0.756663
MXAN_RS01805	116.126	1.58925	0.360565	4.40767	1.04487e-05	3.60625e-05
MXAN_RS01810	146.56	-0.0902795	0.297746	-0.30321	0.76173	0.820287
MXAN_RS01815	226.167	-0.480914	0.265462	-1.81162	0.0700456	0.116743
MXAN_RS01820	388.94	0.558763	0.249708	2.23767	0.0252427	0.0475088
MXAN_RS01825	941.21	1.64562	0.257048	6.40199	1.53361e-10	9.12922e-10
MXAN_RS01830	247.747	-0.862101	0.40639	-2.12136	0.0338913	0.0613384
MXAN_RS01835	94.4527	1.36097	0.415984	3.27169	0.00106908	0.0026828
MXAN_RS01840	197.538	0.146354	0.286977	0.509986	0.610062	0.695806
MXAN_RS01845	395.01	0.409753	0.267238	1.53329	0.125205	0.191846
MXAN_RS01850	567.508	-0.428414	0.274192	-1.56246	0.11818	0.182603
MXAN_RS01855	531.983	0.451019	0.257877	1.74897	0.0802954	0.131399
MXAN_RS01860	389.427	2.40217	0.267665	8.97453	2.84557e-19	3.30176e-18
MXAN_RS01865	6.7116	-0.122058	1.29824	-0.0940186	0.925094	0.945003
MXAN_RS01870	6.70095	-0.848309	1.12082	-0.756863	0.449132	0.548198
MXAN_RS01875	55.0632	0.697488	0.453081	1.53943	0.123698	0.189766
MXAN_RS01880	20.4837	-1.90543	0.711381	-2.67849	0.00739546	0.0158211
MXAN_RS01885	324.984	-1.90477	0.316896	-6.01073	1.84689e-09	9.84736e-09
MXAN_RS01890	84.854	-0.0412895	0.383623	-0.10763	0.914289	0.936845
MXAN_RS01895	4.41956	-0.663367	1.42748	-0.464712	0.642138	0.722491
MXAN_RS01900	137.014	-0.986777	0.307654	-3.20742	0.00133931	0.00331316
MXAN_RS01905	707.99	-0.457406	0.325278	-1.4062	0.159665	0.235788
MXAN_RS01910	1030.37	-1.077	0.279668	-3.851	0.000117638	0.000350134
MXAN_RS01915	58.2697	0.533909	0.420366	1.2701	0.204048	0.289397
MXAN_RS01920	57.8158	-0.00180487	0.409366	-0.00440895	0.996482	0.997301
MXAN_RS01925	971.604	-0.484926	0.226567	-2.14032	0.0323291	0.0588901
MXAN_RS01930	596.609	0.0441758	0.229206	0.192734	0.847168	0.886839
MXAN_RS01935	922.851	2.35451	0.260099	9.05237	1.39895e-19	1.67644e-18
MXAN_RS01940	40.5957	-0.804112	0.47726	-1.68485	0.0920175	0.147511
MXAN_RS01945	970.6	-4.13682	0.368154	-11.2366	2.6945e-29	5.6763e-28
MXAN_RS01950	4594.36	-2.7124	0.270775	-10.0172	1.281e-23	1.94276e-22
MXAN_RS01955	3048.77	-2.06652	0.201052	-10.2785	8.80599e-25	1.43687e-23
MXAN_RS01960	5405.6	-2.50047	0.226229	-11.0528	2.12417e-28	4.37399e-27
MXAN_RS01965	4566.37	-2.11901	0.197352	-10.7372	6.8075e-27	1.29929e-25
MXAN_RS01970	3553.79	-1.7364	0.208173	-8.34115	7.35719e-17	7.40786e-16
MXAN_RS01975	44.5455	0.472185	0.460391	1.02562	0.305072	0.4051
MXAN_RS01980	23.9183	0.684326	0.622161	1.09992	0.271368	0.368511
MXAN_RS01985	1.50181	-1.161	2.19609	-0.528669	0.597035	0.685245
MXAN_RS01990	6.29788	0.717264	1.10165	0.651082	0.514994	0.611534
MXAN_RS01995	91.3264	0.490269	0.415364	1.18034	0.237867	0.329694
MXAN_RS02000	1109.83	1.13804	0.216104	5.26617	1.39297e-07	6.14891e-07
MXAN_RS02005	531.25	-2.81059	0.2592	-10.8433	2.14475e-27	4.20325e-26
MXAN_RS02010	8.07391	2.37408	1.13191	2.09742	0.0359565	0.0646757
MXAN_RS02015	333.137	0.663852	0.309578	2.14438	0.0320028	0.0583975
MXAN_RS02020	833.646	-0.64603	0.361036	-1.78938	0.0735537	0.121839
MXAN_RS02025	75.4656	2.44078	0.692223	3.52601	0.000421879	0.00114304
MXAN_RS02030	100.231	1.7129	1.11823	1.53179	0.125574	0.192321
MXAN_RS02035	40.6093	0.420935	0.525639	0.800806	0.423244	0.524277
MXAN_RS02040	173.724	-0.265436	0.369766	-0.717849	0.472851	0.57218
MXAN_RS02045	18.4186	1.23399	0.742236	1.66253	0.0964064	0.153467
MXAN_RS02050	1610.56	0.5821	0.249974	2.32864	0.019878	0.0384209
MXAN_RS02055	462.933	-1.79835	0.24005	-7.49158	6.80496e-14	5.44248e-13
MXAN_RS02060	76.9783	-1.67914	0.48121	-3.4894	0.000484099	0.00130054
MXAN_RS02065	12.1515	0.986377	0.889604	1.10878	0.267524	0.364104
MXAN_RS02070	3.68172	-0.010941	1.40093	-0.00780977	0.993769	0.995598
MXAN_RS02080	419.296	1.52283	0.245072	6.21383	5.17088e-10	2.90178e-09
MXAN_RS02085	5.70795	1.45227	1.40197	1.03587	0.300261	0.400751
MXAN_RS02090	1130.79	1.65138	0.214976	7.68169	1.57002e-14	1.33297e-13
MXAN_RS02095	79.3609	-0.0472136	0.362084	-0.130394	0.896255	0.923024
MXAN_RS02100	94.6969	0.157593	0.358929	0.439065	0.660615	0.738791
MXAN_RS02105	84.5777	0.670936	0.359875	1.86436	0.0622714	0.105152
MXAN_RS02110	158.584	0.255772	0.318726	0.802484	0.422273	0.523455
MXAN_RS02115	580.539	-0.0496374	0.410593	-0.120892	0.903777	0.929199
MXAN_RS02120	63.0908	0.770598	0.400889	1.92222	0.0545777	0.0937413
MXAN_RS02125	95.8981	-0.234546	0.355618	-0.659544	0.509546	0.607137
MXAN_RS02130	66.7855	-1.27427	0.41338	-3.08256	0.00205229	0.00489309
MXAN_RS02135	58.6822	-1.21091	0.427619	-2.83176	0.00462924	0.010358
MXAN_RS02140	11.7709	1.09223	0.854817	1.27773	0.201344	0.285736
MXAN_RS02145	16.3946	0.151364	0.706671	0.214193	0.830396	0.87429
MXAN_RS02150	2245.81	-1.42593	0.271129	-5.25925	1.44647e-07	6.36586e-07
MXAN_RS02155	123.61	-1.15402	0.344079	-3.35394	0.000796711	0.00204493
MXAN_RS02160	193.139	0.488176	0.284064	1.71854	0.0856976	0.138995
MXAN_RS02165	291.502	-2.07556	0.305839	-6.78645	1.14924e-11	7.6027e-11
MXAN_RS02170	159.209	-1.00375	0.302665	-3.31639	0.000911895	0.00231537
MXAN_RS02175	429.012	-1.23723	0.280656	-4.40833	1.0417e-05	3.59699e-05
MXAN_RS02180	187.824	-0.15114	0.288002	-0.524787	0.599731	0.687908
MXAN_RS02185	78.1988	-0.057679	0.369593	-0.156061	0.875985	0.907905
MXAN_RS02190	440.232	0.0441337	0.254986	0.173083	0.862586	0.898604
MXAN_RS02195	1837.68	-0.295627	0.295899	-0.999078	0.317757	0.419278
MXAN_RS02200	1613.92	0.0888617	0.276108	0.321836	0.747577	0.810078
MXAN_RS02205	2960.4	-0.379595	0.337633	-1.12428	0.260894	0.356773
MXAN_RS02210	20965.1	-2.15492	0.336332	-6.40711	1.483e-10	8.86541e-10
MXAN_RS02215	12.2711	-0.277138	0.819131	-0.338332	0.735113	0.801562
MXAN_RS02220	2189.52	-2.10994	0.233986	-9.01739	1.92626e-19	2.26746e-18
MXAN_RS02225	527.178	-0.190861	0.251101	-0.760096	0.447197	0.546493
MXAN_RS02230	89.13	1.41931	0.366522	3.87237	0.000107781	0.000322372
MXAN_RS02235	3265.35	1.06889	0.264849	4.03585	5.4405e-05	0.000169234
MXAN_RS02240	1068.57	1.06238	0.221851	4.7887	1.67865e-06	6.42456e-06
MXAN_RS02245	4074.36	0.128364	0.220206	0.582925	0.559944	0.65302
MXAN_RS02250	1898.23	-0.218896	0.201716	-1.08517	0.277847	0.376053
MXAN_RS02255	1861.01	-0.435616	0.219928	-1.98072	0.0476227	0.0831435
MXAN_RS02260	518.919	0.240724	0.233663	1.03022	0.302906	0.402883
MXAN_RS02265	719.863	1.01789	0.240335	4.2353	2.28244e-05	7.5021e-05
MXAN_RS02270	873.609	2.90502	0.235113	12.3558	4.53003e-35	1.34612e-33
MXAN_RS02275	10.0339	-0.757748	1.12019	-0.676449	0.498756	0.597801
MXAN_RS02280	151.328	-1.25272	0.3934	-3.18434	0.00145086	0.00356856
MXAN_RS02285	342.362	0.304828	0.24479	1.24526	0.213036	0.300346
MXAN_RS02290	1430.13	-0.821812	0.221413	-3.71168	0.00020589	0.000585626
MXAN_RS02295	2137.86	-0.9416	0.212286	-4.43553	9.18443e-06	3.19401e-05
MXAN_RS02300	326.742	1.31713	0.288727	4.56185	5.07048e-06	1.82858e-05
MXAN_RS02305	34.5836	-0.987684	0.512841	-1.92591	0.054116	0.0931452
MXAN_RS02310	71.1301	2.92838	0.443209	6.60721	3.91625e-11	2.48721e-10
MXAN_RS02315	489.177	1.19986	0.316165	3.79504	0.000147621	0.000430438
MXAN_RS02320	642.081	-0.426976	0.250863	-1.70202	0.0887508	0.142995
MXAN_RS02325	150.745	0.85975	0.302958	2.83785	0.00454187	0.0101938
MXAN_RS02330	34.5518	0.124486	0.510659	0.243775	0.807405	0.855877
MXAN_RS02335	293.618	-1.67981	0.283929	-5.91629	3.29287e-09	1.71567e-08
MXAN_RS02340	623.557	-0.109059	0.262901	-0.414831	0.678266	0.754714
MXAN_RS02345	333.371	0.0962116	0.269511	0.356985	0.721103	0.789702
MXAN_RS02350	204.752	-0.501563	0.291436	-1.721	0.0852506	0.138423
MXAN_RS02355	75.4635	0.549557	0.481252	1.14193	0.253482	0.348103
MXAN_RS02360	740.326	1.4804	0.263308	5.62231	1.88425e-08	9.20713e-08
MXAN_RS02365	311.133	0.433097	0.252433	1.71569	0.0862183	0.139653
MXAN_RS02370	666.018	1.31441	0.239242	5.49408	3.92753e-08	1.8487e-07
MXAN_RS02375	506.623	1.07015	0.249513	4.28897	1.79502e-05	5.99708e-05
MXAN_RS02380	157.043	0.0664522	0.3283	0.202413	0.839594	0.880929
MXAN_RS02390	6.28129	-0.312228	1.09244	-0.285809	0.775025	0.831196
MXAN_RS02395	26.5189	-1.06488	0.578354	-1.84122	0.0655897	0.110373
MXAN_RS02400	3.9323	-0.567189	1.39687	-0.406042	0.684712	0.760444
MXAN_RS02405	191.292	-1.8571	0.325075	-5.71285	1.11098e-08	5.55491e-08
MXAN_RS02410	384.225	-0.1474	0.276911	-0.532302	0.594517	0.68332
MXAN_RS02415	17.0287	1.11676	0.721679	1.54744	0.121757	0.187101
MXAN_RS02420	34.3567	-0.456024	0.511566	-0.891428	0.3727	0.475314
MXAN_RS02425	571.973	-1.84302	0.231205	-7.97138	1.56911e-15	1.44279e-14
MXAN_RS02430	12.3657	-0.664234	0.838826	-0.791862	0.428441	0.528413
MXAN_RS02440	14.7191	1.18123	0.799785	1.47694	0.139693	0.21059
MXAN_RS02445	2705.86	-0.269973	0.304618	-0.886269	0.375473	0.478306
MXAN_RS02450	15.7805	0.22562	0.753352	0.299488	0.764568	0.823
MXAN_RS02455	40.0984	-0.0125902	0.472212	-0.0266623	0.978729	0.984715
MXAN_RS02460	994.553	-0.183805	0.243265	-0.755572	0.449906	0.548959
MXAN_RS02465	89.9276	-1.49361	0.364985	-4.09225	4.27206e-05	0.000134956
MXAN_RS02470	5253.17	-4.4407	0.216871	-20.4763	3.50633e-93	6.92737e-91
MXAN_RS02475	1.21544	0.3664	2.34496	0.15625	0.875836	0.907879
MXAN_RS02480	175.204	0.823795	0.307852	2.67594	0.00745194	0.015928
MXAN_RS02485	56.2376	0.395148	0.446657	0.884679	0.37633	0.479096
MXAN_RS02490	58.6478	-0.775912	0.409758	-1.89359	0.0582798	0.0992372
MXAN_RS02495	1988.7	-0.334931	0.260694	-1.28477	0.198874	0.28278
MXAN_RS02500	77.5213	-0.256392	0.413155	-0.620571	0.534882	0.629352
MXAN_RS02505	1325	-0.202426	0.215531	-0.939197	0.34763	0.449606
MXAN_RS02510	259.601	0.723237	0.263177	2.7481	0.00599411	0.0130953
MXAN_RS02515	1191.52	-0.292463	0.219093	-1.33488	0.181916	0.263071
MXAN_RS02520	211.137	0.43104	0.336907	1.2794	0.200756	0.285067
MXAN_RS02525	8288.76	-0.0188826	0.229925	-0.0821252	0.934547	0.952304
MXAN_RS02535	1641.07	0.651781	0.338015	1.92826	0.0538223	0.0926834
MXAN_RS02540	2256.95	1.26673	0.280618	4.51406	6.35985e-06	2.26341e-05
MXAN_RS02545	398.668	1.73147	0.407208	4.25206	2.11816e-05	6.99041e-05
MXAN_RS02550	119.853	2.02218	0.348032	5.81033	6.23509e-09	3.17178e-08
MXAN_RS02555	132.893	2.06734	0.331865	6.22945	4.68076e-10	2.64423e-09
MXAN_RS02560	230.337	-1.24848	0.332007	-3.76039	0.000169648	0.000488816
MXAN_RS02565	1481.38	-1.58665	0.306849	-5.17077	2.33129e-07	9.99843e-07
MXAN_RS02570	590.765	-1.98065	0.325856	-6.0783	1.2146e-09	6.61604e-09
MXAN_RS02575	804.076	-1.54746	0.249887	-6.19265	5.91606e-10	3.29622e-09
MXAN_RS02580	6565.49	-1.95071	0.238841	-8.1674	3.15104e-16	3.05088e-15
MXAN_RS02585	850.465	-0.5916	0.21748	-2.72025	0.00652332	0.01415
MXAN_RS02590	759.86	1.93109	0.833613	2.31653	0.0205292	0.0395333
MXAN_RS02595	481.332	-0.18008	0.244452	-0.736669	0.461324	0.560644
MXAN_RS02600	13.5559	0.86209	0.786794	1.0957	0.27321	0.370463
MXAN_RS02605	391.151	0.712628	0.262919	2.71044	0.00671931	0.0145406
MXAN_RS02610	14721.8	-2.68462	0.228821	-11.7324	8.69307e-32	2.16882e-30
MXAN_RS02615	153.275	0.359685	0.355006	1.01318	0.310974	0.411964
MXAN_RS02620	295.712	-0.812388	0.260611	-3.11724	0.0018255	0.0043983
MXAN_RS02625	1118.83	-1.05572	0.328788	-3.21096	0.00132294	0.00327709
MXAN_RS02630	248.303	-1.43049	0.2907	-4.92083	8.61779e-07	3.42929e-06
MXAN_RS02635	3861.56	-1.00376	0.241793	-4.1513	3.30588e-05	0.000106084
MXAN_RS02640	228.35	0.376048	0.307526	1.22282	0.221399	0.3104
MXAN_RS02645	5503.06	-0.0448474	0.253085	-0.177203	0.859349	0.896254
MXAN_RS02650	329.555	0.369141	0.331805	1.11253	0.265912	0.362518
MXAN_RS02655	374.003	0.000100137	0.344352	0.000290798	0.999768	0.999768
MXAN_RS02660	1280.54	-2.44258	0.214173	-11.4047	3.96103e-30	8.82778e-29
MXAN_RS02665	93.3018	1.1861	0.374892	3.16384	0.00155701	0.00379519
MXAN_RS02670	14.594	0.184205	0.762729	0.241507	0.809162	0.857491
MXAN_RS02675	7.87284	0.773241	1.03619	0.746232	0.455527	0.554984
MXAN_RS02680	495.527	-0.525714	0.253746	-2.07182	0.0382825	0.0684217
MXAN_RS02685	1103.6	-2.04136	0.316404	-6.45174	1.10576e-10	6.71912e-10
MXAN_RS02690	896.019	-0.887303	0.27574	-3.2179	0.00129133	0.00320205
MXAN_RS02695	31.2043	-1.2118	0.55524	-2.18248	0.029074	0.0537101
MXAN_RS02700	36.2297	-0.506597	0.501348	-1.01047	0.31227	0.413457
MXAN_RS02705	17.3001	-1.55835	0.715784	-2.17712	0.0294715	0.0543073
MXAN_RS02710	38.2942	0.102085	0.491679	0.207626	0.835521	0.877663
MXAN_RS02715	10199	-2.90351	0.223705	-12.9792	1.60608e-38	5.78348e-37
MXAN_RS02720	114.74	0.376049	0.392211	0.958794	0.337663	0.439828
MXAN_RS02725	855.599	-0.319176	0.276468	-1.15448	0.248305	0.341893
MXAN_RS02730	434.173	-1.11832	0.24148	-4.63108	3.63756e-06	1.33688e-05
MXAN_RS02735	472.618	0.114941	0.296925	0.387103	0.69868	0.771734
MXAN_RS02740	267.604	0.233941	0.256688	0.911384	0.362093	0.46445
MXAN_RS02745	69.0768	1.78408	0.422431	4.22337	2.40674e-05	7.87525e-05
MXAN_RS02750	309.069	2.03176	0.28773	7.06135	1.64889e-12	1.17251e-11
MXAN_RS02755	29.6101	1.80382	0.636208	2.83526	0.00457885	0.0102547
MXAN_RS02765	23.6306	0.353097	0.593497	0.594943	0.551881	0.645171
MXAN_RS02770	16.3923	1.05727	0.71791	1.47271	0.140831	0.212
MXAN_RS02775	8.07985	2.77714	1.25983	2.20439	0.027497	0.051185
MXAN_RS02780	4139.27	-1.67593	0.215371	-7.78157	7.16274e-15	6.18908e-14
MXAN_RS02785	5.19418	0.572494	1.28547	0.445356	0.656062	0.735442
MXAN_RS02790	503.444	-1.76371	0.281338	-6.269	3.63385e-10	2.07042e-09
MXAN_RS02805	22.3893	0.302405	0.626386	0.482777	0.629254	0.712271
MXAN_RS02810	78.1493	0.245951	0.381963	0.643915	0.519631	0.615718
MXAN_RS02815	29732.1	-1.66923	0.203656	-8.1963	2.47889e-16	2.41932e-15
MXAN_RS02820	561.065	-0.417067	0.244463	-1.70605	0.0879982	0.142064
MXAN_RS02825	59.3525	0.378116	0.430137	0.879059	0.379369	0.482545
MXAN_RS02830	915.935	-0.263208	0.232492	-1.13211	0.257586	0.352812
MXAN_RS02835	3362.75	-0.161604	0.201824	-0.800719	0.423294	0.524277
MXAN_RS02840	247.036	0.532904	0.280411	1.90043	0.0573761	0.0979265
MXAN_RS02845	13962.1	-1.48217	0.205996	-7.19513	6.23999e-13	4.62151e-12
MXAN_RS02850	217.142	-0.728226	0.322864	-2.25552	0.0241007	0.0455707
MXAN_RS02855	7.34685	-0.909804	1.02335	-0.889047	0.373978	0.476766
MXAN_RS02860	24.5481	-0.698117	0.591917	-1.17942	0.238233	0.330013
MXAN_RS02865	18.2905	0.0216272	0.689447	0.0313689	0.974975	0.982502
MXAN_RS02870	191.576	2.74965	0.329222	8.35195	6.71456e-17	6.78886e-16
MXAN_RS02875	6.85792	0.84139	1.1382	0.739228	0.459768	0.559219
MXAN_RS02880	216.46	0.378009	0.331231	1.14123	0.253776	0.348442
MXAN_RS02885	70.8511	0.270265	0.39482	0.684527	0.493642	0.593312
MXAN_RS02890	150.109	-0.442194	0.305791	-1.44607	0.148159	0.221526
MXAN_RS02895	349.272	0.340525	0.278776	1.2215	0.221896	0.310918
MXAN_RS02900	782.672	-0.0229265	0.282836	-0.0810594	0.935395	0.952729
MXAN_RS02910	54.8327	-1.33428	0.451145	-2.95754	0.00310102	0.0072032
MXAN_RS02915	80.751	-1.88675	0.40934	-4.60926	4.04099e-06	1.47624e-05
MXAN_RS02920	1016.28	-0.850522	0.224188	-3.7938	0.000148362	0.000432254
MXAN_RS02925	462.612	1.48082	0.262375	5.64389	1.66247e-08	8.15613e-08
MXAN_RS02930	332.441	0.140751	0.283862	0.495844	0.620004	0.703981
MXAN_RS02935	254.483	-1.06206	0.266995	-3.97783	6.95481e-05	0.000213702
MXAN_RS02940	576.136	-1.26263	0.253017	-4.99031	6.02839e-07	2.44684e-06
MXAN_RS02945	486.392	-0.775728	0.280533	-2.7652	0.00568884	0.0124844
MXAN_RS02950	105.954	0.291045	0.332013	0.876607	0.3807	0.483756
MXAN_RS02955	104.477	0.0340843	0.332406	0.102538	0.91833	0.939668
MXAN_RS02960	285.626	1.22562	0.323533	3.78823	0.000151722	0.00044134
MXAN_RS02965	106.722	0.928439	0.375684	2.47133	0.0134611	0.027063
MXAN_RS02970	1540.52	0.487133	0.223612	2.17847	0.0293711	0.0541495
MXAN_RS02975	554.257	1.66523	0.267558	6.22381	4.85219e-10	2.73473e-09
MXAN_RS02980	277.897	2.38337	0.34604	6.88755	5.67629e-12	3.83845e-11
MXAN_RS02985	293.07	0.0313994	0.252068	0.124567	0.900866	0.926744
MXAN_RS02990	257.22	0.377806	0.356422	1.06	0.289146	0.388969
MXAN_RS02995	356.994	-0.864916	0.247051	-3.50096	0.000463591	0.00124865
MXAN_RS03000	766.676	-0.625749	0.223167	-2.80395	0.00504805	0.0111924
MXAN_RS03005	12.3713	1.56295	0.876766	1.78263	0.0746471	0.123343
MXAN_RS03010	89.52	-1.10557	0.409765	-2.69807	0.00697437	0.0150525
MXAN_RS03015	198.023	-0.333687	0.333098	-1.00177	0.316457	0.417789
MXAN_RS03020	3066.62	-2.51872	0.244526	-10.3004	7.01771e-25	1.1528e-23
MXAN_RS03025	114.01	1.30907	0.339523	3.8556	0.000115447	0.000344174
MXAN_RS03030	230.704	0.0583828	0.277319	0.210526	0.833257	0.875663
MXAN_RS03035	569.675	-0.351574	0.233427	-1.50614	0.132031	0.200716
MXAN_RS03040	1147.83	-0.635706	0.226751	-2.80354	0.00505448	0.0111998
MXAN_RS03045	114.396	0.425332	0.32597	1.30482	0.191955	0.274758
MXAN_RS03050	13.532	0.42929	0.8107	0.529531	0.596437	0.684882
MXAN_RS03055	30.1612	5.79735	1.18348	4.89858	9.65325e-07	3.82053e-06
MXAN_RS03060	174.357	3.48217	0.50851	6.84779	7.50009e-12	5.03449e-11
MXAN_RS03065	280.952	0.400367	0.30606	1.30813	0.190829	0.273361
MXAN_RS03070	515.728	1.4811	0.319332	4.63812	3.51595e-06	1.29414e-05
MXAN_RS03075	476.475	-0.428201	0.249333	-1.71738	0.0859093	0.139307
MXAN_RS03080	2308.44	-0.512607	0.257828	-1.98817	0.0467924	0.08187
MXAN_RS03085	1317.39	-0.519631	0.205952	-2.52307	0.0116336	0.0237546
MXAN_RS03090	967.002	0.117572	0.268559	0.43779	0.661539	0.739426
MXAN_RS03095	166.608	1.11372	0.371109	3.00105	0.00269046	0.00629555
MXAN_RS03100	132.639	0.705843	0.393904	1.79192	0.0731464	0.121302
MXAN_RS03105	437.312	1.04761	0.325217	3.22127	0.00127624	0.00317
MXAN_RS03110	816.681	0.959334	0.331234	2.89625	0.00377657	0.0086056
MXAN_RS03115	53.2802	-0.626853	0.599503	-1.04562	0.295736	0.396013
MXAN_RS03120	89.9148	-1.52565	0.357489	-4.26769	1.97506e-05	6.55364e-05
MXAN_RS03125	555.793	-1.16085	0.297356	-3.90393	9.46447e-05	0.000285889
MXAN_RS03130	281.23	0.32954	0.314773	1.04691	0.29514	0.395358
MXAN_RS03135	256.105	0.983081	0.316904	3.10214	0.00192128	0.00461385
MXAN_RS03140	2526.36	2.37017	0.254683	9.30635	1.32305e-20	1.70595e-19
MXAN_RS03145	456.412	2.27417	0.255535	8.89967	5.60138e-19	6.36798e-18
MXAN_RS03150	96.4691	-0.7615	0.36345	-2.0952	0.0361531	0.0649494
MXAN_RS03155	301.304	-1.47953	0.30819	-4.80069	1.58116e-06	6.07371e-06
MXAN_RS03160	625.095	0.420039	0.230588	1.8216	0.0685156	0.114401
MXAN_RS03165	98.3189	-1.26786	0.411201	-3.08331	0.00204713	0.00488708
MXAN_RS03170	251.677	-0.996194	0.291506	-3.41741	0.000632208	0.00165584
MXAN_RS03175	986.667	-2.13003	0.224745	-9.47753	2.6038e-21	3.51177e-20
MXAN_RS03180	2935.7	-0.834523	0.20024	-4.16762	3.07795e-05	9.92493e-05
MXAN_RS03185	3175.61	0.903512	0.202377	4.46451	8.02516e-06	2.81632e-05
MXAN_RS03190	3945.52	-0.864263	0.22968	-3.7629	0.000167954	0.000484509
MXAN_RS03195	509.444	0.639136	0.273571	2.33627	0.0194772	0.0377062
MXAN_RS03200	476.081	1.20266	0.335219	3.58768	0.000333633	0.0009179
MXAN_RS03205	1183.25	1.21671	0.226792	5.36487	8.1008e-08	3.66895e-07
MXAN_RS03210	620.191	0.0954771	0.224862	0.424603	0.671126	0.748197
MXAN_RS03215	168.79	-2.93341	0.394048	-7.44429	9.74697e-14	7.7278e-13
MXAN_RS03220	530.284	0.973903	0.316155	3.08046	0.00206682	0.00491972
MXAN_RS03225	703.62	1.39584	0.310357	4.49753	6.87491e-06	2.42898e-05
MXAN_RS03230	2512.54	2.03602	0.280311	7.26342	3.7743e-13	2.85612e-12
MXAN_RS03235	131.948	1.73684	0.325572	5.33474	9.56802e-08	4.30679e-07
MXAN_RS03240	74.5253	1.66149	0.50966	3.25999	0.00111417	0.00279019
MXAN_RS03245	10846	2.92759	0.294949	9.92575	3.21665e-23	4.7587e-22
MXAN_RS03250	53.8565	0.117821	0.542183	0.217308	0.827969	0.872284
MXAN_RS03255	6490.48	-1.18288	0.317651	-3.72384	0.000196212	0.000560715
MXAN_RS03260	136.623	2.49478	0.39095	6.38133	1.75551e-10	1.03909e-09
MXAN_RS03265	24.4702	3.38841	0.786189	4.30992	1.63316e-05	5.48639e-05
MXAN_RS03270	169.712	-0.881571	0.289175	-3.04857	0.00229936	0.00542903
MXAN_RS03275	85.5962	-0.423532	0.357085	-1.18608	0.23559	0.326848
MXAN_RS03280	1196.01	-0.68184	0.220098	-3.09789	0.00194901	0.00467122
MXAN_RS03285	3228.31	-1.56567	0.308462	-5.07573	3.86009e-07	1.60965e-06
MXAN_RS03290	2434.44	3.42486	0.298474	11.4746	1.77087e-30	4.02021e-29
MXAN_RS03295	855.27	-0.509759	0.266824	-1.91047	0.0560727	0.0959934
MXAN_RS03300	118.286	0.25186	0.353217	0.713046	0.475817	0.575008
MXAN_RS03305	369.477	3.09936	0.293316	10.5666	4.25536e-26	7.64292e-25
MXAN_RS03310	7225.29	4.73512	0.264388	17.9098	9.89739e-72	1.09621e-69
MXAN_RS03315	212.085	1.4936	0.313122	4.77003	1.84196e-06	7.02019e-06
MXAN_RS03320	248.43	2.00818	0.298534	6.72683	1.73403e-11	1.12773e-10
MXAN_RS03325	141.679	2.2477	0.374346	6.00432	1.92133e-09	1.02219e-08
MXAN_RS03330	959.679	1.74745	0.285527	6.1201	9.35181e-10	5.14772e-09
MXAN_RS03335	631.702	2.59682	0.254685	10.1962	2.06181e-24	3.298e-23
MXAN_RS03340	838.405	1.21715	0.249455	4.87925	1.06492e-06	4.18748e-06
MXAN_RS03345	154.571	-0.359143	0.325571	-1.10312	0.269975	0.366893
MXAN_RS03350	22.6498	1.53939	0.653533	2.3555	0.018498	0.0359629
MXAN_RS03355	4097.07	2.27813	0.328615	6.93254	4.13351e-12	2.83288e-11
MXAN_RS03360	685.83	2.01232	0.256352	7.84985	4.16538e-15	3.69078e-14
MXAN_RS03365	2045.48	3.40045	0.219727	15.4758	5.0539e-54	3.13085e-52
MXAN_RS03370	14.6054	0.513488	0.804566	0.638218	0.523332	0.619122
MXAN_RS03375	206.62	1.01018	0.322643	3.13095	0.00174239	0.00420777
MXAN_RS03380	559.902	1.46807	0.236177	6.21599	5.1003e-10	2.86794e-09
MXAN_RS03385	24.4721	0.583194	0.590547	0.987549	0.323374	0.425231
MXAN_RS03390	21.4579	1.89244	0.677487	2.79333	0.00521686	0.0115317
MXAN_RS03395	241.072	3.65269	0.336902	10.842	2.17669e-27	4.2431e-26
MXAN_RS03400	2008	0.268525	0.207993	1.29103	0.196693	0.280223
MXAN_RS03405	175.728	-1.04391	0.335116	-3.11506	0.00183907	0.00442807
MXAN_RS03410	8.46923	2.45739	1.11242	2.20906	0.0271708	0.0506292
MXAN_RS03415	50.1192	2.56552	0.52559	4.88122	1.05434e-06	4.14813e-06
MXAN_RS03420	66.9517	1.58279	0.418799	3.77935	0.00015724	0.000455038
MXAN_RS03425	6.33841	0.750055	1.11612	0.67202	0.501571	0.600178
MXAN_RS03430	963.468	-0.735713	0.229204	-3.20986	0.001328	0.0032874
MXAN_RS03435	270.054	-0.397779	0.302156	-1.31647	0.188016	0.270179
MXAN_RS03440	247.38	0.619461	0.260362	2.37923	0.0173487	0.0339725
MXAN_RS03445	21226.5	0.682092	0.248563	2.74414	0.00606701	0.0132427
MXAN_RS03450	798.179	1.18423	0.219357	5.39865	6.7144e-08	3.06764e-07
MXAN_RS03455	822.237	1.38792	0.219353	6.32734	2.49427e-10	1.45052e-09
MXAN_RS03460	1899.4	1.78634	0.202608	8.81672	1.17865e-18	1.31944e-17
MXAN_RS03465	446.079	1.80993	0.23778	7.61181	2.70286e-14	2.23506e-13
MXAN_RS03470	92.472	2.44109	0.411512	5.93201	2.99257e-09	1.56366e-08
MXAN_RS03475	131.482	2.03876	0.333342	6.11611	9.58889e-10	5.27028e-09
MXAN_RS03480	1835.31	0.605352	0.266422	2.27216	0.0230771	0.0438165
MXAN_RS03485	727.865	0.367749	0.235067	1.56445	0.117713	0.182113
MXAN_RS03490	163.459	1.52648	0.303876	5.02337	5.07723e-07	2.07808e-06
MXAN_RS03495	20645.4	3.80369	0.272732	13.9466	3.29765e-44	1.45216e-42
MXAN_RS03500	615.694	3.55566	0.29532	12.04	2.18924e-33	6.15513e-32
MXAN_RS03505	603.593	1.2382	0.227498	5.44268	5.24858e-08	2.43292e-07
MXAN_RS03510	182.766	1.29993	0.328988	3.95129	7.773e-05	0.000237148
MXAN_RS03515	700.76	1.44078	0.224989	6.40377	1.51587e-10	9.03095e-10
MXAN_RS03520	1588.97	2.35508	0.224453	10.4925	9.35166e-26	1.63934e-24
MXAN_RS03525	263.689	2.37071	0.91516	2.59048	0.00958418	0.0199545
MXAN_RS03530	447.801	2.46063	1.11203	2.21273	0.0269163	0.0502062
MXAN_RS03535	1076.19	0.504131	0.312051	1.61554	0.106193	0.166582
MXAN_RS03540	3196.49	-0.0797685	0.20509	-0.388943	0.697318	0.770814
MXAN_RS03545	1653.21	-0.412397	0.209358	-1.96982	0.0488594	0.0849881
MXAN_RS03550	672.41	-0.321501	1.03695	-0.310044	0.756528	0.817113
MXAN_RS03555	107.307	2.99791	0.394762	7.59423	3.09635e-14	2.54604e-13
MXAN_RS03560	2038.18	-0.399371	0.210168	-1.90025	0.0574007	0.0979457
MXAN_RS03565	238.962	-0.802936	0.273868	-2.93184	0.00336964	0.00776792
MXAN_RS03570	245.608	-0.680523	0.28204	-2.41286	0.0158279	0.0312371
MXAN_RS03575	177.768	-0.482315	0.331354	-1.45559	0.145507	0.218006
MXAN_RS03580	53.7841	-0.28536	0.4354	-0.655398	0.512211	0.60922
MXAN_RS03585	1021.11	-0.84559	0.241577	-3.5003	0.000464739	0.00125083
MXAN_RS03590	1320.69	-0.686779	0.235103	-2.92118	0.00348709	0.00801088
MXAN_RS03595	22.4557	0.36217	0.61262	0.591181	0.554399	0.647596
MXAN_RS03600	270.875	-1.04696	0.298969	-3.50191	0.000461928	0.00124509
MXAN_RS03605	117.398	3.72965	0.410558	9.08436	1.04314e-19	1.26457e-18
MXAN_RS03610	201.237	-0.588792	0.346929	-1.69715	0.0896675	0.144249
MXAN_RS03615	39.422	1.20275	0.491053	2.44933	0.0143123	0.0285933
MXAN_RS03620	1156.71	-0.24637	0.241526	-1.02006	0.307701	0.408072
MXAN_RS03625	3453.75	-0.940879	0.202144	-4.6545	3.24767e-06	1.20205e-05
MXAN_RS03630	884.448	-0.462243	0.240508	-1.92194	0.0546128	0.0937795
MXAN_RS03635	373.519	0.573809	0.241093	2.38003	0.0173111	0.033908
MXAN_RS03640	627.546	-0.550191	0.232206	-2.36941	0.0178163	0.0348414
MXAN_RS03645	1006.73	0.0794295	0.235917	0.336684	0.736355	0.80236
MXAN_RS03650	1362.02	-1.03982	0.232788	-4.46682	7.93902e-06	2.78743e-05
MXAN_RS03655	600.141	0.021558	0.227114	0.0949217	0.924377	0.944497
MXAN_RS03660	1143.61	0.437063	0.225407	1.939	0.0525019	0.0906232
MXAN_RS03665	722.219	-0.384028	0.266252	-1.44235	0.149204	0.222907
MXAN_RS03670	334.445	-0.410357	0.269684	-1.52162	0.128104	0.195704
MXAN_RS03675	1550.3	-0.709989	0.222628	-3.18913	0.00142701	0.00351701
MXAN_RS03680	939.854	-0.063564	0.277147	-0.229351	0.818596	0.865356
MXAN_RS03685	128.536	-0.480262	0.334133	-1.43734	0.150623	0.22443
MXAN_RS03690	525.008	0.508753	0.239548	2.1238	0.0336868	0.0610437
MXAN_RS03695	8034.22	-1.76299	0.224997	-7.83559	4.66629e-15	4.11963e-14
MXAN_RS03700	70.7818	-0.176415	0.379006	-0.465468	0.641597	0.721994
MXAN_RS03705	483.304	0.275874	0.247157	1.11619	0.264341	0.360846
MXAN_RS03710	81.6102	-0.0278731	0.367872	-0.0757686	0.939603	0.956346
MXAN_RS03715	2419.14	-0.562665	0.234069	-2.40384	0.0162238	0.0319752
MXAN_RS03720	494.583	1.06018	0.234134	4.52807	5.95251e-06	2.12717e-05
MXAN_RS03725	191.194	-1.34686	0.329175	-4.09162	4.28372e-05	0.000135266
MXAN_RS03730	187.172	1.6135	0.29105	5.54372	2.96107e-08	1.41473e-07
MXAN_RS03735	103.743	0.272539	0.348985	0.780949	0.434833	0.534672
MXAN_RS03740	320.381	0.566187	0.271478	2.08557	0.0370172	0.0664039
MXAN_RS03745	528.132	-1.29884	0.235656	-5.5116	3.55579e-08	1.68021e-07
MXAN_RS03750	75.4117	-1.44843	0.409854	-3.534	0.000409318	0.00111148
MXAN_RS03755	18.3648	0.438119	0.691042	0.633997	0.526083	0.621672
MXAN_RS03760	15.8869	0.679391	0.775055	0.87657	0.38072	0.483756
MXAN_RS03765	14.4456	0.439625	0.782047	0.562146	0.574017	0.665877
MXAN_RS03770	20.7014	0.226711	0.629258	0.360283	0.718635	0.787944
MXAN_RS03775	133.38	-1.72767	0.321525	-5.37334	7.72904e-08	3.51364e-07
MXAN_RS03780	377.831	-0.485852	0.310744	-1.56351	0.117932	0.182374
MXAN_RS03785	209.884	1.53644	0.370646	4.14531	3.39356e-05	0.000108612
MXAN_RS03790	389.399	-0.965559	0.272798	-3.53947	0.000400935	0.00109034
MXAN_RS03795	617.06	-2.17568	0.237157	-9.174	4.55775e-20	5.64698e-19
MXAN_RS03800	1789.24	0.306541	0.225225	1.36105	0.173499	0.25286
MXAN_RS03805	769.685	-1.63648	0.237722	-6.88398	5.82012e-12	3.93208e-11
MXAN_RS03810	467.304	-1.39769	0.236519	-5.90942	3.43305e-09	1.78744e-08
MXAN_RS03815	1501.29	0.19347	0.236331	0.818639	0.412993	0.514445
MXAN_RS03820	90.633	-0.869143	0.377916	-2.29983	0.0214578	0.0410834
MXAN_RS03825	31.8048	0.492062	0.527304	0.933166	0.350734	0.45283
MXAN_RS03830	48.6852	-0.00139482	0.482121	-0.00289309	0.997692	0.998101
MXAN_RS03835	231.729	-0.107382	0.263474	-0.407561	0.683596	0.759551
MXAN_RS03840	57.8486	1.63907	0.506652	3.2351	0.001216	0.00302811
MXAN_RS03845	30.0464	2.22453	0.603787	3.6843	0.000229329	0.00064876
MXAN_RS03850	27.2593	0.818475	0.565979	1.44612	0.148143	0.221526
MXAN_RS03855	17.0682	2.79878	0.820746	3.41005	0.000649505	0.00169688
MXAN_RS03860	125.406	1.60779	0.327436	4.91024	9.09668e-07	3.61003e-06
MXAN_RS03870	1312.08	0.159818	0.235709	0.678029	0.497753	0.597075
MXAN_RS03875	6441.53	-3.63236	0.199251	-18.23	2.98126e-74	3.75741e-72
MXAN_RS03880	161.737	1.22019	0.30478	4.00353	6.24047e-05	0.000192887
MXAN_RS03885	28.9144	1.30477	0.589642	2.21282	0.0269098	0.0502062
MXAN_RS03890	18.0964	1.82224	0.72778	2.50384	0.0122855	0.0249188
MXAN_RS03895	1206.35	2.62257	0.223292	11.745	7.49058e-32	1.87521e-30
MXAN_RS03900	7.5004	3.0843	1.24607	2.47522	0.0133154	0.0268141
MXAN_RS03905	1531.35	-0.592361	0.221399	-2.67553	0.00746101	0.0159427
MXAN_RS03910	162.312	-0.817631	0.316744	-2.58136	0.00984114	0.0204371
MXAN_RS03915	1610.77	1.48665	0.220112	6.75409	1.43739e-11	9.43206e-11
MXAN_RS03920	961.247	1.74295	0.219266	7.94903	1.87976e-15	1.71022e-14
MXAN_RS03925	563.896	1.10682	0.28754	3.84926	0.000118474	0.000352481
MXAN_RS03930	430.264	1.14153	0.262922	4.34172	1.4137e-05	4.78655e-05
MXAN_RS03935	359.832	-0.605896	0.246519	-2.45781	0.0139787	0.0280223
MXAN_RS03940	351.973	-0.435011	0.24882	-1.7483	0.0804121	0.131531
MXAN_RS03945	268.182	-0.702187	0.353079	-1.98875	0.0467285	0.0817972
MXAN_RS03950	50.7349	-0.327473	0.44923	-0.728964	0.466024	0.565323
MXAN_RS03955	756.454	-0.48697	0.225102	-2.16333	0.0305158	0.0560761
MXAN_RS03960	600.413	-0.81543	0.232926	-3.50081	0.00046384	0.00124886
MXAN_RS03965	618.428	1.27403	0.241538	5.27465	1.33009e-07	5.88914e-07
MXAN_RS03970	458.404	-1.79875	0.298503	-6.02592	1.68151e-09	9.01821e-09
MXAN_RS03975	172.68	-0.730614	0.307345	-2.37718	0.0174456	0.0341438
MXAN_RS03980	6.45211	1.33668	1.14007	1.17245	0.241015	0.333362
MXAN_RS03985	70.4666	1.31361	0.411984	3.1885	0.00143013	0.00352352
MXAN_RS03990	217.211	-1.98931	0.279748	-7.11109	1.15133e-12	8.30823e-12
MXAN_RS03995	77.3513	-1.51683	0.381488	-3.9761	7.00553e-05	0.000215079
MXAN_RS04000	52.44	-0.189835	0.484281	-0.391995	0.695062	0.769207
MXAN_RS04005	575.431	1.86561	0.243022	7.67672	1.63211e-14	1.38247e-13
MXAN_RS04010	168.254	1.83706	0.532132	3.45227	0.000555896	0.00147445
MXAN_RS04015	31.2292	0.217461	0.562871	0.386342	0.699243	0.772125
MXAN_RS04020	167.51	-0.699663	0.314553	-2.22431	0.0261275	0.0489724
MXAN_RS04025	123.57	-0.78089	0.33382	-2.33926	0.0193221	0.0374356
MXAN_RS04030	123.865	-0.365143	0.397941	-0.917582	0.358838	0.46114
MXAN_RS04035	132.472	-0.370537	0.425111	-0.871624	0.383413	0.485914
MXAN_RS04040	1901.59	0.577071	0.221645	2.60359	0.00922543	0.01929
MXAN_RS04045	388.144	-0.286565	0.258179	-1.10995	0.267021	0.363758
MXAN_RS04050	279.347	-1.57828	0.260563	-6.05718	1.38529e-09	7.50664e-09
MXAN_RS04055	5.32943	1.19633	1.2369	0.967193	0.333447	0.435268
MXAN_RS04060	360.656	0.0436073	0.26512	0.164481	0.869352	0.903335
MXAN_RS04065	659.34	0.506909	0.236712	2.14145	0.0322375	0.0587524
MXAN_RS04070	30.7094	2.32091	0.634821	3.65601	0.000256167	0.000718565
MXAN_RS04075	1064.22	1.20198	0.317641	3.78409	0.00015427	0.00044786
MXAN_RS04080	989.974	-0.913751	0.215672	-4.23677	2.2676e-05	7.45665e-05
MXAN_RS04085	3465.94	-1.74991	0.37171	-4.70773	2.50486e-06	9.39482e-06
MXAN_RS04090	856.832	-1.30292	0.284435	-4.58071	4.63397e-06	1.68322e-05
MXAN_RS04095	3025.35	-1.12314	0.241925	-4.64254	3.4416e-06	1.26869e-05
MXAN_RS04100	995.392	-1.06371	0.230705	-4.6107	4.01319e-06	1.46682e-05
MXAN_RS04105	221.756	-1.65992	0.300036	-5.53242	3.15839e-08	1.50311e-07
MXAN_RS04110	560.994	-5.47424	0.355029	-15.4192	1.21686e-53	7.29117e-52
MXAN_RS04115	8.80315	-0.182064	0.976465	-0.186452	0.85209	0.890503
MXAN_RS04120	406.254	-0.874107	0.325972	-2.68154	0.00732837	0.015696
MXAN_RS04125	140.104	-0.241065	0.355924	-0.677294	0.498219	0.597536
MXAN_RS04130	175.074	-0.754155	0.429736	-1.75493	0.0792718	0.129898
MXAN_RS04135	930.614	-1.57817	0.21323	-7.40124	1.34924e-13	1.05939e-12
MXAN_RS04140	1384.68	-1.08447	0.244688	-4.43204	9.33462e-06	3.2447e-05
MXAN_RS04145	1426.47	-1.25614	0.233162	-5.38739	7.14893e-08	3.25802e-07
MXAN_RS04150	66.2266	-1.24469	0.477588	-2.6062	0.00915519	0.0191706
MXAN_RS04155	276.324	0.0967128	0.292296	0.330873	0.740741	0.805896
MXAN_RS04160	225.418	1.19021	0.311174	3.82489	0.00013083	0.000384855
MXAN_RS04165	103.886	0.37052	0.332903	1.11299	0.265711	0.362378
MXAN_RS04170	1102.54	-1.25479	0.222945	-5.62828	1.82019e-08	8.91199e-08
MXAN_RS04175	2246.66	0.133784	0.257312	0.51993	0.603113	0.690827
MXAN_RS04180	70.3918	0.165873	0.414473	0.400202	0.689008	0.763822
MXAN_RS04185	1531.19	0.995073	0.276608	3.59741	0.000321399	0.00088691
MXAN_RS04190	412.161	-0.888819	0.255494	-3.47883	0.000503603	0.00134848
MXAN_RS04195	343.358	0.18071	0.313298	0.576801	0.564074	0.656684
MXAN_RS04200	171.05	-0.103701	0.320342	-0.32372	0.74615	0.80963
MXAN_RS04205	188.439	0.00483716	0.292829	0.0165188	0.986821	0.990615
MXAN_RS04210	1202.01	-0.420168	0.21679	-1.93813	0.0526068	0.0907827
MXAN_RS04215	109.604	-0.622369	0.335535	-1.85485	0.0636172	0.107251
MXAN_RS04220	351.226	1.04414	0.258016	4.04681	5.19199e-05	0.000161987
MXAN_RS04225	1445.44	-0.0613022	0.257657	-0.237922	0.811942	0.859689
MXAN_RS04230	1332.01	0.848063	0.24883	3.4082	0.000653938	0.00170724
MXAN_RS04235	3764.89	1.08947	0.274981	3.962	7.43259e-05	0.000227427
MXAN_RS04240	444.616	-0.0278307	0.244667	-0.11375	0.909436	0.933967
MXAN_RS04245	153.249	-0.623227	0.38508	-1.61843	0.105569	0.165784
MXAN_RS04250	3412.52	0.00708802	0.229889	0.0308324	0.975403	0.982527
MXAN_RS04255	361.725	0.434517	0.348775	1.24584	0.212824	0.300163
MXAN_RS04260	532.41	-0.816854	0.311147	-2.6253	0.00865734	0.0182273
MXAN_RS04265	1136.85	-2.17535	0.235513	-9.23662	2.544e-20	3.22859e-19
MXAN_RS04270	58.8818	-0.0539328	0.40646	-0.132689	0.894439	0.921544
MXAN_RS04275	134.51	-1.04252	0.329782	-3.16123	0.00157107	0.00382434
MXAN_RS04280	472.641	-0.629489	0.239022	-2.6336	0.00844852	0.0178184
MXAN_RS04285	415.95	-0.812081	0.27839	-2.91706	0.00353343	0.00809951
MXAN_RS04290	156.04	0.327664	0.304179	1.07721	0.281388	0.37972
MXAN_RS04295	175.101	0.296061	0.286675	1.03274	0.301725	0.402071
MXAN_RS04300	59.0295	0.0246163	0.41898	0.0587529	0.953149	0.966633
MXAN_RS04305	189.36	0.270951	0.294799	0.919105	0.35804	0.460302
MXAN_RS04310	143.708	0.502311	0.308298	1.6293	0.103249	0.162627
MXAN_RS04315	141.169	0.0859669	0.299783	0.286763	0.774293	0.830655
MXAN_RS04320	170.544	-0.370311	0.315443	-1.17394	0.240419	0.332601
MXAN_RS04325	65.1562	-0.265715	0.410409	-0.647441	0.517347	0.61383
MXAN_RS04330	98.3323	-0.362424	0.351555	-1.03092	0.30258	0.402635
MXAN_RS04335	150.199	-0.216406	0.303637	-0.712712	0.476024	0.575163
MXAN_RS04340	221.725	-1.07527	0.324925	-3.30927	0.000935396	0.00236928
MXAN_RS04345	60.0574	0.742277	0.436472	1.70063	0.0890131	0.143323
MXAN_RS04350	230.506	2.60774	0.365197	7.14064	9.28958e-13	6.74348e-12
MXAN_RS04355	437.42	2.78935	0.256798	10.862	1.74858e-27	3.44531e-26
MXAN_RS04360	28.3822	2.53004	0.677448	3.73466	0.000187967	0.000538206
MXAN_RS04365	82.7519	2.07946	0.44831	4.63844	3.51046e-06	1.29277e-05
MXAN_RS04370	3405.16	1.85967	0.205294	9.05856	1.32185e-19	1.58927e-18
MXAN_RS04375	284.17	3.15227	0.31207	10.1011	5.46002e-24	8.43821e-23
MXAN_RS04380	3812.6	-0.249527	0.220643	-1.13091	0.258093	0.353374
MXAN_RS04385	62.1983	1.17096	0.460213	2.54439	0.0109468	0.022522
MXAN_RS04390	447.607	-0.212805	0.252056	-0.844279	0.398514	0.500797
MXAN_RS04395	1170.66	-0.976397	0.256581	-3.80542	0.000141566	0.000414105
MXAN_RS04400	1592.28	-0.955939	0.237471	-4.02549	5.68559e-05	0.000176558
MXAN_RS04405	603.988	-0.595736	0.226018	-2.63579	0.00839413	0.017714
MXAN_RS04410	563.14	-0.48768	0.247301	-1.97201	0.0486086	0.0846628
MXAN_RS04415	737.366	-0.918839	0.219793	-4.18047	2.90903e-05	9.42597e-05
MXAN_RS04420	1101.88	-1.3215	0.215331	-6.13708	8.40505e-10	4.63705e-09
MXAN_RS04425	1381.85	-0.995769	0.221101	-4.50369	6.6785e-06	2.3676e-05
MXAN_RS04430	16.5771	-0.245054	0.701002	-0.349577	0.726656	0.794356
MXAN_RS04435	401.676	-0.0164308	0.238094	-0.0690099	0.944982	0.960353
MXAN_RS04440	3784.56	0.52484	0.250159	2.09803	0.0359029	0.0645952
MXAN_RS04445	1177.74	-0.139942	0.223297	-0.626708	0.530851	0.625991
MXAN_RS04450	622.798	1.24778	0.229501	5.43693	5.4205e-08	2.5015e-07
MXAN_RS04455	52.6561	1.78249	0.494004	3.60824	0.000308276	0.000852992
MXAN_RS04460	3047.22	1.28704	0.246651	5.21807	1.80801e-07	7.83899e-07
MXAN_RS04465	299.462	2.33573	0.365041	6.39853	1.56879e-10	9.32347e-10
MXAN_RS04470	668.894	2.08936	0.233176	8.96043	3.23418e-19	3.73489e-18
MXAN_RS04475	6267.71	2.26599	0.240131	9.43647	3.8554e-21	5.17118e-20
MXAN_RS04480	2822.57	2.93253	0.243913	12.0229	2.69489e-33	7.51896e-32
MXAN_RS04485	3371.09	2.70323	0.259543	10.4153	2.11051e-25	3.60926e-24
MXAN_RS04490	2496.86	4.08311	0.437128	9.34075	9.56518e-21	1.23974e-19
MXAN_RS04495	269.271	4.18821	0.455336	9.19805	3.6449e-20	4.56237e-19
MXAN_RS04500	659.33	0.662598	0.258798	2.56029	0.0104584	0.0216146
MXAN_RS04505	352.722	-0.166247	0.264862	-0.627675	0.530217	0.625345
MXAN_RS04510	342.773	0.132275	0.365177	0.362222	0.717186	0.786591
MXAN_RS04515	59.2427	0.3076	0.42442	0.724755	0.468602	0.567979
MXAN_RS04520	51.6503	1.1247	0.451071	2.49339	0.0126528	0.0255928
MXAN_RS04525	109.039	1.24924	0.372769	3.35123	0.00080452	0.0020628
MXAN_RS04530	64.0514	3.54128	0.51724	6.84649	7.5686e-12	5.07582e-11
MXAN_RS04535	54.0502	-1.34535	0.438666	-3.06692	0.00216279	0.00513145
MXAN_RS04540	139.139	-0.0228133	0.30607	-0.0745365	0.940584	0.956814
MXAN_RS04545	2236.22	3.29937	0.325597	10.1333	3.93137e-24	6.16702e-23
MXAN_RS04550	675.234	0.274706	0.227669	1.20661	0.227584	0.317246
MXAN_RS04555	741.258	3.37547	0.289223	11.6708	1.79644e-31	4.34833e-30
MXAN_RS04560	1678.88	3.793	0.292261	12.9781	1.62864e-38	5.83597e-37
MXAN_RS04565	1121.43	0.585261	0.271852	2.15287	0.0313292	0.0573976
MXAN_RS04570	682.567	1.35973	0.244857	5.55314	2.80576e-08	1.34404e-07
MXAN_RS04575	2230.37	-0.18408	0.231103	-0.796528	0.425725	0.526607
MXAN_RS04580	644.711	0.0973048	0.225547	0.431418	0.666165	0.744142
MXAN_RS04585	1564.38	0.235134	0.226674	1.03733	0.299584	0.400116
MXAN_RS04590	148.01	-1.57989	0.346383	-4.5611	5.08872e-06	1.83425e-05
MXAN_RS04595	151.641	0.782863	0.313794	2.49483	0.0126019	0.0254967
MXAN_RS04600	186.893	0.0777249	0.278603	0.278981	0.780259	0.835584
MXAN_RS04605	836.555	0.239115	0.242112	0.987623	0.323337	0.425231
MXAN_RS04610	508.206	0.212195	0.226652	0.936213	0.349163	0.45119
MXAN_RS04615	808.474	0.134093	0.238213	0.562914	0.573494	0.66554
MXAN_RS04620	49.5853	1.04859	0.443001	2.36701	0.0179326	0.0350033
MXAN_RS04625	592.741	-0.0115734	0.224864	-0.0514683	0.958952	0.970884
MXAN_RS04630	43983.6	-0.0429757	0.197956	-0.217097	0.828133	0.872284
MXAN_RS04635	865.162	-2.20898	0.245322	-9.00441	2.16826e-19	2.54006e-18
MXAN_RS04640	99.9275	-0.566904	0.336814	-1.68314	0.0923486	0.147944
MXAN_RS04645	92.3075	-3.03761	0.446584	-6.80188	1.0326e-11	6.84967e-11
MXAN_RS04650	24.8888	-1.31627	0.601146	-2.1896	0.0285534	0.0528862
MXAN_RS04655	86.355	-2.40322	0.478556	-5.02182	5.11843e-07	2.09377e-06
MXAN_RS04660	20.2593	1.19942	0.669735	1.79089	0.0733116	0.121493
MXAN_RS04665	36.9506	1.25772	0.508717	2.47233	0.0134236	0.0270097
MXAN_RS04670	33.9551	2.1239	0.582574	3.64572	0.00026664	0.000745084
MXAN_RS04675	406.596	4.91168	0.390586	12.5751	2.89252e-36	9.43942e-35
MXAN_RS04680	8.93614	2.5476	1.09493	2.32673	0.0199794	0.0385864
MXAN_RS04685	102.222	2.56058	0.391571	6.53925	6.18265e-11	3.8366e-10
MXAN_RS04690	2430.85	-0.148057	0.218081	-0.678908	0.497196	0.596603
MXAN_RS04695	2937.04	0.258923	0.21466	1.2062	0.227741	0.317283
MXAN_RS04700	176.15	0.828736	0.372732	2.22341	0.0261882	0.0490609
MXAN_RS04705	105.012	1.79152	0.355098	5.04515	4.53177e-07	1.86632e-06
MXAN_RS04710	14.997	-0.484695	0.727732	-0.666035	0.505389	0.60356
MXAN_RS04715	441.12	0.841967	0.255583	3.2943	0.000986671	0.00248795
MXAN_RS04720	706.854	-2.29772	0.224156	-10.2506	1.17669e-24	1.89881e-23
MXAN_RS04725	355.498	1.62528	0.269951	6.02065	1.73722e-09	9.28974e-09
MXAN_RS04730	116.373	1.23979	0.400485	3.09572	0.00196334	0.00470249
MXAN_RS04735	122.457	1.51501	0.394593	3.83943	0.000123321	0.000365563
MXAN_RS04740	478.168	2.16627	0.2906	7.45445	9.02441e-14	7.17049e-13
MXAN_RS04745	1417.47	-1.17054	0.304919	-3.83885	0.000123611	0.000366181
MXAN_RS04750	633.261	1.06279	0.254723	4.17235	3.01472e-05	9.73392e-05
MXAN_RS04755	100.034	0.575732	0.338699	1.69983	0.0891622	0.143531
MXAN_RS04760	214.102	1.9709	0.336216	5.86199	4.57351e-09	2.34613e-08
MXAN_RS04765	2221.95	1.86193	0.265164	7.0218	2.19022e-12	1.53947e-11
MXAN_RS04770	1397.87	0.344328	0.213705	1.61123	0.107129	0.167869
MXAN_RS04775	518.203	-1.41596	0.230554	-6.14154	8.17233e-10	4.51206e-09
MXAN_RS04780	773.246	0.0840228	0.904931	0.09285	0.926023	0.945687
MXAN_RS04785	251.815	0.63163	0.284673	2.21879	0.0265011	0.0495455
MXAN_RS04790	198.853	0.733232	0.299484	2.44832	0.0143525	0.028658
MXAN_RS04795	837.548	0.898266	0.228213	3.93609	8.2819e-05	0.000251624
MXAN_RS04800	754.38	-3.0534	0.279821	-10.9119	1.01076e-27	2.02429e-26
MXAN_RS04805	907.158	0.200636	0.240945	0.832704	0.405012	0.507219
MXAN_RS04810	488.934	0.855456	0.243086	3.51915	0.000432934	0.00117126
MXAN_RS04815	96.489	0.401817	0.373636	1.07542	0.282186	0.380586
MXAN_RS04820	319.324	0.931661	0.26647	3.4963	0.000471754	0.00126877
MXAN_RS04825	140.764	1.45773	0.348891	4.17819	2.93845e-05	9.51286e-05
MXAN_RS04830	256.666	1.44391	0.269393	5.35987	8.32819e-08	3.7696e-07
MXAN_RS04835	279.76	2.12535	0.293689	7.23675	4.59575e-13	3.45272e-12
MXAN_RS04840	324.593	1.49023	0.253181	5.88602	3.956e-09	2.0437e-08
MXAN_RS04845	42.9639	0.902932	0.475698	1.89812	0.0576802	0.0983536
MXAN_RS04850	3932.12	1.46604	0.209764	6.98899	2.76864e-12	1.92934e-11
MXAN_RS04855	1073.01	0.236997	0.240476	0.985532	0.324363	0.426378
MXAN_RS04860	724.21	1.19655	0.234252	5.10795	3.25673e-07	1.37214e-06
MXAN_RS04865	1369.69	-1.10546	0.226438	-4.88195	1.0504e-06	4.13485e-06
MXAN_RS04870	817.397	-0.715049	0.220422	-3.244	0.00117863	0.00293955
MXAN_RS04875	1395.09	3.47117	0.306067	11.3412	8.20257e-30	1.77925e-28
MXAN_RS04880	525.341	0.757685	0.276584	2.73944	0.00615442	0.0134215
MXAN_RS04885	680.488	1.19212	0.26119	4.56418	5.01457e-06	1.81288e-05
MXAN_RS04890	566.39	5.81616	0.341054	17.0535	3.29352e-65	2.93605e-63
MXAN_RS04895	1190.37	5.59991	0.346405	16.1658	8.79165e-59	6.06292e-57
MXAN_RS04900	819.458	5.04106	0.348774	14.4537	2.37661e-47	1.19814e-45
MXAN_RS04905	6695.76	4.60846	0.255791	18.0165	1.44619e-72	1.67804e-70
MXAN_RS04910	696.877	3.58278	0.330428	10.8429	2.15616e-27	4.21431e-26
MXAN_RS04915	235.88	-0.187211	0.280183	-0.668175	0.504022	0.602223
MXAN_RS04920	344.365	-0.14928	0.264233	-0.564957	0.572103	0.664087
MXAN_RS04925	1868.65	0.147329	0.220901	0.666945	0.504807	0.603063
MXAN_RS04930	208.282	0.00440091	0.300743	0.0146335	0.988325	0.991659
MXAN_RS04935	194.954	0.333426	0.323446	1.03085	0.302609	0.402635
MXAN_RS04940	205.513	0.691715	0.294035	2.35249	0.0186481	0.0362258
MXAN_RS04945	109.445	-0.0660552	0.353402	-0.186912	0.851729	0.890339
MXAN_RS04950	73.1682	-1.37504	0.438133	-3.13842	0.00169863	0.0041075
MXAN_RS04955	152.587	-0.679919	0.298856	-2.27507	0.0229018	0.0435403
MXAN_RS04960	158.739	2.51986	0.323383	7.79218	6.58652e-15	5.71822e-14
MXAN_RS04965	319.654	2.56952	0.29977	8.57166	1.02008e-17	1.08227e-16
MXAN_RS04970	543.907	0.88429	0.233678	3.78422	0.000154192	0.000447813
MXAN_RS04975	304.306	0.185203	0.298094	0.621289	0.53441	0.62897
MXAN_RS04980	251.625	0.614017	0.266488	2.30411	0.0212166	0.0406855
MXAN_RS04985	218.732	1.558	0.2963	5.25818	1.45486e-07	6.39894e-07
MXAN_RS04990	2911.57	-1.28709	0.286345	-4.49489	6.96047e-06	2.45802e-05
MXAN_RS04995	8.26543	-0.0266038	1.00057	-0.0265887	0.978788	0.984715
MXAN_RS05000	586.896	0.143732	0.264243	0.543941	0.586482	0.67626
MXAN_RS05005	171.868	2.02903	0.309252	6.56107	5.34235e-11	3.34928e-10
MXAN_RS05010	208.133	-0.940785	0.319877	-2.94108	0.00327072	0.00757331
MXAN_RS05015	1355.37	1.94909	0.22485	8.66844	4.38082e-18	4.75836e-17
MXAN_RS05020	107.455	0.992774	0.375929	2.64085	0.00826973	0.0174716
MXAN_RS05025	377.289	0.113191	0.290451	0.389707	0.696754	0.770361
MXAN_RS05030	373.821	-1.0061	0.246981	-4.07361	4.62893e-05	0.000145538
MXAN_RS05035	1421.88	-0.53479	0.214269	-2.49588	0.0125646	0.0254284
MXAN_RS05040	122.208	1.06939	0.35083	3.04817	0.00230237	0.0054344
MXAN_RS05045	179.507	0.624609	0.308091	2.02735	0.0426266	0.0753386
MXAN_RS05050	82.1665	-1.0106	0.376445	-2.68458	0.00726208	0.0155768
MXAN_RS05055	711.767	0.427576	0.227019	1.88344	0.0596407	0.101271
MXAN_RS05060	12.2673	0.638923	0.806062	0.792648	0.427983	0.528205
MXAN_RS05065	35.8885	0.0340409	0.497855	0.068375	0.945487	0.960599
MXAN_RS05070	51.4365	0.864343	0.458209	1.88635	0.0592474	0.100697
MXAN_RS05075	1673.51	-0.480117	0.241011	-1.9921	0.0463601	0.0812292
MXAN_RS05080	239.31	0.245161	0.27972	0.876452	0.380784	0.483756
MXAN_RS05085	388.439	-0.297081	0.291658	-1.01859	0.308396	0.408845
MXAN_RS05090	222.061	0.078731	0.299573	0.262811	0.792696	0.845435
MXAN_RS05095	359.369	0.289843	0.240096	1.2072	0.227357	0.317051
MXAN_RS05100	3494.55	-0.960931	0.280984	-3.41987	0.000626505	0.00164267
MXAN_RS05105	303.972	-0.181584	0.251816	-0.721096	0.47085	0.570288
MXAN_RS05110	944.181	-0.392268	0.231936	-1.69128	0.0907842	0.145885
MXAN_RS05115	4036.83	1.78783	0.218424	8.18513	2.72006e-16	2.64763e-15
MXAN_RS05120	188.151	-0.0763219	0.285164	-0.267642	0.788975	0.842707
MXAN_RS05125	452.307	0.549998	0.244773	2.24697	0.0246418	0.0465095
MXAN_RS05130	99.464	-0.3294	0.34436	-0.956557	0.338791	0.441062
MXAN_RS05135	3133.67	0.367754	0.212286	1.73235	0.0832111	0.135533
MXAN_RS05140	3318.45	-0.819522	0.222624	-3.68119	0.000232147	0.000656223
MXAN_RS05145	2874.48	-2.70464	0.203953	-13.2611	3.89021e-40	1.49671e-38
MXAN_RS05150	533.7	-1.03821	0.228412	-4.54533	5.48488e-06	1.96927e-05
MXAN_RS05155	2848.78	-2.37638	0.240252	-9.89122	4.54458e-23	6.6575e-22
MXAN_RS05160	1041.35	-0.910881	0.209705	-4.34363	1.40145e-05	4.74945e-05
MXAN_RS05165	768.923	-0.260985	0.21879	-1.19285	0.232926	0.323521
MXAN_RS05170	834.223	0.832671	0.219757	3.78905	0.000151224	0.000440066
MXAN_RS05175	675.775	-0.280142	0.241008	-1.16237	0.245084	0.338223
MXAN_RS05180	243.706	-0.862294	0.295451	-2.91857	0.00351643	0.00806814
MXAN_RS05185	1926.34	-1.26341	0.20217	-6.24922	4.12497e-10	2.34475e-09
MXAN_RS05190	2697.51	-1.41648	0.206948	-6.84461	7.66858e-12	5.13346e-11
MXAN_RS05195	4900.76	-2.00734	0.197761	-10.1503	3.30254e-24	5.23679e-23
MXAN_RS05200	579.915	-2.27446	0.246518	-9.22636	2.79994e-20	3.54109e-19
MXAN_RS05205	1066.46	-1.94156	0.222788	-8.71482	2.91209e-18	3.18673e-17
MXAN_RS05210	2523.11	-2.42038	0.219397	-11.032	2.67985e-28	5.47199e-27
MXAN_RS05215	1708.31	-2.49379	0.261581	-9.53351	1.52052e-21	2.09322e-20
MXAN_RS05220	1271.47	-0.0211918	0.211691	-0.100107	0.920259	0.941247
MXAN_RS05225	2327.01	-0.614943	0.214403	-2.86816	0.00412865	0.00932071
MXAN_RS05230	665.24	0.786604	0.222454	3.53603	0.000406191	0.0011034
MXAN_RS05235	1075.68	0.544355	0.251579	2.16375	0.0304832	0.0560303
MXAN_RS05240	180.975	1.00272	0.310251	3.23197	0.00122941	0.00305888
MXAN_RS05245	4298.5	-1.11489	0.41103	-2.71243	0.00667923	0.0144624
MXAN_RS05250	4636.79	1.13072	0.204021	5.54216	2.98756e-08	1.42646e-07
MXAN_RS05255	4907.21	0.150128	0.249175	0.602503	0.54684	0.640198
MXAN_RS05260	3801.79	-0.674795	0.204238	-3.30396	0.000953279	0.00241291
MXAN_RS05265	4344.19	-1.50026	0.200698	-7.47525	7.70584e-14	6.14953e-13
MXAN_RS05270	1251.98	-0.263588	0.307358	-0.857594	0.391117	0.493708
MXAN_RS05275	347.035	0.211519	0.241652	0.875302	0.381409	0.484298
MXAN_RS05280	612.97	0.626956	0.229733	2.72906	0.00635145	0.01381
MXAN_RS05285	1357	0.00674308	0.211361	0.0319031	0.974549	0.982344
MXAN_RS05290	687.986	0.0505586	0.217758	0.232178	0.8164	0.863409
MXAN_RS05295	1166.56	-1.38253	0.80522	-1.71696	0.0859866	0.139388
MXAN_RS05300	133.319	-1.4337	0.382297	-3.75021	0.000176687	0.000507697
MXAN_RS05305	2393.29	-1.06876	0.216768	-4.93045	8.20401e-07	3.27712e-06
MXAN_RS05310	442.016	0.12269	0.239833	0.511563	0.608957	0.695109
MXAN_RS05315	1623.71	-2.73174	0.216355	-12.6262	1.51395e-36	5.00767e-35
MXAN_RS05320	1705.45	0.024404	0.225783	0.108086	0.913928	0.936834
MXAN_RS05325	235.531	0.133487	0.26288	0.507786	0.611603	0.696932
MXAN_RS05330	70.3679	-0.395561	0.460096	-0.859735	0.389935	0.492727
MXAN_RS05335	547.385	-0.210018	0.22935	-0.915708	0.35982	0.462264
MXAN_RS05340	2786.9	-1.06952	0.233646	-4.57751	4.70535e-06	1.70785e-05
MXAN_RS05345	3823.73	-1.21995	0.205499	-5.93655	2.91081e-09	1.52421e-08
MXAN_RS05350	560.248	-0.19161	0.252094	-0.760071	0.447212	0.546493
MXAN_RS05355	5649.13	-0.970117	0.203205	-4.77408	1.8053e-06	6.88765e-06
MXAN_RS05360	524.032	1.49787	0.391693	3.8241	0.00013125	0.000385936
MXAN_RS05365	44.7501	0.949651	0.474025	2.00338	0.0451368	0.0793149
MXAN_RS05370	4.51881	1.73351	1.38169	1.25463	0.209615	0.295926
MXAN_RS05375	493.22	-3.43421	0.347919	-9.87073	5.57575e-23	8.15175e-22
MXAN_RS05380	70.8807	-2.1308	0.43622	-4.88469	1.03594e-06	4.08672e-06
MXAN_RS05385	346.609	0.428004	0.302625	1.41431	0.157272	0.232866
MXAN_RS05390	402.78	-0.495219	0.339097	-1.46041	0.144179	0.216371
MXAN_RS05395	3460.88	5.01645	1.14663	4.37494	1.21464e-05	4.14135e-05
MXAN_RS05400	828.98	-0.902173	0.217686	-4.14437	3.40748e-05	0.00010901
MXAN_RS05405	24.2211	0.501461	0.608397	0.824233	0.409807	0.511583
MXAN_RS05410	347.926	0.0842703	0.339817	0.247987	0.804144	0.855024
MXAN_RS05415	127.454	0.399917	0.478086	0.836496	0.402876	0.505218
MXAN_RS05420	210.836	-0.765474	0.273137	-2.80252	0.00507044	0.0112284
MXAN_RS05425	458.026	-0.512617	0.262656	-1.95167	0.0509776	0.0882839
MXAN_RS05430	149.318	-0.204154	0.311339	-0.655731	0.511997	0.609164
MXAN_RS05435	1074.29	0.0825839	0.2277	0.362687	0.716839	0.786446
MXAN_RS05440	1144.02	-1.08134	0.219449	-4.9275	8.32873e-07	3.32149e-06
MXAN_RS05450	135.18	-0.27131	0.320304	-0.847039	0.396973	0.499201
MXAN_RS05455	334.873	-1.20018	0.275308	-4.35942	1.30408e-05	4.438e-05
MXAN_RS05460	675.535	1.15945	0.231446	5.0096	5.45422e-07	2.22491e-06
MXAN_RS05465	153.029	2.43919	0.37762	6.45938	1.05131e-10	6.3989e-10
MXAN_RS05470	391.247	0.587451	0.273525	2.14771	0.031737	0.0580345
MXAN_RS05475	102.96	0.858959	0.354967	2.41983	0.0155279	0.0307695
MXAN_RS05480	66.2438	0.602536	0.389159	1.5483	0.12155	0.186901
MXAN_RS05485	694.472	-2.67722	0.264083	-10.1378	3.75527e-24	5.91617e-23
MXAN_RS05490	127.251	1.3592	0.359019	3.78587	0.000153174	0.000445209
MXAN_RS05495	1295.92	-0.459749	0.218798	-2.10124	0.0356196	0.0641486
MXAN_RS05500	887.589	-0.138834	0.254987	-0.544476	0.586114	0.676001
MXAN_RS05505	273.606	-1.36588	0.292275	-4.67325	2.96473e-06	1.10179e-05
MXAN_RS05510	127.956	-1.77494	0.321858	-5.51466	3.49461e-08	1.65451e-07
MXAN_RS05515	295.187	0.862825	0.25583	3.37265	0.000744497	0.00192171
MXAN_RS05520	19648.1	2.43562	0.286843	8.49115	2.04611e-17	2.13367e-16
MXAN_RS05525	14182.6	2.52722	0.269669	9.37157	7.14583e-21	9.32786e-20
MXAN_RS05530	8209.91	2.44044	0.266104	9.17103	4.68522e-20	5.77554e-19
MXAN_RS05535	4323.42	2.99411	0.264174	11.3339	8.91911e-30	1.91761e-28
MXAN_RS05540	1161.76	4.35148	0.253158	17.1888	3.22131e-66	3.05816e-64
MXAN_RS05545	902.524	0.258634	0.230391	1.12258	0.261614	0.357659
MXAN_RS05550	387.344	-0.125503	0.325259	-0.385857	0.699603	0.772406
MXAN_RS05555	1547.51	0.330283	0.378024	0.873708	0.382277	0.484894
MXAN_RS05560	370.114	-0.0720875	0.339719	-0.212198	0.831953	0.875206
MXAN_RS05565	566.679	0.116908	0.348211	0.335737	0.737069	0.802857
MXAN_RS05570	287.59	0.277694	0.365869	0.758999	0.447853	0.547002
MXAN_RS05575	525.554	0.0583781	0.337723	0.172858	0.862763	0.89866
MXAN_RS05580	338.014	0.41578	0.357189	1.16403	0.244411	0.337421
MXAN_RS05585	17.9453	1.16294	0.704777	1.65008	0.0989262	0.157002
MXAN_RS05590	429.951	-0.130628	0.252648	-0.517036	0.605131	0.692796
MXAN_RS05595	965.644	0.100856	0.28252	0.356988	0.7211	0.789702
MXAN_RS05600	2037.4	-0.899694	0.207393	-4.33812	1.43705e-05	4.85213e-05
MXAN_RS05605	2776.23	0.303073	0.218206	1.38893	0.164853	0.24208
MXAN_RS05610	653.103	-0.654608	1.63195	-0.40112	0.688332	0.763305
MXAN_RS05615	2562.91	-4.45244	0.212858	-20.9174	3.71869e-97	9.0612e-95
MXAN_RS05620	1692.24	0.820422	0.301836	2.7181	0.00656573	0.0142378
MXAN_RS05625	558.643	-0.406924	0.23739	-1.71416	0.0865003	0.140017
MXAN_RS05630	737.037	-0.512471	0.234954	-2.18115	0.0291722	0.0538622
MXAN_RS05635	152.566	0.75365	0.297789	2.53082	0.0113796	0.0233011
MXAN_RS05640	281.579	1.15566	0.268329	4.30688	1.65573e-05	5.55457e-05
MXAN_RS05645	2303.73	-0.345056	0.224972	-1.53377	0.125086	0.191734
MXAN_RS05650	952.258	0.351823	0.313482	1.12231	0.261732	0.357686
MXAN_RS05655	111.838	0.492964	0.354658	1.38997	0.164538	0.241714
MXAN_RS05660	328.445	0.183999	0.289365	0.63587	0.524861	0.62053
MXAN_RS05665	1842.93	-1.64609	0.286225	-5.75103	8.87007e-09	4.46865e-08
MXAN_RS05670	280.74	1.01673	0.419252	2.42512	0.0153035	0.0303661
MXAN_RS05675	1025.09	-0.0479265	0.257329	-0.186246	0.852252	0.890503
MXAN_RS05680	313.155	1.86493	0.264258	7.05721	1.69884e-12	1.20685e-11
MXAN_RS05685	524.107	1.12446	0.234615	4.7928	1.64471e-06	6.30128e-06
MXAN_RS05690	725.512	-0.320219	0.231073	-1.38579	0.16581	0.243193
MXAN_RS05695	463.873	-0.68963	0.25631	-2.6906	0.00713231	0.015339
MXAN_RS05700	528.907	-0.432565	0.255576	-1.69251	0.0905494	0.145604
MXAN_RS05705	215.395	-0.10219	0.29261	-0.349237	0.726911	0.794516
MXAN_RS05710	39.32	0.0522914	0.485768	0.107647	0.914276	0.936845
MXAN_RS05715	8.88881	-1.10488	0.962155	-1.14833	0.250831	0.34498
MXAN_RS05720	14.3527	-0.219996	0.762186	-0.288638	0.772858	0.830101
MXAN_RS05725	143.704	-1.12098	0.385946	-2.90451	0.0036783	0.00839737
MXAN_RS05730	118.174	0.129939	0.340118	0.38204	0.702432	0.774943
MXAN_RS05735	133.2	0.334848	0.346386	0.966692	0.333698	0.435517
MXAN_RS05740	74.9583	1.1993	0.38912	3.08208	0.00205557	0.00489772
MXAN_RS05745	948.99	-0.854865	0.295507	-2.89288	0.00381731	0.0086903
MXAN_RS05750	3162.19	-0.092087	0.209572	-0.439405	0.660368	0.738683
MXAN_RS05755	129.657	0.761301	0.311173	2.44656	0.0144229	0.0287906
MXAN_RS05760	1018.13	4.48899	0.249658	17.9806	2.76674e-72	3.16013e-70
MXAN_RS05765	338.725	3.7771	0.340076	11.1066	1.1645e-28	2.42521e-27
MXAN_RS05770	1696.61	0.604811	0.216422	2.79459	0.00519649	0.0114971
MXAN_RS05775	879.332	1.408	0.239494	5.87909	4.12531e-09	2.12516e-08
MXAN_RS05780	2.54932	1.99427	1.94302	1.02638	0.304715	0.404993
MXAN_RS05785	209.863	-0.0578295	0.273838	-0.211182	0.832745	0.875252
MXAN_RS05790	0.250964	-1.61119	4.99324	-0.322674	0.746942	0.80963
MXAN_RS05795	0	NA	NA	NA	NA	NA
MXAN_RS05800	0.682464	2.80549	3.54096	0.792295	0.428189	0.52828
MXAN_RS05805	30.6235	1.87759	0.60382	3.10952	0.00187393	0.00450605
MXAN_RS05810	161.671	1.70869	0.34011	5.02394	5.06214e-07	2.07307e-06
MXAN_RS05815	11566.8	0.389918	0.233417	1.67048	0.0948249	0.151281
MXAN_RS05825	2.4006	1.80982	1.84119	0.982962	0.325626	0.427655
MXAN_RS05830	48.7906	-1.02481	0.443323	-2.31166	0.0207965	0.0399848
MXAN_RS05835	0.215557	1.21825	4.9919	0.244046	0.807195	0.855779
MXAN_RS05840	1.46717	2.12353	2.50147	0.848911	0.395931	0.49858
MXAN_RS05845	0.717871	0.829527	3.19215	0.259865	0.794968	0.847116
MXAN_RS05850	5.0765	0.451951	1.34285	0.336561	0.736448	0.80236
MXAN_RS05855	5.74793	-0.324742	1.13382	-0.286414	0.774561	0.83082
MXAN_RS05860	7.57425	0.0535348	1.02764	0.0520947	0.958453	0.970535
MXAN_RS05865	3.69433	3.67164	1.95981	1.87347	0.0610037	0.10337
MXAN_RS05870	0.466907	2.25305	4.11197	0.547924	0.583744	0.674012
MXAN_RS05875	0.250964	-1.61119	4.99324	-0.322674	0.746942	0.80963
MXAN_RS05880	0.502699	2.35047	4.71586	0.498419	0.618188	0.702663
MXAN_RS05885	0.215557	1.21825	4.9919	0.244046	0.807195	0.855779
MXAN_RS05890	0.282009	-1.69616	4.98745	-0.340086	0.733792	0.800782
MXAN_RS05895	0.250964	-1.61119	4.99324	-0.322674	0.746942	0.80963
MXAN_RS05900	1.43061	-0.25585	2.41309	-0.106026	0.915562	0.937755
MXAN_RS05905	1.28227	0.363977	2.5376	0.143433	0.885948	0.916411
MXAN_RS05910	0.251349	1.33024	4.98442	0.266879	0.789562	0.842707
MXAN_RS05915	29.3123	0.559449	0.558824	1.00112	0.31677	0.418128
MXAN_RS05920	3.43704	2.38512	1.78771	1.33417	0.182147	0.263245
MXAN_RS05925	1.00424	-1.65311	3.21685	-0.51389	0.607329	0.694117
MXAN_RS05930	0.783937	-3.19783	3.37558	-0.947341	0.343465	0.445639
MXAN_RS05935	0	NA	NA	NA	NA	NA
MXAN_RS05940	598.807	0.979045	0.222881	4.39267	1.11967e-05	3.84083e-05
MXAN_RS05945	739.582	-0.854264	0.291006	-2.93556	0.00332951	0.00768752
MXAN_RS05950	625.971	-0.185623	0.228947	-0.810768	0.417499	0.519034
MXAN_RS05955	6188.87	0.0488448	0.364517	0.133999	0.893404	0.920996
MXAN_RS05960	23.2758	0.317189	0.609615	0.520311	0.602847	0.690723
MXAN_RS05965	830.858	-1.36091	0.215601	-6.31218	2.75131e-10	1.58989e-09
MXAN_RS05970	76.7273	-0.155836	0.402287	-0.387377	0.698477	0.771734
MXAN_RS05975	144.239	-0.838319	0.514429	-1.62961	0.103184	0.162559
MXAN_RS05980	273.479	0.653704	0.287347	2.27496	0.022908	0.0435408
MXAN_RS05985	437.525	-0.381359	0.291338	-1.30899	0.190537	0.273208
MXAN_RS06000	129.691	0.720902	0.334976	2.1521	0.0313893	0.0574789
MXAN_RS06005	181.478	0.847985	0.306096	2.77032	0.00560012	0.0123156
MXAN_RS06010	8151.59	3.72243	0.244049	15.2528	1.57761e-52	9.15263e-51
MXAN_RS06015	446.989	0.723147	0.279103	2.59097	0.00957052	0.0199318
MXAN_RS06020	50.6421	-1.30845	0.46113	-2.83748	0.00454711	0.0102024
MXAN_RS06025	8.41133	0.917399	0.97576	0.940189	0.347121	0.449266
MXAN_RS06030	3639.56	4.15628	0.260251	15.9703	2.05825e-57	1.3678e-55
MXAN_RS06035	113.438	0.679407	0.346795	1.9591	0.0501006	0.0869917
MXAN_RS06040	178.713	0.651212	0.355781	1.83037	0.0671939	0.112572
MXAN_RS06050	50.8567	0.229929	0.460009	0.499836	0.617191	0.701986
MXAN_RS06055	128.444	1.69096	0.333155	5.07559	3.86297e-07	1.60994e-06
MXAN_RS06060	342.029	-0.824798	0.269297	-3.06278	0.00219292	0.00519449
MXAN_RS06065	88.5509	0.880272	0.379876	2.31726	0.0204893	0.0394773
MXAN_RS06070	2347.26	-2.18379	0.313699	-6.96141	3.36895e-12	2.3321e-11
MXAN_RS06075	223.159	-0.965198	0.348531	-2.76933	0.0056172	0.0123494
MXAN_RS06080	106.271	-0.635896	0.346179	-1.8369	0.0662247	0.111262
MXAN_RS06085	256.56	-1.80864	0.269918	-6.70072	2.074e-11	1.34049e-10
MXAN_RS06090	56.976	-0.649948	0.472399	-1.37585	0.168869	0.247084
MXAN_RS06095	1023.6	0.865085	0.222662	3.8852	0.000102246	0.000307327
MXAN_RS06100	1063.75	-0.265198	0.238956	-1.10982	0.267077	0.363766
MXAN_RS06105	27286.8	-1.70011	0.217114	-7.83047	4.86045e-15	4.27555e-14
MXAN_RS06110	184.358	0.945506	0.343837	2.74987	0.00596193	0.0130367
MXAN_RS06115	189.022	-0.367943	0.358571	-1.02614	0.304826	0.404995
MXAN_RS06120	379.742	1.65362	0.256236	6.45351	1.09292e-10	6.64665e-10
MXAN_RS06125	141.393	0.861422	0.329567	2.6138	0.00895422	0.0187982
MXAN_RS06130	444.158	1.47051	0.250623	5.86743	4.4259e-09	2.2736e-08
MXAN_RS06135	10.4004	0.508621	0.880069	0.577933	0.56331	0.656083
MXAN_RS06140	71.4897	0.442589	0.396816	1.11535	0.2647	0.361269
MXAN_RS06145	202.16	0.01076	0.354532	0.0303498	0.975788	0.982648
MXAN_RS06150	232.344	-0.0826694	0.271822	-0.304131	0.761028	0.819909
MXAN_RS06155	2391.25	2.71067	0.256985	10.548	5.19128e-26	9.23315e-25
MXAN_RS06160	280.597	0.654616	0.262053	2.49802	0.0124888	0.0252897
MXAN_RS06165	14.841	-0.536813	0.868396	-0.618167	0.536465	0.63078
MXAN_RS06170	189.372	0.254491	0.323815	0.785915	0.431918	0.531535
MXAN_RS06175	8194.46	-0.318498	0.214855	-1.48239	0.138237	0.208908
MXAN_RS06180	317.205	1.98362	0.314918	6.29885	2.99856e-10	1.72187e-09
MXAN_RS06185	689.113	2.03038	0.288499	7.03772	1.95404e-12	1.37744e-11
MXAN_RS06190	1003.02	3.3682	0.287444	11.7178	1.0336e-31	2.56994e-30
MXAN_RS06195	666.375	2.51607	0.253134	9.93968	2.79734e-23	4.15621e-22
MXAN_RS06200	11157.1	3.65693	0.256833	14.2386	5.27894e-46	2.53876e-44
MXAN_RS06205	31271.1	3.46681	0.301968	11.4807	1.6485e-30	3.75405e-29
MXAN_RS06210	38787.2	3.55552	0.326347	10.8949	1.219e-27	2.43467e-26
MXAN_RS06215	10628.9	4.70291	0.292576	16.0741	3.87279e-58	2.6213e-56
MXAN_RS06220	1491.39	4.80855	0.281961	17.054	3.26574e-65	2.93605e-63
MXAN_RS06225	4137.6	3.82813	0.334168	11.4557	2.20121e-30	4.98168e-29
MXAN_RS06230	2043.96	2.38177	0.294197	8.09583	5.68753e-16	5.39246e-15
MXAN_RS06235	1320.33	2.4308	0.307093	7.91553	2.46197e-15	2.21912e-14
MXAN_RS06240	10660.3	3.19246	0.310684	10.2756	9.07942e-25	1.47819e-23
MXAN_RS06245	3286.31	2.84001	0.23667	11.9999	3.55821e-33	9.74176e-32
MXAN_RS06250	362.035	-0.623232	0.25805	-2.41516	0.0157285	0.0310828
MXAN_RS06255	1258.38	2.88664	0.21679	13.3154	1.8845e-40	7.3275e-39
MXAN_RS06260	178.265	0.421477	0.287837	1.46429	0.143115	0.21504
MXAN_RS06265	416.667	-0.705471	0.266795	-2.64425	0.00818727	0.0173024
MXAN_RS06270	589.025	0.62446	0.27845	2.24263	0.0249205	0.0469404
MXAN_RS06275	87.3675	1.67681	0.396203	4.23221	2.3141e-05	7.59932e-05
MXAN_RS06280	136.587	-0.300895	0.333604	-0.901951	0.367083	0.469696
MXAN_RS06285	36.2623	0.71952	0.511729	1.40606	0.159707	0.235802
MXAN_RS06290	1946.87	-0.0618991	0.211062	-0.293274	0.769313	0.827011
MXAN_RS06295	289.344	-0.304529	0.311247	-0.978418	0.327868	0.429719
MXAN_RS06300	846.23	-1.84246	0.231551	-7.95701	1.76251e-15	1.61049e-14
MXAN_RS06305	772.448	1.34316	0.237419	5.65732	1.53752e-08	7.56855e-08
MXAN_RS06310	354.789	2.16221	0.313054	6.90683	4.95593e-12	3.37317e-11
MXAN_RS06315	849.498	2.32393	0.219969	10.5648	4.33922e-26	7.76672e-25
MXAN_RS06320	513.377	2.17258	0.239822	9.05911	1.31517e-19	1.58384e-18
MXAN_RS06325	1657.19	1.51644	0.233912	6.48295	8.99445e-11	5.50205e-10
MXAN_RS06330	2632.36	1.82737	0.22339	8.18018	2.8343e-16	2.75149e-15
MXAN_RS06335	389.115	2.75092	0.260851	10.546	5.30312e-26	9.40918e-25
MXAN_RS06340	405.708	-0.0352363	0.239276	-0.147262	0.882925	0.91406
MXAN_RS06345	574.426	-0.0512097	0.27359	-0.187176	0.851522	0.890339
MXAN_RS06350	3402.97	0.167525	0.415877	0.402824	0.687078	0.762525
MXAN_RS06355	982.122	1.80384	0.251275	7.17875	7.03495e-13	5.19449e-12
MXAN_RS06360	520.398	2.9906	0.365029	8.19278	2.55251e-16	2.48785e-15
MXAN_RS06365	2021.78	3.76551	0.319563	11.7833	4.75683e-32	1.19905e-30
MXAN_RS06370	993.505	2.78242	0.280451	9.92125	3.36521e-23	4.95961e-22
MXAN_RS06375	2156.17	2.74021	0.251962	10.8755	1.50858e-27	2.98854e-26
MXAN_RS06380	522.333	3.19816	0.356745	8.96482	3.108e-19	3.60056e-18
MXAN_RS06385	1864.92	4.79451	0.305783	15.6795	2.09042e-55	1.31732e-53
MXAN_RS06390	940.059	5.28105	0.343951	15.3541	3.32725e-53	1.94577e-51
MXAN_RS06395	17.2704	1.40384	0.739915	1.89729	0.057789	0.0984933
MXAN_RS06400	24.6422	0.243889	0.614424	0.39694	0.691412	0.765907
MXAN_RS06405	1310.78	0.420812	0.224672	1.87301	0.0610676	0.103406
MXAN_RS06410	503.41	-0.0398294	0.249257	-0.159792	0.873045	0.906142
MXAN_RS06415	193.994	0.715844	0.325057	2.20221	0.0276503	0.0514441
MXAN_RS06420	2194.9	0.481115	0.232392	2.07027	0.0384268	0.0686629
MXAN_RS06425	1062.08	-0.0486698	0.21054	-0.231166	0.817186	0.864115
MXAN_RS06430	414.653	0.307168	0.242124	1.26864	0.204569	0.289918
MXAN_RS06435	1416.09	0.468918	0.273446	1.71484	0.0863739	0.139874
MXAN_RS06440	537.889	0.906019	0.361549	2.50594	0.0122128	0.0247987
MXAN_RS06445	504.142	0.496558	0.271773	1.82711	0.0676834	0.11327
MXAN_RS06450	1430.35	1.41372	0.306086	4.61872	3.86119e-06	1.4148e-05
MXAN_RS06455	1102.04	0.198559	0.245043	0.810302	0.417767	0.519262
MXAN_RS06460	1215.19	0.409618	0.224321	1.82604	0.0678449	0.113385
MXAN_RS06465	788.439	0.427453	0.26026	1.64241	0.100505	0.158922
MXAN_RS06470	1479.76	0.20542	0.231832	0.886073	0.375578	0.478306
MXAN_RS06475	593.114	-0.122914	0.240143	-0.511839	0.608764	0.694997
MXAN_RS06480	203.375	-0.614457	0.273991	-2.24262	0.0249214	0.0469404
MXAN_RS06485	183.347	0.986518	0.295659	3.33668	0.000847861	0.0021633
MXAN_RS06490	176.963	0.135278	0.325616	0.415452	0.677811	0.754385
MXAN_RS06495	954.683	0.0592535	0.235602	0.251498	0.801429	0.852262
MXAN_RS06500	374.75	1.13427	0.248949	4.55624	5.20784e-06	1.87441e-05
MXAN_RS06505	10669.6	-1.5372	0.261138	-5.88652	3.94414e-09	2.03901e-08
MXAN_RS06510	443.087	-0.0551443	0.287122	-0.192058	0.847696	0.887265
MXAN_RS06515	125.102	-0.507359	0.321782	-1.57671	0.114861	0.178267
MXAN_RS06520	37.5722	1.16026	0.542721	2.13785	0.0325286	0.0592092
MXAN_RS06525	383.761	0.291407	0.239494	1.21677	0.223694	0.312897
MXAN_RS06530	97.789	-0.582634	0.36698	-1.58765	0.112366	0.174914
MXAN_RS06535	969.136	-0.554986	0.227485	-2.43966	0.0147011	0.029282
MXAN_RS06540	4527.26	3.15178	0.215114	14.6517	1.31479e-48	6.91446e-47
MXAN_RS06545	211.526	0.107368	0.371997	0.288625	0.772868	0.830101
MXAN_RS06550	321.009	1.48985	0.284838	5.23052	1.69033e-07	7.35494e-07
MXAN_RS06555	838.794	0.643928	0.216415	2.97542	0.00292584	0.00681576
MXAN_RS06560	1415.56	1.59515	0.217766	7.32505	2.3881e-13	1.8318e-12
MXAN_RS06565	1273.12	1.47842	0.273046	5.41454	6.14477e-08	2.81973e-07
MXAN_RS06570	186.209	0.980864	0.292183	3.35702	0.000787876	0.00202652
MXAN_RS06575	1506.89	1.94498	0.274052	7.09711	1.2739e-12	9.16557e-12
MXAN_RS06580	957.503	-2.5297	0.270178	-9.3631	7.74328e-21	1.00897e-19
MXAN_RS06585	329.657	-2.26226	0.313955	-7.20569	5.77503e-13	4.29019e-12
MXAN_RS06590	4839.14	0.519032	0.228201	2.27446	0.0229386	0.0435875
MXAN_RS06595	347.005	1.1606	0.3031	3.82909	0.000128619	0.000378657
MXAN_RS06600	12433.9	-1.63486	0.195649	-8.35607	6.48428e-17	6.57421e-16
MXAN_RS06605	2379.32	3.38656	0.207735	16.3023	9.50657e-60	6.81305e-58
MXAN_RS06610	60501	2.50205	0.218713	11.4399	2.64248e-30	5.94354e-29
MXAN_RS06615	3033.14	2.033	0.257913	7.8825	3.20892e-15	2.86064e-14
MXAN_RS06620	7118.27	2.08305	0.242244	8.59901	8.04089e-18	8.64395e-17
MXAN_RS06625	2335.89	1.96179	0.386276	5.07874	3.79948e-07	1.58619e-06
MXAN_RS06630	1789.89	1.75157	0.399533	4.38404	1.165e-05	3.98137e-05
MXAN_RS06635	3861.2	0.394223	0.915662	0.430533	0.666808	0.744746
MXAN_RS06640	166.738	-0.204814	0.298629	-0.685846	0.49281	0.592507
MXAN_RS06645	285.324	0.484962	0.253604	1.91228	0.0558403	0.0956445
MXAN_RS06650	133.861	-0.103955	0.307029	-0.338583	0.734924	0.801562
MXAN_RS06655	1986.74	0.374303	0.280123	1.33621	0.181481	0.262543
MXAN_RS06660	396.313	0.0103459	0.260932	0.0396499	0.968372	0.97787
MXAN_RS06665	478.055	1.0913	0.252316	4.32512	1.52447e-05	5.13307e-05
MXAN_RS06670	214.943	1.01287	0.276198	3.66718	0.000245239	0.000690028
MXAN_RS06675	629.449	-0.25206	0.385053	-0.654612	0.512717	0.609425
MXAN_RS06680	223.665	0.369196	0.267171	1.38187	0.167012	0.244808
MXAN_RS06685	294.528	1.3647	0.284068	4.80414	1.5542e-06	5.9781e-06
MXAN_RS06690	2478.87	-1.9933	0.280248	-7.11262	1.13859e-12	8.23253e-12
MXAN_RS06695	369.837	2.50697	0.30026	8.34933	6.86538e-17	6.93176e-16
MXAN_RS06700	112.771	0.444683	0.367924	1.20863	0.226806	0.316404
MXAN_RS06705	720.414	-0.673074	0.223218	-3.01532	0.00256711	0.00602427
MXAN_RS06710	178.701	2.64646	1.05297	2.51333	0.0119596	0.024332
MXAN_RS06715	5150.8	0.0166597	0.253594	0.0656941	0.947621	0.962237
MXAN_RS06720	11028.7	0.651379	0.2027	3.21351	0.00131123	0.00324919
MXAN_RS06725	2530.44	1.46982	0.257859	5.70011	1.19727e-08	5.96188e-08
MXAN_RS06730	5952.09	-0.0229821	0.209544	-0.109677	0.912666	0.935837
MXAN_RS06735	13266	-0.907619	0.218219	-4.15922	3.19343e-05	0.000102611
MXAN_RS06740	255.855	-0.117564	0.262773	-0.447399	0.654587	0.734013
MXAN_RS06745	1531.03	-1.00461	0.227556	-4.41479	1.01107e-05	3.49619e-05
MXAN_RS06750	454.033	-0.218877	0.232295	-0.942234	0.346073	0.448306
MXAN_RS06755	335.822	-0.308958	0.25206	-1.22573	0.2203	0.309131
MXAN_RS06760	1331.31	-1.23449	0.236131	-5.22797	1.71381e-07	7.44823e-07
MXAN_RS06765	636.037	1.06582	0.224239	4.75305	2.00374e-06	7.58535e-06
MXAN_RS06770	196.847	-0.188898	0.296131	-0.637887	0.523547	0.619277
MXAN_RS06775	16767	1.28183	0.284631	4.50348	6.68505e-06	2.36877e-05
MXAN_RS06780	491.964	0.303633	0.230565	1.31691	0.187869	0.270021
MXAN_RS06785	1268.72	-1.31533	0.250203	-5.25703	1.46403e-07	6.43153e-07
MXAN_RS06790	1533.69	-1.2692	0.219158	-5.79125	6.98631e-09	3.5367e-08
MXAN_RS06795	652.463	-0.591153	0.226064	-2.61498	0.00892325	0.0187386
MXAN_RS06800	1885.05	-1.01839	0.213273	-4.77507	1.79642e-06	6.85737e-06
MXAN_RS06805	24.0742	0.978554	0.651221	1.50265	0.13293	0.201728
MXAN_RS06810	756.92	1.24211	0.219116	5.66873	1.43862e-08	7.09122e-08
MXAN_RS06815	14.0026	0.771101	0.838231	0.919915	0.357617	0.460081
MXAN_RS06820	5.52326	-0.242892	1.2212	-0.198896	0.842344	0.883054
MXAN_RS06825	139.691	-0.458121	0.340737	-1.3445	0.178787	0.259209
MXAN_RS06830	2306.57	-1.44581	0.289972	-4.98602	6.16358e-07	2.4951e-06
MXAN_RS06835	2119.92	-0.61115	0.239047	-2.55661	0.0105698	0.0218201
MXAN_RS06840	342.15	1.73081	0.283079	6.11422	9.70276e-10	5.32886e-09
MXAN_RS06845	2727.19	-0.063115	0.241485	-0.261362	0.793813	0.846379
MXAN_RS06850	78.6454	1.5992	0.39197	4.0799	4.50558e-05	0.000141965
MXAN_RS06855	1212.72	-1.89793	0.266849	-7.11237	1.14069e-12	8.23955e-12
MXAN_RS06860	129.929	-0.0466507	0.336697	-0.138554	0.889803	0.918898
MXAN_RS06865	711.42	-0.329839	0.252995	-1.30374	0.192322	0.275075
MXAN_RS06870	3857.36	-1.06259	0.27003	-3.93507	8.31734e-05	0.000252491
MXAN_RS06875	1133.56	-0.415329	0.240564	-1.72648	0.084261	0.136938
MXAN_RS06880	4569.38	-0.405335	0.227616	-1.78078	0.0749479	0.123756
MXAN_RS06885	471.599	-1.37236	0.265852	-5.1621	2.44191e-07	1.04449e-06
MXAN_RS06890	82.6553	-0.380495	0.392678	-0.968973	0.332559	0.43436
MXAN_RS06895	14.2605	0.585442	0.824994	0.709633	0.477932	0.577117
MXAN_RS06900	720.469	0.143029	0.260782	0.548463	0.583374	0.67401
MXAN_RS06905	713.501	-0.762692	0.226637	-3.36526	0.000764714	0.00196902
MXAN_RS06910	4071.69	-0.938079	0.202844	-4.62464	3.75243e-06	1.37702e-05
MXAN_RS06915	606.785	-0.181958	0.248684	-0.731683	0.464362	0.563775
MXAN_RS06920	4038.12	-1.49028	0.227832	-6.54114	6.10507e-11	3.7949e-10
MXAN_RS06925	865.336	-0.0981557	0.238567	-0.411439	0.680751	0.756735
MXAN_RS06930	1593.84	-1.08398	0.241003	-4.4978	6.86588e-06	2.42696e-05
MXAN_RS06935	937.462	-0.0153038	0.227234	-0.0673482	0.946305	0.961296
MXAN_RS06940	188.662	-0.86304	0.295819	-2.91746	0.00352891	0.00809171
MXAN_RS06945	235.439	-1.31355	0.290539	-4.52107	6.15283e-06	2.19615e-05
MXAN_RS06950	169.208	1.16561	0.344963	3.37894	0.000727671	0.00188493
MXAN_RS06955	3578.94	0.376264	0.261474	1.43901	0.150147	0.223874
MXAN_RS06960	279.319	0.181238	0.278807	0.650049	0.51566	0.612028
MXAN_RS06965	507.87	0.294927	0.268921	1.0967	0.272771	0.370142
MXAN_RS06970	2795.8	0.976242	0.208462	4.68308	2.82599e-06	1.05272e-05
MXAN_RS06975	348.983	0.142686	0.279362	0.510758	0.60952	0.695426
MXAN_RS06980	243.501	-0.188917	0.271415	-0.696044	0.486401	0.585958
MXAN_RS06985	568.413	-0.30815	0.232693	-1.32428	0.185411	0.266908
MXAN_RS06990	143.229	0.276589	0.351755	0.786311	0.431685	0.531338
MXAN_RS06995	571.961	-1.57166	0.247405	-6.3526	2.11711e-10	1.24206e-09
MXAN_RS07000	68.1466	0.00723952	0.393105	0.0184163	0.985307	0.989503
MXAN_RS07005	1023.66	2.66999	0.453948	5.8817	4.06076e-09	2.09486e-08
MXAN_RS07010	747.253	1.19111	0.231059	5.15499	2.53643e-07	1.08365e-06
MXAN_RS07015	3387.13	-1.33284	0.208026	-6.40709	1.48323e-10	8.86541e-10
MXAN_RS07020	16934.1	-1.70066	0.214848	-7.91565	2.45973e-15	2.21912e-14
MXAN_RS07025	21406.8	-1.7568	0.240379	-7.30847	2.70197e-13	2.06389e-12
MXAN_RS07030	17297.6	-1.86571	0.208181	-8.96197	3.18939e-19	3.689e-18
MXAN_RS07035	86371.9	0.390853	0.196008	1.99406	0.0461451	0.080931
MXAN_RS07040	16333.2	1.05183	0.201093	5.23059	1.68974e-07	7.35494e-07
MXAN_RS07045	470.876	0.376089	0.272056	1.38239	0.166851	0.24467
MXAN_RS07050	4577.2	-0.756403	0.212728	-3.55573	0.00037693	0.00103081
MXAN_RS07055	669.272	0.41147	0.236358	1.74088	0.0817047	0.133317
MXAN_RS07060	3824.66	-0.768455	0.246209	-3.12115	0.00180147	0.00434325
MXAN_RS07065	296.389	0.00809745	0.260255	0.0311136	0.975179	0.982527
MXAN_RS07070	315.392	2.91096	0.287478	10.1258	4.24364e-24	6.64261e-23
MXAN_RS07075	846.456	-2.55191	0.246632	-10.347	4.31655e-25	7.22058e-24
MXAN_RS07080	14.1409	-0.892092	0.798128	-1.11773	0.263682	0.360149
MXAN_RS07085	3032.38	-1.49187	0.217393	-6.86255	6.76412e-12	4.55301e-11
MXAN_RS07090	1071.03	-1.34464	0.233986	-5.74666	9.10245e-09	4.58257e-08
MXAN_RS07095	188.603	-0.371905	0.292877	-1.26983	0.204144	0.289428
MXAN_RS07100	382.127	0.638745	0.25356	2.51911	0.0117653	0.02399
MXAN_RS07105	662.159	-0.200457	0.248749	-0.805861	0.420323	0.52148
MXAN_RS07110	35.7283	0.876637	0.522965	1.67628	0.0936827	0.149687
MXAN_RS07115	209.496	-0.271816	0.303856	-0.894557	0.371024	0.473691
MXAN_RS07120	38.3328	1.00296	0.490189	2.04606	0.0407505	0.0723375
MXAN_RS07125	1465.91	0.544157	0.225671	2.41129	0.0158963	0.0313636
MXAN_RS07130	16594.2	-3.09934	0.235645	-13.1526	1.64487e-39	6.16615e-38
MXAN_RS07135	3337.97	-1.69525	0.202332	-8.37854	5.35904e-17	5.46368e-16
MXAN_RS07140	1767.49	-2.56216	0.219524	-11.6715	1.78307e-31	4.33031e-30
MXAN_RS07145	342.027	-2.19326	0.335849	-6.5305	6.55483e-11	4.05723e-10
MXAN_RS07150	894.114	-1.75602	0.246642	-7.11969	1.08169e-12	7.8289e-12
MXAN_RS07155	298.948	-0.0534858	0.276114	-0.193709	0.846403	0.886238
MXAN_RS07160	762.497	-0.0880704	0.25374	-0.347089	0.728524	0.795684
MXAN_RS07165	2321.84	-1.48223	0.21563	-6.87398	6.24358e-12	4.2065e-11
MXAN_RS07170	2093.74	-1.44607	0.207941	-6.95422	3.54509e-12	2.4494e-11
MXAN_RS07175	1058.94	-1.19142	0.258389	-4.61096	4.00816e-06	1.46571e-05
MXAN_RS07180	364.212	0.917979	0.279455	3.28489	0.00102023	0.00256461
MXAN_RS07185	516.96	-0.128117	0.234551	-0.546224	0.584912	0.67504
MXAN_RS07190	177.948	0.519842	0.30241	1.719	0.0856149	0.138891
MXAN_RS07195	705.906	1.98266	0.234895	8.44063	3.15622e-17	3.245e-16
MXAN_RS07200	104.489	-0.231682	0.345509	-0.670551	0.502507	0.601196
MXAN_RS07205	1070.33	0.690654	0.239261	2.88662	0.00389409	0.00884032
MXAN_RS07210	245.903	-0.0550335	0.32204	-0.17089	0.86431	0.899509
MXAN_RS07215	269.397	-1.63297	1.00926	-1.61799	0.105665	0.16586
MXAN_RS07220	35.6723	-1.21503	0.740374	-1.6411	0.100777	0.159282
MXAN_RS07225	2.63023	-1.42132	1.75602	-0.809399	0.418286	0.519557
MXAN_RS07230	9.58347	0.324431	1.01234	0.320475	0.748608	0.810835
MXAN_RS07235	9.39685	-1.55436	0.995394	-1.56155	0.118394	0.182836
MXAN_RS07240	11.4935	-0.870295	0.894093	-0.973383	0.330363	0.432323
MXAN_RS07245	39.6631	-1.02992	0.635671	-1.6202	0.105189	0.165326
MXAN_RS07250	1376.5	1.30338	0.242807	5.36797	7.96291e-08	3.61097e-07
MXAN_RS07255	427.244	-0.420835	0.238121	-1.76732	0.0771745	0.126917
MXAN_RS07260	92.6529	-0.662024	0.384161	-1.7233	0.084835	0.13781
MXAN_RS07265	452.138	-0.582846	0.262561	-2.21985	0.0264292	0.049449
MXAN_RS07270	141.917	-1.40351	0.314464	-4.46318	8.07509e-06	2.83248e-05
MXAN_RS07275	335.642	0.532505	0.245718	2.16714	0.0302239	0.0555955
MXAN_RS07280	28.2351	-0.597468	0.78348	-0.762582	0.445713	0.545128
MXAN_RS07285	11.4092	-0.150631	1.07135	-0.140599	0.888187	0.917818
MXAN_RS07290	204.808	2.80094	0.333624	8.39551	4.63858e-17	4.73576e-16
MXAN_RS07295	6.12995	1.86732	1.19778	1.55898	0.119002	0.183613
MXAN_RS07300	211.441	1.43569	0.341843	4.19987	2.67073e-05	8.69623e-05
MXAN_RS07305	316.229	-0.960402	0.25073	-3.83043	0.000127918	0.00037705
MXAN_RS07310	15.1069	-1.07036	0.755588	-1.41659	0.156602	0.231968
MXAN_RS07315	8.18313	0.0619422	1.16916	0.0529803	0.957748	0.969955
MXAN_RS07320	81.1624	-1.2052	0.46238	-2.60651	0.00914696	0.0191588
MXAN_RS07325	349.495	-1.97832	0.874778	-2.26152	0.0237273	0.0449344
MXAN_RS07330	172.439	-0.808336	0.477742	-1.69199	0.0906474	0.14573
MXAN_RS07335	1534.82	-0.551339	0.249296	-2.21159	0.0269953	0.0503279
MXAN_RS07340	1216.35	0.557908	0.226507	2.46309	0.0137746	0.0276552
MXAN_RS07345	857.694	1.50373	0.221229	6.79715	1.06713e-11	7.07225e-11
MXAN_RS07350	235.566	0.86771	0.336984	2.57493	0.010026	0.0207797
MXAN_RS07355	506.414	1.74447	0.257732	6.76855	1.3008e-11	8.56652e-11
MXAN_RS07360	124.109	0.594539	0.317407	1.87311	0.0610526	0.103405
MXAN_RS07365	994.38	-1.94629	0.239098	-8.14011	3.94923e-16	3.78856e-15
MXAN_RS07370	189.974	0.165237	0.34595	0.477633	0.632911	0.715635
MXAN_RS07375	202.762	0.155579	0.273912	0.567987	0.570044	0.662378
MXAN_RS07380	2545.91	-0.802789	0.232073	-3.45921	0.000541755	0.00144075
MXAN_RS07385	649.454	0.107847	0.234735	0.45944	0.645918	0.726189
MXAN_RS07390	35.7961	0.951061	0.579962	1.63987	0.101032	0.159617
MXAN_RS07395	750.488	0.109018	0.228611	0.476869	0.633455	0.716029
MXAN_RS07400	171.751	0.319213	0.298123	1.07074	0.284285	0.383064
MXAN_RS07405	1742.81	-0.713549	0.310008	-2.30171	0.0213515	0.0409012
MXAN_RS07410	5065.45	1.31872	0.205816	6.4073	1.48116e-10	8.86541e-10
MXAN_RS07415	1491.31	-0.547399	0.236515	-2.31443	0.020644	0.0397231
MXAN_RS07420	5791.61	-0.924815	0.19522	-4.7373	2.16582e-06	8.16089e-06
MXAN_RS07425	4092.01	-1.16581	0.230531	-5.05706	4.2577e-07	1.76639e-06
MXAN_RS07430	675.061	-0.875607	0.246107	-3.55783	0.000373937	0.00102377
MXAN_RS07435	240.284	-0.55163	0.310417	-1.77706	0.0755578	0.124623
MXAN_RS07440	10386.8	0.395814	0.254377	1.55602	0.119704	0.18453
MXAN_RS07445	2017.57	0.486299	0.306382	1.58723	0.112461	0.175024
MXAN_RS07450	1865.61	0.330747	0.223233	1.48163	0.13844	0.209004
MXAN_RS07455	437.226	-0.765994	0.249351	-3.07195	0.00212666	0.00505065
MXAN_RS07460	426.11	-1.29716	0.312485	-4.15111	3.30871e-05	0.000106128
MXAN_RS07465	275.237	-0.420591	0.297988	-1.41143	0.158116	0.233927
MXAN_RS07470	2138.54	-1.35207	0.254655	-5.30943	1.09966e-07	4.90752e-07
MXAN_RS07475	34.2359	0.737362	0.548802	1.34358	0.179083	0.259587
MXAN_RS07480	294.06	-1.35141	0.273931	-4.93337	8.08214e-07	3.23197e-06
MXAN_RS07485	6.78518	0.157495	1.14838	0.137146	0.890916	0.919468
MXAN_RS07490	51.8689	0.706672	0.446628	1.58224	0.113595	0.176452
MXAN_RS07495	37.5867	1.14587	0.518854	2.20847	0.0272117	0.0506925
MXAN_RS07500	75.1229	-0.0453062	0.392859	-0.115324	0.908188	0.932948
MXAN_RS07505	836.656	-0.653078	0.251962	-2.59197	0.00954281	0.0198854
MXAN_RS07510	807.092	-1.34364	0.305949	-4.39171	1.12462e-05	3.856e-05
MXAN_RS07515	144.202	-0.384633	0.316046	-1.21702	0.223598	0.312824
MXAN_RS07520	540.432	-0.951407	0.284806	-3.34055	0.000836136	0.00213637
MXAN_RS07525	308.693	0.155221	0.326873	0.474867	0.634882	0.717198
MXAN_RS07530	163.956	0.91093	0.31029	2.93574	0.00332758	0.00768549
MXAN_RS07535	496.127	0.640411	0.294921	2.17146	0.029896	0.0550202
MXAN_RS07540	2371.61	1.11972	0.23169	4.83283	1.34604e-06	5.21993e-06
MXAN_RS07545	330.45	1.19132	0.277558	4.29216	1.76945e-05	5.91975e-05
MXAN_RS07550	56.2049	1.23174	0.426061	2.89098	0.00384037	0.00873921
MXAN_RS07555	198.345	-1.00523	0.373265	-2.69306	0.00707997	0.0152354
MXAN_RS07560	273.3	-0.141331	0.318535	-0.443692	0.657265	0.736256
MXAN_RS07565	115.853	2.04162	0.363463	5.61714	1.94143e-08	9.46125e-08
MXAN_RS07570	56.3152	0.619652	0.445261	1.39166	0.164025	0.241081
MXAN_RS07575	31.6595	1.34486	0.612298	2.19641	0.0280629	0.0520792
MXAN_RS07580	493.261	0.477686	0.238732	2.00093	0.0453998	0.0797196
MXAN_RS07585	744.607	1.84552	0.308189	5.98828	2.12066e-09	1.12171e-08
MXAN_RS07590	1173.15	0.163211	0.383386	0.42571	0.670319	0.747412
MXAN_RS07595	3288.15	-1.50416	0.217888	-6.90338	5.07801e-12	3.44984e-11
MXAN_RS07600	24338.1	-2.26242	0.239867	-9.43198	4.02404e-21	5.38749e-20
MXAN_RS07605	455.092	0.0055337	0.278445	0.0198736	0.984144	0.988743
MXAN_RS07610	242.323	-0.194416	0.265041	-0.73353	0.463235	0.562593
MXAN_RS07615	101.87	-0.120428	0.367806	-0.327421	0.743349	0.808132
MXAN_RS07620	172.371	0.21927	0.336533	0.651556	0.514688	0.61127
MXAN_RS07625	1281.53	-0.139972	0.220675	-0.634288	0.525893	0.621549
MXAN_RS07630	496.227	0.415618	0.278091	1.49454	0.135034	0.204581
MXAN_RS07635	1539.87	-0.360508	0.207814	-1.73477	0.0827823	0.134895
MXAN_RS07640	1552.69	-0.0717034	0.208903	-0.343238	0.731419	0.798488
MXAN_RS07645	1150.82	0.884634	0.249635	3.54371	0.000394533	0.00107413
MXAN_RS07650	259.965	-0.84438	0.26101	-3.23505	0.00121621	0.00302811
MXAN_RS07655	83.9077	0.0451049	0.42029	0.107318	0.914536	0.93685
MXAN_RS07660	6.62423	-1.14615	1.10986	-1.0327	0.301746	0.402071
MXAN_RS07665	137.086	-0.167046	1.48318	-0.112627	0.910326	0.934335
MXAN_RS07670	1124.5	0.388888	1.78228	0.218197	0.827276	0.871852
MXAN_RS07675	63.7326	1.37913	0.423455	3.25685	0.00112656	0.0028193
MXAN_RS07680	638.048	-1.78205	0.255162	-6.98401	2.86879e-12	1.99343e-11
MXAN_RS07685	66.0434	2.27477	0.467595	4.86483	1.14554e-06	4.48523e-06
MXAN_RS07690	196.213	-0.589897	0.345851	-1.70564	0.0880754	0.142158
MXAN_RS07695	97.5409	-0.0646756	0.363967	-0.177696	0.858961	0.895977
MXAN_RS07700	3.83634	1.41885	1.4612	0.971014	0.331541	0.433476
MXAN_RS07705	46.5782	0.0437928	0.467474	0.0936796	0.925364	0.945146
MXAN_RS07710	304.372	0.945426	0.250246	3.77799	0.000158101	0.000457347
MXAN_RS07715	75.6893	2.23603	0.405522	5.51395	3.50873e-08	1.66012e-07
MXAN_RS07720	120.405	2.18137	0.392162	5.56242	2.66059e-08	1.27869e-07
MXAN_RS07725	151.236	1.96289	0.316408	6.20369	5.51554e-10	3.08482e-09
MXAN_RS07730	755.616	1.75268	0.220492	7.94895	1.88101e-15	1.71022e-14
MXAN_RS07735	4612.99	3.34591	0.211783	15.7988	3.1726e-56	2.05236e-54
MXAN_RS07740	834.692	3.44332	0.257136	13.3911	6.82018e-41	2.72434e-39
MXAN_RS07745	2203.72	3.58643	0.238149	15.0596	2.98622e-51	1.67917e-49
MXAN_RS07750	294.587	3.39496	0.316111	10.7398	6.62027e-27	1.26686e-25
MXAN_RS07755	158.051	-0.498453	0.332842	-1.49757	0.134246	0.203428
MXAN_RS07760	570.241	-0.660053	0.268626	-2.45714	0.0140047	0.0280554
MXAN_RS07765	291.701	-0.34855	0.311977	-1.11723	0.263896	0.360374
MXAN_RS07770	81.6084	0.968151	0.365836	2.64641	0.0081351	0.0172021
MXAN_RS07775	94.3979	-0.178443	0.37501	-0.475835	0.634192	0.716529
MXAN_RS07780	148.65	-0.720793	0.314244	-2.29373	0.0218058	0.0416843
MXAN_RS07785	484.474	1.34507	0.305381	4.40458	1.0599e-05	3.65464e-05
MXAN_RS07790	344.05	0.952958	0.250762	3.80025	0.00014455	0.000422158
MXAN_RS07795	514.825	0.651061	0.247736	2.62805	0.0085876	0.0181013
MXAN_RS07800	740.875	0.343954	0.217278	1.58301	0.113418	0.176251
MXAN_RS07805	290.65	0.194574	0.311548	0.624539	0.532274	0.627062
MXAN_RS07810	801.062	0.775049	0.2148	3.60823	0.000308291	0.000852992
MXAN_RS07815	304.583	-0.010171	0.284966	-0.0356918	0.971528	0.980109
MXAN_RS07820	174.069	1.12311	0.319547	3.51469	0.00044027	0.00118979
MXAN_RS07825	655.272	2.33376	0.2579	9.04911	1.44136e-19	1.72163e-18
MXAN_RS07830	206.664	1.19204	0.276621	4.30929	1.63782e-05	5.49954e-05
MXAN_RS07835	2668.8	-0.253745	0.234336	-1.08283	0.278886	0.377249
MXAN_RS07840	1206.74	-0.0698522	0.208894	-0.334391	0.738084	0.803617
MXAN_RS07845	134.61	1.62961	0.317239	5.13683	2.7941e-07	1.18749e-06
MXAN_RS07850	115.325	0.710382	0.358106	1.98372	0.047287	0.0825772
MXAN_RS07855	616.322	-0.122556	0.240687	-0.509193	0.610617	0.696134
MXAN_RS07860	53677.5	-1.57081	0.227952	-6.89095	5.54201e-12	3.75112e-11
MXAN_RS07865	7402.19	-2.38781	0.225013	-10.6119	2.62458e-26	4.86947e-25
MXAN_RS07870	95.2339	1.15364	0.366583	3.14701	0.00164947	0.00400054
MXAN_RS07875	132.064	0.604341	0.334061	1.80907	0.0704396	0.117307
MXAN_RS07880	517.835	3.363	0.290675	11.5696	5.87401e-31	1.39412e-29
MXAN_RS07885	285.99	2.06557	0.264287	7.81563	5.46891e-15	4.78203e-14
MXAN_RS07890	140.08	-0.13342	0.350638	-0.380507	0.703569	0.775613
MXAN_RS07895	7809.97	-1.06619	0.233133	-4.57331	4.80086e-06	1.73906e-05
MXAN_RS07900	2897.32	-0.710686	0.233392	-3.04503	0.00232661	0.00548806
MXAN_RS07905	101.056	-1.15136	0.353376	-3.25818	0.0011213	0.0028071
MXAN_RS07910	177.264	-1.27647	0.324633	-3.93203	8.4231e-05	0.000255489
MXAN_RS07915	1415.01	-1.64461	0.272853	-6.02744	1.66574e-09	8.94677e-09
MXAN_RS07920	281.871	0.548959	0.261944	2.09571	0.036108	0.0648843
MXAN_RS07925	30.9943	0.799803	0.569268	1.40497	0.160031	0.236138
MXAN_RS07930	90.7404	0.0502991	0.349512	0.143913	0.88557	0.91615
MXAN_RS07935	3253.8	1.40938	0.198828	7.08846	1.35611e-12	9.73791e-12
MXAN_RS07940	334.06	1.74256	0.295443	5.89813	3.6764e-09	1.9087e-08
MXAN_RS07945	455.336	1.21007	0.251091	4.81926	1.44089e-06	5.57885e-06
MXAN_RS07950	7.62069	0.685022	1.0127	0.676431	0.498767	0.597801
MXAN_RS07955	3.00554	1.42736	1.70729	0.836037	0.403134	0.505387
MXAN_RS07960	7.75953	0.519714	1.00609	0.51657	0.605456	0.692843
MXAN_RS07965	116.475	-1.23543	0.333005	-3.70994	0.000207306	0.000589193
MXAN_RS07970	52.5051	-0.658095	0.435448	-1.51131	0.13071	0.198938
MXAN_RS07975	14.2374	-0.694038	0.773841	-0.896874	0.369786	0.472411
MXAN_RS07980	78.301	-2.72969	0.426138	-6.40566	1.49718e-10	8.94148e-10
MXAN_RS07985	237.809	-1.80242	0.29334	-6.14447	8.02323e-10	4.43309e-09
MXAN_RS07990	78.6712	2.00602	0.404224	4.96264	6.95418e-07	2.79775e-06
MXAN_RS07995	81.251	0.154229	0.360525	0.427791	0.668803	0.746063
MXAN_RS08000	105.957	-0.588894	0.339338	-1.73542	0.0826661	0.134766
MXAN_RS08005	40.0805	0.769323	0.491171	1.5663	0.117278	0.181596
MXAN_RS08010	105.422	1.10642	0.394255	2.80636	0.00501054	0.0111177
MXAN_RS08015	11750.1	-2.52371	0.36619	-6.8918	5.50903e-12	3.73225e-11
MXAN_RS08020	2466.95	-3.96242	0.216863	-18.2716	1.39392e-74	1.81957e-72
MXAN_RS08025	828.615	-2.02173	0.275256	-7.34493	2.0587e-13	1.58913e-12
MXAN_RS08030	38.6018	0.5983	0.491156	1.21815	0.223168	0.312341
MXAN_RS08035	18.3593	0.116824	0.709068	0.164757	0.869135	0.903238
MXAN_RS08040	162.575	1.77161	0.310271	5.70987	1.13062e-08	5.64373e-08
MXAN_RS08045	382.283	1.15508	0.245477	4.70548	2.53274e-06	9.48967e-06
MXAN_RS08050	922.447	-1.45497	0.224683	-6.47564	9.44127e-11	5.76091e-10
MXAN_RS08055	44.0648	-0.446111	0.503764	-0.885556	0.375857	0.478578
MXAN_RS08060	120.376	-0.910591	0.317273	-2.87005	0.00410403	0.00926798
MXAN_RS08065	31.8961	-0.200125	0.547334	-0.365636	0.714637	0.784737
MXAN_RS08070	109.255	1.75631	0.355696	4.93767	7.90624e-07	3.16721e-06
MXAN_RS08075	56.6975	-0.683321	0.427007	-1.60026	0.109542	0.171247
MXAN_RS08080	81.4789	1.56114	0.379565	4.11296	3.9061e-05	0.000123823
MXAN_RS08085	12.6622	0.595102	0.792484	0.750933	0.452693	0.551991
MXAN_RS08090	134.658	1.13281	0.319258	3.54826	0.000387793	0.00105814
MXAN_RS08095	1364.69	-2.81254	0.240713	-11.6842	1.53486e-31	3.77773e-30
MXAN_RS08100	13.7971	1.32712	0.807363	1.64377	0.100224	0.158511
MXAN_RS08105	5987.62	-2.02729	0.195488	-10.3704	3.38015e-25	5.69329e-24
MXAN_RS08110	3525.23	-3.86173	0.237284	-16.2748	1.49098e-59	1.04798e-57
MXAN_RS08115	194.624	-0.175385	0.280338	-0.625619	0.531565	0.62653
MXAN_RS08120	1188.17	-2.34894	0.262258	-8.9566	3.34834e-19	3.85455e-18
MXAN_RS08125	798.015	-2.11282	0.2774	-7.61651	2.60636e-14	2.16015e-13
MXAN_RS08130	2577.96	-2.89285	0.255026	-11.3434	8.00139e-30	1.74078e-28
MXAN_RS08135	50.0457	-1.30447	0.468342	-2.78528	0.00534808	0.0118055
MXAN_RS08140	3781.22	-4.12598	0.227577	-18.13	1.84652e-73	2.24968e-71
MXAN_RS08145	48.0348	0.61674	0.477396	1.29188	0.196397	0.279911
MXAN_RS08150	55.0793	0.399287	0.433571	0.920928	0.357088	0.459699
MXAN_RS08155	9.92246	-0.222873	0.899284	-0.247834	0.804263	0.855026
MXAN_RS08160	22.8348	-0.959961	0.637561	-1.50568	0.13215	0.200835
MXAN_RS08165	6.94339	0.284705	1.11563	0.255197	0.798571	0.849841
MXAN_RS08170	198.78	-0.369494	0.318909	-1.15862	0.246612	0.339946
MXAN_RS08175	28.3625	0.894511	0.571133	1.5662	0.117301	0.181596
MXAN_RS08180	242.461	1.9632	0.277373	7.07783	1.46429e-12	1.04633e-11
MXAN_RS08185	384.464	1.09306	0.334209	3.27059	0.00107323	0.00269229
MXAN_RS08190	2246.57	0.567689	0.239283	2.37246	0.0176702	0.034565
MXAN_RS08195	218.878	1.26824	0.286897	4.42054	9.8455e-06	3.41093e-05
MXAN_RS08200	18.577	1.02956	0.675646	1.52382	0.127555	0.195109
MXAN_RS08205	97.0572	0.778893	0.344542	2.26066	0.0237803	0.0450034
MXAN_RS08210	389.698	0.123154	0.291197	0.422924	0.67235	0.749106
MXAN_RS08215	33.0018	0.779424	0.523658	1.48842	0.13664	0.206798
MXAN_RS08220	328.637	0.434261	0.335813	1.29316	0.195954	0.279443
MXAN_RS08225	148.821	0.297912	0.375582	0.793201	0.427661	0.528043
MXAN_RS08230	652.233	-0.47948	0.248306	-1.931	0.0534825	0.0921634
MXAN_RS08235	434.422	0.104395	0.2992	0.348914	0.727154	0.794618
MXAN_RS08240	9.37581	0.955978	0.931545	1.02623	0.304784	0.404995
MXAN_RS08245	142.239	0.201581	0.322373	0.625304	0.531771	0.626672
MXAN_RS08250	3.69198	0.878031	1.51574	0.579275	0.562403	0.655166
MXAN_RS08255	6.27235	1.27664	1.15572	1.10462	0.269323	0.366212
MXAN_RS08260	6.94096	1.695	1.19201	1.42197	0.155036	0.230158
MXAN_RS08265	0.933814	3.2531	3.12621	1.04059	0.298066	0.398621
MXAN_RS08270	757.559	0.726061	0.247746	2.93067	0.00338234	0.00779067
MXAN_RS08275	203.495	1.17301	0.305222	3.84313	0.000121474	0.000360526
MXAN_RS08280	80.1037	2.0354	0.399755	5.09161	3.5504e-07	1.48645e-06
MXAN_RS08285	264.356	1.7815	0.306553	5.81139	6.19558e-09	3.15388e-08
MXAN_RS08290	379.106	1.19234	0.241485	4.93754	7.91153e-07	3.16721e-06
MXAN_RS08295	2718.51	1.11626	0.207796	5.37191	7.79078e-08	3.53731e-07
MXAN_RS08300	24.5241	-1.3474	0.667193	-2.01951	0.0434341	0.0766546
MXAN_RS08305	17.0278	-0.45338	0.686308	-0.660607	0.508864	0.606686
MXAN_RS08310	10.0432	1.05122	0.964324	1.09011	0.275664	0.373443
MXAN_RS08315	19.2202	1.95445	0.717698	2.72322	0.00646498	0.0140359
MXAN_RS08320	19.5872	0.982141	0.685207	1.43335	0.151758	0.225753
MXAN_RS08325	10.3253	-0.514017	0.895816	-0.573797	0.566105	0.65822
MXAN_RS08330	20.2557	1.28265	0.672526	1.90722	0.0564923	0.0965985
MXAN_RS08340	54.5539	0.790545	0.424189	1.86366	0.0623691	0.105268
MXAN_RS08345	46.9362	-1.17691	0.491723	-2.39345	0.0166909	0.0328162
MXAN_RS08350	32.5129	-1.24316	0.53781	-2.31153	0.0208035	0.0399878
MXAN_RS08355	94.1893	0.880561	0.364549	2.41548	0.0157146	0.0310637
MXAN_RS08360	103.987	-0.327717	0.360603	-0.908804	0.363453	0.465704
MXAN_RS08365	78664.9	-0.371326	0.456779	-0.812921	0.416263	0.517673
MXAN_RS08375	50.0099	0.101656	0.459938	0.22102	0.825077	0.870068
MXAN_RS08385	9.57362	-0.148075	0.923614	-0.160321	0.872628	0.905838
MXAN_RS08390	31.971	1.79742	0.567554	3.16696	0.00154039	0.00376431
MXAN_RS08395	249.884	-0.532644	0.371406	-1.43413	0.151535	0.225559
MXAN_RS08400	210.924	0.481464	0.386199	1.24667	0.212517	0.299787
MXAN_RS08405	14.1734	-1.2531	0.780813	-1.60487	0.108522	0.169798
MXAN_RS08410	7.55095	-1.55433	1.1016	-1.41097	0.158253	0.234081
MXAN_RS08415	1343.75	-0.532222	0.2332	-2.28226	0.0224743	0.0427942
MXAN_RS08420	385.215	1.99382	0.258287	7.71939	1.1689e-14	9.99376e-14
MXAN_RS08425	66.9222	-1.04115	0.412001	-2.52706	0.0115023	0.0235259
MXAN_RS08430	288.048	4.72837	0.378146	12.5041	7.09089e-36	2.22465e-34
MXAN_RS08435	418.163	0.323484	0.243536	1.32828	0.184086	0.26547
MXAN_RS08440	190.121	0.619163	0.307878	2.01107	0.0443186	0.0779896
MXAN_RS08445	5.60318	-0.972619	1.18448	-0.821136	0.411569	0.51332
MXAN_RS08450	50.6279	-2.09371	0.513168	-4.07997	4.5042e-05	0.000141965
MXAN_RS08455	1378.76	-1.89444	0.210022	-9.0202	1.87751e-19	2.21365e-18
MXAN_RS08460	1050.94	-1.92305	0.223666	-8.59788	8.12015e-18	8.71634e-17
MXAN_RS08465	2370.68	-2.23085	0.21426	-10.4119	2.18773e-25	3.72781e-24
MXAN_RS08470	1016.54	-0.359465	0.242247	-1.48388	0.137841	0.208401
MXAN_RS08475	480.041	0.679098	0.255603	2.65685	0.00788747	0.0167414
MXAN_RS08480	29.4818	-0.459431	0.547507	-0.839134	0.401394	0.503667
MXAN_RS08485	159.016	-1.40812	0.320844	-4.3888	1.13978e-05	3.90249e-05
MXAN_RS08490	538.933	2.12826	0.257938	8.25104	1.5702e-16	1.5532e-15
MXAN_RS08495	1347.42	2.03278	0.232148	8.75639	2.016e-18	2.22277e-17
MXAN_RS08500	58.1242	0.8909	0.439785	2.02576	0.0427891	0.0756076
MXAN_RS08505	17.4563	0.52376	0.688316	0.760931	0.446699	0.546139
MXAN_RS08510	39.5685	0.32075	0.482455	0.66483	0.506159	0.603987
MXAN_RS08515	6.46144	0.00896499	1.08419	0.00826887	0.993402	0.995445
MXAN_RS08520	46.1094	0.478399	0.461069	1.03759	0.299462	0.400049
MXAN_RS08525	78.5633	-1.69995	0.381074	-4.46096	8.15943e-06	2.86069e-05
MXAN_RS08530	40.9322	-2.08865	0.530707	-3.9356	8.29878e-05	0.000252032
MXAN_RS08535	11.7233	0.269383	0.82988	0.324605	0.74548	0.80963
MXAN_RS08545	223.994	-0.36785	0.265132	-1.38742	0.165313	0.242658
MXAN_RS08550	293.311	0.615011	0.287185	2.14152	0.0322324	0.0587524
MXAN_RS08555	0	NA	NA	NA	NA	NA
MXAN_RS08560	0.682079	0.737782	3.65456	0.20188	0.84001	0.881113
MXAN_RS08565	101.538	0.575024	0.360698	1.5942	0.110892	0.173061
MXAN_RS08570	133.669	-0.776892	0.317581	-2.44628	0.0144339	0.0288048
MXAN_RS08575	149.154	-0.16024	0.301441	-0.531582	0.595016	0.683786
MXAN_RS08580	5.12298	0.845059	1.25169	0.675135	0.49959	0.598356
MXAN_RS08585	45.6354	0.801738	0.487739	1.64378	0.100221	0.158511
MXAN_RS08590	66.351	-0.508425	0.447463	-1.13624	0.255857	0.350793
MXAN_RS08595	710.29	-1.00143	0.285596	-3.50646	0.000454105	0.00122582
MXAN_RS08600	795.335	-0.836564	0.307161	-2.72354	0.00645872	0.0140307
MXAN_RS08605	24.1851	0.265717	0.600233	0.44269	0.65799	0.736699
MXAN_RS08610	1.99937	-0.940779	1.89038	-0.497668	0.618718	0.702848
MXAN_RS08620	24.2385	0.519992	0.687834	0.755984	0.449659	0.548749
MXAN_RS08625	19.604	0.471868	0.694203	0.679726	0.496678	0.596079
MXAN_RS08630	59.1709	0.741222	0.424695	1.7453	0.0809319	0.132233
MXAN_RS08635	22.5407	0.796411	0.615652	1.29361	0.195802	0.27928
MXAN_RS08640	773.658	0.581916	0.22149	2.62727	0.00860721	0.0181374
MXAN_RS08645	10.9591	0.833717	0.877079	0.950561	0.341828	0.444066
MXAN_RS08650	4.06636	-0.187116	1.36931	-0.13665	0.891308	0.919743
MXAN_RS08655	456.003	1.72901	0.334992	5.16133	2.45197e-07	1.04818e-06
MXAN_RS08660	233.013	2.59312	0.348019	7.45108	9.25806e-14	7.34815e-13
MXAN_RS08665	133.29	3.26008	0.46164	7.06195	1.64185e-12	1.16864e-11
MXAN_RS08670	177.517	1.85208	0.43316	4.27575	1.90495e-05	6.33539e-05
MXAN_RS08675	119.894	1.87774	0.432803	4.33857	1.43415e-05	4.84457e-05
MXAN_RS08680	234.87	1.16736	0.385334	3.02949	0.00244971	0.00576171
MXAN_RS08685	6.21599	0.63096	1.14265	0.552192	0.580817	0.671834
MXAN_RS08690	130.514	0.642842	0.329258	1.95239	0.0508914	0.0881764
MXAN_RS08695	1.9691	0.580362	1.90351	0.30489	0.76045	0.819412
MXAN_RS08700	167.703	0.801166	0.313485	2.55568	0.0105982	0.0218726
MXAN_RS08710	20.3578	5.21843	1.19722	4.35881	1.30773e-05	4.44629e-05
MXAN_RS08715	1233.58	0.558616	0.224126	2.49242	0.0126876	0.0256559
MXAN_RS08720	1190.83	-0.166013	0.223401	-0.743113	0.457413	0.557003
MXAN_RS08725	824.892	0.350288	0.233162	1.50234	0.13301	0.201807
MXAN_RS08730	1692.35	-0.0107376	0.220288	-0.0487435	0.961124	0.972027
MXAN_RS08735	6115.09	0.381925	0.207986	1.83631	0.0663124	0.111358
MXAN_RS08740	98.7245	1.06669	0.349816	3.04929	0.00229382	0.00541771
MXAN_RS08745	25.2215	0.480742	0.643084	0.747557	0.454728	0.554287
MXAN_RS08750	343.722	0.851832	0.438073	1.9445	0.0518353	0.0896176
MXAN_RS08755	19.9554	0.232028	0.700495	0.331235	0.740467	0.805838
MXAN_RS08760	71.2614	0.552894	0.393829	1.40389	0.160351	0.236324
MXAN_RS08765	395.182	0.360378	0.239786	1.50292	0.132861	0.201712
MXAN_RS08770	19.0892	1.10161	0.675328	1.63123	0.102843	0.162097
MXAN_RS08775	16.3755	1.29759	0.788161	1.64635	0.0996908	0.157907
MXAN_RS08780	78.7188	1.25538	0.418735	2.99803	0.00271732	0.00635635
MXAN_RS08785	5.47853	1.6283	1.24403	1.3089	0.190569	0.273208
MXAN_RS08790	81.5765	1.87472	0.42044	4.45895	8.23623e-06	2.88485e-05
MXAN_RS08795	9.48746	-1.80937	0.963242	-1.87841	0.0603245	0.102314
MXAN_RS08800	1.8817	-1.48551	2.25121	-0.659873	0.509335	0.607083
MXAN_RS08805	3.78832	-0.730989	1.43041	-0.511035	0.609327	0.695362
MXAN_RS08810	0.682464	2.80549	3.54096	0.792295	0.428189	0.52828
MXAN_RS08815	1.31293	-0.842012	2.56583	-0.328163	0.742788	0.807643
MXAN_RS08820	0.250964	-1.61119	4.99324	-0.322674	0.746942	0.80963
MXAN_RS08825	1.09699	-3.67309	3.01765	-1.2172	0.223527	0.312784
MXAN_RS08830	5.9501	-2.93333	1.33272	-2.20102	0.0277348	0.051575
MXAN_RS08835	4.03493	-0.537143	1.34993	-0.397903	0.690701	0.765236
MXAN_RS08840	11.5843	-1.80786	0.871294	-2.07491	0.0379949	0.0679575
MXAN_RS08845	4.16744	-1.74699	1.43605	-1.21653	0.223784	0.312964
MXAN_RS08850	0.282009	-1.69616	4.98745	-0.340086	0.733792	0.800782
MXAN_RS08855	2.66089	-2.22771	1.84916	-1.20471	0.228315	0.317961
MXAN_RS08860	3.49207	-0.676354	1.52633	-0.443123	0.657677	0.736461
MXAN_RS08865	7.03875	-2.03786	1.14476	-1.78017	0.0750487	0.123895
MXAN_RS08870	8.73953	-3.06516	1.13702	-2.69579	0.00702222	0.0151285
MXAN_RS08875	1.65168	2.4105	2.39808	1.00518	0.314811	0.416369
MXAN_RS08880	2.65233	3.13313	2.11755	1.4796	0.138979	0.209687
MXAN_RS08885	0	NA	NA	NA	NA	NA
MXAN_RS08890	2.39983	0.393986	1.75111	0.224993	0.821985	0.867809
MXAN_RS08895	0.533358	-0.176248	4.05444	-0.0434703	0.965327	0.97526
MXAN_RS08900	5.15043	1.86371	1.48211	1.25747	0.208582	0.294863
MXAN_RS08905	26.2812	-1.41643	0.659519	-2.14767	0.0317403	0.0580345
MXAN_RS08910	3.24983	-1.37536	1.56965	-0.87622	0.38091	0.483832
MXAN_RS08915	4.60253	-1.98194	1.36526	-1.45169	0.146586	0.219399
MXAN_RS08920	1.3173	-2.15696	2.58845	-0.833303	0.404674	0.506885
MXAN_RS08925	6.9487	-0.082462	1.18258	-0.0697308	0.944408	0.959903
MXAN_RS08930	0.251349	1.33024	4.98442	0.266879	0.789562	0.842707
MXAN_RS08935	0.215557	1.21825	4.9919	0.244046	0.807195	0.855779
MXAN_RS08940	4.87834	1.88184	1.37692	1.36671	0.171716	0.250498
MXAN_RS08945	0	NA	NA	NA	NA	NA
MXAN_RS08950	15.2652	-0.462447	0.751808	-0.615113	0.53848	0.63264
MXAN_RS08955	2.25111	0.14626	1.76635	0.0828033	0.934008	0.952245
MXAN_RS08960	5.52497	3.22549	1.49221	2.16155	0.0306532	0.0562578
MXAN_RS08965	5.73347	0.814871	1.19771	0.680358	0.496278	0.595794
MXAN_RS08975	0.502699	2.35047	4.71586	0.498419	0.618188	0.702663
MXAN_RS08980	0	NA	NA	NA	NA	NA
MXAN_RS08985	2.84656	0.0367748	1.89308	0.0194259	0.984501	0.98883
MXAN_RS08990	0	NA	NA	NA	NA	NA
MXAN_RS08995	1.50219	-0.146645	2.14438	-0.0683859	0.945478	0.960599
MXAN_RS09000	0.968835	-0.129291	2.81787	-0.0458825	0.963404	0.973929
MXAN_RS09005	4.44051	0.508922	1.33807	0.38034	0.703693	0.775632
MXAN_RS09010	4.91636	-1.29059	1.28446	-1.00477	0.31501	0.416556
MXAN_RS09015	2.00412	-0.866501	1.94857	-0.444686	0.656547	0.735872
MXAN_RS09020	2.86712	1.40044	1.65035	0.848573	0.396119	0.49873
MXAN_RS09025	0	NA	NA	NA	NA	NA
MXAN_RS09030	0.96922	1.44276	2.87911	0.501111	0.616293	0.701183
MXAN_RS09035	2.29797	1.81105	2.03872	0.888326	0.374365	0.477177
MXAN_RS09040	3.43152	1.10562	1.52861	0.723288	0.469503	0.568977
MXAN_RS09045	4.95428	1.5313	1.46865	1.04265	0.297109	0.397633
MXAN_RS09050	215.586	0.977693	0.282528	3.46051	0.000539144	0.00143523
MXAN_RS09055	2.58588	4.72136	2.22171	2.1251	0.0335783	0.0608924
MXAN_RS09060	3.26321	3.47401	2.00592	1.73188	0.083295	0.135579
MXAN_RS09065	4.2052	-0.447053	1.45274	-0.307731	0.758287	0.817987
MXAN_RS09070	12.1871	2.03245	0.926833	2.1929	0.0283145	0.0524928
MXAN_RS09075	3.61013	-0.0547324	1.51891	-0.036034	0.971255	0.979969
MXAN_RS09080	2.03478	-1.75674	1.9625	-0.89515	0.370707	0.473505
MXAN_RS09085	0	NA	NA	NA	NA	NA
MXAN_RS09090	1.21544	0.3664	2.34496	0.15625	0.875836	0.907879
MXAN_RS09095	3.30337	2.43543	1.77324	1.37343	0.169617	0.24798
MXAN_RS09100	0.250964	-1.61119	4.99324	-0.322674	0.746942	0.80963
MXAN_RS09105	0.96922	1.44276	2.87911	0.501111	0.616293	0.701183
MXAN_RS09110	3.63845	-2.70329	1.74621	-1.54809	0.1216	0.18694
MXAN_RS09115	1.5639	-1.22465	2.1814	-0.561406	0.574521	0.666282
MXAN_RS09120	30.4338	1.92423	0.573334	3.35622	0.000790157	0.00203167
MXAN_RS09125	55.6078	-0.468802	0.464263	-1.00978	0.312602	0.413821
MXAN_RS09130	75.3221	-1.1481	0.437418	-2.62472	0.00867207	0.0182478
MXAN_RS09135	15.2891	0.137366	0.810936	0.169392	0.865489	0.900345
MXAN_RS09140	12.7117	-0.14401	0.785149	-0.183418	0.85447	0.892311
MXAN_RS09145	7.82286	-0.825694	1.01499	-0.813496	0.415934	0.51744
MXAN_RS09150	19.0066	-0.556479	0.761728	-0.730547	0.465056	0.564335
MXAN_RS09155	62.4242	-0.897853	0.439773	-2.04163	0.0411884	0.0730263
MXAN_RS09160	1585.41	-0.534346	0.218201	-2.44887	0.0143304	0.0286216
MXAN_RS09165	91.4209	0.542463	0.357484	1.51745	0.129154	0.197101
MXAN_RS09170	2743.07	0.0616073	0.225524	0.273174	0.784719	0.839347
MXAN_RS09175	540.861	0.740584	0.232277	3.18837	0.00143078	0.00352393
MXAN_RS09180	248.523	-0.0854734	0.278054	-0.307399	0.75854	0.818077
MXAN_RS09185	45.7819	-0.751135	0.465264	-1.61443	0.106435	0.166889
MXAN_RS09190	1342.29	0.321594	0.212797	1.51127	0.13072	0.198938
MXAN_RS09195	486.639	0.312451	0.231043	1.35235	0.176263	0.25616
MXAN_RS09200	232.76	-1.01161	0.291088	-3.47526	0.00051035	0.00136305
MXAN_RS09205	1982.24	0.345067	0.204464	1.68767	0.0914751	0.146802
MXAN_RS09210	798.895	0.114879	0.254201	0.451923	0.651324	0.731036
MXAN_RS09215	275.771	0.764269	0.276296	2.76612	0.00567273	0.0124565
MXAN_RS09225	3146.1	2.48442	0.207098	11.9964	3.71146e-33	1.01234e-31
MXAN_RS09230	11.9519	2.72897	1.01193	2.6968	0.007001	0.0150966
MXAN_RS09235	3041.09	2.00541	0.208711	9.60858	7.35579e-22	1.03405e-20
MXAN_RS09240	3181.17	1.97488	0.224584	8.79347	1.4501e-18	1.61835e-17
MXAN_RS09245	1104.03	1.55997	0.223223	6.98837	2.78104e-12	1.93614e-11
MXAN_RS09250	341.041	0.893229	0.261103	3.42099	0.000623935	0.00163712
MXAN_RS09255	58.4812	2.01622	0.458929	4.39332	1.1163e-05	3.83107e-05
MXAN_RS09260	110.75	0.706294	0.331152	2.13284	0.0329379	0.0598797
MXAN_RS09265	366.88	-0.214995	0.25889	-0.830448	0.406285	0.508378
MXAN_RS09270	376.853	-0.530232	0.246326	-2.15256	0.0313529	0.0574266
MXAN_RS09275	211.91	-0.570211	0.276772	-2.06022	0.0393777	0.0702075
MXAN_RS09280	106.369	1.45224	0.343215	4.2313	2.32346e-05	7.6232e-05
MXAN_RS09285	269.265	1.125	0.279713	4.02196	5.77167e-05	0.000179154
MXAN_RS09290	2105.94	0.735457	0.248579	2.95865	0.00308989	0.00717962
MXAN_RS09295	2151.14	0.927976	0.228707	4.0575	4.96017e-05	0.000155218
MXAN_RS09300	129.227	1.04396	0.312825	3.33721	0.000846245	0.00215993
MXAN_RS09305	2099.1	0.790286	0.206471	3.82758	0.000129407	0.000380825
MXAN_RS09310	698.164	0.207188	0.250215	0.82804	0.407648	0.509647
MXAN_RS09315	851.295	1.19019	0.226121	5.26349	1.41346e-07	6.23184e-07
MXAN_RS09320	1842.54	1.42022	0.220413	6.44342	1.1681e-10	7.06852e-10
MXAN_RS09325	1833.93	1.44647	0.236774	6.10908	1.00207e-09	5.49109e-09
MXAN_RS09330	1635.93	0.855269	0.222961	3.83595	0.000125079	0.000369725
MXAN_RS09335	5983.22	-0.199166	0.21133	-0.942442	0.345967	0.448248
MXAN_RS09340	4344.28	-0.695434	0.202546	-3.43346	0.000595919	0.00157092
MXAN_RS09345	490.234	0.34558	0.231499	1.4928	0.135491	0.205187
MXAN_RS09350	645.139	0.0838166	0.228352	0.36705	0.713581	0.783826
MXAN_RS09355	3776.92	0.897672	0.22328	4.0204	5.81003e-05	0.000180192
MXAN_RS09360	248.732	-0.0650374	0.293915	-0.221279	0.824875	0.869981
MXAN_RS09365	2465.18	-1.74938	0.210719	-8.30197	1.02396e-16	1.02103e-15
MXAN_RS09375	839.53	-0.736545	0.223136	-3.30088	0.000963825	0.00243791
MXAN_RS09380	66.1624	0.58542	0.436545	1.34103	0.17991	0.260579
MXAN_RS09385	227.234	-0.217961	0.359545	-0.606212	0.544374	0.637909
MXAN_RS09390	250.655	0.255795	0.333185	0.767727	0.442649	0.54255
MXAN_RS09395	10666.9	-2.34051	0.245855	-9.51987	1.73388e-21	2.36909e-20
MXAN_RS09400	208.242	-1.39425	0.294617	-4.7324	2.21886e-06	8.35644e-06
MXAN_RS09405	12324.1	-2.21125	0.306371	-7.21755	5.29335e-13	3.95648e-12
MXAN_RS09410	16219.2	-1.89391	0.264542	-7.15919	8.11554e-13	5.95031e-12
MXAN_RS09415	5074.01	-1.15785	0.215795	-5.36552	8.07171e-08	3.65804e-07
MXAN_RS09420	4500.91	0.0161578	0.196099	0.082396	0.934332	0.952304
MXAN_RS09425	383.105	-0.629904	0.24126	-2.61089	0.00903065	0.0189315
MXAN_RS09430	615.102	0.00463164	0.225352	0.0205529	0.983602	0.98847
MXAN_RS09435	106.083	0.764644	0.354633	2.15616	0.0310713	0.0569822
MXAN_RS09440	1241.44	0.303954	0.26176	1.16119	0.245565	0.338822
MXAN_RS09445	849.648	0.0348864	0.213907	0.163091	0.870446	0.904215
MXAN_RS09450	5670.31	1.36032	0.303314	4.48487	7.29583e-06	2.57024e-05
MXAN_RS09455	147.505	1.59847	0.377873	4.23018	2.33507e-05	7.65787e-05
MXAN_RS09460	228.777	-1.44856	0.282467	-5.12823	2.92474e-07	1.24157e-06
MXAN_RS09465	12.5311	-0.42455	0.789329	-0.537862	0.590672	0.680185
MXAN_RS09470	34.5433	0.105233	0.596089	0.176538	0.859871	0.896542
MXAN_RS09475	212.026	0.220329	0.305168	0.721994	0.470298	0.569751
MXAN_RS09480	3561.38	-0.035824	0.247283	-0.14487	0.884813	0.915497
MXAN_RS09485	488.618	-0.368073	0.350439	-1.05032	0.293572	0.393795
MXAN_RS09490	306.562	-0.566379	0.376884	-1.50279	0.132893	0.201712
MXAN_RS09495	32.4634	-0.0170793	0.568832	-0.0300252	0.976047	0.982769
MXAN_RS09500	28.6474	1.635	0.604671	2.70396	0.00685195	0.0148101
MXAN_RS09505	784.157	1.33114	0.258667	5.14614	2.65905e-07	1.13273e-06
MXAN_RS09510	232.316	0.219959	0.265523	0.828399	0.407445	0.50948
MXAN_RS09515	801.006	-0.066935	0.233085	-0.28717	0.773982	0.830655
MXAN_RS09520	106.232	-0.90427	0.355773	-2.5417	0.0110314	0.0226835
MXAN_RS09525	1233.45	-0.852055	0.208628	-4.08409	4.4249e-05	0.000139603
MXAN_RS09530	389.257	0.608991	0.27225	2.23688	0.0252942	0.0475568
MXAN_RS09535	5261.73	-1.96531	0.211313	-9.30044	1.39861e-20	1.79997e-19
MXAN_RS09540	240.55	2.08421	0.373737	5.57667	2.45173e-08	1.18298e-07
MXAN_RS09545	108.007	0.814564	0.336771	2.41875	0.0155741	0.0308445
MXAN_RS09550	211.666	0.721873	0.331166	2.17979	0.0292729	0.0539956
MXAN_RS09555	1414.42	0.583554	0.31084	1.87734	0.0604711	0.102539
MXAN_RS09560	5.52382	1.69669	1.28198	1.32349	0.185672	0.267125
MXAN_RS09565	657.151	1.12693	0.244366	4.61164	3.99506e-06	1.46166e-05
MXAN_RS09570	136.399	0.172037	0.324775	0.529713	0.596311	0.684844
MXAN_RS09575	1527.79	0.320475	0.339991	0.942599	0.345886	0.448223
MXAN_RS09580	87.4052	-0.419859	0.519528	-0.808155	0.419001	0.520193
MXAN_RS09585	107.521	-0.658382	0.415897	-1.58304	0.113412	0.176251
MXAN_RS09590	753.026	-1.22435	0.320931	-3.81499	0.000136189	0.000399495
MXAN_RS09595	574.206	-0.920848	0.223862	-4.11346	3.89778e-05	0.000123613
MXAN_RS09600	89.7403	-0.32673	0.347874	-0.939217	0.347619	0.449606
MXAN_RS09605	3528.08	-1.63694	0.328275	-4.98647	6.14912e-07	2.49307e-06
MXAN_RS09610	165.169	-0.779361	0.355755	-2.19072	0.028472	0.0527579
MXAN_RS09615	1269.23	3.02199	0.219548	13.7646	4.16255e-43	1.76908e-41
MXAN_RS09620	356.635	0.645702	0.256749	2.51492	0.0119059	0.0242362
MXAN_RS09625	471.517	-0.7973	0.258641	-3.08265	0.00205164	0.00489309
MXAN_RS09630	101.117	-0.562671	0.350085	-1.60724	0.108001	0.169092
MXAN_RS09635	390.21	0.38239	0.315477	1.2121	0.225474	0.314985
MXAN_RS09640	468.62	-0.209738	0.230335	-0.910579	0.362517	0.464831
MXAN_RS09645	335.904	0.696467	0.244816	2.84486	0.00444307	0.00999657
MXAN_RS09650	988.589	0.61855	0.235656	2.6248	0.00867005	0.0182478
MXAN_RS09655	988.541	-2.26823	0.236423	-9.59395	8.47787e-22	1.18723e-20
MXAN_RS09660	34409.6	-2.79589	0.234437	-11.926	8.66408e-33	2.33706e-31
MXAN_RS09665	1224.02	-1.85063	0.238264	-7.76714	8.02783e-15	6.92022e-14
MXAN_RS09670	4103.46	0.328004	0.198698	1.65077	0.0987858	0.156813
MXAN_RS09675	951.647	-0.969867	0.214944	-4.51219	6.41617e-06	2.28235e-05
MXAN_RS09680	52.3835	0.236122	0.457866	0.515701	0.606063	0.693213
MXAN_RS09685	1317.15	0.20479	0.210494	0.972904	0.330601	0.432557
MXAN_RS09690	559.039	-0.0638322	0.290145	-0.220001	0.825871	0.870779
MXAN_RS09695	3482.55	0.200197	0.228857	0.874769	0.381699	0.48433
MXAN_RS09700	2711.73	0.107454	0.200967	0.534687	0.592866	0.682067
MXAN_RS09705	518.018	1.15925	0.265467	4.36684	1.26059e-05	4.29601e-05
MXAN_RS09710	233.713	1.59725	0.289731	5.51288	3.53013e-08	1.66916e-07
MXAN_RS09715	487.934	-1.02636	0.232908	-4.40671	1.04951e-05	3.62054e-05
MXAN_RS09720	299.931	-0.78965	0.249632	-3.16326	0.00156011	0.00380146
MXAN_RS09725	863.585	-0.67141	0.283519	-2.36814	0.017878	0.0349434
MXAN_RS09730	1592.66	0.262265	0.254411	1.03087	0.302601	0.402635
MXAN_RS09735	177.446	0.474378	0.313145	1.51488	0.129802	0.197842
MXAN_RS09740	96.9211	-0.303021	0.387524	-0.781941	0.434249	0.534088
MXAN_RS09745	108.592	-0.64938	0.335998	-1.93269	0.0532743	0.0918262
MXAN_RS09750	43.01	0.289533	0.472699	0.61251	0.540201	0.633847
MXAN_RS09755	1719.68	-3.4512	0.234633	-14.7089	5.64857e-49	3.01395e-47
MXAN_RS09760	6515.52	-4.61341	0.203536	-22.6663	9.64351e-114	3.71021e-111
MXAN_RS09765	13480.5	-1.12888	0.224678	-5.02443	5.04938e-07	2.069e-06
MXAN_RS09770	19826.9	0.569409	0.247344	2.30209	0.0213299	0.0408707
MXAN_RS09775	4377.59	-1.03997	0.198775	-5.23191	1.67769e-07	7.313e-07
MXAN_RS09780	32304.5	-0.761321	0.196967	-3.86521	0.000110992	0.000331435
MXAN_RS09785	305.536	-1.06936	0.269253	-3.97158	7.13976e-05	0.000219109
MXAN_RS09790	63.1448	-0.23311	0.445196	-0.523611	0.600549	0.688306
MXAN_RS09795	36.1372	-0.302578	0.542594	-0.557651	0.577083	0.668432
MXAN_RS09800	24.6185	-0.228886	0.683045	-0.335097	0.737552	0.803264
MXAN_RS09805	832.47	-0.690526	0.238099	-2.90016	0.00372974	0.00850417
MXAN_RS09810	694.389	-1.17585	0.242334	-4.85218	1.22114e-06	4.76081e-06
MXAN_RS09815	5512.64	-1.01356	0.242644	-4.17717	2.95157e-05	9.55112e-05
MXAN_RS09820	632.568	0.431237	0.263238	1.6382	0.10138	0.160131
MXAN_RS09825	6465	0.111749	0.260945	0.428249	0.66847	0.745919
MXAN_RS09830	27.005	-1.37681	0.616546	-2.23311	0.0255419	0.0479607
MXAN_RS09835	226.733	-0.977029	0.309483	-3.15697	0.00159417	0.00387413
MXAN_RS09840	149.468	-0.554382	0.299276	-1.85241	0.0639673	0.107767
MXAN_RS09845	59.6727	-0.327012	0.402169	-0.813121	0.416149	0.517619
MXAN_RS09850	2130.4	-0.198626	0.318392	-0.623839	0.532733	0.627502
MXAN_RS09855	427.284	-1.95772	0.260116	-7.52633	5.21882e-14	4.2015e-13
MXAN_RS09860	10.912	-0.264482	0.886174	-0.298454	0.765357	0.823499
MXAN_RS09865	112.627	1.11492	0.329272	3.38601	0.000709161	0.0018409
MXAN_RS09870	3493.39	-0.555998	0.243115	-2.28697	0.0221974	0.0423553
MXAN_RS09875	2405.53	-0.647269	0.204869	-3.15942	0.00158081	0.00384678
MXAN_RS09880	1829.76	-0.0544351	0.220205	-0.247202	0.804752	0.855297
MXAN_RS09885	174.38	1.60626	0.330127	4.86556	1.14131e-06	4.47345e-06
MXAN_RS09890	554.562	0.2198	0.240602	0.913541	0.360958	0.463319
MXAN_RS09895	7558.2	-2.4561	0.22324	-11.0021	3.73374e-28	7.58157e-27
MXAN_RS09900	1311.17	0.352314	0.247783	1.42187	0.155065	0.230158
MXAN_RS09905	448.832	0.755025	0.265031	2.84882	0.00438815	0.00987603
MXAN_RS09910	1322.39	-0.16992	0.288252	-0.589485	0.555536	0.648717
MXAN_RS09915	211.913	-1.01456	0.381597	-2.65871	0.00784397	0.0166636
MXAN_RS09920	41.1955	-0.509776	0.493279	-1.03344	0.301397	0.401899
MXAN_RS09935	157.703	1.20305	0.31348	3.83772	0.00012418	0.000367364
MXAN_RS09940	3.19638	3.48574	2.03038	1.7168	0.0860162	0.139388
MXAN_RS09945	1412.37	0.844666	0.222999	3.78776	0.00015201	0.000442002
MXAN_RS09950	4128.84	1.05269	0.210932	4.99068	6.01667e-07	2.44344e-06
MXAN_RS09955	563.209	0.951188	0.225876	4.21112	2.54113e-05	8.30383e-05
MXAN_RS09960	354.146	0.405229	0.2581	1.57005	0.116405	0.180394
MXAN_RS09965	516.85	0.568364	0.328834	1.72842	0.0839124	0.136493
MXAN_RS09970	562.054	-1.49686	0.228562	-6.54904	5.79063e-11	3.61482e-10
MXAN_RS09975	2000.25	0.685135	0.202446	3.38429	0.000713631	0.00185091
MXAN_RS09980	1323.25	0.331576	0.243526	1.36156	0.173336	0.252709
MXAN_RS09985	4600.66	0.573547	0.198921	2.8833	0.00393534	0.00892011
MXAN_RS09990	627.598	0.742308	0.228047	3.25506	0.00113366	0.0028361
MXAN_RS09995	418.602	0.617976	0.236791	2.60979	0.00905981	0.0189872
MXAN_RS10000	221.527	0.0547973	0.274173	0.199864	0.841587	0.882513
MXAN_RS10005	2988.69	1.00917	0.212119	4.75758	1.95928e-06	7.43633e-06
MXAN_RS10010	445.653	0.65772	0.260498	2.52486	0.0115744	0.0236603
MXAN_RS10015	134.534	0.115685	0.349552	0.330951	0.740681	0.805896
MXAN_RS10020	245.072	0.813178	0.272645	2.98255	0.00285854	0.00667365
MXAN_RS10025	3799.7	-2.78868	0.234327	-11.9008	1.1722e-32	3.13875e-31
MXAN_RS10030	13360.5	-2.79844	0.240678	-11.6273	2.99344e-31	7.17444e-30
MXAN_RS10035	32756.3	-1.74657	0.207303	-8.42517	3.60221e-17	3.69834e-16
MXAN_RS10040	1359.16	-2.53411	0.220212	-11.5076	1.20819e-30	2.77731e-29
MXAN_RS10045	241.632	-1.82928	0.273378	-6.69141	2.21027e-11	1.42479e-10
MXAN_RS10050	921.323	-0.562144	0.224448	-2.50456	0.0122604	0.0248747
MXAN_RS10055	42026.6	-2.59813	0.203876	-12.7437	3.38062e-37	1.12329e-35
MXAN_RS10060	16632.2	-3.9436	0.222566	-17.7188	3.00427e-70	3.2778e-68
MXAN_RS10065	90.7654	0.903304	0.368053	2.45428	0.0141168	0.0282504
MXAN_RS10070	105.694	0.281884	0.32987	0.854533	0.39281	0.495261
MXAN_RS10075	34.7677	-1.00506	0.516928	-1.94429	0.0518599	0.0896176
MXAN_RS10080	2370.66	-1.59883	0.209045	-7.64826	2.03709e-14	1.71163e-13
MXAN_RS10085	1151	-1.75592	0.248837	-7.05653	1.70717e-12	1.21159e-11
MXAN_RS10090	1130.21	-1.53551	0.257411	-5.96522	2.44309e-09	1.28575e-08
MXAN_RS10095	658.807	-1.43656	0.254221	-5.65081	1.59698e-08	7.85064e-08
MXAN_RS10100	1771.45	0.799119	0.333906	2.39324	0.0167001	0.0328255
MXAN_RS10105	666.377	0.176993	0.245722	0.720301	0.47134	0.570635
MXAN_RS10110	4822.69	-3.34156	0.242188	-13.7974	2.6423e-43	1.12955e-41
MXAN_RS10115	169.664	0.27144	0.380272	0.713805	0.475348	0.574573
MXAN_RS10120	1578.46	-1.53676	0.225039	-6.82886	8.55933e-12	5.70362e-11
MXAN_RS10125	1185.12	-0.439114	0.229557	-1.91287	0.0557647	0.0955779
MXAN_RS10130	801.167	-0.252734	0.220825	-1.1445	0.252418	0.346838
MXAN_RS10135	234.641	0.896646	0.272237	3.29362	0.000989049	0.00249223
[truncated: 5,349 more rows]

## Sheet: hr0vhr12
	baseMean	log2FoldChange	lfcSE	stat	pvalue	padj
MXAN_RS00015	2292.65	-0.340967	0.244511	-1.39448	0.163172	0.218722
MXAN_RS00020	15.3502	0.063447	0.697055	0.0910215	0.927476	0.943774
MXAN_RS00025	76.9054	-0.0730786	0.414499	-0.176306	0.860053	0.889682
MXAN_RS00030	28.8268	-0.145435	0.526233	-0.276371	0.782263	0.825126
MXAN_RS00035	53.601	0.424204	0.460346	0.921489	0.356795	0.433501
MXAN_RS00040	1296.79	-0.770269	0.285563	-2.69737	0.00698899	0.0125379
MXAN_RS00045	1407.71	-0.314882	0.252451	-1.2473	0.212288	0.276877
MXAN_RS00050	8.56914	0.077835	0.892963	0.0871649	0.93054	0.946497
MXAN_RS00055	136.523	-2.0351	0.359976	-5.65342	1.57282e-08	5.36981e-08
MXAN_RS00060	1182.73	0.928579	0.36739	2.5275	0.0114877	0.0198237
MXAN_RS00065	7.53424	0.938936	0.943443	0.995223	0.319628	0.395255
MXAN_RS00070	121.773	-0.0849706	0.341753	-0.248632	0.803646	0.843412
MXAN_RS00075	9.81871	-2.37435	1.02871	-2.3081	0.0209936	0.0346537
MXAN_RS00080	73.535	-0.991758	0.444899	-2.22918	0.0258021	0.0418246
MXAN_RS00085	115.561	-1.04513	0.377671	-2.76731	0.00565213	0.0102915
MXAN_RS00090	413.951	-1.44447	0.276837	-5.21778	1.8108e-07	5.61003e-07
MXAN_RS00095	981.658	0.486948	0.281257	1.73133	0.0833931	0.120506
MXAN_RS00100	1426.98	7.02954	0.440487	15.9586	2.48418e-57	1.01824e-55
MXAN_RS00105	1775.09	6.19109	0.398464	15.5374	1.93761e-54	7.03325e-53
MXAN_RS00110	711.637	4.88564	0.295407	16.5387	1.93166e-61	9.03423e-60
MXAN_RS00115	34.8047	-0.971228	0.574102	-1.69174	0.0906964	0.130055
MXAN_RS00120	483.18	0.398853	0.276168	1.44424	0.148671	0.200797
MXAN_RS00125	527.677	1.95422	0.288647	6.7703	1.28518e-11	5.75254e-11
MXAN_RS00130	3111.65	3.17751	0.27824	11.42	3.32128e-30	4.27374e-29
MXAN_RS00135	528.214	-0.746092	0.293976	-2.53794	0.0111508	0.0192971
MXAN_RS00140	411.782	-0.0643216	0.289495	-0.222186	0.824169	0.860618
MXAN_RS00145	153.793	0.276899	0.344028	0.804874	0.420892	0.498511
MXAN_RS00150	222.547	-1.58677	0.308855	-5.13759	2.78282e-07	8.4633e-07
MXAN_RS00155	93.8316	-0.691772	0.362317	-1.9093	0.0562236	0.0846661
MXAN_RS00160	1594.41	-0.298652	0.3326	-0.897932	0.369222	0.446444
MXAN_RS00165	1061.75	-1.24597	0.267506	-4.65772	3.19732e-06	8.69785e-06
MXAN_RS00170	430.122	-0.958676	0.295763	-3.24136	0.00118961	0.00240227
MXAN_RS00175	50.1425	-0.530984	0.432169	-1.22865	0.219204	0.284626
MXAN_RS00180	136.506	0.954248	0.338755	2.81692	0.0048486	0.00893995
MXAN_RS00185	347.042	1.98195	0.382384	5.18316	2.18163e-07	6.7048e-07
MXAN_RS00190	218.13	3.0461	1.05403	2.88996	0.0038529	0.00722456
MXAN_RS00195	35.764	5.03452	1.9018	2.64724	0.00811509	0.0144163
MXAN_RS00200	100.61	3.99853	0.575744	6.94498	3.78527e-12	1.77718e-11
MXAN_RS00205	89.0598	-0.475423	0.372635	-1.27584	0.202012	0.264706
MXAN_RS00210	242.282	-0.791766	0.302489	-2.61751	0.00885747	0.0156286
MXAN_RS00215	437.911	4.13918	0.324561	12.7532	2.99273e-37	5.21121e-36
MXAN_RS00220	1306.77	4.03167	0.34032	11.8467	2.23849e-32	3.22767e-31
MXAN_RS00225	275.575	0.98073	0.346747	2.82837	0.00467858	0.0086571
MXAN_RS00230	273.231	2.52392	0.30347	8.31687	9.03182e-17	5.83668e-16
MXAN_RS00235	243.946	1.09059	0.308961	3.52987	0.000415761	0.000891911
MXAN_RS00240	264.488	-0.0566509	0.303661	-0.18656	0.852006	0.883992
MXAN_RS00245	134.429	0.395557	0.340065	1.16318	0.244755	0.313012
MXAN_RS00250	250.736	-0.21576	0.294296	-0.733139	0.463474	0.539645
MXAN_RS00255	146.455	-0.0112414	0.33493	-0.0335636	0.973225	0.979806
MXAN_RS00260	428.12	-0.812198	0.272511	-2.98042	0.00287849	0.00548914
MXAN_RS00265	1036.95	-0.0323264	0.252301	-0.128126	0.898049	0.918475
MXAN_RS00270	55.4845	1.13033	0.428328	2.63893	0.00831678	0.0147495
MXAN_RS00275	53.4079	0.451522	0.42478	1.06295	0.287803	0.36073
MXAN_RS00280	23.5626	0.612352	0.617473	0.991708	0.32134	0.396901
MXAN_RS00285	666.027	2.77483	0.324667	8.54669	1.26666e-17	8.54116e-17
MXAN_RS00290	209.686	-1.45608	0.31172	-4.67112	2.99563e-06	8.19809e-06
MXAN_RS00295	5096.01	3.17738	0.342264	9.28341	1.64144e-20	1.30885e-19
MXAN_RS00300	905.426	1.5939	0.256897	6.20444	5.4891e-10	2.15083e-09
MXAN_RS00305	97.3685	-0.0519745	0.349785	-0.14859	0.881878	0.905457
MXAN_RS00310	567.779	3.20023	0.488064	6.55699	5.49031e-11	2.3494e-10
MXAN_RS00315	41.3121	1.10552	0.462852	2.3885	0.0169172	0.0283874
MXAN_RS00320	307.068	2.29845	0.317664	7.23546	4.6396e-13	2.3281e-12
MXAN_RS00325	2249.78	4.41326	0.301782	14.624	1.97515e-48	5.65126e-47
MXAN_RS00330	283.256	-0.283186	0.29695	-0.95365	0.340261	0.416603
MXAN_RS00335	301.368	-0.293987	0.309924	-0.948577	0.342836	0.419053
MXAN_RS00340	1041.25	5.65713	0.415474	13.6161	3.21337e-42	6.71768e-41
MXAN_RS00345	172.708	1.62003	0.330486	4.90197	9.48818e-07	2.74488e-06
MXAN_RS00350	970.763	2.55796	0.256877	9.95794	2.32832e-23	2.19193e-22
MXAN_RS00355	330.768	2.02076	0.351136	5.7549	8.66918e-09	3.03505e-08
MXAN_RS00360	95.7763	-1.0655	0.368676	-2.89009	0.00385134	0.0072235
MXAN_RS00365	62.4265	-1.57133	0.440625	-3.56615	0.00036227	0.00078222
MXAN_RS00370	122.033	0.130942	0.376752	0.347556	0.728174	0.782669
MXAN_RS00375	754.55	3.67181	0.280442	13.0929	3.61474e-39	6.72784e-38
MXAN_RS00380	3115.38	-2.21563	0.251784	-8.79973	1.37146e-18	9.87777e-18
MXAN_RS00385	59.9014	2.39951	0.606427	3.9568	7.59614e-05	0.000178261
MXAN_RS00390	234.763	-0.745923	0.32011	-2.33021	0.0197953	0.0328316
MXAN_RS00395	56.6222	-2.27016	0.473107	-4.7984	1.59935e-06	4.50535e-06
MXAN_RS00400	13.3823	-2.33046	0.881956	-2.64238	0.00823252	0.0146142
MXAN_RS00405	287.391	-3.15773	0.338234	-9.33592	1.00115e-20	8.04451e-20
MXAN_RS00410	138.785	-1.73645	0.341725	-5.08141	3.74649e-07	1.12905e-06
MXAN_RS00415	158.178	-1.03166	0.333534	-3.09313	0.00198059	0.00387306
MXAN_RS00420	459.047	0.554824	0.294923	1.88125	0.0599381	0.0898333
MXAN_RS00425	453.974	0.0509467	0.288079	0.17685	0.859626	0.889682
MXAN_RS00430	259.576	-0.0765274	0.298195	-0.256635	0.79746	0.838334
MXAN_RS00435	103.295	0.55673	0.365024	1.52519	0.127212	0.17532
MXAN_RS00440	42.1744	-2.71451	0.551491	-4.92213	8.56086e-07	2.49541e-06
MXAN_RS00445	147.014	0.694651	0.326702	2.12625	0.0334823	0.0528645
MXAN_RS00450	173.107	-3.04955	0.411705	-7.40711	1.29078e-13	6.77032e-13
MXAN_RS00455	188.573	-5.19786	0.480908	-10.8084	3.14056e-27	3.58584e-26
MXAN_RS00460	83.6483	-2.46614	0.420245	-5.86834	4.40176e-09	1.58516e-08
MXAN_RS00465	156.614	-2.15073	0.344538	-6.24237	4.3098e-10	1.70986e-09
MXAN_RS00470	196.169	-1.91648	0.315549	-6.07346	1.25185e-09	4.76199e-09
MXAN_RS00475	2061.45	-4.23482	0.278811	-15.1889	4.19194e-52	1.38391e-50
MXAN_RS00480	825.659	-2.7181	0.272151	-9.9875	1.72895e-23	1.634e-22
MXAN_RS00485	62.5531	-0.667482	0.426212	-1.56608	0.11733	0.163346
MXAN_RS00490	169.573	0.0850929	0.309318	0.275098	0.783241	0.825918
MXAN_RS00495	359.711	-0.03129	0.279899	-0.11179	0.91099	0.929596
MXAN_RS00500	1162.05	-1.22525	0.295125	-4.15163	3.3012e-05	8.07698e-05
MXAN_RS00505	87.6009	-2.12587	0.411474	-5.16649	2.38534e-07	7.31545e-07
MXAN_RS00515	1767.85	3.58088	0.29794	12.0188	2.8314e-33	4.27699e-32
MXAN_RS00520	30.6945	0.9884	0.535091	1.84716	0.0647238	0.0961762
MXAN_RS00525	246.187	0.693748	0.322888	2.14857	0.0316682	0.0503051
MXAN_RS00530	264.497	0.609214	0.368961	1.65116	0.0987055	0.140081
MXAN_RS00535	307.229	-0.494767	0.310581	-1.59304	0.111152	0.155655
MXAN_RS00540	278.011	-0.547179	0.286622	-1.90906	0.0562542	0.0846947
MXAN_RS00545	258.098	2.14787	0.404586	5.30881	1.10341e-07	3.49112e-07
MXAN_RS00550	309.695	2.60511	0.408957	6.37012	1.88877e-10	7.72448e-10
MXAN_RS00555	356.547	-1.0001	0.281607	-3.55141	0.000383172	0.000824911
MXAN_RS00560	723.845	1.20767	0.269624	4.47909	7.49625e-06	1.96172e-05
MXAN_RS00565	1136.99	1.14741	0.294084	3.90163	9.55481e-05	0.000222154
MXAN_RS00570	51.4097	1.17043	0.464231	2.52123	0.0116946	0.0201473
MXAN_RS00575	1604.39	1.24398	0.268351	4.63566	3.55802e-06	9.62526e-06
MXAN_RS00580	331.297	0.448742	0.290152	1.54658	0.121965	0.169014
MXAN_RS00585	604.205	0.440318	0.277727	1.58543	0.112869	0.157878
MXAN_RS00590	322.953	1.29037	0.28714	4.49388	6.99378e-06	1.83615e-05
MXAN_RS00595	493.451	1.05165	0.266209	3.95048	7.79957e-05	0.000182741
MXAN_RS00600	257.087	1.48163	0.296719	4.99337	5.93335e-07	1.75975e-06
MXAN_RS00605	10287.9	4.35152	0.303	14.3615	9.02846e-47	2.32762e-45
MXAN_RS00610	6614.29	3.12012	0.316321	9.8638	5.97469e-23	5.50396e-22
MXAN_RS00615	9196.54	3.47704	0.304646	11.4134	3.58472e-30	4.5965e-29
MXAN_RS00620	4353.82	4.28431	0.272305	15.7335	8.9161e-56	3.42378e-54
MXAN_RS00625	946.599	3.86457	0.264791	14.5948	3.0306e-48	8.4394e-47
MXAN_RS00630	712.827	1.81605	0.286575	6.3371	2.34123e-10	9.51094e-10
MXAN_RS00635	1202.91	0.0858527	0.254	0.338002	0.735361	0.787738
MXAN_RS00640	281.298	2.35367	0.307955	7.64291	2.12374e-14	1.17385e-13
MXAN_RS00645	953.034	2.20558	0.303655	7.26345	3.77326e-13	1.91445e-12
MXAN_RS00650	72.8116	-2.11719	0.434406	-4.87376	1.09496e-06	3.1415e-06
MXAN_RS00655	17980.2	-5.16522	0.245939	-21.002	6.28743e-98	2.08514e-95
MXAN_RS00660	136.096	-3.61615	0.401339	-9.01022	2.05639e-19	1.55798e-18
MXAN_RS00665	121.109	-0.768149	0.353321	-2.17408	0.0296989	0.0475077
MXAN_RS00670	102.537	-0.995868	0.373257	-2.66805	0.00762927	0.0136062
MXAN_RS00675	56.3706	0.297483	0.411057	0.723701	0.469249	0.545166
MXAN_RS00680	679.122	0.656952	0.29871	2.19929	0.027857	0.0448664
MXAN_RS00685	82.9416	0.431278	0.367047	1.17499	0.239997	0.307738
MXAN_RS00690	751.209	-2.17306	0.27938	-7.77815	7.35903e-15	4.26123e-14
MXAN_RS00695	727.668	-1.39446	0.271164	-5.14249	2.71121e-07	8.26273e-07
MXAN_RS00700	2562.01	-1.33159	0.244227	-5.45226	4.97337e-08	1.62e-07
MXAN_RS00705	143.285	-1.13465	0.353043	-3.21391	0.00130939	0.00262888
MXAN_RS00710	1090.88	-1.10876	0.251468	-4.40913	1.03785e-05	2.67946e-05
MXAN_RS00715	59.379	0.586112	0.408378	1.43522	0.151225	0.203944
MXAN_RS00720	1036.6	1.81539	0.254516	7.1327	9.84167e-13	4.82884e-12
MXAN_RS00725	100.643	-0.122207	0.381219	-0.320569	0.748537	0.797973
MXAN_RS00730	1434.76	3.38115	0.266142	12.7043	5.59447e-37	9.64948e-36
MXAN_RS00735	2012.47	3.35806	0.27661	12.1401	6.47766e-34	9.97067e-33
MXAN_RS00740	1421.95	4.77774	0.312642	15.2819	1.01017e-52	3.3964e-51
MXAN_RS00745	2354.01	5.74145	0.296914	19.3371	2.62036e-83	3.03463e-81
MXAN_RS00750	2830.43	5.15817	0.31285	16.4877	4.49796e-61	2.09026e-59
MXAN_RS00755	4027.21	5.92574	0.310753	19.069	4.57326e-81	5.05553e-79
MXAN_RS00760	541.79	6.74482	0.404451	16.6765	1.94377e-62	9.39188e-61
MXAN_RS00765	45.5333	0.988233	0.451204	2.19021	0.0285089	0.0458152
MXAN_RS00770	124.355	-2.69263	0.410706	-6.55609	5.52354e-11	2.36224e-10
MXAN_RS00775	220.021	-0.705398	0.344473	-2.04776	0.0405835	0.0629468
MXAN_RS00780	2782.66	1.03661	0.265481	3.90465	9.43618e-05	0.000219676
MXAN_RS00785	737.478	1.63439	0.275449	5.93356	2.96443e-09	1.08577e-08
MXAN_RS00790	5.67965	1.34957	1.09598	1.23138	0.21818	0.283498
MXAN_RS00795	34.7908	0.595602	0.616005	0.966879	0.333605	0.409968
MXAN_RS00800	66.3112	4.63442	0.604615	7.66506	1.78745e-14	9.9933e-14
MXAN_RS00805	0.958673	3.69984	2.87046	1.28894	0.19742	0.259248
MXAN_RS00810	79.3364	3.30387	0.510104	6.47685	9.36543e-11	3.92702e-10
MXAN_RS00815	77.4038	2.44229	0.413023	5.91322	3.35489e-09	1.22142e-08
MXAN_RS00820	18.6493	1.23831	0.63966	1.93588	0.052882	0.0800638
MXAN_RS00825	249.212	-2.10998	0.320637	-6.58057	4.68643e-11	2.01962e-10
MXAN_RS00830	45.3798	-1.2355	0.501014	-2.466	0.0136632	0.0232805
MXAN_RS00835	57.3241	-1.42626	0.432264	-3.29951	0.000968526	0.00197771
MXAN_RS00840	88.5962	-0.125286	0.362625	-0.345497	0.729721	0.783581
MXAN_RS00845	173.72	0.225011	0.312464	0.720119	0.471452	0.547157
MXAN_RS00850	317.5	0.886647	0.322248	2.75145	0.00593327	0.0107631
MXAN_RS00855	2111.41	1.02524	0.284351	3.60553	0.000311515	0.00067906
MXAN_RS00860	1031.67	0.221084	0.288939	0.765157	0.444178	0.522108
MXAN_RS00865	269.42	-1.27822	0.30228	-4.22859	2.35157e-05	5.84367e-05
MXAN_RS00870	86.212	0.566025	0.388997	1.45509	0.145645	0.197441
MXAN_RS00875	156.173	2.49452	0.342253	7.28852	3.13372e-13	1.59551e-12
MXAN_RS00880	190.637	2.0229	0.334102	6.05476	1.40631e-09	5.3218e-09
MXAN_RS00885	529.271	1.05121	0.298175	3.52547	0.00042274	0.000905818
MXAN_RS00890	115.822	-1.10854	0.35354	-3.13554	0.0017154	0.00339149
MXAN_RS00895	436.756	-0.570464	0.272728	-2.09169	0.0364659	0.0571056
MXAN_RS00900	5922.99	-0.0751281	0.265937	-0.282504	0.777557	0.822063
MXAN_RS00905	53.0199	-0.765667	0.431557	-1.7742	0.0760307	0.111033
MXAN_RS00910	97.5524	-2.19311	0.392303	-5.59034	2.26626e-08	7.64079e-08
MXAN_RS00915	45.7041	-0.0730102	0.476684	-0.153163	0.87827	0.902897
MXAN_RS00920	180.619	0.518344	0.336599	1.53994	0.123574	0.171016
MXAN_RS00925	1540.21	5.8355	0.402446	14.5001	1.20991e-47	3.24539e-46
MXAN_RS00930	76.1941	0.411808	0.391049	1.05308	0.292302	0.36549
MXAN_RS00935	813.937	0.203407	0.256242	0.793809	0.427307	0.504896
MXAN_RS00940	366.548	-0.489992	0.299302	-1.63711	0.101607	0.1438
MXAN_RS00945	650.288	-0.954428	0.313997	-3.03961	0.00236885	0.00456621
MXAN_RS00950	351.462	2.15355	0.333529	6.45687	1.06893e-10	4.46671e-10
[truncated: 7,161 more rows]

## Sheet: hr0vhr24
	baseMean	log2FoldChange	lfcSE	stat	pvalue	padj
[truncated: 7,348 more rows]

[truncated: 6 more sheets: hr2vhr6, hr2vhr12, hr2vhr24, hr6vhr12, hr6vhr24, hr12vhr24]
