# Supplementary material for: Transcriptomic analysis of the Myxococcus xanthus FruA regulon, and comparative developmental transcriptomic analysis of two fruiting body forming species, Myxococcus xanthus and Myxococcus stipitatus
Source: BMC Genomics. 2021 Nov 1;22:784. doi: 10.1186/s12864-021-08051-w (PMC8561891; doi:10.1186/s12864-021-08051-w)
Supplement: Supplementary file 27 — Additional file 27: WT M. stipitatus read counts and DEseq data [file 12864_2021_8051_MOESM27_ESM.xlsx]

## Sheet: Read counts
geneid	Ctrl_mysti_rep3	Ctrl_mysti_rep4	MD1_mysti_rep3	MD1_mysti_rep4	hr2_mysti_rep3	hr2_mysti_rep4	hr4_mysti_rep3	hr4_mysti_rep4	hr6_mysti_rep3	hr6_mysti_rep4	hr8_mysti_rep3	hr8_mysti_rep4	gene length
Total_mapped_Reads	15762990	13676463	17072130	11247361	16137987	18532898	14995962	17247427	15786223	17802317	16392485	17197345
MYSTI_RS00005	2460	2470	1542	1254	1107	2264	1951	2974	2243	1140	3140	3859	1353
MYSTI_RS00010	9	11	1	2	8	10	1	3	0	2	11	8	1935
MYSTI_RS00015	17	24	12	8	10	5	17	6	0	6	1	9	483
MYSTI_RS00020	121	122	47	26	8	0	8	1	1	25	0	2	792
MYSTI_RS00025	3322	2638	2785	1608	796	858	704	764	876	1126	729	883	1407
MYSTI_RS00030	3292	2966	3676	2420	936	812	554	437	542	1070	493	467	1512
MYSTI_RS00035	12	16	6	13	29	33	7	38	77	28	3	34	288
MYSTI_RS00040	51	62	49	23	46	33	31	7	115	68	0	9	795
MYSTI_RS00045	242	276	648	427	1088	613	527	661	554	1298	676	695	1737
MYSTI_RS00050	130	130	90	78	510	450	341	270	154	741	412	419	1245
MYSTI_RS00055	354	290	162	108	185	145	105	166	154	240	269	197	1788
MYSTI_RS00060	69	73	55	31	45	64	116	75	60	92	122	75	963
MYSTI_RS00065	65	55	105	65	240	192	201	139	71	268	123	54	783
MYSTI_RS00070	65	49	47	34	49	30	14	34	1	24	25	61	1845
MYSTI_RS00075	337	280	400	278	406	447	369	338	326	649	457	965	969
MYSTI_RS00080	1189	1276	959	766	963	827	568	663	575	1033	694	771	1707
MYSTI_RS00085	396	355	383	357	505	337	244	205	132	556	51	165	831
MYSTI_RS00090	143	156	191	180	390	281	233	270	245	478	232	148	858
MYSTI_RS00095	5	7	71	77	438	192	144	222	243	618	60	269	300
MYSTI_RS00100	24	22	412	364	2670	1255	1042	1015	847	2389	782	627	288
MYSTI_RS00105	80	77	274	207	362	276	293	275	387	476	303	267	918
MYSTI_RS00110	14	4	713	447	1757	1803	1365	1399	2046	2247	1779	1405	2193
MYSTI_RS00115	3	5	3	8	4	2	1	12	0	2	1	0	1305
MYSTI_RS00120	10	7	5	14	3	5	0	0	0	0	0	0	1176
MYSTI_RS00125	526	484	310	247	121	92	87	104	27	143	2	50	711
MYSTI_RS00130	1069	1085	1349	1087	2265	2052	1634	1480	1936	2257	1718	2159	2538
MYSTI_RS00135	9	11	53	32	39	57	109	117	139	39	97	132	417
MYSTI_RS00140	441	375	209	168	105	169	149	111	50	151	97	66	1896
MYSTI_RS00145	945	663	1333	1005	197	114	204	13	39	209	46	35	1248
MYSTI_RS00150	315	285	151	88	55	92	47	101	78	79	141	131	738
MYSTI_RS00155	35	24	6	5	17	0	0	0	19	18	0	0	507
MYSTI_RS00160	73	62	108	83	117	110	100	56	36	154	67	70	1569
MYSTI_RS00165	3702	3954	15706	11352	9230	4803	3810	2788	2282	14465	3052	2326	2043
MYSTI_RS00170	1598	1200	1140	749	743	784	446	412	388	954	216	930	978
MYSTI_RS00180	9230	7038	19262	10440	6424	7982	5702	7640	6595	8611	4976	7110	1095
MYSTI_RS00185	210	225	489	342	813	1503	868	1453	1063	1130	1202	1182	777
MYSTI_RS00190	41	52	129	104	1486	928	1593	1100	2844	631	1463	482	891
MYSTI_RS00195	15	13	416	296	830	1057	692	984	797	954	1056	1039	1005
MYSTI_RS00200	0	2	9	6	23	21	23	24	0	50	75	37	780
MYSTI_RS00205	3	3	17	12	34	180	112	233	66	140	456	382	912
MYSTI_RS00210	544	534	1044	849	749	479	336	288	293	821	279	354	1650
MYSTI_RS00220	222	169	63	49	140	157	175	184	91	156	155	324	570
MYSTI_RS00225	9	13	67	41	80	135	43	133	64	118	149	91	1089
MYSTI_RS00230	86	60	974	544	416	528	377	492	565	607	561	691	1857
MYSTI_RS00235	454	435	558	404	192	119	131	114	192	192	380	369	1188
MYSTI_RS00240	49	32	28	23	19	25	24	9	0	26	0	24	594
MYSTI_RS00245	290	255	88	60	49	35	58	48	20	34	0	103	1119
MYSTI_RS00250	366	288	2368	1602	4682	4488	4071	3484	3240	5625	3475	2915	2163
MYSTI_RS00255	782	699	1071	840	1251	901	879	667	747	1754	1116	1092	459
MYSTI_RS00260	55	37	40	39	163	125	154	348	285	172	821	600	2283
MYSTI_RS00265	13	8	300	159	679	453	394	462	533	860	458	417	450
MYSTI_RS00270	602	490	412	314	493	496	282	386	351	637	294	214	945
MYSTI_RS00275	394	296	242	147	159	139	82	166	96	174	109	146	1353
MYSTI_RS00280	45	42	931	400	16819	19846	24408	16111	18400	17911	19792	12251	351
MYSTI_RS00290	4	4	229	154	1950	3415	1755	1212	1631	2892	1044	984	912
MYSTI_RS00295	142	158	520	422	461	264	177	228	334	530	171	207	885
MYSTI_RS00300	478	446	1978	1107	1077	683	521	322	384	1482	280	260	345
MYSTI_RS00305	98	97	104	74	66	49	49	11	39	97	70	122	1410
MYSTI_RS00310	1290	1192	349	203	292	207	123	175	170	386	97	70	1404
MYSTI_RS00315	101	76	7	9	22	2	46	4	28	4	0	46	750
MYSTI_RS00320	133	119	25	12	20	0	22	1	33	14	0	36	468
MYSTI_RS00325	94	91	17	9	12	4	0	0	16	7	0	0	453
MYSTI_RS00330	12272	10639	3642	2357	298	311	344	227	261	271	276	194	3396
MYSTI_RS00335	706	505	67	54	22	26	101	60	14	57	4	74	1509
MYSTI_RS00340	2166	1727	211	137	28	37	55	36	28	69	67	55	1023
MYSTI_RS00345	67	47	196	59	125	59	110	96	128	200	125	104	552
MYSTI_RS00350	40	22	161	61	109	56	52	77	106	129	124	35	606
MYSTI_RS00355	518	504	105	97	30	61	43	47	15	39	0	68	672
MYSTI_RS00360	130	91	39	32	7	7	15	6	33	13	1	31	723
MYSTI_RS00365	175	170	163	106	98	83	108	95	60	193	46	12	879
MYSTI_RS00370	92	84	67	47	101	55	56	18	113	167	101	5	627
MYSTI_RS00375	414	367	337	222	127	120	85	78	80	217	107	18	1710
MYSTI_RS00380	234	242	239	149	159	138	136	44	85	174	173	128	1617
MYSTI_RS00385	256	225	196	158	69	102	30	6	29	126	2	88	1989
MYSTI_RS00390	517	399	17	12	10	4	13	16	12	1	30	3	1221
MYSTI_RS00395	1972	1683	110	84	32	31	32	37	54	35	66	69	372
MYSTI_RS00400	7955	6131	479	340	91	54	122	193	238	83	253	162	1074
MYSTI_RS00405	4633	4529	372	313	29	112	110	109	225	76	321	433	2325
MYSTI_RS00410	1181	1248	1110	933	302	360	235	318	228	446	373	192	1476
MYSTI_RS00415	561	561	156	150	253	184	94	238	144	263	62	195	1290
MYSTI_RS00420	8	6	80	56	285	157	109	43	127	244	154	128	1704
MYSTI_RS00425	139	136	1345	920	667	573	382	633	371	907	802	346	1938
MYSTI_RS00430	19	14	85	82	100	50	26	19	64	17	86	63	1953
MYSTI_RS00435	175	132	268	224	169	183	86	84	95	160	59	93	1137
MYSTI_RS00440	271	342	165	147	84	104	92	91	70	117	196	125	1227
MYSTI_RS00445	335	396	230	149	100	158	172	48	55	124	67	199	1224
MYSTI_RS00450	46	45	30	27	23	26	13	41	45	42	4	0	507
MYSTI_RS00455	157	78	153	58	73	27	34	10	89	46	19	33	639
MYSTI_RS00460	751	690	518	403	231	191	208	154	127	354	189	211	534
MYSTI_RS00465	107	131	281	193	71	108	88	47	162	87	114	129	1662
MYSTI_RS00470	49	34	47	31	61	55	31	18	36	117	48	49	411
MYSTI_RS00475	523	561	4969	3322	5008	3771	3260	3244	3395	6088	4000	3369	1485
MYSTI_RS00480	232	259	3491	2097	3487	3130	2569	2697	3191	4316	2468	3592	1254
MYSTI_RS00485	1535	1491	6995	5313	8772	7038	5590	4838	6193	10435	3751	2933	1212
MYSTI_RS00490	1522	1301	8068	5000	5926	6013	3972	3632	3337	7600	3553	3328	636
MYSTI_RS00495	60	48	333	247	314	291	282	750	673	364	590	548	1410
MYSTI_RS00505	50	91	566	529	1253	2736	3892	3160	3534	1200	1289	760	396
MYSTI_RS00510	145	142	252	179	238	441	411	381	441	300	238	167	1344
MYSTI_RS00515	3557	4310	6661	4315	4164	4271	3401	3177	3196	5637	3585	1708	1677
MYSTI_RS00520	713	744	1259	841	394	427	353	257	217	616	131	277	207
MYSTI_RS00525	344	380	260	250	108	78	146	125	156	163	83	279	831
MYSTI_RS00530	1605	1637	1230	869	586	612	464	500	512	991	309	95	2316
MYSTI_RS00535	265	310	320	197	143	153	56	76	111	247	72	247	825
MYSTI_RS00540	735	779	804	592	867	671	800	444	456	1360	292	331	1959
MYSTI_RS00545	96	89	115	69	61	132	114	139	159	210	98	211	1314
MYSTI_RS00550	33632	29938	43792	27437	1841	2929	3384	6772	9431	2227	10414	5685	1068
MYSTI_RS00555	114	96	61	36	32	27	33	23	21	84	67	3	918
MYSTI_RS00560	178	184	61	52	85	35	26	38	84	47	147	63	645
MYSTI_RS00565	217	232	76	57	12	30	16	38	15	46	72	33	1629
MYSTI_RS00570	702	621	715	672	42	2	49	16	49	38	0	68	486
MYSTI_RS00575	4379	4182	5653	4796	145	120	118	98	44	248	72	115	1431
MYSTI_RS00580	2029	2055	3242	2161	993	591	614	675	995	1070	2200	1350	1527
MYSTI_RS00585	260	284	119	94	88	69	12	57	60	53	0	29	879
MYSTI_RS00590	5009	4969	633	502	335	353	184	293	152	363	267	306	1461
MYSTI_RS00595	3039	2805	622	552	391	413	236	305	358	421	371	460	1845
MYSTI_RS00600	7727	6862	1166	1022	436	367	306	237	263	429	255	669	6534
MYSTI_RS00605	2794	2852	512	505	148	140	128	196	233	203	222	154	2730
MYSTI_RS00610	474	469	485	311	647	566	380	506	358	844	293	400	3306
MYSTI_RS00615	1371	1256	228	191	208	395	238	335	337	393	407	382	804
MYSTI_RS00620	8	9	93	53	53	58	73	0	42	57	68	28	1467
MYSTI_RS00625	482	439	4908	3184	9662	9209	7911	4727	4216	10560	3024	3611	3264
MYSTI_RS00630	344	376	2191	1518	6427	6665	5598	3119	2973	7906	2328	2535	1254
MYSTI_RS00635	1095	1122	1207	884	778	876	622	672	851	1074	974	656	2955
MYSTI_RS00645	5	7	837	612	763	708	526	590	606	1081	318	250	870
MYSTI_RS00650	18	21	2173	1348	1831	1708	1432	1642	1651	2429	1128	792	738
MYSTI_RS00655	18	12	1305	908	1802	1712	1402	1982	2333	2415	1649	1487	1353
MYSTI_RS00660	5	2	908	487	1360	1162	1226	1605	1874	1432	1563	1306	219
MYSTI_RS00665	8	10	81	54	114	134	101	98	136	159	51	80	900
MYSTI_RS00670	3	2	7	1	13	28	7	5	0	8	30	18	900
MYSTI_RS00675	1034	765	92	56	19	42	16	64	6	30	90	50	576
MYSTI_RS00680	113	87	16	8	6	3	0	0	0	0	1	1	738
MYSTI_RS00685	189	156	123	64	50	41	48	25	52	30	20	51	993
MYSTI_RS00690	3398	3578	2884	1988	763	581	451	488	404	802	471	196	786
MYSTI_RS00695	661	582	460	454	216	141	135	72	118	327	202	246	438
MYSTI_RS00700	36	31	53	31	10	39	35	15	112	43	38	68	2238
MYSTI_RS00705	6	4	53	33	49	129	80	127	56	87	135	145	726
MYSTI_RS00710	1	3	27	21	104	50	112	80	67	93	97	215	681
MYSTI_RS00715	16	22	25	28	29	37	17	41	32	38	27	0	960
MYSTI_RS00720	582	639	17502	9582	25351	27163	18329	17152	15340	32254	12861	11635	2616
MYSTI_RS00725	23	28	16	19	22	39	2	7	34	15	0	14	828
MYSTI_RS00730	26	22	19	17	49	38	17	45	0	23	3	0	1545
MYSTI_RS00740	76	64	58	47	22	47	11	41	29	83	9	32	1638
MYSTI_RS00745	339	280	1166	3718	519	864	741	623	509	688	643	852	1143
MYSTI_RS00750	15	15	86	123	0	0	3	0	0	1	0	0	90
MYSTI_RS00755	491	368	2847	3880	43	65	95	167	77	31	31	75	1719
MYSTI_RS00760	393	263	1885	2048	41	100	95	56	36	54	5	72	2061
MYSTI_RS00765	143	116	813	773	60	50	65	87	96	29	42	50	624
MYSTI_RS00770	585	519	968	860	103	223	192	214	205	184	155	150	1173
MYSTI_RS00775	272	280	440	323	103	146	96	67	88	90	68	61	1845
MYSTI_RS00780	2227	2182	2123	1616	301	189	227	408	331	296	429	283	3123
MYSTI_RS00785	2058	2154	1936	1786	216	286	325	325	424	221	478	625	3132
MYSTI_RS00790	437	424	471	1309	466	511	338	583	346	495	667	580	1341
MYSTI_RS00795	95	75	94	97	93	88	61	4	68	138	22	177	366
MYSTI_RS00800	10	8	8	30	10	4	0	10	8	17	1	50	381
MYSTI_RS00805	186	121	8	12	6	5	12	0	0	0	0	2	1185
MYSTI_RS00810	254	182	24	26	8	2	0	2	16	6	0	0	894
MYSTI_RS00815	41	35	301	2614	20	90	83	25	74	20	76	204	357
MYSTI_RS00820	28	30	134	1043	20	16	115	17	66	46	50	59	495
MYSTI_RS00825	22	28	469	362	1289	1747	1309	570	840	2128	328	419	510
MYSTI_RS00830	445	380	611	561	315	389	393	314	318	477	532	210	1119
MYSTI_RS00835	1349	1444	720	669	418	292	256	301	513	355	352	400	1134
MYSTI_RS00840	1038	880	572	366	214	306	243	308	241	372	249	465	1656
MYSTI_RS00845	17	15	31	24	53	51	90	64	103	91	248	116	903
MYSTI_RS00850	94	86	439	275	394	190	369	310	570	398	510	235	600
MYSTI_RS00855	217	204	130	155	363	379	641	244	468	265	128	139	705
MYSTI_RS00860	51	51	36	18	229	142	471	148	288	105	127	71	1275
MYSTI_RS00865	336	228	239	234	962	1273	2295	1173	1901	544	420	114	1275
MYSTI_RS00870	152	160	51	27	81	115	144	191	122	66	197	28	471
MYSTI_RS00875	32	44	13	12	0	10	17	26	3	36	38	0	471
MYSTI_RS00885	199	175	130	99	113	81	69	30	18	111	0	75	1476
MYSTI_RS00890	11	11	6	1	0	0	1	0	0	7	0	10	1245
MYSTI_RS00895	4911	4865	2375	1541	1713	1851	1687	1624	1595	2318	1378	873	2727
MYSTI_RS00900	201	163	932	602	1413	2529	2106	2132	1978	1340	2268	1961	1776
MYSTI_RS00905	1	0	7	3	7	28	13	38	58	8	222	57	444
MYSTI_RS00910	11	9	19	18	72	91	82	75	2	57	213	125	468
MYSTI_RS00915	211	184	60	47	35	27	41	96	59	66	103	2	2577
MYSTI_RS00920	70	46	45	24	25	13	23	34	23	65	10	0	1167
MYSTI_RS00925	502	428	477	407	241	272	252	135	249	281	243	208	2007
MYSTI_RS00930	686	601	581	360	227	269	131	307	136	291	173	264	399
MYSTI_RS00935	525	437	977	542	3464	65389	57023	342451	307909	2481	535574	264003	921
MYSTI_RS00945	4854	3987	2954	1579	1377	3402	2410	4057	2936	2530	3608	3836	825
MYSTI_RS00950	7	9	9	6	62	94	122	208	251	72	440	416	279
MYSTI_RS00955	137	150	484	288	429	479	155	317	274	566	459	370	1077
MYSTI_RS00960	55	41	119	79	89	84	37	84	75	132	121	148	1437
MYSTI_RS00965	105	96	192	478	309	86	102	52	100	111	12	33	1515
MYSTI_RS00970	197	159	124	84	22	43	29	41	23	32	0	55	651
MYSTI_RS00975	843	910	366	349	270	327	110	202	238	330	191	330	2862
MYSTI_RS00980	752	744	1422	1134	2114	1963	1720	1395	1427	2173	1358	1586	1731
MYSTI_RS00985	187	173	607	491	1664	1454	1240	1252	933	1937	899	954	2556
MYSTI_RS00990	838	783	442	291	163	173	120	97	105	173	198	108	516
MYSTI_RS00995	111	115	140	112	25	54	49	0	32	53	0	68	282
MYSTI_RS01000	203	178	127	100	109	110	71	122	152	133	166	140	921
MYSTI_RS01005	1008	1071	640	584	62	40	27	93	140	42	169	133	933
MYSTI_RS01010	358	290	116	89	32	11	11	33	44	90	14	31	1314
MYSTI_RS01015	138	110	49	21	18	25	21	3	20	31	46	57	960
MYSTI_RS01020	797	598	599	469	170	136	179	183	156	238	160	224	795
MYSTI_RS01025	3289	2969	8249	5805	8688	7629	6985	6529	5972	10568	6108	6669	1428
MYSTI_RS01030	855	1007	1294	783	2287	2362	1312	1747	1665	3060	2078	1660	414
MYSTI_RS01035	194	204	203	141	427	298	361	272	358	492	221	166	432
MYSTI_RS01040	35	26	2727	1374	5530	7881	5852	5229	4380	7732	4935	4640	2334
MYSTI_RS01045	3655	3275	835	588	168	425	253	77	221	287	141	157	747
MYSTI_RS01050	3876	3562	1104	693	640	1900	1101	2760	2665	987	1549	4057	1218
MYSTI_RS01055	875	1077	99	76	48	263	141	475	136	92	217	877	471
MYSTI_RS01060	34	37	11	8	7	21	13	8	0	12	0	0	1305
MYSTI_RS01065	164	175	105	71	143	90	66	91	35	129	58	45	987
MYSTI_RS01070	203	195	103	62	155	127	58	169	47	125	174	93	411
MYSTI_RS01075	67	93	36	25	33	18	9	6	21	25	26	29	588
MYSTI_RS01080	379	339	370	240	112	201	82	124	116	141	91	113	741
MYSTI_RS01085	178	136	80	68	45	67	20	25	2	34	49	50	996
MYSTI_RS01090	158	132	43	33	55	33	34	21	23	23	71	44	1551
MYSTI_RS01095	532	357	252	154	11	14	13	0	34	22	36	37	594
MYSTI_RS01100	406	352	170	130	15	50	22	45	11	54	22	0	1608
MYSTI_RS01105	173	134	64	32	4	1	1	0	38	13	0	12	1179
MYSTI_RS01110	312	229	107	57	8	24	0	0	2	23	1	0	1005
MYSTI_RS01115	139	116	50	46	29	25	4	14	9	35	45	138	1038
MYSTI_RS01120	88	96	3512	2031	509	930	971	1508	1599	540	2016	1256	1614
MYSTI_RS01125	153	177	242	162	24	15	58	42	145	62	93	44	1326
MYSTI_RS01130	23	23	17	14	1	3	1	0	0	30	0	13	450
MYSTI_RS01135	9	3	2	0	1	9	0	0	26	0	2	0	354
MYSTI_RS01140	90	80	59	43	93	52	42	66	59	87	125	64	765
MYSTI_RS01145	97	76	29	20	1	5	17	46	0	28	41	0	1521
MYSTI_RS01150	167	152	86	60	76	33	20	11	14	83	31	6	729
MYSTI_RS01155	218	210	122	83	92	98	123	145	46	123	80	60	1383
MYSTI_RS01160	2032	1770	278	211	87	92	61	95	78	206	11	106	366
MYSTI_RS01165	38	53	114	83	356	428	256	356	483	478	328	464	708
MYSTI_RS01170	1025	990	935	640	1175	924	890	845	640	1197	673	834	486
MYSTI_RS01175	204	143	147	131	316	118	113	213	264	232	326	236	807
MYSTI_RS01180	320	305	259	177	260	248	177	256	161	475	313	332	582
MYSTI_RS01185	2141	2076	1814	1323	1298	1730	985	1259	1658	1168	1923	1428	498
MYSTI_RS01190	6346	5528	2276	1696	1608	3958	2810	4091	3056	2493	2596	4300	1107
MYSTI_RS01195	271	275	873	586	821	506	596	809	799	765	1200	591	1215
MYSTI_RS01200	955	951	161	160	157	119	144	103	104	142	46	102	1113
MYSTI_RS01205	138	147	3266	2269	10290	10805	9888	6469	6199	11379	4510	4134	1929
MYSTI_RS01210	224	190	117	78	215	218	257	285	163	282	86	225	1140
MYSTI_RS01215	3	4	13	6	4	31	34	30	94	22	29	25	396
MYSTI_RS01220	1312	1290	1206	906	2044	2198	2013	1975	1660	2977	2488	2429	501
MYSTI_RS01225	430	484	356	256	645	597	539	529	480	890	302	296	813
MYSTI_RS01230	828	961	857	707	1738	1840	1421	1764	1465	2515	1852	1751	822
MYSTI_RS01235	781	926	683	511	2898	3703	2721	2947	2854	5597	3184	1179	1179
MYSTI_RS01240	6466	6093	14036	7948	2611	2326	2257	5682	7290	2788	6313	5042	906
MYSTI_RS01245	2094	1758	532	401	74	166	41	122	85	118	192	256	1296
MYSTI_RS01250	380	389	617	482	376	351	237	286	255	498	160	131	1161
MYSTI_RS01255	1229	1305	7219	5652	18715	13780	14354	10552	10626	16228	12710	4092	609
MYSTI_RS01260	8	5	49	34	103	291	220	411	350	72	494	243	738
MYSTI_RS01265	7	4	82	53	249	1161	871	4319	3565	134	5277	2249	696
MYSTI_RS01270	73	66	339	262	768	573	454	456	566	889	488	153	369
MYSTI_RS01275	641	544	1947	1357	858	825	697	468	767	937	823	996	2163
MYSTI_RS01280	145	103	369	247	284	213	177	89	189	391	135	178	822
MYSTI_RS01285	156	117	43	24	14	4	13	7	0	14	32	45	753
MYSTI_RS01290	825	876	773	561	1931	2646	1478	1512	1451	2818	1064	1270	459
MYSTI_RS01295	19314	16266	11029	6875	8542	13561	9319	9091	8404	12686	8354	8381	2454
MYSTI_RS01300	283	228	57	59	37	80	20	99	31	45	34	169	633
MYSTI_RS01305	1677	1583	799	776	261	261	228	273	198	199	402	599	2853
MYSTI_RS01310	399	433	190	153	238	138	257	242	224	292	234	310	1434
MYSTI_RS01315	665	643	442	360	208	210	110	138	220	361	138	105	1110
MYSTI_RS01320	746	543	1844	1263	513	584	566	416	358	529	212	295	528
MYSTI_RS01325	72	41	31	15	8	6	36	7	0	6	21	0	1374
MYSTI_RS01330	22	17	7	1	5	8	1	6	0	8	1	0	3186
MYSTI_RS01335	6	4	4	2	0	28	0	3	0	4	0	0	432
MYSTI_RS01340	15	14	5	4	31	7	2	24	1	11	1	31	408
MYSTI_RS01345	48	40	24	15	17	42	11	23	18	4	0	15	753
MYSTI_RS01350	35	32	7	6	1	4	9	26	11	25	39	51	801
MYSTI_RS01355	140	90	45	38	35	50	66	126	98	51	30	211	1266
MYSTI_RS01360	42	34	2448	1859	3501	3203	2380	2770	3115	3920	3006	2816	1392
MYSTI_RS01365	6	5	2	1	1	0	10	1	0	1	0	8	378
MYSTI_RS01370	17	7	4	6	33	1	4	1	1	2	0	0	1158
MYSTI_RS01375	165	175	375	151	34	116	31	5	6	46	32	67	74
MYSTI_RS01380	448	348	678	526	674	490	453	423	425	887	862	815	528
MYSTI_RS01385	1106	1012	554	419	193	248	215	220	294	462	175	126	975
MYSTI_RS01390	166	158	108	65	52	89	44	33	36	102	118	20	468
MYSTI_RS01395	94	101	562	358	2536	2633	2498	1820	2301	3023	1587	1736	567
MYSTI_RS01400	4957	4193	10674	6589	9812	10050	7974	6571	6190	10207	4728	5330	2181
MYSTI_RS01405	1271	1236	3535	2550	3831	3525	2562	2766	2056	3690	2888	3389	1257
MYSTI_RS01410	4982	4980	3589	3103	1134	1300	1196	1336	1331	1287	1817	1247	2319
MYSTI_RS01415	16590	15073	34670	22906	3520	3630	3022	2741	2512	3675	2168	3261	582
MYSTI_RS01420	125	110	133	102	2	38	55	58	39	47	80	49	2262
MYSTI_RS01425	5	2	3	2	0	7	2	10	16	5	1	47	1470
MYSTI_RS01430	12	11	48	30	53	304	185	544	229	88	556	854	294
MYSTI_RS01435	2	4	9	8	12	1	20	62	40	12	182	177	471
MYSTI_RS01440	62	56	176	124	201	24	33	86	60	264	121	84	915
MYSTI_RS01445	154	140	431	186	310	131	90	109	78	507	237	220	900
MYSTI_RS01450	96	86	75	48	29	48	22	34	67	69	13	40	2718
MYSTI_RS01455	386	311	133	105	41	48	80	116	116	56	101	22	2784
MYSTI_RS01460	33	31	7	10	0	0	3	22	0	7	0	0	864
MYSTI_RS01465	116	115	66	69	47	12	8	27	9	54	8	116	1197
MYSTI_RS01470	135	125	40	50	4	28	10	0	58	21	1	4	1317
MYSTI_RS01475	54	45	21	12	13	31	22	0	37	70	58	83	792
MYSTI_RS01480	2504	1934	8834	4809	3390	2710	2263	3391	3291	5007	2665	2879	1008
MYSTI_RS01485	47	59	3512	2103	2213	1641	1338	1671	1804	3192	1563	1990	2202
MYSTI_RS01490	62	51	40	27	80	6	2	49	91	103	65	61	1350
MYSTI_RS01495	138	119	71	46	48	56	37	22	26	76	22	25	567
MYSTI_RS01500	229	260	83	59	94	82	67	20	23	81	52	59	1662
MYSTI_RS01505	162	144	88	46	101	88	47	70	19	89	55	127	864
MYSTI_RS01510	630	618	314	177	206	208	151	146	266	381	85	276	1536
MYSTI_RS01515	268	260	60	51	20	31	4	29	0	28	63	18	504
MYSTI_RS01520	213	217	74	78	40	38	24	19	18	53	0	36	375
MYSTI_RS01525	26	28	84	66	240	265	83	277	198	392	290	693	648
MYSTI_RS01535	270	288	168	99	235	125	87	30	140	190	93	67	369
MYSTI_RS01540	459	473	222	174	117	89	100	58	81	142	52	43	1077
MYSTI_RS01545	1643	1573	655	534	143	296	180	247	213	243	229	298	2022
MYSTI_RS01550	9719	9504	9196	6173	5563	3891	3665	3909	3948	6064	5162	4261	690
MYSTI_RS01555	782	772	591	558	563	837	503	619	478	586	1696	2737	1182
MYSTI_RS01560	18035	13740	9553	6186	1641	1630	1199	765	498	1668	4480	5469	795
MYSTI_RS01565	197	173	85	93	79	26	43	39	30	21	0	179	1332
MYSTI_RS01570	33	30	64	55	235	315	311	303	280	359	456	243	1092
MYSTI_RS01575	823	729	378	244	569	432	432	378	389	567	611	262	525
MYSTI_RS01580	653	601	949	671	822	767	423	352	404	935	543	437	525
MYSTI_RS01585	469	437	752	550	233	296	229	285	113	364	174	167	750
MYSTI_RS01590	174	146	561	341	175	136	188	137	98	217	120	209	561
MYSTI_RS01595	1219	1056	1164	788	1188	1084	873	722	982	1619	730	756	2112
MYSTI_RS01600	15	22	27	15	37	34	14	20	51	55	0	3	327
MYSTI_RS01605	124	106	95	69	125	128	31	39	104	99	32	30	591
MYSTI_RS01610	303	308	163	103	97	115	79	44	131	153	130	26	1626
MYSTI_RS01615	70	55	32	17	6	39	27	22	16	23	32	85	4353
MYSTI_RS01620	14	10	65	44	91	48	70	77	31	113	75	60	1074
MYSTI_RS01625	24	20	96	46	86	115	52	75	68	199	46	53	360
MYSTI_RS01630	1670	1483	624	491	644	448	468	299	398	705	246	298	885
MYSTI_RS01635	299	226	90	75	43	76	77	52	104	57	33	38	441
MYSTI_RS01640	165	153	68	45	220	195	194	65	102	346	325	148	600
MYSTI_RS01645	291	249	237	156	200	247	148	169	274	412	145	114	954
MYSTI_RS01650	113	90	916	517	1893	2320	2045	1549	1423	2123	1721	2196	528
MYSTI_RS01655	3	1	5	15	19	23	41	1	4	3	62	64	432
MYSTI_RS01660	19	19	13	77	50	7	33	0	9	7	155	41	1101
MYSTI_RS01665	156	131	163	130	69	53	30	39	84	149	78	60	1716
MYSTI_RS01670	124	114	129	136	138	80	56	48	82	247	82	14	900
MYSTI_RS01675	116	93	149	127	69	14	51	95	25	135	22	82	687
MYSTI_RS01680	308	301	400	327	617	322	369	344	370	645	519	455	1254
MYSTI_RS01685	70	55	42	28	31	8	4	0	3	19	0	0	1467
MYSTI_RS01690	2425	1966	1400	980	97	146	102	96	56	137	164	44	2025
MYSTI_RS01695	909	1006	385	278	265	191	181	349	239	255	445	142	2208
MYSTI_RS01700	314	325	113	96	127	142	94	288	223	145	118	127	2229
MYSTI_RS01705	107	121	32	38	74	58	47	54	92	46	31	25	1563
MYSTI_RS01715	571	603	220	117	179	177	131	453	87	210	128	38	1266
MYSTI_RS01725	1352	1215	531	344	349	301	170	295	185	411	241	238	948
MYSTI_RS01730	226	200	149	109	86	69	55	28	66	77	0	197	486
MYSTI_RS01735	194	166	130	89	70	11	40	34	0	61	50	91	405
MYSTI_RS01740	383	421	274	197	348	295	144	253	255	383	160	157	930
MYSTI_RS01750	150	133	95	77	128	42	90	103	50	134	52	37	1017
MYSTI_RS01755	147	159	112	82	159	61	43	46	66	138	51	31	1167
MYSTI_RS01760	258	274	632	391	523	796	348	547	649	691	828	499	534
MYSTI_RS01770	541	387	73	72	66	180	121	154	241	113	143	225	1926
MYSTI_RS01775	44	33	7	10	62	13	43	2	5	30	28	1	1032
MYSTI_RS01780	326	261	205	135	111	146	171	112	173	216	207	276	582
MYSTI_RS01785	387	319	193	147	149	167	103	176	85	168	11	128	753
MYSTI_RS01790	7525	6974	18155	10844	2213	5770	5011	17121	17152	3114	11266	10840	1725
MYSTI_RS01795	1309	1078	1624	1041	283	557	569	1638	1566	373	1032	956	1104
MYSTI_RS01800	11	9	119	82	377	1050	782	739	975	582	754	929	867
MYSTI_RS01805	1449	1734	1592	1315	2711	1896	1705	1523	1056	2633	985	871	1203
MYSTI_RS01810	672	568	89	97	46	48	48	14	66	25	7	3	942
MYSTI_RS01815	812	798	628	462	783	880	399	371	252	1087	357	834	672
MYSTI_RS01820	497	456	363	262	690	733	440	800	383	761	1149	1177	1002
MYSTI_RS01825	1075	1007	484	420	408	330	202	205	171	487	309	395	1353
MYSTI_RS01830	222	219	75	56	32	42	14	53	32	54	41	0	783
MYSTI_RS01835	335	368	128	89	58	61	68	98	29	125	82	88	1653
MYSTI_RS01840	178	229	64	33	25	73	38	126	113	29	68	0	1038
MYSTI_RS01845	186	157	53	30	23	46	21	39	37	38	37	68	693
MYSTI_RS01850	4088	3383	795	563	303	457	367	579	426	524	312	484	2901
MYSTI_RS01855	12079	11359	21126	13796	4201	9350	6186	5246	4606	4357	4903	4917	660
MYSTI_RS01860	34838	31095	59023	38004	9197	26640	13983	14909	10687	11938	10496	10088	1197
MYSTI_RS01865	6369	5865	9722	7416	2326	4764	3432	3122	2731	2813	2365	3277	531
MYSTI_RS01870	77889	68708	122159	73274	25572	53198	35694	35288	31696	26603	28233	24769	4296
MYSTI_RS01875	10069	7971	10889	6024	2811	6030	3921	3601	3145	3125	2747	2521	471
MYSTI_RS01880	11922	11501	14292	9057	16034	25611	18850	20127	17824	12116	17543	16268	711
MYSTI_RS01885	112	115	165	98	53	52	86	17	4	102	33	171	714
MYSTI_RS01890	1536	1332	732	654	822	820	323	352	197	927	307	304	1461
MYSTI_RS01895	274	221	195	175	69	79	52	36	119	97	29	26	378
MYSTI_RS01900	311	253	916	647	1157	1124	657	666	907	1501	552	1171	624
MYSTI_RS01905	140	157	63	45	131	128	133	138	78	181	169	116	612
MYSTI_RS01910	1190	1094	433	305	275	336	276	437	311	334	369	439	1311
MYSTI_RS01915	788	697	853	625	764	899	672	409	883	1154	764	969	1215
MYSTI_RS01920	100	125	102	55	30	156	47	44	0	75	0	56	462
MYSTI_RS01925	192	233	2095	1474	14666	17116	13999	12877	13131	19342	12596	5735	387
MYSTI_RS01930	110	104	83	41	125	118	112	89	171	117	306	128	720
MYSTI_RS01935	102	74	55	38	21	62	62	17	38	69	66	13	1071
MYSTI_RS01940	17	23	125	79	66	50	78	19	27	69	93	42	918
MYSTI_RS01945	2	3	2	0	0	0	0	0	17	0	0	0	309
MYSTI_RS01950	51	59	37	28	28	27	13	65	58	33	6	105	510
MYSTI_RS01955	389	411	115	76	173	267	115	186	125	266	198	336	288
MYSTI_RS01960	474	487	160	121	244	258	224	156	218	369	260	358	909
MYSTI_RS01965	134	98	110	118	84	39	43	112	48	72	150	141	924
MYSTI_RS01970	609	393	293	219	1664	2878	2977	6753	4906	2551	7569	7044	1326
MYSTI_RS01975	126	124	174	107	123	127	65	122	82	126	83	133	1380
MYSTI_RS01980	7	14	1	1	5	12	0	19	0	7	0	75	75
MYSTI_RS01985	4	4	1	1	5	8	7	19	12	1	0	48	72
MYSTI_RS01990	0	0	0	0	0	0	0	0	0	0	0	2	74
MYSTI_RS01995	0	0	0	0	0	0	0	0	0	0	0	0	76
MYSTI_RS02000	1	9	2	1	8	0	0	28	0	3	0	0	75
MYSTI_RS02005	2	6	0	0	0	0	0	0	0	0	0	0	71
MYSTI_RS02010	55	82	58	47	52	46	47	28	46	25	68	51	819
MYSTI_RS02015	48	32	25	14	1	3	10	23	20	18	0	3	555
MYSTI_RS02020	64	62	173	107	69	79	69	89	29	80	80	8	1206
MYSTI_RS02025	17	13	417	273	271	155	205	125	234	234	218	191	963
MYSTI_RS02030	242	233	613	329	517	411	319	368	473	598	551	371	1233
MYSTI_RS02035	458	355	1169	817	718	561	489	660	393	835	608	714	1161
MYSTI_RS02040	84	72	10	14	13	41	2	19	2	8	3	16	582
MYSTI_RS02045	495	384	102	73	33	51	33	88	75	72	89	92	1410
MYSTI_RS02050	642	519	1013	614	287	271	122	171	210	345	331	162	789
MYSTI_RS02055	802	627	1185	643	356	250	243	228	286	321	119	280	390
MYSTI_RS02060	125	120	14	7	58	57	14	34	23	123	27	125	789
MYSTI_RS02065	3	2	1	1	0	0	0	0	10	3	0	3	74
MYSTI_RS02070	138	128	133	76	161	45	46	40	58	136	1	65	1356
MYSTI_RS02075	73	60	56	36	148	166	145	75	115	197	112	49	465
MYSTI_RS02080	522	395	315	173	172	214	157	264	204	217	307	174	510
MYSTI_RS02085	153	124	13	7	12	5	10	33	27	32	0	33	960
MYSTI_RS02090	639	593	1034	549	5671	7120	5756	5416	4957	5915	3910	4472	960
MYSTI_RS02095	84	77	381	264	521	343	302	299	160	411	200	317	486
MYSTI_RS02100	1360	1403	919	504	1977	1869	1542	1488	1298	2255	1153	1380	1296
MYSTI_RS02105	541	612	329	238	459	458	258	299	477	666	412	317	1797
MYSTI_RS02110	100	101	714	515	528	467	280	449	439	604	331	379	2552
MYSTI_RS02115	26	17	16	6	6	9	4	5	37	17	5	23	519
MYSTI_RS02120	860	873	39	13	3	27	13	98	42	42	2	60	261
MYSTI_RS02125	793	746	24	17	12	27	15	53	4	18	0	35	408
MYSTI_RS02130	6810	4492	742	581	207	497	476	915	492	286	453	650	1017
MYSTI_RS02135	5918	3841	545	409	106	114	178	116	88	80	246	55	231
MYSTI_RS02140	6979	5094	702	554	500	649	784	923	1089	363	748	748	549
MYSTI_RS02145	14135	11687	1277	943	1089	905	1571	1356	1113	939	1257	866	1110
MYSTI_RS02150	117	102	102	79	249	340	319	329	353	258	515	373	297
MYSTI_RS02155	14	21	29	140	21	16	3	5	9	20	0	0	612
MYSTI_RS02160	20	18	6	6	0	0	1	0	13	5	0	0	420
MYSTI_RS02165	122	138	57	42	17	42	36	14	4	71	17	0	1296
MYSTI_RS02170	28	20	4	4	2	4	0	0	4	5	42	0	777
MYSTI_RS02175	11	6	2	2	0	0	0	0	0	0	0	0	504
MYSTI_RS02180	37	33	11	6	20	15	1	44	28	14	0	11	495
MYSTI_RS02185	301	276	323	207	294	154	91	233	128	442	599	209	2433
MYSTI_RS02190	950	814	686	426	74	92	104	101	66	125	9	46	795
MYSTI_RS02195	11	7	15	8	18	19	24	18	1	29	64	79	531
MYSTI_RS02200	11	9	25	13	38	34	55	38	1	45	105	50	447
MYSTI_RS02205	681	601	873	650	689	338	262	703	338	656	922	1944	1266
MYSTI_RS02210	180	133	220	153	659	402	416	217	250	558	262	266	384
MYSTI_RS02215	313	322	330	243	352	335	321	265	269	414	495	313	756
MYSTI_RS02225	46	62	101	102	116	283	99	279	45	151	330	217	696
MYSTI_RS02230	526	434	817	807	311	397	381	501	486	288	395	581	1119
MYSTI_RS02235	1597	1326	15595	9037	4365	6112	5866	7348	8127	4578	4953	3959	1818
MYSTI_RS02240	48	54	16	9	0	1	2	18	21	3	0	9	1089
MYSTI_RS02245	668	506	106	71	244	360	139	260	143	278	240	732	72
MYSTI_RS02250	240	218	500	310	829	1051	1195	1014	831	984	794	660	651
MYSTI_RS02255	659	586	969	753	475	197	358	212	249	619	168	248	639
MYSTI_RS02260	1212	1323	1689	1706	913	415	393	237	332	894	336	281	1269
MYSTI_RS02265	1281	1009	2339	1145	317	342	206	216	302	328	232	219	462
MYSTI_RS02275	164	138	27	17	16	0	0	68	17	8	0	4	714
MYSTI_RS02280	8	3	8	0	15	21	11	25	34	7	172	247	453
MYSTI_RS02285	15	16	8	2	33	139	186	271	395	78	889	895	2475
MYSTI_RS02290	1540	1524	719	574	1516	1528	1546	1327	1444	1587	1399	1998	2469
MYSTI_RS02295	357	371	229	120	224	273	190	123	147	221	171	175	267
MYSTI_RS02305	122	92	125	85	423	605	381	887	825	546	792	832	582
MYSTI_RS02310	1052	936	1679	1100	2899	3398	2605	3236	2831	3527	4591	4053	987
MYSTI_RS02315	563	458	829	594	1053	1147	1023	1162	1017	1268	1495	1156	1248
MYSTI_RS02320	713	700	1202	708	1395	2734	1885	3594	3026	2084	3842	4215	936
MYSTI_RS02325	9467	7541	13178	8406	2920	4752	3309	4962	4915	4064	3992	5714	1335
MYSTI_RS02330	4	8	3	3	38	10	13	30	47	16	21	0	471
MYSTI_RS02335	2690	2403	795	568	1456	1358	2170	2113	2412	1587	2227	828	495
MYSTI_RS02340	282	243	50	74	56	62	22	32	98	55	51	112	1506
MYSTI_RS02345	9	2	3	2	9	9	6	19	1	0	3	35	990
MYSTI_RS02350	353	318	6950	4686	694	162	772	406	298	116	1238	552	339
MYSTI_RS02355	104	77	312	295	49	5	25	39	14	3	173	47	1446
MYSTI_RS02360	77	77	440	294	1192	748	977	1265	1192	1117	1800	1307	438
MYSTI_RS02365	84	70	138	138	459	493	393	339	552	538	691	218	630
MYSTI_RS02370	1859	2007	704	470	2215	1803	1524	998	1198	3145	1247	735	1422
MYSTI_RS02375	1816	1885	1360	886	3120	2202	1617	989	1341	4101	1417	1202	780
MYSTI_RS02380	6493	6891	8658	5052	19359	24005	13787	15292	9008	32567	13689	12656	750
MYSTI_RS02385	1408	1301	4351	2547	2815	2781	1780	1391	1139	4755	1837	1469	411
MYSTI_RS02390	280	229	636	616	611	493	331	288	453	669	772	484	414
MYSTI_RS02395	25	33	273	172	405	297	249	219	275	726	203	85	1482
MYSTI_RS02400	753	689	409	320	452	648	526	710	239	880	304	587	1425
MYSTI_RS02405	29	30	20	19	92	80	54	51	61	103	21	14	333
MYSTI_RS02410	289	315	104	76	38	61	44	39	19	78	124	50	1023
MYSTI_RS02415	4495	3625	2460	1774	1605	1760	1615	1575	1531	2140	981	1234	978
MYSTI_RS02420	5116	5529	2198	1411	4037	4956	3389	4077	3310	5031	1854	2160	990
MYSTI_RS02425	421	429	309	248	450	661	555	582	666	510	514	958	1008
MYSTI_RS02430	518	597	352	294	887	698	541	512	481	941	642	568	1020
MYSTI_RS02435	29	26	106	46	68	219	67	176	111	115	291	388	321
MYSTI_RS02440	91	82	23	13	20	47	6	42	6	38	10	46	255
MYSTI_RS02445	1222	1140	19049	11216	16760	18343	14122	13417	11986	18047	13149	14221	426
MYSTI_RS02450	356	302	213	142	410	291	463	470	702	420	552	462	330
MYSTI_RS02455	264	230	323	221	985	734	937	738	868	1285	931	579	282
MYSTI_RS02460	80	96	145	88	285	248	137	168	79	426	64	266	519
MYSTI_RS02465	360	292	86	56	111	236	167	314	196	158	132	312	693
MYSTI_RS02470	202	200	574	312	433	291	335	420	469	478	325	639	933
MYSTI_RS02475	640	584	733	465	1358	1513	1036	845	1114	1880	1266	1440	774
MYSTI_RS02480	1645	1248	2960	1811	1888	2007	1513	1441	1538	2102	1543	1637	387
MYSTI_RS02485	198	151	62	47	60	57	36	84	155	115	73	75	2316
MYSTI_RS02490	88	86	85	57	29	54	108	48	40	85	13	15	411
MYSTI_RS02495	420	394	1387	949	1689	1336	1116	1034	1106	2265	1125	1045	1203
MYSTI_RS02500	82	89	46	36	58	94	34	41	69	85	20	7	450
MYSTI_RS02505	840	875	701	435	510	671	411	484	299	645	457	256	2844
MYSTI_RS02510	101	98	218	125	134	148	90	200	93	209	32	311	636
MYSTI_RS02515	874	686	186	149	95	176	73	155	256	162	252	338	4443
MYSTI_RS02520	28	35	12	19	51	42	21	0	68	38	1	37	453
MYSTI_RS02525	8500	7946	3853	2932	1424	1002	1170	1542	2560	1066	1985	1056	1680
MYSTI_RS02530	109	106	528	309	1137	1498	739	874	783	1800	1010	809	462
MYSTI_RS02540	100	66	303	254	985	879	635	807	575	1140	800	627	3813
MYSTI_RS02545	23	17	344	228	2084	2475	2014	1340	1277	2555	857	649	987
MYSTI_RS02550	6	20	207	168	2364	3461	2106	1696	1447	3006	1149	640	1200
MYSTI_RS02555	16	21	202	140	1734	2119	1976	1141	1008	1971	853	797	3195
MYSTI_RS02560	770	620	1507	892	1131	978	715	671	711	1383	567	777	1956
MYSTI_RS02565	558	403	428	274	148	136	141	76	86	158	152	99	747
MYSTI_RS02570	29	21	97	69	26	25	5	1	4	27	42	24	1011
MYSTI_RS02575	1928	1457	410	266	51	106	36	150	185	113	109	103	1299
MYSTI_RS02580	2841	2932	818	566	35	36	95	49	135	78	100	153	1296
MYSTI_RS02585	12764	11525	11302	7683	324	383	391	495	581	325	474	602	1179
MYSTI_RS02590	358	324	295	227	255	248	227	266	258	386	366	261	522
MYSTI_RS02595	119	113	159	99	229	164	114	58	98	293	124	229	1476
MYSTI_RS02600	531	513	385	439	8279	6199	5984	6996	5583	7571	6770	2926	351
MYSTI_RS02605	1165	1228	708	512	1557	1235	1165	1254	1303	1548	1562	845	4827
MYSTI_RS02610	8	3	1	1	2	19	14	97	0	2	169	160	1395
MYSTI_RS02615	89	93	63	52	137	144	98	77	114	158	236	216	1455
MYSTI_RS02620	516	417	37592	27634	1433	633	899	1476	2330	1512	2976	2820	819
MYSTI_RS02630	25	26	626	387	63	58	154	652	471	123	760	538	816
MYSTI_RS02635	26	32	239	165	93	43	95	119	226	16	372	302	831
MYSTI_RS02640	341	448	1484	985	3676	3257	2043	1528	1594	4113	2272	3381	417
MYSTI_RS02645	584	529	507	320	146	255	118	160	200	315	210	414	1146
MYSTI_RS02650	362	307	2239	1486	2494	2082	1469	1802	1681	3178	1744	2360	1854
MYSTI_RS02655	3796	3351	711	676	441	259	175	236	435	572	464	403	1431
MYSTI_RS02660	32	27	4753	2541	441	415	318	439	708	589	1635	1398	1593
MYSTI_RS02665	1082	969	785	610	695	780	594	674	557	1218	690	919	1626
MYSTI_RS02670	2175	1828	1349	830	1514	2602	1934	2455	1844	2717	3258	3473	762
MYSTI_RS02675	2941	2745	2895	1621	4554	6453	4555	5040	4506	5327	5833	6816	942
MYSTI_RS02680	199	205	2316	1397	873	1209	761	790	667	964	548	597	408
MYSTI_RS02685	6106	4447	1422	871	490	1630	1764	2674	1541	797	1247	2258	1680
MYSTI_RS02690	863	763	574	443	126	230	366	352	443	188	733	531	498
MYSTI_RS02695	111	108	170	460	38	6	34	24	36	50	45	13	1656
MYSTI_RS02700	230	186	294	203	582	1195	552	618	799	744	252	396	771
MYSTI_RS02705	319	228	309	265	765	824	905	638	401	801	388	319	600
MYSTI_RS02710	28	29	8753	3814	6443	12075	8632	7518	6162	7036	7356	4341	723
MYSTI_RS02715	33	36	5996	3218	14452	18831	18294	13771	13486	18471	16904	11499	1047
MYSTI_RS02720	196	169	208	176	368	423	295	361	481	516	445	456	1191
MYSTI_RS02725	46	49	13	12	58	21	41	41	53	33	28	63	573
MYSTI_RS02730	225	218	250	138	616	496	338	351	247	691	596	440	774
MYSTI_RS02735	90	63	1512	844	2581	2196	2207	2539	2419	2944	3924	2860	195
MYSTI_RS02740	14	22	365	221	1088	711	771	679	770	956	539	473	2103
MYSTI_RS02745	10	13	12	10	15	0	10	9	19	3	43	3	1860
MYSTI_RS02750	9	8	11	11	27	82	25	43	136	75	93	46	477
MYSTI_RS02755	25	15	12	3	7	13	46	53	146	62	57	106	2286
MYSTI_RS02760	10675	9449	3220	2050	2105	1469	1112	1341	1345	2534	1122	907	864
MYSTI_RS02765	333	255	1353	866	985	823	720	834	988	1414	1925	1176	408
MYSTI_RS02770	42	45	46	28	65	51	55	105	121	82	167	103	1530
MYSTI_RS02780	133	117	50	26	29	24	30	14	15	30	0	37	1035
MYSTI_RS02785	130	127	42	31	30	31	15	0	5	33	16	32	549
MYSTI_RS02790	385	458	129	67	168	150	92	282	41	205	79	84	1611
MYSTI_RS02795	513	510	447	164	168	167	187	198	84	160	57	68	363
MYSTI_RS02800	12	15	5	10	4	13	0	4	0	0	57	13	1392
MYSTI_RS02805	118	117	145	70	44	50	39	72	26	41	25	117	483
MYSTI_RS02810	35	38	171	96	79	76	54	48	28	100	120	58	372
MYSTI_RS02815	623	416	412	280	134	205	60	86	59	142	74	143	894
MYSTI_RS02820	116	88	46	35	54	53	27	48	29	38	17	61	591
MYSTI_RS02825	896	793	432	366	246	305	159	175	125	328	259	155	1677
MYSTI_RS02830	7131	6247	4089	3172	1706	1848	1309	1182	1116	1931	748	687	4722
MYSTI_RS02835	763	721	198	157	217	283	237	221	146	333	126	97	2238
MYSTI_RS02840	426	422	216	176	117	15	39	27	30	78	26	15	708
MYSTI_RS02845	259	194	111	81	35	36	51	49	0	55	115	14	1377
MYSTI_RS02850	128	109	76	32	23	24	1	17	35	46	24	31	708
MYSTI_RS02855	54	56	104	52	34	25	20	43	39	64	98	43	1305
MYSTI_RS02860	3446	2630	2544	1796	2463	1351	936	943	620	2432	618	651	891
MYSTI_RS02865	48	54	274	172	401	1652	1230	4467	2338	817	6070	6599	675
MYSTI_RS02870	21	24	36	29	85	115	138	203	87	111	123	95	966
MYSTI_RS02875	49	32	49	39	50	32	14	37	33	105	52	19	774
MYSTI_RS02880	27	31	50	22	85	46	41	170	78	72	121	140	1530
MYSTI_RS02885	525	529	175	149	122	119	92	201	110	121	126	313	975
MYSTI_RS02890	445	429	434	334	1114	928	819	757	665	1231	1255	1025	2964
MYSTI_RS02895	576	559	497	450	1120	755	695	679	813	1046	660	361	1137
MYSTI_RS02900	29	19	739	426	377	564	458	694	624	547	465	385	1413
MYSTI_RS02905	251	183	63	46	31	35	5	6	82	65	4	31	1749
MYSTI_RS02910	145	138	41	23	29	29	52	7	0	50	0	87	750
MYSTI_RS02915	12	35	10	6	15	0	11	0	0	3	0	1	279
MYSTI_RS02925	256	233	216	151	424	273	213	295	164	454	194	226	723
MYSTI_RS02930	289	468	686	681	629	723	327	585	391	576	417	604	243
MYSTI_RS02935	190	315	818	503	981	1024	642	645	650	1427	1035	655	420
MYSTI_RS02940	104	110	97	68	64	31	22	61	88	71	39	52	705
MYSTI_RS02945	14	11	46	30	39	36	24	28	23	46	1	0	426
MYSTI_RS02950	87	73	178	108	433	839	638	703	754	597	778	342	1749
MYSTI_RS02955	157	86	108	80	72	96	36	21	29	95	80	5	660
MYSTI_RS02960	1981	1983	420	363	425	427	391	477	611	466	965	729	2157
MYSTI_RS02965	38	26	9797	4766	4441	6041	5863	7741	7788	4964	9997	6587	1155
MYSTI_RS02970	21	29	287	202	284	274	246	233	320	325	354	240	1968
MYSTI_RS02980	27	42	1789	1131	1672	1572	1420	1918	1569	2084	1163	1104	1161
MYSTI_RS02985	13	4	880	492	1476	1054	891	871	1009	1602	615	586	399
MYSTI_RS02990	452	292	403	216	315	353	358	389	418	395	266	159	483
MYSTI_RS02995	795	663	395	242	153	170	184	291	149	305	209	339	330
MYSTI_RS03000	647	546	297	124	129	157	57	88	68	89	60	17	1374
MYSTI_RS03005	2953	3076	3473	2240	3843	3410	2956	2450	2418	4601	1938	1754	1239
MYSTI_RS03010	173	162	427	206	197	296	196	336	270	353	108	46	1092
MYSTI_RS03015	26	12	2723	1055	1369	2322	2406	2080	2083	1390	1356	1059	837
MYSTI_RS03020	18	12	3779	1635	1339	1870	1460	1327	1226	1685	871	508	1512
MYSTI_RS03025	5	6	864	512	1324	1528	1282	1229	1276	1209	770	490	795
MYSTI_RS03030	15	9	685	463	2099	2509	2059	1938	1796	2656	1645	1649	1704
MYSTI_RS03035	47	44	4311	2608	4327	4927	4326	4627	4147	4943	2703	2336	837
MYSTI_RS03040	59	58	457	314	592	817	1023	931	503	975	868	654	2031
MYSTI_RS03050	13563	12289	1105	690	1393	532	514	228	365	1701	300	224	9447
MYSTI_RS03055	609	624	121	73	96	45	77	16	2	233	121	111	294
MYSTI_RS03060	915	690	196	144	172	29	44	39	33	168	3	95	693
MYSTI_RS03065	1145	1207	515	304	293	182	84	135	123	368	327	209	336
MYSTI_RS03070	541	580	265	199	173	88	67	57	123	201	52	2	1041
MYSTI_RS03075	890	913	370	263	171	117	53	77	176	185	112	73	2919
MYSTI_RS03085	24	25	15	5	46	43	51	19	1	23	12	5	1443
MYSTI_RS03090	8	9	80	37	126	130	76	218	110	176	118	231	486
MYSTI_RS03095	1846	1437	241	201	50	20	10	11	12	12	0	13	1491
MYSTI_RS03100	28	25	141	77	6	0	12	1	39	9	0	10	1869
MYSTI_RS03105	186	183	188	115	21	49	20	9	7	98	1	1	1881
MYSTI_RS03120	74	53	64	30	41	34	13	0	21	84	14	36	627
MYSTI_RS03125	3	1	0	0	0	0	0	10	0	12	0	0	267
MYSTI_RS03130	102	84	316	229	98	76	91	12	66	97	71	84	1056
MYSTI_RS03135	7061	5586	955	698	208	396	330	767	378	350	641	665	1623
MYSTI_RS03140	887	784	518	376	230	364	319	438	357	265	524	187	1440
MYSTI_RS03145	823	616	976	847	233	258	181	222	305	163	555	441	1455
MYSTI_RS03150	242	242	170	156	101	101	19	53	39	46	54	72	681
MYSTI_RS03155	170	118	71	55	16	22	18	0	46	33	0	1	633
MYSTI_RS03160	119	109	77	72	27	61	15	53	28	40	68	76	606
MYSTI_RS03165	291	232	163	101	241	171	153	107	267	237	368	119	756
MYSTI_RS03170	368	328	243	248	1344	603	626	732	683	852	1330	802	897
MYSTI_RS03175	908	685	725	550	415	362	265	250	111	484	120	282	360
MYSTI_RS03180	1271	1148	486	547	720	1203	958	850	1218	896	1097	1057	2169
MYSTI_RS03185	955	786	501	326	561	758	820	724	688	602	575	606	960
MYSTI_RS03190	676	525	395	305	276	329	299	251	304	326	286	297	1215
MYSTI_RS03195	506	466	793	479	549	460	347	137	312	470	248	105	993
MYSTI_RS03200	638	682	949	550	785	874	579	949	549	936	633	406	582
MYSTI_RS03205	545	540	523	412	788	830	664	639	726	1169	581	1001	2439
MYSTI_RS03210	179	152	1342	841	550	888	514	677	673	896	455	629	591
MYSTI_RS03215	8	9	42	36	107	51	121	98	77	146	145	31	558
MYSTI_RS03220	17	22	29	23	184	320	113	171	297	320	172	227	1944
MYSTI_RS03225	1028	931	4709	3351	10832	9029	7713	4883	5002	12255	4829	4318	2628
MYSTI_RS03230	244	228	106	74	97	60	53	62	79	134	8	136	783
MYSTI_RS03235	134	152	237	126	422	301	197	107	125	424	254	257	966
MYSTI_RS03240	497	395	890	581	436	333	89	233	202	499	327	225	543
MYSTI_RS03245	13	13	16	17	6	13	3	11	4	13	31	0	399
MYSTI_RS03250	149	107	97	94	42	56	55	122	38	94	67	71	786
MYSTI_RS03255	158	157	164	269	374	217	192	92	267	233	109	244	1596
MYSTI_RS03260	181	130	49	44	258	110	133	117	242	390	1	119	441
MYSTI_RS03265	109	101	92	59	267	212	211	217	183	574	247	267	546
MYSTI_RS03270	217	175	464	312	139	141	134	195	367	141	129	177	459
MYSTI_RS03280	2126	2137	376	193	391	516	191	270	164	602	116	283	2193
MYSTI_RS03285	922	724	865	555	215	172	135	138	156	201	103	60	2001
MYSTI_RS03290	1020	903	1080	807	238	258	255	104	170	376	48	109	1686
MYSTI_RS03295	26	28	242	152	255	256	130	194	176	385	111	162	909
MYSTI_RS03300	1836	1849	2266	1565	891	675	550	557	549	816	211	437	525
MYSTI_RS03305	185	124	66	57	51	86	47	63	16	55	180	136	924
MYSTI_RS03310	106	60	8	5	0	13	0	23	0	3	30	3	699
MYSTI_RS03315	708	787	375	194	419	455	285	462	174	505	496	292	771
MYSTI_RS03320	717	708	445	433	258	231	168	176	258	283	106	69	1116
MYSTI_RS03325	8477	7856	3808	3400	4744	3566	4465	3400	4849	3710	2630	1446	3114
MYSTI_RS03330	55	48	425	289	364	338	128	504	530	563	418	781	498
MYSTI_RS03335	10	14	768	531	268	228	103	488	426	357	485	453	456
MYSTI_RS03340	304	405	18254	12293	6796	3547	2453	3882	3791	7644	4358	4983	420
MYSTI_RS03345	65	82	69	82	149	98	74	89	36	135	25	51	570
MYSTI_RS03350	3259	2585	1041	778	90	82	67	67	33	63	110	63	204
MYSTI_RS03355	18	38	56	27	101	78	65	42	43	172	245	110	555
MYSTI_RS03360	72	64	7558	5037	1909	1689	1521	1821	2370	1865	1845	2241	2523
MYSTI_RS03365	3	3	29	16	0	0	1	0	0	0	0	0	1110
MYSTI_RS03370	8	4	21	13	0	7	0	0	0	9	50	0	1041
MYSTI_RS03375	870	721	133	84	232	362	159	150	169	295	126	195	882
MYSTI_RS03380	7	4	1	1	7	0	0	0	0	6	0	0	2766
MYSTI_RS03385	7	7	6	5	0	2	0	1	0	22	0	0	1851
MYSTI_RS03390	2432	2084	2950	1981	741	833	258	667	233	1013	454	726	510
MYSTI_RS03395	182	138	41	30	27	77	81	120	247	85	287	77	1344
MYSTI_RS03400	49	37	1157	615	7893	11518	9949	13102	13138	8938	15970	12427	696
MYSTI_RS03405	1	1	124	76	134	168	78	139	152	152	58	102	1470
MYSTI_RS03410	3	1	128	97	142	113	54	50	45	190	7	33	1374
MYSTI_RS03415	2	5	520	368	710	509	221	416	858	817	1070	404	3378
MYSTI_RS03420	8	4	461	369	777	594	668	525	1226	863	861	507	1647
MYSTI_RS03425	8	7	1264	823	1149	1019	1379	1044	1136	1312	1008	687	576
MYSTI_RS03430	4	6	474	342	515	459	339	360	398	625	352	334	612
MYSTI_RS03435	137	128	822	667	770	569	629	371	461	983	499	402	375
MYSTI_RS03440	129	127	784	575	1116	1133	742	840	864	1310	1131	865	822
MYSTI_RS03445	1252	1085	7293	5426	6839	8208	5751	6008	6844	9306	2969	3779	5103
MYSTI_RS03450	232	174	262	283	454	601	386	544	580	562	499	702	405
MYSTI_RS03455	77	69	109	79	53	68	41	37	7	70	48	218	261
MYSTI_RS03460	91	63	91	87	59	125	36	60	80	119	146	35	267
MYSTI_RS03465	19	15	23	20	35	48	2	138	66	85	277	215	1170
MYSTI_RS03470	280	220	413	289	365	313	353	338	466	367	341	425	921
MYSTI_RS03475	336	284	2232	1751	2724	2550	2433	2391	2091	3499	2456	1919	2277
MYSTI_RS03480	386	279	328	229	719	1068	664	754	770	840	1139	1069	549
MYSTI_RS03485	146	114	370	346	3773	3126	2442	2495	2912	4458	2939	3471	1923
MYSTI_RS03490	217	188	125	103	349	336	262	498	431	501	369	548	1305
MYSTI_RS03495	931	722	1671	1421	2307	1973	1691	1755	1889	2722	2317	2621	405
MYSTI_RS03505	605	563	14709	11551	25496	23833	17131	11509	9091	30779	7922	11950	690
MYSTI_RS03510	292	211	1023	782	1881	1875	1691	863	626	2001	1399	860	1023
MYSTI_RS03515	381	302	2263	1381	2309	2848	2617	1675	1762	2881	1241	837	888
MYSTI_RS03520	1104	910	2884	1798	6278	9927	5463	4599	4059	6309	4010	2279	396
MYSTI_RS03525	8109	7403	18228	12047	14057	12675	9729	8372	7575	16614	6030	7935	2943
MYSTI_RS03530	1469	1467	3727	2750	2350	2153	1876	1629	1932	2721	1223	1580	1161
MYSTI_RS03535	3564	3224	6254	4353	3723	4028	2818	3203	3230	5648	2540	3285	1842
MYSTI_RS03540	242	310	11253	8042	13337	10282	9362	12767	16660	14417	18428	11369	1851
MYSTI_RS03545	4526	3421	5530	4055	4225	5611	5041	4445	4764	5030	7380	8427	3057
MYSTI_RS03550	396	390	437	367	355	575	398	319	164	566	531	581	795
MYSTI_RS03555	283	263	506	348	411	666	365	420	368	696	1053	556	1533
MYSTI_RS03560	325	362	419	330	324	494	374	432	338	524	628	403	951
MYSTI_RS03565	44	42	53	49	85	89	97	128	98	115	179	263	828
MYSTI_RS03570	183	147	101	64	98	55	181	131	103	92	32	34	378
MYSTI_RS03575	1502	1121	1210	605	920	1134	1090	1120	1386	1122	670	693	558
MYSTI_RS03580	1969	1489	1039	604	1275	2130	1742	2891	1982	1786	1807	1552	765
MYSTI_RS03585	9	10	82	56	140	228	122	132	117	200	305	130	225
MYSTI_RS03590	96	82	1322	1071	920	1613	1881	3499	4171	927	6420	5465	1059
MYSTI_RS03595	33	45	180	101	500	612	383	340	303	786	386	353	378
MYSTI_RS03600	421	400	47	33	40	50	33	113	146	49	135	159	1770
MYSTI_RS03605	28	23	144	60	157	110	68	114	147	155	215	270	441
MYSTI_RS03610	2339	2479	1693	1371	726	880	745	791	492	972	425	882	1128
MYSTI_RS03615	5490	5445	4260	3130	7136	11316	7823	7112	6067	10454	4341	4542	2178
MYSTI_RS03620	1405	1277	800	610	1076	1244	1046	659	720	1377	640	746	1623
MYSTI_RS03625	439	362	245	194	442	347	278	304	208	482	295	437	693
MYSTI_RS03630	435	308	130	122	119	121	67	62	47	249	120	148	771
MYSTI_RS03635	1810	1721	3878	3628	5630	5972	4501	4511	3757	7082	5484	5255	1833
MYSTI_RS03645	2427	2497	771	615	586	582	505	654	872	901	641	582	1071
MYSTI_RS03650	825	861	677	360	255	200	133	156	229	264	90	138	1716
MYSTI_RS03655	2187	2471	971	702	476	687	752	883	693	772	786	414	678
MYSTI_RS03660	520	446	154	96	30	68	62	53	67	93	180	46	804
MYSTI_RS03665	173	140	341	234	121	102	83	66	121	152	214	177	369
MYSTI_RS03670	255	188	90	72	19	23	25	32	36	22	28	0	1359
MYSTI_RS03675	534	484	507	328	224	153	88	95	129	287	230	111	720
MYSTI_RS03680	10446	8770	8047	4910	9576	14614	9678	9966	8176	13425	6175	7868	2802
MYSTI_RS03685	163	146	64	51	67	34	93	38	31	35	15	32	633
MYSTI_RS03690	99	80	224	118	330	318	219	159	185	303	250	88	894
MYSTI_RS03695	249	177	706	353	388	442	327	340	317	514	148	317	636
MYSTI_RS03700	3392	2674	1326	746	420	596	610	939	804	498	625	879	984
MYSTI_RS03705	294	228	79	70	87	77	102	80	42	92	58	87	1566
MYSTI_RS03710	148	121	25	20	13	7	24	0	7	0	32	18	750
MYSTI_RS03715	161	173	40	31	28	29	16	46	0	49	0	77	1056
MYSTI_RS03720	87	99	336	248	488	271	263	227	170	504	358	226	282
MYSTI_RS03725	81	89	33	17	44	31	0	52	0	43	25	21	831
MYSTI_RS03730	161	130	1551	957	459	309	263	401	458	567	764	360	3957
MYSTI_RS03735	493	441	499	319	228	238	104	105	208	294	288	404	1122
MYSTI_RS03740	552	391	406	319	147	256	125	305	335	350	202	296	3075
MYSTI_RS03745	96	113	67	47	69	44	42	59	28	77	34	79	486
MYSTI_RS03750	7	6	15	12	31	36	26	27	23	62	32	0	843
MYSTI_RS03755	1	0	0	1	0	5	2	0	0	1	0	0	1308
MYSTI_RS03760	4	4	3	3	14	26	45	31	12	13	7	5	1305
MYSTI_RS03765	14	10	221	125	184	168	144	90	141	223	272	172	213
MYSTI_RS03770	204	220	269	169	199	137	104	190	130	244	361	249	1590
MYSTI_RS03775	95	81	31	25	32	20	2	5	32	34	61	0	900
MYSTI_RS03780	747	910	519	1138	867	1741	750	1402	683	1322	1135	1426	795
MYSTI_RS03785	18	29	11	28	52	92	48	63	43	87	29	131	73
MYSTI_RS03790	377	421	326	299	139	344	154	237	242	243	119	185	525
MYSTI_RS03795	158	174	212	242	51	72	28	127	62	83	72	79	768
MYSTI_RS03800	159	163	223	176	65	25	71	107	84	89	66	37	1191
MYSTI_RS03805	123	133	623	458	24	21	27	0	1	3	16	0	345
MYSTI_RS03810	590	590	1872	1418	127	72	54	148	95	246	37	242	1599
MYSTI_RS03815	419	388	2994	1806	69	56	158	72	73	112	38	95	711
MYSTI_RS03820	273	334	1194	745	91	40	87	59	39	193	94	27	1095
MYSTI_RS03825	221	243	113	85	73	167	105	129	270	246	49	32	1617
MYSTI_RS03830	846	851	534	293	316	447	163	591	271	417	295	345	2280
MYSTI_RS03835	542	487	272	195	262	184	92	151	163	348	96	181	3783
MYSTI_RS03840	2257	1719	657	332	1679	1706	1468	2109	2109	1551	3239	2136	543
MYSTI_RS03845	1818	1496	768	443	52	95	72	36	12	55	79	51	1410
MYSTI_RS03850	1282	943	664	369	21	6	9	17	22	68	71	42	1461
MYSTI_RS03855	112	105	126	70	7	8	3	4	18	25	0	0	1596
MYSTI_RS03860	228	206	392	262	64	75	16	34	82	188	119	39	1650
MYSTI_RS03865	314	346	148	138	238	393	280	172	207	282	456	293	1257
MYSTI_RS03870	367	294	61	58	52	68	64	66	76	126	91	147	819
MYSTI_RS03875	433	324	326	294	104	244	191	191	217	288	216	207	1806
MYSTI_RS03880	0	1	6	8	54	29	21	22	67	52	11	32	189
MYSTI_RS03885	7	6	11	12	10	22	1	9	0	47	73	9	1158
MYSTI_RS03890	4	1	3	2	7	5	0	27	0	0	0	0	264
MYSTI_RS03895	337	342	130	119	111	67	7	31	105	114	96	135	1128
MYSTI_RS03900	122	107	343	242	306	367	245	320	283	555	147	284	1644
MYSTI_RS03920	13	17	441	311	404	488	414	1138	1255	464	2180	1276	561
MYSTI_RS03925	321	342	503	452	606	384	375	649	585	712	873	482	2040
MYSTI_RS03930	17	13	27	15	19	8	5	0	1	18	0	0	999
MYSTI_RS03935	649	727	938	609	317	161	208	142	274	348	94	113	936
MYSTI_RS03940	378	449	528	395	147	77	58	72	142	214	9	114	1137
MYSTI_RS03945	11	10	13	17	0	0	10	0	0	1	0	0	267
MYSTI_RS03950	20	16	19	13	1	0	0	0	0	1	0	0	222
MYSTI_RS03955	178	189	231	183	47	60	32	41	9	69	96	47	1281
MYSTI_RS03960	594	444	972	673	105	103	54	77	53	111	16	131	891
MYSTI_RS03965	308	255	321	319	42	34	72	31	95	145	62	39	1575
MYSTI_RS03970	1501	1336	24879	15256	267	282	558	540	774	272	698	533	2244
MYSTI_RS03975	130	147	164	108	133	88	50	68	58	117	6	5	804
MYSTI_RS03980	19	23	239	188	653	524	462	229	227	848	224	235	618
MYSTI_RS03985	1	8	3	6	12	35	18	4	5	34	2	16	567
MYSTI_RS03990	95	123	243	186	564	396	319	277	261	783	218	317	777
MYSTI_RS03995	1	2	1	0	1	0	0	0	0	0	0	0	201
MYSTI_RS04000	10	15	12	7	0	10	0	2	4	8	2	0	855
MYSTI_RS04005	24	24	17	8	12	15	9	11	0	39	1	50	1191
MYSTI_RS04010	41	29	45	37	46	37	35	31	10	62	58	86	1626
MYSTI_RS04015	10	11	5	9	4	0	0	0	2	9	0	38	840
MYSTI_RS04020	825	776	930	881	1521	1211	795	778	1053	1349	1129	1522	3075
MYSTI_RS04025	259	174	321	219	221	64	58	47	137	173	20	182	1146
MYSTI_RS04030	6	2	2	5	12	0	5	1	29	0	0	3	216
MYSTI_RS04035	1	2	2	2	30	23	49	120	27	22	56	30	789
MYSTI_RS04040	2	4	21	5	51	82	14	57	9	95	1	39	408
MYSTI_RS04045	14	16	108	65	106	76	51	15	68	170	6	162	237
MYSTI_RS04050	1765	1704	980	841	796	831	493	477	606	1177	350	340	1861
MYSTI_RS04055	11875	9572	33255	22384	10872	8502	7604	16355	15204	13891	18347	17058	1464
MYSTI_RS04060	40	37	28	17	585	737	296	146	193	965	45	651	1257
MYSTI_RS04065	148	102	38	28	180	166	86	99	100	261	114	108	909
MYSTI_RS04070	53	41	49	60	39	54	33	9	57	48	26	74	906
MYSTI_RS04075	5	8	9	3	9	23	1	31	0	20	108	77	855
MYSTI_RS04080	0	0	0	1	10	4	0	0	0	0	0	0	624
MYSTI_RS04085	54	64	279	172	205	164	146	63	224	283	429	198	390
MYSTI_RS04090	228	306	8804	8629	6910	1858	2498	1673	2515	5390	7460	5960	210
MYSTI_RS04095	12	7	35	27	54	155	35	237	112	112	143	184	195
MYSTI_RS04100	1974	1929	1862	1394	930	977	562	777	521	971	451	975	279
MYSTI_RS04105	74	69	47	53	30	31	31	13	39	36	22	58	1188
MYSTI_RS04110	934	1087	1172	771	788	479	414	262	625	911	536	283	3075
MYSTI_RS04115	706	720	1224	1003	710	595	435	478	334	1132	630	1179	2448
MYSTI_RS04120	193	208	1900	1575	3349	2668	1855	3119	2049	4499	3758	2686	1038
MYSTI_RS04125	711	740	1719	1283	2810	2526	2761	1727	2120	3427	1698	1465	2625
MYSTI_RS04130	477	663	533	324	493	623	382	333	194	567	115	388	822
MYSTI_RS04135	162	197	88	54	88	73	43	57	36	92	6	34	813
MYSTI_RS04140	469	534	261	271	114	120	92	47	151	199	143	48	675
MYSTI_RS04145	131	122	55	67	0	12	12	0	1	12	0	0	426
MYSTI_RS04150	286	314	125	138	85	83	44	15	25	109	0	0	795
MYSTI_RS04155	1141	980	277	244	213	137	54	128	102	205	139	187	2721
MYSTI_RS04160	573	581	207	143	265	184	123	119	90	431	185	107	927
MYSTI_RS04165	420	376	266	240	242	186	190	278	296	350	280	227	2175
MYSTI_RS04170	198	172	103	74	47	36	7	57	35	77	34	26	780
MYSTI_RS04175	1426	1259	584	397	139	176	120	117	169	284	1	137	504
MYSTI_RS04180	439	411	1296	739	927	215	271	283	343	1259	146	242	1422
MYSTI_RS04185	48	41	23	20	38	0	9	0	10	52	0	33	789
MYSTI_RS04190	61	56	32	33	11	1	8	0	0	10	0	0	1092
MYSTI_RS04195	53	47	18	23	25	3	9	4	0	7	2	13	690
MYSTI_RS04200	651	594	1422	511	181	152	118	238	259	233	168	459	363
MYSTI_RS04205	365	350	219	135	104	51	42	78	209	120	199	370	702
MYSTI_RS04210	18	21	28	15	33	83	92	2850	1643	26	6028	4784	1419
MYSTI_RS04215	24	21	71	57	20	32	12	342	263	36	829	178	1431
MYSTI_RS04220	415	343	300	224	155	113	130	342	329	227	743	355	2484
MYSTI_RS04225	805	687	1397	902	476	297	317	376	504	724	294	324	771
MYSTI_RS04230	2706	2546	3716	2597	2152	2018	1622	1506	2340	2566	1601	1588	987
MYSTI_RS04235	1	3	3	4	23	48	66	150	65	20	345	207	1014
MYSTI_RS04240	246	245	523	353	360	383	236	200	350	476	341	181	2223
MYSTI_RS04245	1644	1813	821	516	288	224	152	138	100	398	330	230	894
MYSTI_RS04250	3836	3276	2358	1685	360	156	160	139	20	328	478	627	1011
MYSTI_RS04255	817	890	624	414	1781	1695	1146	1275	1177	2389	1028	935	555
MYSTI_RS04260	14192	11641	6700	4757	2584	3674	2571	2587	2508	2913	2457	2617	804
MYSTI_RS04265	1772	1628	626	504	393	484	275	469	233	611	420	429	2622
MYSTI_RS04270	409	453	185	155	232	190	154	87	210	200	161	57	879
MYSTI_RS04275	304	270	202	146	187	239	156	136	175	236	196	139	471
MYSTI_RS04280	44	51	26	21	29	81	13	36	80	71	72	122	1236
MYSTI_RS04285	34	26	15	10	13	28	22	102	119	42	768	361	1680
MYSTI_RS04290	4	1	7	1	48	61	95	141	124	90	306	199	600
MYSTI_RS04295	2	5	0	1	7	1	0	0	6	6	0	21	1362
MYSTI_RS04300	5	8	11	2	0	16	0	22	22	5	1	0	297
MYSTI_RS04305	453	232	111	63	56	290	272	653	477	118	423	544	1254
MYSTI_RS04325	2	2	1	1	10	6	10	17	41	1	193	69	903
MYSTI_RS04330	3	2	1	0	3	15	19	85	65	2	115	66	531
MYSTI_RS04335	124	129	64	39	31	41	3	65	35	45	0	19	1431
MYSTI_RS04340	176	149	56	33	89	46	32	2	24	87	1	47	645
MYSTI_RS04345	261	259	121	74	295	83	48	12	90	600	64	173	1047
MYSTI_RS04350	883	683	646	318	319	295	290	454	423	477	883	791	1443
MYSTI_RS04355	950	796	1080	532	415	451	354	440	526	546	585	723	618
MYSTI_RS04360	935	925	829	467	671	598	427	562	393	958	630	906	843
MYSTI_RS04365	12	14	43	20	109	389	226	719	461	166	1019	1026	546
MYSTI_RS04370	224	206	199	123	392	300	238	456	565	511	898	478	1071
MYSTI_RS04375	34	30	10	2	0	1	0	10	0	9	0	2	456
MYSTI_RS04380	24	23	10	18	17	13	0	36	35	12	0	13	1551
MYSTI_RS04385	467	420	201	159	129	56	36	56	36	150	105	51	1155
MYSTI_RS04390	2660	2225	843	656	56	83	77	137	99	75	22	145	2079
MYSTI_RS04400	808	836	2199	1096	1664	5007	3765	8552	8446	1999	9842	5537	600
MYSTI_RS04405	446	355	596	382	222	290	151	343	338	245	406	283	648
MYSTI_RS04410	148	119	102	84	82	53	7	52	36	105	25	3	825
MYSTI_RS04415	282	255	227	157	103	100	138	95	56	121	95	83	600
MYSTI_RS04420	18	13	48	29	44	4	29	44	28	42	127	33	441
MYSTI_RS04425	3917	3739	715	704	467	366	314	447	399	386	258	371	1209
MYSTI_RS04430	1061	1026	233	200	253	165	207	134	105	146	331	192	660
MYSTI_RS04435	1027	1020	2705	2279	2437	3520	3019	2788	2703	3890	3089	2805	1533
MYSTI_RS04440	715	597	2655	1831	4242	4217	3230	3209	3253	5383	3282	4349	531
MYSTI_RS04445	109	112	134	117	332	210	185	203	166	432	396	512	270
MYSTI_RS04450	572	564	662	379	625	586	451	455	566	919	396	288	282
MYSTI_RS04455	248	287	311	231	418	395	216	389	249	451	205	256	1419
MYSTI_RS04460	413	389	658	627	875	572	384	512	307	1103	344	438	1335
MYSTI_RS04465	100	104	97	99	51	87	54	15	201	52	29	168	570
MYSTI_RS04470	1833	1652	266	239	402	669	511	860	555	627	382	733	852
MYSTI_RS04475	317	323	366	268	172	254	137	248	137	362	250	172	1611
MYSTI_RS04480	6668	5768	5383	4023	1016	990	910	699	974	1413	705	750	4533
MYSTI_RS04485	304	255	47	31	36	3	12	29	15	30	0	29	1260
MYSTI_RS04490	1722	1491	239	183	102	115	62	123	158	185	161	194	4356
MYSTI_RS04495	41	45	125	143	221	196	58	166	147	254	221	198	663
MYSTI_RS04500	484	469	1015	642	162	439	246	500	433	316	538	666	1065
MYSTI_RS04505	1385	1118	6342	3535	1012	1472	829	1800	1553	1291	1403	1240	906
MYSTI_RS04510	1505	1274	7360	3685	681	1167	587	1188	683	811	1196	1125	564
MYSTI_RS04515	1494	1271	9233	6064	5568	6947	5800	6635	5948	8065	7082	5769	1143
MYSTI_RS04520	1036	990	8083	4828	4920	6784	6707	10929	9715	5897	12741	9241	1560
MYSTI_RS04525	636	709	3903	2576	1561	2615	1785	3116	2377	2374	3272	2178	1020
MYSTI_RS04530	1243	1222	10114	6276	1837	3199	2135	3705	3469	2969	3907	2751	1470
MYSTI_RS04535	952	1131	9794	5644	1754	4050	2293	4780	3985	3096	4508	4173	924
MYSTI_RS04540	469	512	6054	3868	804	2296	1201	2700	2315	1743	3160	3432	1176
MYSTI_RS04545	103	104	1859	1083	69	232	79	450	378	247	174	513	306
MYSTI_RS04550	127	103	2311	1289	263	1144	279	2118	971	636	2532	3564	360
MYSTI_RS04555	64	57	1213	926	151	421	337	709	675	351	1172	1244	678
MYSTI_RS04560	90	89	3696	2552	375	800	301	1231	1053	551	1640	2462	867
MYSTI_RS04565	168	156	518	383	167	183	106	388	370	200	1062	1094	903
MYSTI_RS04570	528	397	267	165	99	54	113	241	222	142	325	163	1086
MYSTI_RS04575	712	572	531	316	64	220	105	274	101	128	345	301	1488
MYSTI_RS04580	692	648	278	189	326	263	272	326	377	327	565	402	4635
MYSTI_RS04585	1532	1599	544	381	877	632	518	751	916	834	683	654	1737
MYSTI_RS04590	59	39	92	80	46	50	7	99	38	53	0	86	666
MYSTI_RS04595	48	29	80	57	32	43	21	30	36	19	0	17	495
MYSTI_RS04600	224	152	653	501	800	789	796	658	1331	1045	993	1288	1440
MYSTI_RS04605	340	341	1579	1017	833	903	536	471	592	1130	399	753	1425
MYSTI_RS04610	800	781	4800	2680	3259	4491	2520	3597	3599	4697	3631	3604	1554
MYSTI_RS04615	80	90	86	80	85	47	36	17	32	99	57	41	1239
MYSTI_RS04620	6736	4724	13135	9031	8619	10653	7077	6236	6976	10744	5732	4595	1440
MYSTI_RS04625	137	125	76	67	37	21	48	7	45	17	110	28	807
MYSTI_RS04630	345	344	207	185	208	224	188	55	234	349	192	29	969
MYSTI_RS04635	458	450	269	205	295	419	177	134	85	442	188	320	1308
MYSTI_RS04640	253	241	62	52	12	27	6	3	0	22	38	21	807
MYSTI_RS04645	48	31	31	19	56	67	47	224	198	31	215	308	1395
MYSTI_RS04650	20	12	355	238	267	264	215	183	222	393	190	182	765
MYSTI_RS04655	265	269	188	126	94	70	69	76	25	55	8	115	2244
MYSTI_RS04660	3577	3109	1269	907	615	486	510	480	724	649	683	125	738
MYSTI_RS04665	8437	7585	2311	1630	1016	718	787	661	991	1093	402	480	1398
MYSTI_RS04670	3423	2880	993	786	281	262	253	204	238	259	50	263	1278
MYSTI_RS04675	2583	2349	882	550	206	383	250	484	409	477	213	396	1017
MYSTI_RS04680	1328	1232	587	360	202	261	129	142	193	205	71	251	525
MYSTI_RS04685	2427	2820	981	502	330	968	412	1020	695	621	380	985	429
MYSTI_RS04690	2482	2368	1063	687	270	529	260	410	404	578	314	518	1443
MYSTI_RS04695	7	14	40	24	9	7	7	20	20	65	5	40	1740
MYSTI_RS04700	27	28	81	51	75	68	65	76	49	103	24	79	1314
MYSTI_RS04705	36	25	47	38	54	64	86	24	43	87	39	101	1764
MYSTI_RS04710	443	349	124	81	62	37	48	52	156	94	64	60	783
MYSTI_RS04715	488	411	140	87	36	101	38	43	62	80	36	39	612
MYSTI_RS04720	417	404	184	146	54	44	34	26	34	50	109	41	792
MYSTI_RS04725	95	86	39	45	54	100	32	62	60	103	60	23	1317
MYSTI_RS04730	51	55	201	168	932	695	564	486	803	1397	596	597	1473
MYSTI_RS04735	11	19	68	62	183	67	55	22	117	217	20	53	579
MYSTI_RS04740	396	335	691	540	1950	2179	1689	1381	1589	2213	2173	2323	1002
MYSTI_RS04745	57	86	2882	2087	6365	5797	4817	4432	3509	8231	4432	5496	1317
MYSTI_RS04750	63	51	1597	918	8175	7261	5618	3515	2520	10928	1341	1049	924
MYSTI_RS04755	296	295	787	484	2434	3602	2011	1612	1652	2943	2508	2904	1425
MYSTI_RS04760	622	664	6580	4342	7124	6411	4991	5182	4606	7808	6462	5194	2334
MYSTI_RS04765	136	130	1301	1102	1683	1226	765	794	847	1940	694	783	1782
MYSTI_RS04770	154	162	427	311	187	303	156	201	218	408	230	204	1419
MYSTI_RS04775	1324	1375	2805	1900	2954	1563	1495	1971	2176	3301	3612	3305	4041
MYSTI_RS04780	70	76	54	40	54	35	20	55	62	38	55	53	351
MYSTI_RS04785	2735	3219	2578	1499	748	414	410	459	801	854	612	454	351
MYSTI_RS04790	1765	967	255	226	150	318	592	1199	1903	152	366	244	1479
MYSTI_RS04795	399	310	50	31	95	195	422	1124	2152	83	323	133	456
MYSTI_RS04800	52	39	3	1	14	2	8	60	140	13	37	0	1014
MYSTI_RS04805	267	262	104	68	54	39	6	22	86	57	8	2	756
MYSTI_RS04810	960	896	632	355	723	546	610	717	831	806	544	292	1368
MYSTI_RS04815	1023	849	296	164	268	321	545	826	1502	311	230	160	1494
MYSTI_RS04820	385	260	924	812	95	167	322	773	1167	38	399	260	207
MYSTI_RS04825	1270	994	437	281	112	81	100	103	205	57	120	43	1605
MYSTI_RS04830	218	155	61	34	35	31	45	84	46	39	55	59	2013
MYSTI_RS04835	187	200	99	63	25	12	19	22	77	52	0	30	1092
MYSTI_RS04840	1598	1731	711	455	318	221	116	108	73	395	71	94	1905
MYSTI_RS04845	171	194	435	362	133	106	101	37	48	154	107	62	1233
MYSTI_RS04850	86	102	54	33	44	51	36	55	27	81	88	69	1473
MYSTI_RS04855	394	342	215	160	354	331	331	365	333	514	316	196	870
MYSTI_RS04860	54	19	10	11	47	35	43	16	47	33	66	4	795
MYSTI_RS04865	98	103	41	29	54	57	60	23	0	90	107	61	942
MYSTI_RS04870	25	33	35	31	68	94	44	65	106	96	2	43	621
MYSTI_RS04875	156	115	191	178	464	551	412	269	348	651	339	404	741
MYSTI_RS04880	332	384	5887	3704	7718	7240	5326	3801	4021	10169	2714	2440	1062
MYSTI_RS04885	47	34	32	20	50	30	31	8	72	83	32	64	552
MYSTI_RS04890	7	2	13	5	2	14	2	48	32	7	8	14	234
MYSTI_RS04895	249	228	200	139	831	783	657	548	526	753	659	436	525
MYSTI_RS04900	342	263	72	48	287	334	307	229	161	336	140	104	1251
MYSTI_RS04905	191	135	49	39	207	138	88	103	197	212	46	79	1542
MYSTI_RS04910	148	145	343	231	128	102	160	245	217	71	160	136	1023
MYSTI_RS04915	292	311	507	460	439	264	222	263	599	392	534	315	2751
MYSTI_RS04920	444	462	318	264	476	282	172	168	218	332	244	32	1011
MYSTI_RS04925	535	568	819	663	1909	2252	1465	3268	2630	2583	2730	3850	558
MYSTI_RS04930	681	618	1518	1596	4761	2125	3540	2949	5442	3266	3123	1606	1440
MYSTI_RS04935	277	257	2906	1836	1713	1166	1059	831	1056	2290	644	621	1623
MYSTI_RS04940	307	262	4013	2844	2679	1596	1268	1137	1214	2494	849	1132	543
MYSTI_RS04945	72	78	73	51	51	40	103	77	37	69	2	6	1848
MYSTI_RS04950	87	91	304	154	205	256	139	117	166	217	52	156	1164
MYSTI_RS04955	91	78	358	174	961	696	695	829	546	1087	335	258	1089
MYSTI_RS04960	13	14	34	19	108	816	567	2142	1982	115	1441	1322	2925
MYSTI_RS04965	3	4	6	3	4	38	20	73	56	18	17	64	240
MYSTI_RS04970	8	7	28	15	66	196	155	883	481	61	641	520	618
MYSTI_RS04975	1867	1516	4061	2409	2216	2203	2185	2485	2110	2459	2087	2064	1437
MYSTI_RS04980	820	698	1810	1111	1357	1310	1115	1061	1040	1384	1102	1073	672
MYSTI_RS04985	1442	1117	3239	1845	2336	3008	2241	2381	2473	3096	2376	2168	1542
MYSTI_RS04990	791	728	540	410	209	212	234	157	113	299	94	169	2115
MYSTI_RS04995	109	103	25	25	11	63	17	2	13	32	5	13	726
MYSTI_RS05000	100	97	23	12	29	20	0	14	0	11	11	31	1884
MYSTI_RS05005	1789	1597	700	499	228	317	241	216	286	253	277	151	2736
MYSTI_RS05010	307	289	903	536	1500	1600	602	1001	575	2021	547	1262	654
MYSTI_RS05015	482	399	278	197	409	325	255	197	258	488	113	158	1248
MYSTI_RS05020	400	358	342	285	583	394	381	344	353	599	421	165	3789
MYSTI_RS05025	94	94	55	51	94	67	45	65	21	76	24	68	930
MYSTI_RS05030	483	521	314	232	506	406	371	287	470	674	544	466	783
MYSTI_RS05035	21018	18453	13918	8445	8964	12996	8851	9363	9798	11404	4973	5945	3387
MYSTI_RS05040	1394	1234	339	230	208	275	168	120	94	313	165	269	1764
MYSTI_RS05045	44	31	31	19	82	70	62	52	60	107	24	10	936
MYSTI_RS05050	274	206	271	186	333	298	112	317	207	535	356	307	1461
MYSTI_RS05055	277	254	342	294	788	566	449	349	386	1090	366	491	1425
MYSTI_RS05060	1297	1250	822	505	234	361	222	247	403	418	984	844	849
MYSTI_RS05065	615	675	336	262	534	345	291	317	423	772	734	693	627
MYSTI_RS05070	476	362	79	46	86	106	58	39	96	72	128	382	1002
MYSTI_RS05075	1633	1131	223	120	167	173	76	133	178	213	75	281	969
MYSTI_RS05080	104	72	44	26	222	185	204	197	254	333	139	630	1158
MYSTI_RS05085	41	26	14	7	6	82	35	69	25	54	51	266	1128
MYSTI_RS05090	36	25	15	5	18	9	17	74	124	40	65	156	2502
MYSTI_RS05100	378	417	36	26	37	47	25	29	68	39	60	3	975
MYSTI_RS05105	237	245	6	9	13	28	0	28	2	28	0	30	2415
MYSTI_RS05110	120	115	5	1	11	13	0	25	18	6	47	1	1584
MYSTI_RS05115	76	79	0	0	0	0	1	0	0	0	0	0	987
MYSTI_RS05120	89	72	31	9	12	35	18	10	0	28	0	1	831
MYSTI_RS05125	46	68	25	9	25	0	13	0	0	0	0	35	975
MYSTI_RS05130	49	66	30	18	21	33	26	0	10	39	0	3	2415
MYSTI_RS05135	17	27	13	12	10	0	25	1	0	7	0	0	1584
MYSTI_RS05140	53	58	41	38	18	55	2	50	25	86	7	64	987
MYSTI_RS05145	436	502	979	711	1137	640	631	501	681	1460	845	320	582
MYSTI_RS05150	69	58	191	136	265	166	122	184	221	309	165	353	984
MYSTI_RS05155	213	210	480	7593	239	169	238	72	83	431	128	113	2493
MYSTI_RS05160	131	97	126	198	101	92	72	156	8	116	34	71	1092
MYSTI_RS05165	221	214	803	821	205	479	386	573	426	379	493	208	1365
MYSTI_RS05170	40	33	273	310	45	118	75	156	112	45	80	111	1461
MYSTI_RS05180	494	468	1240	2038	338	316	394	367	562	265	474	364	816
MYSTI_RS05185	125	116	261	212	83	110	115	101	207	60	52	82	3132
MYSTI_RS05190	38	37	93	61	41	44	19	12	22	13	8	24	1194
MYSTI_RS05195	54	43	109	91	20	23	34	43	45	62	43	84	1227
MYSTI_RS05200	260	205	493	386	135	134	54	79	89	179	149	121	348
MYSTI_RS05205	547	387	140	120	166	136	69	90	113	117	205	183	969
MYSTI_RS05210	884	610	109	36	99	273	61	181	108	84	233	278	1473
MYSTI_RS05215	866	804	735	510	1173	1379	820	956	880	1222	621	1190	4347
MYSTI_RS05220	19	11	4	11	4	30	24	39	76	47	6	21	834
MYSTI_RS05225	139	116	123	72	112	163	167	186	234	92	3	197	561
MYSTI_RS05230	1006	914	594	353	448	908	560	876	1203	629	1696	1560	2049
MYSTI_RS05235	213	189	115	90	64	64	45	15	7	118	22	41	675
MYSTI_RS05240	758	712	604	338	372	534	410	533	520	536	750	717	1401
MYSTI_RS05245	172	156	65	67	59	90	96	69	107	118	149	122	1560
MYSTI_RS05250	969	845	259	235	587	372	228	238	279	545	250	327	3741
MYSTI_RS05255	146	108	76	63	19	17	53	6	3	66	19	62	414
MYSTI_RS05260	55	41	19	17	13	12	7	35	91	22	27	48	948
MYSTI_RS05265	5	5	8	3	10	14	36	9	14	23	20	62	1056
MYSTI_RS05270	6	3	10	10	24	143	52	102	59	87	266	342	489
MYSTI_RS05275	812	792	1640	1059	682	540	511	771	822	757	596	947	1530
MYSTI_RS05280	807	750	1775	1275	865	644	469	777	747	1076	707	654	1452
MYSTI_RS05285	584	588	756	499	628	547	296	278	491	789	260	382	1383
MYSTI_RS05290	1261	1079	526	380	257	355	238	373	149	354	253	238	1137
MYSTI_RS05295	43	45	9	5	0	21	9	38	0	6	0	0	369
MYSTI_RS05300	56	55	156	117	179	120	97	99	125	222	167	150	603
MYSTI_RS05305	717	479	138	92	114	141	156	249	259	180	85	183	903
MYSTI_RS05310	1593	1204	968	628	552	1062	586	1340	997	712	1832	2112	3597
MYSTI_RS05315	68	62	2788	1902	11992	11295	11501	6740	8155	12139	7359	6017	1440
MYSTI_RS05320	378	380	396	295	1011	698	527	479	641	852	235	542	321
MYSTI_RS05325	5698	5335	6361	3888	1479	1609	716	921	890	1645	332	647	324
MYSTI_RS05330	251	227	20	20	10	39	29	20	195	125	137	150	1692
MYSTI_RS05335	669	544	77	62	43	136	39	179	92	72	109	102	1350
MYSTI_RS05340	1978	1929	982	749	997	912	857	547	730	1390	561	653	2187
MYSTI_RS05345	507	479	204	188	244	187	195	101	98	242	94	131	1263
MYSTI_RS05350	272	242	124	104	126	79	115	98	38	127	33	114	1128
MYSTI_RS05355	176	135	40	68	41	80	17	59	6	47	8	28	1482
MYSTI_RS05360	500	391	68	59	49	45	17	29	1	85	66	40	1143
MYSTI_RS05365	134	114	29	27	29	13	27	33	12	21	66	56	1149
MYSTI_RS05370	134	139	29	21	24	3	48	3	45	51	0	51	1227
MYSTI_RS05375	950	869	213	222	579	357	293	258	247	742	119	178	1497
MYSTI_RS05380	40	27	7	4	9	0	0	12	17	0	0	1	1110
MYSTI_RS05385	93	98	22	9	2	5	28	13	14	5	0	55	1140
MYSTI_RS05390	338	293	69	58	11	43	19	30	76	23	120	138	669
MYSTI_RS05395	321	340	65	42	144	74	90	88	63	101	124	146	1503
MYSTI_RS05400	373	365	100	65	85	89	28	152	110	90	110	101	951
MYSTI_RS05405	302	350	84	51	68	93	36	32	31	114	17	22	939
MYSTI_RS05410	79	84	20	7	8	34	2	2	0	24	63	9	1026
MYSTI_RS05415	275	228	71	68	62	44	72	87	59	98	0	62	1080
MYSTI_RS05425	533	621	73	61	36	73	35	131	52	115	0	189	1086
MYSTI_RS05430	285	293	348	310	688	734	439	638	412	936	382	547	1485
MYSTI_RS05435	79	84	83	61	290	220	147	245	155	453	159	224	1023
MYSTI_RS05440	26	28	30	17	110	98	54	37	14	117	39	74	369
MYSTI_RS05445	240	205	99	67	50	116	125	162	136	103	174	448	972
MYSTI_RS05450	3930	3137	9205	5698	3418	3793	3240	3231	2911	4261	2153	3024	1302
MYSTI_RS05455	287	259	338	298	652	538	452	514	519	809	648	448	1176
MYSTI_RS05460	1225	1030	390	352	425	810	427	1054	916	427	770	1623	276
MYSTI_RS05465	477	423	418	330	500	764	579	998	849	528	1356	1325	2616
MYSTI_RS05470	41	29	22	18	35	51	23	64	63	62	18	156	537
MYSTI_RS05475	1494	1239	1804	1122	1565	1487	1153	1504	1163	1559	1592	2131	1323
MYSTI_RS05480	679	585	173	122	62	118	116	78	134	200	10	61	954
MYSTI_RS05485	524	491	106	89	105	81	16	135	64	104	204	226	549
MYSTI_RS05490	171	125	60	38	55	74	7	89	56	98	356	224	594
MYSTI_RS05495	331	341	85	54	152	364	149	497	136	226	311	579	747
MYSTI_RS05500	4132	4098	4521	3218	2721	3102	1998	2838	2420	3946	2486	2848	1518
MYSTI_RS05505	226	202	60	61	28	32	20	10	48	73	1	6	648
MYSTI_RS05510	1476	1184	547	392	413	487	234	379	358	484	286	260	786
MYSTI_RS05515	3536	3419	20866	13290	12052	15552	9050	14213	11039	16245	10582	16129	663
MYSTI_RS05520	91	66	570	315	20	34	7	50	70	29	64	23	570
MYSTI_RS05525	936	814	644	366	341	749	525	775	686	555	640	785	462
MYSTI_RS05530	495	409	288	218	175	405	297	448	350	409	315	463	846
MYSTI_RS05535	127	93	72	45	26	32	21	71	31	54	0	40	468
MYSTI_RS05540	2223	2130	4434	2856	7063	9685	6472	5574	5040	9096	3737	3662	2277
MYSTI_RS05545	4947	5527	5289	3845	9256	10854	7355	7168	6528	10087	6369	4666	516
MYSTI_RS05550	5800	4911	1990	1729	1518	1300	1360	958	962	1471	1067	1130	675
MYSTI_RS05555	4107	4375	806	533	662	929	572	633	509	856	354	891	891
MYSTI_RS05560	2981	2013	607	454	126	277	237	431	157	198	525	351	1032
MYSTI_RS05565	910	713	467	353	178	187	215	186	250	265	216	242	807
MYSTI_RS05570	444	520	147	127	141	110	111	207	57	121	97	202	1917
MYSTI_RS05575	491	428	175	125	174	200	139	115	92	244	462	194	2517
MYSTI_RS05580	468	466	287	215	272	269	116	218	268	264	207	228	1449
MYSTI_RS05585	160	171	224	193	98	115	103	191	109	108	217	257	870
MYSTI_RS05590	2196	1734	360	238	209	223	154	332	528	147	299	539	1563
MYSTI_RS05595	7672	5859	1219	1113	333	352	250	292	463	239	483	382	1740
MYSTI_RS05600	6619	4987	950	840	252	315	268	365	284	197	510	346	2235
MYSTI_RS05605	884	639	142	82	34	12	57	45	37	24	39	33	303
MYSTI_RS05610	1543	1150	255	269	11	43	10	71	17	70	131	61	510
MYSTI_RS05615	7442	5406	1074	1031	158	394	240	551	286	273	280	547	1341
MYSTI_RS05620	2654	2198	348	278	45	205	125	293	377	123	192	272	489
MYSTI_RS05625	2048	2088	1456	1085	893	1066	720	794	575	1081	671	1170	750
MYSTI_RS05630	4812	4369	3484	2435	1492	1566	1449	1378	1332	1907	1161	1146	1599
MYSTI_RS05635	397	344	85	67	15	87	47	45	35	49	1	94	1194
MYSTI_RS05640	588	562	1271	847	1307	1627	1285	1433	1275	1308	1463	1435	858
MYSTI_RS05645	25	26	86	43	30	44	51	46	53	82	0	106	195
MYSTI_RS05650	431	303	156	179	107	126	126	238	238	180	455	224	447
MYSTI_RS05655	7637	6624	9194	6105	4074	3572	3340	3255	3053	4958	4454	3663	621
MYSTI_RS05660	8512	8731	11672	6936	9506	10355	6765	8711	6750	11711	7661	7012	582
MYSTI_RS05665	18083	18396	13092	10413	22639	17334	14803	11795	17157	31990	13102	10612	843
MYSTI_RS05670	9181	8248	5203	3332	1713	2712	1821	2500	2195	2777	1993	3674	1635
MYSTI_RS05675	1274	1270	1880	1035	1858	2140	1411	1479	1919	2470	1971	2086	1767
MYSTI_RS05680	1592	1492	2334	1699	1282	1069	740	792	1006	1537	991	1265	849
MYSTI_RS05685	220	198	58	30	20	36	19	6	0	23	32	49	744
MYSTI_RS05690	54	29	574	347	1055	1989	1454	2204	1858	1638	1994	2493	1134
MYSTI_RS05695	55	29	16	16	19	86	112	69	61	52	83	78	1038
MYSTI_RS05700	234	276	1497	1102	2050	1463	988	1212	1096	1889	1014	499	237
MYSTI_RS05705	5635	4524	2206	1718	682	1619	997	1883	1466	1263	1239	2368	1389
MYSTI_RS05710	142	175	65	45	70	30	84	58	16	75	10	85	1311
MYSTI_RS05715	171	137	2852	1541	1100	913	580	478	368	1291	359	757	789
MYSTI_RS05720	1279	870	236	235	422	496	443	494	638	400	566	568	291
MYSTI_RS05725	1665	1597	991	676	1441	1446	1010	1071	996	1426	823	946	2730
MYSTI_RS05730	548	492	439	271	392	483	431	674	452	559	669	489	813
MYSTI_RS05735	27	27	8	5	3	5	14	0	15	5	0	5	771
MYSTI_RS05740	960	930	1620	1048	545	1763	937	1862	912	1001	630	1272	516
MYSTI_RS05745	276	263	154	117	141	160	39	53	112	215	77	188	612
MYSTI_RS05750	1360	1187	1463	1045	644	480	462	434	347	757	638	723	807
MYSTI_RS05760	2506	2180	580	414	240	298	152	322	327	305	99	177	510
MYSTI_RS05765	5421	4235	1065	753	187	319	301	240	156	239	219	441	1527
MYSTI_RS05770	332	334	2200	1549	324	256	245	183	214	381	140	143	609
MYSTI_RS05775	10570	8154	2965	2069	1506	2815	1625	2151	1965	2140	1263	1865	1563
MYSTI_RS05780	73	54	2550	1515	1357	1809	1339	1338	1507	1737	1587	1323	711
MYSTI_RS05785	23	29	18	16	92	48	52	60	8	54	112	0	1161
MYSTI_RS05790	971	889	481	427	610	562	620	419	418	799	520	336	1389
MYSTI_RS05795	135	145	715	564	1842	579	1018	1077	1132	1459	1139	799	417
MYSTI_RS05800	1647	1478	856	681	463	719	519	532	561	579	380	455	3081
MYSTI_RS05805	19	29	163	88	291	201	257	389	722	241	520	465	804
MYSTI_RS05810	71	68	5200	3946	501	1795	1660	3312	2749	666	2257	1941	999
MYSTI_RS05815	369	259	682	580	186	369	444	593	518	168	382	444	1392
MYSTI_RS05820	498	399	202	162	167	145	123	85	88	198	207	123	1383
MYSTI_RS05825	309	309	111	60	136	167	84	149	78	201	132	205	1542
MYSTI_RS05835	624	633	1718	1257	938	1004	604	719	475	1307	419	454	795
MYSTI_RS05840	25	26	8	13	13	9	14	13	0	40	0	14	267
MYSTI_RS05845	478	349	98	73	339	228	95	182	46	384	259	136	735
MYSTI_RS05850	45	29	23	27	407	259	148	279	132	758	404	768	516
MYSTI_RS05855	282	295	259	177	8670	10073	2613	7257	2531	10050	5940	14982	489
MYSTI_RS05860	92	124	72	46	153	221	191	311	324	401	777	942	1059
MYSTI_RS05865	581	448	1876	918	959	990	746	1039	940	1208	979	1247	534
MYSTI_RS05870	120	92	44	37	58	6	31	10	36	57	7	30	1137
MYSTI_RS05875	1857	1413	221	177	123	188	70	213	88	203	50	108	867
MYSTI_RS05880	36	40	247	110	266	444	326	626	393	422	730	820	372
MYSTI_RS05885	5695	4612	68	51	36	66	61	45	45	88	19	72	897
MYSTI_RS05890	25	18	6	5	5	31	23	6	36	9	0	0	870
MYSTI_RS05895	1346	1192	2770	1813	3580	3932	3374	3228	3508	4644	2961	3499	2601
MYSTI_RS05900	2362	2463	1234	867	2377	2385	1983	1607	1603	3451	1079	794	2301
MYSTI_RS05905	343	364	139	105	217	317	200	242	313	339	199	122	1206
MYSTI_RS05910	562	433	293	193	138	231	175	183	191	235	24	151	813
MYSTI_RS05915	270	277	221	142	219	200	114	150	164	320	25	31	1545
MYSTI_RS05920	587	572	352	303	259	263	197	372	218	325	220	209	804
MYSTI_RS05925	1090	1131	761	617	570	481	274	509	398	907	384	295	1569
MYSTI_RS05930	1024	953	1452	1009	1221	1139	783	648	571	1569	915	589	1050
MYSTI_RS05935	396	400	792	568	594	497	320	214	341	758	165	234	849
MYSTI_RS05940	11	11	18	15	35	18	25	4	42	13	2	0	189
MYSTI_RS05945	545	481	9739	6460	2562	2181	2323	2849	2606	2767	2447	2447	801
MYSTI_RS05950	784	838	19941	14060	10075	6805	7827	9142	9343	10830	5964	4484	1551
MYSTI_RS05955	433	347	9232	6308	2598	1858	1679	2692	2385	3250	2170	1833	1065
MYSTI_RS05960	12	8	117	131	72	49	24	26	44	90	0	25	180
MYSTI_RS05965	2119	1967	2522	1764	1084	1323	935	1276	1016	1071	1112	794	1245
MYSTI_RS05970	64	41	20	12	118	114	30	173	88	136	12	117	516
MYSTI_RS05975	900	620	328	360	1382	1771	774	1217	1135	2138	594	1589	1437
MYSTI_RS05980	280	262	96	73	643	591	392	698	534	778	443	332	762
MYSTI_RS05985	589	488	197	142	650	568	393	591	481	836	344	868	1329
MYSTI_RS05990	598	541	190	149	772	692	570	658	637	909	787	889	1224
MYSTI_RS05995	797	746	216	145	1231	1212	940	1398	1165	1961	1521	588	462
MYSTI_RS06000	422	374	144	109	359	313	245	374	307	656	553	345	543
MYSTI_RS06005	22	8	298	178	630	330	158	165	58	464	194	100	705
MYSTI_RS06010	296	262	144	87	33	97	71	76	104	77	73	26	1125
MYSTI_RS06015	160	142	150	71	121	228	39	138	30	159	1	80	390
MYSTI_RS06030	64	51	25	19	6	21	1	11	31	45	26	12	627
MYSTI_RS06035	523	424	2353	1561	813	780	914	2330	3544	640	3165	3298	2241
MYSTI_RS06040	1361	1200	1922	1223	1418	453	522	428	555	681	357	233	1095
MYSTI_RS06045	2950	2748	1785	1338	304	304	296	230	290	437	357	485	3777
MYSTI_RS06050	3396	3522	2405	2063	2026	3149	2498	2679	3048	2974	4044	4126	1860
MYSTI_RS06055	571	500	1181	1097	497	363	695	855	1348	428	2233	1581	591
MYSTI_RS06060	5876	3973	674	435	902	1067	623	665	970	775	264	394	261
MYSTI_RS06065	471	494	428	403	388	483	384	467	278	390	653	722	453
MYSTI_RS06070	809	819	315	243	243	539	572	341	236	453	365	249	1434
MYSTI_RS06075	1332	1215	552	401	683	836	704	681	737	822	626	396	1344
MYSTI_RS06080	948	937	509	306	379	275	361	383	416	518	241	231	1236
MYSTI_RS06085	715	614	240	199	529	561	390	699	656	547	971	738	1848
MYSTI_RS06090	240	186	322	248	254	200	294	169	103	294	108	134	414
MYSTI_RS06095	868	677	1373	988	1042	838	918	635	978	1088	419	559	747
MYSTI_RS06100	2608	2061	4371	2676	929	1042	666	788	632	900	473	770	708
MYSTI_RS06105	382	369	552	350	533	632	448	430	533	728	389	362	906
MYSTI_RS06110	124	118	95	84	78	82	46	65	86	168	8	23	1092
MYSTI_RS06115	96	95	73	53	80	70	68	36	34	116	235	75	1223
MYSTI_RS06120	557	594	126	106	50	26	18	7	3	40	100	44	357
MYSTI_RS06125	2621	2670	809	726	250	297	211	230	273	365	150	409	1896
MYSTI_RS06130	1859	1457	760	527	113	164	89	117	58	157	37	3	228
MYSTI_RS06135	1873	1713	468	353	214	194	124	101	100	280	6	244	1497
MYSTI_RS06140	675	592	99	112	112	86	92	89	41	154	93	106	1641
MYSTI_RS06145	87	79	25	14	31	53	4	16	19	19	94	2	2358
MYSTI_RS06150	91	75	147	75	23	6	4	22	15	33	43	8	1158
MYSTI_RS06160	157	172	36	28	59	90	13	51	58	56	5	34	609
MYSTI_RS06165	359	345	86	52	39	123	70	96	56	73	153	144	2460
MYSTI_RS06170	25	16	21	9	19	0	31	0	0	16	0	0	390
MYSTI_RS06175	5157	4529	776	698	150	449	172	356	189	151	149	198	477
MYSTI_RS06180	88	65	17	11	6	13	1	2	28	44	0	11	1353
MYSTI_RS06185	238	243	61	59	59	36	81	94	121	61	59	53	1215
MYSTI_RS06190	155	159	49	66	17	53	20	52	41	68	78	42	1149
MYSTI_RS06195	1106	916	1179	767	2180	2726	1967	2072	2045	2695	1692	1635	2178
MYSTI_RS06200	283	209	479	297	1485	1656	1903	1427	1416	1541	1232	1041	1209
MYSTI_RS06205	5035	4715	5735	4266	1584	1562	1201	1243	1331	2079	1518	1549	3660
MYSTI_RS06210	199	214	212	170	297	439	441	1040	1022	399	1121	697	975
MYSTI_RS06215	182	204	128	83	120	53	45	68	102	165	13	135	1782
MYSTI_RS06220	490	421	979	708	1212	651	629	689	790	1597	573	709	741
MYSTI_RS06225	3636	3451	1371	1196	98	51	141	54	70	211	8	180	2706
MYSTI_RS06230	2437	2125	1716	1295	369	133	107	106	56	410	21	282	1278
MYSTI_RS06235	139	145	20	22	15	23	2	15	0	11	24	48	702
MYSTI_RS06240	2661	2057	721	414	306	270	181	251	281	359	183	356	1542
MYSTI_RS06245	384	354	174	149	205	336	178	344	210	216	289	557	1149
MYSTI_RS06250	663	572	296	250	310	200	199	111	392	249	230	238	465
MYSTI_RS06255	585	466	391	253	384	259	249	322	237	310	423	506	390
MYSTI_RS06260	1103	1025	597	418	229	415	237	277	387	377	278	401	321
MYSTI_RS06265	254	253	187	141	215	266	235	262	185	373	275	455	1068
MYSTI_RS06270	175	149	176	113	134	102	62	100	61	182	169	125	540
MYSTI_RS06275	916	944	2396	1982	5342	6168	6472	5034	5832	5112	3813	3580	1047
MYSTI_RS06280	868	762	426	278	131	271	209	189	177	275	419	122	1407
MYSTI_RS06285	335	257	72	34	31	61	10	32	53	22	187	154	582
MYSTI_RS06290	53	56	465	260	2162	6397	4199	4494	3340	2360	3123	2835	777
MYSTI_RS06295	22	15	1266	675	2811	4978	4893	4806	4960	3393	7478	3386	1791
MYSTI_RS06300	119	92	45	33	48	137	173	98	211	95	147	177	1479
MYSTI_RS06305	9328	7906	29442	18876	1981	1959	2253	3759	3757	2318	3835	2501	1323
MYSTI_RS06310	11	10	15	4	22	40	27	52	0	43	2	1	270
MYSTI_RS06315	18	15	5	4	3	3	11	0	11	14	0	0	636
MYSTI_RS06320	121	175	58	49	133	140	73	138	85	217	23	89	969
MYSTI_RS06325	1239	1090	789	580	1587	1224	848	778	558	1938	1141	1074	612
MYSTI_RS06330	2769	2689	4765	3252	2900	2927	2054	1718	1266	3715	1967	1887	678
MYSTI_RS06335	2714	2836	1772	1409	537	271	255	199	209	438	333	357	699
MYSTI_RS06340	1614	1460	965	883	312	331	276	185	91	487	325	429	597
MYSTI_RS06345	74	52	639	240	650	637	500	525	820	621	937	519	411
MYSTI_RS06350	27	38	335	197	165	100	115	56	175	123	50	54	423
MYSTI_RS06355	463	532	355	340	279	415	307	259	254	216	211	197	1362
MYSTI_RS06360	2571	2151	1117	1017	447	612	421	715	499	596	464	838	1035
MYSTI_RS06365	436	419	151	143	222	185	197	110	248	257	102	82	1212
MYSTI_RS06370	149	140	80	43	35	6	18	5	23	36	4	0	678
MYSTI_RS06375	248	235	96	95	0	3	2	0	0	25	24	0	279
MYSTI_RS06380	93	107	38	23	9	8	9	21	20	1	23	102	1170
MYSTI_RS06385	3451	3561	3506	2374	1241	1625	843	953	820	1474	786	634	1434
MYSTI_RS06390	2529	2465	2005	1529	605	744	452	492	605	800	702	859	819
MYSTI_RS06395	55857	48894	10555	9832	4170	7406	5116	7348	5276	4899	5181	6729	1794
MYSTI_RS06400	88	65	204	226	591	646	405	436	214	653	349	473	1788
MYSTI_RS06410	177	160	98	62	80	137	83	148	65	113	109	189	837
MYSTI_RS06415	42	33	24	13	18	15	3	0	23	30	0	17	750
MYSTI_RS06420	681	561	294	215	152	110	76	157	108	134	108	0	1839
MYSTI_RS06425	8	3	6	9	3	7	8	2	17	5	3	32	942
MYSTI_RS06430	50	50	40	28	49	34	35	24	96	48	27	54	948
MYSTI_RS06435	105	91	26	13	13	12	34	50	75	15	23	23	855
MYSTI_RS06440	217	187	1451	835	2214	2553	1740	2561	1868	3552	1573	3991	384
MYSTI_RS06445	423	392	234	151	280	226	219	170	178	262	184	330	1083
MYSTI_RS06450	6	4	0	3	0	9	1	5	4	17	9	22	1491
MYSTI_RS06455	706	627	198	149	697	397	605	605	292	626	582	603	1431
MYSTI_RS06460	1780	1721	8172	5663	6216	6203	4259	4674	4379	7635	5267	4253	804
MYSTI_RS06465	148	111	256	198	331	294	214	286	121	314	388	252	789
MYSTI_RS06470	162	152	400	399	637	480	401	266	353	665	366	342	1056
MYSTI_RS06475	517	548	238	173	150	106	93	144	93	161	106	192	1380
MYSTI_RS06480	44	41	239	192	323	210	240	202	180	309	199	148	690
MYSTI_RS06485	409	336	221	136	119	176	95	117	158	159	290	203	585
MYSTI_RS06490	582	534	149	101	108	175	53	119	153	158	72	91	1434
MYSTI_RS06495	1479	1481	894	647	760	540	318	344	323	904	457	290	918
MYSTI_RS06500	57	47	28	22	74	67	40	31	42	88	93	81	486
MYSTI_RS06505	325	309	309	235	425	725	417	438	359	581	457	562	1341
MYSTI_RS06510	447	386	230	177	365	487	362	378	310	418	167	312	777
MYSTI_RS06515	345	295	368	201	69	144	70	75	194	204	2	61	1560
MYSTI_RS06520	1703	1474	989	751	406	562	231	238	498	537	322	344	1032
MYSTI_RS06525	43	36	16	8	11	2	1	6	40	12	0	24	933
MYSTI_RS06530	2	2	3	2	0	0	0	13	0	0	0	0	960
MYSTI_RS06535	15	9	3	6	0	0	0	11	0	0	0	0	1515
MYSTI_RS06540	44	27	13	8	12	12	24	0	9	21	25	8	2382
MYSTI_RS06545	206	177	32	23	44	29	51	46	38	27	35	0	858
MYSTI_RS06555	243	269	206	144	233	293	214	339	197	539	261	180	699
MYSTI_RS06560	564	537	5117	3162	8100	7078	5070	5370	4425	9642	5020	3807	900
MYSTI_RS06565	119	125	266	131	751	591	538	430	332	652	750	678	639
MYSTI_RS06570	1676	1233	77	32	0	5	1	1	57	25	35	2	180
MYSTI_RS06575	728	1021	1	0	0	5	1	1	11	0	0	21	2100
MYSTI_RS06580	473	736	1	3	0	0	0	0	0	0	0	0	639
MYSTI_RS06585	670	1087	14	7	0	0	0	6	0	8	62	3	1128
MYSTI_RS06590	480	894	11	3	0	2	0	20	0	0	7	2	897
MYSTI_RS06595	501	879	9	9	3	4	0	1	0	5	0	0	1104
MYSTI_RS06600	2808	4944	218	103	917	326	174	246	339	904	458	1103	804
MYSTI_RS06605	136	178	59	38	35	34	41	34	69	62	46	4	786
MYSTI_RS06610	4214	3613	1548	1028	821	674	526	702	622	751	403	448	1920
MYSTI_RS06615	1796	1774	581	468	468	393	286	479	361	574	355	220	639
MYSTI_RS06620	279	279	95	65	103	110	49	76	124	76	92	48	534
MYSTI_RS06625	6896	5925	1912	1478	1362	1235	976	1277	1473	1332	728	998	3273
MYSTI_RS06630	2361	1974	638	513	240	221	222	197	217	235	126	162	1614
MYSTI_RS06635	546	437	138	115	51	60	34	56	9	41	196	92	636
MYSTI_RS06640	1052	1178	445	259	235	259	157	200	277	216	196	136	2202
MYSTI_RS06645	422	334	165	136	94	57	44	26	49	73	61	64	399
MYSTI_RS06650	269	282	236	184	259	251	148	152	125	308	114	116	2538
MYSTI_RS06655	1646	1453	802	565	600	661	628	758	548	675	564	411	1599
MYSTI_RS06660	1627	1597	3473	2084	1375	1069	885	995	846	987	1464	686	1332
MYSTI_RS06665	1157	1038	1112	700	659	629	314	585	830	655	379	447	1992
MYSTI_RS06670	740	632	431	316	243	285	139	95	221	318	99	182	1749
MYSTI_RS06675	2719	2304	1656	1229	1205	957	716	991	1081	1209	706	701	2415
MYSTI_RS06680	5474	4379	2670	1797	1615	1219	966	1028	615	1496	540	764	453
MYSTI_RS06685	341	293	133	105	58	105	125	24	65	126	25	28	510
MYSTI_RS06690	178	153	111	81	71	69	88	60	38	89	108	72	1671
MYSTI_RS06695	139	142	91	64	99	76	37	36	39	46	0	1	660
MYSTI_RS06700	3783	3426	2565	1519	1105	815	507	688	544	1219	362	374	1362
MYSTI_RS06705	208	161	149	118	63	25	28	10	26	49	17	92	555
MYSTI_RS06710	660	608	5639	4252	3443	2470	2186	2231	2315	3411	1428	2088	645
MYSTI_RS06715	28	16	42	27	33	45	45	96	30	50	33	50	831
MYSTI_RS06720	358	363	149	103	148	130	88	44	137	84	231	99	1365
MYSTI_RS06725	1667	1725	742	538	215	282	138	155	225	239	158	170	2688
MYSTI_RS06730	41	41	153	89	37	2200	1201	2869	1883	42	3217	2809	1572
MYSTI_RS06735	119	83	115	89	76	110	50	56	50	94	169	186	699
MYSTI_RS06740	203	200	102	71	95	124	61	216	34	263	111	63	693
MYSTI_RS06745	725	772	172	121	211	235	164	169	121	288	403	324	1662
MYSTI_RS06750	1047	1077	2594	1557	2898	3506	2422	2545	2337	3702	2905	1939	1983
MYSTI_RS06755	235	199	80	59	52	105	47	23	97	117	120	58	585
MYSTI_RS06760	133	156	131	99	206	199	102	92	238	245	128	356	678
MYSTI_RS06765	559	542	564	372	355	450	247	313	143	530	83	491	1002
MYSTI_RS06770	243	291	137	104	439	323	223	258	207	406	258	321	1173
MYSTI_RS06775	532	476	91	75	175	146	75	264	168	110	76	127	1071
MYSTI_RS06780	1202	1164	234	230	137	115	135	140	261	270	106	10	858
MYSTI_RS06785	738	699	212	211	153	168	140	133	69	123	50	67	780
MYSTI_RS06790	241	191	64	52	71	34	48	65	117	28	35	9	999
MYSTI_RS06795	236	222	39	40	23	41	13	26	73	67	1	26	1041
MYSTI_RS06800	173	132	32	29	19	13	4	62	26	41	43	52	843
MYSTI_RS06805	232	225	39	47	71	80	30	56	18	100	98	58	1038
MYSTI_RS06810	549	563	74	71	46	95	17	33	18	64	16	101	810
MYSTI_RS06815	1187	1253	687	581	494	515	414	481	519	1004	282	230	1686
MYSTI_RS06820	138	124	59	48	50	28	37	26	44	55	7	16	267
MYSTI_RS06825	2383	2133	851	784	841	727	571	925	854	852	545	592	11283
MYSTI_RS06830	251	231	102	89	80	64	57	129	66	133	71	97	3744
MYSTI_RS06835	889	866	417	234	358	340	225	294	269	408	241	603	441
MYSTI_RS06840	1778	1529	2400	1631	2310	1761	1551	1558	1700	3336	1846	2212	1692
MYSTI_RS06845	255	233	147	117	147	140	152	107	142	219	106	167	1137
MYSTI_RS06850	4142	3254	7356	4386	7054	7623	6995	6294	5560	8392	6295	8792	468
MYSTI_RS06855	2455	2069	671	667	394	824	380	811	400	425	516	1264	1026
MYSTI_RS06860	432	329	142	145	59	71	45	94	99	76	143	118	930
MYSTI_RS06865	3039	3218	1468	1058	1294	1120	1045	833	782	1558	728	1530	1596
MYSTI_RS06870	26	27	33	46	321	184	124	152	208	385	275	182	1509
MYSTI_RS06875	22342	19155	21170	12790	13566	14865	12877	19969	22117	15452	26410	18677	2730
MYSTI_RS06880	807	623	488	280	136	288	197	168	53	139	143	99	423
MYSTI_RS06885	585	480	436	331	84	277	195	146	104	59	76	100	606
MYSTI_RS06890	469	386	317	272	22	140	141	114	91	84	126	61	1047
MYSTI_RS06895	492	435	283	234	30	85	58	10	30	48	42	66	585
MYSTI_RS06900	4775	3686	2655	1770	694	1797	886	1153	810	676	443	1093	4224
MYSTI_RS06905	175	126	115	67	91	170	28	46	59	90	142	266	375
MYSTI_RS06910	160	157	914	469	376	745	481	861	674	501	628	413	540
MYSTI_RS06915	337	309	1300	716	705	1024	780	1156	1172	966	1330	814	696
MYSTI_RS06920	483	372	783	433	892	875	414	471	618	1138	794	968	705
MYSTI_RS06925	132	131	546	299	299	266	257	282	115	371	619	371	1218
MYSTI_RS06930	91	59	79	44	71	98	42	69	71	99	22	159	1656
MYSTI_RS06935	113	100	116	78	216	176	182	196	220	317	122	158	819
MYSTI_RS06940	106	102	653	441	2484	3036	2108	2499	1753	3503	1691	2352	378
MYSTI_RS06945	306	316	451	470	505	588	407	410	296	533	493	486	231
MYSTI_RS06950	32154	37401	55224	44103	138322	59837	74163	39566	60100	95064	45704	39213	279
MYSTI_RS06955	208	193	121	116	508	446	240	346	285	482	411	332	2049
MYSTI_RS06960	192	164	138	108	357	244	194	206	231	424	173	252	783
MYSTI_RS06965	2720	2423	2137	1255	835	1118	705	1172	904	1166	1467	1064	1803
MYSTI_RS06970	5073	4918	7028	5258	5709	7362	6243	8327	6732	7362	5051	4688	1398
MYSTI_RS06975	8487	7202	18212	11296	12901	16604	13343	16556	15478	15034	18847	15385	1836
MYSTI_RS06980	688	654	317	253	333	376	196	249	204	433	180	227	774
MYSTI_RS06985	7723	6649	8160	6818	3103	3756	3200	2742	2132	3720	1416	1783	1089
MYSTI_RS06990	14793	13586	10505	6224	2174	2853	2313	2701	2687	3082	2348	3238	2154
MYSTI_RS06995	217	191	123	77	100	84	120	88	74	127	112	124	534
MYSTI_RS07000	4171	3689	3941	2627	2317	2622	1718	2043	2090	3060	2683	2052	2370
MYSTI_RS07005	581	566	289	248	254	186	134	163	107	355	122	213	1119
MYSTI_RS07010	1111	1076	911	631	879	792	641	796	434	866	497	373	1857
MYSTI_RS07015	4125	3432	1942	1300	623	920	1020	1264	1360	597	762	1077	843
MYSTI_RS07020	689	663	1531	918	3541	2665	2791	1646	2162	3569	1509	1526	1389
MYSTI_RS07025	17	19	52	34	130	235	203	272	249	102	251	266	690
MYSTI_RS07030	6	6	6	6	80	54	59	172	126	87	355	225	2121
MYSTI_RS07035	1576	1511	10156	8171	2974	3169	2340	2534	2602	3815	2067	2455	1596
MYSTI_RS07040	335	367	355	259	666	638	643	504	562	693	532	668	558
MYSTI_RS07045	417	444	297	254	230	274	208	198	237	221	188	106	936
MYSTI_RS07050	842	823	458	363	280	235	184	119	322	346	140	185	909
MYSTI_RS07055	1167	976	459	366	516	445	387	524	387	535	424	594	1317
MYSTI_RS07060	1129	877	1518	740	885	826	640	646	409	1276	651	709	906
MYSTI_RS07065	12	19	8	11	46	44	80	92	42	64	10	26	294
MYSTI_RS07070	937	877	1056	740	394	472	260	335	328	566	450	540	1098
MYSTI_RS07075	8	8	12	5	5	20	2	0	24	7	10	0	1050
MYSTI_RS07080	5	4	2	1	0	0	0	0	0	8	9	0	471
MYSTI_RS07085	526	432	247	162	99	119	115	57	71	137	196	78	1119
MYSTI_RS07090	2483	2417	2442	1530	672	901	539	462	489	881	327	575	885
MYSTI_RS07095	747	668	534	400	608	413	423	277	288	668	308	197	1293
MYSTI_RS07100	55	46	142	313	422	297	136	239	130	315	402	137	984
MYSTI_RS07105	1544	1333	9930	6458	4240	2857	2650	2315	2705	4596	3465	2151	744
MYSTI_RS07110	1430	1302	1112	802	766	722	682	719	713	1115	1467	1281	1824
MYSTI_RS07115	1548	1349	962	711	163	224	117	31	123	230	103	94	762
MYSTI_RS07120	150	131	47	33	30	27	27	52	65	32	59	3	1182
MYSTI_RS07125	2977	2267	1390	1227	429	904	635	747	611	751	928	809	879
MYSTI_RS07130	298	246	259	202	633	1102	917	830	771	830	1054	1125	1038
MYSTI_RS07135	53	47	24	35	147	219	124	179	234	107	214	255	519
MYSTI_RS07140	6520	5885	12340	8553	4188	3550	2540	2019	2501	4692	1963	2133	336
MYSTI_RS07145	537	422	126	71	79	201	102	281	200	158	127	155	1521
MYSTI_RS07150	131	138	70	33	87	175	142	281	249	91	148	394	930
MYSTI_RS07165	1329	1366	562	454	431	387	319	339	418	475	267	293	852
MYSTI_RS07170	9193	7811	5751	3562	2580	3526	2295	3962	3312	3730	2494	2734	903
MYSTI_RS07175	2402	2008	1964	1374	1277	1557	947	1231	1474	1816	1236	1622	756
MYSTI_RS07180	685	500	4851	3353	958	1028	983	1067	1068	1404	775	730	618
MYSTI_RS07185	1279	1022	561	436	142	132	72	105	113	152	219	113	627
MYSTI_RS07195	41	48	10	9	0	0	13	0	32	22	13	42	408
MYSTI_RS07200	1726	1841	1000	944	776	439	349	341	238	807	283	195	2394
MYSTI_RS07205	78	96	22	25	27	36	25	21	0	32	1	40	204
MYSTI_RS07215	1604	1404	608	332	290	207	151	245	282	285	211	230	528
MYSTI_RS07220	576	576	258	151	88	253	89	107	65	131	140	237	714
MYSTI_RS07225	1016	885	229	192	20	53	35	75	1	57	29	8	1026
MYSTI_RS07230	332	329	213	143	573	394	311	308	372	587	465	188	978
MYSTI_RS07235	11024	9898	24012	13189	5667	6008	3674	3780	2375	7217	1720	2899	270
MYSTI_RS07240	93	118	167	136	147	155	128	140	95	191	72	73	1761
MYSTI_RS07245	327	323	216	168	116	147	142	194	142	191	105	154	1110
MYSTI_RS07250	878	859	1246	1000	534	556	358	431	505	879	588	428	858
MYSTI_RS07255	663	653	283	213	299	285	325	299	254	345	87	238	1263
MYSTI_RS07260	545	478	154	98	32	84	58	61	6	147	153	65	1443
MYSTI_RS07265	203	196	278	142	257	316	203	206	154	513	17	239	510
MYSTI_RS07270	23	26	5	9	18	26	10	26	35	10	39	20	1029
MYSTI_RS07275	1146	1264	2413	1420	3542	3014	1999	1749	1722	4137	1799	2300	1359
MYSTI_RS07280	38	37	7	10	76	24	22	45	55	81	38	1	1689
MYSTI_RS07285	84	80	201	127	340	307	190	312	176	556	517	263	642
MYSTI_RS07290	838	792	721	585	726	575	512	721	775	774	985	1133	624
MYSTI_RS07295	3848	2779	1396	1222	202	259	452	318	447	226	422	517	498
MYSTI_RS07300	35316	28149	13640	11026	2545	2193	3072	2774	3300	1853	3960	3492	414
MYSTI_RS07305	31937	23619	14555	10500	1873	1827	2073	2487	2519	1367	3719	3258	684
MYSTI_RS07310	29561	25673	17016	12653	1892	2497	3158	4112	4551	1648	4834	3886	756
MYSTI_RS07315	110442	96066	65311	43000	15724	20538	13280	12949	11787	16126	5557	6901	3231
MYSTI_RS07320	16620	12755	9489	6136	6604	8026	5614	5191	4851	6127	3161	3990	714
MYSTI_RS07325	2334	2328	1110	877	617	852	683	861	732	1146	944	963	1545
MYSTI_RS07330	7594	6189	13636	8103	3713	4480	3510	3243	3456	4550	3484	3035	912
MYSTI_RS07335	983	1006	2287	1151	994	1416	911	1172	983	1343	973	752	504
MYSTI_RS07340	2076	1470	6300	4282	1610	2498	2031	2568	1749	2593	2151	2513	576
MYSTI_RS07345	229	211	154	108	212	127	124	203	125	272	91	377	432
MYSTI_RS07350	245	180	112	63	92	73	9	102	110	104	76	155	579
MYSTI_RS07355	989	713	182	142	80	214	149	243	157	112	186	294	1242
MYSTI_RS07360	7327	6907	4243	3449	382	406	414	615	615	530	668	667	3186
MYSTI_RS07365	5192	4438	3331	2213	1321	1169	638	803	384	1512	678	759	330
MYSTI_RS07370	545	461	226	128	27	36	56	33	14	50	27	47	288
MYSTI_RS07375	817	702	339	245	160	105	169	127	27	192	159	196	1461
MYSTI_RS07380	1140	1238	670	470	437	673	307	596	472	729	365	515	1440
MYSTI_RS07385	74	65	30	24	60	84	53	30	14	82	51	53	1029
MYSTI_RS07390	770	586	111	51	113	288	81	92	130	165	12	123	963
MYSTI_RS07395	20	22	2000	1355	13787	13060	10655	8966	7095	17261	7793	5705	2154
MYSTI_RS07400	48	34	519	312	1366	2356	1859	5313	4374	1619	6321	6039	348
MYSTI_RS07405	21060	16858	7545	4638	2060	7605	5690	12626	7496	3819	7502	12852	309
MYSTI_RS07410	2456	1566	987	737	360	845	458	1270	673	455	818	1848	273
MYSTI_RS07415	1573	1089	629	362	239	722	435	679	558	363	551	553	1479
MYSTI_RS07420	666	603	326	208	176	530	420	517	452	209	371	335	681
MYSTI_RS07425	882	738	835	584	1294	1283	679	498	487	807	301	488	795
MYSTI_RS07430	142	124	58	40	153	40	102	100	28	89	76	68	1539
MYSTI_RS07435	4591	4032	2644	1503	1516	2975	2643	3088	2672	2261	2714	3001	1425
MYSTI_RS07440	4906	4699	2734	1741	2591	7757	4523	7780	4633	4423	4609	7011	1113
MYSTI_RS07445	2105	1954	980	724	467	901	647	781	789	703	663	1099	498
MYSTI_RS07450	776	693	379	232	362	289	128	188	393	366	363	223	1647
MYSTI_RS07455	776	635	335	190	69	123	62	78	88	90	28	4	1215
MYSTI_RS07460	12	17	14	5	10	0	0	0	0	0	0	0	573
MYSTI_RS07465	6994	5900	3187	2428	640	547	378	493	555	854	431	594	4176
MYSTI_RS07470	1160	1163	431	345	215	220	119	400	246	255	342	290	2820
MYSTI_RS07475	25	18	11	5	6	25	47	420	589	12	1151	869	513
MYSTI_RS07480	180	129	32	25	17	61	4	48	4	10	5	185	543
MYSTI_RS07485	10	24	3	0	0	6	0	29	0	2	0	19	74
MYSTI_RS07490	1	1	0	0	0	0	0	0	0	0	0	0	74
MYSTI_RS07495	0	1	0	0	0	0	15	0	0	0	0	0	73
MYSTI_RS07500	0	0	0	0	0	0	0	0	0	0	0	2	75
MYSTI_RS07505	0	0	0	0	0	0	0	0	0	0	0	4	74
MYSTI_RS07510	1	0	0	0	0	0	13	0	0	0	0	0	72
MYSTI_RS07515	1	6	0	0	0	1	0	0	0	8	0	7	74
MYSTI_RS07520	9	19	2	2	0	0	1	6	0	0	0	21	73
MYSTI_RS07525	57	62	4	5	1	27	25	48	52	8	27	252	86
MYSTI_RS07530	6	4	0	0	5	0	6	0	8	5	0	0	186
MYSTI_RS07535	8	6	3	3	7	6	0	0	0	2	1	0	189
MYSTI_RS07540	557	642	262	173	360	364	205	166	132	679	116	151	1386
MYSTI_RS07545	0	0	0	1	0	0	0	0	0	0	0	0	1425
MYSTI_RS07550	4	2	3	1	0	0	0	7	0	0	0	0	390
MYSTI_RS07555	0	0	0	0	0	0	0	0	0	0	0	0	1458
MYSTI_RS07560	1162	1227	704	525	489	352	175	132	214	569	170	64	987
MYSTI_RS07565	6333	7360	6068	4653	3045	1583	1043	881	1226	3252	885	940	1026
MYSTI_RS07570	2	2	0	0	2	0	0	0	0	0	0	4	86
MYSTI_RS07575	14	16	34	16	2	9	1	5	0	0	0	22	417
MYSTI_RS07585	980	1029	888	776	731	492	224	343	520	895	480	137	1074
MYSTI_RS07590	528	562	393	284	113	91	26	56	52	117	148	45	1002
MYSTI_RS07595	1	3	1	1	0	0	0	0	0	5	0	0	237
MYSTI_RS07600	9	3	2	2	2	0	0	0	0	0	0	0	1572
MYSTI_RS07605	12	13	1	3	0	16	8	0	0	5	0	0	783
MYSTI_RS07610	320	296	64	38	78	27	32	45	69	96	37	51	750
MYSTI_RS07615	472	479	156	119	190	72	97	130	53	213	66	52	1194
MYSTI_RS07620	27	22	13	7	0	3	1	0	15	7	0	0	741
MYSTI_RS07625	1401	1259	1509	990	183	220	155	199	263	283	96	245	948
MYSTI_RS07630	0	0	0	0	0	0	0	0	0	0	0	0	1083
MYSTI_RS07635	0	1	0	0	0	0	0	0	0	0	0	0	72
MYSTI_RS07640	0	1	1	0	0	0	0	1	0	0	0	20	71
MYSTI_RS07645	2	3	0	1	0	0	0	0	0	0	0	0	71
MYSTI_RS07650	4	2	1	0	0	0	0	0	0	12	0	48	71
MYSTI_RS07655	5	2	2	1	0	0	0	0	0	0	0	1	86
MYSTI_RS07660	165	133	217	158	87	33	25	11	14	109	2	87	315
MYSTI_RS07665	33	23	9	3	0	2	0	0	0	3	5	0	591
MYSTI_RS07670	32	39	19	5	9	0	0	4	26	5	0	30	822
MYSTI_RS07675	298	252	115	81	82	57	53	34	67	142	23	9	1875
MYSTI_RS07690	86	61	502	230	100	130	41	35	19	85	100	106	507
MYSTI_RS07695	138	121	100	50	30	23	4	0	7	18	1	10	630
MYSTI_RS07700	23	30	89	45	7	18	29	22	0	63	12	24	1368
MYSTI_RS07705	8	7	8	7	6	10	0	0	0	7	0	0	321
MYSTI_RS07710	0	0	0	0	0	0	0	0	0	0	0	0	264
MYSTI_RS07715	178	203	90	54	60	12	8	7	43	27	44	7	1485
MYSTI_RS07720	0	0	0	0	0	1	0	18	0	0	0	2	297
MYSTI_RS07725	486	426	118	68	47	94	1	8	12	89	0	5	723
MYSTI_RS07730	1042	1082	600	553	1551	978	946	1028	1014	1422	1153	1362	1308
MYSTI_RS07735	178	123	149	90	38	38	27	53	87	43	11	61	2601
MYSTI_RS07740	23	26	20	8	20	7	12	1	18	3	4	8	1533
MYSTI_RS07745	16	9	7	6	0	13	0	0	0	1	0	0	777
MYSTI_RS07750	6	7	19	7	23	38	1	1	76	46	0	33	1110
MYSTI_RS07755	6	3	12	2	0	6	1	0	0	0	0	11	1986
MYSTI_RS07760	57	41	75	35	2	13	17	49	6	11	0	47	1188
MYSTI_RS07765	842	886	728	505	1276	1070	1193	984	1165	1635	876	1003	2826
MYSTI_RS07770	466	500	694	398	48	40	33	98	87	106	5	36	1251
MYSTI_RS07775	0	0	0	0	0	0	0	0	0	0	0	0	74
MYSTI_RS07780	1	0	0	0	0	0	0	0	0	0	0	0	71
MYSTI_RS07785	64	70	39	32	17	13	1	1	1	35	0	26	810
MYSTI_RS07790	20	24	10	5	0	17	0	13	0	6	0	0	927
MYSTI_RS07795	12	8	2	2	4	0	0	0	0	0	0	0	414
MYSTI_RS07800	18	7	5	5	82	68	12	2	40	17	0	79	858
MYSTI_RS07805	155	137	59	39	41	35	4	33	53	45	51	108	1260
MYSTI_RS07810	35	27	19	13	30	6	36	22	14	33	5	34	849
MYSTI_RS07815	330	273	405	210	450	426	241	371	280	619	369	458	561
MYSTI_RS07820	21	8	24	14	19	18	14	0	47	22	26	143	477
MYSTI_RS07825	52	48	98	76	45	47	60	23	55	85	6	32	1173
MYSTI_RS07835	12	11	14	10	15	13	2	12	23	24	1	0	1200
MYSTI_RS07850	3	0	1	2	0	0	0	0	0	0	0	0	237
MYSTI_RS07855	5	3	8	3	1	4	0	0	0	0	0	0	756
MYSTI_RS07860	4	5	7	10	0	0	10	0	0	0	0	4	1011
MYSTI_RS07865	16	15	25	8	27	17	22	0	0	24	0	0	1377
MYSTI_RS07875	284	246	76	46	0	31	0	17	27	15	22	1	1392
MYSTI_RS07880	2005	1820	381	265	48	87	91	122	169	119	63	212	1782
MYSTI_RS07885	14	10	22	14	36	29	7	0	39	37	26	82	195
MYSTI_RS07890	30	14	55	30	36	25	78	157	156	136	82	83	192
MYSTI_RS07895	126	130	276	204	122	76	13	102	94	133	176	132	684
MYSTI_RS07900	105	79	73	65	185	140	70	120	73	162	272	359	288
MYSTI_RS07905	20	11	12	5	36	8	24	20	42	22	46	42	840
MYSTI_RS07910	12	14	3	2	0	2	0	8	0	5	0	0	747
MYSTI_RS07915	39	24	18	14	0	6	18	0	0	13	0	0	930
MYSTI_RS07920	1730	1635	1356	976	83	55	95	36	103	161	26	127	1983
MYSTI_RS07925	142	149	62	40	10	0	19	1	10	27	85	32	369
MYSTI_RS07930	445	352	22	20	2	14	0	21	8	0	0	1	306
MYSTI_RS07935	103	112	189	110	124	99	111	134	51	211	32	121	1836
MYSTI_RS07940	2626	2464	58309	37823	2705	1796	2223	7355	7815	3177	12388	12723	768
MYSTI_RS07945	30	26	111	68	7	19	75	56	82	19	87	7	1467
MYSTI_RS07950	633	467	915	700	393	417	368	358	249	433	388	251	1449
MYSTI_RS07955	992	802	410	224	149	502	160	539	267	289	452	340	684
MYSTI_RS07960	4	5	11	11	21	9	2	13	35	2	0	29	981
MYSTI_RS07965	132	110	42	30	59	60	10	39	71	30	35	0	918
MYSTI_RS07970	8	6	5	5	12	28	0	10	26	23	91	44	291
MYSTI_RS07975	22	15	15	10	27	33	7	69	29	49	13	44	189
MYSTI_RS07980	82	85	688	395	317	134	62	91	140	337	116	157	285
MYSTI_RS07990	178	117	156	93	99	51	56	49	34	102	57	86	1014
MYSTI_RS07995	17	15	13	8	6	8	6	0	0	0	0	48	579
MYSTI_RS08000	56	66	47	24	24	8	1	11	11	29	0	21	909
MYSTI_RS08005	64	64	53	48	24	7	7	5	17	8	0	36	654
MYSTI_RS08010	146	147	97	84	66	48	34	66	16	67	48	0	663
MYSTI_RS08015	39	25	48	29	55	34	25	8	68	54	26	32	948
MYSTI_RS08020	6	4	4	4	0	0	0	0	0	10	0	0	1248
MYSTI_RS08025	360	261	83	63	20	51	23	16	48	69	4	10	453
MYSTI_RS08030	15	18	153	98	58	77	139	342	182	38	472	284	582
MYSTI_RS08035	6	7	121	71	22	64	9	116	139	26	345	176	249
MYSTI_RS08040	124	131	27932	19112	11818	12587	13870	19865	22947	10442	33788	25181	1293
MYSTI_RS08045	0	4	110	62	267	440	295	722	466	310	725	436	1104
MYSTI_RS08050	37	18	3456	1932	3057	3646	2926	3788	4390	2927	3581	3220	1359
MYSTI_RS08055	106	84	15603	9065	11500	14956	11685	19038	18181	12635	17276	12397	1035
MYSTI_RS08060	32	29	297	248	451	319	283	530	447	515	370	300	702
MYSTI_RS08065	3	7	49	40	36	77	34	64	54	108	174	80	495
MYSTI_RS08070	5	2	1	1	1	0	15	3	0	1	0	0	417
MYSTI_RS08075	61	55	15	10	8	1	9	13	23	7	0	0	975
MYSTI_RS08080	411	339	87	56	29	36	39	69	6	33	45	61	1764
MYSTI_RS08085	67	72	33	16	36	98	18	52	91	73	76	482	708
MYSTI_RS08090	1410	1300	1176	672	739	879	631	695	359	966	660	812	672
MYSTI_RS08095	1256	926	1986	1058	629	687	500	839	618	727	581	652	1188
MYSTI_RS08100	483	444	614	537	516	472	409	526	485	714	614	808	1167
MYSTI_RS08105	891	906	1036	661	824	1150	549	1170	912	832	1358	1233	546
MYSTI_RS08110	182	230	248	154	156	189	185	118	269	238	373	436	765
MYSTI_RS08115	78	86	36	26	23	23	5	14	19	30	23	43	489
MYSTI_RS08120	832	730	239	170	171	227	186	239	230	197	221	366	2310
MYSTI_RS08125	143	147	91	63	68	66	48	72	31	90	93	59	1101
MYSTI_RS08130	4719	3305	963	582	215	316	202	162	167	337	263	245	1164
MYSTI_RS08135	881	737	287	198	120	201	51	193	202	109	66	90	780
MYSTI_RS08140	69	56	10	8	1	10	18	4	0	0	0	4	1425
MYSTI_RS08145	305	232	235	162	105	51	21	59	18	86	70	38	468
MYSTI_RS08150	64	45	246	215	370	413	279	267	406	504	442	319	534
MYSTI_RS08155	1078	1007	5278	3374	3327	3251	2478	2555	2306	3529	2522	2494	1230
MYSTI_RS08160	2824	2956	2106	1367	4748	4830	3426	3512	3954	5426	3214	4860	882
MYSTI_RS08165	2015	1956	546	452	398	311	483	422	426	420	406	396	1029
MYSTI_RS08170	5099	4562	1171	900	787	740	574	689	557	625	658	841	4416
MYSTI_RS08175	3460	2777	851	581	397	597	384	651	543	587	275	972	1611
MYSTI_RS08180	593	535	132	98	47	97	53	48	66	56	93	149	666
MYSTI_RS08185	115	103	38	27	26	37	13	19	1	44	0	29	984
MYSTI_RS08190	18923	13896	13827	8712	4294	3439	1820	2005	1879	5490	1598	1747	318
MYSTI_RS08195	566	480	2050	1396	2835	3856	3202	2893	2732	3420	2799	2664	3102
MYSTI_RS08200	2825	2836	2790	1751	5536	7443	4895	5219	4461	6207	5550	4653	2139
MYSTI_RS08205	1767	1390	415	260	412	828	418	796	537	592	774	613	951
MYSTI_RS08210	265	240	42	30	24	52	12	74	55	52	143	131	387
MYSTI_RS08215	428	335	59	58	52	63	60	77	118	125	90	40	1065
MYSTI_RS08220	1747	1641	405	311	99	180	141	164	395	110	21	158	1026
MYSTI_RS08225	85	72	7	9	3	6	0	17	22	5	1	2	972
MYSTI_RS08230	414	423	244	139	125	212	58	109	98	149	152	114	1419
MYSTI_RS08235	725	556	140	75	89	79	34	96	70	94	69	88	930
MYSTI_RS08240	119	72	16	15	18	14	9	0	0	18	4	12	723
MYSTI_RS08245	797	660	140	122	73	86	70	86	47	135	79	73	1872
MYSTI_RS08250	584	475	131	80	100	149	53	101	73	150	191	95	1038
MYSTI_RS08255	48	30	291	182	759	829	533	488	629	981	882	764	942
MYSTI_RS08260	73	62	670	404	466	526	336	452	450	730	843	602	411
MYSTI_RS08265	513	445	4571	2514	7960	9011	6541	5980	5139	10193	5565	5858	2115
MYSTI_RS08270	49	28	546	431	1125	959	824	631	791	1155	956	822	216
MYSTI_RS08275	221	197	80	51	68	57	51	101	140	115	121	181	690
MYSTI_RS08280	25	31	12	5	8	33	7	56	38	38	1	55	546
MYSTI_RS08285	272	247	149	117	161	189	126	128	119	202	268	155	1920
MYSTI_RS08290	5699	4208	1135	890	165	59	66	29	39	213	2	82	783
MYSTI_RS08295	226	251	83	76	126	78	48	72	36	111	14	51	1272
MYSTI_RS08300	792	627	497	357	275	143	128	101	137	173	288	312	1269
MYSTI_RS08305	2261	1784	826	528	927	729	732	690	529	700	803	742	813
MYSTI_RS08310	1011	898	1476	823	4091	4078	3772	3421	3112	4482	2328	4666	477
MYSTI_RS08315	7157	4858	4084	2917	1601	2248	1734	2852	2659	1757	1615	1769	525
MYSTI_RS08320	51383	43711	32317	19941	8770	10885	8999	12143	14602	9611	6963	8255	555
MYSTI_RS08325	708	745	579	396	748	764	533	895	909	925	625	756	1611
MYSTI_RS08330	138	152	87	366	262	72	134	113	90	132	286	149	1350
MYSTI_RS08335	472	373	390	311	297	449	288	662	271	549	755	382	1467
MYSTI_RS08340	140	95	192	95	58	128	127	110	82	113	147	345	741
MYSTI_RS08345	397	343	268	202	105	109	110	156	158	112	93	289	1257
MYSTI_RS08350	78	88	29	15	5	10	5	3	0	32	0	34	480
MYSTI_RS08355	408	432	141	94	25	25	12	26	26	50	81	30	879
MYSTI_RS08360	419	464	109	73	32	28	26	53	10	58	0	52	1287
MYSTI_RS08365	156	155	118	63	59	67	21	25	82	93	45	52	1410
MYSTI_RS08370	271	220	122	94	102	51	36	21	39	112	19	68	1137
MYSTI_RS08375	1463	1284	4832	2793	1451	1139	886	1152	800	1757	939	680	924
MYSTI_RS08380	646	572	1009	655	1103	763	630	707	876	1260	1114	820	846
MYSTI_RS08385	256	271	641	510	624	408	289	370	168	743	431	341	1644
MYSTI_RS08390	1080	977	658	501	327	294	157	106	150	684	193	161	498
MYSTI_RS08395	708	646	1216	816	585	179	304	186	179	603	254	271	789
MYSTI_RS08405	181	154	150	93	104	104	66	27	54	114	53	48	987
MYSTI_RS08410	247	302	32	28	16	35	16	59	12	59	64	26	1365
MYSTI_RS08415	19	30	525	471	11	9	21	26	1	19	4	13	708
MYSTI_RS08420	9	12	190	138	5	17	15	0	1	0	30	4	669
MYSTI_RS08425	1050	1173	6489	5764	189	28	252	76	209	7	516	87	1092
MYSTI_RS08430	15032	15237	105961	74068	15547	2482	13640	7610	6681	323	58176	13838	1152
MYSTI_RS08435	135	152	101	93	113	40	127	139	44	104	218	32	471
MYSTI_RS08440	1439	1155	2905	1914	418	365	487	541	539	389	425	322	1674
MYSTI_RS08445	15	5	62	38	300	556	350	624	445	354	857	930	1173
MYSTI_RS08450	138	121	72	44	15	36	48	3	26	61	76	39	417
MYSTI_RS08455	26	18	8	5	4	1	5	11	16	7	19	53	1251
MYSTI_RS08460	116	125	40	33	41	32	32	1	5	50	6	22	813
MYSTI_RS08465	48	24	10	8	16	0	6	0	38	18	0	0	570
MYSTI_RS08470	20	13	5	4	0	0	6	6	1	9	0	0	825
MYSTI_RS08475	58	48	14	10	16	0	0	0	18	16	55	6	564
MYSTI_RS08480	162	136	40	32	41	14	23	6	40	66	1	65	1452
MYSTI_RS08485	243	209	6889	3973	1980	782	489	580	661	2528	887	608	3519
MYSTI_RS08490	50	44	921	572	329	90	69	136	50	408	15	3	972
MYSTI_RS08495	34	52	507	284	228	82	105	63	97	316	87	35	1245
MYSTI_RS08500	1683	1743	244	193	325	215	147	55	156	490	2	38	1020
MYSTI_RS08505	599	524	233	181	216	124	87	50	76	247	2	77	501
MYSTI_RS08510	822	878	280	185	75	59	93	77	45	143	61	58	946
MYSTI_RS08515	931	986	271	172	156	125	63	210	74	126	32	33	918
MYSTI_RS08520	212	174	56	40	37	27	3	14	15	45	7	46	951
MYSTI_RS08525	178	168	67	53	11	39	19	39	15	31	32	28	1029
MYSTI_RS08530	179	180	81	49	75	40	27	54	67	85	0	74	1473
MYSTI_RS08535	281	309	146	105	41	34	76	52	55	95	137	24	1518
MYSTI_RS08540	681	619	121	77	67	75	7	16	80	112	0	46	2064
MYSTI_RS08545	189	157	48	42	40	30	0	14	10	15	0	0	1314
MYSTI_RS08550	490	516	309	224	271	168	98	107	183	206	13	155	780
MYSTI_RS08555	465	368	426	308	370	203	179	115	70	518	217	82	15594
MYSTI_RS08560	138	127	168	91	36	27	95	24	0	51	25	46	1437
MYSTI_RS08570	200	234	504	455	212	202	212	156	79	308	180	210	996
MYSTI_RS08575	404	363	644	401	292	418	238	252	312	414	400	237	969
MYSTI_RS08580	1267	1242	1602	1022	1107	866	534	730	654	918	428	547	1902
MYSTI_RS08585	354	330	405	341	161	222	120	152	197	247	172	213	1089
MYSTI_RS08590	80	77	28	14	64	34	51	6	61	67	147	29	1302
MYSTI_RS08595	158	138	190	108	147	89	48	75	92	196	74	31	390
MYSTI_RS08600	108	90	34	28	24	40	6	40	64	43	33	21	1284
MYSTI_RS08605	118	99	23	27	29	14	17	1	6	20	6	3	900
MYSTI_RS08610	149	134	394	297	211	243	291	605	710	326	641	673	645
MYSTI_RS08615	867	688	1099	587	240	362	214	224	337	340	397	750	477
MYSTI_RS08620	222	242	83	87	69	93	128	57	13	94	237	42	1533
MYSTI_RS08625	23	37	28	22	24	15	20	0	30	11	1	2	258
MYSTI_RS08630	35905	31664	26982	19318	20680	28808	18512	21884	15007	23644	21019	37078	207
MYSTI_RS08635	8615	7281	9744	6731	10726	11535	13066	13123	10398	12315	14749	17890	183
MYSTI_RS08640	197	238	52	65	47	89	112	106	117	60	199	138	876
MYSTI_RS08645	243	204	88	60	44	39	61	35	76	26	54	80	3600
MYSTI_RS08650	9387	8026	12286	7080	2765	4127	2328	1719	1916	3729	695	1419	1677
MYSTI_RS08655	50	56	52	25	30	42	23	61	70	107	91	27	645
MYSTI_RS08660	139	137	84	86	116	104	89	80	112	146	118	84	2454
MYSTI_RS08665	19	27	14	17	86	46	71	89	107	65	148	59	2655
MYSTI_RS08670	406	352	1546	1008	1881	2290	1651	1400	1572	2282	1661	1462	1062
MYSTI_RS08675	509	468	240	183	163	119	66	52	171	156	28	99	612
MYSTI_RS08680	58	53	25	35	25	10	31	33	10	8	2	0	654
MYSTI_RS08685	211	182	101	62	33	12	8	4	15	33	45	36	1047
MYSTI_RS08690	39	48	28	17	53	35	14	18	17	20	0	18	786
MYSTI_RS08695	20	13	5	7	0	0	18	0	0	23	105	12	978
MYSTI_RS08700	50	45	9	2	0	7	0	0	0	20	0	0	921
MYSTI_RS08705	860	700	165	88	30	23	11	56	89	39	9	104	513
MYSTI_RS08710	22	19	6	2	5	0	1	0	0	0	0	0	540
MYSTI_RS08715	13	21	4	4	16	0	20	0	0	1	0	0	252
MYSTI_RS08720	227	186	83	52	119	246	80	78	79	115	212	87	672
MYSTI_RS08725	47	31	17	12	7	38	22	9	0	19	1	12	2460
MYSTI_RS08730	48	29	13	9	0	0	6	5	12	3	0	0	876
MYSTI_RS08735	118	88	33	19	21	37	13	16	1	31	3	35	762
MYSTI_RS08740	153	145	64	46	98	41	24	57	149	49	73	176	840
MYSTI_RS08745	245	214	61	36	55	95	74	55	49	91	41	120	573
MYSTI_RS08750	307	264	202	122	65	82	86	83	42	124	186	107	438
MYSTI_RS08755	2227	2122	2317	2505	1253	384	531	325	473	783	936	748	1827
MYSTI_RS08760	23	16	9	17	26	18	14	49	31	24	54	64	1392
MYSTI_RS08765	480	460	958	685	2343	1882	1497	1063	1333	2855	2063	2033	1470
MYSTI_RS08770	29	22	172	98	154	237	146	212	125	226	156	247	675
MYSTI_RS08785	76	81	684	290	342	274	344	452	243	375	421	496	1821
MYSTI_RS08790	43	43	50	23	16	8	23	25	22	35	0	79	390
MYSTI_RS08795	234	197	199	142	74	74	46	120	36	201	6	25	1599
MYSTI_RS08800	63	32	53	26	29	37	4	26	0	21	0	15	1944
MYSTI_RS08810	32	41	56	34	19	15	11	45	55	39	0	52	1395
MYSTI_RS08815	1179	1133	517	417	1759	2264	1246	1563	1247	2344	711	992	1278
MYSTI_RS08820	1884	1748	733	444	867	940	731	550	699	1058	772	878	1677
MYSTI_RS08825	0	1	7	1	1	27	24	71	25	13	102	84	480
MYSTI_RS08830	3	2	13	8	58	75	90	265	148	53	580	268	2319
MYSTI_RS08835	6	2	12	2	40	59	71	60	65	18	286	326	780
MYSTI_RS08840	4	1	30	20	54	152	130	260	201	87	498	506	528
MYSTI_RS08845	39	34	576	240	2547	3142	3129	2085	2269	2654	1503	1151	1869
MYSTI_RS08850	144	148	78	46	2	0	1	19	0	23	0	64	393
MYSTI_RS08855	4080	4121	659	505	448	474	524	539	475	614	459	867	5622
MYSTI_RS08865	59	34	8	5	9	0	6	0	0	12	0	0	609
MYSTI_RS08870	163	167	45	29	78	62	22	22	48	53	65	68	903
MYSTI_RS08875	502	521	502	442	1098	883	505	837	846	1252	594	941	1053
MYSTI_RS08885	422	453	580	527	1040	553	387	283	347	788	121	352	756
MYSTI_RS08890	296	251	504	305	280	172	68	58	25	239	78	89	330
MYSTI_RS08895	478	487	343	252	39	80	58	149	82	37	284	141	495
MYSTI_RS08900	4	2	57	46	86	227	122	710	421	96	394	498	1491
MYSTI_RS08905	134	104	2207	1298	93	54	47	107	13	88	14	1	537
MYSTI_RS08915	108	62	40	30	13	21	1	1	0	14	96	73	462
MYSTI_RS08920	137	92	31	25	12	16	12	1	26	11	26	41	882
MYSTI_RS08930	382	381	138	103	124	61	33	23	100	145	54	224	750
MYSTI_RS08935	193	181	28	29	88	64	15	62	18	71	57	13	1035
MYSTI_RS08940	225	302	39	21	42	23	11	18	0	13	31	5	1683
MYSTI_RS08945	150	217	27	28	23	17	0	21	21	33	0	9	1803
MYSTI_RS08950	296	330	193	415	216	113	131	50	95	185	87	58	1011
MYSTI_RS08960	15	14	3	7	17	15	6	0	0	7	31	0	744
MYSTI_RS08965	112	88	51	35	15	7	1	1	1	22	0	13	1089
MYSTI_RS08970	18	10	3	7	0	18	0	0	0	5	0	0	1140
MYSTI_RS08975	30	24	10	6	2	0	9	1	0	2	0	0	402
MYSTI_RS08980	443	537	497	354	105	167	56	48	108	161	34	141	1521
MYSTI_RS08985	140	200	164	121	101	67	40	64	33	137	45	52	294
MYSTI_RS08990	10	13	5	4	5	0	3	0	0	10	0	2	213
MYSTI_RS08995	497	477	605	368	348	335	229	164	236	348	207	322	741
MYSTI_RS09000	1041	939	410	282	308	357	185	249	393	523	446	467	2331
MYSTI_RS09005	100	78	824	436	987	673	440	554	744	1367	579	847	1236
MYSTI_RS09010	14	21	6083	2752	3011	2276	1732	2244	2547	3078	1896	2825	210
MYSTI_RS09015	272	205	120	71	81	94	57	118	153	126	159	116	345
MYSTI_RS09020	788	756	345	213	558	459	237	487	295	651	442	816	522
MYSTI_RS09025	64	43	52	31	9	10	1	12	11	77	78	44	1149
MYSTI_RS09030	47	38	43	30	43	4	18	15	45	59	75	75	354
MYSTI_RS09035	27	47	33	17	23	12	9	8	7	27	7	27	369
MYSTI_RS09040	656	559	434	187	245	269	160	167	161	250	100	288	1833
MYSTI_RS09045	200	227	82	55	177	117	59	45	22	212	65	69	921
MYSTI_RS09050	33	40	8	9	12	8	0	18	0	28	0	24	1341
MYSTI_RS09055	7286	6395	40674	25146	11488	4184	3658	2905	2810	15544	5787	4090	2616
MYSTI_RS09060	940	887	1687	1041	1597	1027	460	541	590	2115	1079	852	1284
MYSTI_RS09065	16	12	421	236	274	212	183	362	451	460	276	206	597
MYSTI_RS09070	17	11	1013	619	342	246	220	327	400	458	271	186	1290
MYSTI_RS09075	32	37	2033	1371	1018	1093	761	1709	1326	1676	1408	1355	3012
MYSTI_RS09080	13	16	653	460	561	493	450	1113	858	826	988	871	1269
MYSTI_RS09085	44	35	46	17	42	45	36	67	83	70	24	6	924
MYSTI_RS09090	15	22	41	32	23	6	21	0	34	15	0	41	927
MYSTI_RS09095	157	219	1388	848	1858	1009	681	1066	996	2318	905	1052	582
MYSTI_RS09100	17	23	150	109	142	54	54	15	247	218	103	92	711
MYSTI_RS09105	64	46	64	59	46	42	82	21	15	74	40	64	633
MYSTI_RS09110	256	252	3776	2383	1734	1967	1190	2344	1566	2145	2327	1589	615
MYSTI_RS09115	25	25	51	16	276	177	229	441	329	289	547	319	1548
MYSTI_RS09120	8	14	299	163	1119	933	882	1184	1009	997	2566	1660	1353
MYSTI_RS09130	10	13	5	2	3	7	0	0	27	2	0	64	1092
MYSTI_RS09135	31	25	9	10	0	0	0	0	1	1	0	31	1815
MYSTI_RS09140	9	8	10	4	8	0	0	16	4	0	37	0	1344
MYSTI_RS09145	69	32	78	27	4	14	0	3	0	26	41	57	630
MYSTI_RS09150	359	295	93	76	91	117	123	214	71	127	98	233	1719
MYSTI_RS09160	715	635	324	238	121	95	41	53	54	152	69	83	483
MYSTI_RS09165	221	187	105	71	41	17	39	1	5	44	44	1	1224
MYSTI_RS09170	3792	3133	952	654	145	175	125	135	164	177	85	79	1050
MYSTI_RS09175	84	67	1034	657	102	275	320	255	278	98	390	430	3165
MYSTI_RS09180	26	16	361	225	33	53	55	37	27	12	23	80	1278
MYSTI_RS09185	56	37	608	479	70	192	210	298	165	59	138	402	1317
MYSTI_RS09190	281	208	1025	783	1384	1316	1532	1298	1192	1706	1828	2157	312
MYSTI_RS09195	99	84	116	227	54	13	49	4	21	42	0	56	954
MYSTI_RS09200	106	87	223	107	217	70	29	30	26	245	9	3	705
MYSTI_RS09205	1755	2028	1701	1243	1099	658	417	601	411	1559	543	321	2232
MYSTI_RS09210	1111	1090	1057	836	381	201	164	110	129	451	142	146	990
MYSTI_RS09215	754	897	679	481	205	124	84	57	70	237	157	65	1896
MYSTI_RS09220	1017	1160	660	468	338	191	154	301	146	677	60	26	1581
MYSTI_RS09225	2804	2891	3014	1921	1770	1254	690	705	468	2379	243	302	1137
MYSTI_RS09230	1274	939	273	187	164	85	77	50	90	219	46	19	8439
MYSTI_RS09235	1249	785	178	127	200	177	139	24	10	206	21	2	873
MYSTI_RS09240	77	69	81	35	11	30	16	15	2	35	55	22	3129
MYSTI_RS09245	68	57	1329	812	517	242	114	262	165	615	135	146	654
MYSTI_RS09250	16	8	229	143	94	37	34	42	7	153	52	0	711
MYSTI_RS09255	176	151	99	75	101	101	101	35	68	101	81	163	591
MYSTI_RS09260	99	95	35	45	27	54	56	50	7	44	73	33	1305
MYSTI_RS09265	295	347	163	122	151	77	75	78	37	180	46	138	927
MYSTI_RS09275	28	31	11	6	0	18	13	2	0	12	0	0	243
MYSTI_RS09280	14	15	11	10	18	3	0	16	0	0	44	2	909
MYSTI_RS09285	2	1	0	0	0	0	0	0	0	0	20	0	1002
MYSTI_RS09290	54	38	83	59	133	91	55	102	83	95	185	252	915
MYSTI_RS09295	6	7	6	10	0	9	0	0	0	2	0	0	912
MYSTI_RS09300	26	20	124	357	4	15	8	0	0	22	16	0	822
MYSTI_RS09305	215	162	1972	3120	70	33	92	9	89	125	25	30	321
MYSTI_RS09310	10	14	321	1473	25	6	21	3	2	52	1	0	603
MYSTI_RS09315	567	530	512	435	124	79	50	128	20	166	0	1	909
MYSTI_RS09320	965	833	282	211	52	27	4	3	48	73	1	8	909
MYSTI_RS09325	3126	2754	648	502	547	269	134	266	294	512	474	179	1002
MYSTI_RS09330	1180	1028	237	207	86	7	49	20	7	86	106	64	4653
MYSTI_RS09335	700	584	188	144	53	24	6	0	61	33	62	35	5448
MYSTI_RS09340	853	779	273	235	27	20	64	26	57	60	117	19	1770
MYSTI_RS09345	480	347	56	33	4	0	2	0	1	3	15	0	936
MYSTI_RS09350	83	58	34	15	8	43	34	26	0	34	123	0	801
MYSTI_RS09355	82	58	50	35	81	75	64	48	61	176	86	32	351
MYSTI_RS09360	402	383	229	204	203	125	157	101	52	184	83	81	495
MYSTI_RS09365	23	16	626	388	1291	1191	902	976	1155	1679	1081	1066	537
MYSTI_RS09370	74	67	8464	5185	10949	9724	8996	6410	5813	11750	5439	4739	774
MYSTI_RS09375	138	145	1024	818	1630	1687	1586	1381	1584	2542	1420	1438	543
MYSTI_RS09380	38	22	180	124	223	152	124	95	127	252	81	133	843
MYSTI_RS09385	35	25	62	37	76	80	106	133	99	106	198	31	990
MYSTI_RS09390	24	10	19	19	60	45	30	28	53	103	6	0	843
MYSTI_RS09395	1419	1381	799	504	1124	1241	896	866	819	1351	353	625	1188
MYSTI_RS09400	2860	2813	2327	1733	3814	2346	2344	1443	1310	5325	522	585	300
MYSTI_RS09405	11	12	19	16	189	126	84	21	24	116	0	62	1419
MYSTI_RS09410	9	4	29	24	171	120	94	38	94	177	39	27	330
MYSTI_RS09420	0	1	0	6	16	6	11	0	16	6	1	3	321
MYSTI_RS09430	2	0	24	13	108	104	63	12	1	123	3	0	429
MYSTI_RS09435	2	1	38	30	132	112	63	16	11	170	65	0	441
MYSTI_RS09440	6	4	34	17	108	46	7	52	3	98	0	52	276
MYSTI_RS09445	27	19	155	127	140	53	53	73	110	127	81	12	429
MYSTI_RS09450	41	33	116	70	335	131	144	126	129	360	100	16	1137
MYSTI_RS09455	15	3	17	13	69	12	7	29	5	58	0	38	549
MYSTI_RS09460	11	10	21	18	104	24	6	8	0	66	45	1	1059
MYSTI_RS09465	14	15	25	16	317	224	152	237	99	328	19	75	447
MYSTI_RS09470	19	25	20	13	124	92	39	37	87	160	2	35	615
MYSTI_RS09475	9	14	32	23	281	340	122	62	104	371	23	91	1065
MYSTI_RS09480	7	3	20	13	159	80	9	29	0	55	0	0	1173
MYSTI_RS09485	23	19	171	89	757	337	144	149	174	642	162	72	1956
MYSTI_RS09490	55	49	226	133	533	237	160	147	182	616	111	18	303
MYSTI_RS09495	63	44	347	121	768	328	296	163	177	743	46	128	360
MYSTI_RS09500	35	32	199	98	872	366	226	114	259	735	15	205	1464
MYSTI_RS09510	27	25	95	57	434	227	103	90	94	439	156	90	429
MYSTI_RS09515	21	21	49	36	212	65	95	16	50	230	16	14	324
MYSTI_RS09520	26	23	87	45	130	65	73	2	16	153	0	32	333
MYSTI_RS09525	126	122	640	320	2395	1311	670	484	400	2400	448	466	2061
MYSTI_RS09530	30	30	48	31	245	36	85	97	23	228	26	200	1488
MYSTI_RS09535	374	365	352	203	940	682	590	461	369	1147	352	433	2187
MYSTI_RS09545	235	286	88	88	73	13	35	71	0	33	0	65	432
MYSTI_RS09550	925	955	415	278	122	67	53	118	161	131	52	8	1047
MYSTI_RS09555	1340	1209	2608	1481	942	1057	825	926	506	1248	544	588	309
MYSTI_RS09560	2123	2319	3057	1980	2354	1706	1550	1299	1463	2755	996	420	390
MYSTI_RS09565	613	601	515	290	208	115	113	92	64	307	63	4	282
MYSTI_RS09570	168	133	396	205	134	102	46	25	11	124	71	32	480
MYSTI_RS09575	161	126	335	156	246	193	133	162	124	237	63	71	228
MYSTI_RS09580	178	129	295	228	312	185	57	78	132	281	17	102	189
MYSTI_RS09585	23	18	45	19	127	92	43	66	13	89	63	43	564
MYSTI_RS09605	1	2	16	15	20	3	4	24	0	15	0	0	249
MYSTI_RS09615	2	4	25	9	0	13	1	2	0	21	6	0	273
MYSTI_RS09620	4	2	26	19	3	32	1	23	18	26	0	0	552
MYSTI_RS09625	76	68	539	218	1656	703	754	370	354	1797	209	318	213
MYSTI_RS09630	163	141	1121	510	8838	4586	3699	3344	3204	6868	2566	1690	513
MYSTI_RS09640	0	0	2	6	0	0	0	0	0	0	0	0	183
MYSTI_RS09645	2	0	3	2	6	4	10	0	0	11	0	0	186
MYSTI_RS09650	40	24	136	63	111	99	24	21	29	121	25	54	1641
MYSTI_RS09655	25	20	70	43	243	65	87	19	27	280	87	2	2133
MYSTI_RS09660	3	1	60	28	33	17	3	12	1	45	0	0	588
MYSTI_RS09665	45	45	306	124	214	177	53	149	161	355	53	41	915
MYSTI_RS09670	0	2	5	1	0	0	0	0	0	4	0	0	207
MYSTI_RS09675	2	6	21	11	17	16	6	0	0	22	3	32	522
MYSTI_RS09680	3	4	25	24	41	20	29	0	8	34	9	79	519
MYSTI_RS09690	6	4	30	11	33	17	7	9	22	40	17	0	258
MYSTI_RS09695	0	0	10	9	13	2	12	19	65	20	5	0	318
MYSTI_RS09700	4	2	21	14	10	25	0	0	0	28	0	0	309
MYSTI_RS09710	111	92	25	16	1	2	1	13	0	3	0	29	1311
MYSTI_RS09715	358	351	76	38	52	36	54	98	155	70	181	104	1281
MYSTI_RS09720	14	24	13	7	4	2	0	9	0	14	0	0	390
MYSTI_RS09725	196	322	255	294	211	121	219	150	132	114	160	177	933
MYSTI_RS09730	36	44	247	168	22	35	3	29	29	61	15	64	1635
MYSTI_RS09735	187	157	821	476	524	509	345	545	583	678	338	456	1632
MYSTI_RS09740	309	225	384	297	84	95	183	170	128	163	83	69	492
MYSTI_RS09745	914	792	1012	741	321	387	400	366	389	433	128	392	2160
MYSTI_RS09750	5912	5267	3499	1840	2014	3575	2522	2981	2790	3099	4197	4698	3123
MYSTI_RS09755	2103	1623	1047	623	346	920	673	650	535	643	800	953	1275
MYSTI_RS09760	142	143	778	475	1696	3473	2084	2004	1820	2616	1611	1734	1098
MYSTI_RS09765	2482	2143	7053	4738	1376	2463	1527	3151	2617	1695	2046	2435	1590
MYSTI_RS09770	267	269	12616	7800	5086	4658	3414	3448	3775	6308	2328	3399	1362
MYSTI_RS09775	17	10	2	2	0	2	0	0	0	10	0	0	444
MYSTI_RS09780	15	19	7	2	4	27	31	18	72	3	0	0	324
MYSTI_RS09785	17	19	2	0	0	1	0	0	10	0	2	0	1203
MYSTI_RS09790	21	16	5	2	23	1	0	9	0	1	29	0	732
MYSTI_RS09795	25	12	2	1	0	0	0	0	1	1	0	0	909
MYSTI_RS09800	20	18	3	1	3	20	2	17	0	12	0	0	1377
MYSTI_RS09805	12	10	2	3	4	0	0	0	0	0	0	0	1563
MYSTI_RS09810	23	2	3	1	0	8	1	0	0	0	0	1	1365
MYSTI_RS09815	6	3	24	3	0	0	2	0	0	0	36	0	369
MYSTI_RS09820	57	49	18	11	35	21	15	19	0	24	32	24	906
MYSTI_RS09825	235	216	442	244	111	131	117	207	252	141	403	222	1566
MYSTI_RS09830	318	321	379	244	244	163	109	112	95	340	118	106	738
MYSTI_RS09835	29	34	14	8	10	0	0	9	16	12	0	28	804
MYSTI_RS09840	3	1	0	0	7	0	0	0	0	0	0	3	522
MYSTI_RS09845	20	13	0	1	2	0	0	0	0	0	0	0	816
MYSTI_RS09850	16	11	3	1	9	2	0	0	0	0	0	0	1068
MYSTI_RS09855	24	25	11	10	6	3	0	0	0	12	0	0	585
MYSTI_RS09860	13	5	3	2	0	0	0	0	0	0	0	0	738
MYSTI_RS09865	17	21	7	7	1	0	0	5	1	3	22	0	936
MYSTI_RS09870	68	61	34	26	23	39	11	28	13	19	0	27	711
MYSTI_RS09880	108	112	150	96	264	260	271	324	260	451	138	135	1938
MYSTI_RS09885	329	308	251	177	115	137	73	75	23	149	38	15	687
MYSTI_RS09890	12	7	3	8	0	0	0	0	0	0	0	10	729
MYSTI_RS09895	70	94	130	84	158	119	89	26	162	176	77	1	807
MYSTI_RS09900	13	16	9	5	0	14	0	0	0	0	0	0	642
MYSTI_RS09905	42	38	10	9	4	6	0	2	0	0	0	0	1002
MYSTI_RS09910	1638	1495	1821	1582	1269	638	523	499	343	1180	653	429	1749
MYSTI_RS09915	213	161	330	197	90	93	98	35	61	115	46	126	417
MYSTI_RS09920	61	46	10	6	12	18	21	8	23	5	0	0	1158
MYSTI_RS09925	449	374	134	93	43	91	59	53	16	55	66	78	1290
MYSTI_RS09930	50	42	37	22	24	57	34	64	111	48	20	36	903
MYSTI_RS09935	21	18	15	11	0	0	0	0	0	12	0	0	405
MYSTI_RS09940	9	6	4	1	0	0	0	1	0	2	0	0	1041
MYSTI_RS09945	31	40	39	18	40	25	0	2	0	52	1	4	876
MYSTI_RS09950	12	15	8	6	45	7	2	24	0	17	23	12	894
MYSTI_RS09955	1	3	0	0	6	0	0	8	37	12	2	1	702
MYSTI_RS09960	97	88	89	62	1262	1519	999	1487	2037	1017	3873	3805	1059
MYSTI_RS09970	3455	3069	1359	1039	1029	1223	1007	983	891	1503	1138	988	942
MYSTI_RS09980	43	42	44	27	7	7	0	13	0	3	0	0	1443
MYSTI_RS09985	18	13	18	12	18	4	18	3	32	4	0	0	756
MYSTI_RS09990	138	114	46	23	15	2	14	9	21	7	0	9	546
MYSTI_RS09995	172	162	147	100	21	49	16	31	66	54	23	92	2181
MYSTI_RS10000	1782	1300	62	30	14	0	6	15	39	32	0	1	1242
MYSTI_RS10005	87	76	2	1	0	0	0	0	0	0	26	0	327
MYSTI_RS10010	17	14	0	1	0	0	7	0	0	0	0	0	279
MYSTI_RS10015	193	160	6	6	7	0	0	8	0	4	0	0	1554
MYSTI_RS10020	582	455	14	15	10	19	10	0	15	20	76	9	2391
MYSTI_RS10025	29269	29496	9802	6884	1848	1076	895	1430	1714	2272	2108	2218	999
MYSTI_RS10030	1065	815	293	267	131	67	52	91	191	82	287	210	495
MYSTI_RS10035	716	738	111	79	50	24	20	121	28	54	109	32	885
MYSTI_RS10040	517	426	177	130	112	93	45	56	76	189	24	100	1551
MYSTI_RS10045	337	259	119	90	65	60	42	54	17	105	1	115	483
MYSTI_RS10050	696	737	202	141	157	131	63	130	110	228	226	72	3168
MYSTI_RS10055	461	463	201	163	181	197	61	187	124	150	121	118	1188
MYSTI_RS10060	4332	4246	2819	1846	2023	1223	1212	1180	1264	2446	674	763	309
MYSTI_RS10065	7353	5602	3003	1951	1356	2003	1568	2066	1603	1627	1776	2283	780
MYSTI_RS10070	83	74	53	31	129	81	19	44	4	90	52	63	942
MYSTI_RS10080	197	188	49	46	69	22	95	41	55	38	63	62	972
MYSTI_RS10085	391	368	95	47	37	57	19	17	41	42	54	49	1284
MYSTI_RS10090	216	170	132	87	45	55	77	111	82	110	44	49	687
MYSTI_RS10095	27	26	17	10	20	0	0	4	12	3	35	19	993
MYSTI_RS10100	297	323	67	66	14	1	0	14	15	15	36	26	2460
MYSTI_RS10105	304	279	436	340	88	62	115	98	249	56	578	410	1320
MYSTI_RS10110	443	433	369	270	68	75	96	204	208	118	314	357	2943
MYSTI_RS10120	287	287	779	594	199	36	15	252	467	238	447	311	4026
MYSTI_RS10125	1570	1578	6022	4692	518	240	253	1415	1565	554	2250	1103	16674
MYSTI_RS10130	2984	2858	9762	7786	222	71	326	694	900	238	1088	408	6825
MYSTI_RS10135	1085	1220	3046	2216	89	223	176	1069	1310	150	1277	824	3348
MYSTI_RS10140	96	96	260	198	9	4	4	63	37	1	34	87	1068
MYSTI_RS10145	633	587	1480	1244	55	143	169	636	671	77	807	937	3552
MYSTI_RS10150	1200	1156	6438	4847	613	699	1324	2259	2527	533	2380	2029	825
MYSTI_RS10155	130	113	134	94	110	83	12	132	59	119	9	23	1116
MYSTI_RS10160	566	579	576	365	272	266	117	268	160	248	307	418	2151
MYSTI_RS10165	133	112	125	102	31	46	56	0	0	54	19	0	747
MYSTI_RS10170	45	48	19	14	12	5	0	0	0	28	10	0	432
MYSTI_RS10175	24	23	15	7	5	3	0	7	2	1	0	0	1920
MYSTI_RS10180	234	174	204	112	90	54	73	169	105	93	208	90	1818
MYSTI_RS10185	184	161	172	112	80	28	1	19	88	92	2	8	1755
MYSTI_RS10190	32	22	21	21	0	0	11	7	2	1	0	0	1356
MYSTI_RS10195	214	199	203	149	61	27	9	48	14	58	20	54	4170
MYSTI_RS10200	1299	1140	820	612	218	155	149	378	284	250	320	215	14418
MYSTI_RS10205	263	249	195	171	79	43	39	163	118	71	179	219	3417
MYSTI_RS10210	422	409	302	232	78	54	72	140	43	129	62	92	8319
MYSTI_RS10215	1032	915	387	314	70	30	125	78	111	73	131	76	945
MYSTI_RS10220	106	93	162	93	65	115	46	103	202	106	175	140	1089
MYSTI_RS10225	45	46	30	23	80	19	34	101	108	85	61	65	1251
MYSTI_RS10230	12	16	18	10	1	16	1	22	12	18	0	15	576
MYSTI_RS10235	1	6	0	0	0	0	0	0	0	4	22	0	483
MYSTI_RS10240	9	0	2	4	0	0	0	0	0	4	0	0	573
MYSTI_RS10245	12	14	3	3	17	2	0	8	18	23	6	1	597
MYSTI_RS10250	1681	1589	656	464	366	459	380	393	474	576	546	462	2454
MYSTI_RS10255	374	314	129	82	116	183	111	110	52	184	365	221	405
MYSTI_RS10260	154	129	48	31	56	65	44	31	79	91	38	105	441
MYSTI_RS10265	1035	852	1410	653	2437	3327	1524	3009	2151	3708	3088	5180	705
MYSTI_RS10270	146	123	27	22	5	13	4	16	0	23	0	22	684
MYSTI_RS10275	144	146	38	25	30	14	6	13	4	26	0	0	567
MYSTI_RS10280	48	40	13	7	1	0	3	0	0	0	0	0	1641
MYSTI_RS10285	3960	3281	447	406	651	328	200	248	438	1285	404	101	47283
MYSTI_RS10290	238	196	20	14	10	8	1	10	0	6	13	0	771
MYSTI_RS10295	668	690	51	44	32	19	3	28	0	27	0	3	780
MYSTI_RS10305	25	14	9	5	2	28	1	0	0	9	0	16	702
MYSTI_RS10315	38	23	16	9	0	12	3	12	15	1	0	0	1779
MYSTI_RS10320	153	140	16	10	0	14	0	1	1	3	0	0	363
MYSTI_RS10330	1058	1145	55	25	46	0	2	18	31	36	0	0	1023
MYSTI_RS10335	97	67	142	73	217	161	108	69	100	210	67	29	411
MYSTI_RS10340	48	30	21	20	86	119	38	165	276	88	715	440	1131
MYSTI_RS10345	140	141	70	45	48	16	13	60	22	30	23	31	762
MYSTI_RS10350	60	59	34	25	14	48	25	71	17	54	76	30	768
MYSTI_RS10355	425	386	57	37	51	30	13	0	28	35	0	52	2028
MYSTI_RS10360	524	378	70	31	8	18	23	21	56	20	0	36	876
MYSTI_RS10365	13	13	316	163	181	219	140	291	143	252	367	53	1482
MYSTI_RS10370	18	22	54	120	56	64	53	19	4	69	23	51	1515
MYSTI_RS10375	33	27	155	73	674	429	225	237	316	649	85	144	285
MYSTI_RS10380	15	17	12	6	2	26	4	2	0	8	5	19	1053
MYSTI_RS10385	1	0	0	0	0	0	0	0	0	1	0	0	339
MYSTI_RS10395	55	40	81	44	108	74	41	49	61	120	153	106	981
MYSTI_RS10400	16	19	8	2	0	0	0	0	0	21	2	7	1074
MYSTI_RS10405	147	136	167	100	146	147	116	179	336	205	188	257	828
MYSTI_RS10410	475	432	417	301	327	237	324	435	381	281	434	416	558
MYSTI_RS10415	561	472	636	421	477	591	559	696	704	684	461	431	1473
MYSTI_RS10420	200	138	192	136	224	382	289	309	340	242	195	468	1191
MYSTI_RS10425	148	117	138	61	284	502	382	377	503	353	677	366	912
MYSTI_RS10430	27	28	30	19	15	33	18	11	51	46	126	13	1200
MYSTI_RS10435	46	28	23	8	24	51	34	118	102	24	76	330	73
MYSTI_RS10440	2	1	0	2	0	0	0	0	0	0	0	0	186
[truncated: 6,145 more rows]

## Sheet: CTRLvMD1
	baseMean	log2FoldChange	lfcSE	stat	pvalue	padj
MYSTI_RS00005	1848.06	-0.167251	0.159688	-1.04736	0.294932	0.371793
MYSTI_RS00010	4.98488	-2.04777	1.41989	-1.4422	0.149246	0.203442
MYSTI_RS00015	14.3098	-0.413133	0.776096	-0.532322	0.594503	0.6699
MYSTI_RS00020	70.1896	-1.11851	0.382212	-2.92641	0.00342899	0.00633332
MYSTI_RS00025	2505.21	0.178187	0.168547	1.0572	0.290421	0.366847
MYSTI_RS00030	3102.77	0.591849	0.147263	4.019	5.84445e-05	0.000133512
MYSTI_RS00035	11.9782	0.165684	0.87918	0.188453	0.850522	0.889675
MYSTI_RS00040	43.9212	-0.054867	0.468784	-0.117041	0.906827	0.930456
MYSTI_RS00045	431.875	1.67783	0.206607	8.12086	4.62898e-16	2.2689e-15
MYSTI_RS00050	104.14	0.024342	0.315529	0.0771465	0.938507	0.954031
MYSTI_RS00055	209.812	-0.618782	0.244507	-2.53073	0.0113826	0.0194842
MYSTI_RS00060	54.1553	-0.108924	0.41624	-0.261685	0.793564	0.842039
MYSTI_RS00065	75.4486	1.12919	0.360241	3.13453	0.00172127	0.00331111
MYSTI_RS00070	47.4425	0.151387	0.437616	0.345936	0.729391	0.789435
MYSTI_RS00075	330.202	0.774343	0.209898	3.68914	0.000225009	0.000479326
MYSTI_RS00080	1025.73	0.13178	0.173442	0.759794	0.447378	0.5298
MYSTI_RS00085	381.666	0.64654	0.215008	3.00706	0.00263791	0.00495571
MYSTI_RS00090	176.37	0.974282	0.271515	3.58832	0.000332812	0.00069528
MYSTI_RS00095	49.6224	4.30256	0.591475	7.27429	3.48257e-13	1.47754e-12
MYSTI_RS00100	252.487	4.73837	0.311474	15.2127	2.91142e-52	4.34943e-51
MYSTI_RS00105	179.968	2.25879	0.265416	8.51038	1.73369e-17	9.1204e-17
MYSTI_RS00110	356.946	6.63895	0.401131	16.5506	1.58528e-61	2.84508e-60
MYSTI_RS00115	5.3553	1.20121	1.29438	0.928015	0.3534	0.4322
MYSTI_RS00120	9.84683	0.924958	0.982807	0.941139	0.346634	0.4254
MYSTI_RS00125	373.02	-0.209069	0.20343	-1.02772	0.304081	0.381511
MYSTI_RS00130	1185.17	0.82714	0.166967	4.95392	7.27345e-07	1.99197e-06
MYSTI_RS00135	29.8003	2.70507	0.597238	4.5293	5.91794e-06	1.48488e-05
MYSTI_RS00140	278.494	-0.462002	0.223253	-2.06941	0.0385073	0.0599222
MYSTI_RS00145	1039.9	1.19229	0.183513	6.49706	8.19041e-11	3.02553e-10
MYSTI_RS00150	191.066	-0.707096	0.255105	-2.77178	0.00557507	0.00999668
MYSTI_RS00155	15.0365	-1.7674	0.807094	-2.18983	0.0285365	0.0455595
MYSTI_RS00160	85.8695	1.14808	0.339965	3.37705	0.000732667	0.00147479
MYSTI_RS00165	9863.08	2.45708	0.147843	16.6196	5.0294e-62	9.08652e-61
MYSTI_RS00170	1129.15	0.0682419	0.174635	0.390769	0.695968	0.761183
MYSTI_RS00180	12149.5	1.47995	0.173639	8.52316	1.55252e-17	8.18328e-17
MYSTI_RS00185	341.881	1.56652	0.212785	7.36195	1.81237e-13	7.77879e-13
MYSTI_RS00190	91.0379	1.96946	0.350885	5.61283	1.9904e-08	6.17916e-08
MYSTI_RS00195	224.793	5.30699	0.354209	14.9827	9.52936e-51	1.35618e-49
MYSTI_RS00200	5.007	3.51404	1.58184	2.22149	0.026318	0.042284
MYSTI_RS00205	10.1138	2.90924	1.01688	2.86094	0.0042239	0.00771023
MYSTI_RS00210	803.154	1.46387	0.176579	8.29017	1.13087e-16	5.73708e-16
MYSTI_RS00220	111.813	-1.15328	0.316697	-3.64158	0.000270967	0.000571228
MYSTI_RS00225	37.2362	2.91189	0.552371	5.27163	1.35219e-07	3.92729e-07
MYSTI_RS00230	486.9	3.9941	0.237102	16.8455	1.13269e-63	2.1026e-62
MYSTI_RS00235	472.733	0.752819	0.189202	3.97892	6.92297e-05	0.000157176
MYSTI_RS00240	31.8119	-0.00839302	0.531723	-0.0157846	0.987406	0.989847
MYSTI_RS00245	153.149	-1.24472	0.276378	-4.50367	6.67905e-06	1.66966e-05
MYSTI_RS00250	1346.38	3.23782	0.170482	18.9922	1.97805e-80	5.09394e-79
MYSTI_RS00255	886.214	1.01765	0.169497	6.00395	1.92574e-09	6.47395e-09
MYSTI_RS00260	43.0717	0.455147	0.468818	0.97084	0.331628	0.409774
MYSTI_RS00265	142.075	5.0604	0.421603	12.0027	3.43689e-33	3.19359e-32
MYSTI_RS00270	440.391	0.0596765	0.19675	0.303312	0.761652	0.816078
MYSTI_RS00275	254.177	-0.198692	0.237267	-0.83742	0.402356	0.484404
MYSTI_RS00280	410.739	4.51786	0.286914	15.7464	7.27229e-56	1.1522e-54
MYSTI_RS00290	118.973	6.21313	0.583124	10.6549	1.65418e-26	1.25879e-25
MYSTI_RS00295	352.925	2.29912	0.221306	10.3889	2.78626e-25	2.01625e-24
MYSTI_RS00300	1114.18	2.3497	0.181321	12.9588	2.09615e-38	2.23737e-37
MYSTI_RS00305	93.4577	0.50484	0.324506	1.55572	0.119775	0.167073
MYSTI_RS00310	658.31	-1.54994	0.188544	-8.22054	2.02594e-16	1.01322e-15
MYSTI_RS00315	40.0544	-2.79419	0.569503	-4.90636	9.27834e-07	2.51725e-06
MYSTI_RS00320	60.8665	-2.1525	0.435916	-4.93787	7.8981e-07	2.15794e-06
MYSTI_RS00325	44.4577	-2.21112	0.501757	-4.40676	1.04929e-05	2.57544e-05
MYSTI_RS00330	6360.47	-1.30438	0.145546	-8.96197	3.18928e-19	1.82193e-18
MYSTI_RS00335	276.029	-2.66913	0.259329	-10.2924	7.62212e-25	5.44284e-24
MYSTI_RS00340	874.353	-2.84912	0.187743	-15.1756	5.12685e-52	7.60311e-51
MYSTI_RS00345	95.9417	1.72194	0.407543	4.22518	2.38755e-05	5.65647e-05
MYSTI_RS00350	77.1663	2.42556	0.429299	5.65006	1.6039e-08	5.02543e-08
MYSTI_RS00355	266.05	-1.68039	0.24075	-6.97984	2.95514e-12	1.18439e-11
MYSTI_RS00360	65.6117	-0.981423	0.395765	-2.47981	0.0131452	0.0222571
MYSTI_RS00365	150.557	0.269289	0.270137	0.996863	0.318831	0.39662
MYSTI_RS00370	69.8831	0.0105648	0.366359	0.0288373	0.976994	0.982566
MYSTI_RS00375	325.449	0.148955	0.209608	0.710634	0.477311	0.558642
MYSTI_RS00380	212.586	0.32731	0.243079	1.34652	0.178136	0.238771
MYSTI_RS00385	205.253	0.209293	0.243422	0.859794	0.389903	0.471932
MYSTI_RS00390	189.51	-4.33842	0.361573	-11.9987	3.60743e-33	3.34823e-32
MYSTI_RS00395	782.17	-3.59057	0.198199	-18.116	2.38398e-73	5.35701e-72
MYSTI_RS00400	3029.08	-3.46108	0.164313	-21.0639	1.70504e-98	5.88566e-97
MYSTI_RS00405	2029.1	-3.08878	0.165913	-18.6168	2.34726e-77	5.70089e-76
MYSTI_RS00410	1120.07	0.403534	0.174254	2.31578	0.0205704	0.0336358
MYSTI_RS00415	319.055	-1.21047	0.230008	-5.26272	1.4194e-07	4.11808e-07
MYSTI_RS00420	44.582	3.91875	0.569127	6.88556	5.7561e-12	2.26888e-11
MYSTI_RS00425	749.681	3.67452	0.189738	19.3663	1.4866e-83	4.06038e-82
MYSTI_RS00430	59.2688	3.01213	0.455335	6.61519	3.71067e-11	1.39939e-10
MYSTI_RS00435	214.083	1.34015	0.250591	5.34795	8.89561e-08	2.63554e-07
MYSTI_RS00440	220.014	-0.322317	0.261447	-1.23282	0.217643	0.285222
MYSTI_RS00445	261.194	-0.325363	0.237456	-1.3702	0.170623	0.22984
MYSTI_RS00450	35.9344	-0.0175847	0.497114	-0.0353736	0.971782	0.978902
MYSTI_RS00455	107.733	0.436659	0.384863	1.13458	0.25655	0.329763
MYSTI_RS00460	570.884	0.00182991	0.182612	0.0100208	0.992005	0.993352
MYSTI_RS00465	192.907	1.62191	0.26199	6.19075	5.98778e-10	2.08736e-09
MYSTI_RS00470	40.1953	0.548095	0.474586	1.15489	0.248135	0.320214
MYSTI_RS00475	2755.06	3.56201	0.1596	22.3183	2.45366e-110	9.80497e-109
MYSTI_RS00480	1794.24	4.12245	0.180045	22.8967	5.00659e-116	2.21932e-114
MYSTI_RS00485	4410.6	2.66857	0.146377	18.2308	2.93919e-74	6.75431e-73
MYSTI_RS00490	4535.83	2.83457	0.153052	18.5203	1.41667e-76	3.3701e-75
MYSTI_RS00495	200.545	3.06998	0.270964	11.3299	9.33585e-30	7.87239e-29
MYSTI_RS00505	373.363	3.61319	0.279974	12.9054	4.19381e-38	4.40676e-37
MYSTI_RS00510	189.568	1.22319	0.250177	4.88927	1.01209e-06	2.73213e-06
MYSTI_RS00515	4919.12	1.09936	0.1696	6.48207	9.04724e-11	3.33294e-10
MYSTI_RS00520	932.324	1.15504	0.171078	6.75154	1.46281e-11	5.63452e-11
MYSTI_RS00525	304.908	0.159253	0.235338	0.676699	0.498597	0.580373
MYSTI_RS00530	1288.86	0.00725653	0.160742	0.0451439	0.963993	0.973594
MYSTI_RS00535	271.639	0.463728	0.234584	1.97681	0.048063	0.0733422
MYSTI_RS00540	731.592	0.520992	0.177742	2.93116	0.00337693	0.00624429
MYSTI_RS00545	92.4741	0.614142	0.328878	1.86738	0.0618479	0.0921753
MYSTI_RS00550	34272.5	0.787978	0.14361	5.48694	4.08949e-08	1.23876e-07
MYSTI_RS00555	70.8849	-0.489662	0.370989	-1.31988	0.186874	0.248838
MYSTI_RS00560	107.136	-1.02963	0.319348	-3.22415	0.00126345	0.00247265
MYSTI_RS00565	130.26	-1.11673	0.295837	-3.77483	0.000160119	0.000348319
MYSTI_RS00570	698.866	0.738672	0.19371	3.81329	0.000137129	0.000301215
MYSTI_RS00575	4961.24	0.945687	0.153701	6.15278	7.61343e-10	2.63257e-09
MYSTI_RS00580	2464.46	1.03156	0.152307	6.77288	1.26244e-11	4.88127e-11
MYSTI_RS00585	174.199	-0.709697	0.264798	-2.68015	0.00735897	0.0129464
MYSTI_RS00590	2330.15	-2.48874	0.157805	-15.771	4.92833e-56	7.82361e-55
MYSTI_RS00595	1524.76	-1.65363	0.170184	-9.71673	2.55872e-22	1.6739e-21
MYSTI_RS00600	3570.32	-2.07436	0.160176	-12.9504	2.33584e-38	2.48666e-37
MYSTI_RS00605	1441.53	-1.80233	0.187465	-9.61419	6.96529e-22	4.45251e-21
MYSTI_RS00610	429.873	0.380933	0.196809	1.93555	0.052923	0.0799463
MYSTI_RS00615	650.572	-1.9952	0.188628	-10.5774	3.79153e-26	2.83474e-25
MYSTI_RS00620	47.5172	3.71594	0.540072	6.88046	5.96596e-12	2.34931e-11
MYSTI_RS00625	2654.91	3.76275	0.156365	24.0638	5.97972e-128	3.10945e-126
MYSTI_RS00630	1282.61	2.99581	0.171046	17.5147	1.10696e-68	2.2849e-67
MYSTI_RS00635	1085.15	0.553995	0.164765	3.36233	0.000772883	0.0015515
MYSTI_RS00645	449.639	7.55596	0.458038	16.4964	3.89575e-61	6.87007e-60
MYSTI_RS00650	1079.69	7.11719	0.287107	24.7894	1.16684e-135	6.31028e-134
MYSTI_RS00655	686.107	6.84221	0.316877	21.5926	2.10645e-103	7.7319e-102
MYSTI_RS00660	421.035	8.24704	0.58607	14.0718	5.66398e-45	7.03618e-44
MYSTI_RS00665	44.9309	3.53477	0.538574	6.56319	5.26672e-11	1.9634e-10
MYSTI_RS00670	3.19822	1.20615	1.63512	0.737656	0.460723	0.542909
MYSTI_RS00675	399.345	-2.97005	0.23638	-12.5647	3.30023e-36	3.30104e-35
MYSTI_RS00680	46.607	-2.4352	0.50558	-4.81665	1.45992e-06	3.88928e-06
MYSTI_RS00685	124.23	-0.270792	0.303189	-0.893147	0.371778	0.452289
MYSTI_RS00690	2880.53	0.112634	0.152796	0.737156	0.461028	0.54311
MYSTI_RS00695	535.087	0.231639	0.207754	1.11497	0.264864	0.339106
MYSTI_RS00700	38.6881	0.947734	0.481993	1.96628	0.049266	0.0749945
MYSTI_RS00705	28.1555	3.73271	0.689675	5.41227	6.22311e-08	1.86074e-07
MYSTI_RS00710	15.7024	4.22261	0.99495	4.24405	2.19526e-05	5.22227e-05
MYSTI_RS00715	24.5394	1.153	0.615753	1.8725	0.0611377	0.0912175
MYSTI_RS00720	8403.98	5.0736	0.175641	28.8861	1.78454e-183	1.76539e-181
MYSTI_RS00725	21.403	0.133901	0.6457	0.207373	0.835719	0.877018
MYSTI_RS00730	20.7842	0.245387	0.639073	0.383974	0.700998	0.76493
MYSTI_RS00740	60.3422	0.237113	0.392251	0.604493	0.545516	0.624679
MYSTI_RS00745	1806.3	3.78445	0.973054	3.88925	0.000100555	0.000224711
MYSTI_RS00750	74.161	3.51139	0.470028	7.4706	7.98288e-14	3.49283e-13
MYSTI_RS00755	2356.42	3.69153	0.471968	7.82157	5.2169e-15	2.41688e-14
MYSTI_RS00760	1384.18	3.28074	0.222509	14.7443	3.34758e-49	4.60264e-48
MYSTI_RS00765	551.648	3.28837	0.219791	14.9614	1.31327e-50	1.86245e-49
MYSTI_RS00770	791.885	1.39192	0.184652	7.53808	4.76928e-14	2.10721e-13
MYSTI_RS00775	345.062	1.10568	0.208641	5.29946	1.16146e-07	3.39768e-07
MYSTI_RS00780	2031.53	0.406371	0.152526	2.66428	0.00771532	0.0135323
MYSTI_RS00785	2007.3	0.486554	0.175667	2.76974	0.00561004	0.0100505
MYSTI_RS00790	779.414	1.83554	0.895548	2.04962	0.0404014	0.0625809
MYSTI_RS00795	94.2263	0.846748	0.342511	2.47218	0.0134292	0.0226907
MYSTI_RS00800	16.7687	1.86888	0.847928	2.20405	0.0275207	0.0440505
MYSTI_RS00805	66.8659	-3.25724	0.492639	-6.61181	3.79645e-11	1.43108e-10
MYSTI_RS00810	101.779	-2.4526	0.370074	-6.62734	3.41786e-11	1.29137e-10
MYSTI_RS00815	1062.3	6.12397	1.44195	4.247	2.16653e-05	5.15543e-05
MYSTI_RS00820	433.048	5.19419	1.40502	3.69689	0.000218259	0.000465707
MYSTI_RS00825	267.63	4.6985	0.299011	15.7135	1.22292e-55	1.93003e-54
MYSTI_RS00830	531.774	1.175	0.201625	5.82766	5.62101e-09	1.82318e-08
MYSTI_RS00835	991.895	-0.344055	0.188427	-1.82593	0.0678607	0.100325
MYSTI_RS00840	665.162	-0.402548	0.180372	-2.23176	0.0256306	0.0412859
MYSTI_RS00845	23.3845	1.42841	0.614239	2.32549	0.0200456	0.0328571
MYSTI_RS00850	253.158	2.6127	0.242792	10.7611	5.25545e-27	4.09138e-26
MYSTI_RS00855	175.001	0.12715	0.290765	0.437295	0.661897	0.729922
MYSTI_RS00860	36.3719	-0.310589	0.500575	-0.620464	0.534952	0.614056
MYSTI_RS00865	260.545	0.426136	0.25583	1.6657	0.0957736	0.136564
MYSTI_RS00870	85.3485	-1.38745	0.359635	-3.85793	0.000114351	0.000253656
MYSTI_RS00875	23.0332	-0.955724	0.636195	-1.50225	0.133033	0.183656
MYSTI_RS00885	144.858	-0.0620458	0.273858	-0.226561	0.820765	0.864232
MYSTI_RS00890	6.31245	-1.10203	1.20086	-0.917702	0.358775	0.437915
MYSTI_RS00895	3133.97	-0.694481	0.150347	-4.61917	3.85276e-06	9.85917e-06
MYSTI_RS00900	540.417	2.70551	0.197726	13.6831	1.28146e-42	1.50003e-41
MYSTI_RS00905	3.14596	3.91921	2.07154	1.89193	0.0585002	0.0876207
MYSTI_RS00910	15.6212	1.55539	0.752409	2.06722	0.0387136	0.060208
MYSTI_RS00915	111.289	-1.23704	0.313644	-3.9441	8.00997e-05	0.000180592
MYSTI_RS00920	43.5427	-0.127989	0.467892	-0.273543	0.784436	0.835194
MYSTI_RS00925	460.165	0.586534	0.199029	2.94697	0.00320901	0.00594733
MYSTI_RS00930	540.845	0.17323	0.188127	0.920811	0.357149	0.436127
MYSTI_RS00935	648.177	1.27241	0.195403	6.51169	7.4311e-11	2.75634e-10
MYSTI_RS00945	3108.55	-0.355227	0.174596	-2.03456	0.0418951	0.0646476
MYSTI_RS00950	7.78194	0.531832	1.02266	0.52005	0.603029	0.677267
MYSTI_RS00955	291.215	2.04273	0.233228	8.75853	1.9782e-18	1.08353e-17
MYSTI_RS00960	79.5329	1.68006	0.36014	4.66501	3.08602e-06	7.97e-06
MYSTI_RS00965	267.375	2.51583	0.839879	2.99547	0.00274026	0.00513727
MYSTI_RS00970	134.039	-0.138298	0.284304	-0.486444	0.626652	0.698174
MYSTI_RS00975	573.721	-0.629095	0.206344	-3.04877	0.00229779	0.00434998
MYSTI_RS00980	1091.19	1.42204	0.167401	8.49482	1.9824e-17	1.03817e-16
MYSTI_RS00985	413.053	2.26094	0.206398	10.9543	6.33726e-28	5.08989e-27
MYSTI_RS00990	545.106	-0.515096	0.184872	-2.78623	0.00533244	0.00958918
MYSTI_RS00995	123.204	0.803956	0.294443	2.73043	0.00632511	0.0112397
MYSTI_RS01000	145.817	-0.0982664	0.274088	-0.358522	0.719953	0.781933
MYSTI_RS01005	797.547	-0.102612	0.190636	-0.538262	0.590396	0.6665
MYSTI_RS01010	191.411	-1.01224	0.255702	-3.95865	7.53731e-05	0.000170456
MYSTI_RS01015	69.6169	-1.22135	0.398542	-3.06456	0.00217993	0.00413909
MYSTI_RS01020	606.417	0.268821	0.191469	1.40399	0.160322	0.217117
MYSTI_RS01025	5561.66	1.80461	0.141151	12.785	1.98982e-37	2.05101e-36
MYSTI_RS01030	1001.35	0.770566	0.186971	4.12131	3.76719e-05	8.74626e-05
MYSTI_RS01035	184.69	0.422112	0.252552	1.67139	0.0946451	0.135122
MYSTI_RS01040	1239.61	6.6717	0.268458	24.8519	2.46513e-136	1.35116e-134
MYSTI_RS01045	1808.29	-1.64608	0.153761	-10.7054	9.59867e-27	7.40156e-26
MYSTI_RS01050	2019.31	-1.42479	0.156349	-9.11291	8.02027e-20	4.69073e-19
MYSTI_RS01055	442.811	-2.84379	0.23392	-12.1571	5.26019e-34	5.02599e-33
MYSTI_RS01060	19.9595	-1.26633	0.678447	-1.86651	0.0619701	0.0923405
MYSTI_RS01065	121.252	-0.315886	0.296862	-1.06408	0.287291	0.363598
MYSTI_RS01070	128.929	-0.647663	0.291789	-2.21963	0.0264441	0.0424696
MYSTI_RS01075	50.6748	-0.765466	0.445654	-1.71763	0.0858648	0.124005
MYSTI_RS01080	328.383	0.394336	0.209472	1.88252	0.0597655	0.0893837
MYSTI_RS01085	108.158	-0.426283	0.315754	-1.35005	0.177001	0.237438
MYSTI_RS01090	80.8202	-1.28551	0.359308	-3.57773	0.000346592	0.000722208
MYSTI_RS01095	298.213	-0.499023	0.239081	-2.08725	0.0368653	0.0576433
MYSTI_RS01100	242.745	-0.690836	0.231706	-2.98152	0.00286825	0.00535494
MYSTI_RS01105	89.2475	-1.06258	0.352934	-3.0107	0.00260644	0.00489886
MYSTI_RS01110	155.857	-1.10229	0.289605	-3.8062	0.00014112	0.00030948
MYSTI_RS01115	80.5665	-0.747009	0.356984	-2.09255	0.0363889	0.0569969
MYSTI_RS01120	1714.33	5.524	0.200774	27.5135	1.2089e-166	9.70949e-165
MYSTI_RS01125	189.384	0.918309	0.257112	3.57163	0.00035476	0.000738279
MYSTI_RS01130	18.7828	0.0795203	0.669162	0.118836	0.905406	0.929703
MYSTI_RS01135	2.85615	-2.03067	1.90593	-1.06545	0.286673	0.362961
MYSTI_RS01140	65.0875	-0.0958216	0.378385	-0.253238	0.800084	0.847224
MYSTI_RS01145	49.1668	-1.17996	0.445281	-2.64993	0.00805094	0.0140783
MYSTI_RS01150	107.991	-0.490834	0.308164	-1.59277	0.111212	0.156108
MYSTI_RS01155	147.66	-0.429002	0.273068	-1.57105	0.116172	0.162452
MYSTI_RS01160	902.84	-2.3132	0.175743	-13.1624	1.44382e-39	1.58919e-38
MYSTI_RS01165	78.9445	1.74611	0.371804	4.69633	2.6488e-06	6.87807e-06
MYSTI_RS01170	882.548	0.277154	0.167151	1.65811	0.0972961	0.138541
MYSTI_RS01175	155.531	0.347618	0.283553	1.22594	0.220222	0.288415
MYSTI_RS01180	257.569	0.11378	0.22385	0.508285	0.611253	0.68459
MYSTI_RS01185	1803.36	0.212659	0.152299	1.39633	0.162616	0.219821
MYSTI_RS01190	3574.73	-0.934742	0.145979	-6.40325	1.52101e-10	5.50822e-10
MYSTI_RS01195	555.361	2.04739	0.189193	10.8217	2.7166e-27	2.13124e-26
MYSTI_RS01200	479.44	-1.90333	0.215866	-8.81718	1.17379e-18	6.49949e-18
MYSTI_RS01205	1757.64	4.91219	0.177133	27.7316	2.90356e-169	2.53265e-167
MYSTI_RS01210	141.501	-0.451678	0.278611	-1.62118	0.10498	0.148361
MYSTI_RS01215	7.04415	2.03211	1.13415	1.79175	0.0731732	0.107308
MYSTI_RS01220	1168.93	0.341391	0.161437	2.1147	0.0344558	0.0542414
MYSTI_RS01225	370.243	0.0551905	0.210244	0.262507	0.792931	0.841522
MYSTI_RS01230	843.389	0.454428	0.187917	2.41823	0.0155961	0.0260426
MYSTI_RS01235	708.793	0.120947	0.190837	0.633772	0.52623	0.606102
MYSTI_RS01240	9129.07	1.41807	0.158419	8.95133	3.51219e-19	2.00076e-18
MYSTI_RS01245	1049.45	-1.3989	0.168075	-8.32304	8.57344e-17	4.36858e-16
MYSTI_RS01250	493.614	1.16073	0.192533	6.02873	1.65252e-09	5.58086e-09
MYSTI_RS01255	4498.64	2.99027	0.154602	19.3417	2.39222e-83	6.51198e-82
MYSTI_RS01260	28.0578	3.31515	0.653842	5.07027	3.97251e-07	1.11159e-06
MYSTI_RS01265	43.3954	4.25007	0.610307	6.96382	3.31156e-12	1.32332e-11
MYSTI_RS01270	213.867	2.75956	0.257891	10.7005	1.01257e-26	7.77839e-26
MYSTI_RS01275	1249.77	2.11723	0.162308	13.0445	6.82739e-39	7.37468e-38
MYSTI_RS01280	237.536	1.95002	0.246228	7.91958	2.38319e-15	1.12463e-14
MYSTI_RS01285	74.0106	-1.40114	0.382509	-3.66303	0.000249253	0.000528198
MYSTI_RS01290	749.065	0.285745	0.177013	1.61426	0.106472	0.150182
MYSTI_RS01295	12480	-0.365751	0.148104	-2.46955	0.0135284	0.0228439
MYSTI_RS01300	137.703	-1.46694	0.305669	-4.79911	1.59374e-06	4.22772e-06
MYSTI_RS01305	1143.34	-0.376936	0.186083	-2.02563	0.0428024	0.0658848
MYSTI_RS01310	271.928	-0.63285	0.23003	-2.75116	0.00593847	0.0106014
MYSTI_RS01315	508.889	-0.0547167	0.190427	-0.287336	0.773855	0.82588
MYSTI_RS01320	1207.56	1.90931	0.175978	10.8497	2.0008e-27	1.58192e-26
MYSTI_RS01325	35.8674	-0.677726	0.527095	-1.28578	0.198521	0.262794
MYSTI_RS01330	9.90432	-1.72491	1.01308	-1.70264	0.0886354	0.127575
MYSTI_RS01335	3.76053	-0.119528	1.45462	-0.0821715	0.93451	0.950564
MYSTI_RS01340	8.53895	-1.04165	1.00579	-1.03565	0.300365	0.377644
MYSTI_RS01345	29.2569	-0.543831	0.54952	-0.989647	0.322347	0.400247
MYSTI_RS01350	17.3222	-1.71525	0.746847	-2.29666	0.0216384	0.03524
MYSTI_RS01355	71.108	-0.80858	0.387208	-2.08823	0.0367771	0.0575272
MYSTI_RS01360	1348.64	6.47154	0.230536	28.0717	2.17022e-173	1.97807e-171
MYSTI_RS01365	3.06952	-1.25721	1.66812	-0.75367	0.451047	0.5336
MYSTI_RS01370	7.95057	-0.545634	1.06117	-0.51418	0.607126	0.680735
MYSTI_RS01375	222.234	1.2053	0.287676	4.18979	2.79217e-05	6.56714e-05
MYSTI_RS01380	530.437	1.24906	0.193389	6.45877	1.05554e-10	3.87622e-10
MYSTI_RS01385	720.213	-0.477465	0.173836	-2.74664	0.00602091	0.0107344
MYSTI_RS01390	116.691	-0.282802	0.300869	-0.939951	0.347243	0.42589
MYSTI_RS01395	319.411	2.86132	0.231035	12.3848	3.15851e-35	3.11701e-34
MYSTI_RS01400	7060.73	1.53955	0.150604	10.2225	1.57168e-24	1.10961e-23
MYSTI_RS01405	2372.66	1.91753	0.149759	12.8041	1.55448e-37	1.60841e-36
MYSTI_RS01410	4069.59	0.0849121	0.158774	0.534799	0.592789	0.66834
MYSTI_RS01415	23884	1.49228	0.139076	10.7299	7.36558e-27	5.69586e-26
MYSTI_RS01420	119.283	0.646477	0.294907	2.19214	0.0283697	0.0453289
MYSTI_RS01425	2.89405	0.165276	1.65475	0.0998795	0.92044	0.940261
MYSTI_RS01430	28.3117	2.38746	0.592818	4.02731	5.64194e-05	0.000128959
MYSTI_RS01435	6.54042	2.14923	1.18952	1.8068	0.070793	0.104243
MYSTI_RS01440	115.647	1.98373	0.309197	6.41574	1.40136e-10	5.09312e-10
MYSTI_RS01445	240.64	1.65563	0.273627	6.05067	1.44245e-09	4.88565e-09
MYSTI_RS01450	73.5349	0.0640854	0.359416	0.178304	0.858484	0.895809
MYSTI_RS01455	211.471	-0.899162	0.247359	-3.63505	0.000277925	0.000585288
MYSTI_RS01460	18.217	-1.22391	0.7212	-1.69705	0.0896876	0.12886
MYSTI_RS01465	88.7253	-0.103017	0.347202	-0.296706	0.766691	0.820068
MYSTI_RS01470	80.5102	-0.843895	0.376812	-2.23956	0.0251193	0.0405105
MYSTI_RS01475	29.5274	-0.960779	0.556671	-1.72594	0.084359	0.121982
MYSTI_RS01480	4984.24	2.2318	0.174806	12.7673	2.49639e-37	2.56663e-36
MYSTI_RS01485	1725.56	6.34121	0.220245	28.7916	2.73149e-182	2.63784e-180
MYSTI_RS01490	42.8484	-0.117723	0.456869	-0.257674	0.796658	0.84466
MYSTI_RS01495	86.5314	-0.503417	0.338866	-1.48559	0.137387	0.188927
MYSTI_RS01500	140.906	-1.15142	0.290838	-3.95898	7.52707e-05	0.00017032
MYSTI_RS01505	100.733	-0.578551	0.326911	-1.76975	0.0767686	0.112045
MYSTI_RS01510	395.576	-0.732011	0.210571	-3.47632	0.000508343	0.00104028
MYSTI_RS01515	139.289	-1.5996	0.294465	-5.43222	5.56579e-08	1.67097e-07
MYSTI_RS01520	133.652	-0.829731	0.303914	-2.73016	0.00633044	0.0112457
MYSTI_RS01525	57.3007	2.11904	0.422551	5.01488	5.30664e-07	1.47171e-06
MYSTI_RS01535	191.692	-0.446543	0.256986	-1.73762	0.0822785	0.119196
MYSTI_RS01540	307.795	-0.590423	0.217897	-2.70965	0.0067355	0.0119094
MYSTI_RS01545	1007.25	-0.783862	0.169394	-4.62745	3.702e-06	9.49435e-06
MYSTI_RS01550	8518.2	0.306593	0.141802	2.16211	0.0306093	0.0486011
MYSTI_RS01555	670.34	0.231916	0.195681	1.18517	0.235949	0.306428
MYSTI_RS01560	11071.4	-0.381025	0.155175	-2.45546	0.0140705	0.0237051
MYSTI_RS01565	129.982	-0.375876	0.307273	-1.22326	0.221231	0.289409
MYSTI_RS01570	49.6983	1.57442	0.438895	3.58723	0.000334211	0.000698023
MYSTI_RS01575	496.834	-0.689548	0.190411	-3.62137	0.000293046	0.000615853
MYSTI_RS01580	746.739	1.00693	0.171412	5.87431	4.24613e-09	1.3917e-08
MYSTI_RS01585	581.194	1.164	0.180962	6.43227	1.25715e-10	4.58543e-10
MYSTI_RS01590	337.34	2.11842	0.219979	9.63009	5.96745e-22	3.84495e-21
MYSTI_RS01595	1048.19	0.413407	0.163501	2.52847	0.0114562	0.0195977
MYSTI_RS01600	20.0629	0.788184	0.663203	1.18845	0.234656	0.305102
MYSTI_RS01605	96.0308	0.153938	0.320993	0.479569	0.631534	0.702455
MYSTI_RS01610	202.253	-0.575003	0.24799	-2.31865	0.0204138	0.0333999
MYSTI_RS01615	39.3822	-0.731983	0.487368	-1.50191	0.13312	0.183683
MYSTI_RS01620	38.1502	2.82028	0.536119	5.26056	1.43621e-07	4.16537e-07
MYSTI_RS01625	51.0263	2.29177	0.461608	4.96475	6.87889e-07	1.89222e-06
MYSTI_RS01630	969.705	-0.849812	0.168038	-5.05727	4.25292e-07	1.1876e-06
MYSTI_RS01635	154.952	-1.01278	0.281355	-3.59965	0.000318652	0.000666555
MYSTI_RS01640	97.5189	-0.860664	0.3251	-2.64739	0.00811169	0.0141815
MYSTI_RS01645	226.923	0.174019	0.234627	0.741683	0.458279	0.540815
MYSTI_RS01650	472.936	3.4348	0.223697	15.3547	3.29362e-53	5.03161e-52
MYSTI_RS01655	7.64865	3.10653	1.26682	2.45222	0.0141978	0.0238996
MYSTI_RS01660	39.4711	2.07954	1.29117	1.61059	0.107269	0.151202
MYSTI_RS01665	147.783	0.68147	0.273974	2.48736	0.0128696	0.0218406
MYSTI_RS01670	131.454	0.833055	0.30441	2.73662	0.00620733	0.0110498
MYSTI_RS01675	127.538	1.06062	0.295033	3.59492	0.00032449	0.000678243
MYSTI_RS01680	347.174	0.906829	0.209943	4.31941	1.5645e-05	3.7794e-05
MYSTI_RS01685	46.0913	-0.20004	0.443945	-0.450596	0.652281	0.721574
MYSTI_RS01690	1598.46	-0.243612	0.159061	-1.53156	0.125632	0.174269
MYSTI_RS01695	584.796	-0.895792	0.191303	-4.68259	2.83269e-06	7.34615e-06
MYSTI_RS01700	192.081	-0.961592	0.257755	-3.73064	0.000190996	0.000411567
MYSTI_RS01705	67.8134	-1.02841	0.404076	-2.54509	0.0109248	0.0187283
MYSTI_RS01715	334.277	-1.19301	0.2289	-5.21192	1.86892e-07	5.37423e-07
MYSTI_RS01725	775.02	-0.923464	0.174057	-5.30552	1.12355e-07	3.29747e-07
MYSTI_RS01730	163.859	-0.0817159	0.26117	-0.312884	0.754369	0.810414
MYSTI_RS01735	138.347	-0.0806001	0.278782	-0.289116	0.772493	0.82486
MYSTI_RS01740	304.846	-0.137	0.219483	-0.624191	0.532502	0.611936
MYSTI_RS01750	109.507	-0.0673516	0.30637	-0.219837	0.825998	0.868235
MYSTI_RS01755	120.637	-0.0207225	0.296598	-0.0698671	0.944299	0.958339
MYSTI_RS01760	416.953	1.56284	0.206099	7.58296	3.37763e-14	1.50628e-13
MYSTI_RS01770	228.57	-2.00645	0.270806	-7.40919	1.27072e-13	5.49472e-13
MYSTI_RS01775	20.7194	-1.48705	0.691768	-2.14964	0.0315839	0.0500506
MYSTI_RS01780	219.838	-0.153418	0.240326	-0.638376	0.523229	0.603249
MYSTI_RS01785	244.68	-0.406578	0.231522	-1.75611	0.0790691	0.115025
MYSTI_RS01790	11670.2	1.6171	0.150398	10.7521	5.79006e-27	4.49034e-26
MYSTI_RS01795	1284.76	0.78837	0.164834	4.78281	1.72857e-06	4.57494e-06
MYSTI_RS01800	65.6789	3.96527	0.478768	8.28224	1.20879e-16	6.11327e-16
MYSTI_RS01805	1539.82	0.517145	0.180803	2.86027	0.00423285	0.00772483
MYSTI_RS01810	304.299	-2.06058	0.248787	-8.28248	1.20633e-16	6.10464e-16
MYSTI_RS01815	655.612	0.0771883	0.176931	0.436262	0.662647	0.730352
MYSTI_RS01820	381.255	0.0310773	0.199241	0.155978	0.87605	0.908413
MYSTI_RS01825	695.212	-0.544866	0.184145	-2.95889	0.00308745	0.00573515
MYSTI_RS01830	127.891	-1.11093	0.294955	-3.76644	0.000165594	0.000359458
MYSTI_RS01835	206.31	-1.06443	0.252011	-4.22373	2.40296e-05	5.68968e-05
MYSTI_RS01840	110.182	-1.46506	0.340786	-4.29905	1.71529e-05	4.1326e-05
MYSTI_RS01845	92.8255	-1.42361	0.344522	-4.13211	3.59441e-05	8.35469e-05
MYSTI_RS01850	1893.03	-1.81904	0.157476	-11.5513	7.27486e-31	6.31838e-30
MYSTI_RS01855	15316.9	1.2025	0.140704	8.54631	1.27092e-17	6.72517e-17
MYSTI_RS01860	42668.1	1.18442	0.140802	8.41199	4.03096e-17	2.09208e-16
MYSTI_RS01865	7729.45	1.13281	0.141218	8.02174	1.04259e-15	5.00444e-15
MYSTI_RS01870	88313.9	1.03373	0.148427	6.96459	3.29355e-12	1.31742e-11
MYSTI_RS01875	8659.26	0.519766	0.168109	3.09183	0.00198924	0.00379419
MYSTI_RS01880	11760.2	0.618338	0.144471	4.28002	1.86877e-05	4.48108e-05
MYSTI_RS01885	124.799	0.830397	0.295392	2.81117	0.00493624	0.00892021
MYSTI_RS01890	1001.9	-0.384021	0.178533	-2.15098	0.031478	0.049912
MYSTI_RS01895	213.877	0.244968	0.249115	0.983351	0.325434	0.403421
MYSTI_RS01900	592.339	2.11087	0.187097	11.2822	1.60702e-29	1.34671e-28
MYSTI_RS01905	92.278	-0.826041	0.337068	-2.45067	0.0142592	0.0239882
MYSTI_RS01910	678.992	-0.992678	0.176333	-5.62957	1.80657e-08	5.62569e-08
MYSTI_RS01915	749.865	0.635644	0.171571	3.70484	0.000211523	0.000452379
MYSTI_RS01920	92.0559	0.0857211	0.34541	0.248172	0.804001	0.85027
MYSTI_RS01925	1182.61	3.70065	0.18547	19.9527	1.41867e-88	4.24659e-87
MYSTI_RS01930	79.4273	-0.181743	0.359998	-0.504843	0.613669	0.686727
MYSTI_RS01935	63.2223	-0.278754	0.390332	-0.714147	0.475137	0.556925
MYSTI_RS01940	70.1798	2.97067	0.417868	7.10911	1.16796e-12	4.80451e-12
MYSTI_RS01945	1.52649	-0.833405	2.37118	-0.351472	0.725234	0.786195
MYSTI_RS01950	41.9902	-0.121032	0.464729	-0.260435	0.794528	0.842732
MYSTI_RS01955	217.205	-1.4381	0.249769	-5.7577	8.52671e-09	2.72747e-08
MYSTI_RS01960	277.567	-1.13335	0.226676	-4.99986	5.73708e-07	1.58729e-06
MYSTI_RS01965	118.377	0.660111	0.322306	2.04809	0.0405513	0.0627771
MYSTI_RS01970	355.148	-0.315753	0.230786	-1.36816	0.171261	0.230546
MYSTI_RS01975	135.022	0.791028	0.284217	2.78319	0.00538278	0.00967541
MYSTI_RS01980	4.85409	-2.75767	1.56106	-1.76654	0.0773057	0.112744
MYSTI_RS01985	2.21956	-1.34104	1.95994	-0.684225	0.493833	0.575405
MYSTI_RS01990	0	NA	NA	NA	NA	NA
MYSTI_RS01995	0	NA	NA	NA	NA	NA
MYSTI_RS02000	2.94563	-1.16671	1.79572	-0.649717	0.515875	0.597058
MYSTI_RS02005	1.61871	-3.81259	2.58299	-1.47604	0.139934	0.19204
MYSTI_RS02010	60.0697	0.254919	0.414461	0.615063	0.538513	0.617532
MYSTI_RS02015	27.4985	-0.410128	0.572525	-0.716348	0.473776	0.555707
MYSTI_RS02020	110.18	1.77512	0.315068	5.63407	1.76003e-08	5.48706e-08
MYSTI_RS02025	216.92	5.15425	0.350074	14.7233	4.56852e-49	6.24955e-48
MYSTI_RS02030	377.482	1.59462	0.22051	7.23149	4.77711e-13	2.00683e-12
MYSTI_RS02035	770.96	1.92904	0.180344	10.6965	1.05748e-26	8.11568e-26
MYSTI_RS02040	38.6416	-2.01705	0.538772	-3.7438	0.00018126	0.000391476
MYSTI_RS02045	227.227	-1.68521	0.250389	-6.73035	1.6925e-11	6.50073e-11
MYSTI_RS02050	723.482	1.11074	0.184332	6.02577	1.68309e-09	5.68174e-09
MYSTI_RS02055	832.249	0.967679	0.194212	4.98259	6.27372e-07	1.73162e-06
MYSTI_RS02060	54.8024	-2.92355	0.493751	-5.92111	3.19779e-09	1.05707e-08
MYSTI_RS02065	1.61667	-0.650297	2.2029	-0.295201	0.76784	0.820756
MYSTI_RS02070	115.841	0.269613	0.302837	0.890292	0.373309	0.45388
MYSTI_RS02075	54.3461	0.10019	0.41066	0.243972	0.807252	0.853215
MYSTI_RS02080	327.801	-0.292366	0.228717	-1.27829	0.201147	0.265663
MYSTI_RS02085	60.6834	-3.16224	0.487285	-6.48952	8.61085e-11	3.17939e-10
MYSTI_RS02090	719.657	0.967319	0.194866	4.96403	6.90447e-07	1.89797e-06
MYSTI_RS02095	230.039	2.63768	0.248122	10.6306	2.14715e-26	1.62025e-25
MYSTI_RS02100	976.875	-0.350771	0.185532	-1.89062	0.0586751	0.0878503
MYSTI_RS02105	403.973	-0.389778	0.207462	-1.87879	0.0602738	0.0900609
MYSTI_RS02110	418.752	3.25015	0.214623	15.1435	8.35957e-52	1.23072e-50
MYSTI_RS02115	14.8879	-0.370467	0.771988	-0.479887	0.631308	0.7023
MYSTI_RS02120	358.699	-4.45255	0.296367	-15.0238	5.12954e-51	7.33877e-50
MYSTI_RS02125	317.278	-4.59279	0.303606	-15.1275	1.06725e-51	1.56273e-50
MYSTI_RS02130	2631.75	-2.43613	0.185566	-13.1281	2.27274e-39	2.4847e-38
MYSTI_RS02135	2212.28	-2.70056	0.18989	-14.2218	6.7146e-46	8.47105e-45
MYSTI_RS02140	2767.6	-2.60864	0.17114	-15.2427	1.83997e-52	2.75893e-51
MYSTI_RS02145	5783.75	-2.89448	0.148427	-19.501	1.07735e-84	3.00326e-83
MYSTI_RS02150	99.4234	0.372513	0.316852	1.17567	0.239727	0.3106
MYSTI_RS02155	66.4801	3.08648	1.24136	2.48638	0.012905	0.0218824
MYSTI_RS02160	11.3187	-0.998812	0.879491	-1.13567	0.256094	0.329308
MYSTI_RS02165	82.2436	-0.757209	0.352893	-2.14572	0.0318955	0.0504753
MYSTI_RS02170	11.9835	-1.9194	0.911481	-2.1058	0.0352217	0.0553718
MYSTI_RS02175	4.59604	-1.4133	1.39663	-1.01193	0.311571	0.38932
MYSTI_RS02180	18.9629	-1.42079	0.701662	-2.0249	0.0428779	0.0659885
MYSTI_RS02185	275.951	0.505152	0.220699	2.28887	0.0220867	0.0358837
MYSTI_RS02190	687.086	-0.0400184	0.180299	-0.221956	0.824348	0.867217
MYSTI_RS02195	10.4509	0.973685	0.897476	1.08491	0.277959	0.35364
MYSTI_RS02200	15.3512	1.53743	0.758236	2.02765	0.0425964	0.065632
MYSTI_RS02205	724.249	0.892812	0.173353	5.15026	2.60121e-07	7.38315e-07
MYSTI_RS02210	176.296	0.894179	0.261977	3.4132	0.000642048	0.00130077
MYSTI_RS02215	302.903	0.490587	0.215345	2.27814	0.0227183	0.0368361
MYSTI_RS02225	85.9312	1.57616	0.369482	4.26585	1.99143e-05	4.75972e-05
MYSTI_RS02230	703.701	1.43708	0.203806	7.05121	1.77363e-12	7.23001e-12
MYSTI_RS02235	8034.15	3.69164	0.160353	23.022	2.80812e-117	1.2726e-115
MYSTI_RS02240	27.817	-1.4118	0.588192	-2.40024	0.0163841	0.0272576
MYSTI_RS02245	285.592	-2.09076	0.240585	-8.69031	3.61459e-18	1.95608e-17
MYSTI_RS02250	337.184	1.44652	0.2129	6.79434	1.08812e-11	4.21933e-11
MYSTI_RS02255	780.417	1.11686	0.172895	6.45975	1.04874e-10	3.85474e-10
MYSTI_RS02260	1580.3	1.09605	0.194457	5.63647	1.73575e-08	5.41554e-08
MYSTI_RS02265	1492.18	1.20527	0.197818	6.09279	1.10957e-09	3.78984e-09
MYSTI_RS02275	73.0566	-2.14597	0.398133	-5.39009	7.0423e-08	2.09949e-07
MYSTI_RS02280	4.24774	0.0331484	1.53418	0.0216066	0.982762	0.986166
MYSTI_RS02285	9.00207	-1.06584	1.00509	-1.06045	0.288939	0.365318
MYSTI_RS02290	1009.25	-0.59613	0.168799	-3.5316	0.000413051	0.000853238
MYSTI_RS02295	249.21	-0.454935	0.244618	-1.85977	0.0629175	0.0935631
MYSTI_RS02305	106.593	0.611363	0.312473	1.95653	0.0504027	0.0765381
MYSTI_RS02310	1242.97	1.11297	0.160877	6.91815	4.57589e-12	1.81248e-11
MYSTI_RS02315	639.975	1.12113	0.180994	6.19431	5.85408e-10	2.04251e-09
MYSTI_RS02320	858.965	1.05016	0.178944	5.86864	4.39394e-09	1.43898e-08
MYSTI_RS02325	9941.52	0.973113	0.15133	6.43039	1.27279e-10	4.63624e-10
MYSTI_RS02330	4.31319	-0.352026	1.38451	-0.25426	0.799294	0.846791
MYSTI_RS02335	1426.99	-1.26226	0.157123	-8.03357	9.46764e-16	4.55525e-15
MYSTI_RS02340	144.319	-1.37724	0.332349	-4.14397	3.41349e-05	7.95925e-05
MYSTI_RS02345	3.65386	-0.475019	1.53134	-0.310198	0.75641	0.81207
MYSTI_RS02350	3699.85	4.74839	0.155187	30.5978	1.30949e-205	1.80044e-203
MYSTI_RS02355	227.129	2.41935	0.265178	9.12351	7.27312e-20	4.26914e-19
MYSTI_RS02360	255.37	2.88278	0.244777	11.7772	5.11894e-32	4.58331e-31
MYSTI_RS02365	117.884	1.51709	0.317343	4.78061	1.74762e-06	4.61931e-06
MYSTI_RS02370	1127.11	-1.09264	0.171218	-6.38156	1.75297e-10	6.31443e-10
MYSTI_RS02375	1420.71	-0.0957503	0.162826	-0.588055	0.556495	0.635192
MYSTI_RS02380	6809.01	0.645134	0.161309	3.99937	6.3512e-05	0.000144762
MYSTI_RS02385	2626.08	1.96362	0.161193	12.1818	3.88714e-34	3.72724e-33
MYSTI_RS02390	496.211	1.97442	0.215415	9.16566	4.92462e-20	2.91808e-19
MYSTI_RS02395	147.213	3.55989	0.326708	10.8963	1.20092e-27	9.56024e-27
MYSTI_RS02400	511.592	-0.336017	0.187745	-1.78975	0.0734942	0.107731
MYSTI_RS02405	24.01	0.0634762	0.6001	0.105776	0.91576	0.937647
MYSTI_RS02410	175.489	-1.11062	0.266172	-4.17258	3.01166e-05	7.05679e-05
MYSTI_RS02415	2907.61	-0.295867	0.152246	-1.94335	0.0519744	0.0787186
MYSTI_RS02420	3215.21	-0.938935	0.158337	-5.92996	3.02999e-09	1.00406e-08
MYSTI_RS02425	341.826	0.037914	0.210629	0.180004	0.85715	0.894647
MYSTI_RS02430	423.306	-0.138648	0.211392	-0.65588	0.511901	0.592966
MYSTI_RS02435	55.8508	2.05735	0.44534	4.61972	3.84249e-06	9.83601e-06
MYSTI_RS02440	45.0923	-1.6414	0.475314	-3.4533	0.000553779	0.00112956
MYSTI_RS02445	9641.82	4.29475	0.155486	27.6215	6.14369e-168	5.24606e-166
MYSTI_RS02450	238.702	-0.256147	0.231631	-1.10584	0.268796	0.343436
MYSTI_RS02455	264.609	0.77465	0.222679	3.47877	0.00050372	0.00103134
MYSTI_RS02460	105.823	1.02116	0.321117	3.18002	0.00147264	0.00285587
MYSTI_RS02465	172.076	-1.56434	0.271955	-5.7522	8.80916e-09	2.8156e-08
MYSTI_RS02470	346.496	1.74771	0.225027	7.76666	8.05838e-15	3.69947e-14
MYSTI_RS02475	607.544	0.595082	0.181788	3.27349	0.00106227	0.00209407
MYSTI_RS02480	2020.97	1.34778	0.169437	7.95444	1.79947e-15	8.54143e-15
MYSTI_RS02485	102.533	-1.03064	0.32549	-3.16642	0.0015433	0.00298362
MYSTI_RS02490	77.9838	0.338093	0.349871	0.966336	0.333876	0.412071
MYSTI_RS02495	878.135	2.1542	0.170415	12.6409	1.25592e-36	1.27192e-35
MYSTI_RS02500	59.4073	-0.418113	0.399524	-1.04653	0.295317	0.372209
MYSTI_RS02505	686.073	0.0258241	0.183236	0.140934	0.887922	0.916623
MYSTI_RS02510	143.168	1.40082	0.285215	4.91145	9.04068e-07	2.45688e-06
MYSTI_RS02515	411.856	-1.56594	0.210792	-7.42883	1.09559e-13	4.75516e-13
MYSTI_RS02520	22.7436	-0.324123	0.6496	-0.498958	0.617809	0.690217
MYSTI_RS02525	5356.49	-0.63169	0.142875	-4.42127	9.81206e-06	2.41564e-05
MYSTI_RS02530	296.186	2.577	0.235221	10.9557	6.24226e-28	5.01855e-27
MYSTI_RS02540	206.544	2.40912	0.270029	8.92172	4.59112e-19	2.60078e-18
MYSTI_RS02545	182.981	4.47082	0.333009	13.4255	4.28589e-41	4.88303e-40
MYSTI_RS02550	122.041	4.48994	0.422314	10.6318	2.12084e-26	1.60189e-25
MYSTI_RS02555	112.461	3.83951	0.373544	10.2786	8.80059e-25	6.27884e-24
MYSTI_RS02560	1001.8	1.40832	0.178833	7.87503	3.40671e-15	1.59281e-14
MYSTI_RS02565	403.476	0.180575	0.211977	0.851864	0.39429	0.476318
MYSTI_RS02570	60.9628	2.37355	0.41857	5.67062	1.42283e-08	4.46673e-08
MYSTI_RS02575	873.62	-1.68944	0.184553	-9.15422	5.47497e-20	3.23474e-19
MYSTI_RS02580	1570.22	-1.42865	0.160495	-8.9015	5.50993e-19	3.10609e-18
MYSTI_RS02585	10628.1	0.277822	0.139066	1.99777	0.0457418	0.0700241
MYSTI_RS02590	296.714	0.260778	0.214975	1.21306	0.225107	0.293789
MYSTI_RS02595	124.505	0.777784	0.291993	2.6637	0.00772854	0.0135525
MYSTI_RS02600	470.823	0.347602	0.232891	1.49255	0.135554	0.186692
MYSTI_RS02605	851.048	-0.335859	0.173347	-1.93749	0.052685	0.0796164
MYSTI_RS02610	2.7729	-1.77888	1.83933	-0.967133	0.333477	0.411746
MYSTI_RS02615	71.9686	-0.0138716	0.365775	-0.0379239	0.969748	0.977142
MYSTI_RS02620	20325.7	6.77274	0.150915	44.8777	0	0
MYSTI_RS02630	318.428	4.93357	0.290828	16.9639	1.52036e-64	2.90191e-63
MYSTI_RS02635	135.642	3.43103	0.328943	10.4305	1.79971e-25	1.30701e-24
MYSTI_RS02640	913.177	2.2667	0.198383	11.4259	3.10528e-30	2.65717e-29
MYSTI_RS02645	472.287	0.197657	0.192062	1.02913	0.303418	0.380952
MYSTI_RS02650	1272.58	3.10924	0.167837	18.5254	1.28939e-76	3.07633e-75
MYSTI_RS02655	1850.66	-1.69385	0.17678	-9.58171	9.54528e-22	6.0446e-21
MYSTI_RS02660	2205.41	7.5554	0.259102	29.1599	6.25256e-187	6.50266e-185
MYSTI_RS02665	838.392	0.0924866	0.169948	0.544206	0.5863	0.662682
MYSTI_RS02670	1453.49	-0.252874	0.164539	-1.53686	0.124328	0.172667
MYSTI_RS02675	2488.74	0.277724	0.166297	1.67005	0.0949093	0.135436
MYSTI_RS02680	1207.9	3.81679	0.182729	20.8877	6.9277e-97	2.35136e-95
MYSTI_RS02685	2775.36	-1.57421	0.172232	-9.14006	6.24186e-20	3.67179e-19
MYSTI_RS02690	636.804	-0.029098	0.178686	-0.162845	0.870641	0.904394
MYSTI_RS02695	258.528	2.30902	0.886175	2.60561	0.00917111	0.0159068
MYSTI_RS02700	234.757	0.894946	0.233915	3.82594	0.000130272	0.000287164
MYSTI_RS02705	287.246	0.733927	0.234783	3.12598	0.00177213	0.00340249
MYSTI_RS02710	3730.81	8.36456	0.283006	29.5561	5.48765e-192	6.09806e-190
MYSTI_RS02715	2785.79	7.66442	0.247603	30.9545	2.20949e-210	3.2006e-208
MYSTI_RS02720	192.122	0.730477	0.252186	2.89658	0.00377257	0.00692377
MYSTI_RS02725	26.7249	-1.2726	0.593824	-2.14305	0.0321089	0.0507733
MYSTI_RS02730	204.747	0.420618	0.251684	1.67122	0.0946787	0.135146
MYSTI_RS02735	741.178	4.55994	0.225301	20.2393	4.41161e-91	1.38709e-89
MYSTI_RS02740	185.247	4.64031	0.348213	13.3261	1.63232e-40	1.84678e-39
MYSTI_RS02745	11.4496	0.580538	0.852257	0.681177	0.495759	0.577484
MYSTI_RS02750	10.334	1.04244	0.900854	1.15716	0.247205	0.319117
MYSTI_RS02755	12.1198	-0.838692	0.879114	-0.954019	0.340074	0.418489
MYSTI_RS02760	5586.51	-1.30664	0.146662	-8.90921	5.13954e-19	2.90277e-18
MYSTI_RS02765	793.214	2.54663	0.185794	13.7067	9.25683e-43	1.08514e-41
MYSTI_RS02770	39.7624	0.387127	0.473564	0.817475	0.413657	0.495656
MYSTI_RS02780	72.2274	-1.10266	0.378981	-2.90954	0.00361963	0.00665966
MYSTI_RS02785	73.465	-1.17634	0.371162	-3.16935	0.00152778	0.00295643
MYSTI_RS02790	226.506	-1.50042	0.265969	-5.64135	1.68718e-08	5.27415e-08
MYSTI_RS02795	381.297	-0.175458	0.268596	-0.653241	0.513601	0.594681
MYSTI_RS02800	10.3973	-0.13108	0.928299	-0.141204	0.887709	0.916604
MYSTI_RS02805	110.712	0.471297	0.320908	1.46864	0.141932	0.194353
MYSTI_RS02810	95.1161	2.4821	0.353967	7.01226	2.34507e-12	9.4737e-12
MYSTI_RS02815	416.512	0.0556651	0.218054	0.255282	0.798506	0.846065
MYSTI_RS02820	65.289	-0.683925	0.387171	-1.76647	0.0773172	0.112744
MYSTI_RS02825	583.324	-0.424202	0.188118	-2.25497	0.0241349	0.0389928
MYSTI_RS02830	4896.74	-0.231767	0.145345	-1.5946	0.110802	0.155641
MYSTI_RS02835	404.123	-1.41636	0.204217	-6.93557	4.04576e-12	1.61116e-11
MYSTI_RS02840	290.156	-0.463923	0.221046	-2.09876	0.0358377	0.0561986
MYSTI_RS02845	148.504	-0.592601	0.279934	-2.11693	0.0342655	0.0539836
MYSTI_RS02850	78.701	-0.538007	0.374832	-1.43533	0.151194	0.205855
MYSTI_RS02855	68.4882	1.10596	0.386155	2.86402	0.00418298	0.00764069
MYSTI_RS02860	2533.2	0.157267	0.159407	0.986574	0.323851	0.401695
MYSTI_RS02865	156.181	2.74999	0.293789	9.36043	7.94108e-21	4.84346e-20
MYSTI_RS02870	29.1719	1.17583	0.552404	2.12856	0.0332903	0.0525391
MYSTI_RS02875	43.2719	0.776074	0.463674	1.67375	0.0941796	0.134504
MYSTI_RS02880	32.8551	0.901424	0.534402	1.68679	0.0916438	0.131253
MYSTI_RS02885	310.248	-1.04949	0.222309	-4.72085	2.34867e-06	6.13208e-06
MYSTI_RS02890	411.179	0.458625	0.19711	2.32675	0.0199788	0.0327675
MYSTI_RS02895	522.464	0.401637	0.198685	2.02147	0.0432309	0.0664687
MYSTI_RS02900	361.969	5.21944	0.29731	17.5556	5.39254e-69	1.12165e-67
MYSTI_RS02905	119.101	-1.34698	0.313885	-4.29132	1.77616e-05	4.27543e-05
MYSTI_RS02910	75.3595	-1.52434	0.377017	-4.04314	5.27393e-05	0.00012099
MYSTI_RS02915	14.3634	-0.957222	0.843901	-1.13428	0.256676	0.329873
MYSTI_RS02925	209.584	0.222686	0.238825	0.932421	0.351119	0.429734
MYSTI_RS02930	584.515	1.51426	0.256045	5.91402	3.33853e-09	1.10001e-08
MYSTI_RS02935	503.002	1.99369	0.250156	7.96978	1.58957e-15	7.55837e-15
MYSTI_RS02940	93.2146	0.258258	0.326544	0.790881	0.429013	0.511637
MYSTI_RS02945	28.1644	2.23654	0.58812	3.80285	0.000143039	0.000313349
MYSTI_RS02950	118.509	1.46233	0.304057	4.80939	1.51391e-06	4.02783e-06
MYSTI_RS02955	105.67	0.28475	0.340495	0.836281	0.402997	0.484959
MYSTI_RS02960	1030.84	-1.68418	0.177431	-9.49201	2.26612e-21	1.41189e-20
MYSTI_RS02965	4359.79	8.42681	0.263193	32.0176	6.19727e-225	1.06962e-222
MYSTI_RS02970	160.426	3.92169	0.327961	11.9578	5.91024e-33	5.44198e-32
MYSTI_RS02980	904.164	6.02236	0.25078	24.0145	1.96378e-127	1.0019e-125
MYSTI_RS02985	417.439	6.95036	0.410465	16.9329	2.57435e-64	4.87924e-63
MYSTI_RS02990	332.357	0.352491	0.244854	1.4396	0.149982	0.204342
MYSTI_RS02995	481.629	-0.568713	0.196378	-2.89601	0.00377935	0.00693465
MYSTI_RS03000	359.833	-0.913932	0.250307	-3.65125	0.000260969	0.000551153
MYSTI_RS03005	2940.93	0.545389	0.154637	3.5269	0.00042046	0.000868103
MYSTI_RS03010	255.143	1.51515	0.25443	5.95509	2.59929e-09	8.68429e-09
MYSTI_RS03015	1115.83	7.21907	0.640961	11.2629	2.00113e-29	1.66494e-28
MYSTI_RS03020	1607.43	8.07918	0.341833	23.6349	1.68774e-123	8.29756e-122
MYSTI_RS03025	419.52	7.58392	0.479651	15.8113	2.59839e-56	4.16563e-55
MYSTI_RS03030	356.712	6.21474	0.357484	17.3847	1.07801e-67	2.16994e-66
MYSTI_RS03035	2120.07	6.86748	0.221334	31.0277	2.28143e-211	3.3649e-209
MYSTI_RS03040	259.915	3.35356	0.252077	13.3037	2.20237e-40	2.4779e-39
MYSTI_RS03050	5660.37	-3.22372	0.150153	-21.4696	2.99604e-102	1.08499e-100
MYSTI_RS03055	303.442	-2.04572	0.232615	-8.79445	1.43744e-18	7.92695e-18
MYSTI_RS03060	421.254	-1.59232	0.211248	-7.53768	4.7839e-14	2.11252e-13
MYSTI_RS03065	715.019	-0.906858	0.187868	-4.82709	1.38541e-06	3.6993e-06
MYSTI_RS03070	366.055	-0.633323	0.20934	-3.02534	0.00248357	0.0046831
MYSTI_RS03075	552.477	-0.875085	0.187361	-4.67058	3.00354e-06	7.76441e-06
MYSTI_RS03085	15.5259	-0.713343	0.763257	-0.934605	0.349992	0.428792
MYSTI_RS03090	38.1659	3.37605	0.581073	5.81002	6.2464e-09	2.02037e-08
MYSTI_RS03095	785.299	-2.23508	0.19105	-11.6989	1.29073e-31	1.14431e-30
MYSTI_RS03100	76.1591	2.65248	0.392497	6.75795	1.39955e-11	5.39854e-11
MYSTI_RS03105	165.253	0.337669	0.263653	1.28073	0.200287	0.264743
MYSTI_RS03120	52.9778	0.173064	0.432545	0.400107	0.689077	0.75446
MYSTI_RS03125	0.776324	-2.75888	3.36941	-0.818802	0.4129	0.494821
MYSTI_RS03130	204.81	2.19333	0.253143	8.66439	4.53917e-18	2.43853e-17
MYSTI_RS03135	3004.77	-2.29007	0.156939	-14.5921	3.15386e-48	4.22878e-47
MYSTI_RS03140	606.128	-0.261004	0.179165	-1.45679	0.145176	0.19836
MYSTI_RS03145	854.416	1.00776	0.189316	5.32317	1.01977e-07	3.00267e-07
MYSTI_RS03150	198.509	0.09101	0.254698	0.357325	0.720848	0.782486
MYSTI_RS03155	95.736	-0.539771	0.335175	-1.61042	0.107307	0.151229
MYSTI_RS03160	92.0667	0.0499176	0.33407	0.149423	0.88122	0.911677
MYSTI_RS03165	183.541	-0.357142	0.257812	-1.38528	0.165968	0.223866
MYSTI_RS03170	293.509	0.173287	0.238079	0.727857	0.466701	0.54844
MYSTI_RS03175	708.67	0.329442	0.184726	1.78341	0.0745192	0.109115
MYSTI_RS03180	809.108	-0.537715	0.214725	-2.5042	0.0122728	0.0209021
MYSTI_RS03185	596.462	-0.441902	0.185116	-2.38716	0.016979	0.0281779
MYSTI_RS03190	453.86	-0.127533	0.199438	-0.639462	0.522522	0.602942
MYSTI_RS03195	578.727	1.00845	0.187758	5.37102	7.82912e-08	2.33063e-07
MYSTI_RS03200	715.808	0.794918	0.189739	4.18954	2.79517e-05	6.5723e-05
MYSTI_RS03205	505.434	0.432384	0.189514	2.28154	0.0225165	0.0365307
MYSTI_RS03210	730.538	3.34692	0.191248	17.5004	1.42155e-68	2.91202e-67
MYSTI_RS03215	27.7791	2.8517	0.625347	4.56019	5.11065e-06	1.29111e-05
MYSTI_RS03220	23.9323	1.05607	0.607109	1.7395	0.0819461	0.118811
MYSTI_RS03225	2869.59	2.67928	0.147857	18.1208	2.18475e-73	4.92297e-72
MYSTI_RS03230	148.765	-0.754653	0.273962	-2.75459	0.0058766	0.0104979
MYSTI_RS03235	165.964	0.94778	0.279384	3.39239	0.000692856	0.00139882
MYSTI_RS03240	625.696	1.35416	0.185807	7.28796	3.14678e-13	1.33858e-12
MYSTI_RS03245	15.6659	1.01777	0.741708	1.3722	0.170002	0.229117
MYSTI_RS03250	110.771	0.25178	0.321466	0.783225	0.433495	0.516223
MYSTI_RS03255	205.265	1.18612	0.331628	3.57665	0.000348025	0.000725007
MYSTI_RS03260	90.4309	-1.0778	0.350231	-3.0774	0.00208814	0.00397442
MYSTI_RS03265	87.6555	0.152723	0.333679	0.457696	0.647171	0.716779
MYSTI_RS03270	315.188	1.62049	0.217517	7.44994	9.33853e-14	4.06625e-13
MYSTI_RS03280	1015.64	-2.30114	0.193291	-11.9051	1.11331e-32	1.01474e-31
MYSTI_RS03285	758.136	0.418139	0.180679	2.31427	0.020653	0.0337573
MYSTI_RS03290	963.695	0.617434	0.164864	3.74512	0.000180308	0.000389627
MYSTI_RS03295	130.793	3.49016	0.335316	10.4086	2.26634e-25	1.64294e-24
MYSTI_RS03300	1907.31	0.688201	0.15366	4.47873	7.50894e-06	1.86676e-05
MYSTI_RS03305	99.2467	-0.665458	0.337245	-1.97322	0.0484705	0.0739224
MYSTI_RS03310	36.4832	-3.02974	0.620641	-4.88163	1.05213e-06	2.83175e-06
MYSTI_RS03315	467.659	-0.792808	0.218675	-3.6255	0.0002884	0.00060656
MYSTI_RS03320	560.009	-0.0284623	0.204856	-0.138938	0.889499	0.917784
MYSTI_RS03325	5494.98	-0.51508	0.159288	-3.23363	0.00122227	0.00239437
MYSTI_RS03330	239.398	3.42745	0.261405	13.1116	2.82408e-39	3.0833e-38
MYSTI_RS03335	403.853	6.39102	0.353569	18.0757	4.9493e-73	1.10603e-71
MYSTI_RS03340	9504.94	6.05141	0.180545	33.5174	2.68844e-246	5.59195e-244
MYSTI_RS03345	77.8289	0.720283	0.386528	1.86347	0.0623965	0.0929587
MYSTI_RS03350	1715.26	-1.03586	0.161671	-6.4072	1.48215e-10	5.37711e-10
MYSTI_RS03355	36.0238	1.1502	0.548346	2.09759	0.0359417	0.0563507
MYSTI_RS03360	3884.27	7.1639	0.193111	37.0973	3.1007e-301	1.25764e-298
MYSTI_RS03365	14.7581	3.51924	0.913384	3.85297	0.000116693	0.000258244
MYSTI_RS03370	12.6947	2.13771	0.862711	2.47789	0.0132161	0.0223724
MYSTI_RS03375	380.283	-2.24237	0.218747	-10.251	1.17148e-24	8.336e-24
MYSTI_RS03380	2.78942	-1.78863	1.82166	-0.98187	0.326164	0.404069
MYSTI_RS03385	6.20794	0.302093	1.13607	0.265911	0.790308	0.839463
MYSTI_RS03390	2403.38	0.760317	0.150583	5.04915	4.43789e-07	1.23669e-06
MYSTI_RS03395	84.9798	-1.52685	0.359856	-4.24296	2.2059e-05	5.2445e-05
MYSTI_RS03400	549.651	4.97304	0.25622	19.4093	6.44239e-84	1.76556e-82
MYSTI_RS03405	61.2238	7.26653	1.08578	6.69248	2.19427e-11	8.36461e-11
MYSTI_RS03410	70.4342	6.46121	0.802102	8.05535	7.92529e-16	3.83592e-15
MYSTI_RS03415	274.747	7.62267	0.586385	12.9994	1.23257e-38	1.32432e-37
MYSTI_RS03420	260.498	6.76521	0.472448	14.3195	1.65304e-46	2.10509e-45
MYSTI_RS03425	640.894	7.74859	0.413705	18.7298	2.83187e-78	7.0037e-77
MYSTI_RS03430	253.58	6.98875	0.506541	13.797	2.65695e-43	3.18363e-42
MYSTI_RS03435	516.107	3.14288	0.204288	15.3845	2.07824e-53	3.1869e-52
MYSTI_RS03440	470.298	3.04851	0.204549	14.9035	3.12566e-50	4.40197e-49
MYSTI_RS03445	4393.41	3.08942	0.146484	21.0905	9.73284e-99	3.37405e-97
MYSTI_RS03450	253.848	1.11335	0.26213	4.24731	2.1635e-05	5.15125e-05
MYSTI_RS03455	86.857	1.00532	0.336039	2.99167	0.00277452	0.00519191
MYSTI_RS03460	86.4952	0.883019	0.353992	2.49446	0.0126149	0.0214353
MYSTI_RS03465	20.1745	0.998998	0.653256	1.52926	0.1262	0.175028
MYSTI_RS03470	314.487	1.12987	0.216419	5.22074	1.78212e-07	5.13736e-07
MYSTI_RS03475	1359.18	3.33509	0.169258	19.7042	1.9831e-86	5.68441e-85
MYSTI_RS03480	302.18	0.386833	0.224584	1.72244	0.0849896	0.122828
MYSTI_RS03485	276.92	2.13315	0.244835	8.7126	2.96977e-18	1.61683e-17
MYSTI_RS03490	151.124	-0.175494	0.272463	-0.644105	0.519508	0.600491
MYSTI_RS03495	1292.56	1.56712	0.176264	8.89071	6.07221e-19	3.42068e-18
MYSTI_RS03505	8385.56	5.14056	0.149565	34.3702	7.04067e-259	1.63183e-256
MYSTI_RS03510	658.252	2.49542	0.194815	12.8092	1.45686e-37	1.50932e-36
MYSTI_RS03515	1242.6	3.03967	0.177285	17.1457	6.76747e-66	1.31334e-64
MYSTI_RS03520	1823.57	1.84291	0.16234	11.3522	7.23061e-30	6.11623e-29
MYSTI_RS03525	12334.4	1.59428	0.140233	11.3688	5.98065e-30	5.0695e-29
MYSTI_RS03530	2582.63	1.78162	0.150334	11.8511	2.12501e-32	1.91534e-31
MYSTI_RS03535	4603.02	1.28001	0.142125	9.00622	2.13277e-19	1.22442e-18
MYSTI_RS03540	6054.04	5.75836	0.176179	32.6847	2.57254e-234	4.74283e-232
MYSTI_RS03545	4525.24	0.917881	0.156571	5.86239	4.56246e-09	1.49116e-08
MYSTI_RS03550	406.829	0.686721	0.203283	3.37814	0.00072977	0.00146969
MYSTI_RS03555	370.296	1.27966	0.20272	6.31248	2.74593e-10	9.76545e-10
MYSTI_RS03560	369.116	0.768667	0.211323	3.6374	0.000275402	0.000580276
MYSTI_RS03565	49.1441	0.908453	0.435442	2.08628	0.0369534	0.0577472
MYSTI_RS03570	115.433	-0.368631	0.303477	-1.21469	0.224484	0.293191
MYSTI_RS03575	1059.73	0.0736145	0.20295	0.362722	0.716812	0.779044
MYSTI_RS03580	1178.97	-0.45213	0.182167	-2.48195	0.0130666	0.0221379
MYSTI_RS03585	46.125	3.4923	0.527858	6.61599	3.69078e-11	1.39254e-10
MYSTI_RS03590	780.215	4.4032	0.204335	21.549	5.41322e-103	1.96915e-101
MYSTI_RS03595	100.405	2.45553	0.354225	6.93212	4.1457e-12	1.64933e-11
MYSTI_RS03600	187.165	-2.72279	0.284392	-9.57406	1.02784e-21	6.49366e-21
MYSTI_RS03605	70.242	2.58729	0.425089	6.08647	1.15424e-09	3.93909e-09
MYSTI_RS03610	1910.06	-0.00399358	0.162935	-0.0245103	0.980446	0.984694
MYSTI_RS03615	4448.96	0.0744433	0.144629	0.51472	0.606749	0.680485
MYSTI_RS03620	967.292	-0.281577	0.165297	-1.70346	0.0884818	0.127376
MYSTI_RS03625	294.546	-0.21595	0.21961	-0.983336	0.325442	0.403421
MYSTI_RS03630	225.664	-0.888496	0.26022	-3.4144	0.000639234	0.0012954
MYSTI_RS03635	3064.77	1.75796	0.170655	10.3013	6.95454e-25	4.97489e-24
MYSTI_RS03645	1407.52	-1.18155	0.165149	-7.15445	8.40068e-13	3.48218e-12
MYSTI_RS03650	646.235	-0.0976376	0.20012	-0.487895	0.625625	0.697316
MYSTI_RS03655	1441.5	-0.843298	0.169947	-4.96212	6.97292e-07	1.91419e-06
MYSTI_RS03660	267.001	-1.32134	0.231263	-5.71356	1.10636e-08	3.50852e-08
MYSTI_RS03665	238.3	1.51478	0.235484	6.43261	1.25434e-10	4.57929e-10
MYSTI_RS03670	137.638	-0.797036	0.291784	-2.7316	0.00630283	0.0112026
MYSTI_RS03675	456.461	0.342776	0.192322	1.7823	0.0746996	0.10936
MYSTI_RS03680	7734.21	0.0540803	0.151768	0.356336	0.721589	0.783029
MYSTI_RS03685	96.8611	-0.777601	0.325903	-2.38599	0.0170334	0.0282624
MYSTI_RS03690	138.061	1.5449	0.297918	5.18565	2.15268e-07	6.15964e-07
MYSTI_RS03695	400.651	1.91986	0.237508	8.08335	6.30134e-16	3.07006e-15
MYSTI_RS03700	1822.17	-0.933245	0.17568	-5.31218	1.0832e-07	3.18251e-07
MYSTI_RS03705	149.665	-1.14738	0.286965	-3.99832	6.37937e-05	0.000145364
MYSTI_RS03710	67.0911	-1.93059	0.406674	-4.74726	2.06192e-06	5.41128e-06
MYSTI_RS03715	88.3238	-1.59362	0.354299	-4.49796	6.86083e-06	1.71246e-05
MYSTI_RS03720	217.365	2.28833	0.253152	9.03936	1.57586e-19	9.09846e-19
MYSTI_RS03725	48.7552	-1.15604	0.452504	-2.55476	0.0106261	0.0182509
MYSTI_RS03730	820.621	3.73203	0.193679	19.2691	9.75578e-83	2.63796e-81
MYSTI_RS03735	434.353	0.436445	0.195389	2.23373	0.025501	0.0411015
MYSTI_RS03740	410.723	0.276462	0.212799	1.29917	0.193886	0.257456
MYSTI_RS03745	76.6305	-0.243721	0.360638	-0.675804	0.499165	0.580951
MYSTI_RS03750	10.9658	1.70513	0.892886	1.90969	0.0561733	0.0844004
MYSTI_RS03755	0.560244	0.824128	3.9872	0.206694	0.836249	0.877348
MYSTI_RS03760	3.48733	0.250511	1.5013	0.166863	0.867478	0.902756
MYSTI_RS03765	109.264	4.46645	0.419252	10.6534	1.68169e-26	1.27853e-25
MYSTI_RS03770	217.658	0.668562	0.243212	2.74889	0.00597978	0.0106705
MYSTI_RS03775	52.1979	-1.00217	0.42891	-2.33656	0.0194623	0.0319786
MYSTI_RS03780	887.975	0.758802	0.760861	0.997293	0.318622	0.396482
MYSTI_RS03785	22.6744	0.471322	0.704719	0.668808	0.503618	0.585054
MYSTI_RS03790	355.182	0.307369	0.223678	1.37416	0.169393	0.228334
MYSTI_RS03795	211.43	1.13588	0.279595	4.06261	4.8528e-05	0.000111518
MYSTI_RS03800	187.809	0.955394	0.252798	3.77927	0.000157287	0.000342895
MYSTI_RS03805	384.635	2.71656	0.215127	12.6277	1.48612e-36	1.49757e-35
MYSTI_RS03810	1252.4	2.12252	0.163559	12.977	1.65153e-38	1.76978e-37
MYSTI_RS03815	1617.64	3.19122	0.16858	18.93	6.46009e-80	1.63763e-78
MYSTI_RS03820	711.412	2.29169	0.199008	11.5156	1.10148e-30	9.53598e-30
MYSTI_RS03825	153.412	-0.590111	0.275353	-2.1431	0.0321049	0.0507733
MYSTI_RS03830	585.656	-0.428321	0.197798	-2.16544	0.0303538	0.0482426
MYSTI_RS03835	347.407	-0.500201	0.205723	-2.43143	0.0150393	0.0251804
MYSTI_RS03840	1079.76	-1.39978	0.1996	-7.01293	2.3337e-12	9.43717e-12
MYSTI_RS03845	1020.69	-0.833417	0.179088	-4.65367	3.26071e-06	8.40511e-06
MYSTI_RS03850	749.879	-0.488902	0.199155	-2.45488	0.0140931	0.0237381
MYSTI_RS03855	102.087	0.467683	0.319633	1.46319	0.143416	0.196221
MYSTI_RS03860	286.185	1.22371	0.218834	5.59197	2.24502e-08	6.93511e-08
MYSTI_RS03865	221.194	-0.54714	0.253443	-2.15882	0.0308638	0.0489859
MYSTI_RS03870	167.97	-1.8093	0.285296	-6.34184	2.27039e-10	8.12054e-10
MYSTI_RS03875	343.941	0.38077	0.224817	1.69369	0.0903241	0.129614
MYSTI_RS03880	4.75035	4.49889	1.88809	2.38277	0.0171829	0.0284813
MYSTI_RS03885	9.91147	1.50324	0.93618	1.60571	0.108337	0.152363
MYSTI_RS03890	2.49763	0.657368	1.794	0.366425	0.714048	0.776872
MYSTI_RS03895	212.957	-0.788472	0.251687	-3.13274	0.0017318	0.00332899
MYSTI_RS03900	225.288	1.99141	0.241468	8.24709	1.623e-16	8.15723e-16
MYSTI_RS03920	237.384	5.28222	0.345922	15.27	1.21201e-52	1.82747e-51
MYSTI_RS03925	431.544	1.18651	0.211036	5.6223	1.88431e-08	5.85876e-08
MYSTI_RS03930	18.5846	1.10486	0.682013	1.62	0.105233	0.148642
MYSTI_RS03935	746.136	0.791628	0.18415	4.29881	1.71714e-05	4.13581e-05
MYSTI_RS03940	449.947	0.795293	0.206468	3.85189	0.000117209	0.000259285
MYSTI_RS03945	13.8758	1.21028	0.798832	1.51506	0.129758	0.17944
MYSTI_RS03950	16.9245	0.467967	0.702224	0.666407	0.505151	0.586571
MYSTI_RS03955	201.487	0.819403	0.248083	3.30294	0.000956759	0.00189715
MYSTI_RS03960	709.92	1.30489	0.185041	7.05191	1.76483e-12	7.19774e-12
MYSTI_RS03965	313.89	0.861802	0.234564	3.67405	0.000238734	0.000507194
MYSTI_RS03970	12768	4.4437	0.149776	29.669	1.93167e-193	2.207e-191
MYSTI_RS03975	138.265	0.599327	0.284455	2.10693	0.0351239	0.0552287
MYSTI_RS03980	140.971	3.99129	0.346911	11.5052	1.24182e-30	1.07281e-29
MYSTI_RS03985	4.85421	0.694496	1.40258	0.495155	0.620491	0.692545
MYSTI_RS03990	176.368	1.61469	0.274566	5.88088	4.08079e-09	1.33859e-08
MYSTI_RS03995	0.866477	-1.00065	3.06714	-0.326249	0.744236	0.80112
MYSTI_RS04000	10.7517	0.213866	0.882864	0.242241	0.808593	0.854077
MYSTI_RS04005	16.9574	-0.338003	0.712482	-0.474402	0.635214	0.70558
MYSTI_RS04010	39.338	0.88594	0.481233	1.84098	0.0656245	0.0972677
MYSTI_RS04015	8.82124	0.128228	0.988875	0.129671	0.896827	0.923465
MYSTI_RS04020	888.296	0.848051	0.188536	4.49807	6.85716e-06	1.71207e-05
MYSTI_RS04025	250.829	0.960204	0.24339	3.94513	7.9758e-05	0.000179971
MYSTI_RS04030	3.93129	0.573411	1.47984	0.38748	0.698401	0.763226
MYSTI_RS04035	1.87065	1.0687	2.05143	0.520956	0.602397	0.676915
MYSTI_RS04040	8.59263	2.64632	1.12065	2.36143	0.0182048	0.0300647
MYSTI_RS04045	58.4996	3.14598	0.45757	6.87541	6.18119e-12	2.43053e-11
MYSTI_RS04050	1256.82	-0.271938	0.169213	-1.60708	0.108038	0.1521
MYSTI_RS04055	21286.3	2.01072	0.145465	13.8227	1.86057e-43	2.24264e-42
MYSTI_RS04060	28.9129	-0.150235	0.547648	-0.274329	0.783832	0.834661
MYSTI_RS04065	69.5572	-1.27302	0.391159	-3.25449	0.00113597	0.00223231
MYSTI_RS04070	53.6661	0.90881	0.440843	2.06153	0.0392528	0.0609763
MYSTI_RS04075	6.08469	0.448101	1.17169	0.382439	0.702136	0.765966
MYSTI_RS04080	0.370292	2.28124	4.97021	0.458982	0.646247	0.716169
MYSTI_RS04085	160.703	2.55275	0.289781	8.80924	1.26001e-18	6.96741e-18
MYSTI_RS04090	5622.39	5.69648	0.206111	27.6379	3.9027e-168	3.36795e-166
MYSTI_RS04095	22.9482	2.36	0.659055	3.58089	0.000342427	0.000714078
MYSTI_RS04100	1780.23	0.380807	0.153525	2.48043	0.0131225	0.022228
MYSTI_RS04105	60.3169	0.164603	0.40844	0.403004	0.686945	0.752431
MYSTI_RS04110	996.268	0.565943	0.180678	3.13233	0.00173423	0.00333288
MYSTI_RS04115	976.8	1.29462	0.173353	7.4681	8.13621e-14	3.55417e-13
MYSTI_RS04120	1163.64	3.7679	0.184198	20.4557	5.34554e-93	1.72761e-91
MYSTI_RS04125	1216.04	1.68923	0.165018	10.2366	1.35895e-24	9.61099e-24
MYSTI_RS04130	487.963	0.197971	0.228126	0.867814	0.385496	0.467436
MYSTI_RS04135	114.638	-0.720049	0.316172	-2.2774	0.0227623	0.0369
MYSTI_RS04140	368.487	-0.242625	0.23665	-1.02525	0.305245	0.382713
MYSTI_RS04145	89.3798	-0.364955	0.359178	-1.01608	0.30959	0.387321
MYSTI_RS04150	203.206	-0.513441	0.274871	-1.86793	0.0617714	0.0921121
MYSTI_RS04155	582.439	-1.36433	0.194539	-7.01314	2.33035e-12	9.42834e-12
MYSTI_RS04160	336.315	-1.0884	0.2129	-5.11223	3.18372e-07	8.97059e-07
MYSTI_RS04165	316.397	0.00951552	0.220917	0.0430728	0.965643	0.97448
MYSTI_RS04170	127.674	-0.423261	0.288497	-1.46713	0.142341	0.194881
MYSTI_RS04175	831.757	-0.817981	0.170198	-4.80607	1.53926e-06	4.08991e-06
MYSTI_RS04180	783.506	1.87241	0.186249	10.0533	8.88776e-24	6.14642e-23
MYSTI_RS04185	31.0513	-0.392681	0.533664	-0.735822	0.461839	0.543908
MYSTI_RS04190	43.8038	-0.177188	0.461167	-0.384216	0.700818	0.764837
MYSTI_RS04195	33.0328	-0.59841	0.537472	-1.11338	0.265545	0.339838
MYSTI_RS04200	810.345	1.19828	0.254287	4.71233	2.44903e-06	6.38181e-06
MYSTI_RS04205	249.312	-0.390635	0.2306	-1.69399	0.0902673	0.129556
MYSTI_RS04210	20.6899	0.748222	0.646363	1.15759	0.247032	0.318944
MYSTI_RS04215	48.7162	2.15921	0.454569	4.75001	2.03407e-06	5.3434e-06
MYSTI_RS04220	311.671	0.113213	0.213743	0.529669	0.596342	0.671412
MYSTI_RS04225	996.994	1.25303	0.168279	7.44614	9.61121e-14	4.18273e-13
MYSTI_RS04230	2980.83	0.900875	0.145408	6.19552	5.80941e-10	2.02867e-09
MYSTI_RS04235	3.08129	1.48299	1.66522	0.890568	0.373161	0.453768
MYSTI_RS04240	365.884	1.46584	0.205821	7.12194	1.06422e-12	4.38889e-12
MYSTI_RS04245	1094.09	-0.75102	0.17621	-4.26207	2.02543e-05	4.83385e-05
MYSTI_RS04250	2650.53	-0.173986	0.148502	-1.17161	0.241354	0.312509
MYSTI_RS04255	656.728	-0.091643	0.184862	-0.495738	0.620079	0.692277
MYSTI_RS04260	8626.82	-0.531656	0.1444	-3.68182	0.000231575	0.000492538
MYSTI_RS04265	1024.36	-0.937845	0.167861	-5.58704	2.30967e-08	7.12396e-08
MYSTI_RS04270	277.38	-0.693348	0.232262	-2.9852	0.00283396	0.00529458
MYSTI_RS04275	220.8	-0.0813677	0.23532	-0.345774	0.729512	0.789462
MYSTI_RS04280	33.5172	-0.372096	0.517509	-0.719013	0.472133	0.55394
MYSTI_RS04285	19.4833	-0.625445	0.667626	-0.936819	0.348852	0.427734
MYSTI_RS04290	3.1817	1.22206	1.67015	0.731707	0.464348	0.546466
MYSTI_RS04295	1.78253	-2.09943	2.39266	-0.877445	0.380245	0.461482
MYSTI_RS04300	6.24158	0.523447	1.18905	0.440224	0.659775	0.727978
MYSTI_RS04305	186.536	-1.34376	0.313644	-4.28435	1.83274e-05	4.39857e-05
MYSTI_RS04325	1.42672	-0.336935	2.31272	-0.145688	0.884168	0.913626
MYSTI_RS04330	1.24638	-1.7058	2.6721	-0.638371	0.523232	0.603249
MYSTI_RS04335	81.4995	-0.674355	0.351699	-1.91742	0.0551842	0.083022
MYSTI_RS04340	91.1759	-1.24268	0.34279	-3.6252	0.000288733	0.000607103
MYSTI_RS04345	162.349	-0.79198	0.269199	-2.94199	0.00326116	0.00603984
MYSTI_RS04350	596.777	-0.0962153	0.215123	-0.447257	0.65469	0.723745
MYSTI_RS04355	826.476	0.485037	0.203024	2.38906	0.0168916	0.0280444
MYSTI_RS04360	760.03	0.0896309	0.186349	0.480984	0.630528	0.701721
MYSTI_RS04365	23.9102	1.87044	0.632698	2.95629	0.00311364	0.00577983
MYSTI_RS04370	183.082	0.207416	0.253283	0.818911	0.412837	0.494821
MYSTI_RS04375	16.0289	-1.84454	0.810187	-2.27669	0.0228048	0.0369504
MYSTI_RS04380	18.6088	-0.0296319	0.710053	-0.041732	0.966712	0.975006
MYSTI_RS04385	287.282	-0.652157	0.220059	-2.96355	0.0030411	0.00565553
MYSTI_RS04390	1429.78	-1.05365	0.162005	-6.50383	7.82997e-11	2.89766e-10
MYSTI_RS04400	1311.56	1.59731	0.195398	8.17467	2.96667e-16	1.47551e-15
MYSTI_RS04405	456.566	0.918795	0.198227	4.63507	3.56823e-06	9.16287e-06
MYSTI_RS04410	110.673	0.133694	0.307513	0.43476	0.663737	0.731255
MYSTI_RS04415	224.187	0.152052	0.233685	0.65067	0.51526	0.596516
MYSTI_RS04420	29.494	1.93954	0.567865	3.4155	0.000636643	0.00129059
MYSTI_RS04425	1965.18	-1.75838	0.181033	-9.71305	2.65268e-22	1.73397e-21
MYSTI_RS04430	548.85	-1.61461	0.195429	-8.26186	1.43416e-16	7.23502e-16
MYSTI_RS04435	1962.59	1.93978	0.163142	11.8902	1.33143e-32	1.20947e-31
MYSTI_RS04440	1636.91	2.41075	0.158827	15.1785	4.90922e-52	7.2937e-51
MYSTI_RS04445	122.474	0.839446	0.298799	2.8094	0.0049634	0.00896329
MYSTI_RS04450	539.938	0.487099	0.195597	2.49031	0.0127631	0.0216735
MYSTI_RS04455	273.878	0.65551	0.229697	2.85381	0.00431987	0.00787124
MYSTI_RS04460	564.382	1.35046	0.203466	6.63727	3.19539e-11	1.20844e-10
MYSTI_RS04465	102.695	0.612962	0.329159	1.8622	0.0625744	0.0931725
MYSTI_RS04470	847.881	-2.12575	0.185683	-11.4483	2.39881e-30	2.06572e-29
MYSTI_RS04475	322.616	0.624931	0.211124	2.96003	0.00307613	0.00571543
MYSTI_RS04480	5366.1	0.242966	0.143335	1.6951	0.0900565	0.129313
MYSTI_RS04485	134.262	-2.20559	0.310208	-7.11002	1.16028e-12	4.77536e-12
MYSTI_RS04490	765.702	-2.28215	0.18177	-12.5551	3.72516e-36	3.72149e-35
MYSTI_RS04495	102.98	2.32445	0.359936	6.45795	1.06129e-10	3.89557e-10
MYSTI_RS04500	694.042	1.42183	0.179575	7.91775	2.41841e-15	1.13993e-14
MYSTI_RS04505	3474.59	2.59354	0.170758	15.1884	4.22099e-52	6.29424e-51
MYSTI_RS04510	3853.47	2.59019	0.183631	14.1055	3.51499e-45	4.39347e-44
MYSTI_RS04515	5225.39	3.0987	0.147913	20.9495	1.89776e-97	6.49561e-96
MYSTI_RS04520	4319.56	3.28828	0.157135	20.9264	3.07769e-97	1.049e-95
MYSTI_RS04525	2249.86	2.89234	0.164609	17.571	4.10873e-69	8.6124e-68
MYSTI_RS04530	5478.32	3.35317	0.152178	22.0346	1.34178e-107	5.20789e-106
MYSTI_RS04535	5085.88	3.49569	0.176964	19.7537	7.45279e-87	2.16692e-85
MYSTI_RS04540	3222.86	3.95933	0.163163	24.2662	4.4639e-130	2.35137e-128
MYSTI_RS04545	932.079	4.44271	0.202916	21.8943	2.94404e-106	1.10565e-104
MYSTI_RS04550	1131.85	4.58083	0.202782	22.5899	5.44649e-113	2.24274e-111
MYSTI_RS04555	686.551	4.79049	0.217425	22.0329	1.3942e-107	5.38558e-106
MYSTI_RS04560	1954.69	5.75892	0.186622	30.8588	4.2687e-209	6.07503e-207
MYSTI_RS04565	342.483	2.11764	0.212551	9.96293	2.21429e-23	1.51326e-22
MYSTI_RS04570	313.739	-0.468549	0.224155	-2.09029	0.0365919	0.0572595
MYSTI_RS04575	510.324	0.0229783	0.197427	0.116389	0.907344	0.930643
MYSTI_RS04580	408.501	-0.887365	0.198728	-4.46521	7.99893e-06	1.9825e-05
MYSTI_RS04585	905.622	-1.12617	0.172735	-6.51965	7.04714e-11	2.61751e-10
MYSTI_RS04590	73.1331	1.47686	0.379442	3.89218	9.93482e-05	0.000222259
MYSTI_RS04595	57.2991	1.47836	0.420011	3.51981	0.000431858	0.000890049
MYSTI_RS04600	431.573	2.27147	0.216792	10.4776	1.09439e-25	8.04868e-25
MYSTI_RS04605	927.785	2.5553	0.175089	14.5943	3.05543e-48	4.10358e-47
MYSTI_RS04610	2570.83	2.85035	0.17041	16.7265	8.4092e-63	1.53638e-61
MYSTI_RS04615	86.0704	0.624969	0.34783	1.79677	0.0723725	0.10626
MYSTI_RS04620	9061.24	1.59376	0.164831	9.66905	4.08141e-22	2.64444e-21
MYSTI_RS04625	96.6743	-0.215808	0.32541	-0.663187	0.507211	0.588457
MYSTI_RS04630	259.625	-0.155001	0.233466	-0.663914	0.506746	0.58817
MYSTI_RS04635	326.724	-0.294642	0.210497	-1.39974	0.16159	0.218579
MYSTI_RS04640	133.414	-1.4654	0.296599	-4.9407	7.78426e-07	2.12828e-06
MYSTI_RS04645	30.725	-0.0262017	0.540719	-0.0484572	0.961352	0.971532
MYSTI_RS04650	187.981	4.84744	0.352663	13.7452	5.43894e-43	6.44097e-42
MYSTI_RS04655	202.089	-0.136107	0.244723	-0.556167	0.578097	0.654961
MYSTI_RS04660	1991.72	-0.979129	0.151811	-6.44965	1.12107e-10	4.10939e-10
MYSTI_RS04665	4381.41	-1.38557	0.142971	-9.69124	3.28515e-22	2.13877e-21
MYSTI_RS04670	1797.63	-1.17238	0.159055	-7.37092	1.69459e-13	7.28486e-13
MYSTI_RS04675	1411.79	-1.15977	0.162179	-7.15119	8.60272e-13	3.56229e-12
MYSTI_RS04680	794.657	-0.812134	0.176264	-4.60749	4.07551e-06	1.03964e-05
MYSTI_RS04685	1487.72	-1.22785	0.197233	-6.22536	4.80461e-10	1.6865e-09
MYSTI_RS04690	1494.96	-0.844022	0.158579	-5.32241	1.02402e-07	3.01357e-07
MYSTI_RS04695	23.6508	2.21556	0.657881	3.36772	0.000757915	0.00152296
MYSTI_RS04700	51.1455	1.88697	0.438464	4.3036	1.68048e-05	4.05234e-05
MYSTI_RS04705	38.4598	1.13509	0.488751	2.32243	0.0202096	0.0331059
MYSTI_RS04710	218.885	-1.31472	0.249003	-5.27996	1.29213e-07	3.7623e-07
MYSTI_RS04715	246.673	-1.35649	0.238114	-5.6968	1.22074e-08	3.85767e-08
MYSTI_RS04720	265.186	-0.667934	0.226122	-2.95387	0.00313817	0.00582404
MYSTI_RS04725	62.7448	-0.426326	0.404973	-1.05273	0.292465	0.368913
MYSTI_RS04730	136.234	2.4515	0.303569	8.07562	6.71368e-16	3.26703e-15
MYSTI_RS04735	46.8946	2.76892	0.502568	5.50956	3.59738e-08	1.09337e-07
MYSTI_RS04740	526.486	1.40248	0.189515	7.40039	1.35782e-13	5.86511e-13
MYSTI_RS04745	1561.05	5.75159	0.213214	26.9757	2.85349e-160	2.08536e-158
MYSTI_RS04750	783.379	5.07915	0.227568	22.3193	2.40255e-110	9.64826e-109
MYSTI_RS04755	503.801	1.72501	0.195711	8.81406	1.2069e-18	6.67831e-18
MYSTI_RS04760	3597.48	3.71157	0.15724	23.6044	3.47187e-123	1.69662e-121
MYSTI_RS04765	803.667	3.83285	0.196402	19.5154	8.12381e-85	2.27243e-83
MYSTI_RS04770	290.414	1.86132	0.223817	8.31624	9.07974e-17	4.62076e-16
MYSTI_RS04775	1978.32	1.43079	0.15642	9.14713	5.84639e-20	3.44665e-19
MYSTI_RS04780	58.0337	0.00248432	0.400189	0.00620788	0.995047	0.995538
MYSTI_RS04785	2418.74	0.0611897	0.178493	0.342814	0.731738	0.790938
MYSTI_RS04790	685.821	-1.82986	0.242789	-7.53681	4.81595e-14	2.12552e-13
MYSTI_RS04795	164.454	-2.49574	0.298138	-8.37109	5.7087e-17	2.93839e-16
MYSTI_RS04800	19.0908	-3.88461	0.952336	-4.07904	4.52221e-05	0.000104157
MYSTI_RS04805	157.405	-0.991492	0.271786	-3.64807	0.000264222	0.000557443
MYSTI_RS04810	665.392	-0.298179	0.189175	-1.57621	0.114978	0.160922
MYSTI_RS04815	508.363	-1.40741	0.204597	-6.87895	6.02969e-12	2.37326e-11
MYSTI_RS04820	671.048	2.09873	0.20887	10.048	9.37433e-24	6.47739e-23
MYSTI_RS04825	665.709	-1.02431	0.187166	-5.47275	4.43097e-08	1.3382e-07
MYSTI_RS04830	102.081	-1.34725	0.339134	-3.97262	7.10873e-05	0.000161213
MYSTI_RS04835	126.238	-0.631772	0.295589	-2.13734	0.0325707	0.0514335
MYSTI_RS04840	1016.83	-0.891357	0.175249	-5.08624	3.65229e-07	1.02411e-06
MYSTI_RS04845	321.244	1.7769	0.22604	7.86098	3.81126e-15	1.77684e-14
MYSTI_RS04850	63.8491	-0.492779	0.393204	-1.25324	0.210118	0.276167
MYSTI_RS04855	261.372	-0.328804	0.224283	-1.46602	0.142642	0.19526
MYSTI_RS04860	20.8894	-1.10101	0.716612	-1.53641	0.124437	0.172789
MYSTI_RS04865	61.4271	-0.887455	0.397702	-2.23146	0.0256507	0.04131
MYSTI_RS04870	32.2669	0.837146	0.531461	1.57518	0.115216	0.161226
MYSTI_RS04875	169.634	1.1168	0.27722	4.02858	5.61139e-05	0.000128369
MYSTI_RS04880	3065.67	4.36161	0.171576	25.4208	1.48462e-142	8.9209e-141
MYSTI_RS04885	31.7884	-0.00666772	0.527134	-0.012649	0.989908	0.991662
MYSTI_RS04890	7.02074	1.60325	1.14367	1.40185	0.16096	0.217909
MYSTI_RS04895	198.561	0.143338	0.243351	0.589017	0.55585	0.634721
MYSTI_RS04900	156.017	-1.69585	0.286385	-5.92159	3.18853e-09	1.05444e-08
MYSTI_RS04905	91.5113	-1.23528	0.348764	-3.54188	0.000397282	0.000822551
MYSTI_RS04910	234	1.60119	0.235846	6.78914	1.12807e-11	4.37004e-11
MYSTI_RS04915	423.652	1.34256	0.213272	6.29507	3.07253e-10	1.08935e-09
MYSTI_RS04920	361.306	0.0122143	0.210578	0.0580035	0.953746	0.965861
MYSTI_RS04925	680.282	1.07485	0.184678	5.82014	5.8799e-09	1.90334e-08
MYSTI_RS04930	1248.07	1.94591	0.199621	9.748	1.88143e-22	1.23881e-21
MYSTI_RS04935	1551.53	3.77474	0.169266	22.3007	3.63549e-110	1.44564e-108
MYSTI_RS04940	2223.31	4.23047	0.160932	26.2873	2.6758e-152	1.76473e-150
MYSTI_RS04945	67.908	0.357971	0.373231	0.959114	0.337501	0.415639
MYSTI_RS04950	172.471	1.9638	0.284623	6.89964	5.21342e-12	2.05897e-11
MYSTI_RS04955	192.186	2.25439	0.281962	7.99537	1.29185e-15	6.17894e-15
MYSTI_RS04960	21.3575	1.58538	0.649028	2.4427	0.0145778	0.0244706
MYSTI_RS04965	4.08814	0.961832	1.40381	0.685159	0.493244	0.574967
MYSTI_RS04970	15.8998	2.13151	0.768629	2.77313	0.00555198	0.00995967
MYSTI_RS04975	2630.12	1.55591	0.16379	9.49942	2.11054e-21	1.31697e-20
MYSTI_RS04980	1188.37	1.56773	0.168871	9.28365	1.63771e-20	9.87005e-20
MYSTI_RS04985	2041.49	1.60755	0.174899	9.19127	3.88222e-20	2.30378e-19
MYSTI_RS04990	594.719	-0.0321145	0.180103	-0.178312	0.858478	0.895809
MYSTI_RS04995	57.818	-1.42138	0.423592	-3.35554	0.000792099	0.00158615
MYSTI_RS05000	49.5286	-1.8757	0.465182	-4.03218	5.52618e-05	0.000126455
MYSTI_RS05005	1038.84	-0.858513	0.163284	-5.2578	1.45789e-07	4.22373e-07
MYSTI_RS05010	554.483	1.88936	0.194205	9.7287	2.27492e-22	1.49348e-21
MYSTI_RS05015	320.163	-0.250617	0.212294	-1.18052	0.237794	0.308341
MYSTI_RS05020	345.577	0.381549	0.209946	1.81737	0.0691605	0.102042
MYSTI_RS05025	70.6458	-0.166862	0.372548	-0.447894	0.65423	0.723434
MYSTI_RS05030	367.992	-0.24112	0.20795	-1.15951	0.246249	0.318135
MYSTI_RS05035	14598.1	-0.19911	0.148615	-1.33978	0.180318	0.241496
MYSTI_RS05040	694.098	-1.57271	0.17921	-8.7758	1.69688e-18	9.34496e-18
MYSTI_RS05045	29.9652	0.0466452	0.542485	0.0859843	0.931479	0.94816
MYSTI_RS05050	234.886	0.56879	0.237754	2.39235	0.0167408	0.0278282
MYSTI_RS05055	304.073	0.918479	0.220331	4.16863	3.06438e-05	7.1741e-05
MYSTI_RS05060	908.121	-0.319561	0.172475	-1.8528	0.0639113	0.0948843
MYSTI_RS05065	441.769	-0.466526	0.202356	-2.30548	0.0211399	0.0344906
MYSTI_RS05070	203.015	-2.11625	0.271635	-7.79076	6.66065e-15	3.06647e-14
MYSTI_RS05075	646.922	-2.38947	0.218764	-10.9226	8.98882e-28	7.19106e-27
MYSTI_RS05080	55.8462	-0.700022	0.420759	-1.66371	0.0961704	0.13701
MYSTI_RS05085	19.4385	-1.05214	0.690288	-1.52421	0.127457	0.176529
MYSTI_RS05090	17.8053	-1.01704	0.727944	-1.39714	0.162372	0.219563
MYSTI_RS05100	177.016	-3.04659	0.306579	-9.93736	2.86317e-23	1.94686e-22
MYSTI_RS05105	100.517	-4.34923	0.479329	-9.07359	1.1516e-19	6.69664e-19
MYSTI_RS05110	48.2262	-4.67655	0.719753	-6.49743	8.17027e-11	3.01946e-10
MYSTI_RS05115	30.7473	-8.06313	1.52585	-5.28436	1.26145e-07	3.67561e-07
MYSTI_RS05120	43.2753	-1.42893	0.50994	-2.80214	0.00507643	0.00915315
MYSTI_RS05125	32.7	-1.16938	0.569864	-2.05203	0.0401667	0.062253
MYSTI_RS05130	37.5075	-0.645811	0.503857	-1.28174	0.199936	0.264451
MYSTI_RS05135	16.674	-0.168026	0.728053	-0.230788	0.81748	0.861885
MYSTI_RS05140	46.9209	0.167333	0.444307	0.376615	0.706459	0.769983
MYSTI_RS05145	707.798	1.48394	0.186969	7.93683	2.07419e-15	9.82245e-15
MYSTI_RS05150	125.787	2.00453	0.30004	6.68089	2.37495e-11	9.03218e-11
MYSTI_RS05155	3021.97	5.13147	1.64782	3.11411	0.00184503	0.00353493
MYSTI_RS05160	151.441	1.23563	0.350368	3.52666	0.000420844	0.000868458
MYSTI_RS05165	601.836	2.57905	0.217302	11.8685	1.72527e-32	1.56373e-31
MYSTI_RS05170	201.162	3.68916	0.318455	11.5846	4.9354e-31	4.2957e-30
MYSTI_RS05180	1271.97	2.50511	0.56786	4.41148	1.02665e-05	2.52216e-05
MYSTI_RS05185	194.993	1.62453	0.25307	6.41928	1.36916e-10	4.98056e-10
MYSTI_RS05190	61.9592	1.66707	0.397286	4.19614	2.71499e-05	6.38933e-05
MYSTI_RS05195	81.5634	1.70108	0.357238	4.76177	1.91903e-06	5.05099e-06
MYSTI_RS05200	364.596	1.57087	0.211241	7.4364	1.03469e-13	4.50048e-13
MYSTI_RS05205	265.144	-1.18236	0.245879	-4.80872	1.51902e-06	4.03877e-06
MYSTI_RS05210	335.925	-2.77765	0.292222	-9.50529	1.99498e-21	1.24678e-20
MYSTI_RS05215	713.086	0.211525	0.172588	1.22561	0.220347	0.288486
MYSTI_RS05220	11.0078	-0.24109	0.932799	-0.258459	0.796053	0.844128
MYSTI_RS05225	109.436	0.235446	0.309533	0.760649	0.446867	0.529272
MYSTI_RS05230	667.089	-0.399924	0.183625	-2.17794	0.0294105	0.0468627
MYSTI_RS05235	143.121	-0.323799	0.276497	-1.17108	0.241568	0.312636
MYSTI_RS05240	575.356	-0.0296821	0.19434	-0.152733	0.878609	0.909672
MYSTI_RS05245	106.824	-0.641751	0.324323	-1.97874	0.0478449	0.0730506
MYSTI_RS05250	513.817	-1.21299	0.200979	-6.03543	1.58544e-09	5.36103e-09
MYSTI_RS05255	93.3928	-0.212221	0.333726	-0.635913	0.524833	0.604923
MYSTI_RS05260	30.2157	-0.753242	0.54962	-1.37048	0.170538	0.229763
MYSTI_RS05265	5.2017	0.719915	1.25013	0.575874	0.5647	0.642496
MYSTI_RS05270	8.09794	1.83394	1.05343	1.74091	0.0816986	0.118494
MYSTI_RS05275	1142.19	1.37632	0.164654	8.35886	6.33252e-17	3.25329e-16
MYSTI_RS05280	1248.14	1.60903	0.158902	10.1259	4.23872e-24	2.9693e-23
MYSTI_RS05285	616.385	0.726337	0.181528	4.00123	6.30136e-05	0.000143667
MYSTI_RS05290	741.667	-0.727132	0.174178	-4.17465	2.98451e-05	6.99923e-05
MYSTI_RS05295	21.6827	-2.03173	0.690109	-2.94406	0.00323934	0.00600081
MYSTI_RS05300	106.437	1.94052	0.319791	6.06808	1.29445e-09	4.40092e-09
MYSTI_RS05305	305.536	-1.73715	0.244265	-7.11175	1.14579e-12	4.71808e-12
MYSTI_RS05310	1038.88	-0.175864	0.176412	-0.996892	0.318817	0.39662
MYSTI_RS05315	1464.9	5.80638	0.201298	28.8447	5.90234e-183	5.76864e-181
MYSTI_RS05320	363.877	0.507118	0.203911	2.48696	0.012884	0.0218605
MYSTI_RS05325	5300.24	0.513359	0.150175	3.41841	0.000629891	0.00127774
MYSTI_RS05330	107.224	-2.92233	0.368414	-7.9322	2.15298e-15	1.01777e-14
MYSTI_RS05335	282.651	-2.475	0.244148	-10.1373	3.773e-24	2.64763e-23
MYSTI_RS05340	1310.2	-0.530289	0.159899	-3.3164	0.000911851	0.00181342
MYSTI_RS05345	318.591	-0.66803	0.223238	-2.99246	0.00276743	0.00518222
MYSTI_RS05350	172.828	-0.518651	0.261438	-1.98384	0.0472739	0.0722604
MYSTI_RS05355	97.0281	-0.80249	0.390591	-2.05455	0.0399224	0.0619267
MYSTI_RS05360	215.476	-2.15322	0.265168	-8.1202	4.65418e-16	2.27987e-15
MYSTI_RS05365	66.6329	-1.48685	0.398198	-3.73393	0.000188513	0.000406599
MYSTI_RS05370	69.5728	-1.81268	0.396147	-4.57577	4.7447e-06	1.2024e-05
MYSTI_RS05375	498.224	-1.38786	0.216898	-6.39869	1.56717e-10	5.66276e-10
MYSTI_RS05380	16.499	-1.9736	0.786276	-2.51006	0.012071	0.0205886
MYSTI_RS05385	47.031	-2.02222	0.489935	-4.12753	3.66683e-05	8.51569e-05
MYSTI_RS05390	164.363	-1.66015	0.277565	-5.98115	2.21572e-09	7.43338e-09
MYSTI_RS05395	163.859	-1.99954	0.285075	-7.0141	2.31439e-12	9.37311e-12
MYSTI_RS05400	196.641	-1.53182	0.256758	-5.966	2.43143e-09	8.13688e-09
MYSTI_RS05405	170.656	-1.65245	0.282105	-5.85758	4.69671e-09	1.53319e-08
MYSTI_RS05410	40.2133	-2.00185	0.529753	-3.77885	0.000157556	0.00034339
MYSTI_RS05415	143.206	-1.18948	0.292881	-4.06131	4.87983e-05	0.000112107
MYSTI_RS05425	271.291	-2.46288	0.256107	-9.61663	6.80237e-22	4.35868e-21
MYSTI_RS05430	321.151	0.846214	0.222219	3.80801	0.000140087	0.000307464
MYSTI_RS05435	76.8153	0.458951	0.353871	1.29694	0.194651	0.258304
MYSTI_RS05440	24.9225	0.414139	0.588111	0.704184	0.481318	0.562601
MYSTI_RS05445	138.819	-0.786783	0.282638	-2.78372	0.005374	0.00966176
MYSTI_RS05450	5930.47	1.70217	0.155599	10.9395	7.46213e-28	5.9756e-27
MYSTI_RS05455	307.432	0.881422	0.221666	3.97636	6.99788e-05	0.000158788
MYSTI_RS05460	678.496	-0.938106	0.191401	-4.90127	9.5221e-07	2.57994e-06
MYSTI_RS05465	410.32	0.383126	0.198054	1.93445	0.0530581	0.0801204
MYSTI_RS05470	26.2398	-0.150856	0.577607	-0.261173	0.793959	0.842348
MYSTI_RS05475	1430.59	0.724224	0.164705	4.3971	1.09708e-05	2.68949e-05
MYSTI_RS05480	340.538	-1.45999	0.213583	-6.8357	8.1603e-12	3.18558e-11
MYSTI_RS05485	261.807	-1.72878	0.236974	-7.2952	2.98211e-13	1.27053e-12
MYSTI_RS05490	88.1768	-0.9601	0.347835	-2.76021	0.00577638	0.0103302
MYSTI_RS05495	175.68	-1.64698	0.271051	-6.07625	1.23023e-09	4.18608e-09
MYSTI_RS05500	4014.28	0.547267	0.144882	3.77733	0.00015852	0.000345304
MYSTI_RS05505	123.039	-1.15379	0.310941	-3.71064	0.000206738	0.000443314
MYSTI_RS05510	814.165	-0.859417	0.175783	-4.88908	1.0131e-06	2.73396e-06
MYSTI_RS05515	11798.8	2.91944	0.144846	20.1556	2.40551e-90	7.5052e-89
MYSTI_RS05520	297.801	3.11028	0.252639	12.3112	7.88467e-35	7.68756e-34
MYSTI_RS05525	651.139	-0.176988	0.189343	-0.934751	0.349917	0.42878
MYSTI_RS05530	335.109	-0.189977	0.210284	-0.903431	0.366297	0.446291
MYSTI_RS05535	78.967	-0.278484	0.356953	-0.780168	0.435292	0.517831
MYSTI_RS05540	3088.35	1.36921	0.149655	9.14911	5.74028e-20	3.38656e-19
MYSTI_RS05545	4898.74	0.437503	0.155746	2.80908	0.00496831	0.00897017
MYSTI_RS05550	3280.46	-0.862146	0.160871	-5.35923	8.35765e-08	2.47888e-07
MYSTI_RS05555	2093.25	-2.03721	0.161751	-12.5948	2.25637e-36	2.2653e-35
MYSTI_RS05560	1309.98	-1.58222	0.188157	-8.40903	4.13416e-17	2.14426e-16
MYSTI_RS05565	573.877	-0.336015	0.188912	-1.77869	0.0752914	0.110127
MYSTI_RS05570	277.477	-1.16533	0.241148	-4.83243	1.34877e-06	3.60978e-06
MYSTI_RS05575	274.049	-0.975113	0.223783	-4.3574	1.31614e-05	3.20424e-05
MYSTI_RS05580	340.375	-0.254584	0.208062	-1.2236	0.221105	0.28929
MYSTI_RS05585	196.209	0.987423	0.255215	3.86898	0.00010929	0.00024296
MYSTI_RS05590	958.171	-2.08079	0.178951	-11.6277	2.97992e-31	2.62181e-30
MYSTI_RS05595	3400.46	-1.86423	0.175181	-10.6417	1.90556e-26	1.44466e-25
MYSTI_RS05600	2848.4	-2.02821	0.174519	-11.6217	3.19666e-31	2.80338e-30
MYSTI_RS05605	367.644	-2.13767	0.233286	-9.16328	5.03434e-20	2.97874e-19
MYSTI_RS05610	697.358	-1.67676	0.217689	-7.70257	1.33359e-14	6.06054e-14
MYSTI_RS05615	3194.65	-1.92995	0.186945	-10.3236	5.50944e-25	3.9516e-24
MYSTI_RS05620	1152.62	-2.3019	0.173021	-13.3042	2.18901e-40	2.46629e-39
MYSTI_RS05625	1605.68	-0.0623781	0.157553	-0.395918	0.692166	0.757516
MYSTI_RS05630	3636.12	0.00316761	0.143477	0.0220774	0.982386	0.986033
MYSTI_RS05635	193.651	-1.63754	0.259756	-6.30417	2.89747e-10	1.02908e-09
MYSTI_RS05640	876.387	1.51089	0.1694	8.91905	4.70309e-19	2.66235e-18
MYSTI_RS05645	48.7083	1.94049	0.458807	4.22943	2.34282e-05	5.55701e-05
MYSTI_RS05650	251.831	-0.437116	0.271861	-1.60787	0.107864	0.151908
MYSTI_RS05655	7502.39	0.733031	0.142756	5.13486	2.82354e-07	7.99462e-07
MYSTI_RS05660	9064.51	0.723409	0.155549	4.65067	3.30858e-06	8.51497e-06
MYSTI_RS05665	14539.9	0.0145288	0.146652	0.0990697	0.921083	0.94068
MYSTI_RS05670	6052.17	-0.403563	0.145068	-2.78188	0.00540452	0.00971019
MYSTI_RS05675	1383.01	0.803109	0.177616	4.52161	6.1372e-06	1.53847e-05
MYSTI_RS05680	1854.8	1.02734	0.151168	6.79602	1.07551e-11	4.17241e-11
MYSTI_RS05685	109.067	-1.63231	0.328983	-4.96168	6.98878e-07	1.9179e-06
MYSTI_RS05690	296.037	4.10011	0.279676	14.6602	1.15964e-48	1.57571e-47
MYSTI_RS05695	26.577	-0.712228	0.603404	-1.18035	0.237861	0.308379
MYSTI_RS05700	904.09	2.98562	0.186624	15.9981	1.31762e-57	2.14199e-56
MYSTI_RS05705	3222.08	-0.719666	0.154778	-4.64968	3.32452e-06	8.55328e-06
MYSTI_RS05710	96.9015	-0.898713	0.337575	-2.66227	0.00776167	0.0136047
MYSTI_RS05715	1383.15	4.44345	0.198637	22.3697	7.76261e-111	3.16434e-109
MYSTI_RS05720	571.801	-1.50867	0.225956	-6.67682	2.44189e-11	9.27368e-11
MYSTI_RS05725	1157.53	-0.336129	0.160732	-2.09125	0.0365061	0.0571583
MYSTI_RS05730	421.741	0.0736142	0.198714	0.370454	0.711044	0.774123
MYSTI_RS05735	14.6635	-1.42714	0.792498	-1.80082	0.0717319	0.105357
MYSTI_RS05740	1189.45	1.12333	0.163047	6.8896	5.59487e-12	2.20747e-11
MYSTI_RS05745	190.645	-0.348644	0.248839	-1.40108	0.161189	0.218182
MYSTI_RS05750	1276	0.617828	0.158129	3.90712	9.34016e-05	0.00020936
MYSTI_RS05760	1232.3	-1.59691	0.162195	-9.84562	7.15958e-23	4.81181e-22
MYSTI_RS05765	2463.67	-1.76679	0.159137	-11.1023	1.22241e-28	1.00062e-27
MYSTI_RS05770	1285.51	3.12774	0.166387	18.7979	7.85514e-79	1.96064e-77
MYSTI_RS05775	5239.01	-1.254	0.153758	-8.15563	3.47354e-16	1.71708e-15
MYSTI_RS05780	1258.16	5.62068	0.214914	26.1532	9.06622e-151	5.88361e-149
MYSTI_RS05785	21.0258	0.0371574	0.641846	0.0578914	0.953835	0.965861
MYSTI_RS05790	652.895	-0.372614	0.188126	-1.98066	0.0476292	0.0727623
MYSTI_RS05795	452.893	2.8379	0.209211	13.5648	6.47681e-42	7.48431e-41
MYSTI_RS05800	1095.81	-0.37259	0.164881	-2.25975	0.0238366	0.0385448
MYSTI_RS05805	85.1476	2.98823	0.397589	7.51588	5.65306e-14	2.48282e-13
MYSTI_RS05810	2859.37	6.68532	0.193718	34.5105	5.58264e-261	1.37231e-258
MYSTI_RS05815	518.105	1.67198	0.209759	7.97095	1.57453e-15	7.49128e-15
MYSTI_RS05820	290.209	-0.64783	0.224008	-2.892	0.00382802	0.00702078
MYSTI_RS05825	173.97	-1.2404	0.272407	-4.55349	5.27635e-06	1.33173e-05
MYSTI_RS05835	1167.53	1.8817	0.164175	11.4615	2.05841e-30	1.77637e-29
MYSTI_RS05840	17.0395	-0.578	0.735545	-0.785813	0.431977	0.514567
MYSTI_RS05845	215.717	-1.62565	0.258733	-6.28311	3.31866e-10	1.17405e-09
MYSTI_RS05850	30.5959	0.126453	0.55486	0.227901	0.819723	0.863696
MYSTI_RS05855	248.286	0.226624	0.229429	0.987774	0.323263	0.401211
MYSTI_RS05860	79.0895	-0.253394	0.36685	-0.69073	0.489735	0.571699
MYSTI_RS05865	1037.28	2.04152	0.206456	9.88843	4.67316e-23	3.1538e-22
MYSTI_RS05870	67.088	-0.731323	0.384646	-1.90129	0.0572642	0.0858805
MYSTI_RS05875	768.275	-2.38404	0.193197	-12.3399	5.52078e-35	5.40876e-34
MYSTI_RS05880	120.936	2.81851	0.350312	8.04569	8.57579e-16	4.13842e-15
MYSTI_RS05885	2070.81	-5.79195	0.20615	-28.0958	1.10252e-173	1.01632e-171
MYSTI_RS05890	11.8982	-1.31136	0.873004	-1.50213	0.133064	0.183667
MYSTI_RS05895	1903.27	1.48215	0.154146	9.61519	6.89836e-22	4.41669e-21
MYSTI_RS05900	1603.51	-0.566324	0.159197	-3.55737	0.000374585	0.000777543
MYSTI_RS05905	215.827	-0.895116	0.245274	-3.64946	0.000262794	0.00055472
MYSTI_RS05910	344.852	-0.398378	0.214178	-1.86003	0.0628813	0.0935263
MYSTI_RS05915	219.313	0.0339353	0.239394	0.141755	0.887273	0.916324
MYSTI_RS05920	434.584	-0.167005	0.201547	-0.828615	0.407322	0.489293
MYSTI_RS05925	869.625	-0.0394779	0.175769	-0.224601	0.82229	0.865613
MYSTI_RS05930	1147.63	0.951118	0.159894	5.94842	2.70745e-09	9.03078e-09
MYSTI_RS05935	576.897	1.40942	0.183887	7.66461	1.79382e-14	8.12475e-14
MYSTI_RS05940	14.6596	1.23623	0.763062	1.62009	0.105214	0.14864
MYSTI_RS05945	5162.03	4.61163	0.150723	30.5967	1.35482e-205	1.83171e-203
MYSTI_RS05950	10784.5	5.02278	0.150342	33.409	1.01545e-244	2.00911e-242
MYSTI_RS05955	4923.16	4.95301	0.156392	31.6704	3.9681e-220	6.31162e-218
MYSTI_RS05960	83.2795	4.32204	0.475973	9.08041	1.08163e-19	6.29423e-19
MYSTI_RS05965	2126.6	0.704875	0.148922	4.73318	2.21025e-06	5.78746e-06
MYSTI_RS05970	30.3374	-1.07978	0.56125	-1.92389	0.0543685	0.0819011
MYSTI_RS05975	518.729	-0.449863	0.237366	-1.89523	0.0580619	0.0870124
MYSTI_RS05980	159.617	-1.03794	0.269841	-3.84648	0.000119828	0.000265006
MYSTI_RS05985	317.147	-1.02544	0.216334	-4.74005	2.13666e-06	5.60199e-06
MYSTI_RS05990	330.546	-1.10089	0.21321	-5.1634	2.42501e-07	6.91447e-07
MYSTI_RS05995	416.044	-1.46315	0.201484	-7.26187	3.81769e-13	1.61214e-12
MYSTI_RS06000	235.697	-1.00898	0.23534	-4.28734	1.80826e-05	4.34624e-05
MYSTI_RS06005	150.293	4.6163	0.386058	11.9575	5.92997e-33	5.45396e-32
MYSTI_RS06010	180.493	-0.64773	0.258231	-2.50833	0.0121302	0.0206853
MYSTI_RS06015	125.54	0.150473	0.30802	0.488516	0.625184	0.696921
MYSTI_RS06030	36.3121	-0.73901	0.500836	-1.47555	0.140064	0.192185
MYSTI_RS06035	1385.14	2.68049	0.16613	16.1349	1.45113e-58	2.39746e-57
MYSTI_RS06040	1465.77	0.922968	0.15972	5.77866	7.52996e-09	2.41721e-08
MYSTI_RS06045	2093.69	-0.223751	0.150118	-1.4905	0.136093	0.187339
MYSTI_RS06050	2770.1	0.0259412	0.16289	0.159256	0.873467	0.905967
MYSTI_RS06055	929.207	1.75911	0.18731	9.39141	5.92005e-21	3.63814e-20
MYSTI_RS06060	2275.19	-2.514	0.183861	-13.6733	1.46509e-42	1.71004e-41
MYSTI_RS06065	453.507	0.449355	0.211614	2.12346	0.033715	0.0531887
MYSTI_RS06070	495.78	-0.901291	0.192699	-4.67719	2.90831e-06	7.53024e-06
MYSTI_RS06075	797.863	-0.77768	0.17034	-4.56545	4.98426e-06	1.26075e-05
MYSTI_RS06080	621.011	-0.590819	0.186715	-3.16428	0.00155466	0.00300415
MYSTI_RS06085	399.537	-0.943251	0.205274	-4.59508	4.32589e-06	1.10109e-05
MYSTI_RS06090	260.7	1.07075	0.230204	4.65129	3.29865e-06	8.49482e-06
MYSTI_RS06095	1032.42	1.25574	0.170795	7.3523	1.94828e-13	8.3533e-13
MYSTI_RS06100	3063.98	1.21879	0.161291	7.55648	4.14111e-14	1.83667e-13
MYSTI_RS06105	423.852	0.889042	0.197966	4.49087	7.09315e-06	1.76773e-05
MYSTI_RS06110	104.063	0.222782	0.315602	0.705898	0.480252	0.561598
MYSTI_RS06115	76.7174	0.0380619	0.352608	0.107944	0.91404	0.936199
MYSTI_RS06120	300.908	-1.66227	0.23123	-7.18879	6.53678e-13	2.72209e-12
MYSTI_RS06125	1531.21	-1.12424	0.173932	-6.46368	1.02187e-10	3.76108e-10
MYSTI_RS06130	1049.42	-0.725454	0.171108	-4.23975	2.23766e-05	5.31534e-05
MYSTI_RS06135	963.532	-1.48269	0.16788	-8.83187	1.02938e-18	5.71158e-18
MYSTI_RS06140	318.015	-1.90586	0.24822	-7.67813	1.61431e-14	7.32398e-14
MYSTI_RS06145	44.6106	-1.46776	0.472609	-3.10566	0.00189856	0.00362976
MYSTI_RS06150	99.2904	1.02795	0.332588	3.09076	0.00199645	0.00380706
MYSTI_RS06160	85.1923	-1.72204	0.363495	-4.73746	2.16411e-06	5.67032e-06
MYSTI_RS06165	181.348	-1.72623	0.268395	-6.43166	1.26214e-10	4.60156e-10
MYSTI_RS06170	16.9203	0.153313	0.719475	0.21309	0.831256	0.872787
MYSTI_RS06175	2377.68	-2.05078	0.167187	-12.2664	1.37241e-34	1.33011e-33
MYSTI_RS06180	38.6904	-1.81232	0.518656	-3.49426	0.00047537	0.000976748
MYSTI_RS06185	133.306	-1.34255	0.302593	-4.43682	9.12961e-06	2.25161e-05
MYSTI_RS06190	99.6261	-0.756174	0.358473	-2.10943	0.0349074	0.0549096
MYSTI_RS06195	993.998	0.575839	0.168879	3.40976	0.000650189	0.00131595
MYSTI_RS06200	333.145	1.28639	0.221709	5.80217	6.54607e-09	2.11224e-08
MYSTI_RS06205	5021.26	0.679611	0.142037	4.78476	1.71195e-06	4.53389e-06
MYSTI_RS06210	200.815	0.533682	0.248974	2.14352	0.032071	0.0507333
MYSTI_RS06215	141.164	-0.246787	0.28356	-0.870315	0.384128	0.465847
MYSTI_RS06220	700.221	1.53068	0.176128	8.69071	3.60184e-18	1.95048e-17
MYSTI_RS06225	2207.44	-0.804458	0.162918	-4.9378	7.90097e-07	2.158e-06
MYSTI_RS06230	1833.51	0.0470318	0.15317	0.307057	0.7588	0.813881
MYSTI_RS06235	69.7593	-2.09407	0.413208	-5.06784	4.02352e-07	1.12548e-06
MYSTI_RS06240	1273.52	-1.43505	0.181014	-7.92784	2.22982e-15	1.05348e-14
MYSTI_RS06245	247.069	-0.536403	0.233566	-2.29657	0.0216431	0.0352406
MYSTI_RS06250	414.633	-0.52039	0.203075	-2.56255	0.0103908	0.0178694
MYSTI_RS06255	404.084	-0.0742382	0.203368	-0.365043	0.715079	0.77789
MYSTI_RS06260	733.292	-0.431806	0.172243	-2.50695	0.0121777	0.0207489
MYSTI_RS06265	201.987	0.0134228	0.243739	0.0550705	0.956082	0.967291
MYSTI_RS06270	152.24	0.465268	0.269953	1.72352	0.0847952	0.122591
MYSTI_RS06275	1734.38	1.88771	0.164967	11.443	2.54997e-30	2.18893e-29
MYSTI_RS06280	537.437	-0.580447	0.186519	-3.112	0.00185827	0.00355778
MYSTI_RS06285	148.265	-1.86864	0.307115	-6.08451	1.1685e-09	3.98606e-09
MYSTI_RS06290	240.475	3.3437	0.269934	12.3871	3.06853e-35	3.0319e-34
MYSTI_RS06295	590.929	6.32111	0.31193	20.2645	2.6459e-91	8.35157e-90
MYSTI_RS06300	65.6805	-0.790619	0.386482	-2.04568	0.0407877	0.0630829
MYSTI_RS06305	18154.5	2.11538	0.144612	14.628	1.86309e-48	2.52733e-47
MYSTI_RS06310	9.58917	0.415783	0.951543	0.436957	0.662142	0.730055
MYSTI_RS06315	9.31527	-1.22549	0.974207	-1.25794	0.208413	0.274144
MYSTI_RS06320	92.5485	-0.826482	0.359531	-2.29878	0.0215176	0.0350574
MYSTI_RS06325	883.142	-0.123625	0.167067	-0.739973	0.459316	0.541802
MYSTI_RS06330	3541.37	1.18637	0.145611	8.14754	3.71404e-16	1.83262e-15
MYSTI_RS06335	2089.9	-0.155707	0.159279	-0.977572	0.328286	0.406139
MYSTI_RS06340	1189.36	-0.0669533	0.177254	-0.377726	0.705634	0.769472
MYSTI_RS06345	282.097	3.37774	0.309377	10.9179	9.46796e-28	7.5669e-27
MYSTI_RS06350	174.225	3.64454	0.314936	11.5723	5.69232e-31	4.94921e-30
MYSTI_RS06355	417.262	0.146399	0.223042	0.656375	0.511583	0.592682
MYSTI_RS06360	1603.5	-0.476696	0.174391	-2.73349	0.00626671	0.0111481
MYSTI_RS06365	262.083	-0.876246	0.23835	-3.6763	0.00023664	0.000502914
MYSTI_RS06370	94.2181	-0.618445	0.334085	-1.85116	0.0641469	0.0951993
MYSTI_RS06375	156.11	-0.670966	0.281617	-2.38255	0.0171933	0.0284927
MYSTI_RS06380	58.2907	-1.09317	0.415559	-2.6306	0.00852335	0.0148532
MYSTI_RS06385	3193.98	0.374994	0.150532	2.49112	0.0127341	0.0216287
MYSTI_RS06390	2084.01	0.145609	0.152066	0.957538	0.338296	0.41649
MYSTI_RS06395	27128.1	-1.68894	0.16319	-10.3495	4.20495e-25	3.02935e-24
MYSTI_RS06400	167.595	2.18155	0.304083	7.1742	7.27287e-13	3.02241e-12
MYSTI_RS06410	115.446	-0.446311	0.301269	-1.48143	0.138491	0.190381
MYSTI_RS06415	25.9314	-0.399466	0.583015	-0.685172	0.493236	0.574967
MYSTI_RS06420	402.294	-0.643046	0.201292	-3.1946	0.00140027	0.00272267
MYSTI_RS06425	7.05319	1.17295	1.12211	1.04531	0.295882	0.37276
MYSTI_RS06430	40.7328	0.0783581	0.465806	0.16822	0.86641	0.902223
MYSTI_RS06435	50.4007	-1.71291	0.457601	-3.74324	0.000181659	0.000392233
MYSTI_RS06440	771.493	3.11607	0.194102	16.0538	5.38053e-58	8.76444e-57
MYSTI_RS06445	278.879	-0.453201	0.220879	-2.0518	0.040189	0.0622756
MYSTI_RS06450	3.07646	-0.913682	1.76857	-0.516623	0.605419	0.679369
MYSTI_RS06455	370.926	-1.29746	0.206868	-6.27193	3.56609e-10	1.25993e-09
MYSTI_RS06460	4944.47	2.61609	0.143807	18.1917	6.00838e-74	1.37296e-72
MYSTI_RS06465	191.828	1.46125	0.257171	5.68203	1.33107e-08	4.18676e-08
MYSTI_RS06470	315.338	2.02237	0.239383	8.44827	2.95639e-17	1.5393e-16
MYSTI_RS06475	338.144	-0.737281	0.213036	-3.46083	0.000538522	0.0011001
MYSTI_RS06480	150.917	2.99286	0.30042	9.96224	2.22985e-23	1.52261e-22
MYSTI_RS06485	255.677	-0.433859	0.231346	-1.87537	0.0607419	0.0907271
MYSTI_RS06490	297.48	-1.52415	0.222352	-6.85467	7.14758e-12	2.80102e-11
MYSTI_RS06495	1061.95	-0.304109	0.164058	-1.85366	0.0637876	0.0947354
MYSTI_RS06500	36.0582	-0.407414	0.497234	-0.819362	0.41258	0.494803
MYSTI_RS06505	294.001	0.423214	0.215419	1.96461	0.0494595	0.0752749
MYSTI_RS06510	290.772	-0.385849	0.218173	-1.76854	0.0769702	0.112309
MYSTI_RS06515	297.871	0.44353	0.228004	1.94527	0.0517423	0.0783963
MYSTI_RS06520	1166.6	-0.221469	0.161895	-1.36798	0.171319	0.230586
MYSTI_RS06525	22.7806	-1.10368	0.634938	-1.73824	0.0821681	0.11909
MYSTI_RS06530	2.32419	0.952559	1.83108	0.520217	0.602912	0.677267
MYSTI_RS06535	7.72001	-0.686828	1.075	-0.638907	0.522884	0.60319
MYSTI_RS06540	20.3215	-1.11983	0.676665	-1.65492	0.0979402	0.139287
MYSTI_RS06545	92.6265	-2.15919	0.35893	-6.01561	1.79208e-09	6.0346e-09
MYSTI_RS06555	209.32	0.0828836	0.245431	0.337707	0.735584	0.793943
MYSTI_RS06560	2737.66	3.53131	0.159142	22.1897	4.31656e-109	1.6998e-107
MYSTI_RS06565	167.036	1.30001	0.284407	4.57096	4.85495e-06	1.22958e-05
MYSTI_RS06570	605.08	-4.12514	0.250699	-16.4545	7.78441e-61	1.36093e-59
MYSTI_RS06575	349.352	-10.1368	1.40396	-7.22015	5.193e-13	2.17703e-12
MYSTI_RS06580	243.182	-7.60544	0.769864	-9.87893	5.13764e-23	3.46438e-22
MYSTI_RS06585	357.98	-5.7747	0.410996	-14.0505	7.65151e-45	9.47619e-44
MYSTI_RS06590	279.769	-6.06079	0.800028	-7.57572	3.57149e-14	1.59012e-13
MYSTI_RS06595	282.356	-5.62997	0.443151	-12.7044	5.58996e-37	5.70386e-36
MYSTI_RS06600	1649.76	-4.02058	0.534143	-7.52716	5.18544e-14	2.28362e-13
MYSTI_RS06605	92.2076	-1.07397	0.352074	-3.0504	0.00228536	0.00432747
MYSTI_RS06610	2335.12	-0.970847	0.152069	-6.38425	1.72239e-10	6.20702e-10
MYSTI_RS06615	1033.87	-1.11767	0.1697	-6.58615	4.51366e-11	1.69434e-10
MYSTI_RS06620	159.711	-1.16945	0.272059	-4.29849	1.71964e-05	4.1406e-05
MYSTI_RS06625	3584.51	-1.26942	0.148709	-8.5363	1.38583e-17	7.32367e-17
MYSTI_RS06630	1214.17	-1.25915	0.167631	-7.51145	5.84762e-14	2.56549e-13
MYSTI_RS06635	272.899	-1.30207	0.233685	-5.5719	2.5198e-08	7.74853e-08
MYSTI_RS06640	656.252	-1.05127	0.197115	-5.33329	9.64502e-08	2.84718e-07
MYSTI_RS06645	242.972	-0.672604	0.237953	-2.82662	0.00470415	0.00852358
MYSTI_RS06650	239.662	0.252269	0.233208	1.08173	0.279371	0.354935
MYSTI_RS06655	1033.27	-0.542505	0.163124	-3.32573	0.000881871	0.00175681
MYSTI_RS06660	2325.92	1.40192	0.160122	8.75531	2.03535e-18	1.11409e-17
MYSTI_RS06665	986.405	0.348709	0.167891	2.077	0.0378015	0.058959
MYSTI_RS06670	501.672	-0.233812	0.188017	-1.24357	0.213658	0.280363
MYSTI_RS06675	1883.78	-0.154616	0.153723	-1.0058	0.31451	0.392508
MYSTI_RS06680	3313.12	-0.505434	0.1531	-3.30133	0.000962275	0.00190752
MYSTI_RS06685	199.207	-0.764197	0.24885	-3.07091	0.00213405	0.00405705
MYSTI_RS06690	124.653	-0.143522	0.290098	-0.494736	0.620787	0.692781
MYSTI_RS06695	103.407	-0.223797	0.31349	-0.713891	0.475295	0.556925
MYSTI_RS06700	2664.53	-0.202303	0.158374	-1.27738	0.201469	0.265959
MYSTI_RS06705	155.721	0.186078	0.271662	0.684962	0.493368	0.575029
MYSTI_RS06710	3311.77	3.60862	0.150366	23.9989	2.85215e-127	1.43706e-125
MYSTI_RS06715	29.6908	1.28752	0.558965	2.30341	0.021256	0.034673
MYSTI_RS06720	220.366	-0.883558	0.240969	-3.66668	0.000245717	0.000521114
MYSTI_RS06725	1067.61	-0.769162	0.166922	-4.6079	4.0675e-06	1.03792e-05
MYSTI_RS06730	89.5385	2.17776	0.35262	6.17593	6.57735e-10	2.28797e-09
MYSTI_RS06735	103.01	0.667164	0.321748	2.07356	0.0381201	0.0593874
MYSTI_RS06740	133.031	-0.585512	0.285294	-2.05231	0.0401394	0.0622293
MYSTI_RS06745	387.251	-1.71998	0.212455	-8.09573	5.69236e-16	2.78004e-15
MYSTI_RS06750	1681.54	1.58205	0.166854	9.48167	2.50256e-21	1.558e-20
MYSTI_RS06755	128.66	-0.999278	0.293192	-3.40828	0.000653749	0.00132283
MYSTI_RS06760	128.662	0.308502	0.29391	1.04965	0.293879	0.370524
MYSTI_RS06765	504.502	0.394551	0.187756	2.1014	0.0356057	0.0558889
MYSTI_RS06770	180.863	-0.510547	0.266234	-1.91767	0.0551534	0.082991
MYSTI_RS06775	251.092	-1.95192	0.242486	-8.04962	8.30497e-16	4.0125e-15
MYSTI_RS06780	615.498	-1.68191	0.203813	-8.25221	1.55489e-16	7.82945e-16
MYSTI_RS06785	418.518	-1.09385	0.218185	-5.01342	5.34711e-07	1.48243e-06
MYSTI_RS06790	121.339	-1.24408	0.30693	-4.05332	5.04963e-05	0.000115877
MYSTI_RS06795	115.756	-1.87131	0.328262	-5.70066	1.19343e-08	3.7743e-08
MYSTI_RS06800	79.2888	-1.66126	0.376596	-4.41125	1.02776e-05	2.52412e-05
MYSTI_RS06805	118.208	-1.73231	0.334038	-5.18596	2.14906e-07	6.15143e-07
MYSTI_RS06810	266.321	-2.28121	0.251526	-9.06948	1.19581e-19	6.94872e-19
MYSTI_RS06815	880.403	-0.291079	0.180201	-1.6153	0.106245	0.149941
MYSTI_RS06820	85.1412	-0.641818	0.342741	-1.8726	0.0611233	0.0912127
MYSTI_RS06825	1407.68	-0.797779	0.175513	-4.54542	5.48262e-06	1.37993e-05
MYSTI_RS06830	155.214	-0.679073	0.274065	-2.47778	0.0132204	0.0223751
MYSTI_RS06835	544.234	-0.81792	0.197362	-4.14426	3.40918e-05	7.95148e-05
MYSTI_RS06840	1889.99	0.920395	0.153028	6.01455	1.80386e-09	6.06923e-09
MYSTI_RS06845	178.617	-0.237504	0.255136	-0.930893	0.351909	0.430506
MYSTI_RS06850	5021.7	1.28871	0.16154	7.97767	1.49123e-15	7.10742e-15
MYSTI_RS06855	1317.37	-1.07941	0.188846	-5.71581	1.09181e-08	3.46372e-08
MYSTI_RS06860	241.109	-0.728477	0.256442	-2.84071	0.00450129	0.00817793
MYSTI_RS06865	2020.4	-0.673098	0.157394	-4.27653	1.89833e-05	4.54658e-05
MYSTI_RS06870	36.2453	1.27707	0.531319	2.40359	0.0162351	0.0270262
MYSTI_RS06875	18515	0.331538	0.149789	2.21338	0.0268717	0.0430712
MYSTI_RS06880	514.234	-0.276144	0.20337	-1.35785	0.174513	0.23434
MYSTI_RS06885	447.718	0.17446	0.19532	0.893202	0.371749	0.452289
MYSTI_RS06890	353.062	0.122853	0.213344	0.575847	0.564718	0.642496
MYSTI_RS06895	344.514	-0.188086	0.210075	-0.895326	0.370613	0.451142
MYSTI_RS06900	3023.31	-0.299411	0.158029	-1.89465	0.0581385	0.0871111
MYSTI_RS06905	114.379	-0.0998027	0.312059	-0.31982	0.749105	0.805613
MYSTI_RS06910	477.396	2.72591	0.223402	12.2018	3.03925e-34	2.92114e-33
MYSTI_RS06915	735.609	2.25144	0.193971	11.6071	3.79256e-31	3.3188e-30
MYSTI_RS06920	535.281	1.12352	0.206282	5.44651	5.13692e-08	1.5468e-07
MYSTI_RS06925	306.759	2.29235	0.235838	9.72003	2.47703e-22	1.62177e-21
MYSTI_RS06930	66.5837	0.33767	0.391395	0.862733	0.388284	0.470184
MYSTI_RS06935	101.571	0.498995	0.313606	1.59115	0.111575	0.156537
MYSTI_RS06940	376.618	3.02658	0.217776	13.8977	6.5415e-44	7.97965e-43
MYSTI_RS06945	416.286	1.24391	0.228847	5.43556	5.46231e-08	1.64112e-07
MYSTI_RS06950	44717.3	1.15924	0.160973	7.20144	5.95788e-13	2.48997e-12
MYSTI_RS06955	154.207	-0.0922106	0.278665	-0.330902	0.740719	0.7985
MYSTI_RS06960	146.698	0.115849	0.273387	0.423754	0.671745	0.738591
MYSTI_RS06965	2044.95	0.0167114	0.162316	0.102956	0.917998	0.938712
MYSTI_RS06970	5778.54	0.940946	0.142616	6.59777	4.17402e-11	1.5683e-10
MYSTI_RS06975	12082.4	1.53548	0.148313	10.353	4.05592e-25	2.92459e-24
MYSTI_RS06980	442.959	-0.586634	0.196	-2.99303	0.00276221	0.00517485
MYSTI_RS06985	7515.35	0.71908	0.151165	4.75691	1.96576e-06	5.1673e-06
MYSTI_RS06990	10688.7	-0.145999	0.151395	-0.964363	0.334864	0.412892
MYSTI_RS06995	141.589	-0.400682	0.278998	-1.43615	0.15096	0.205572
MYSTI_RS07000	3565.52	0.372597	0.145826	2.55508	0.0106165	0.0182382
MYSTI_RS07005	395.233	-0.439402	0.20616	-2.13136	0.0330594	0.0521949
MYSTI_RS07010	906.981	0.129651	0.166295	0.779646	0.4356	0.517969
MYSTI_RS07015	2485.42	-0.586784	0.152574	-3.84591	0.000120108	0.000265554
MYSTI_RS07020	1011.25	1.47473	0.17336	8.50671	1.78938e-17	9.40121e-17
MYSTI_RS07025	33.4487	1.88264	0.53206	3.5384	0.000402562	0.000832419
MYSTI_RS07030	6.18181	0.666913	1.14388	0.583025	0.559876	0.63833
MYSTI_RS07035	6314.02	3.22152	0.148665	21.6696	3.97137e-104	1.47104e-102
MYSTI_RS07040	328.888	0.442975	0.214143	2.06859	0.0385843	0.0600183
MYSTI_RS07045	343.222	0.00919998	0.216587	0.042477	0.966118	0.974649
MYSTI_RS07050	585.003	-0.372349	0.184091	-2.02264	0.0431103	0.0663084
MYSTI_RS07055	679.701	-0.724485	0.18136	-3.99474	6.47648e-05	0.000147411
MYSTI_RS07060	1069.67	0.771167	0.20384	3.7832	0.000154822	0.000337702
MYSTI_RS07065	12.3842	-0.0238134	0.846195	-0.0281418	0.977549	0.983002
MYSTI_RS07070	911.425	0.621626	0.165259	3.76152	0.000168887	0.000366313
MYSTI_RS07075	8.1859	0.677919	1.00499	0.674551	0.499961	0.581543
MYSTI_RS07080	2.6731	-0.968024	1.75502	-0.551574	0.58124	0.657879
MYSTI_RS07085	314.203	-0.594444	0.216213	-2.74935	0.00597135	0.0106578
MYSTI_RS07090	2180.92	0.318968	0.155574	2.05027	0.040338	0.0624946
MYSTI_RS07095	568.689	0.0450555	0.181591	0.248115	0.804046	0.85027
MYSTI_RS07100	173.276	2.94058	0.782771	3.75663	0.000172219	0.000372943
MYSTI_RS07105	5577.31	3.13923	0.147463	21.2883	1.45867e-100	5.18979e-99
MYSTI_RS07110	1130.54	0.126604	0.159797	0.792283	0.428195	0.510887
MYSTI_RS07115	1089.42	-0.148227	0.162209	-0.913806	0.360819	0.440145
MYSTI_RS07120	80.1484	-1.17398	0.357354	-3.28522	0.00101903	0.00201178
MYSTI_RS07125	1854.29	-0.334091	0.176189	-1.89621	0.0579326	0.0868346
MYSTI_RS07130	250.466	0.411355	0.229055	1.79588	0.0725134	0.106447
MYSTI_RS07135	39.0578	-0.0574548	0.50844	-0.113002	0.910029	0.932797
MYSTI_RS07140	8873.36	1.38769	0.139133	9.97385	1.98392e-23	1.3581e-22
MYSTI_RS07145	248.637	-1.65996	0.248192	-6.6882	2.25937e-11	8.59661e-11
MYSTI_RS07150	84.0472	-0.784233	0.360472	-2.17557	0.0295872	0.0471257
MYSTI_RS07165	850.731	-0.758876	0.176357	-4.30307	1.68449e-05	4.06079e-05
MYSTI_RS07170	6193.84	-0.244397	0.150283	-1.62625	0.103897	0.147011
MYSTI_RS07175	1897.32	0.237195	0.153865	1.54158	0.123175	0.171242
MYSTI_RS07180	2753.62	3.43223	0.166125	20.6605	7.84976e-95	2.57803e-93
MYSTI_RS07185	763.28	-0.555067	0.179188	-3.09767	0.00195045	0.00372547
MYSTI_RS07195	23.667	-1.57978	0.642423	-2.4591	0.0139286	0.0234904
MYSTI_RS07200	1321.11	-0.209403	0.185156	-1.13095	0.258075	0.331566
MYSTI_RS07205	49.6934	-1.22108	0.46186	-2.64383	0.00819745	0.0143221
MYSTI_RS07215	877.763	-1.06598	0.18603	-5.73012	1.00362e-08	3.19394e-08
MYSTI_RS07220	352.258	-0.876491	0.214824	-4.08003	4.50296e-05	0.000103743
MYSTI_RS07225	507.173	-1.51981	0.196939	-7.7172	1.18915e-14	5.41323e-14
MYSTI_RS07230	240.088	-0.262067	0.230858	-1.13519	0.256298	0.329491
MYSTI_RS07235	15350.8	1.43844	0.161902	8.88465	6.41205e-19	3.60961e-18
MYSTI_RS07240	136.408	1.16649	0.296737	3.93105	8.45765e-05	0.000190368
MYSTI_RS07245	247.948	-0.114363	0.228797	-0.499843	0.617185	0.689615
MYSTI_RS07250	1042.86	1.02093	0.167832	6.08303	1.17935e-09	4.0197e-09
MYSTI_RS07255	414.23	-0.765992	0.198807	-3.85294	0.000116707	0.000258244
MYSTI_RS07260	279.097	-1.39133	0.227462	-6.11675	9.55002e-10	3.27568e-09
MYSTI_RS07265	204.888	0.677797	0.25919	2.61505	0.00892138	0.0155001
MYSTI_RS07270	14.3876	-1.1058	0.812786	-1.3605	0.173672	0.233404
MYSTI_RS07275	1640.52	1.28053	0.174523	7.33731	2.17929e-13	9.31914e-13
MYSTI_RS07280	20.4055	-1.45572	0.692889	-2.10095	0.0356453	0.0559402
MYSTI_RS07285	132.482	1.62552	0.290654	5.59261	2.23682e-08	6.91241e-08
MYSTI_RS07290	729.372	0.332088	0.176726	1.87912	0.0602286	0.09001
MYSTI_RS07295	2125.18	-0.670576	0.179901	-3.72748	0.000193404	0.000416484
MYSTI_RS07300	20198.4	-0.705543	0.151474	-4.65785	3.19532e-06	8.24705e-06
MYSTI_RS07305	18667.7	-0.50251	0.155336	-3.23499	0.00121646	0.00238471
MYSTI_RS07310	20086.4	-0.251384	0.139038	-1.80802	0.0706034	0.10402
MYSTI_RS07315	73951.1	-0.300535	0.13975	-2.15052	0.0315145	0.04996
MYSTI_RS07320	10563.8	-0.278591	0.154448	-1.80379	0.0712649	0.104766
MYSTI_RS07325	1541.34	-0.582799	0.16006	-3.64112	0.000271452	0.000572102
MYSTI_RS07330	9315.12	1.27768	0.15647	8.1657	3.19583e-16	1.5856e-15
MYSTI_RS07335	1423.47	1.3851	0.191869	7.21902	5.23636e-13	2.19295e-12
MYSTI_RS07340	3944.06	2.21753	0.166859	13.2898	2.65162e-40	2.97099e-39
MYSTI_RS07345	167.648	-0.111141	0.258759	-0.429514	0.667549	0.734757
MYSTI_RS07350	136.553	-0.65678	0.296212	-2.21726	0.0266053	0.0426949
MYSTI_RS07355	435.629	-1.73973	0.216411	-8.03901	9.05702e-16	4.36545e-15
MYSTI_RS07360	5213.4	-0.234628	0.148254	-1.5826	0.113512	0.15909
MYSTI_RS07365	3600.01	-0.164278	0.147539	-1.11346	0.265513	0.339838
MYSTI_RS07370	305.674	-0.88749	0.225277	-3.93955	8.16331e-05	0.000183844
MYSTI_RS07375	480.21	-0.737477	0.190953	-3.86208	0.000112424	0.000249586
MYSTI_RS07380	822.795	-0.428756	0.17711	-2.42085	0.0154842	0.0258719
MYSTI_RS07385	44.2716	-0.715233	0.456286	-1.56751	0.116996	0.16352
MYSTI_RS07390	315.396	-2.45496	0.255616	-9.60406	7.68524e-22	4.90501e-21
MYSTI_RS07395	1037.27	6.95115	0.277297	25.0675	1.12533e-138	6.42863e-137
MYSTI_RS07400	268.472	3.96483	0.274015	14.4694	1.8912e-47	2.46251e-46
MYSTI_RS07405	11187.2	-1.01305	0.153958	-6.58003	4.70347e-11	1.76234e-10
MYSTI_RS07410	1322.92	-0.567936	0.194513	-2.91978	0.00350273	0.00646511
MYSTI_RS07415	823.482	-0.802	0.200954	-3.99096	6.58058e-05	0.000149738
MYSTI_RS07420	413.959	-0.620783	0.198967	-3.12003	0.00180833	0.00346871
MYSTI_RS07425	756.259	0.447779	0.173325	2.58347	0.00978116	0.0168998
MYSTI_RS07430	82.6751	-0.803604	0.347495	-2.31256	0.0207466	0.0338898
MYSTI_RS07435	2958.03	-0.442412	0.163327	-2.70875	0.00675371	0.0119386
MYSTI_RS07440	3267.43	-0.477736	0.149801	-3.18913	0.00142699	0.00277131
MYSTI_RS07445	1329.7	-0.610159	0.15739	-3.87673	0.000105869	0.000235872
MYSTI_RS07450	476.293	-0.641489	0.194827	-3.2926	0.000992655	0.00196352
MYSTI_RS07455	437.168	-0.807109	0.20787	-3.88275	0.000103281	0.00023036
MYSTI_RS07460	11.3311	-0.0375188	0.875686	-0.042845	0.965825	0.97448
MYSTI_RS07465	4285.81	-0.550577	0.147231	-3.73954	0.000184359	0.000397745
MYSTI_RS07470	701.824	-0.934031	0.180558	-5.17302	2.30346e-07	6.57251e-07
MYSTI_RS07475	13.2162	-0.815248	0.815625	-0.999538	0.317534	0.395431
MYSTI_RS07480	78.5179	-1.78723	0.381738	-4.68182	2.84345e-06	7.36935e-06
MYSTI_RS07485	7.64551	-2.97197	1.3322	-2.23086	0.0256902	0.0413571
MYSTI_RS07490	0.396419	-1.78593	4.42108	-0.403957	0.686244	0.751967
MYSTI_RS07495	0.206467	-0.828295	4.99024	-0.165983	0.86817	0.903013
MYSTI_RS07500	0	NA	NA	NA	NA	NA
MYSTI_RS07505	0	NA	NA	NA	NA	NA
MYSTI_RS07510	0.189952	-0.767569	4.99444	-0.153685	0.877858	0.909359
MYSTI_RS07515	1.42876	-3.63137	2.73525	-1.32762	0.184303	0.245981
MYSTI_RS07520	6.90021	-2.17006	1.23924	-1.75112	0.0799249	0.116109
MYSTI_RS07525	26.5341	-3.06644	0.711248	-4.31135	1.62259e-05	3.91623e-05
MYSTI_RS07530	1.96558	-4.09711	2.39672	-1.70946	0.0873651	0.125947
MYSTI_RS07535	4.66007	-0.552457	1.32488	-0.416987	0.676688	0.743404
MYSTI_RS07540	371.477	-0.838032	0.216211	-3.87598	0.000106195	0.000236467
MYSTI_RS07545	0.370292	2.28124	4.97021	0.458982	0.646247	0.716169
MYSTI_RS07550	2.33381	0.00874746	1.83608	0.00476419	0.996199	0.996567
MYSTI_RS07555	0	NA	NA	NA	NA	NA
MYSTI_RS07560	854.031	-0.319565	0.173889	-1.83776	0.0660982	0.0978803
MYSTI_RS07565	6045	0.287218	0.161828	1.77484	0.0759248	0.110953
MYSTI_RS07570	0.792839	-2.78593	3.3185	-0.839516	0.40118	0.483274
MYSTI_RS07575	20.8496	1.3326	0.657222	2.02763	0.0425977	0.065632
MYSTI_RS07585	920.023	0.385821	0.181768	2.1226	0.0337875	0.0532822
MYSTI_RS07590	425.083	-0.0512738	0.199123	-0.257498	0.796794	0.844694
MYSTI_RS07595	1.44324	-0.360317	2.33018	-0.154631	0.877112	0.909224
MYSTI_RS07600	3.59674	-0.897994	1.54623	-0.580764	0.5614	0.639527
MYSTI_RS07605	6.33797	-1.92847	1.26452	-1.52506	0.127244	0.176294
MYSTI_RS07610	152.84	-1.96901	0.290232	-6.78427	1.16673e-11	4.51551e-11
MYSTI_RS07615	273.74	-1.14831	0.227345	-5.05097	4.39581e-07	1.22539e-06
MYSTI_RS07620	15.6897	-0.673051	0.742371	-0.906624	0.364606	0.44443
MYSTI_RS07625	1290.41	0.539612	0.159397	3.38534	0.000710899	0.00143275
MYSTI_RS07630	0	NA	NA	NA	NA	NA
MYSTI_RS07635	0.206467	-0.828295	4.99024	-0.165983	0.86817	0.903013
MYSTI_RS07640	0.470058	0.555265	4.24547	0.13079	0.895941	0.923142
MYSTI_RS07645	1.3696	-1.58867	2.59535	-0.612122	0.540457	0.619586
MYSTI_RS07650	1.43633	-1.9599	2.55095	-0.768301	0.442308	0.524639
MYSTI_RS07655	2.26017	-0.591691	1.88814	-0.313373	0.753998	0.810129
MYSTI_RS07660	174.508	0.975218	0.258532	3.77213	0.000161859	0.000351916
MYSTI_RS07665	14.5004	-1.62373	0.823121	-1.97265	0.048535	0.0740067
MYSTI_RS07670	20.9904	-1.00318	0.689083	-1.45582	0.145441	0.198657
MYSTI_RS07675	168.942	-0.84905	0.263334	-3.22424	0.0012631	0.00247255
MYSTI_RS07690	246.42	2.91245	0.284398	10.2407	1.30227e-24	9.23431e-24
MYSTI_RS07695	96.0696	-0.179945	0.334147	-0.53852	0.590218	0.6665
MYSTI_RS07700	50.6856	1.93616	0.456503	4.24128	2.22246e-05	5.2808e-05
MYSTI_RS07705	7.66566	0.657877	1.02898	0.639352	0.522594	0.602942
MYSTI_RS07710	0	NA	NA	NA	NA	NA
MYSTI_RS07715	119.443	-0.78575	0.308254	-2.54903	0.0108022	0.0185298
MYSTI_RS07720	0	NA	NA	NA	NA	NA
MYSTI_RS07725	236.555	-1.67106	0.246451	-6.78049	1.19771e-11	4.63322e-11
MYSTI_RS07730	784.254	-0.218125	0.190722	-1.14368	0.252757	0.325403
MYSTI_RS07735	131.808	0.296826	0.297437	0.997945	0.318306	0.396149
MYSTI_RS07740	17.9712	-0.220484	0.700681	-0.314671	0.753012	0.809492
MYSTI_RS07745	8.96433	-0.278163	0.967809	-0.287415	0.773794	0.82588
MYSTI_RS07750	10.1852	1.57466	0.936819	1.68086	0.0927894	0.132704
MYSTI_RS07755	5.66279	1.17719	1.26392	0.931386	0.351654	0.430324
MYSTI_RS07760	52.0219	0.771519	0.437514	1.76342	0.0778304	0.113432
MYSTI_RS07765	721.761	0.144777	0.177592	0.815221	0.414946	0.496759
MYSTI_RS07770	522.059	0.787643	0.201307	3.91264	9.12907e-05	0.000204855
MYSTI_RS07775	0	NA	NA	NA	NA	NA
MYSTI_RS07780	0.189952	-0.767569	4.99444	-0.153685	0.877858	0.909359
MYSTI_RS07785	48.739	-0.270124	0.435319	-0.620521	0.534915	0.614056
MYSTI_RS07790	13.2416	-0.946823	0.817536	-1.15814	0.246806	0.318703
MYSTI_RS07795	5.19893	-1.6538	1.33381	-1.23991	0.21501	0.281999
MYSTI_RS07800	8.03382	-0.636286	1.05016	-0.605894	0.544585	0.623965
MYSTI_RS07805	87.7218	-0.941814	0.340882	-2.76287	0.00572953	0.0102555
MYSTI_RS07810	22.045	-0.314976	0.624444	-0.50441	0.613973	0.686878
MYSTI_RS07815	303.565	0.636733	0.233648	2.72518	0.00642669	0.0114102
MYSTI_RS07820	17.151	1.0277	0.737068	1.39431	0.163225	0.220496
MYSTI_RS07825	73.762	1.44563	0.365164	3.95886	7.53093e-05	0.000170359
MYSTI_RS07835	11.9438	0.700014	0.830229	0.843158	0.39914	0.481032
MYSTI_RS07850	1.57403	0.774133	2.36726	0.327016	0.743656	0.800921
MYSTI_RS07855	4.78876	1.05134	1.31324	0.800568	0.423382	0.505674
MYSTI_RS07860	7.3402	1.61555	1.09876	1.47034	0.141468	0.193752
MYSTI_RS07865	15.6883	0.660345	0.755845	0.873652	0.382308	0.463708
MYSTI_RS07875	141.804	-1.49173	0.290456	-5.13584	2.80889e-07	7.9559e-07
MYSTI_RS07880	955.18	-1.92946	0.169683	-11.371	5.83422e-30	4.95573e-29
MYSTI_RS07885	15.7071	1.21804	0.739444	1.64723	0.0995103	0.141371
MYSTI_RS07890	34.1953	1.57602	0.545522	2.88902	0.00386447	0.00708443
MYSTI_RS07895	199.065	1.5464	0.24963	6.19476	5.83748e-10	2.03759e-09
MYSTI_RS07900	79.567	0.249059	0.355972	0.69966	0.484139	0.565573
MYSTI_RS07905	11.0847	-0.259088	0.884482	-0.292926	0.769579	0.822398
MYSTI_RS07910	6.70132	-1.75039	1.18547	-1.47655	0.139797	0.191884
MYSTI_RS07915	22.2921	-0.321898	0.629969	-0.510974	0.609369	0.682857
MYSTI_RS07920	1385.02	0.109663	0.155805	0.703847	0.481528	0.562765
MYSTI_RS07925	88.8911	-0.885647	0.340778	-2.59889	0.00935247	0.0162006
MYSTI_RS07930	170.41	-3.59263	0.334119	-10.7526	5.76379e-27	4.47853e-26
MYSTI_RS07935	133.24	1.09019	0.292698	3.72463	0.000195599	0.000420875
MYSTI_RS07940	30382.8	4.86573	0.141776	34.3199	3.96017e-258	8.92359e-256
MYSTI_RS07945	65.5051	2.30088	0.40304	5.70883	1.13758e-08	3.60471e-08
MYSTI_RS07950	717.05	1.20624	0.18713	6.446	1.14838e-10	4.20572e-10
MYSTI_RS07955	545.037	-0.885324	0.203324	-4.35424	1.33527e-05	3.24887e-05
MYSTI_RS07960	8.76485	1.95493	1.0151	1.92585	0.0541227	0.0815611
MYSTI_RS07965	69.9647	-1.1079	0.378497	-2.9271	0.00342136	0.00632429
MYSTI_RS07970	5.92783	0.186849	1.16594	0.160256	0.872679	0.905729
MYSTI_RS07975	14.9327	0.074015	0.749656	0.0987319	0.921351	0.940836
MYSTI_RS07980	360.741	3.30965	0.235664	14.0439	8.39624e-45	1.03827e-43
MYSTI_RS07990	133.525	0.384766	0.300732	1.27943	0.200745	0.265262
MYSTI_RS07995	12.7152	0.0192586	0.805722	0.0239023	0.980931	0.984785
MYSTI_RS08000	45.5399	-0.177318	0.456783	-0.388188	0.697877	0.762776
MYSTI_RS08005	57.1152	0.316626	0.405247	0.781317	0.434616	0.517103
MYSTI_RS08010	114.757	-0.0407532	0.304264	-0.13394	0.89345	0.921445
MYSTI_RS08015	35.9606	0.897722	0.505418	1.7762	0.0757005	0.110674
MYSTI_RS08020	4.50111	0.353217	1.3314	0.265298	0.79078	0.839744
MYSTI_RS08025	167.477	-1.43874	0.279522	-5.14715	2.64475e-07	7.50148e-07
MYSTI_RS08030	83.1836	3.55112	0.409426	8.6734	4.19411e-18	2.25764e-17
MYSTI_RS08035	60.7702	4.50106	0.545813	8.24653	1.63061e-16	8.19041e-16
MYSTI_RS08040	14490.2	8.1585	0.169922	48.0132	0	0
MYSTI_RS08045	52.7789	6.03234	0.827963	7.28575	3.19877e-13	1.35927e-12
MYSTI_RS08050	1637.12	7.2298	0.268567	26.9199	1.28376e-159	9.29809e-158
MYSTI_RS08055	7506.98	7.63692	0.19148	39.8836	0	0
MYSTI_RS08060	182.185	3.8149	0.306152	12.4608	1.22149e-35	1.2143e-34
MYSTI_RS08065	29.7427	3.79621	0.687682	5.5203	3.38415e-08	1.03126e-07
MYSTI_RS08070	1.99658	-1.12573	2.05027	-0.549064	0.582962	0.65946
MYSTI_RS08075	30.5996	-1.57979	0.563894	-2.80157	0.00508551	0.00916747
MYSTI_RS08080	191.731	-1.75738	0.26397	-6.65751	2.78498e-11	1.05519e-10
MYSTI_RS08085	42.2156	-0.899539	0.478514	-1.87986	0.0601275	0.089892
MYSTI_RS08090	1095.06	0.0615264	0.174787	0.352008	0.724832	0.78597
MYSTI_RS08095	1345.03	1.09165	0.192497	5.67099	1.41976e-08	4.45879e-08
MYSTI_RS08100	544.11	0.973165	0.193841	5.02043	5.15571e-07	1.43083e-06
MYSTI_RS08105	874.149	0.540754	0.172896	3.12762	0.00176226	0.00338434
MYSTI_RS08110	204.454	0.580837	0.260566	2.22913	0.0258051	0.0415092
MYSTI_RS08115	51.6893	-0.768549	0.428716	-1.79268	0.0730249	0.10714
MYSTI_RS08120	434.709	-1.29375	0.19789	-6.53773	6.24579e-11	2.32093e-10
MYSTI_RS08125	104.829	-0.28018	0.312332	-0.897058	0.369688	0.450227
MYSTI_RS08130	2048.11	-1.74857	0.181808	-9.61768	6.73318e-22	4.32116e-21
MYSTI_RS08135	468.483	-1.10027	0.195081	-5.64005	1.69998e-08	5.31212e-08
MYSTI_RS08140	30.2671	-2.14749	0.595093	-3.60866	0.000307785	0.000645155
MYSTI_RS08145	227.767	0.204158	0.239273	0.853244	0.393524	0.475677
MYSTI_RS08150	165.904	2.7455	0.29386	9.34289	9.37379e-21	5.70444e-20
MYSTI_RS08155	3053.28	2.6781	0.151721	17.6514	9.92219e-70	2.10154e-68
MYSTI_RS08160	2208.05	-0.111026	0.157566	-0.704632	0.481039	0.562437
MYSTI_RS08165	1097.9	-1.33985	0.170098	-7.87692	3.35538e-15	1.57062e-14
MYSTI_RS08170	2552.4	-1.57428	0.150619	-10.4521	1.43363e-25	1.04865e-24
MYSTI_RS08175	1670.05	-1.48512	0.161736	-9.18239	4.21635e-20	2.50022e-19
MYSTI_RS08180	294.184	-1.65182	0.224471	-7.35875	1.85641e-13	7.9636e-13
MYSTI_RS08185	63.125	-1.10704	0.394695	-2.80481	0.00503468	0.00908191
MYSTI_RS08190	13334.2	0.0881989	0.161436	0.546338	0.584833	0.661392
MYSTI_RS08195	1263.91	2.35525	0.163404	14.4137	4.24308e-47	5.48962e-46
MYSTI_RS08200	2505.95	0.30304	0.155491	1.94892	0.0513045	0.0778493
MYSTI_RS08205	828.301	-1.59554	0.183313	-8.70395	3.20515e-18	1.74147e-17
MYSTI_RS08210	122.069	-2.17135	0.319714	-6.79152	1.1096e-11	4.30058e-11
MYSTI_RS08215	187.495	-2.03801	0.281185	-7.24793	4.23175e-13	1.78049e-12
MYSTI_RS08220	892.574	-1.59727	0.171336	-9.32243	1.1371e-20	6.88369e-20
MYSTI_RS08225	36.1893	-2.62311	0.582218	-4.50537	6.62573e-06	1.65684e-05
MYSTI_RS08230	281.763	-0.513723	0.229421	-2.23921	0.0251422	0.0405393
MYSTI_RS08235	317.186	-1.95493	0.239265	-8.17057	3.06929e-16	1.52468e-15
MYSTI_RS08240	47.2418	-1.95558	0.493894	-3.9595	7.51064e-05	0.000169995
MYSTI_RS08245	369.739	-1.81675	0.21929	-8.28465	1.18452e-16	5.99803e-16
MYSTI_RS08250	273.158	-1.69832	0.236258	-7.18841	6.55512e-13	2.72833e-12
MYSTI_RS08255	159.41	3.23108	0.309249	10.4482	1.49399e-25	1.08888e-24
MYSTI_RS08260	352.871	3.61343	0.23868	15.1392	8.92683e-52	1.31186e-50
MYSTI_RS08265	2325.11	3.49627	0.175971	19.8685	7.62794e-88	2.25832e-86
MYSTI_RS08270	318.605	4.32148	0.273146	15.8211	2.22484e-56	3.58093e-55
MYSTI_RS08275	122.626	-1.04386	0.299337	-3.48723	0.000488047	0.00100153
MYSTI_RS08280	16.1638	-1.12691	0.756276	-1.49008	0.136203	0.187458
MYSTI_RS08285	185.264	-0.316618	0.251794	-1.25745	0.20859	0.274333
MYSTI_RS08290	2580.09	-1.6349	0.167763	-9.74529	1.93236e-22	1.27131e-21
MYSTI_RS08295	144.773	-0.929646	0.290948	-3.19523	0.00139719	0.00271799
MYSTI_RS08300	543.096	-0.0892772	0.188902	-0.472613	0.63649	0.706804
MYSTI_RS08305	1211.06	-0.947876	0.17073	-5.5519	2.82583e-08	8.66331e-08
MYSTI_RS08310	1071.26	0.879938	0.179202	4.91031	9.09348e-07	2.47041e-06
MYSTI_RS08315	4519.15	-0.131645	0.172273	-0.764165	0.444769	0.527172
MYSTI_RS08320	34687.7	-0.240287	0.147184	-1.63256	0.102561	0.145349
MYSTI_RS08325	587.559	0.054738	0.18489	0.296057	0.767186	0.820382
MYSTI_RS08330	216.056	1.45897	1.11679	1.3064	0.191417	0.25447
MYSTI_RS08335	384.631	0.384616	0.206769	1.86012	0.0628682	0.0935241
MYSTI_RS08340	131.995	0.897918	0.31225	2.87564	0.00403209	0.00737837
MYSTI_RS08345	291.671	-0.00932785	0.216553	-0.0430743	0.965642	0.97448
MYSTI_RS08350	46.1839	-1.30582	0.467384	-2.7939	0.00520768	0.00937106
MYSTI_RS08355	238.668	-1.20899	0.239953	-5.03845	4.69309e-07	1.30601e-06
MYSTI_RS08360	231.153	-1.65028	0.249992	-6.60134	4.07446e-11	1.5316e-10
MYSTI_RS08365	116.067	-0.170627	0.307834	-0.554282	0.579386	0.65633
MYSTI_RS08370	163.865	-0.536042	0.266326	-2.01273	0.0441431	0.0677942
MYSTI_RS08375	2850.9	2.08802	0.162843	12.8222	1.23104e-37	1.27701e-36
MYSTI_RS08380	749.312	1.07921	0.174417	6.18755	6.11069e-10	2.12929e-09
MYSTI_RS08385	462.391	1.77406	0.200235	8.85989	8.00935e-19	4.46849e-18
MYSTI_RS08390	765.826	-0.181765	0.17176	-1.05825	0.289942	0.366356
MYSTI_RS08395	890.548	1.21752	0.16761	7.26401	3.75772e-13	1.59012e-12
MYSTI_RS08405	140.153	0.164011	0.279412	0.586984	0.557215	0.635848
MYSTI_RS08410	128.074	-2.5502	0.338605	-7.53149	5.0165e-14	2.21162e-13
MYSTI_RS08415	322.596	5.00369	0.305082	16.4012	1.87629e-60	3.2453e-59
MYSTI_RS08420	105.37	4.60235	0.431477	10.6665	1.46031e-26	1.1123e-25
MYSTI_RS08425	4286.44	3.12202	0.172191	18.1311	1.80989e-73	4.10106e-72
MYSTI_RS08430	61358.4	3.20544	0.140195	22.8641	1.05706e-115	4.66028e-114
MYSTI_RS08435	118.086	0.0927047	0.308546	0.300456	0.763829	0.817762
MYSTI_RS08440	1986.28	1.52659	0.158968	9.60317	7.75253e-22	4.94019e-21
MYSTI_RS08445	34.2953	2.95943	0.595304	4.97129	6.65086e-07	1.83198e-06
MYSTI_RS08450	86.4673	-0.532317	0.340267	-1.56441	0.117721	0.164449
MYSTI_RS08455	12.6154	-1.12305	0.840768	-1.33574	0.181634	0.243034
MYSTI_RS08460	70.6061	-1.07726	0.379898	-2.83564	0.00457338	0.0082996
MYSTI_RS08465	19.6712	-1.33808	0.70733	-1.89173	0.0585268	0.0876444
MYSTI_RS08470	9.28224	-1.21928	0.980469	-1.24357	0.21366	0.280363
MYSTI_RS08475	28.3208	-1.50179	0.582424	-2.57851	0.00992276	0.017119
MYSTI_RS08480	81.2448	-1.39987	0.36111	-3.87658	0.000105936	0.000235956
MYSTI_RS08485	3376.35	5.20168	0.175228	29.6853	1.19019e-193	1.37926e-191
MYSTI_RS08490	473.156	4.61305	0.241331	19.1151	1.892e-81	4.96696e-80
MYSTI_RS08495	255.998	3.80523	0.289154	13.1599	1.49275e-39	1.64082e-38
MYSTI_RS08500	815.344	-2.32643	0.18404	-12.6409	1.25574e-36	1.27192e-35
MYSTI_RS08505	350.41	-0.791755	0.208321	-3.80065	0.000144319	0.000315897
MYSTI_RS08510	479.728	-1.24327	0.199102	-6.24437	4.25509e-10	1.49815e-09
MYSTI_RS08515	515.545	-1.48992	0.198056	-7.52272	5.36479e-14	2.36132e-13
MYSTI_RS08520	105.768	-1.36601	0.322924	-4.23012	2.33569e-05	5.54172e-05
MYSTI_RS08525	105.784	-0.881405	0.315402	-2.79454	0.00519734	0.00935451
MYSTI_RS08530	110.661	-0.8431	0.311884	-2.70325	0.00686654	0.0121169
MYSTI_RS08535	194.54	-0.598585	0.253509	-2.3612	0.018216	0.0300771
MYSTI_RS08540	317.568	-2.08501	0.225682	-9.23873	2.49448e-20	1.49669e-19
MYSTI_RS08545	96.5209	-1.28567	0.336755	-3.81784	0.000134627	0.000296121
MYSTI_RS08550	364.009	-0.280032	0.206788	-1.35419	0.175674	0.235782
MYSTI_RS08555	390.647	0.461269	0.203157	2.2705	0.023177	0.0375199
MYSTI_RS08560	130.415	0.578958	0.293688	1.97134	0.0486848	0.0742213
MYSTI_RS08570	387.636	1.80253	0.22486	8.01621	1.09055e-15	5.23156e-15
MYSTI_RS08575	469.928	1.07071	0.194286	5.51102	3.56759e-08	1.08472e-07
MYSTI_RS08580	1297.81	0.68869	0.162287	4.24365	2.1991e-05	5.22987e-05
MYSTI_RS08585	368.401	0.780857	0.207664	3.76019	0.000169787	0.000368168
MYSTI_RS08590	43.6588	-1.29059	0.475898	-2.71191	0.00668968	0.0118409
MYSTI_RS08595	148.579	0.627376	0.277874	2.25777	0.02396	0.0387256
MYSTI_RS08600	58.4271	-1.02296	0.40926	-2.49954	0.0124354	0.0211568
MYSTI_RS08605	58.9151	-1.43942	0.428859	-3.35639	0.000789681	0.00158248
MYSTI_RS08610	269.801	1.93268	0.227417	8.49837	1.92276e-17	1.00823e-16
MYSTI_RS08615	813.785	0.727159	0.195406	3.72126	0.000198228	0.000425966
MYSTI_RS08620	146.228	-0.779628	0.297252	-2.62279	0.00872138	0.0151657
MYSTI_RS08625	27.5351	0.371237	0.577728	0.64258	0.520497	0.601206
MYSTI_RS08630	27623.3	0.0948387	0.137067	0.691915	0.48899	0.570911
MYSTI_RS08635	8200.59	0.688758	0.142343	4.83871	1.30684e-06	3.50217e-06
MYSTI_RS08640	124.335	-1.2142	0.337033	-3.60261	0.000315038	0.000659336
MYSTI_RS08645	133.691	-0.957651	0.288753	-3.31651	0.000911499	0.00181316
MYSTI_RS08650	9300.33	0.768659	0.157302	4.88653	1.02628e-06	2.76585e-06
MYSTI_RS08655	44.0238	0.137944	0.463221	0.297793	0.765861	0.819505
MYSTI_RS08660	108.676	-0.0283514	0.320626	-0.0884253	0.929539	0.94717
MYSTI_RS08665	19.1689	0.106007	0.685863	0.15456	0.877168	0.909224
MYSTI_RS08670	930.562	2.38222	0.172501	13.8099	2.22234e-43	2.67076e-42
MYSTI_RS08675	324.338	-0.562869	0.210776	-2.67046	0.00757479	0.0133002
MYSTI_RS08680	41.51	-0.188853	0.492833	-0.383198	0.701573	0.765455
MYSTI_RS08685	127.238	-0.642536	0.292904	-2.19367	0.028259	0.0451698
MYSTI_RS08690	30.9941	-0.333296	0.538602	-0.618816	0.536038	0.615128
MYSTI_RS08695	10.3931	-0.759878	0.922855	-0.823399	0.410281	0.492483
MYSTI_RS08700	21.9015	-2.52456	0.737555	-3.42287	0.00061963	0.00125818
MYSTI_RS08705	383.964	-2.00677	0.225067	-8.91633	4.81988e-19	2.72656e-18
MYSTI_RS08710	10.424	-1.76185	0.965703	-1.82443	0.0680877	0.100624
MYSTI_RS08715	9.34072	-1.43977	1.00192	-1.437	0.150718	0.205276
MYSTI_RS08720	122.655	-0.982467	0.300978	-3.26425	0.00109754	0.00216098
MYSTI_RS08725	24.2528	-0.781612	0.610838	-1.27957	0.200696	0.26524
MYSTI_RS08730	21.8646	-1.16067	0.655837	-1.76975	0.0767681	0.112045
MYSTI_RS08735	56.3175	-1.35793	0.427564	-3.17596	0.0014934	0.00289405
MYSTI_RS08740	92.9037	-0.799549	0.330623	-2.41831	0.0155929	0.0260426
MYSTI_RS08745	120.132	-1.61661	0.312225	-5.17772	2.24616e-07	6.41353e-07
MYSTI_RS08750	211.244	-0.193037	0.24397	-0.791234	0.428807	0.511467
MYSTI_RS08755	2399.47	0.835921	0.195046	4.28577	1.82111e-05	4.37377e-05
MYSTI_RS08760	16.3397	0.145529	0.758281	0.19192	0.847805	0.887406
MYSTI_RS08765	692.322	1.44326	0.175396	8.22863	1.89373e-16	9.48268e-16
MYSTI_RS08770	91.6771	3.02301	0.374593	8.07013	7.02248e-16	3.40708e-15
MYSTI_RS08785	318.841	3.21224	0.278243	11.5447	7.84886e-31	6.80235e-30
MYSTI_RS08790	38.7423	0.361284	0.489267	0.738419	0.46026	0.542442
MYSTI_RS08795	190.159	0.302778	0.248229	1.21975	0.222559	0.291019
MYSTI_RS08800	42.1718	0.352046	0.494541	0.711863	0.47655	0.558073
MYSTI_RS08810	41.8946	0.917925	0.471466	1.94696	0.0515398	0.0781625
MYSTI_RS08815	748.569	-0.657537	0.176647	-3.72233	0.000197396	0.000424405
MYSTI_RS08820	1076.4	-1.00471	0.169809	-5.91668	3.28511e-09	1.08417e-08
MYSTI_RS08825	2.42189	3.49636	2.26237	1.54544	0.122239	0.170065
MYSTI_RS08830	7.3718	2.69933	1.16264	2.32172	0.0202479	0.0331619
MYSTI_RS08835	5.45632	1.35255	1.30653	1.03522	0.300566	0.377786
MYSTI_RS08840	16.2798	3.96478	0.938494	4.22462	2.3934e-05	5.6687e-05
MYSTI_RS08845	255.126	4.06425	0.31519	12.8946	4.82681e-38	5.0588e-37
MYSTI_RS08850	95.5038	-0.616203	0.329926	-1.8677	0.0618044	0.0921274
MYSTI_RS08855	1986.56	-2.17348	0.158502	-13.7126	8.5288e-43	1.00124e-41
MYSTI_RS08865	22.1873	-2.19608	0.70526	-3.11386	0.00184657	0.00353704
MYSTI_RS08870	88.0423	-1.52872	0.351831	-4.34505	1.39247e-05	3.37891e-05
MYSTI_RS08875	498.917	0.542127	0.200437	2.70472	0.00683613	0.0120737
MYSTI_RS08885	521.716	1.00049	0.204493	4.89256	9.9532e-07	2.68866e-06
MYSTI_RS08890	353.838	1.18773	0.211873	5.60586	2.07222e-08	6.42823e-08
MYSTI_RS08895	375.072	-0.0589543	0.202968	-0.290461	0.771463	0.824086
MYSTI_RS08900	33.2308	4.75669	0.762241	6.24041	4.36436e-10	1.53595e-09
MYSTI_RS08905	1109.31	4.4998	0.19804	22.7216	2.73897e-114	1.18184e-112
MYSTI_RS08915	54.9682	-0.625567	0.434155	-1.44089	0.149617	0.203913
MYSTI_RS08920	62.447	-1.37601	0.413879	-3.32466	0.000885272	0.00176315
MYSTI_RS08930	225.741	-1.02243	0.239691	-4.26564	1.99334e-05	4.76287e-05
MYSTI_RS08935	92.1504	-2.05099	0.363439	-5.64329	1.66828e-08	5.2231e-08
MYSTI_RS08940	123.149	-2.52471	0.352423	-7.16385	7.84394e-13	3.25474e-12
MYSTI_RS08945	90.7813	-2.08502	0.391382	-5.32733	9.96668e-08	2.93892e-07
MYSTI_RS08950	328.904	0.716583	0.75736	0.946158	0.344068	0.422716
MYSTI_RS08960	9.12264	-0.809428	1.00076	-0.808809	0.418625	0.50072
MYSTI_RS08965	65.8471	-0.578451	0.382918	-1.51064	0.130881	0.180901
MYSTI_RS08970	8.86663	-0.7444	1.02251	-0.728015	0.466605	0.548406
MYSTI_RS08975	15.5114	-1.12544	0.759283	-1.48224	0.138277	0.190119
MYSTI_RS08980	457.11	0.427223	0.207738	2.05655	0.0397298	0.0616819
MYSTI_RS08985	155.921	0.37606	0.293268	1.28231	0.199734	0.26427
MYSTI_RS08990	7.38272	-0.714842	1.06885	-0.668792	0.503628	0.585054
MYSTI_RS08995	488.631	0.618942	0.193651	3.19617	0.00139267	0.00270985
MYSTI_RS09000	604.107	-0.881299	0.180722	-4.87655	1.07956e-06	2.90268e-06
MYSTI_RS09005	413.746	3.43223	0.238463	14.3932	5.71239e-47	7.36707e-46
MYSTI_RS09010	2629.46	8.5616	0.320232	26.7356	1.81488e-157	1.30286e-155
MYSTI_RS09015	151.914	-0.693311	0.281892	-2.45949	0.0139133	0.0234695
MYSTI_RS09020	475.583	-0.845143	0.195201	-4.3296	1.49381e-05	3.61509e-05
MYSTI_RS09025	46.2208	0.263295	0.449911	0.585215	0.558403	0.636919
MYSTI_RS09030	39.2167	0.41985	0.4743	0.885199	0.37605	0.456732
MYSTI_RS09035	29.8261	0.028786	0.571214	0.0503944	0.959808	0.970455
MYSTI_RS09040	423.667	-0.379257	0.240009	-1.58018	0.114067	0.159784
MYSTI_RS09045	126.839	-1.01234	0.300969	-3.36361	0.000769289	0.00154467
MYSTI_RS09050	19.9685	-1.43892	0.695327	-2.06941	0.0385077	0.0599222
MYSTI_RS09055	22737	2.88903	0.146256	19.7533	7.51576e-87	2.17742e-85
MYSTI_RS09060	1191.84	1.19969	0.166117	7.22193	5.12538e-13	2.15091e-12
MYSTI_RS09065	203.877	5.16673	0.36664	14.0921	4.24713e-45	5.29228e-44
MYSTI_RS09070	501.728	6.4882	0.334175	19.4156	5.69638e-84	1.56641e-82
MYSTI_RS09075	1057.27	6.25435	0.239918	26.0686	8.27026e-150	5.28255e-148
MYSTI_RS09080	348.232	5.89747	0.335293	17.589	2.99168e-69	6.30351e-68
MYSTI_RS09085	34.0044	0.258787	0.532811	0.485701	0.627179	0.698665
MYSTI_RS09090	30.0481	1.61823	0.561204	2.8835	0.00393287	0.00720493
MYSTI_RS09095	754.91	3.18307	0.215645	14.7607	2.62456e-49	3.62082e-48
MYSTI_RS09100	87.8783	3.32978	0.391587	8.50331	1.84262e-17	9.67467e-17
MYSTI_RS09105	60.3715	0.829937	0.403211	2.05832	0.0395596	0.0614295
MYSTI_RS09110	1978.38	4.2224	0.168236	25.098	5.22761e-139	3.02903e-137
MYSTI_RS09115	29.2783	0.986027	0.585476	1.68415	0.0921533	0.131843
MYSTI_RS09120	143.581	4.99702	0.415964	12.0131	3.03257e-33	2.82436e-32
MYSTI_RS09130	6.64213	-1.12584	1.15084	-0.978278	0.327937	0.405769
MYSTI_RS09135	17.1254	-0.883486	0.72278	-1.22234	0.221577	0.289815
MYSTI_RS09140	7.47838	0.311237	1.04737	0.297159	0.766345	0.819914
MYSTI_RS09145	50.2716	0.643446	0.496401	1.29622	0.194899	0.258548
MYSTI_RS09150	181.757	-1.2995	0.264059	-4.92126	8.59908e-07	2.34158e-06
MYSTI_RS09160	440.455	-0.622034	0.193858	-3.20871	0.00133331	0.00260183
MYSTI_RS09165	134.557	-0.577104	0.284615	-2.02767	0.0425943	0.065632
MYSTI_RS09170	1860.27	-1.47084	0.157324	-9.34913	8.83739e-21	5.38205e-20
MYSTI_RS09175	545.624	4.11308	0.218421	18.831	4.207e-79	1.05657e-77
MYSTI_RS09180	186.714	4.4308	0.332706	13.3175	1.83166e-40	2.06654e-39
MYSTI_RS09185	355.909	4.20114	0.255249	16.459	7.22647e-61	1.26612e-59
MYSTI_RS09190	656.441	2.53783	0.193025	13.1477	1.7543e-39	1.92309e-38
MYSTI_RS09195	150.781	1.65536	0.38384	4.31263	1.61322e-05	3.89478e-05
MYSTI_RS09200	136.5	1.37527	0.305676	4.49912	6.82345e-06	1.70471e-05
MYSTI_RS09205	1660.72	0.272922	0.169633	1.6089	0.107639	0.15167
MYSTI_RS09210	1024.27	0.430751	0.166891	2.58103	0.00985074	0.0170092
MYSTI_RS09215	685.513	0.121309	0.191692	0.632836	0.526841	0.606634
MYSTI_RS09220	779.95	-0.316843	0.183548	-1.72621	0.0843099	0.121933
MYSTI_RS09225	2635.32	0.415396	0.155625	2.66922	0.00760276	0.0133464
MYSTI_RS09230	577.077	-1.62546	0.199613	-8.14307	3.85379e-16	1.89696e-15
MYSTI_RS09235	493.273	-2.08823	0.229951	-9.08118	1.07406e-19	6.25469e-19
MYSTI_RS09240	63.1836	0.262254	0.403596	0.649794	0.515826	0.597058
MYSTI_RS09245	675.674	4.72059	0.221409	21.3207	7.2962e-101	2.60735e-99
MYSTI_RS09250	118.005	4.58413	0.414035	11.0718	1.71826e-28	1.39665e-27
MYSTI_RS09255	118.476	-0.264602	0.296834	-0.891412	0.372708	0.453285
MYSTI_RS09260	64.3085	-0.589066	0.410669	-1.43441	0.151457	0.206144
MYSTI_RS09265	215.821	-0.5352	0.250387	-2.13749	0.0325582	0.0514236
MYSTI_RS09275	16.8404	-1.18053	0.73439	-1.60749	0.107946	0.151998
MYSTI_RS09280	12.3588	0.19035	0.818565	0.23254	0.816118	0.860584
MYSTI_RS09285	0.586372	-2.35295	3.7574	-0.626219	0.531171	0.610666
MYSTI_RS09290	61.8284	1.27006	0.396957	3.19948	0.00137676	0.00268017
MYSTI_RS09295	7.86945	1.01024	1.04851	0.963501	0.335296	0.413362
MYSTI_RS09300	173.948	4.18262	0.957937	4.36627	1.26384e-05	3.08061e-05
MYSTI_RS09305	1749.4	4.49455	0.558122	8.05299	8.07965e-16	3.90829e-15
MYSTI_RS09310	634.842	7.04035	1.23224	5.71348	1.1069e-08	3.50887e-08
MYSTI_RS09315	513.166	0.4447	0.192675	2.30803	0.0209975	0.0342721
MYSTI_RS09320	507.755	-1.22199	0.190909	-6.40091	1.54455e-10	5.59099e-10
MYSTI_RS09325	1519.09	-1.7058	0.159695	-10.6816	1.24146e-26	9.5007e-26
MYSTI_RS09330	575.513	-1.655	0.195098	-8.48296	2.19537e-17	1.14674e-16
MYSTI_RS09335	356.42	-1.30385	0.211692	-6.15919	7.31174e-10	2.53365e-09
MYSTI_RS09340	481.846	-1.02668	0.197964	-5.18618	2.14657e-07	6.14647e-07
MYSTI_RS09345	189.802	-2.5835	0.291123	-8.87427	7.03946e-19	3.94911e-18
MYSTI_RS09350	42.2576	-0.916553	0.487407	-1.88047	0.0600444	0.0897844
MYSTI_RS09355	53.6909	-0.0767391	0.418309	-0.183451	0.854444	0.89271
MYSTI_RS09360	291.34	-0.198667	0.22492	-0.88328	0.377085	0.457853
MYSTI_RS09365	316.353	5.32587	0.313263	17.0013	8.03422e-65	1.5444e-63
MYSTI_RS09370	4178.88	7.21755	0.196611	36.7098	5.09855e-295	1.87997e-292
MYSTI_RS09375	628.967	3.351	0.19864	16.8697	7.5183e-64	1.40203e-62
MYSTI_RS09380	105.123	2.9833	0.355972	8.38073	5.26016e-17	2.71441e-16
MYSTI_RS09385	41.8534	1.34923	0.473515	2.8494	0.00438018	0.00797576
MYSTI_RS09390	18.6673	0.847942	0.707449	1.19859	0.230687	0.300423
MYSTI_RS09395	951.909	-0.479919	0.169801	-2.82636	0.00470803	0.0085287
MYSTI_RS09400	2379.15	0.15889	0.149913	1.05988	0.289199	0.365532
MYSTI_RS09405	15.5	1.25621	0.744613	1.68706	0.0915914	0.131201
MYSTI_RS09410	19.0666	2.69156	0.74573	3.6093	0.000307022	0.000643889
MYSTI_RS09420	2.42822	3.43381	2.42139	1.41812	0.156157	0.211936
MYSTI_RS09430	11.5199	4.83329	1.30532	3.70276	0.000213263	0.00045586
MYSTI_RS09435	21.7116	5.15445	1.01928	5.05695	4.26004e-07	1.18918e-06
MYSTI_RS09440	17.2226	2.95919	0.797667	3.70981	0.000207414	0.000444647
MYSTI_RS09445	96.9352	3.27272	0.373131	8.77096	1.77151e-18	9.74271e-18
MYSTI_RS09450	71.0984	1.95426	0.382614	5.10764	3.26204e-07	9.1849e-07
MYSTI_RS09455	12.7635	1.40942	0.884805	1.59291	0.11118	0.156092
MYSTI_RS09460	16.3548	1.54925	0.732964	2.11368	0.0345429	0.0543573
MYSTI_RS09465	18.2708	1.12473	0.684753	1.64253	0.100481	0.14267
MYSTI_RS09470	18.8564	0.206867	0.673591	0.307111	0.758759	0.813881
MYSTI_RS09475	21.5517	1.88713	0.661985	2.85072	0.00436206	0.00794455
MYSTI_RS09480	12.0347	2.36402	0.902035	2.62076	0.00877333	0.0152527
MYSTI_RS09485	86.3217	3.23813	0.396378	8.1693	3.10188e-16	1.53993e-15
MYSTI_RS09490	129.385	2.40682	0.308154	7.81043	5.69951e-15	2.63294e-14
MYSTI_RS09495	157.323	2.69944	0.353291	7.64084	2.15813e-14	9.70441e-14
MYSTI_RS09500	101.998	2.74922	0.358687	7.66466	1.79309e-14	8.12475e-14
MYSTI_RS09510	56.4381	2.1688	0.427015	5.07898	3.79459e-07	1.06327e-06
MYSTI_RS09515	34.5713	1.65669	0.516369	3.20834	0.00133502	0.00260454
MYSTI_RS09520	49.283	2.03769	0.456333	4.46535	7.99386e-06	1.98185e-05
MYSTI_RS09525	336.314	2.55162	0.242743	10.5116	7.63828e-26	5.64314e-25
MYSTI_RS09530	36.024	1.02422	0.496672	2.06217	0.0391917	0.0608931
MYSTI_RS09535	314.356	0.202368	0.219575	0.921633	0.35672	0.4358
MYSTI_RS09545	159.47	-0.903906	0.293763	-3.077	0.00209099	0.00397891
MYSTI_RS09550	585.213	-0.810918	0.186057	-4.35844	1.30994e-05	3.1901e-05
MYSTI_RS09555	1740	1.29456	0.169106	7.65528	1.92894e-14	8.7173e-14
MYSTI_RS09560	2421.04	0.803576	0.160852	4.99576	5.8605e-07	1.62033e-06
MYSTI_RS09565	483.661	0.0194125	0.201027	0.0965668	0.92307	0.942093
MYSTI_RS09570	239.664	1.60611	0.254142	6.31974	2.62001e-10	9.32989e-10
MYSTI_RS09575	202.666	1.37312	0.276772	4.96121	7.00561e-07	1.92186e-06
MYSTI_RS09580	222.632	1.42102	0.247215	5.74811	9.02483e-09	2.8834e-08
MYSTI_RS09585	26.9824	1.23638	0.58815	2.10216	0.0355395	0.0558066
MYSTI_RS09605	10.3747	4.02812	1.17632	3.42435	0.000616281	0.00125201
MYSTI_RS09615	11.1282	3.06649	1.01292	3.02738	0.00246684	0.00465372
MYSTI_RS09620	15.0616	3.55446	0.910228	3.90502	9.42167e-05	0.00021107
MYSTI_RS09625	251.275	2.97288	0.295055	10.0757	7.07641e-24	4.91893e-23
MYSTI_RS09630	544.408	3.01364	0.237087	12.7111	5.1314e-37	5.24256e-36
MYSTI_RS09640	2.74893	5.21442	2.23603	2.332	0.0197007	0.0323376
MYSTI_RS09645	1.91126	1.9894	2.19537	0.906181	0.36484	0.444649
MYSTI_RS09650	71.73	2.24029	0.412871	5.42612	5.75915e-08	1.72647e-07
MYSTI_RS09655	43.252	1.95488	0.475237	4.11349	3.89724e-05	9.04044e-05
MYSTI_RS09660	26.9599	5.06152	0.906184	5.58554	2.3298e-08	7.17514e-08
MYSTI_RS09665	144.414	2.83482	0.340129	8.33453	7.78082e-17	3.96968e-16
MYSTI_RS09670	2.10118	2.08086	2.15085	0.967461	0.333314	0.411606
MYSTI_RS09675	11.2273	2.59098	0.965319	2.68407	0.00727326	0.0127984
MYSTI_RS09680	16.8725	3.47119	0.855136	4.05923	4.92349e-05	0.000113079
MYSTI_RS09690	13.9465	2.61741	0.866854	3.01944	0.00253245	0.00477195
MYSTI_RS09695	5.96853	6.35159	1.82642	3.47762	0.000505889	0.00103552
MYSTI_RS09700	11.8922	3.18375	0.973813	3.26936	0.0010779	0.00212386
MYSTI_RS09710	52.5941	-1.67405	0.443847	-3.77169	0.000162144	0.000352252
MYSTI_RS09715	174.577	-2.02558	0.285065	-7.10567	1.19741e-12	4.92066e-12
MYSTI_RS09720	13.6333	-0.325599	0.80484	-0.404552	0.685807	0.751894
MYSTI_RS09725	279.794	0.760314	0.29957	2.53802	0.0111482	0.0190991
MYSTI_RS09730	143.239	3.00378	0.309889	9.69309	3.22616e-22	2.10206e-21
MYSTI_RS09735	460.603	2.53245	0.210392	12.0368	2.27638e-33	2.12742e-32
MYSTI_RS09740	316.346	1.00375	0.222724	4.50669	6.58463e-06	1.64707e-05
MYSTI_RS09745	878.278	0.682206	0.167545	4.07177	4.66567e-05	0.000107279
MYSTI_RS09750	3814.1	-0.46201	0.172693	-2.67533	0.00746551	0.0131168
MYSTI_RS09755	1241.24	-0.534278	0.177109	-3.01667	0.00255571	0.00481354
MYSTI_RS09760	437.46	2.75582	0.210963	13.0631	5.35246e-39	5.78922e-38
MYSTI_RS09765	4527.47	1.98332	0.145443	13.6364	2.43281e-42	2.83548e-41
MYSTI_RS09770	6319.99	5.87069	0.163385	35.9316	9.81132e-283	3.18358e-280
MYSTI_RS09775	6.56163	-2.08568	1.2409	-1.68079	0.0928046	0.132704
MYSTI_RS09780	9.35788	-1.34497	0.998845	-1.34653	0.178132	0.238771
MYSTI_RS09785	7.67925	-3.59575	1.41721	-2.53721	0.0111741	0.0191395
MYSTI_RS09790	9.35101	-1.79302	1.01699	-1.76308	0.0778873	0.113494
MYSTI_RS09795	8.12389	-2.98467	1.25251	-2.38295	0.0171746	0.0284734
MYSTI_RS09800	8.67652	-2.64247	1.14773	-2.30235	0.0213153	0.0347557
MYSTI_RS09805	5.98216	-1.44685	1.23394	-1.17254	0.24098	0.312073
MYSTI_RS09810	5.9429	-2.00909	1.42126	-1.4136	0.157481	0.213662
MYSTI_RS09815	9.19616	2.10184	1.08966	1.92891	0.0537423	0.0810481
MYSTI_RS09820	29.762	-1.24094	0.560617	-2.21352	0.0268618	0.0430638
MYSTI_RS09825	296.094	1.21678	0.22865	5.32159	1.02866e-07	3.02445e-07
MYSTI_RS09830	316.933	0.588952	0.213705	2.75591	0.00585285	0.0104601
MYSTI_RS09835	19.1811	-0.902237	0.682664	-1.32164	0.186287	0.24822
MYSTI_RS09840	0.776324	-2.75888	3.36941	-0.818802	0.4129	0.494821
MYSTI_RS09845	6.85341	-4.35763	1.70988	-2.5485	0.0108187	0.0185503
MYSTI_RS09850	6.47144	-2.14831	1.25604	-1.71038	0.0871961	0.125726
MYSTI_RS09855	16.3229	-0.567546	0.726013	-0.78173	0.434373	0.5169
MYSTI_RS09860	5.03307	-1.19392	1.33272	-0.895853	0.370331	0.450867
MYSTI_RS09865	12.0022	-0.783178	0.851876	-0.919357	0.357909	0.436923
MYSTI_RS09870	44.1009	-0.459515	0.453037	-1.0143	0.31044	0.388026
MYSTI_RS09880	118.726	0.786251	0.298247	2.63624	0.00838296	0.0146242
MYSTI_RS09885	257.789	0.0631694	0.223359	0.282816	0.777318	0.829139
MYSTI_RS09890	7.4778	-0.0320764	1.09665	-0.0292495	0.976666	0.982357
MYSTI_RS09895	98.0759	1.00376	0.336136	2.98618	0.00282482	0.00528116
MYSTI_RS09900	9.99663	-0.439105	0.916593	-0.479062	0.631895	0.702663
MYSTI_RS09905	21.7923	-1.41897	0.656759	-2.16056	0.0307294	0.0487822
MYSTI_RS09910	1685.61	0.780935	0.165574	4.71653	2.39896e-06	6.25937e-06
MYSTI_RS09915	233.633	1.11964	0.243995	4.58881	4.45785e-06	1.13183e-05
MYSTI_RS09920	25.9422	-2.10807	0.639384	-3.29703	0.000977124	0.00193422
MYSTI_RS09925	232.266	-1.21946	0.239626	-5.08903	3.59899e-07	1.00986e-06
MYSTI_RS09930	36.0685	-0.0159764	0.494962	-0.032278	0.97425	0.980536
MYSTI_RS09935	15.7325	0.0574831	0.726921	0.0790775	0.936971	0.952782
MYSTI_RS09940	4.37303	-1.00596	1.40675	-0.715095	0.47455	0.556517
MYSTI_RS09945	31.0925	0.275347	0.545749	0.50453	0.613889	0.686878
MYSTI_RS09950	9.70691	-0.312399	0.925514	-0.337541	0.735709	0.793943
MYSTI_RS09955	0.809354	-2.8125	3.32157	-0.846738	0.397141	0.478978
MYSTI_RS09960	83.0121	0.343591	0.340096	1.01028	0.312363	0.390129
MYSTI_RS09970	2032.89	-0.796631	0.15229	-5.23103	1.68567e-07	4.86972e-07
MYSTI_RS09980	38.4354	0.363935	0.479084	0.759649	0.447464	0.529825
MYSTI_RS09985	15.2913	0.590472	0.739587	0.798381	0.424649	0.507104
MYSTI_RS09990	70.3926	-1.25424	0.388199	-3.23093	0.00123389	0.00241654
MYSTI_RS09995	141.896	0.198031	0.274931	0.720296	0.471343	0.553253
MYSTI_RS10000	634.354	-4.44137	0.24917	-17.8247	4.54839e-71	9.89184e-70
MYSTI_RS10005	33.1148	-5.12945	0.960637	-5.33963	9.31344e-08	2.7533e-07
MYSTI_RS10010	6.49002	-4.27252	1.72255	-2.48034	0.0131256	0.0222285
MYSTI_RS10015	73.4988	-4.22781	0.535117	-7.90071	2.77308e-15	1.30332e-14
MYSTI_RS10020	213.739	-4.50394	0.356709	-12.6264	1.51064e-36	1.52038e-35
MYSTI_RS10025	16782.5	-1.18244	0.14091	-8.39142	4.80296e-17	2.48163e-16
MYSTI_RS10030	546.67	-1.07864	0.206128	-5.23284	1.66922e-07	4.82391e-07
MYSTI_RS10035	346.89	-2.30092	0.224359	-10.2555	1.11761e-24	7.96667e-24
MYSTI_RS10040	280.954	-0.974968	0.224299	-4.34673	1.38181e-05	3.35605e-05
MYSTI_RS10045	182.182	-0.863442	0.261548	-3.30128	0.00096246	0.00190752
MYSTI_RS10050	389.83	-1.43021	0.209273	-6.83419	8.24689e-12	3.21629e-11
MYSTI_RS10055	296.502	-0.695737	0.220829	-3.15057	0.00162951	0.00313831
MYSTI_RS10060	3126.15	-0.252077	0.148994	-1.69186	0.0906727	0.130022
MYSTI_RS10065	4067.35	-0.753718	0.159005	-4.74023	2.13481e-06	5.59895e-06
MYSTI_RS10070	56.494	-0.280005	0.406598	-0.688653	0.491041	0.573058
MYSTI_RS10080	106.186	-1.35986	0.326712	-4.16225	3.15127e-05	7.37113e-05
MYSTI_RS10085	192.696	-1.80837	0.273207	-6.61902	3.61593e-11	1.36493e-10
MYSTI_RS10090	143.138	-0.182548	0.27923	-0.653756	0.513269	0.594381
MYSTI_RS10095	18.6808	-0.351405	0.675332	-0.520344	0.602824	0.677267
MYSTI_RS10100	165.205	-1.56059	0.287169	-5.43439	5.49848e-08	1.65137e-07
MYSTI_RS10105	356.175	1.06049	0.205765	5.1539	2.55123e-07	7.24382e-07
MYSTI_RS10110	370.793	0.184316	0.201625	0.914151	0.360638	0.43999
MYSTI_RS10120	539.063	1.90201	0.189486	10.0377	1.04058e-23	7.18398e-23
MYSTI_RS10125	3948.78	2.41351	0.1502	16.0687	4.23037e-58	6.93268e-57
MYSTI_RS10130	6613.16	2.23753	0.146443	15.2792	1.05182e-52	1.59483e-51
MYSTI_RS10135	2081.45	1.82601	0.163471	11.1702	5.70467e-29	4.6981e-28
MYSTI_RS10140	179.908	1.89768	0.26158	7.25467	4.02652e-13	1.6959e-12
MYSTI_RS10145	1092.19	1.81603	0.171399	10.5954	3.13098e-26	2.34954e-25
MYSTI_RS10150	3958.42	2.90364	0.146973	19.7564	7.07295e-87	2.06388e-85
MYSTI_RS10155	118.153	0.54627	0.295234	1.85029	0.0642713	0.0953665
MYSTI_RS10160	514.042	0.339988	0.191049	1.77959	0.0751432	0.10997
MYSTI_RS10165	119.107	0.543454	0.297374	1.82751	0.0676231	0.0999925
MYSTI_RS10170	28.6506	-0.857577	0.561069	-1.52847	0.126396	0.175209
MYSTI_RS10175	15.8535	-0.490927	0.737722	-0.665464	0.505754	0.587103
MYSTI_RS10180	175.619	0.249739	0.271084	0.92126	0.356915	0.435972
MYSTI_RS10185	155.003	0.35024	0.26718	1.31088	0.1899	0.252701
MYSTI_RS10190	23.9323	0.313115	0.606779	0.516028	0.605835	0.679742
MYSTI_RS10195	190.419	0.410387	0.246905	1.66212	0.0964884	0.137439
MYSTI_RS10200	924.883	-0.123555	0.166255	-0.74317	0.457379	0.539831
MYSTI_RS10205	216.088	0.173871	0.243767	0.713268	0.47568	0.557215
MYSTI_RS10210	330.117	0.00648243	0.209166	0.0309918	0.975276	0.981203
MYSTI_RS10215	603.229	-0.821218	0.184603	-4.44857	8.64441e-06	2.13596e-05
MYSTI_RS10220	116.475	0.976156	0.30439	3.20692	0.00134163	0.00261618
MYSTI_RS10225	34.4698	-0.137836	0.504679	-0.273117	0.784763	0.835433
MYSTI_RS10230	14.0305	0.607883	0.776527	0.782822	0.433731	0.516353
MYSTI_RS10235	1.42876	-3.63137	2.73525	-1.32762	0.184303	0.245981
MYSTI_RS10240	3.71792	0.194977	1.6754	0.116376	0.907354	0.930643
MYSTI_RS10245	7.07162	-1.46031	1.13342	-1.28841	0.197603	0.261793
MYSTI_RS10250	992.117	-0.909011	0.164543	-5.52448	3.3047e-08	1.00781e-07
MYSTI_RS10255	200.24	-1.07419	0.251723	-4.26734	1.97817e-05	4.72942e-05
MYSTI_RS10260	80.0183	-1.20768	0.359607	-3.35833	0.000784156	0.00157258
MYSTI_RS10265	985.974	0.722033	0.209877	3.44027	0.00058113	0.00118267
MYSTI_RS10270	68.3919	-1.80704	0.39907	-4.52812	5.95094e-06	1.4927e-05
MYSTI_RS10275	76.7711	-1.57257	0.373252	-4.21317	2.51813e-05	5.95195e-05
MYSTI_RS10280	23.3951	-1.51537	0.639992	-2.36779	0.0178947	0.0295766
MYSTI_RS10285	1697.79	-2.41891	0.175873	-13.7537	4.83722e-43	5.74517e-42
MYSTI_RS10290	96.1321	-3.0337	0.389035	-7.79801	6.28931e-15	2.8988e-14
MYSTI_RS10295	299.086	-3.19098	0.25672	-12.4298	1.80062e-35	1.78347e-34
MYSTI_RS10305	11.8631	-0.84646	0.864122	-0.979561	0.327303	0.405232
MYSTI_RS10315	19.517	-0.656986	0.678366	-0.968484	0.332803	0.411038
MYSTI_RS10320	65.8885	-2.86228	0.448562	-6.38102	1.7591e-10	6.33369e-10
MYSTI_RS10330	461.129	-4.17175	0.259748	-16.0608	4.80503e-58	7.85855e-57
MYSTI_RS10335	96.7198	1.00386	0.342399	2.93185	0.00336951	0.00623198
MYSTI_RS10340	28.253	-0.25511	0.568613	-0.448654	0.653681	0.723025
MYSTI_RS10345	90.8197	-0.661588	0.334226	-1.97947	0.0477636	0.0729402
MYSTI_RS10350	41.7981	-0.372874	0.463319	-0.804789	0.420941	0.502972
MYSTI_RS10355	189.152	-2.47629	0.277012	-8.93927	3.91735e-19	2.22732e-18
MYSTI_RS10360	207.51	-2.54629	0.293698	-8.66975	4.33087e-18	2.32817e-17
MYSTI_RS10365	148.806	4.80702	0.395199	12.1635	4.86024e-34	4.64932e-33
MYSTI_RS10370	66.6303	2.87188	0.518597	5.53778	3.06323e-08	9.35576e-08
MYSTI_RS10375	79.7309	2.52514	0.392548	6.43269	1.25366e-10	4.57887e-10
MYSTI_RS10380	11.7441	-0.22543	0.845299	-0.266686	0.789711	0.839085
MYSTI_RS10385	0.189952	-0.767569	4.99444	-0.153685	0.877858	0.909359
MYSTI_RS10395	56.3497	1.0139	0.416004	2.43722	0.0148005	0.024801
MYSTI_RS10400	9.81142	-1.24175	0.975232	-1.27328	0.202918	0.26761
MYSTI_RS10405	137.051	0.537542	0.28249	1.90288	0.0570568	0.0856011
MYSTI_RS10410	400.796	0.302845	0.196491	1.54127	0.123251	0.171319
MYSTI_RS10415	527.552	0.665962	0.187284	3.55589	0.000376708	0.000781549
MYSTI_RS10420	167.452	0.601511	0.271166	2.21824	0.0265383	0.0426041
MYSTI_RS10425	111.233	0.184362	0.330019	0.55864	0.576407	0.653321
MYSTI_RS10430	25.8531	0.4584	0.575435	0.796615	0.425675	0.508104
MYSTI_RS10435	23.5438	-0.661761	0.641327	-1.03186	0.302136	0.379636
MYSTI_RS10440	1.32696	0.26375	2.54646	0.103575	0.917507	0.938446
MYSTI_RS10445	918.787	1.95886	0.180035	10.8805	1.42847e-27	1.13383e-26
[truncated: 6,144 more rows]

## Sheet: Ctrlv2hr
	baseMean	log2FoldChange	lfcSE	stat	pvalue	padj
MYSTI_RS00005	2004.73	0.179601	0.402966	0.445699	0.655815	0.731167
MYSTI_RS00010	9.52201	0.574156	1.29201	0.444391	0.65676	0.732019
MYSTI_RS00015	12.6277	-0.724606	1.20146	-0.603106	0.546438	0.63135
MYSTI_RS00020	48.8905	-4.18696	1.06747	-3.92231	8.77039e-05	0.000240356
MYSTI_RS00025	1655.03	-1.11194	0.272921	-4.07423	4.61675e-05	0.000131731
MYSTI_RS00030	1744.58	-1.10487	0.270082	-4.09086	4.2978e-05	0.000123176
MYSTI_RS00035	24.9877	1.87195	0.871238	2.14861	0.0316652	0.055376
MYSTI_RS00040	46.6651	0.212065	0.670642	0.316211	0.751842	0.808557
MYSTI_RS00045	638.625	2.44652	0.408534	5.98854	2.11737e-09	9.62787e-09
MYSTI_RS00050	353.65	2.61702	0.340473	7.68643	1.51303e-14	1.02111e-13
MYSTI_RS00055	226.904	-0.226613	0.387015	-0.58554	0.558185	0.642634
MYSTI_RS00060	61.5705	0.347223	0.594	0.584551	0.55885	0.643022
MYSTI_RS00065	159.69	2.58477	0.434835	5.94425	2.77722e-09	1.25439e-08
MYSTI_RS00070	46.6767	0.211856	0.686423	0.308638	0.757597	0.813883
MYSTI_RS00075	387.207	1.20322	0.32366	3.71755	0.000201164	0.000523026
MYSTI_RS00080	1037.65	0.268921	0.292086	0.920689	0.357213	0.4478
MYSTI_RS00085	409.86	0.901513	0.3727	2.41887	0.0155688	0.029147
MYSTI_RS00090	269.79	1.89742	0.394556	4.809	1.51688e-06	5.23169e-06
MYSTI_RS00095	202.318	6.44669	0.690491	9.33638	9.96817e-21	9.74239e-20
MYSTI_RS00100	1254.62	7.15246	0.486	14.717	5.0148e-49	1.45286e-47
MYSTI_RS00105	232.101	2.75692	0.39942	6.9023	5.11687e-12	2.85083e-11
MYSTI_RS00110	1130.37	8.37071	0.485252	17.2503	1.11414e-66	5.57896e-65
MYSTI_RS00115	3.44376	0.307954	2.03758	0.151137	0.879868	0.911733
MYSTI_RS00120	5.74828	-0.349128	1.62841	-0.214397	0.830237	0.872847
MYSTI_RS00125	259.778	-1.51036	0.378719	-3.98808	6.66104e-05	0.000185558
MYSTI_RS00130	1778.08	1.73479	0.267633	6.48198	9.05285e-11	4.58407e-10
MYSTI_RS00135	34.1811	2.98954	0.811771	3.68274	0.000230737	0.000594768
MYSTI_RS00140	241.72	-0.840679	0.418151	-2.01047	0.0443818	0.0748027
MYSTI_RS00145	403.234	-1.62674	0.424638	-3.83088	0.000127688	0.000342414
MYSTI_RS00150	160.644	-1.29712	0.464907	-2.79007	0.00526958	0.0108275
MYSTI_RS00155	16.5916	-1.04433	1.64069	-0.636517	0.524439	0.610541
MYSTI_RS00160	97.5468	1.48573	0.483387	3.07359	0.00211498	0.00467486
MYSTI_RS00165	5914.46	1.60725	0.389356	4.12797	3.65979e-05	0.000106219
MYSTI_RS00170	1014.01	-0.134748	0.29192	-0.461592	0.644374	0.720888
MYSTI_RS00180	7643.65	0.562418	0.281766	1.99605	0.0459288	0.0769623
MYSTI_RS00185	814.748	3.1395	0.401524	7.81895	5.32651e-15	3.72168e-14
MYSTI_RS00190	783.354	5.4276	0.411532	13.1888	1.01848e-39	2.1742e-38
MYSTI_RS00195	602.245	6.80772	0.429448	15.8523	1.35627e-56	5.18966e-55
MYSTI_RS00200	14.3307	5.17045	1.58806	3.25582	0.00113066	0.00261382
MYSTI_RS00205	68.568	5.88223	1.05425	5.57953	2.41168e-08	1.00018e-07
MYSTI_RS00210	594.869	0.922316	0.366521	2.51641	0.0118558	0.0227093
MYSTI_RS00220	168.166	0.341359	0.409062	0.834493	0.404003	0.494533
MYSTI_RS00225	72.1692	4.01215	0.679816	5.90182	3.59524e-09	1.61398e-08
MYSTI_RS00230	326.274	3.43154	0.385882	8.89272	5.9632e-19	5.40486e-18
MYSTI_RS00235	267.997	-0.780249	0.415212	-1.87916	0.0602231	0.0978233
MYSTI_RS00240	29.2399	-0.139408	0.808404	-0.172448	0.863085	0.898299
MYSTI_RS00245	130.291	-1.96141	0.472779	-4.14868	3.34398e-05	9.74365e-05
MYSTI_RS00250	3027.84	4.54747	0.270294	16.8242	1.62293e-63	7.60995e-62
MYSTI_RS00255	963.911	1.27536	0.321711	3.96432	7.36051e-05	0.000203992
MYSTI_RS00260	108.681	2.38845	0.512235	4.66279	3.11952e-06	1.04525e-05
MYSTI_RS00265	362.875	6.49289	0.51495	12.6088	1.88911e-36	3.55556e-35
MYSTI_RS00270	520.526	0.594056	0.304599	1.95029	0.0511413	0.0846131
MYSTI_RS00275	225.255	-0.471597	0.384622	-1.22613	0.220149	0.301358
MYSTI_RS00280	11618.1	9.45187	0.308612	30.627	5.35219e-206	2.17085e-202
MYSTI_RS00290	1696.8	10.1197	0.641025	15.7868	3.83472e-56	1.45361e-54
MYSTI_RS00295	287.298	2.0048	0.442681	4.52878	5.93248e-06	1.91807e-05
MYSTI_RS00300	734.063	1.66536	0.361715	4.60406	4.14323e-06	1.36404e-05
MYSTI_RS00305	73.6211	-0.0284856	0.550824	-0.0517144	0.958756	0.969754
MYSTI_RS00310	630.717	-1.57902	0.337981	-4.67192	2.98402e-06	1.00216e-05
MYSTI_RS00315	41.2136	-2.1362	1.05818	-2.01875	0.0435131	0.0735832
MYSTI_RS00320	54.3258	-2.91182	1.22676	-2.37359	0.0176163	0.0326786
MYSTI_RS00325	40.336	-2.79533	0.845876	-3.30466	0.000950933	0.00222113
MYSTI_RS00330	4549.54	-4.49819	0.256246	-17.5542	5.52375e-69	3.00729e-67
MYSTI_RS00335	244.653	-3.91714	0.438059	-8.94203	3.82096e-19	3.48657e-18
MYSTI_RS00340	759.699	-5.16751	0.360647	-14.3285	1.45306e-46	3.81462e-45
MYSTI_RS00345	79.9977	1.4346	0.636353	2.2544	0.0241709	0.0433698
MYSTI_RS00350	64.0524	2.16075	0.692517	3.12014	0.00180764	0.00403843
MYSTI_RS00355	223.504	-2.75987	0.477011	-5.78576	7.21841e-09	3.17375e-08
MYSTI_RS00360	46.2919	-3.23973	0.756589	-4.28202	1.85204e-05	5.57882e-05
MYSTI_RS00365	123.084	-0.197381	0.446962	-0.441606	0.658775	0.733459
MYSTI_RS00370	82.9947	0.5628	0.581932	0.967124	0.333482	0.423729
MYSTI_RS00375	226.794	-0.925745	0.365983	-2.52947	0.0114234	0.0219589
MYSTI_RS00380	184.894	0.0510354	0.393931	0.129554	0.896919	0.92356
MYSTI_RS00385	145.555	-0.758769	0.452368	-1.67733	0.0934787	0.143917
MYSTI_RS00390	178.256	-5.29161	0.59698	-8.86396	7.72185e-19	6.94453e-18
MYSTI_RS00395	714.779	-5.12245	0.348491	-14.6989	6.54831e-49	1.87042e-47
MYSTI_RS00400	2718.73	-5.86136	0.362034	-16.1901	5.92263e-59	2.45124e-57
MYSTI_RS00405	1790.62	-5.29516	0.548299	-9.65744	4.57147e-22	4.84122e-21
MYSTI_RS00410	673.073	-1.14611	0.305562	-3.75083	0.000176248	0.000462994
MYSTI_RS00415	352.442	-0.627189	0.363047	-1.72757	0.0840655	0.131183
MYSTI_RS00420	142.883	5.71976	0.650231	8.79651	1.41136e-18	1.24445e-17
MYSTI_RS00425	445.214	2.90598	0.329037	8.83178	1.03019e-18	9.16324e-18
MYSTI_RS00430	53.8599	2.92611	0.728039	4.01917	5.84038e-05	0.000164105
MYSTI_RS00435	169.642	0.935698	0.407895	2.29397	0.0217923	0.0395745
MYSTI_RS00440	176.863	-0.980442	0.43169	-2.27117	0.0231364	0.0417351
MYSTI_RS00445	221.367	-0.777307	0.434874	-1.78743	0.0738678	0.117378
MYSTI_RS00450	32.8506	-0.161298	0.744656	-0.216607	0.828514	0.871487
MYSTI_RS00455	76.0076	-0.478985	0.728354	-0.657627	0.510778	0.597984
MYSTI_RS00460	408.015	-1.03698	0.329985	-3.14249	0.00167516	0.00376633
MYSTI_RS00465	102.139	0.313709	0.522219	0.600722	0.548025	0.632732
MYSTI_RS00470	52.4581	1.22385	0.628748	1.94649	0.0515963	0.0852616
MYSTI_RS00475	2989.22	3.74902	0.302515	12.3928	2.85823e-35	5.14102e-34
MYSTI_RS00480	2189.59	4.48208	0.284354	15.7623	5.65123e-56	2.13222e-54
MYSTI_RS00485	5586.08	3.1189	0.274403	11.3661	6.16678e-30	9.12864e-29
MYSTI_RS00490	4316.43	2.8161	0.249509	11.2866	1.52842e-29	2.22995e-28
MYSTI_RS00495	212.104	3.22302	0.398444	8.089	6.01559e-16	4.49755e-15
MYSTI_RS00505	1286.77	5.53638	0.501295	11.0442	2.33954e-28	3.22213e-27
MYSTI_RS00510	269.217	1.97166	0.448803	4.39315	1.11719e-05	3.47894e-05
MYSTI_RS00515	4175.68	0.826951	0.281287	2.93988	0.00328336	0.00701835
MYSTI_RS00520	537.883	-0.0973731	0.30356	-0.320771	0.748384	0.806013
MYSTI_RS00525	197.257	-1.23014	0.421186	-2.92066	0.00349288	0.00744268
MYSTI_RS00530	997.609	-0.705344	0.275499	-2.56024	0.01046	0.0202897
MYSTI_RS00535	203.648	-0.230589	0.391186	-0.58946	0.555553	0.640031
MYSTI_RS00540	776.366	0.75411	0.317662	2.37394	0.0175995	0.0326562
MYSTI_RS00545	96.1682	0.79118	0.589608	1.34188	0.179636	0.252988
MYSTI_RS00550	13602.2	-3.00385	0.323954	-9.27246	1.81899e-20	1.75037e-19
MYSTI_RS00555	58.6029	-1.09481	0.59882	-1.82827	0.0675087	0.108485
MYSTI_RS00560	107.17	-0.858257	0.604957	-1.41871	0.155984	0.22475
MYSTI_RS00565	98.974	-2.69173	0.617888	-4.35635	1.32251e-05	4.07261e-05
MYSTI_RS00570	265.697	-4.16697	0.889895	-4.68254	2.8334e-06	9.5411e-06
MYSTI_RS00575	1714.86	-4.28006	0.289849	-14.7665	2.40831e-49	7.05277e-48
MYSTI_RS00580	1281.28	-0.632564	0.364416	-1.73583	0.0825942	0.129095
MYSTI_RS00585	153.645	-1.06235	0.436091	-2.43608	0.0148476	0.0279063
MYSTI_RS00590	2119.99	-3.12668	0.262322	-11.9192	9.3971e-33	1.53999e-31
MYSTI_RS00595	1367.1	-2.12818	0.265778	-8.00735	1.17203e-15	8.59629e-15
MYSTI_RS00600	3029.88	-3.4477	0.271556	-12.6961	6.21353e-37	1.19159e-35
MYSTI_RS00605	1168.13	-3.56177	0.286939	-12.413	2.22168e-35	4.02283e-34
MYSTI_RS00610	563.989	1.09589	0.304973	3.59342	0.000326369	0.000823228
MYSTI_RS00615	690.556	-1.39227	0.401336	-3.46908	0.000522249	0.00127759
MYSTI_RS00620	38.3804	3.43677	0.774357	4.43822	9.07048e-06	2.85485e-05
MYSTI_RS00625	6150.97	5.09118	0.250719	20.3063	1.13111e-91	1.16146e-89
MYSTI_RS00630	4281.96	4.91393	0.265367	18.5175	1.49228e-76	1.00878e-74
MYSTI_RS00635	946.348	0.307782	0.281732	1.09246	0.274629	0.362125
MYSTI_RS00645	468.152	7.66892	0.536476	14.295	2.3515e-46	6.11391e-45
MYSTI_RS00650	1128.2	7.23496	0.374004	19.3446	2.26427e-83	1.87426e-81
MYSTI_RS00655	1118.43	7.60933	0.398409	19.0993	2.55872e-81	1.9958e-79
MYSTI_RS00660	800.237	9.23067	0.637757	14.4737	1.77775e-47	4.82312e-46
MYSTI_RS00665	81.9192	4.5128	0.627976	7.18625	6.65932e-13	3.94886e-12
MYSTI_RS00670	13.8932	3.77104	1.30969	2.87934	0.00398512	0.00840542
MYSTI_RS00675	360.354	-4.14547	0.472179	-8.77944	1.64291e-18	1.44079e-17
MYSTI_RS00680	40.8044	-3.73374	0.857725	-4.35308	1.34241e-05	4.12642e-05
MYSTI_RS00685	94.3765	-1.1852	0.503488	-2.35397	0.0185742	0.0343377
MYSTI_RS00690	1757.32	-1.64428	0.301772	-5.44874	5.07288e-08	2.03116e-07
MYSTI_RS00695	349.634	-1.06282	0.386031	-2.7532	0.00590154	0.0120013
MYSTI_RS00700	28.1873	0.278577	0.975473	0.285582	0.775198	0.829059
MYSTI_RS00705	58.0676	4.88795	0.870108	5.61764	1.93583e-08	8.09874e-08
MYSTI_RS00710	49.6559	5.99352	1.05092	5.7031	1.17649e-08	5.04692e-08
MYSTI_RS00715	28.1661	1.52006	0.829481	1.83254	0.0668709	0.107545
MYSTI_RS00720	16855.3	6.15553	0.259989	23.6761	6.3514e-124	1.43118e-121
MYSTI_RS00725	29.0343	0.982893	0.836582	1.17489	0.240038	0.323507
MYSTI_RS00730	36.693	1.59488	0.729639	2.18586	0.0288262	0.0508786
MYSTI_RS00740	48.3973	-0.287971	0.713437	-0.403639	0.686478	0.756824
MYSTI_RS00745	554.689	1.8939	0.382754	4.9481	7.49416e-07	2.67338e-06
MYSTI_RS00750	5.72005	-5.61789	2.43182	-2.31016	0.0208795	0.0380702
MYSTI_RS00755	197.05	-2.25414	0.442205	-5.09751	3.44156e-07	1.27073e-06
MYSTI_RS00760	168.659	-1.47975	0.562601	-2.6302	0.00853358	0.0168347
MYSTI_RS00765	84.0396	-0.497619	0.518359	-0.959989	0.337061	0.427625
MYSTI_RS00770	312.969	-1.02855	0.470127	-2.1878	0.0286839	0.0506605
MYSTI_RS00775	184.044	-0.419182	0.41931	-0.999696	0.317457	0.407406
MYSTI_RS00780	995.725	-2.43523	0.354021	-6.87876	6.03742e-12	3.33394e-11
MYSTI_RS00785	962.558	-2.33965	0.311792	-7.50387	6.19625e-14	4.02756e-13
MYSTI_RS00790	473.294	0.914385	0.306024	2.98795	0.00280851	0.00608998
MYSTI_RS00795	89.5877	0.828261	0.498845	1.66036	0.0968429	0.148448
MYSTI_RS00800	7.86377	0.378401	1.45597	0.259896	0.794944	0.845827
MYSTI_RS00805	61.5563	-4.0595	0.744956	-5.44931	5.05657e-08	2.02563e-07
MYSTI_RS00810	85.7973	-4.70303	0.759162	-6.19503	5.82732e-10	2.77251e-09
MYSTI_RS00815	49.1166	1.26293	0.880054	1.43505	0.151272	0.218893
MYSTI_RS00820	22.4798	0.0430349	0.88525	0.0486133	0.961228	0.971164
MYSTI_RS00825	969.755	6.65135	0.391257	16.9999	8.22079e-65	4.01729e-63
MYSTI_RS00830	379.56	0.505929	0.334411	1.51289	0.130306	0.192716
MYSTI_RS00835	758.289	-1.24436	0.341264	-3.64633	0.000266015	0.0006803
MYSTI_RS00840	529.002	-1.1487	0.344492	-3.33446	0.000854639	0.00201302
MYSTI_RS00845	39.0185	2.4353	0.719541	3.38451	0.000713049	0.00170325
MYSTI_RS00850	219.621	2.43544	0.503428	4.83771	1.31342e-06	4.56098e-06
MYSTI_RS00855	315.063	1.5507	0.332986	4.65695	3.20923e-06	1.07177e-05
MYSTI_RS00860	137.105	2.59707	0.499523	5.1991	2.00253e-07	7.56995e-07
MYSTI_RS00865	813.676	2.72658	0.344331	7.91848	2.40431e-15	1.72295e-14
MYSTI_RS00870	121.523	0.0581252	0.471725	0.123218	0.901934	0.926613
MYSTI_RS00875	17.7199	-2.21118	1.51239	-1.46204	0.143731	0.209514
MYSTI_RS00885	132.632	-0.210455	0.458234	-0.459274	0.646037	0.722251
MYSTI_RS00890	4.19471	-5.17043	2.69368	-1.91946	0.0549256	0.0901389
MYSTI_RS00895	2991.71	-0.724256	0.252931	-2.86345	0.00419053	0.00879181
MYSTI_RS00900	1314.67	4.17102	0.384485	10.8483	2.03095e-27	2.6964e-26
MYSTI_RS00905	11.2173	5.86384	2.03972	2.87482	0.00404259	0.00851431
MYSTI_RS00910	55.3628	3.76144	0.68516	5.48988	4.02216e-08	1.6257e-07
MYSTI_RS00915	94.7689	-1.93526	0.51729	-3.74116	0.000183174	0.000479789
MYSTI_RS00920	34.0043	-0.865032	0.812061	-1.06523	0.286772	0.375148
MYSTI_RS00925	339.142	-0.123028	0.332117	-0.370436	0.711058	0.776012
MYSTI_RS00930	401.725	-0.64127	0.32473	-1.97478	0.0482932	0.0805086
MYSTI_RS00935	21842.3	6.88861	1.58595	4.34354	1.40207e-05	4.29354e-05
MYSTI_RS00945	3188	-0.154931	0.450571	-0.343854	0.730956	0.791763
MYSTI_RS00950	52.3831	4.0117	0.741878	5.40749	6.3913e-08	2.53155e-07
MYSTI_RS00955	342.179	2.39079	0.34424	6.94513	3.78103e-12	2.12703e-11
MYSTI_RS00960	72.9882	1.58862	0.548746	2.895	0.00379154	0.00802426
MYSTI_RS00965	163.822	1.71433	0.662282	2.58852	0.00963902	0.018855
MYSTI_RS00970	88.1387	-1.71887	0.584834	-2.93907	0.00329195	0.00703486
MYSTI_RS00975	523.604	-0.825293	0.320821	-2.57244	0.0100984	0.0196654
MYSTI_RS00980	1576.32	2.17875	0.266005	8.19062	2.59892e-16	1.97957e-15
MYSTI_RS00985	1056.19	3.84894	0.290918	13.2303	5.86473e-40	1.26528e-38
MYSTI_RS00990	415.038	-1.53717	0.31664	-4.85464	1.20607e-06	4.21164e-06
MYSTI_RS00995	68.066	-0.788924	0.644919	-1.22329	0.221219	0.302514
MYSTI_RS01000	141.8	-0.0638431	0.417619	-0.152874	0.878498	0.910719
MYSTI_RS01005	429.193	-3.61754	0.390448	-9.26509	1.94915e-20	1.87118e-19
MYSTI_RS01010	136.729	-3.17253	0.608918	-5.21011	1.88729e-07	7.16748e-07
MYSTI_RS01015	60.6842	-1.79171	0.616494	-2.90629	0.00365739	0.00775857
MYSTI_RS01020	361.52	-1.44844	0.360759	-4.01498	5.94512e-05	0.000166817
MYSTI_RS01025	6359.35	2.11764	0.254886	8.30819	9.71695e-17	7.6677e-16
MYSTI_RS01030	1827.84	2.04729	0.284406	7.19849	6.0885e-13	3.62e-12
MYSTI_RS01035	305.787	1.59746	0.387173	4.12596	3.69197e-05	0.000107038
MYSTI_RS01040	4252.25	8.51578	0.368031	23.1388	1.88493e-118	3.82263e-116
MYSTI_RS01045	1505.79	-2.81649	0.459365	-6.13127	8.71778e-10	4.08306e-09
MYSTI_RS01050	2217.28	-0.821263	0.499044	-1.64567	0.0998309	0.152395
MYSTI_RS01055	471.605	-1.93081	0.683323	-2.82562	0.00471892	0.00980278
MYSTI_RS01060	22.3922	-0.617211	0.998791	-0.617958	0.536603	0.621935
MYSTI_RS01065	138.604	0.191267	0.480691	0.397901	0.690703	0.759985
MYSTI_RS01070	165.175	0.236615	0.410002	0.577107	0.563867	0.647889
MYSTI_RS01075	46.8732	-0.923508	0.725921	-1.27219	0.203306	0.281533
MYSTI_RS01080	235.511	-0.465959	0.44355	-1.05052	0.293478	0.382548
MYSTI_RS01085	94.9803	-0.750441	0.524242	-1.43148	0.152293	0.220097
MYSTI_RS01090	83.0192	-0.981947	0.565427	-1.73665	0.0824496	0.128919
MYSTI_RS01095	176.164	-4.4108	0.52196	-8.45046	2.90168e-17	2.3562e-16
MYSTI_RS01100	164.642	-2.81292	0.613197	-4.58731	4.48998e-06	1.47401e-05
MYSTI_RS01105	59.8467	-5.19985	0.910955	-5.70813	1.14224e-08	4.90255e-08
MYSTI_RS01110	112.655	-3.34344	0.640161	-5.22281	1.76225e-07	6.702e-07
MYSTI_RS01115	65.562	-1.50254	0.578984	-2.59513	0.00945563	0.0185275
MYSTI_RS01120	489.784	3.69412	0.425266	8.68661	3.73416e-18	3.20545e-17
MYSTI_RS01125	75.4597	-2.35125	0.603595	-3.89541	9.80342e-05	0.000266327
MYSTI_RS01130	10.0327	-2.79496	1.4666	-1.90575	0.0566831	0.0926483
MYSTI_RS01135	5.3932	0.486047	1.91601	0.253677	0.799745	0.849821
MYSTI_RS01140	78.3425	0.507891	0.586554	0.865889	0.386551	0.477567
MYSTI_RS01145	34.7264	-4.11501	1.00942	-4.07661	4.5697e-05	0.000130526
MYSTI_RS01150	95.3231	-0.811449	0.606989	-1.33684	0.181274	0.255162
MYSTI_RS01155	141.69	-0.43922	0.419229	-1.04769	0.294784	0.383957
MYSTI_RS01160	779.713	-3.67365	0.303834	-12.091	1.17894e-33	1.98827e-32
MYSTI_RS01165	265.514	3.83127	0.419314	9.137	6.42109e-20	6.07085e-19
MYSTI_RS01170	1049.07	0.792703	0.299368	2.64792	0.00809878	0.0160433
MYSTI_RS01175	203.58	1.06817	0.577109	1.85091	0.0641828	0.103633
MYSTI_RS01180	279.923	0.434149	0.341621	1.27085	0.203783	0.282145
MYSTI_RS01185	1761.29	0.253167	0.292618	0.865178	0.386941	0.477975
MYSTI_RS01190	4015.08	-0.362085	0.446369	-0.81118	0.417263	0.506787
MYSTI_RS01195	524.979	2.01492	0.384902	5.23491	1.65067e-07	6.29241e-07
MYSTI_RS01200	450.854	-2.0548	0.343982	-5.97358	2.32104e-09	1.05362e-08
MYSTI_RS01205	6732.02	6.94014	0.269722	25.7307	5.29695e-146	2.86459e-143
MYSTI_RS01210	215.777	0.800544	0.368199	2.17422	0.0296889	0.0522875
MYSTI_RS01215	12.3621	3.04068	1.49812	2.02966	0.0423911	0.0719106
MYSTI_RS01220	1838.65	1.43687	0.259064	5.54637	2.91656e-08	1.19732e-07
MYSTI_RS01225	567.988	1.17145	0.312748	3.74567	0.000179916	0.000472016
MYSTI_RS01230	1474.64	1.72749	0.285739	6.0457	1.48765e-09	6.8567e-09
MYSTI_RS01235	2414.6	2.67719	0.303905	8.80928	1.25954e-18	1.11787e-17
MYSTI_RS01240	3955.66	-0.613206	0.255145	-2.40336	0.0162451	0.0303013
MYSTI_RS01245	807.835	-3.27179	0.438546	-7.46054	8.61653e-14	5.51241e-13
MYSTI_RS01250	376.916	0.650425	0.323651	2.00965	0.0444681	0.0748804
MYSTI_RS01255	10782.9	4.41235	0.298403	14.7866	1.78868e-49	5.27628e-48
MYSTI_RS01260	126.775	5.6563	0.756203	7.47987	7.43973e-14	4.8012e-13
MYSTI_RS01265	446.431	7.73597	0.801712	9.64932	4.94837e-22	5.22672e-21
MYSTI_RS01270	451.46	4.0058	0.365678	10.9544	6.32666e-28	8.59662e-27
MYSTI_RS01275	758.17	1.24228	0.28517	4.35628	1.32289e-05	4.07261e-05
MYSTI_RS01280	204.499	1.74443	0.422869	4.12522	3.70374e-05	0.000107341
MYSTI_RS01285	57.4956	-3.17976	0.790064	-4.02469	5.70505e-05	0.000160613
MYSTI_RS01290	1772.18	2.15652	0.306372	7.0389	1.93758e-12	1.11e-11
MYSTI_RS01295	13748.8	0.0470906	0.325524	0.144661	0.884979	0.914982
MYSTI_RS01300	133.985	-1.39284	0.544796	-2.55663	0.0105693	0.0204669
MYSTI_RS01305	786.176	-1.90957	0.283211	-6.7426	1.55581e-11	8.36363e-11
MYSTI_RS01310	278.148	-0.413754	0.433989	-0.953373	0.340401	0.430325
MYSTI_RS01315	381.574	-0.913277	0.319058	-2.86242	0.00420418	0.00880969
MYSTI_RS01320	591.478	0.506607	0.321078	1.57783	0.114604	0.172193
MYSTI_RS01325	25.7613	-2.26596	0.928378	-2.44078	0.0146557	0.0275967
MYSTI_RS01330	11.5095	-0.848697	1.21626	-0.69779	0.485309	0.573463
MYSTI_RS01335	10.6942	2.21706	1.99079	1.11365	0.265427	0.351821
MYSTI_RS01340	17.6074	1.1294	1.17022	0.965112	0.334489	0.424761
MYSTI_RS01345	35.345	0.155619	0.821204	0.189501	0.8497	0.887557
MYSTI_RS01350	14.3296	-3.01387	1.30304	-2.31295	0.0207254	0.0378148
MYSTI_RS01355	70.3745	-0.694809	0.593502	-1.17069	0.241722	0.325452
MYSTI_RS01360	2137.62	7.1991	0.321979	22.3589	9.88507e-111	1.57231e-108
MYSTI_RS01365	2.40908	-2.71871	2.89267	-0.939864	0.347287	0.437452
MYSTI_RS01370	15.3415	1.26453	1.58962	0.795495	0.426326	0.515173
MYSTI_RS01375	112.204	-0.455739	0.674985	-0.675184	0.499559	0.586882
MYSTI_RS01380	520.002	1.28804	0.351461	3.66482	0.000247517	0.000636404
MYSTI_RS01385	542.664	-1.53102	0.320616	-4.77524	1.7949e-06	6.15394e-06
MYSTI_RS01390	106.277	-0.469736	0.521324	-0.901044	0.367565	0.458298
MYSTI_RS01395	1673.54	5.45872	0.289508	18.8552	2.66525e-79	1.91332e-77
MYSTI_RS01400	8027.03	1.85416	0.24603	7.53632	4.83421e-14	3.15234e-13
MYSTI_RS01405	2807.39	2.28579	0.256469	8.91254	4.9877e-19	4.53082e-18
MYSTI_RS01410	2669.67	-1.30215	0.261501	-4.97954	6.37368e-07	2.29793e-06
MYSTI_RS01415	8289.79	-1.41273	0.241016	-5.86159	4.58468e-09	2.04346e-08
MYSTI_RS01420	57.283	-1.82803	1.08563	-1.68384	0.0922122	0.14221
MYSTI_RS01425	3.51371	0.743599	2.57252	0.289055	0.772539	0.826759
MYSTI_RS01430	116.84	4.68299	0.857612	5.4605	4.74788e-08	1.90667e-07
MYSTI_RS01435	5.29897	1.84042	1.993	0.923439	0.355778	0.446484
MYSTI_RS01440	94.0915	1.67336	0.916105	1.8266	0.0677594	0.108866
MYSTI_RS01445	195.983	1.32316	0.539494	2.45259	0.0141833	0.0267507
MYSTI_RS01450	58.966	-0.508687	0.623409	-0.815976	0.414514	0.503751
MYSTI_RS01455	160.523	-2.23262	0.432498	-5.16215	2.44124e-07	9.15974e-07
MYSTI_RS01460	12.1885	-6.70938	1.97365	-3.39949	0.000675128	0.00162127
MYSTI_RS01465	62.7959	-1.23177	0.791845	-1.55557	0.119809	0.17892
MYSTI_RS01470	59.5796	-2.29524	0.899473	-2.55177	0.0107179	0.0207255
MYSTI_RS01475	32.702	-0.437241	0.836136	-0.522931	0.601022	0.680744
MYSTI_RS01480	2774.94	1.19855	0.292769	4.09384	4.24287e-05	0.000121748
MYSTI_RS01485	1241.78	5.91337	0.361064	16.3776	2.7637e-60	1.16766e-58
MYSTI_RS01490	48.862	0.351341	1.09966	0.319499	0.749348	0.806927
MYSTI_RS01495	81.7751	-0.570383	0.517032	-1.10319	0.269946	0.356994
MYSTI_RS01500	149.208	-0.745195	0.431315	-1.72773	0.0840372	0.131174
MYSTI_RS01505	118.084	0.0401963	0.450195	0.0892864	0.928854	0.947424
MYSTI_RS01510	368.938	-0.85978	0.321866	-2.67124	0.0075572	0.0150809
MYSTI_RS01515	116.738	-2.64112	0.510829	-5.17027	2.33762e-07	8.7872e-07
MYSTI_RS01520	106.716	-1.73137	0.480544	-3.60293	0.000314656	0.000796408
MYSTI_RS01525	170.139	3.95571	0.446374	8.86187	7.8684e-19	7.06849e-18
MYSTI_RS01535	220.747	0.10071	0.471498	0.213595	0.830863	0.873278
MYSTI_RS01540	243.087	-1.44558	0.387887	-3.7268	0.000193923	0.000505983
MYSTI_RS01545	751.334	-2.14358	0.420691	-5.09537	3.48054e-07	1.28454e-06
MYSTI_RS01550	6660.64	-0.289803	0.305518	-0.948562	0.342843	0.432587
MYSTI_RS01555	738.856	0.579481	0.339151	1.70862	0.0875213	0.13562
MYSTI_RS01560	7063.48	-2.54113	0.264659	-9.60153	7.87651e-22	8.19157e-21
MYSTI_RS01565	103.739	-1.07733	0.659464	-1.63365	0.102333	0.155834
MYSTI_RS01570	185.943	3.85861	0.446979	8.63262	5.99604e-18	5.09852e-17
MYSTI_RS01575	612.477	0.103521	0.32427	0.319244	0.749542	0.806939
MYSTI_RS01580	741.936	1.07577	0.283985	3.78813	0.000151784	0.000403034
MYSTI_RS01585	339.859	-0.0438622	0.343511	-0.127688	0.898396	0.924494
MYSTI_RS01590	159.366	0.696184	0.424662	1.63938	0.101134	0.154137
MYSTI_RS01595	1152.17	0.733999	0.273769	2.68109	0.00733827	0.0146621
MYSTI_RS01600	29.5904	1.66408	0.815807	2.0398	0.0413699	0.0703402
MYSTI_RS01605	123.82	0.873027	0.438663	1.9902	0.046569	0.0779223
MYSTI_RS01610	183.614	-0.796598	0.396384	-2.00966	0.044467	0.0748804
MYSTI_RS01615	37.8993	-0.742852	0.997721	-0.744549	0.456545	0.545185
MYSTI_RS01620	48.6526	3.27572	0.75849	4.31874	1.56925e-05	4.77666e-05
MYSTI_RS01625	71.933	2.92605	0.587424	4.98115	6.32074e-07	2.28086e-06
MYSTI_RS01630	946.018	-0.793166	0.329556	-2.40677	0.0160942	0.0300405
MYSTI_RS01635	137.182	-1.40488	0.504375	-2.7854	0.00534623	0.0109711
MYSTI_RS01640	191.994	1.11831	0.385333	2.90219	0.00370561	0.00785675
MYSTI_RS01645	244.078	0.462001	0.368467	1.25384	0.209899	0.289378
MYSTI_RS01650	1371.43	5.11121	0.308541	16.5657	1.23258e-61	5.46379e-60
MYSTI_RS01655	14.0368	4.13851	1.33817	3.09267	0.00198367	0.00440382
MYSTI_RS01660	25.3889	1.32405	1.14561	1.15575	0.247782	0.332353
MYSTI_RS01665	93.2053	-0.496835	0.505634	-0.982596	0.325806	0.415556
MYSTI_RS01670	114.458	0.609774	0.519647	1.17344	0.240619	0.324183
MYSTI_RS01675	66.0879	-0.588538	0.839678	-0.700909	0.48336	0.57141
MYSTI_RS01680	414.025	1.36012	0.435483	3.12324	0.0017887	0.00400163
MYSTI_RS01685	36.126	-0.937158	0.910294	-1.02951	0.303239	0.392576
MYSTI_RS01690	910.774	-3.44008	0.343498	-10.0149	1.3116e-23	1.5265e-22
MYSTI_RS01695	510.361	-1.33972	0.353713	-3.7876	0.000152108	0.00040363
MYSTI_RS01700	207.048	-0.517904	0.378489	-1.36835	0.171204	0.243011
MYSTI_RS01705	85.4002	-0.0587295	0.52417	-0.112043	0.910789	0.934048
MYSTI_RS01715	336.789	-0.991178	0.335289	-2.95619	0.00311467	0.00668419
MYSTI_RS01725	694.37	-1.24639	0.29748	-4.18982	2.79178e-05	8.22031e-05
MYSTI_RS01730	130.151	-0.722761	0.446703	-1.61799	0.105665	0.160155
MYSTI_RS01735	94.219	-1.40928	0.835764	-1.68622	0.0917537	0.141611
MYSTI_RS01740	357.265	0.407689	0.344041	1.185	0.236018	0.319154
MYSTI_RS01750	107.855	0.00445681	0.659564	0.0067572	0.994609	0.996451
MYSTI_RS01755	128.304	0.257964	0.60469	0.426606	0.669666	0.742546
MYSTI_RS01760	518.536	2.03807	0.365806	5.57145	2.52621e-08	1.04394e-07
MYSTI_RS01770	253.469	-1.17948	0.551314	-2.1394	0.0324033	0.0566011
MYSTI_RS01775	38.4589	0.707328	0.950139	0.744447	0.456606	0.545185
MYSTI_RS01780	192.747	-0.455434	0.405949	-1.1219	0.261906	0.348406
MYSTI_RS01785	234.133	-0.423598	0.366489	-1.15583	0.247752	0.332353
MYSTI_RS01790	5280	-0.131856	0.459692	-0.286836	0.774238	0.82825
MYSTI_RS01795	718.807	-0.773181	0.413171	-1.87133	0.0612987	0.0994311
MYSTI_RS01800	454.076	6.88762	0.624833	11.0231	2.95552e-28	4.05672e-27
MYSTI_RS01805	2069.37	1.26211	0.334363	3.77468	0.000160215	0.000423758
MYSTI_RS01810	265.443	-2.98563	0.378511	-7.88783	3.07483e-15	2.18991e-14
MYSTI_RS01815	833.171	0.778281	0.282675	2.75327	0.00590036	0.0120013
MYSTI_RS01820	631.846	1.31201	0.288961	4.54045	5.61353e-06	1.82148e-05
MYSTI_RS01825	630.317	-0.76187	0.310268	-2.45552	0.014068	0.0265456
MYSTI_RS01830	107.47	-1.84423	0.491598	-3.75151	0.000175775	0.0004619
MYSTI_RS01835	171.945	-1.83353	0.415146	-4.41659	1.0027e-05	3.1393e-05
MYSTI_RS01840	108.885	-1.33365	0.650898	-2.04894	0.0404682	0.0690385
MYSTI_RS01845	86.9862	-1.58033	0.588427	-2.68568	0.00723816	0.0144799
MYSTI_RS01850	1659.73	-2.56251	0.327176	-7.83219	4.79434e-15	3.36434e-14
MYSTI_RS01855	8742.44	-0.0610774	0.415837	-0.146878	0.883228	0.913521
MYSTI_RS01860	23851.4	-0.149875	0.484052	-0.309625	0.756846	0.81332
MYSTI_RS01865	4568.27	-0.056722	0.395669	-0.143357	0.886008	0.915813
MYSTI_RS01870	52762.5	-0.164743	0.395607	-0.416432	0.677094	0.749228
MYSTI_RS01875	6216.53	-0.294751	0.41159	-0.716129	0.473912	0.562125
MYSTI_RS01880	17626.4	1.56044	0.324439	4.80966	1.51184e-06	5.21654e-06
MYSTI_RS01885	76.5489	-0.381136	0.526162	-0.72437	0.468839	0.557248
MYSTI_RS01890	1065.25	-0.069155	0.27018	-0.255959	0.797983	0.848281
MYSTI_RS01895	140.838	-1.00521	0.432774	-2.32271	0.020195	0.0369717
MYSTI_RS01900	829.373	2.75292	0.289922	9.49537	2.19429e-21	2.22224e-20
MYSTI_RS01905	138.757	0.53151	0.430217	1.23544	0.216665	0.297392
MYSTI_RS01910	628.11	-1.16939	0.304597	-3.83914	0.000123464	0.000331636
MYSTI_RS01915	808.702	0.8974	0.288897	3.1063	0.00189447	0.00421733
MYSTI_RS01920	101.683	0.444505	0.796106	0.55835	0.576606	0.659579
MYSTI_RS01925	10138.1	6.95101	0.291543	23.8421	1.22235e-125	3.00476e-123
MYSTI_RS01930	117.711	0.916791	0.446298	2.05421	0.0399551	0.0682636
MYSTI_RS01935	59.5435	-0.349091	0.74359	-0.469467	0.638736	0.716359
MYSTI_RS01940	44.4318	2.26285	0.707706	3.19744	0.00138652	0.00316118
MYSTI_RS01945	0.960478	-3.04321	4.72268	-0.644383	0.519327	0.606156
MYSTI_RS01950	38.4461	-0.271684	0.70345	-0.386216	0.699337	0.766524
MYSTI_RS01955	291.786	-0.134318	0.397095	-0.338252	0.735174	0.794459
MYSTI_RS01960	342.229	-0.206121	0.329181	-0.626162	0.531209	0.617005
MYSTI_RS01965	83.0221	-0.172318	0.623283	-0.276468	0.782189	0.834883
MYSTI_RS01970	1624.79	2.92075	0.391656	7.45744	8.82175e-14	5.63139e-13
MYSTI_RS01975	126.795	0.732034	0.433802	1.68748	0.0915103	0.141262
MYSTI_RS01980	9.42047	0.407203	1.38791	0.293394	0.769221	0.823752
MYSTI_RS01985	5.63444	1.43034	1.64831	0.867757	0.385527	0.476592
MYSTI_RS01990	0	NA	NA	NA	NA	NA
MYSTI_RS01995	0	NA	NA	NA	NA	NA
MYSTI_RS02000	4.51466	0.379358	2.53158	0.14985	0.880883	0.911793
MYSTI_RS02005	1.55389	-3.73673	3.94545	-0.947098	0.343589	0.433332
MYSTI_RS02010	57.355	0.239217	0.631255	0.378955	0.704722	0.77086
MYSTI_RS02015	16.4012	-3.58254	1.28099	-2.7967	0.00516271	0.0106375
MYSTI_RS02020	70.8449	0.964143	0.54255	1.77706	0.0755587	0.119666
MYSTI_RS02025	140.827	4.5675	0.572178	7.98266	1.43218e-15	1.04571e-14
MYSTI_RS02030	384.552	1.70004	0.342093	4.96951	6.71226e-07	2.4157e-06
MYSTI_RS02035	559.57	1.39316	0.334533	4.16451	3.12023e-05	9.12776e-05
MYSTI_RS02040	46.6921	-0.799557	0.79946	-1.00012	0.317252	0.407207
MYSTI_RS02045	193.36	-2.65081	0.448358	-5.91225	3.37457e-09	1.51659e-08
MYSTI_RS02050	397.19	-0.319543	0.323982	-0.986297	0.323987	0.413757
MYSTI_RS02055	463.318	-0.497775	0.362232	-1.37419	0.169384	0.240638
MYSTI_RS02060	83.0899	-0.358297	0.507371	-0.706184	0.480074	0.568188
MYSTI_RS02065	0.946207	-3.02248	4.7474	-0.63666	0.524346	0.610521
MYSTI_RS02070	116.129	0.370401	0.690784	0.536203	0.591818	0.672574
MYSTI_RS02075	124.639	1.9752	0.450529	4.38418	1.16421e-05	3.6115e-05
MYSTI_RS02080	296.051	-0.510434	0.366144	-1.39408	0.163294	0.23317
MYSTI_RS02085	58.0063	-3.2865	0.735713	-4.46709	7.92907e-06	2.51744e-05
MYSTI_RS02090	4281	4.10853	0.273142	15.0417	3.91301e-51	1.23032e-49
MYSTI_RS02095	304.596	3.15994	0.408984	7.72632	1.107e-14	7.56527e-14
MYSTI_RS02100	1745.03	1.20824	0.265011	4.55922	5.13434e-06	1.67537e-05
MYSTI_RS02105	510.676	0.398099	0.315121	1.26332	0.206473	0.285188
MYSTI_RS02110	353.491	3.03983	0.345236	8.80506	1.30784e-18	1.15694e-17
MYSTI_RS02115	12.8768	-0.778807	1.16147	-0.670537	0.502516	0.589929
MYSTI_RS02120	339.965	-5.12716	0.703107	-7.29214	3.05062e-13	1.87474e-12
MYSTI_RS02125	305.417	-4.57157	0.477078	-9.58244	9.47791e-22	9.80674e-21
MYSTI_RS02130	2360.63	-3.26627	0.459579	-7.10708	1.18525e-12	6.91213e-12
MYSTI_RS02135	1915.55	-4.72837	0.330409	-14.3106	1.87776e-46	4.89788e-45
MYSTI_RS02140	2651.93	-2.65457	0.305494	-8.68945	3.64193e-18	3.13957e-17
MYSTI_RS02145	5537.7	-2.9572	0.272584	-10.8488	2.02072e-27	2.68722e-26
MYSTI_RS02150	227.924	2.16094	0.397412	5.43754	5.40205e-08	2.15356e-07
MYSTI_RS02155	18.449	0.803777	0.991621	0.810568	0.417614	0.507138
MYSTI_RS02160	7.23113	-5.95619	2.26378	-2.63108	0.00851137	0.016795
MYSTI_RS02165	68.3112	-1.41496	0.676852	-2.09051	0.0365722	0.0631759
MYSTI_RS02170	10.9901	-2.26208	1.33651	-1.69252	0.0905465	0.139854
MYSTI_RS02175	3.20569	-4.78306	2.97511	-1.60769	0.107902	0.16309
MYSTI_RS02180	24.4107	-0.264153	0.858075	-0.307844	0.758201	0.814316
MYSTI_RS02185	251.992	0.371943	0.461842	0.805347	0.420619	0.509948
MYSTI_RS02190	387.884	-2.67477	0.347034	-7.70753	1.28275e-14	8.71493e-14
MYSTI_RS02195	15.1156	1.78103	1.07957	1.64975	0.0989944	0.151375
MYSTI_RS02200	26.6037	2.58467	0.860664	3.00311	0.00267235	0.00581027
MYSTI_RS02205	569.811	0.418442	0.436334	0.958994	0.337562	0.427993
MYSTI_RS02210	395.841	2.5029	0.413755	6.04923	1.45541e-09	6.71575e-09
MYSTI_RS02215	338.685	0.844809	0.330724	2.55442	0.0106364	0.0205778
MYSTI_RS02225	146.655	2.60585	0.596636	4.36757	1.25634e-05	3.88098e-05
MYSTI_RS02230	406.347	0.296205	0.337768	0.876949	0.380515	0.471401
MYSTI_RS02235	3868.52	2.57658	0.300671	8.56943	1.04001e-17	8.67068e-17
MYSTI_RS02240	19.8053	-5.9447	1.75656	-3.38428	0.000713649	0.00170419
MYSTI_RS02245	413.656	-0.221749	0.372939	-0.594599	0.552112	0.636636
MYSTI_RS02250	681.885	2.77029	0.312844	8.85518	8.35502e-19	7.48078e-18
MYSTI_RS02255	450.247	-0.150705	0.488854	-0.308282	0.757868	0.814066
MYSTI_RS02260	905.711	-0.199649	0.446621	-0.447021	0.65486	0.730203
MYSTI_RS02265	643.276	-1.05941	0.302744	-3.49936	0.000466376	0.00114887
MYSTI_RS02275	62.4981	-3.49379	1.13735	-3.07186	0.00212727	0.00469946
MYSTI_RS02280	13.4459	2.45989	1.22073	2.0151	0.0438944	0.0741326
MYSTI_RS02285	60.1347	3.19645	0.861266	3.71134	0.000206166	0.000535517
MYSTI_RS02290	1547.81	0.722445	0.260479	2.77353	0.00554525	0.0113361
MYSTI_RS02295	296.149	0.179078	0.352471	0.508064	0.611409	0.690773
MYSTI_RS02305	365.648	3.00089	0.384357	7.80757	5.83031e-15	4.06318e-14
MYSTI_RS02310	2370.76	2.39728	0.264963	9.04758	1.46172e-19	1.36449e-18
MYSTI_RS02315	890.242	1.8441	0.2859	6.45014	1.11746e-10	5.61986e-10
MYSTI_RS02320	1573.56	2.27586	0.395705	5.75139	8.85115e-09	3.84783e-08
MYSTI_RS02325	5654	-0.413249	0.338646	-1.2203	0.222352	0.303758
MYSTI_RS02330	17.5768	2.72348	1.22937	2.21535	0.0267359	0.0475826
MYSTI_RS02335	1860.17	-0.120894	0.259432	-0.465995	0.641219	0.71825
MYSTI_RS02340	137.168	-1.41843	0.434899	-3.26152	0.00110818	0.00256698
MYSTI_RS02345	7.74629	1.47168	1.54276	0.953925	0.340122	0.430163
MYSTI_RS02350	399.903	1.09202	0.640777	1.70422	0.0883406	0.136812
MYSTI_RS02355	51.5143	-0.997649	1.01988	-0.978207	0.327972	0.41799
MYSTI_RS02360	644.578	4.38932	0.389034	11.2826	1.59916e-29	2.32897e-28
MYSTI_RS02365	330.594	3.36362	0.350665	9.59213	8.62816e-22	8.95034e-21
MYSTI_RS02370	2011.23	0.78628	0.288726	2.72328	0.00646378	0.0130336
MYSTI_RS02375	2393.2	1.25646	0.314085	4.00038	6.32421e-05	0.000176904
MYSTI_RS02380	16273.5	2.42492	0.270452	8.96616	3.07039e-19	2.81435e-18
MYSTI_RS02385	2287.55	1.78045	0.252244	7.05844	1.68385e-12	9.72892e-12
MYSTI_RS02390	446.484	1.85486	0.336074	5.51919	3.40559e-08	1.38755e-07
MYSTI_RS02395	233.616	4.32586	0.456135	9.48373	2.45341e-21	2.47846e-20
MYSTI_RS02400	622.31	0.341664	0.335333	1.01888	0.308259	0.397678
MYSTI_RS02405	65.7397	2.27556	0.579936	3.9238	8.71619e-05	0.000239032
MYSTI_RS02410	146.641	-1.8816	0.47778	-3.93822	8.20878e-05	0.000225957
MYSTI_RS02415	2607.05	-0.533954	0.264188	-2.02111	0.0432683	0.073215
MYSTI_RS02420	4877.77	0.485199	0.27513	1.76352	0.0778124	0.122733
MYSTI_RS02425	513.397	1.11564	0.352826	3.162	0.00156691	0.00353962
MYSTI_RS02430	715.404	1.23663	0.328199	3.76793	0.000164605	0.000434378
MYSTI_RS02435	100.99	3.11273	0.704223	4.42008	9.86625e-06	3.09254e-05
MYSTI_RS02440	54.073	-0.637807	0.70619	-0.903166	0.366438	0.457103
MYSTI_RS02445	11560	4.62655	0.24521	18.8677	2.10244e-79	1.53648e-77
MYSTI_RS02450	347.283	0.828936	0.370472	2.23751	0.0252528	0.0451312
MYSTI_RS02455	638.758	2.53566	0.332604	7.62368	2.46543e-14	1.6447e-13
MYSTI_RS02460	202.506	2.32689	0.407255	5.7136	1.10611e-08	4.75506e-08
MYSTI_RS02465	233.41	-0.176302	0.489646	-0.360061	0.718801	0.782829
MYSTI_RS02470	306.177	1.58273	0.39221	4.03542	5.4505e-05	0.000154004
MYSTI_RS02475	1141.6	1.96347	0.272119	7.21549	5.374e-13	3.2152e-12
MYSTI_RS02480	1781.68	1.16769	0.277801	4.20333	2.63015e-05	7.76976e-05
MYSTI_RS02485	103.257	-0.837883	0.482059	-1.73814	0.082187	0.128571
MYSTI_RS02490	59.3838	-0.338323	0.641567	-0.527338	0.597959	0.678032
MYSTI_RS02495	1113.54	2.62837	0.299562	8.77406	1.7233e-18	1.50965e-17
MYSTI_RS02500	80.697	0.557579	0.561866	0.99237	0.321017	0.410889
MYSTI_RS02505	700.793	0.191036	0.317294	0.602079	0.547122	0.632049
MYSTI_RS02510	127.173	1.23501	0.437022	2.82597	0.00471376	0.00979458
MYSTI_RS02515	381.718	-1.78994	0.42514	-4.21023	2.55108e-05	7.5665e-05
MYSTI_RS02520	41.5266	1.28947	0.696372	1.85169	0.0640704	0.103492
MYSTI_RS02525	3900.82	-2.02589	0.305831	-6.62422	3.49085e-11	1.82813e-10
MYSTI_RS02530	874.411	4.34659	0.324107	13.411	5.21312e-41	1.1682e-39
MYSTI_RS02540	621.799	4.23071	0.349157	12.1169	8.58987e-34	1.45472e-32
MYSTI_RS02545	1450.1	7.56812	0.374536	20.2067	8.55144e-91	8.35775e-89
MYSTI_RS02550	1846.8	8.52262	0.514755	16.5567	1.43324e-61	6.28458e-60
MYSTI_RS02555	1226.1	7.43063	0.39113	18.9979	1.77618e-80	1.35928e-78
MYSTI_RS02560	932.024	1.33952	0.294226	4.55271	5.29595e-06	1.72395e-05
MYSTI_RS02565	272.069	-1.01813	0.372467	-2.73347	0.00626701	0.0126652
MYSTI_RS02570	25.6254	0.768225	0.835818	0.919129	0.358028	0.448538
MYSTI_RS02575	691.635	-3.69434	0.429523	-8.60102	7.90074e-18	6.64842e-17
MYSTI_RS02580	1123.85	-5.61468	0.332334	-16.8947	4.92244e-64	2.34887e-62
MYSTI_RS02585	4846.01	-4.36887	0.263145	-16.6025	6.68197e-62	2.9947e-60
MYSTI_RS02590	289.061	0.29519	0.338035	0.873251	0.382526	0.473532
MYSTI_RS02595	168.765	1.49508	0.432573	3.45624	0.000547764	0.00133638
MYSTI_RS02600	4787.43	4.52774	0.293967	15.4022	1.58233e-53	5.33242e-52
MYSTI_RS02605	1341.41	0.953907	0.297944	3.20163	0.00136652	0.00311997
MYSTI_RS02610	8.67202	1.67846	1.66745	1.0066	0.314127	0.403962
MYSTI_RS02615	123.68	1.35719	0.443512	3.06009	0.00221274	0.00487898
MYSTI_RS02620	833.098	1.88811	0.457243	4.12933	3.63826e-05	0.000105632
MYSTI_RS02630	48.0517	1.97794	0.649383	3.04588	0.00232002	0.00509062
MYSTI_RS02635	54.2727	1.96007	0.721836	2.71539	0.00661977	0.0133217
MYSTI_RS02640	2347.17	3.8608	0.313496	12.3153	7.4934e-35	1.33012e-33
MYSTI_RS02645	338.534	-0.741139	0.411584	-1.8007	0.0717504	0.114417
MYSTI_RS02650	1576.88	3.51081	0.28702	12.2319	2.09917e-34	3.66203e-33
MYSTI_RS02655	1581.57	-2.61438	0.36233	-7.21548	5.37453e-13	3.2152e-12
MYSTI_RS02660	282.286	4.59437	0.397424	11.5604	6.54219e-31	1.00703e-29
MYSTI_RS02665	857.055	0.258384	0.280355	0.921632	0.356721	0.447252
MYSTI_RS02670	2061.46	0.773746	0.35707	2.16693	0.0302402	0.0531316
MYSTI_RS02675	4563.33	1.68465	0.297275	5.66697	1.45347e-08	6.16017e-08
MYSTI_RS02680	735.486	3.09498	0.332622	9.3048	1.3424e-20	1.30258e-19
MYSTI_RS02685	2668.92	-1.5809	0.532887	-2.96666	0.00301053	0.00648126
MYSTI_RS02690	421.79	-1.45926	0.410564	-3.55429	0.000378996	0.000946848
MYSTI_RS02695	55.7378	-1.57632	0.909741	-1.73272	0.0831461	0.129908
MYSTI_RS02700	640.228	2.82843	0.435373	6.49656	8.21756e-11	4.18987e-10
MYSTI_RS02705	606.598	2.27825	0.321538	7.08549	1.38551e-12	8.05105e-12
MYSTI_RS02710	5861.05	9.07228	0.426984	21.2473	3.4882e-100	4.22333e-98
MYSTI_RS02715	10540.9	9.64371	0.339011	28.4466	5.37586e-178	6.22985e-175
MYSTI_RS02720	319.712	1.85052	0.341186	5.4238	5.83462e-08	2.32126e-07
MYSTI_RS02725	43.2302	0.468507	0.801166	0.584781	0.558695	0.643022
MYSTI_RS02730	436.751	2.06141	0.333793	6.17573	6.58586e-10	3.11695e-09
MYSTI_RS02735	1542.27	5.70475	0.324198	17.5965	2.61928e-69	1.43565e-67
MYSTI_RS02740	577.344	6.37071	0.465971	13.6719	1.49469e-42	3.50431e-41
MYSTI_RS02745	9.1897	0.117864	1.93658	0.0608618	0.951469	0.96479
MYSTI_RS02750	37.62	3.41028	0.916513	3.72093	0.000198488	0.000517396
MYSTI_RS02755	13.8739	-0.258415	1.14035	-0.226609	0.820728	0.865766
MYSTI_RS02760	4961.24	-1.75659	0.307242	-5.7173	1.08233e-08	4.66023e-08
MYSTI_RS02765	684.343	2.35985	0.318911	7.39971	1.36483e-13	8.58921e-13
MYSTI_RS02770	53.3673	1.14638	0.622397	1.84188	0.0654922	0.105516
MYSTI_RS02780	64.3443	-1.50211	0.583782	-2.57307	0.01008	0.0196372
MYSTI_RS02785	68.291	-1.34271	0.560337	-2.39625	0.0165636	0.0308457
MYSTI_RS02790	261.975	-0.678793	0.375633	-1.80706	0.0707522	0.11307
MYSTI_RS02795	301.097	-0.878709	0.338708	-2.5943	0.00947843	0.0185677
MYSTI_RS02800	10.5314	0.0541903	1.33285	0.0406574	0.967569	0.975506
MYSTI_RS02805	74.5473	-0.590534	0.53422	-1.10541	0.268981	0.356066
MYSTI_RS02810	63.0207	1.81656	0.579034	3.13723	0.00170551	0.0038303
MYSTI_RS02815	303.796	-0.875644	0.41695	-2.10012	0.0357186	0.0618461
MYSTI_RS02820	72.5755	-0.192225	0.543136	-0.353916	0.723402	0.786627
MYSTI_RS02825	495.62	-0.88219	0.318623	-2.76875	0.00562711	0.0114951
MYSTI_RS02830	3669.35	-1.17757	0.250698	-4.69717	2.63791e-06	8.90129e-06
MYSTI_RS02835	440.806	-0.837595	0.332506	-2.51904	0.0117676	0.0225671
MYSTI_RS02840	203.68	-1.9441	0.800559	-2.42842	0.0151646	0.028456
MYSTI_RS02845	108.386	-1.93461	0.491079	-3.9395	8.16501e-05	0.000224829
MYSTI_RS02850	59.931	-1.59851	0.597621	-2.67479	0.00747752	0.0149329
MYSTI_RS02855	39.6878	-0.166501	0.70248	-0.237019	0.812642	0.859473
MYSTI_RS02860	2362.72	0.070018	0.385028	0.181852	0.855699	0.892559
MYSTI_RS02865	666.658	5.0538	0.626363	8.06849	7.11729e-16	5.29683e-15
MYSTI_RS02870	71.8548	2.87992	0.591878	4.86574	1.14031e-06	3.99231e-06
MYSTI_RS02875	41.325	0.761805	0.72515	1.05055	0.293466	0.382548
MYSTI_RS02880	52.6505	1.907	0.693121	2.75133	0.00593542	0.0120672
MYSTI_RS02885	277.302	-1.39718	0.350457	-3.98674	6.69887e-05	0.000186483
MYSTI_RS02890	813.457	1.95785	0.297936	6.57139	4.9848e-11	2.58216e-10
MYSTI_RS02895	810.745	1.45862	0.343281	4.24906	2.14669e-05	6.42345e-05
MYSTI_RS02900	306.584	5.03077	0.457196	11.0035	3.67489e-28	5.01864e-27
MYSTI_RS02905	103.152	-1.97783	0.505758	-3.91062	9.20587e-05	0.000251611
MYSTI_RS02910	72.2723	-1.5537	0.55136	-2.81795	0.0048332	0.0100069
MYSTI_RS02915	13.9085	-0.932088	1.76749	-0.527352	0.597949	0.678032
MYSTI_RS02925	314.087	1.24759	0.398019	3.13451	0.00172142	0.0038639
MYSTI_RS02930	573.451	1.55544	0.39441	3.94373	8.02256e-05	0.000221056
MYSTI_RS02935	731.875	2.70815	0.387932	6.981	2.93079e-12	1.65792e-11
MYSTI_RS02940	70.9978	-0.438146	0.634369	-0.690681	0.489766	0.577384
MYSTI_RS02945	28.4974	2.32243	0.825011	2.81502	0.00487736	0.0100931
MYSTI_RS02950	432.212	3.72374	0.444679	8.37398	5.5702e-17	4.46056e-16
MYSTI_RS02955	98.9613	0.212822	0.549606	0.387227	0.698588	0.766218
MYSTI_RS02960	1025.57	-1.48644	0.274381	-5.41743	6.04631e-08	2.39959e-07
MYSTI_RS02965	3327.16	8.0926	0.363244	22.2787	5.94662e-110	8.93315e-108
MYSTI_RS02970	186.279	4.20699	0.458776	9.17002	4.72922e-20	4.49747e-19
MYSTI_RS02980	1040.55	6.28016	0.372377	16.8651	8.13038e-64	3.85694e-62
MYSTI_RS02985	805.14	7.96309	0.528408	15.0699	2.55329e-51	8.05925e-50
MYSTI_RS02990	352.122	0.586863	0.371106	1.58139	0.11379	0.171191
MYSTI_RS02995	379.278	-1.43844	0.32953	-4.36513	1.27049e-05	3.92171e-05
MYSTI_RS03000	317.233	-1.32529	0.349571	-3.79118	0.000149933	0.000398249
MYSTI_RS03005	3447.73	0.997814	0.263964	3.78011	0.000156758	0.000415156
MYSTI_RS03010	219.658	1.28887	0.412793	3.12232	0.00179433	0.00401202
MYSTI_RS03015	1173.58	7.34376	0.475303	15.4507	7.46494e-54	2.58785e-52
MYSTI_RS03020	1020.46	7.47695	0.430341	17.3745	1.28808e-67	6.57166e-66
MYSTI_RS03025	904.601	8.74983	0.535247	16.3473	4.54873e-60	1.91188e-58
MYSTI_RS03030	1462.52	8.32173	0.426128	19.5287	6.25754e-85	5.34328e-83
MYSTI_RS03035	2945.84	7.40089	0.308616	23.9809	4.39741e-127	1.11474e-124
MYSTI_RS03040	467.89	4.32093	0.369648	11.6893	1.44539e-31	2.27228e-30
MYSTI_RS03050	5531.48	-3.00852	0.467135	-6.44036	1.1919e-10	5.98682e-10
MYSTI_RS03055	279.958	-2.39415	0.47926	-4.99551	5.868e-07	2.12506e-06
MYSTI_RS03060	368.378	-2.25112	0.711442	-3.16417	0.00155526	0.00351525
MYSTI_RS03065	599.532	-1.5754	0.375577	-4.1946	2.73349e-05	8.05745e-05
MYSTI_RS03070	296.843	-1.36976	0.459667	-2.97989	0.00288352	0.0062343
MYSTI_RS03075	435.243	-1.91356	0.366778	-5.21722	1.81631e-07	6.90114e-07
MYSTI_RS03085	37.5345	1.59235	0.712675	2.23433	0.0254616	0.0454844
MYSTI_RS03090	84.2903	4.64336	0.622161	7.46328	8.43973e-14	5.40783e-13
MYSTI_RS03095	645.276	-4.80984	0.470888	-10.2144	1.70929e-24	2.06952e-23
MYSTI_RS03100	11.9972	-2.40046	1.63011	-1.47257	0.140866	0.206004
MYSTI_RS03105	92.4344	-1.66959	0.608525	-2.74367	0.00607567	0.0123186
MYSTI_RS03120	47.8262	-0.0190195	0.65115	-0.029209	0.976698	0.982633
MYSTI_RS03125	0.748402	-2.68503	4.83978	-0.554782	0.579044	0.660926
MYSTI_RS03130	90.4748	0.641531	0.509423	1.25933	0.207911	0.286913
MYSTI_RS03135	2591.66	-3.65324	0.383404	-9.52843	1.59675e-21	1.6334e-20
MYSTI_RS03140	505.633	-0.759458	0.367499	-2.06656	0.038776	0.066417
MYSTI_RS03145	428.291	-0.812512	0.332416	-2.44427	0.0145147	0.0273489
MYSTI_RS03150	156.238	-0.528934	0.407125	-1.29919	0.193878	0.270323
MYSTI_RS03155	66.5589	-2.18216	0.616584	-3.53912	0.000401462	0.000999588
MYSTI_RS03160	71.1856	-0.643032	0.643894	-0.998661	0.317959	0.407921
MYSTI_RS03165	229.898	0.39499	0.405284	0.974601	0.329758	0.419805
MYSTI_RS03170	750.521	2.22265	0.453991	4.8958	9.79048e-07	3.45306e-06
MYSTI_RS03175	548.265	-0.296045	0.322401	-0.91825	0.358488	0.448982
MYSTI_RS03180	1068.09	0.400761	0.357751	1.12022	0.262619	0.349068
MYSTI_RS03185	747.905	0.334829	0.320726	1.04397	0.296498	0.385756
MYSTI_RS03190	419.342	-0.25181	0.333326	-0.755448	0.44998	0.539224
MYSTI_RS03195	504.699	0.788596	0.314578	2.50684	0.0121816	0.023279
MYSTI_RS03200	777.043	1.0592	0.292435	3.62199	0.000292342	0.00074341
MYSTI_RS03205	719.011	1.30821	0.284919	4.5915	4.40065e-06	1.44585e-05
MYSTI_RS03210	517.434	2.85262	0.381431	7.47872	7.50485e-14	4.83937e-13
MYSTI_RS03215	53.3984	3.94996	0.783666	5.04037	4.64639e-07	1.694e-06
MYSTI_RS03220	166.734	4.41669	0.539758	8.18273	2.77493e-16	2.10967e-15
MYSTI_RS03225	6664.98	4.07695	0.266063	15.3233	5.34728e-53	1.7633e-51
MYSTI_RS03230	139.672	-0.852421	0.479143	-1.77905	0.0752314	0.119214
MYSTI_RS03235	283.838	2.06834	0.397065	5.20907	1.89787e-07	7.2009e-07
MYSTI_RS03240	413.05	0.524897	0.349997	1.49972	0.133687	0.196961
MYSTI_RS03245	10.9571	0.276036	1.25231	0.220422	0.825543	0.869376
MYSTI_RS03250	79.5071	-0.646458	0.547884	-1.17992	0.238033	0.321338
MYSTI_RS03255	247.521	1.64234	0.44308	3.70666	0.000210012	0.00054446
MYSTI_RS03260	175.778	0.986967	0.555423	1.77696	0.075574	0.119667
MYSTI_RS03265	191.761	1.92442	0.403801	4.76576	1.88145e-06	6.43708e-06
MYSTI_RS03270	163.087	0.251664	0.403824	0.623202	0.533152	0.618571
MYSTI_RS03280	1099.78	-1.50254	0.302434	-4.96817	6.75882e-07	2.42815e-06
MYSTI_RS03285	435.05	-1.3495	0.342754	-3.93722	8.24299e-05	0.000226822
MYSTI_RS03290	522.811	-1.22046	0.302544	-4.03398	5.48409e-05	0.000154845
MYSTI_RS03295	172.093	3.97323	0.443155	8.96578	3.08085e-19	2.82075e-18
MYSTI_RS03300	1199	-0.501751	0.305846	-1.64053	0.100894	0.153902
MYSTI_RS03305	101.777	-0.433897	0.546555	-0.793876	0.427267	0.516092
MYSTI_RS03310	35.4092	-2.93663	1.28551	-2.28441	0.0223473	0.0405097
MYSTI_RS03315	562.244	-0.045937	0.309707	-0.148324	0.882087	0.912689
MYSTI_RS03320	426.519	-0.810532	0.318317	-2.5463	0.0108871	0.0210004
MYSTI_RS03325	5743.4	-0.23975	0.287058	-0.835197	0.403607	0.494332
MYSTI_RS03330	241.904	3.50407	0.384656	9.10963	8.26636e-20	7.78824e-19
MYSTI_RS03335	161.731	5.09796	0.525447	9.70216	2.95195e-22	3.15082e-21
MYSTI_RS03340	3417.88	4.59421	0.415741	11.0506	2.17647e-28	3.00264e-27
MYSTI_RS03345	106.466	1.47688	0.5281	2.7966	0.00516438	0.0106383
MYSTI_RS03350	1163.93	-4.3483	0.306841	-14.1712	1.38174e-45	3.50271e-44
MYSTI_RS03355	67.5443	2.39339	0.67507	3.54539	0.000392033	0.000977913
MYSTI_RS03360	1165.51	5.46061	0.308848	17.6806	5.91898e-70	3.31136e-68
MYSTI_RS03365	1.14401	-3.29592	4.39222	-0.7504	0.453014	0.541933
MYSTI_RS03370	4.45992	-0.0381551	2.33676	-0.0163282	0.986973	0.991004
MYSTI_RS03375	490.06	-0.686917	0.36861	-1.86353	0.0623873	0.100955
MYSTI_RS03380	4.30797	0.10263	2.36408	0.0434125	0.965373	0.973776
MYSTI_RS03385	3.29805	-2.08292	2.49932	-0.833392	0.404624	0.495069
MYSTI_RS03390	1356.7	-0.785435	0.270812	-2.9003	0.00372805	0.00789814
MYSTI_RS03395	93.514	-0.887108	0.657844	-1.34851	0.177495	0.250538
MYSTI_RS03400	6153.75	8.55379	0.355851	24.0375	1.12677e-127	2.94851e-125
MYSTI_RS03405	95.9193	7.97069	1.14951	6.93401	4.0908e-12	2.29651e-11
MYSTI_RS03410	81.5481	6.73489	0.919369	7.32555	2.37919e-13	1.47328e-12
MYSTI_RS03415	387.751	8.1741	0.676084	12.0904	1.18755e-33	1.99863e-32
MYSTI_RS03420	436.738	7.5756	0.560776	13.5091	1.38164e-41	3.16605e-40
MYSTI_RS03425	689.545	7.90992	0.490213	16.1357	1.43214e-58	5.80876e-57
MYSTI_RS03430	310.42	7.3369	0.587876	12.4804	9.55454e-36	1.75751e-34
MYSTI_RS03435	474.85	3.07207	0.35206	8.72598	2.63883e-18	2.28943e-17
MYSTI_RS03440	760.803	3.8673	0.296304	13.0518	6.20452e-39	1.30054e-37
MYSTI_RS03445	5205.26	3.42125	0.263471	12.9853	1.48227e-38	3.05959e-37
MYSTI_RS03450	410.684	2.1152	0.357626	5.91457	3.32747e-09	1.49708e-08
MYSTI_RS03455	66.0558	0.462387	0.564194	0.819552	0.412472	0.50187
MYSTI_RS03460	87.2695	0.994207	0.61414	1.61886	0.105477	0.159901
MYSTI_RS03465	32.703	2.02325	0.780395	2.5926	0.00952524	0.0186466
MYSTI_RS03470	309.681	1.17792	0.353384	3.33325	0.000858368	0.00202063
MYSTI_RS03475	1788.01	3.82482	0.270472	14.1413	2.1134e-45	5.3242e-44
MYSTI_RS03480	691.016	2.16415	0.360891	5.99668	2.0139e-09	9.19864e-09
MYSTI_RS03485	2235.06	5.46828	0.301322	18.1477	1.33997e-73	8.29756e-72
MYSTI_RS03490	293.917	1.49369	0.341007	4.38023	1.18553e-05	3.67202e-05
MYSTI_RS03495	1669.51	2.11163	0.288252	7.32563	2.37779e-13	1.47328e-12
MYSTI_RS03505	15844	6.13423	0.247869	24.7479	3.26741e-135	1.26215e-132
MYSTI_RS03510	1284.51	3.64031	0.29676	12.2668	1.36466e-34	2.39613e-33
MYSTI_RS03515	1761.18	3.65309	0.291884	12.5155	6.13957e-36	1.13708e-34
MYSTI_RS03520	5504.97	3.74276	0.330419	11.3273	9.61041e-30	1.40721e-28
MYSTI_RS03525	11419.2	1.51979	0.247987	6.1285	8.87139e-10	4.15261e-09
MYSTI_RS03530	1985.9	1.34917	0.262694	5.1359	2.8079e-07	1.04533e-06
MYSTI_RS03535	3745.15	0.925312	0.248355	3.72576	0.00019473	0.000507925
MYSTI_RS03540	7590.52	6.14605	0.321378	19.124	1.59322e-81	1.26708e-79
MYSTI_RS03545	4618.35	1.04533	0.298106	3.50658	0.00045391	0.00112123
MYSTI_RS03550	443.769	0.972428	0.381236	2.55073	0.0107498	0.0207724
MYSTI_RS03555	444.37	1.71127	0.382393	4.47516	7.63547e-06	2.43117e-05
MYSTI_RS03560	389.852	0.978641	0.381974	2.56206	0.0104053	0.0201982
MYSTI_RS03565	71.4634	1.74945	0.545039	3.20977	0.00132843	0.00303812
MYSTI_RS03570	111.201	-0.368981	0.532888	-0.692417	0.488676	0.57635
MYSTI_RS03575	1147.23	0.385549	0.304625	1.26565	0.205638	0.284228
MYSTI_RS03580	1732.02	0.714237	0.360179	1.98301	0.0473668	0.0791126
MYSTI_RS03585	119.942	5.0043	0.608163	8.22854	1.89501e-16	1.46543e-15
MYSTI_RS03590	834.235	4.56367	0.395744	11.5319	9.11326e-31	1.39748e-29
MYSTI_RS03595	366.77	4.55881	0.401008	11.3684	6.00881e-30	8.91106e-29
MYSTI_RS03600	184.861	-2.45725	0.416447	-5.90052	3.62362e-09	1.62402e-08
MYSTI_RS03605	94.3279	3.12609	0.550532	5.67831	1.36035e-08	5.78667e-08
MYSTI_RS03610	1427.76	-0.855832	0.285319	-2.99956	0.00270369	0.0058721
MYSTI_RS03615	7917.2	1.48434	0.325668	4.55784	5.16829e-06	1.6851e-05
MYSTI_RS03620	1244.6	0.524272	0.272553	1.92356	0.0544103	0.0894741
MYSTI_RS03625	402.192	0.716078	0.343341	2.08562	0.0370132	0.0637882
MYSTI_RS03630	216.741	-0.889811	0.393207	-2.26296	0.0236383	0.0425552
MYSTI_RS03635	4345.09	2.44891	0.246598	9.93082	3.05742e-23	3.47851e-22
MYSTI_RS03645	1309.15	-1.34488	0.269828	-4.98419	6.22207e-07	2.24626e-06
MYSTI_RS03650	465.903	-1.15799	0.336336	-3.44296	0.000575389	0.00139957
MYSTI_RS03655	1257.9	-1.27529	0.329822	-3.86662	0.000110355	0.000297904
MYSTI_RS03660	214.599	-2.56883	0.505033	-5.08646	3.64814e-07	1.34395e-06
MYSTI_RS03665	130.089	0.248736	0.44333	0.561062	0.574755	0.658077
MYSTI_RS03670	97.2764	-2.65999	0.536695	-4.95623	7.18732e-07	2.56731e-06
MYSTI_RS03675	313.264	-0.69706	0.382299	-1.82334	0.0682524	0.109528
MYSTI_RS03680	11299.2	1.06629	0.315938	3.375	0.000738152	0.00175804
MYSTI_RS03685	90.8468	-0.875746	0.580314	-1.50909	0.131276	0.193973
MYSTI_RS03690	239.181	2.59298	0.37322	6.94759	3.71572e-12	2.09319e-11
MYSTI_RS03695	343.371	1.70184	0.356367	4.77554	1.7923e-06	6.14762e-06
MYSTI_RS03700	1472.74	-1.84157	0.319363	-5.76638	8.09925e-09	3.54184e-08
MYSTI_RS03705	151.004	-0.931582	0.427465	-2.17932	0.029308	0.0516615
MYSTI_RS03710	57.4428	-3.01066	0.698773	-4.3085	1.64369e-05	4.98452e-05
MYSTI_RS03715	81.8131	-1.8211	0.535854	-3.39849	0.000677577	0.0016257
MYSTI_RS03720	276.343	2.76035	0.459897	6.00211	1.94776e-09	8.90654e-09
MYSTI_RS03725	56.2454	-0.449667	0.621789	-0.723183	0.469568	0.557788
MYSTI_RS03730	298.754	2.13908	0.400384	5.34255	9.16456e-08	3.58279e-07
MYSTI_RS03735	325.229	-0.268716	0.329028	-0.816697	0.414102	0.503433
MYSTI_RS03740	305.997	-0.488423	0.434332	-1.12454	0.260785	0.347223
MYSTI_RS03745	75.8038	-0.157536	0.578178	-0.272469	0.785261	0.837438
MYSTI_RS03750	23.6728	3.10003	0.934638	3.31683	0.000910463	0.00213274
MYSTI_RS03755	1.75527	3.05955	4.00404	0.764116	0.444798	0.534311
MYSTI_RS03760	14.1625	3.05134	1.20593	2.53028	0.0113971	0.0219135
MYSTI_RS03765	116.028	4.61237	0.550179	8.3834	5.14216e-17	4.14232e-16
MYSTI_RS03770	187.477	0.39596	0.430241	0.920322	0.357404	0.44787
MYSTI_RS03775	49.9483	-1.02124	0.666522	-1.5322	0.125473	0.186383
MYSTI_RS03780	1140.83	1.37737	0.420716	3.27387	0.00106084	0.00246014
MYSTI_RS03785	54.5407	2.33407	0.711378	3.28106	0.00103419	0.00240176
MYSTI_RS03790	304.925	0.000147546	0.513184	0.000287511	0.999771	0.999771
MYSTI_RS03795	102.311	-0.704807	0.502365	-1.40298	0.160623	0.230208
MYSTI_RS03800	90.0085	-1.10396	0.644107	-1.71394	0.0865399	0.134331
MYSTI_RS03805	63.1365	-1.77792	0.596018	-2.98299	0.00285446	0.00617641
MYSTI_RS03810	288.117	-1.83376	0.432146	-4.24338	2.20181e-05	6.57623e-05
MYSTI_RS03815	193.253	-1.95609	0.404412	-4.83688	1.31891e-06	4.5781e-06
MYSTI_RS03820	157.761	-1.48216	0.554909	-2.67099	0.00756268	0.0150882
MYSTI_RS03825	164.4	-0.225686	0.539425	-0.418383	0.675667	0.747751
MYSTI_RS03830	564.874	-0.423412	0.338227	-1.25186	0.210622	0.290226
MYSTI_RS03835	337.187	-0.469974	0.371466	-1.26519	0.205804	0.284361
MYSTI_RS03840	1825.91	0.506624	0.275558	1.83854	0.0659833	0.106244
MYSTI_RS03845	676.021	-3.76036	0.394211	-9.53895	1.44287e-21	1.47971e-20
MYSTI_RS03850	430.4	-5.62159	0.541637	-10.3789	3.09367e-25	3.84906e-24
MYSTI_RS03855	46.0719	-3.12172	0.737246	-4.23429	2.2927e-05	6.83012e-05
MYSTI_RS03860	126.576	-0.908996	0.443324	-2.05041	0.0403244	0.0688221
MYSTI_RS03865	325.497	0.661919	0.409207	1.61757	0.105756	0.160264
MYSTI_RS03870	163.467	-1.72531	0.432273	-3.99126	6.57226e-05	0.000183399
MYSTI_RS03875	253.421	-0.385874	0.512734	-0.752582	0.451701	0.540602
MYSTI_RS03880	26.5324	7.1058	1.71316	4.14777	3.35731e-05	9.779e-05
MYSTI_RS03885	12.5758	2.0314	1.22307	1.6609	0.096734	0.14831
MYSTI_RS03890	4.73571	2.02204	1.88698	1.07158	0.28391	0.371876
MYSTI_RS03895	185.954	-1.19798	0.454714	-2.63459	0.00842398	0.0166307
MYSTI_RS03900	256.493	2.28933	0.367518	6.22916	4.68945e-10	2.24961e-09
MYSTI_RS03920	287.971	5.6221	0.458025	12.2747	1.23888e-34	2.17999e-33
MYSTI_RS03925	440.503	1.31072	0.387005	3.38683	0.000707062	0.00169194
MYSTI_RS03930	14.2647	0.589965	1.14591	0.514845	0.606661	0.686365
MYSTI_RS03935	414.605	-0.793555	0.445434	-1.78153	0.0748257	0.118622
MYSTI_RS03940	229.267	-1.1543	0.479468	-2.40745	0.0160643	0.029994
MYSTI_RS03945	3.9969	-5.10083	2.73852	-1.86262	0.0625157	0.101142
MYSTI_RS03950	7.15438	-4.43018	2.13204	-2.07791	0.037718	0.0648788
MYSTI_RS03955	103.901	-1.04905	0.48803	-2.14956	0.0315896	0.0552751
MYSTI_RS03960	262.702	-1.57981	0.371654	-4.25077	2.13035e-05	6.3769e-05
MYSTI_RS03965	131.048	-2.15165	0.464464	-4.63255	3.61188e-06	1.19982e-05
MYSTI_RS03970	713.531	-1.63501	0.287431	-5.68835	1.28272e-08	5.46607e-08
MYSTI_RS03975	123.008	0.404727	0.491217	0.823926	0.409981	0.500044
MYSTI_RS03980	380.972	5.53929	0.421944	13.128	2.27506e-39	4.78116e-38
MYSTI_RS03985	16.5945	3.07945	1.37667	2.23688	0.0252939	0.0451948
MYSTI_RS03990	346.085	2.86613	0.406961	7.04276	1.88464e-12	1.0812e-11
MYSTI_RS03995	0.898002	-0.863017	4.10835	-0.210064	0.833618	0.87538
MYSTI_RS04000	7.94587	-0.609725	1.95794	-0.311412	0.755488	0.812154
MYSTI_RS04005	17.6936	-0.0992438	0.980288	-0.101239	0.91936	0.940105
MYSTI_RS04010	39.5597	0.986791	0.706868	1.396	0.162713	0.232556
MYSTI_RS04015	5.28662	-1.65495	2.12446	-0.778997	0.435982	0.52512
MYSTI_RS04020	1170.57	1.50541	0.29421	5.11678	3.10794e-07	1.15332e-06
MYSTI_RS04025	172.54	0.144113	0.652809	0.220759	0.82528	0.869325
MYSTI_RS04030	5.32314	1.35099	2.33736	0.577999	0.563265	0.64738
MYSTI_RS04035	17.375	4.86938	1.32043	3.68773	0.000226263	0.000583994
MYSTI_RS04040	43.1968	5.19307	0.940595	5.52104	3.36994e-08	1.37441e-07
MYSTI_RS04045	63.4241	3.33215	0.64348	5.17834	2.23874e-07	8.43114e-07
MYSTI_RS04050	1176.03	-0.359936	0.266247	-1.35189	0.176411	0.249225
MYSTI_RS04055	10212.1	0.592018	0.284063	2.08411	0.0371504	0.064011
MYSTI_RS04060	432.869	4.83426	0.372642	12.973	1.74178e-38	3.58236e-37
MYSTI_RS04065	156.916	1.21011	0.431866	2.80204	0.00507802	0.0104763
MYSTI_RS04070	47.2476	0.721099	0.657805	1.09622	0.272983	0.360305
MYSTI_RS04075	12.5999	2.01736	1.26135	1.59936	0.10974	0.165713
MYSTI_RS04080	4.44601	5.98678	2.70601	2.2124	0.0269393	0.047934
MYSTI_RS04085	139.49	2.37399	0.461161	5.14785	2.63487e-07	9.84981e-07
MYSTI_RS04090	2889.76	4.76722	0.578446	8.24143	1.70169e-16	1.32223e-15
MYSTI_RS04095	69.5295	4.19686	0.799791	5.24745	1.54215e-07	5.91207e-07
MYSTI_RS04100	1347.52	-0.301265	0.263584	-1.14296	0.253057	0.33802
MYSTI_RS04105	46.5405	-0.49577	0.642336	-0.771824	0.440219	0.529359
MYSTI_RS04110	788.268	0.0564172	0.381406	0.147919	0.882407	0.912788
MYSTI_RS04115	685.422	0.604116	0.304162	1.98616	0.0470152	0.0785718
MYSTI_RS04120	1983.11	4.63856	0.301953	15.3619	2.94955e-53	9.80605e-52
MYSTI_RS04125	1966.91	2.60991	0.270721	9.64057	5.38871e-22	5.66233e-21
MYSTI_RS04130	571.727	0.691262	0.366819	1.88448	0.0595005	0.0967852
MYSTI_RS04135	119.707	-0.42933	0.472961	-0.907749	0.364011	0.454495
MYSTI_RS04140	265.776	-1.37168	0.367195	-3.73556	0.000187298	0.000490129
MYSTI_RS04145	51.9471	-3.67228	1.1192	-3.28116	0.00103382	0.00240158
MYSTI_RS04150	167.795	-1.10711	0.409757	-2.70187	0.00689514	0.0138312
MYSTI_RS04155	514.242	-1.86159	0.370768	-5.0209	5.14309e-07	1.87172e-06
MYSTI_RS04160	362.427	-0.628821	0.371522	-1.69255	0.0905404	0.139854
MYSTI_RS04165	287.091	-0.159348	0.365282	-0.436233	0.662668	0.73658
MYSTI_RS04170	96.6648	-1.41991	0.506209	-2.80499	0.00503188	0.0103864
MYSTI_RS04175	610.4	-2.35761	0.31718	-7.43303	1.06139e-13	6.71609e-13
MYSTI_RS04180	525.038	1.16577	0.630745	1.84824	0.0645681	0.104213
MYSTI_RS04185	29.0363	-0.482182	1.55738	-0.309612	0.756856	0.81332
MYSTI_RS04190	26.0944	-2.54492	1.1565	-2.20054	0.0277684	0.0492582
MYSTI_RS04195	27.9386	-1.09454	1.1196	-0.977616	0.328264	0.418297
MYSTI_RS04200	342.47	-1.16768	0.340384	-3.43047	0.000602527	0.00145945
MYSTI_RS04205	185.414	-1.46976	0.50051	-2.93652	0.00331917	0.00708928
MYSTI_RS04210	44.0708	2.29684	0.799206	2.87391	0.00405428	0.00853354
MYSTI_RS04215	24.995	0.941488	0.865263	1.08809	0.276553	0.36407
MYSTI_RS04220	228.958	-0.76187	0.398493	-1.91188	0.0558916	0.0914906
MYSTI_RS04225	528.775	-0.210571	0.377193	-0.558257	0.576669	0.659579
MYSTI_RS04230	2320.79	0.400772	0.25467	1.57369	0.115559	0.173402
MYSTI_RS04235	23.1995	4.86617	1.21902	3.99188	6.5552e-05	0.000182986
MYSTI_RS04240	328.797	1.32921	0.331165	4.01373	5.9767e-05	0.000167645
MYSTI_RS04245	822.593	-2.02509	0.321653	-6.29587	3.05674e-10	1.48927e-09
MYSTI_RS04250	1515.87	-3.04505	0.443168	-6.87109	6.37125e-12	3.50635e-11
MYSTI_RS04255	1426.7	1.75566	0.276339	6.35328	2.10769e-10	1.04127e-09
MYSTI_RS04260	6886.19	-1.31027	0.301349	-4.34801	1.37381e-05	4.21337e-05
MYSTI_RS04265	924.702	-1.222	0.291336	-4.19446	2.73521e-05	8.05959e-05
MYSTI_RS04270	298.372	-0.30046	0.362826	-0.828112	0.407607	0.497757
MYSTI_RS04275	243.957	0.303387	0.37164	0.816346	0.414302	0.503569
MYSTI_RS04280	52.8726	0.935048	0.759988	1.23035	0.218567	0.299446
MYSTI_RS04285	24.33	0.18573	0.915552	0.202861	0.839244	0.879807
MYSTI_RS04290	35.4125	5.19158	1.02455	5.06718	4.0376e-07	1.47936e-06
MYSTI_RS04295	3.90246	0.911319	2.11511	0.430861	0.666569	0.739903
MYSTI_RS04300	7.52967	1.01011	2.08785	0.483806	0.628524	0.707351
MYSTI_RS04305	238.048	-0.243182	0.735019	-0.330852	0.740756	0.799177
MYSTI_RS04325	5.83738	2.73454	1.72331	1.58679	0.11256	0.169435
MYSTI_RS04330	6.61802	2.58194	1.74587	1.47889	0.13917	0.203855
MYSTI_RS04335	71.0478	-1.08354	0.562228	-1.92723	0.0539514	0.0887736
MYSTI_RS04340	104.613	-0.528526	0.556525	-0.949691	0.342269	0.43234
MYSTI_RS04345	219.288	0.277332	0.629667	0.440443	0.659616	0.734289
MYSTI_RS04350	491.609	-0.612004	0.319189	-1.91737	0.0551904	0.0905003
MYSTI_RS04355	605.907	-0.275711	0.29657	-0.929665	0.352544	0.442905
MYSTI_RS04360	756.508	0.180909	0.289419	0.625078	0.53192	0.617566
MYSTI_RS04365	162.009	4.98301	0.719502	6.92563	4.34049e-12	2.43164e-11
MYSTI_RS04370	301.157	1.4216	0.364732	3.89766	9.71284e-05	0.000264309
MYSTI_RS04375	12.4886	-5.26627	1.89253	-2.78266	0.00539145	0.0110583
MYSTI_RS04380	18.4615	0.0863161	0.964344	0.0895076	0.928679	0.947364
MYSTI_RS04385	227.524	-1.52323	0.512803	-2.9704	0.00297411	0.00641308
MYSTI_RS04390	972.258	-4.40035	0.341537	-12.884	5.54199e-38	1.11832e-36
MYSTI_RS04400	2418.19	2.74627	0.50502	5.43794	5.38988e-08	2.15065e-07
MYSTI_RS04405	314.024	0.090653	0.36191	0.250485	0.802212	0.85155
MYSTI_RS04410	93.5086	-0.24464	0.532055	-0.459801	0.645659	0.721928
MYSTI_RS04415	166.474	-0.669019	0.398534	-1.6787	0.0932104	0.143613
MYSTI_RS04420	21.1623	1.37867	1.28584	1.07219	0.283636	0.371595
MYSTI_RS04425	1722.45	-2.46615	0.290818	-8.48006	2.25084e-17	1.84061e-16
MYSTI_RS04430	530.215	-1.58531	0.364708	-4.3468	1.38138e-05	4.23407e-05
MYSTI_RS04435	2273.82	2.27106	0.310552	7.31296	2.61314e-13	1.60955e-12
MYSTI_RS04440	2927.53	3.4251	0.25771	13.2905	2.62764e-40	5.76093e-39
MYSTI_RS04445	214.034	2.02761	0.439233	4.61624	3.90751e-06	1.29168e-05
MYSTI_RS04450	600.039	0.824618	0.294304	2.80192	0.00507989	0.0104775
MYSTI_RS04455	359.738	1.33207	0.341881	3.89629	9.76787e-05	0.000265539
MYSTI_RS04460	611.556	1.58674	0.360484	4.4017	1.07404e-05	3.35229e-05
MYSTI_RS04465	82.5351	0.164419	0.563918	0.291566	0.770619	0.825031
MYSTI_RS04470	1001.67	-0.970273	0.357481	-2.7142	0.00664368	0.0133664
MYSTI_RS04475	256.759	0.142137	0.395318	0.359551	0.719183	0.782879
MYSTI_RS04480	2999.9	-1.89648	0.253132	-7.49206	6.78002e-14	4.38243e-13
MYSTI_RS04485	118.656	-3.09739	0.892578	-3.47016	0.000520152	0.00127284
MYSTI_RS04490	679.643	-3.15319	0.30725	-10.2626	1.03844e-24	1.27248e-23
MYSTI_RS04495	148.507	3.00833	0.445602	6.75116	1.46663e-11	7.90518e-11
MYSTI_RS04500	371.254	0.0627484	0.520994	0.12044	0.904135	0.928515
MYSTI_RS04505	1260.75	0.72446	0.32526	2.22733	0.0259253	0.0462517
MYSTI_RS04510	1112.21	0.144822	0.365393	0.396344	0.691851	0.760783
MYSTI_RS04515	4484.8	2.91311	0.272595	10.6866	1.17606e-26	1.53133e-25
MYSTI_RS04520	4087.3	3.26153	0.293083	11.1283	9.13359e-29	1.27087e-27
MYSTI_RS04525	1576.73	2.36074	0.361593	6.52872	6.63322e-11	3.40963e-10
MYSTI_RS04530	2061.2	1.76002	0.359565	4.89486	9.83742e-07	3.4666e-06
MYSTI_RS04535	2230.83	2.20138	0.444548	4.95194	7.34761e-07	2.62225e-06
MYSTI_RS04540	1165.46	2.38434	0.504012	4.73071	2.23732e-06	7.6161e-06
MYSTI_RS04545	134.406	1.26619	0.657482	1.92582	0.0541263	0.0890432
MYSTI_RS04550	487.158	3.34361	0.637407	5.24565	1.5573e-07	5.96451e-07
MYSTI_RS04555	203.51	2.97089	0.582783	5.09776	3.43697e-07	1.26961e-06
MYSTI_RS04560	405.174	3.44306	0.468922	7.34251	2.0963e-13	1.30809e-12
MYSTI_RS04565	172.467	0.844542	0.392998	2.14898	0.0316364	0.0553449
MYSTI_RS04570	223.976	-1.8541	0.468925	-3.95394	7.68737e-05	0.00021247
MYSTI_RS04575	333.383	-1.44462	0.585066	-2.46917	0.0135428	0.0256561
MYSTI_RS04580	441.804	-0.451471	0.327863	-1.37701	0.168509	0.239688
MYSTI_RS04585	1075.77	-0.320905	0.322163	-0.996092	0.319205	0.409283
MYSTI_RS04590	48.9278	0.711613	0.647129	1.09965	0.271486	0.358621
MYSTI_RS04595	38.2664	0.704522	0.735267	0.958186	0.337969	0.428417
MYSTI_RS04600	574.287	2.82057	0.334465	8.43309	3.36659e-17	2.72281e-16
MYSTI_RS04605	679.32	2.08132	0.291757	7.13375	9.767e-13	5.73299e-12
MYSTI_RS04610	2752.22	3.02404	0.297221	10.1744	2.58045e-24	3.0874e-23
MYSTI_RS04615	74.3626	0.366498	0.603814	0.606971	0.54387	0.628787
MYSTI_RS04620	8267.72	1.48991	0.296496	5.02506	5.03271e-07	1.8332e-06
MYSTI_RS04625	68.2687	-1.43905	0.613361	-2.34617	0.0189673	0.0349768
MYSTI_RS04630	268.101	0.0579654	0.347252	0.166926	0.867428	0.901779
MYSTI_RS04635	398.846	0.383673	0.355588	1.07898	0.280595	0.368494
MYSTI_RS04640	106.418	-2.93291	0.58596	-5.00532	5.57705e-07	2.02421e-06
MYSTI_RS04645	53.8591	1.37992	0.633941	2.17674	0.0295003	0.0519779
MYSTI_RS04650	174.168	4.79281	0.491836	9.74474	1.94269e-22	2.09562e-21
MYSTI_RS04655	153.823	-0.970523	0.436984	-2.22096	0.0263539	0.0469542
MYSTI_RS04660	1620.34	-1.86579	0.290871	-6.41451	1.41278e-10	7.07439e-10
MYSTI_RS04665	3598.48	-2.47167	0.305746	-8.08406	6.26464e-16	4.67944e-15
MYSTI_RS04670	1369.87	-2.80044	0.276677	-10.1217	4.42682e-24	5.25773e-23
MYSTI_RS04675	1124.79	-2.3346	0.383143	-6.09331	1.10603e-09	5.15047e-09
MYSTI_RS04680	633.881	-1.73462	0.314847	-5.50941	3.60043e-08	1.464e-07
MYSTI_RS04685	1412.76	-1.2926	0.507665	-2.54617	0.0108911	0.0210004
MYSTI_RS04690	1176.31	-1.87206	0.396715	-4.7189	2.37128e-06	8.05181e-06
MYSTI_RS04695	9.12418	0.324653	1.35797	0.239073	0.811049	0.858293
MYSTI_RS04700	55.7842	2.11017	0.61371	3.43839	0.000585192	0.00142085
MYSTI_RS04705	48.8891	1.69129	0.653503	2.58804	0.00965249	0.0188768
MYSTI_RS04710	181.739	-2.25995	0.468203	-4.82686	1.38701e-06	4.8001e-06
MYSTI_RS04715	214.09	-1.98237	0.558261	-3.55097	0.000383815	0.000958296
MYSTI_RS04720	187.496	-2.33322	0.413773	-5.63888	1.71157e-08	7.19766e-08
MYSTI_RS04725	83.1001	0.498368	0.577351	0.863197	0.388029	0.478955
MYSTI_RS04730	535.89	4.67214	0.370749	12.6019	2.06101e-36	3.85229e-35
MYSTI_RS04735	85.1901	3.78438	0.750044	5.04555	4.5222e-07	1.65021e-06
MYSTI_RS04740	1445.69	3.23323	0.274268	11.7886	4.46984e-32	7.19431e-31
MYSTI_RS04745	3879.3	7.13425	0.341932	20.8645	1.12489e-96	1.28523e-94
MYSTI_RS04750	4910.82	7.81781	0.301755	25.9078	5.44522e-148	3.15512e-145
MYSTI_RS04755	2021.07	4.08222	0.323299	12.6268	1.50313e-36	2.85559e-35
MYSTI_RS04760	4532.35	4.1263	0.266124	15.5052	3.20035e-54	1.13368e-52
MYSTI_RS04765	972.71	4.18556	0.332018	12.6064	1.94659e-36	3.64761e-35
MYSTI_RS04770	215.183	1.36101	0.435057	3.12835	0.00175789	0.00394466
MYSTI_RS04775	1948.22	1.47671	0.391772	3.76931	0.000163699	0.000432126
MYSTI_RS04780	56.1011	0.0175533	0.631168	0.0278109	0.977813	0.983462
MYSTI_RS04785	1507.34	-1.6271	0.391674	-4.15422	3.26401e-05	9.53461e-05
MYSTI_RS04790	663.004	-1.80155	0.479979	-3.7534	0.000174453	0.000458872
MYSTI_RS04795	226.139	-0.554784	0.48534	-1.14308	0.253004	0.338005
MYSTI_RS04800	22.3508	-1.76236	1.15363	-1.52766	0.126597	0.187846
MYSTI_RS04805	130.306	-1.77444	0.468998	-3.78348	0.00015465	0.000409841
MYSTI_RS04810	755.595	0.186364	0.316749	0.588366	0.556287	0.64063
MYSTI_RS04815	542.05	-0.932532	0.313602	-2.97362	0.00294313	0.00635641
MYSTI_RS04820	204.877	-0.560501	0.472512	-1.18622	0.235537	0.31872
MYSTI_RS04825	490.879	-2.81267	0.360062	-7.81163	5.64543e-15	3.93772e-14
MYSTI_RS04830	91.5747	-1.75771	0.527117	-3.33458	0.000854299	0.00201302
MYSTI_RS04835	85.6252	-2.65416	0.615779	-4.31024	1.63078e-05	4.95093e-05
MYSTI_RS04840	806.553	-1.8955	0.342213	-5.53894	3.04316e-08	1.24614e-07
MYSTI_RS04845	145.488	0.118708	0.4405	0.269485	0.787557	0.839288
MYSTI_RS04850	66.0215	-0.25791	0.571059	-0.451634	0.651532	0.726992
MYSTI_RS04855	356.887	0.63206	0.325194	1.94364	0.0519393	0.0857585
MYSTI_RS04860	39.6577	0.924767	0.819604	1.12831	0.259189	0.345359
MYSTI_RS04865	73.4964	-0.126361	0.534471	-0.236423	0.813104	0.859849
MYSTI_RS04870	62.3472	2.20616	0.622055	3.54657	0.000390281	0.000973842
MYSTI_RS04875	372.536	2.64334	0.353361	7.48057	7.39996e-14	4.77933e-13
MYSTI_RS04880	4873.74	5.11327	0.276838	18.4703	3.58305e-76	2.38244e-74
MYSTI_RS04885	40.7249	0.724048	0.729007	0.993198	0.320614	0.410547
MYSTI_RS04890	6.71894	1.58084	1.7848	0.885722	0.375768	0.466589
MYSTI_RS04895	601.907	2.49284	0.297558	8.37765	5.39956e-17	4.32818e-16
MYSTI_RS04900	311.296	0.775321	0.351663	2.20472	0.0274735	0.0487883
MYSTI_RS04905	171.143	0.824135	0.458932	1.79577	0.0725318	0.115514
MYSTI_RS04910	128.722	0.38406	0.446802	0.859577	0.390023	0.48083
MYSTI_RS04915	338.077	0.9539	0.413372	2.3076	0.0210211	0.038294
MYSTI_RS04920	413.298	0.475858	0.403627	1.17896	0.238416	0.321802
MYSTI_RS04925	1527.16	2.64483	0.281937	9.38093	6.53943e-21	6.48507e-20
MYSTI_RS04930	2433.32	3.14441	0.434233	7.2413	4.44405e-13	2.6843e-12
MYSTI_RS04935	1014.41	3.16622	0.338962	9.34093	9.54892e-21	9.36136e-20
MYSTI_RS04940	1464.1	3.64778	0.367731	9.91969	3.41802e-23	3.87248e-22
MYSTI_RS04945	57.4789	0.00984368	0.60234	0.0163424	0.986961	0.991004
MYSTI_RS04950	179.807	2.10264	0.411551	5.10907	3.23754e-07	1.19922e-06
MYSTI_RS04955	557.342	4.03049	0.359599	11.2083	3.71368e-29	5.29444e-28
MYSTI_RS04960	296.1	5.81944	0.834023	6.97755	3.00367e-12	1.69678e-11
MYSTI_RS04965	14.5625	3.30333	1.47571	2.23847	0.0251902	0.0450293
MYSTI_RS04970	85.51	4.85622	0.787149	6.16937	6.85607e-10	3.24105e-09
MYSTI_RS04975	2041.63	1.12261	0.26337	4.26249	2.02161e-05	6.0626e-05
MYSTI_RS04980	1133.06	1.5491	0.271814	5.69911	1.20433e-08	5.14999e-08
MYSTI_RS04985	2176.02	1.79946	0.295554	6.08842	1.14028e-09	5.30388e-09
MYSTI_RS04990	422.46	-1.11745	0.312247	-3.57874	0.000345251	0.000867081
MYSTI_RS04995	63.6903	-0.792023	0.868212	-0.912245	0.36164	0.451882
MYSTI_RS05000	53.0742	-1.27332	0.641761	-1.98411	0.0472441	0.0789381
MYSTI_RS05005	816.582	-1.90215	0.320494	-5.93505	2.93763e-09	1.32536e-08
MYSTI_RS05010	1094.76	3.11184	0.274451	11.3384	8.46402e-30	1.24384e-28
MYSTI_RS05015	399.964	0.474341	0.340989	1.39107	0.164203	0.234262
MYSTI_RS05020	453.976	1.10265	0.364828	3.0224	0.00250781	0.00547601
MYSTI_RS05025	86.88	0.509665	0.525724	0.969454	0.332319	0.422534
MYSTI_RS05030	480.672	0.592152	0.332722	1.77972	0.0751217	0.119067
MYSTI_RS05035	14451.1	-0.112671	0.299751	-0.375884	0.707003	0.772835
MYSTI_RS05040	652.704	-1.7103	0.318548	-5.36904	7.91574e-08	3.11107e-07
MYSTI_RS05045	62.3584	1.75974	0.595145	2.95682	0.00310828	0.00667222
MYSTI_RS05050	290.892	1.13405	0.359378	3.15559	0.00160172	0.00361123
MYSTI_RS05055	530.265	2.08602	0.345911	6.03051	1.63443e-09	7.51191e-09
MYSTI_RS05060	673.39	-1.36729	0.349912	-3.90752	9.32491e-05	0.000254436
MYSTI_RS05065	525.113	0.17791	0.375061	0.474348	0.635252	0.713043
MYSTI_RS05070	219.71	-1.38798	0.394776	-3.51588	0.000438305	0.001085
MYSTI_RS05075	631.058	-2.28198	0.332031	-6.87279	6.29589e-12	3.46723e-11
MYSTI_RS05080	162.271	1.95086	0.438685	4.44707	8.70482e-06	2.74868e-05
MYSTI_RS05085	40.3575	1.12804	1.15288	0.97845	0.327852	0.417969
MYSTI_RS05090	20.1209	-0.432142	0.98558	-0.438465	0.661049	0.735386
MYSTI_RS05100	178.432	-2.51433	0.432563	-5.81262	6.15012e-09	2.72003e-08
MYSTI_RS05105	104.906	-2.82732	0.581977	-4.85813	1.18501e-06	4.13989e-06
MYSTI_RS05110	52.3654	-2.55934	0.667489	-3.83428	0.000125933	0.000338155
MYSTI_RS05115	29.575	-7.98815	1.68959	-4.72786	2.26901e-06	7.71426e-06
MYSTI_RS05120	45.4048	-1.04353	0.791269	-1.3188	0.187236	0.262415
MYSTI_RS05125	29.8647	-1.45809	1.47913	-0.985772	0.324245	0.414021
MYSTI_RS05130	39.1178	-0.368251	0.740544	-0.497271	0.618998	0.697889
MYSTI_RS05135	11.6494	-1.40872	1.73885	-0.810144	0.417857	0.507282
MYSTI_RS05140	44.2285	0.120076	0.81033	0.148182	0.882199	0.912689
MYSTI_RS05145	743.046	1.65259	0.402614	4.10466	4.04912e-05	0.000116477
MYSTI_RS05150	160.816	2.50104	0.47646	5.24922	1.52742e-07	5.86392e-07
MYSTI_RS05155	209.964	0.68166	0.409444	1.66484	0.0959445	0.147238
MYSTI_RS05160	104.355	0.499199	0.479596	1.04088	0.297934	0.387376
MYSTI_RS05165	298.83	1.38149	0.497928	2.77447	0.00552909	0.011312
MYSTI_RS05170	65.3107	1.89099	0.710377	2.66195	0.00776903	0.0154556
MYSTI_RS05180	390.347	0.176675	0.317183	0.557013	0.577519	0.660207
MYSTI_RS05185	106.931	0.411893	0.477346	0.862881	0.388203	0.479023
MYSTI_RS05190	41.1976	0.912736	0.674723	1.35276	0.176133	0.248918
MYSTI_RS05195	32.0236	-0.43683	0.759424	-0.575213	0.565147	0.648991
MYSTI_RS05200	173.437	-0.0518315	0.399148	-0.129855	0.896681	0.923432
MYSTI_RS05205	272.625	-0.887282	0.385186	-2.30351	0.02125	0.038659
MYSTI_RS05210	400.288	-1.26896	0.53161	-2.38702	0.0169858	0.0315699
MYSTI_RS05215	1125.48	1.34459	0.277918	4.83808	1.311e-06	4.55454e-06
MYSTI_RS05220	16.3689	0.91832	1.30086	0.705932	0.480231	0.56829
MYSTI_RS05225	135.408	0.843434	0.461326	1.82828	0.0675073	0.108485
MYSTI_RS05230	793.705	0.229019	0.416186	0.550282	0.582126	0.663791
MYSTI_RS05235	117.003	-0.916283	0.451032	-2.03152	0.0422018	0.0716344
MYSTI_RS05240	566.433	0.0333136	0.339237	0.0982014	0.921772	0.941622
MYSTI_RS05245	109.529	-0.406074	0.495483	-0.819552	0.412472	0.50187
MYSTI_RS05250	649.097	-0.182061	0.364683	-0.499231	0.617616	0.696816
MYSTI_RS05255	59.5609	-2.07893	0.623823	-3.33257	0.000860481	0.00202443
MYSTI_RS05260	26.1216	-1.20167	0.847395	-1.41808	0.156167	0.224974
MYSTI_RS05265	9.49617	1.99355	1.33161	1.4971	0.134368	0.197892
MYSTI_RS05270	54.2991	4.95078	1.06299	4.65743	3.20186e-06	1.06975e-05
MYSTI_RS05275	692.901	0.341047	0.311108	1.09623	0.272976	0.360305
MYSTI_RS05280	774.719	0.689883	0.319377	2.16009	0.030766	0.0539852
MYSTI_RS05285	595.685	0.735885	0.303606	2.42382	0.0153583	0.0287794
MYSTI_RS05290	638.406	-1.20067	0.328774	-3.65196	0.000260244	0.000666803
MYSTI_RS05295	23.3944	-1.34611	1.5205	-0.885307	0.375991	0.466795
MYSTI_RS05300	115.955	2.16381	0.501525	4.31447	1.59984e-05	4.86611e-05
MYSTI_RS05305	307.014	-1.48844	0.387649	-3.83967	0.000123199	0.000331033
MYSTI_RS05310	1040.37	-0.0573462	0.404465	-0.141783	0.887252	0.916864
MYSTI_RS05315	7399.09	8.21913	0.285561	28.7824	3.55799e-182	4.8104e-179
MYSTI_RS05320	686.325	1.9063	0.345429	5.51864	3.41626e-08	1.3912e-07
MYSTI_RS05325	3078.44	-1.10411	0.250868	-4.40115	1.07678e-05	3.35955e-05
MYSTI_RS05330	106.416	-2.55695	0.695242	-3.67778	0.000235269	0.000605874
MYSTI_RS05335	286.851	-2.02838	0.56949	-3.56174	0.000368405	0.000921524
MYSTI_RS05340	1349.18	-0.300488	0.268518	-1.11906	0.263115	0.349442
MYSTI_RS05345	324.385	-0.459479	0.356609	-1.28847	0.197584	0.274687
MYSTI_RS05350	162.8	-0.589289	0.458403	-1.28553	0.198608	0.27597
MYSTI_RS05355	97.2265	-0.626356	0.568213	-1.10233	0.27032	0.357372
MYSTI_RS05360	198.878	-2.50628	0.410602	-6.10392	1.03499e-09	4.82795e-09
MYSTI_RS05365	60.4766	-1.82285	0.68421	-2.66417	0.0077178	0.0153599
MYSTI_RS05370	60.6839	-2.60055	0.920166	-2.82617	0.00471078	0.00979089
MYSTI_RS05375	643.091	-0.222191	0.370935	-0.599003	0.549171	0.633785
MYSTI_RS05380	15.5518	-2.14581	1.55933	-1.37611	0.168787	0.24
MYSTI_RS05385	38.6628	-4.04184	0.915086	-4.4169	1.00127e-05	3.13603e-05
MYSTI_RS05390	137.015	-2.81629	0.665335	-4.23289	2.30702e-05	6.87026e-05
MYSTI_RS05395	195.345	-0.867122	0.488422	-1.77535	0.0758393	0.120017
MYSTI_RS05400	195.736	-1.35248	0.384621	-3.5164	0.000437436	0.00108318
MYSTI_RS05405	175.575	-1.29135	0.433462	-2.97915	0.00289052	0.00624778
MYSTI_RS05410	44.3534	-1.23191	0.872632	-1.41172	0.158034	0.227299
MYSTI_RS05415	129.172	-1.5085	0.472428	-3.19307	0.00140767	0.00320669
MYSTI_RS05425	255.086	-2.67959	0.476693	-5.62121	1.89625e-08	7.94545e-08
MYSTI_RS05430	560.372	2.02954	0.301923	6.72203	1.79206e-11	9.60183e-11
MYSTI_RS05435	192.741	2.37743	0.419469	5.66773	1.44704e-08	6.13613e-08
MYSTI_RS05440	76.1912	2.67663	0.556619	4.80873	1.51895e-06	5.2366e-06
MYSTI_RS05445	137.005	-0.690596	0.556817	-1.24026	0.214881	0.295242
MYSTI_RS05450	3623.99	0.766225	0.263184	2.91136	0.00359857	0.00764577
MYSTI_RS05455	480.922	1.85927	0.322751	5.76071	8.37612e-09	3.65307e-08
MYSTI_RS05460	818.704	-0.135496	0.40063	-0.338207	0.735207	0.794459
MYSTI_RS05465	570.809	1.22272	0.355671	3.43779	0.000586482	0.00142356
MYSTI_RS05470	40.4531	1.0353	0.713147	1.45174	0.146575	0.212955
MYSTI_RS05475	1485.73	0.896126	0.268346	3.33944	0.000839477	0.00198364
MYSTI_RS05480	297.197	-2.07917	0.441183	-4.71272	2.44426e-06	8.2927e-06
MYSTI_RS05485	252.236	-1.7136	0.380488	-4.50369	6.67844e-06	2.13963e-05
MYSTI_RS05490	96.9088	-0.459895	0.510572	-0.900745	0.367724	0.458426
MYSTI_RS05495	291.09	0.345695	0.504576	0.685119	0.493269	0.580838
MYSTI_RS05500	3411.69	0.232058	0.256892	0.903331	0.36635	0.457081
MYSTI_RS05505	100.422	-2.10051	0.499274	-4.20712	2.58647e-05	7.65468e-05
MYSTI_RS05510	789.872	-0.826749	0.29921	-2.7631	0.00572549	0.0116755
MYSTI_RS05515	10056.9	2.71999	0.272447	9.98353	1.79941e-23	2.07341e-22
MYSTI_RS05520	46.8216	-0.80215	0.694173	-1.15555	0.247866	0.3324
MYSTI_RS05525	676.978	0.0485586	0.442689	0.10969	0.912655	0.935134
MYSTI_RS05530	354.862	0.0924711	0.484352	0.190917	0.848591	0.886741
MYSTI_RS05535	60.054	-1.18463	0.604795	-1.95873	0.0501441	0.0831344
MYSTI_RS05540	6125.9	2.67508	0.288416	9.27507	1.77504e-20	1.71011e-19
MYSTI_RS05545	8364.52	1.66894	0.270817	6.16262	7.15515e-10	3.37457e-09
MYSTI_RS05550	2928.59	-1.18948	0.268743	-4.42609	9.59574e-06	3.01358e-05
MYSTI_RS05555	2122.28	-1.68622	0.30856	-5.4648	4.63432e-08	1.86291e-07
MYSTI_RS05560	1072.54	-2.89292	0.446031	-6.48592	8.8193e-11	4.47418e-10
MYSTI_RS05565	423.59	-1.41486	0.32657	-4.33248	1.47438e-05	4.50647e-05
MYSTI_RS05570	263.884	-1.21266	0.389636	-3.1123	0.00185635	0.00413588
MYSTI_RS05575	293.126	-0.562426	0.344777	-1.63127	0.102832	0.156441
MYSTI_RS05580	349.36	-0.0559314	0.324689	-0.172261	0.863232	0.898337
MYSTI_RS05585	130.588	0.0933521	0.439826	0.212248	0.831914	0.873929
MYSTI_RS05590	882.772	-2.44781	0.295382	-8.28694	1.16203e-16	9.10765e-16
MYSTI_RS05595	2783.83	-3.56544	0.276916	-12.8755	6.18025e-38	1.23483e-36
MYSTI_RS05600	2380.63	-3.61723	0.297994	-12.1386	6.59477e-34	1.12388e-32
MYSTI_RS05605	303.253	-4.30532	0.537358	-8.01203	1.12834e-15	8.28337e-15
MYSTI_RS05610	527.69	-4.90542	0.564435	-8.69084	3.59772e-18	3.10476e-17
MYSTI_RS05615	2609.41	-3.80479	0.458336	-8.30131	1.02969e-16	8.08603e-16
MYSTI_RS05620	1000.66	-3.54819	0.607963	-5.83619	5.3407e-09	2.37261e-08
MYSTI_RS05625	1408.73	-0.347876	0.278698	-1.24822	0.211952	0.291564
MYSTI_RS05630	2715.38	-0.852087	0.2502	-3.40563	0.00066012	0.00158946
MYSTI_RS05635	173.038	-2.13219	0.740992	-2.87748	0.00400862	0.00845061
MYSTI_RS05640	1147.28	2.083	0.288708	7.21492	5.39675e-13	3.22612e-12
MYSTI_RS05645	33.1284	1.26624	0.766392	1.65221	0.098491	0.150693
MYSTI_RS05650	212.763	-0.915416	0.402451	-2.2746	0.0229299	0.0413993
MYSTI_RS05655	5133.79	-0.163179	0.258001	-0.632476	0.527076	0.612995
MYSTI_RS05660	9575.43	0.934431	0.249072	3.75166	0.00017567	0.000461775
MYSTI_RS05665	19625.2	0.86448	0.282751	3.05739	0.00223275	0.00491774
MYSTI_RS05670	4715.22	-1.24553	0.325729	-3.82384	0.000131388	0.000351989
MYSTI_RS05675	1750.18	1.38321	0.267838	5.16435	2.41275e-07	9.06121e-07
MYSTI_RS05680	1332.13	0.342754	0.281165	1.21905	0.222825	0.304251
MYSTI_RS05685	97.2362	-2.16788	0.554413	-3.91023	9.22084e-05	0.00025185
MYSTI_RS05690	977.285	5.93851	0.463834	12.8031	1.57553e-37	3.10965e-36
MYSTI_RS05695	48.9229	1.0632	0.90706	1.17214	0.241142	0.324833
MYSTI_RS05700	1211.1	3.51345	0.340688	10.3128	6.16797e-25	7.62722e-24
MYSTI_RS05705	2655.47	-1.40905	0.442003	-3.18788	0.00143318	0.00326021
MYSTI_RS05710	92.4281	-0.934529	0.62711	-1.49022	0.136167	0.200034
MYSTI_RS05715	696.231	3.44637	0.320001	10.7699	4.7767e-27	6.29036e-26
MYSTI_RS05720	697.304	-0.486116	0.331844	-1.46489	0.14295	0.2086
MYSTI_RS05725	1535.5	0.556556	0.25889	2.14978	0.0315728	0.0552575
MYSTI_RS05730	474.719	0.484241	0.318482	1.52047	0.128394	0.19013
MYSTI_RS05735	12.8244	-2.02495	1.21535	-1.66614	0.0956863	0.146898
MYSTI_RS05740	1088.12	1.01534	0.532454	1.90691	0.0565328	0.0924398
MYSTI_RS05745	197.933	-0.108157	0.379165	-0.28525	0.775453	0.829125
MYSTI_RS05750	840.632	-0.443452	0.31752	-1.39661	0.16253	0.232448
MYSTI_RS05760	1061.35	-2.38834	0.293453	-8.13875	3.99374e-16	3.0165e-15
MYSTI_RS05765	1992.54	-3.51849	0.359517	-9.78671	1.28411e-22	1.40387e-21
MYSTI_RS05770	310.784	0.533227	0.356506	1.4957	0.134732	0.19832
MYSTI_RS05775	4917.93	-1.37996	0.377852	-3.65211	0.000260097	0.000666637
MYSTI_RS05780	1025.43	5.37655	0.345673	15.5538	1.49877e-54	5.40356e-53
MYSTI_RS05785	54.3815	2.15853	0.703014	3.07039	0.0021378	0.00472144
MYSTI_RS05790	725.227	0.0680594	0.28561	0.238295	0.811653	0.858762
MYSTI_RS05795	822.809	3.84731	0.551123	6.98085	2.93396e-12	1.65856e-11
MYSTI_RS05800	968.282	-0.67026	0.340731	-1.96712	0.049169	0.0816999
MYSTI_RS05805	165.196	4.08347	0.51788	7.88498	3.14587e-15	2.23853e-14
MYSTI_RS05810	750.486	4.77305	0.581588	8.20693	2.26925e-16	1.73498e-15
MYSTI_RS05815	294.258	0.559321	0.469038	1.19248	0.233071	0.315691
MYSTI_RS05820	269.154	-0.785472	0.362318	-2.16791	0.0301656	0.0530234
MYSTI_RS05825	213.694	-0.297537	0.380708	-0.781535	0.434488	0.523632
MYSTI_RS05835	854.432	1.35855	0.280902	4.83637	1.32231e-06	4.58794e-06
MYSTI_RS05840	16.7056	-0.480645	1.02112	-0.470702	0.637853	0.715567
MYSTI_RS05845	336.528	0.197233	0.396869	0.496972	0.619209	0.69803
MYSTI_RS05850	225.188	3.9133	0.477865	8.18913	2.63114e-16	2.00223e-15
MYSTI_RS05855	6041.07	5.75158	0.268949	21.3854	1.8285e-101	2.28197e-99
MYSTI_RS05860	159.669	1.51471	0.471191	3.21465	0.00130602	0.00299025
MYSTI_RS05865	812.242	1.65971	0.294061	5.64411	1.6604e-08	7.0006e-08
MYSTI_RS05870	60.602	-0.981468	0.989142	-0.992242	0.32108	0.410889
MYSTI_RS05875	718.635	-2.65734	0.358962	-7.40284	1.33304e-13	8.40222e-13
MYSTI_RS05880	238.907	3.95113	0.46494	8.49814	1.92655e-17	1.585e-16
MYSTI_RS05885	1989.72	-5.92389	0.372778	-15.8912	7.29093e-57	2.82986e-55
MYSTI_RS05890	19.4879	0.476782	1.18809	0.4013	0.688199	0.758309
MYSTI_RS05895	2860.36	2.29989	0.254393	9.04072	1.55644e-19	1.45125e-18
MYSTI_RS05900	2428.35	0.711549	0.258332	2.7544	0.00588003	0.0119679
MYSTI_RS05905	303.794	0.323461	0.383258	0.843978	0.398682	0.489423
MYSTI_RS05910	305.412	-0.694997	0.416546	-1.66848	0.0952214	0.146267
MYSTI_RS05915	237.046	0.34692	0.362963	0.955799	0.339174	0.429628
MYSTI_RS05920	386.136	-0.418472	0.316867	-1.32065	0.186617	0.261667
MYSTI_RS05925	756.72	-0.347933	0.300976	-1.15601	0.247675	0.332353
MYSTI_RS05930	1123.82	0.989381	0.26994	3.66519	0.000247156	0.000635679
MYSTI_RS05935	497.435	1.18715	0.319084	3.7205	0.00019883	0.000517787
MYSTI_RS05940	21.0131	2.00348	0.98139	2.04148	0.0412036	0.0700867
MYSTI_RS05945	1697.69	2.9445	0.277401	10.6146	2.54878e-26	3.27148e-25
MYSTI_RS05950	5661.32	4.11137	0.323013	12.7282	4.12302e-37	7.96332e-36
MYSTI_RS05955	1560.57	3.25328	0.323212	10.0654	7.85291e-24	9.23229e-23
MYSTI_RS05960	42.1459	3.33848	0.768486	4.34423	1.39765e-05	4.28163e-05
MYSTI_RS05965	1539.52	-0.0308254	0.276166	-0.111619	0.911126	0.934112
MYSTI_RS05970	93.3174	1.88599	0.521203	3.61854	0.000296274	0.000752465
MYSTI_RS05975	1285.2	1.79279	0.323346	5.54449	2.94817e-08	1.20908e-07
MYSTI_RS05980	494.022	1.92082	0.307311	6.25042	4.09357e-10	1.97426e-09
MYSTI_RS05985	590.439	0.914724	0.306407	2.98532	0.00283281	0.00613578
MYSTI_RS05990	680.455	1.09698	0.291899	3.75808	0.000171222	0.000450521
MYSTI_RS05995	1067.35	1.3964	0.268587	5.19908	2.00277e-07	7.56995e-07
MYSTI_RS06000	364.292	0.491169	0.329228	1.49188	0.13573	0.199537
MYSTI_RS06005	310.238	5.75219	0.586954	9.80006	1.12521e-22	1.23347e-21
MYSTI_RS06010	147.165	-1.37151	0.603633	-2.2721	0.0230808	0.0416532
MYSTI_RS06015	167.707	0.940448	0.489173	1.92252	0.0545398	0.0896145
MYSTI_RS06030	30.3486	-1.35783	0.932266	-1.45648	0.145259	0.211362
MYSTI_RS06035	684.283	1.4876	0.294618	5.04926	4.43525e-07	1.62024e-06
MYSTI_RS06040	1081.7	0.287362	0.530986	0.541186	0.588379	0.669679
MYSTI_RS06045	1277.48	-2.49478	0.268723	-9.28387	1.63433e-20	1.57829e-19
MYSTI_RS06050	2955.84	0.309638	0.327741	0.944766	0.344778	0.434629
MYSTI_RS06055	476.282	0.420133	0.344404	1.21989	0.222508	0.303921
MYSTI_RS06060	2487.34	-1.58131	0.30747	-5.14297	2.70422e-07	1.00951e-06
MYSTI_RS06065	459.708	0.581533	0.32735	1.77649	0.0756525	0.119768
MYSTI_RS06070	557.397	-0.330342	0.451851	-0.731086	0.464727	0.553171
MYSTI_RS06075	965.375	-0.0125908	0.28801	-0.0437166	0.96513	0.973652
MYSTI_RS06080	566.626	-0.793695	0.337919	-2.34877	0.0188355	0.0347654
MYSTI_RS06085	597.705	0.449345	0.293386	1.53158	0.125626	0.186541
MYSTI_RS06090	224.7	0.831154	0.392802	2.11596	0.0343479	0.0596639
MYSTI_RS06095	888.897	1.02239	0.311073	3.28666	0.00101382	0.00235919
MYSTI_RS06100	1510.1	-0.506855	0.27784	-1.82427	0.0681116	0.109345
MYSTI_RS06105	511.72	1.36522	0.310505	4.39676	1.09881e-05	3.42434e-05
MYSTI_RS06110	96.7467	0.135838	0.477122	0.284703	0.775872	0.829342
MYSTI_RS06115	83.9238	0.384043	0.508904	0.754647	0.450461	0.539561
MYSTI_RS06120	243.84	-3.18828	0.469378	-6.79257	1.10155e-11	5.96911e-11
MYSTI_RS06125	1182.25	-2.5436	0.286684	-8.87248	7.15359e-19	6.45494e-18
MYSTI_RS06130	716.972	-2.84504	0.345917	-8.22463	1.95795e-16	1.50978e-15
MYSTI_RS06135	811.815	-2.40127	0.290037	-8.2792	1.24004e-16	9.68162e-16
MYSTI_RS06140	303.731	-1.94158	0.367781	-5.27919	1.29758e-07	5.01476e-07
MYSTI_RS06145	58.139	-0.250915	0.630687	-0.397844	0.690745	0.759985
MYSTI_RS06150	40.7567	-1.77538	0.87557	-2.02768	0.0425929	0.0721972
MYSTI_RS06160	109.941	-0.415302	0.501417	-0.828258	0.407525	0.497757
MYSTI_RS06165	185.231	-1.39185	0.599697	-2.32091	0.0202915	0.0371232
MYSTI_RS06170	13.8115	-0.356905	1.75358	-0.203529	0.838721	0.879486
MYSTI_RS06175	2031.3	-3.28515	0.499095	-6.58222	4.63486e-11	2.40704e-10
MYSTI_RS06180	35.0078	-2.27274	0.834067	-2.72489	0.00643229	0.0129733
MYSTI_RS06185	121.877	-1.60681	0.504842	-3.1828	0.00145859	0.00331339
MYSTI_RS06190	81.9795	-1.439	0.691159	-2.08201	0.0373414	0.0643128
MYSTI_RS06195	1936.21	2.01425	0.283874	7.09559	1.28801e-12	7.50059e-12
MYSTI_RS06200	1087.35	3.41315	0.300446	11.3603	6.59524e-30	9.72738e-29
MYSTI_RS06205	2852.82	-0.898422	0.249153	-3.60591	0.00031106	0.000787798
MYSTI_RS06210	311.554	1.56157	0.387875	4.02596	5.67428e-05	0.000159881
MYSTI_RS06215	128.679	-0.425429	0.570089	-0.746249	0.455517	0.544205
MYSTI_RS06220	764.307	1.77081	0.405443	4.3676	1.25621e-05	3.88098e-05
MYSTI_RS06225	1397.23	-4.83608	0.3902	-12.3938	2.82179e-35	5.08674e-34
MYSTI_RS06230	1027.07	-2.44393	0.497501	-4.91242	8.99599e-07	3.18531e-06
MYSTI_RS06235	66.2056	-2.17282	0.612924	-3.54502	0.00039259	0.000979001
MYSTI_RS06240	1077.71	-2.29495	0.297451	-7.7154	1.20607e-14	8.22845e-14
MYSTI_RS06245	311.487	0.283438	0.40223	0.704668	0.481017	0.568972
MYSTI_RS06250	396.543	-0.538296	0.382114	-1.40873	0.158914	0.22812
MYSTI_RS06255	403.402	0.0306593	0.376329	0.0814695	0.935069	0.951471
MYSTI_RS06260	608.66	-0.99362	0.39353	-2.52489	0.0115734	0.0222366
MYSTI_RS06265	248.834	0.654867	0.366645	1.78611	0.0740818	0.117626
MYSTI_RS06270	136.382	0.279863	0.446213	0.627197	0.53053	0.616305
MYSTI_RS06275	3997.1	3.35967	0.262841	12.7821	2.06308e-37	4.04244e-36
MYSTI_RS06280	436.992	-1.28789	0.441163	-2.91931	0.00350802	0.00747297
MYSTI_RS06285	141.379	-1.95013	0.522557	-3.7319	0.000190041	0.000496654
MYSTI_RS06290	2721.07	7.02055	0.521154	13.4711	2.31241e-41	5.22515e-40
MYSTI_RS06295	2468.15	8.45318	0.449741	18.7957	8.19515e-79	5.73095e-77
MYSTI_RS06300	98.4094	0.5439	0.655164	0.830173	0.406441	0.496976
MYSTI_RS06305	4523.31	-1.39286	0.249816	-5.57555	2.46743e-08	1.02174e-07
MYSTI_RS06310	23.5858	2.29321	0.933468	2.45665	0.0140238	0.0264869
MYSTI_RS06315	8.17028	-1.72312	1.44419	-1.19314	0.232815	0.315517
MYSTI_RS06320	143.241	0.605612	0.467159	1.29637	0.194847	0.271534
MYSTI_RS06325	1333.8	1.00772	0.298569	3.37518	0.000737664	0.00175739
MYSTI_RS06330	2884.89	0.826757	0.249372	3.31535	0.000915278	0.00214259
MYSTI_RS06335	1315.5	-2.04634	0.40809	-5.01443	5.31914e-07	1.93233e-06
MYSTI_RS06340	788.55	-1.5232	0.282274	-5.39618	6.80756e-08	2.68725e-07
MYSTI_RS06345	431.367	4.09194	0.355543	11.509	1.18867e-30	1.81591e-29
MYSTI_RS06350	96.5189	2.75432	0.584225	4.71448	2.42329e-06	8.22501e-06
MYSTI_RS06355	409.624	0.206353	0.376516	0.54806	0.583651	0.665249
MYSTI_RS06360	1232.25	-1.42183	0.308989	-4.60158	4.19308e-06	1.37989e-05
MYSTI_RS06365	291.842	-0.337313	0.351575	-0.959434	0.33734	0.427846
MYSTI_RS06370	68.0852	-2.07777	0.852692	-2.43672	0.0148213	0.0278634
MYSTI_RS06375	92.9431	-6.59972	1.00077	-6.59463	4.26321e-11	2.21971e-10
MYSTI_RS06380	43.6181	-2.82792	0.744054	-3.80069	0.000144291	0.000383893
MYSTI_RS06385	2244.27	-0.561352	0.289303	-1.94036	0.0523361	0.0863434
MYSTI_RS06390	1378.53	-1.157	0.281555	-4.10933	3.96808e-05	0.000114267
MYSTI_RS06395	23580.7	-2.44541	0.35327	-6.92223	4.44603e-12	2.48732e-11
MYSTI_RS06400	420.524	3.7533	0.348244	10.7778	4.38345e-27	5.78187e-26
MYSTI_RS06410	132.709	0.0967571	0.491341	0.196925	0.843886	0.883338
MYSTI_RS06415	24.6906	-0.445904	0.853296	-0.522566	0.601276	0.680842
MYSTI_RS06420	318.999	-1.5068	0.375449	-4.01332	5.98695e-05	0.000167875
MYSTI_RS06425	5.2187	0.612435	1.75902	0.348169	0.727714	0.788989
MYSTI_RS06430	45.3789	0.464634	0.670443	0.693026	0.488293	0.576067
MYSTI_RS06435	45.1885	-2.2352	0.695091	-3.2157	0.00130128	0.00298024
MYSTI_RS06440	1585.31	4.29532	0.28057	15.3092	6.6338e-53	2.16118e-51
MYSTI_RS06445	315.497	0.0470277	0.349398	0.134597	0.892931	0.920505
MYSTI_RS06450	4.72155	0.580329	2.32151	0.249979	0.802603	0.851631
MYSTI_RS06455	600.64	0.45248	0.39444	1.14715	0.251321	0.336034
MYSTI_RS06460	4599.05	2.55927	0.245807	10.4117	2.19222e-25	2.74011e-24
MYSTI_RS06465	247.081	2.0102	0.377702	5.32219	1.02525e-07	3.99463e-07
MYSTI_RS06470	413.8	2.56556	0.352261	7.28313	3.26166e-13	1.99579e-12
MYSTI_RS06475	284.433	-1.32492	0.388891	-3.40691	0.000657022	0.00158294
MYSTI_RS06480	185.191	3.38424	0.465031	7.27745	3.4019e-13	2.07647e-12
MYSTI_RS06485	234.797	-0.60155	0.405012	-1.48526	0.137474	0.201698
MYSTI_RS06490	301.891	-1.24776	0.401189	-3.11015	0.00186994	0.00416502
MYSTI_RS06495	976.476	-0.453792	0.32502	-1.3962	0.162655	0.232556
MYSTI_RS06500	64.4152	1.17599	0.566898	2.07444	0.0380387	0.0654027
MYSTI_RS06505	484.188	1.58947	0.390832	4.06687	4.7648e-05	0.000135812
MYSTI_RS06510	427.864	0.766616	0.340067	2.25431	0.0241766	0.0433703
MYSTI_RS06515	188.939	-0.854788	0.499362	-1.71176	0.086941	0.134876
MYSTI_RS06520	910.241	-0.980687	0.316393	-3.09958	0.00193793	0.00430934
MYSTI_RS06525	19.149	-1.86147	1.16764	-1.59421	0.110889	0.167168
MYSTI_RS06530	0.762674	-2.71095	4.83881	-0.560251	0.575308	0.658516
MYSTI_RS06535	4.53323	-5.28288	2.63473	-2.0051	0.0449528	0.0755452
MYSTI_RS06540	21.0147	-0.820986	0.936376	-0.87677	0.380612	0.471449
MYSTI_RS06545	95.9651	-1.65405	0.529674	-3.12277	0.00179159	0.00400699
MYSTI_RS06555	264.207	0.766965	0.372388	2.05959	0.0394381	0.0674941
MYSTI_RS06560	5017.47	4.51876	0.261302	17.2932	5.28896e-67	2.6815e-65
MYSTI_RS06565	471.811	3.19136	0.345698	9.23165	2.66506e-20	2.54641e-19
MYSTI_RS06570	553.065	-8.44615	0.749393	-11.2707	1.83201e-29	2.65379e-28
MYSTI_RS06575	337.142	-7.72976	0.790655	-9.77641	1.42166e-22	1.54384e-21
MYSTI_RS06580	232.395	-10.9622	1.52083	-7.20801	5.67753e-13	3.38399e-12
MYSTI_RS06585	337.98	-11.5026	1.51482	-7.59335	3.11731e-14	2.05926e-13
MYSTI_RS06590	265.561	-8.70973	1.14311	-7.61934	2.54977e-14	1.69956e-13
MYSTI_RS06595	268.034	-6.90644	0.727006	-9.49983	2.10231e-21	2.13174e-20
MYSTI_RS06600	1888.18	-1.91907	0.543826	-3.52883	0.0004174	0.00103673
MYSTI_RS06605	82.0176	-1.46114	0.550584	-2.6538	0.00795913	0.0157898
MYSTI_RS06610	1961.73	-1.65159	0.280834	-5.881	4.07787e-09	1.82057e-08
MYSTI_RS06615	953.295	-1.31902	0.291496	-4.52502	6.03905e-06	1.94942e-05
MYSTI_RS06620	173.814	-0.657999	0.394974	-1.66593	0.0957272	0.146933
MYSTI_RS06625	3260.14	-1.5674	0.258376	-6.06634	1.30855e-09	6.05186e-09
MYSTI_RS06630	969.784	-2.49641	0.287604	-8.68003	3.95662e-18	3.38924e-17
MYSTI_RS06635	221.772	-2.4098	0.396147	-6.0831	1.17881e-09	5.47995e-09
MYSTI_RS06640	582.438	-1.44626	0.313661	-4.61089	4.00952e-06	1.32216e-05
MYSTI_RS06645	191.408	-1.58385	0.456103	-3.47257	0.000515496	0.00126297
MYSTI_RS06650	266.638	0.619137	0.350777	1.76505	0.0775559	0.1224
MYSTI_RS06655	988.605	-0.562754	0.275149	-2.04527	0.0408282	0.0695795
MYSTI_RS06660	1388.97	0.333795	0.29577	1.12856	0.259082	0.345272
MYSTI_RS06665	825.523	-0.0343367	0.278434	-0.123321	0.901853	0.926613
MYSTI_RS06670	427.899	-0.642627	0.321087	-2.00141	0.0453483	0.0761469
MYSTI_RS06675	1639.83	-0.478971	0.290366	-1.64954	0.0990362	0.15141
MYSTI_RS06680	2768.99	-1.0587	0.299998	-3.52902	0.000417095	0.0010366
MYSTI_RS06685	172.042	-1.22661	0.475027	-2.5822	0.00981721	0.0191712
MYSTI_RS06690	107.262	-0.505711	0.463551	-1.09095	0.275295	0.362826
MYSTI_RS06695	109.057	0.0492035	0.477968	0.102943	0.918008	0.939433
MYSTI_RS06700	1980.52	-1.17289	0.300945	-3.89736	9.72483e-05	0.000264547
MYSTI_RS06705	97.9682	-1.32576	0.627887	-2.11146	0.0347324	0.0602286
MYSTI_RS06710	2115.68	2.95684	0.309417	9.55615	1.22215e-21	1.25973e-20
MYSTI_RS06715	32.9719	1.56906	0.793803	1.97663	0.0480831	0.0802077
MYSTI_RS06720	225.564	-0.64298	0.372199	-1.72751	0.0840755	0.131183
MYSTI_RS06725	804.363	-2.04136	0.314006	-6.50103	7.97696e-11	4.06975e-10
MYSTI_RS06730	718.999	5.49146	1.95133	2.81422	0.00488962	0.0101159
MYSTI_RS06735	97.0699	0.619906	0.524015	1.18299	0.236811	0.319856
MYSTI_RS06740	146.089	-0.148971	0.43142	-0.345303	0.729867	0.790795
MYSTI_RS06745	426.918	-1.01744	0.322837	-3.15157	0.00162394	0.00365875
MYSTI_RS06750	2431.36	2.32215	0.273974	8.47579	2.33487e-17	1.9074e-16
MYSTI_RS06755	132.081	-0.734075	0.529097	-1.38741	0.165316	0.235643
MYSTI_RS06760	183.508	1.21489	0.40242	3.01897	0.00253637	0.00553687
MYSTI_RS06765	464.457	0.279582	0.324516	0.861537	0.388942	0.479644
MYSTI_RS06770	343.674	1.24159	0.381262	3.25652	0.00112786	0.00260809
MYSTI_RS06775	293.49	-0.915436	0.352592	-2.59631	0.00942322	0.0184685
MYSTI_RS06780	530.684	-2.4977	0.320969	-7.78175	7.15297e-15	4.96789e-14
MYSTI_RS06785	375.309	-1.42975	0.324815	-4.40173	1.07389e-05	3.35229e-05
MYSTI_RS06790	115.339	-1.29972	0.563003	-2.30854	0.0209689	0.0382075
MYSTI_RS06795	107.448	-2.10823	0.535563	-3.93647	8.26879e-05	0.000227455
MYSTI_RS06800	68.0062	-2.51265	0.619813	-4.05389	5.0373e-05	0.000143176
MYSTI_RS06805	134.873	-0.865676	0.431482	-2.00628	0.044826	0.0753634
MYSTI_RS06810	256.654	-2.25154	0.47113	-4.77902	1.76155e-06	6.04727e-06
MYSTI_RS06815	785.109	-0.543931	0.287293	-1.8933	0.0583186	0.0950799
MYSTI_RS06820	74.6	-1.01108	0.595459	-1.69799	0.0895103	0.138412
MYSTI_RS06825	1355.97	-0.790803	0.275631	-2.86906	0.00411693	0.0086542
MYSTI_RS06830	137.387	-1.00814	0.440554	-2.28836	0.0221167	0.0401096
MYSTI_RS06835	555.49	-0.597568	0.297357	-2.00959	0.0444741	0.0748804
MYSTI_RS06840	1918.9	1.03689	0.296016	3.50281	0.000460385	0.00113584
MYSTI_RS06845	183.771	-0.0315815	0.384522	-0.0821318	0.934542	0.951471
MYSTI_RS06850	6049.37	1.72642	0.260351	6.63112	3.33159e-11	1.74698e-10
MYSTI_RS06855	1244.48	-1.16043	0.415501	-2.79285	0.00522462	0.0107487
MYSTI_RS06860	185.495	-1.81142	0.415138	-4.36343	1.28041e-05	3.9493e-05
MYSTI_RS06865	1958.97	-0.643218	0.276398	-2.32715	0.0199575	0.03657
MYSTI_RS06870	170.307	3.98629	0.519044	7.68006	1.59019e-14	1.06962e-13
MYSTI_RS06875	16887.9	0.189755	0.24578	0.772054	0.440083	0.529274
MYSTI_RS06880	405.24	-1.01889	0.457021	-2.22942	0.0257863	0.0460137
MYSTI_RS06885	316.171	-0.829192	0.578902	-1.43235	0.152043	0.219813
MYSTI_RS06890	213.453	-1.67026	0.751812	-2.22165	0.0263071	0.0468812
MYSTI_RS06895	212.628	-2.2804	0.558377	-4.08398	4.42717e-05	0.000126589
MYSTI_RS06900	2391.65	-1.03006	0.467701	-2.20238	0.0276384	0.0490704
MYSTI_RS06905	139.497	0.531431	0.517929	1.02607	0.304859	0.394295
MYSTI_RS06910	414.502	2.55114	0.44159	5.77716	7.59701e-09	3.33299e-08
MYSTI_RS06915	669.662	2.15241	0.33919	6.34575	2.21349e-10	1.09154e-09
MYSTI_RS06920	721.709	1.78577	0.299251	5.96748	2.40943e-09	1.09192e-08
MYSTI_RS06925	229.095	1.83578	0.371492	4.94163	7.74735e-07	2.75885e-06
MYSTI_RS06930	81.8172	0.912866	0.556743	1.63965	0.101077	0.154124
MYSTI_RS06935	164.719	1.61575	0.416244	3.88175	0.000103708	0.000280614
MYSTI_RS06940	1786.04	5.46185	0.297137	18.3816	1.84591e-75	1.20758e-73
MYSTI_RS06945	464.529	1.54349	0.318058	4.85286	1.21695e-06	4.24415e-06
MYSTI_RS06950	76214.6	2.24205	0.439652	5.0996	3.40371e-07	1.2579e-06
MYSTI_RS06955	378.532	1.98466	0.329427	6.02459	1.69535e-09	7.78745e-09
MYSTI_RS06960	258.213	1.49304	0.401815	3.71575	0.0002026	0.000526493
MYSTI_RS06965	1596.18	-0.663646	0.295122	-2.24871	0.0245306	0.0439568
MYSTI_RS06970	6038.47	1.11883	0.273957	4.08399	4.42698e-05	0.000126589
MYSTI_RS06975	12315.3	1.64596	0.27383	6.01087	1.8453e-09	8.44281e-09
MYSTI_RS06980	480.01	-0.188109	0.306846	-0.613041	0.53985	0.625073
MYSTI_RS06985	4902.74	-0.332513	0.264053	-1.25927	0.207934	0.286913
MYSTI_RS06990	6992.41	-1.76451	0.276428	-6.38326	1.73354e-10	8.622e-10
MYSTI_RS06995	135.899	-0.413099	0.434352	-0.951069	0.341569	0.431658
MYSTI_RS07000	3058.24	0.0639835	0.255848	0.250084	0.802522	0.851631
MYSTI_RS07005	358.049	-0.648459	0.359591	-1.80332	0.0713376	0.113866
MYSTI_RS07010	945.985	0.344785	0.279292	1.2345	0.217018	0.297625
MYSTI_RS07015	1923.79	-1.55744	0.319202	-4.87918	1.06527e-06	3.73927e-06
MYSTI_RS07020	2224.42	2.9327	0.297531	9.85677	6.4076e-23	7.10999e-22
MYSTI_RS07025	122.202	4.06912	0.57555	7.06996	1.54976e-12	8.97974e-12
MYSTI_RS07030	44.7717	4.21548	0.800104	5.26867	1.37418e-07	5.29564e-07
MYSTI_RS07035	2532.59	1.72519	0.252384	6.83556	8.16879e-12	4.46531e-11
MYSTI_RS07040	546.993	1.62304	0.309266	5.24805	1.53714e-07	5.89843e-07
MYSTI_RS07045	323.828	-0.0433532	0.345314	-0.125547	0.90009	0.925768
MYSTI_RS07050	480.48	-0.959785	0.319028	-3.00846	0.00262572	0.00571653
MYSTI_RS07055	711.657	-0.419928	0.299456	-1.4023	0.160825	0.230334
MYSTI_RS07060	922.527	0.509158	0.290889	1.75035	0.0800571	0.125826
MYSTI_RS07065	34.4596	2.26018	0.786293	2.87448	0.00404699	0.00852041
MYSTI_RS07070	619.448	-0.334207	0.300895	-1.11071	0.266694	0.35327
MYSTI_RS07075	10.932	1.37014	1.35774	1.00913	0.312912	0.40272
MYSTI_RS07080	1.70888	-3.87511	3.74899	-1.03364	0.301303	0.390693
MYSTI_RS07085	250.964	-1.39971	0.37109	-3.77189	0.000162017	0.000427827
MYSTI_RS07090	1431.31	-0.908361	0.29774	-3.05085	0.00228193	0.0050111
MYSTI_RS07095	592.926	0.265687	0.350493	0.758038	0.448428	0.537716
MYSTI_RS07100	247.114	3.5692	0.422816	8.4415	3.1329e-17	2.54141e-16
MYSTI_RS07105	2797.11	2.04019	0.322245	6.33117	2.43312e-10	1.19766e-09
MYSTI_RS07110	991.2	-0.142154	0.272795	-0.521103	0.602295	0.681805
MYSTI_RS07115	673.335	-2.17032	0.326724	-6.64267	3.08055e-11	1.62059e-10
MYSTI_RS07120	71.4955	-1.56594	0.557067	-2.81104	0.0049381	0.0102032
MYSTI_RS07125	1415.76	-1.24067	0.421156	-2.94588	0.00322041	0.00689651
MYSTI_RS07130	651.604	2.40715	0.389416	6.18143	6.35237e-10	3.01347e-09
MYSTI_RS07135	134.739	2.60458	0.480666	5.41868	6.0041e-08	2.38517e-07
MYSTI_RS07140	4812.04	0.0543315	0.262167	0.20724	0.835822	0.877014
MYSTI_RS07145	270.404	-1.04232	0.524266	-1.98815	0.046795	0.0782522
MYSTI_RS07150	134.092	0.689096	0.530893	1.29799	0.194289	0.27085
MYSTI_RS07165	773.197	-0.988669	0.292109	-3.38458	0.000712867	0.00170325
MYSTI_RS07170	5163.32	-0.743151	0.290372	-2.5593	0.0104883	0.0203397
MYSTI_RS07175	1734.66	0.0974776	0.279032	0.349343	0.726832	0.788349
MYSTI_RS07180	853.241	1.48445	0.303215	4.8957	9.79571e-07	3.4534e-06
MYSTI_RS07185	523.667	-2.33212	0.319866	-7.29093	3.07829e-13	1.89032e-12
MYSTI_RS07195	17.0194	-7.19084	1.8449	-3.8977	9.71126e-05	0.000264309
MYSTI_RS07200	1066.37	-0.821065	0.383988	-2.13826	0.0324958	0.0567504
MYSTI_RS07205	53.2305	-0.740405	0.637819	-1.16084	0.245708	0.329997
MYSTI_RS07215	729.643	-1.86071	0.332652	-5.59357	2.22453e-08	9.2683e-08
MYSTI_RS07220	327.24	-1.02943	0.540729	-1.90379	0.0569378	0.0929895
MYSTI_RS07225	384.564	-3.97109	0.496162	-8.00361	1.20821e-15	8.85366e-15
MYSTI_RS07230	432.571	1.28265	0.364619	3.51778	0.000435179	0.00107791
MYSTI_RS07235	7676.72	-0.107374	0.242519	-0.442744	0.657951	0.732843
MYSTI_RS07240	136.006	1.24308	0.450726	2.75795	0.00581643	0.011855
MYSTI_RS07245	207.103	-0.574449	0.388031	-1.48042	0.138761	0.203366
MYSTI_RS07250	676.105	0.0597796	0.285686	0.209249	0.834254	0.875821
MYSTI_RS07255	435.777	-0.439814	0.311121	-1.41364	0.157467	0.226565
MYSTI_RS07260	231.185	-2.40955	0.533577	-4.51584	6.30675e-06	2.02615e-05
MYSTI_RS07265	257.308	1.25379	0.363241	3.45168	0.000557107	0.00135754
MYSTI_RS07270	23.2767	0.571967	0.882648	0.648012	0.516977	0.604108
MYSTI_RS07275	2537.21	2.17368	0.28185	7.7122	1.23669e-14	8.43029e-14
MYSTI_RS07280	46.0708	1.15248	0.820353	1.40486	0.160063	0.229526
MYSTI_RS07285	236.159	2.71362	0.374821	7.23977	4.49462e-13	2.71081e-12
MYSTI_RS07290	722.705	0.409055	0.308651	1.3253	0.185072	0.259786
MYSTI_RS07295	1401.76	-3.10638	0.317614	-9.78035	1.3673e-22	1.4908e-21
MYSTI_RS07300	13550.5	-3.00513	0.267194	-11.247	2.39538e-29	3.45754e-28
MYSTI_RS07305	11705	-3.1685	0.269687	-11.7488	7.16114e-32	1.14353e-30
MYSTI_RS07310	11891.9	-2.91957	0.278075	-10.4992	8.70996e-26	1.10399e-24
MYSTI_RS07315	50741.8	-1.77565	0.273445	-6.49362	8.37993e-11	4.26729e-10
MYSTI_RS07320	10202	-0.267926	0.276061	-0.970531	0.331782	0.421984
MYSTI_RS07325	1353.42	-0.936008	0.306558	-3.05328	0.00226353	0.00497388
MYSTI_RS07330	5210.17	-0.0142657	0.268763	-0.0530792	0.957669	0.969138
MYSTI_RS07335	1141.47	1.00627	0.319383	3.15066	0.00162905	0.00366875
MYSTI_RS07340	1970.39	0.950841	0.348457	2.72872	0.00635803	0.0128331
MYSTI_RS07345	191.287	0.360019	0.452233	0.796093	0.425978	0.514982
MYSTI_RS07350	132.853	-0.624364	0.458912	-1.36053	0.173662	0.246034
MYSTI_RS07355	415.328	-1.79746	0.517703	-3.47199	0.000516617	0.00126534
MYSTI_RS07360	2960.41	-3.44208	0.255423	-13.476	2.16535e-41	4.92027e-40
MYSTI_RS07365	2619.45	-1.21494	0.2642	-4.59857	4.25395e-06	1.39935e-05
MYSTI_RS07370	211.139	-3.2621	0.42553	-7.66598	1.77469e-14	1.1888e-13
MYSTI_RS07375	372.829	-1.78148	0.382831	-4.65343	3.26452e-06	1.08799e-05
MYSTI_RS07380	805.008	-0.371858	0.350893	-1.05975	0.289259	0.378036
MYSTI_RS07385	71.9756	0.784398	0.557534	1.40691	0.159455	0.228736
MYSTI_RS07390	383.797	-1.0231	0.507312	-2.01671	0.0437257	0.0738738
MYSTI_RS07395	8509.55	10.0521	0.348125	28.8751	2.45065e-183	3.97593e-180
MYSTI_RS07400	1191.7	6.24057	0.413583	15.0891	1.91146e-51	6.08071e-50
MYSTI_RS07405	10247.3	-1.24033	0.548609	-2.26086	0.0237677	0.0427597
MYSTI_RS07410	1140.93	-0.999393	0.469117	-2.13037	0.0331411	0.057716
MYSTI_RS07415	807.273	-0.733576	0.530831	-1.38194	0.166991	0.237737
MYSTI_RS07420	464.233	-0.116719	0.537588	-0.217116	0.828118	0.871361
MYSTI_RS07425	1123.77	1.40607	0.272502	5.15984	2.47163e-07	9.26949e-07
MYSTI_RS07430	111.949	0.278152	0.711146	0.391132	0.6957	0.763876
MYSTI_RS07435	3058.73	-0.20936	0.387111	-0.540826	0.588628	0.669698
MYSTI_RS07440	5094.46	0.835144	0.496185	1.68313	0.0923496	0.142395
MYSTI_RS07445	1204.98	-0.838631	0.392788	-2.13507	0.0327549	0.0571537
MYSTI_RS07450	485.774	-0.438382	0.32503	-1.34874	0.17742	0.250498
MYSTI_RS07455	328.693	-2.14314	0.422148	-5.07675	3.83939e-07	1.40992e-06
MYSTI_RS07460	8.75368	-0.804135	1.89881	-0.423493	0.671935	0.744331
MYSTI_RS07465	2826.69	-2.70435	0.271705	-9.95325	2.44068e-23	2.7925e-22
MYSTI_RS07470	580.656	-1.68542	0.299218	-5.63275	1.77355e-08	7.44671e-08
MYSTI_RS07475	17.9207	0.262173	1.14181	0.229612	0.818393	0.863978
MYSTI_RS07480	83.1485	-1.25094	0.72834	-1.71752	0.0858842	0.133415
MYSTI_RS07485	8.46872	-1.8005	1.88551	-0.954917	0.33962	0.429657
MYSTI_RS07490	0.381337	-1.71089	4.89227	-0.349714	0.726554	0.788258
MYSTI_RS07495	0.197804	-0.748974	4.99096	-0.150066	0.880712	0.911733
MYSTI_RS07500	0	NA	NA	NA	NA	NA
MYSTI_RS07505	0	NA	NA	NA	NA	NA
MYSTI_RS07510	0.183533	-0.694433	4.99475	-0.139033	0.889424	0.917568
MYSTI_RS07515	1.68471	-2.11406	3.38864	-0.623867	0.532715	0.618312
MYSTI_RS07520	5.41007	-5.53687	2.51535	-2.20123	0.0277195	0.0491821
MYSTI_RS07525	31.5315	-1.36672	1.25978	-1.08489	0.27797	0.365638
MYSTI_RS07530	3.48672	-0.249227	2.49662	-0.099826	0.920482	0.940917
MYSTI_RS07535	6.77321	0.632336	1.49502	0.422962	0.672323	0.74466
MYSTI_RS07540	458.431	0.000161488	0.324223	0.000498078	0.999603	0.999726
MYSTI_RS07545	0	NA	NA	NA	NA	NA
MYSTI_RS07550	1.12974	-3.27853	4.43029	-0.740025	0.459285	0.547658
MYSTI_RS07555	0	NA	NA	NA	NA	NA
MYSTI_RS07560	722.545	-0.774427	0.334741	-2.31351	0.0206945	0.0377753
MYSTI_RS07565	4086.7	-0.834166	0.397254	-2.09983	0.0357438	0.0618634
MYSTI_RS07570	1.4004	-0.259676	3.43119	-0.0756811	0.939673	0.955097
MYSTI_RS07575	9.20118	-0.724493	1.45248	-0.498798	0.617922	0.696967
MYSTI_RS07585	771.15	0.0162554	0.347699	0.0467515	0.962711	0.972058
MYSTI_RS07590	272.708	-1.6867	0.373865	-4.51152	6.43641e-06	2.06454e-05
MYSTI_RS07595	0.776945	-2.73646	4.83787	-0.565633	0.571644	0.655431
MYSTI_RS07600	2.88293	-1.81992	2.67338	-0.680757	0.496025	0.583407
MYSTI_RS07605	9.80342	0.0762208	1.89938	0.0401292	0.96799	0.975809
MYSTI_RS07610	150.639	-1.81436	0.601754	-3.01512	0.00256876	0.00560307
MYSTI_RS07615	264.592	-1.12425	0.538724	-2.08687	0.0368997	0.0636738
MYSTI_RS07620	10.2501	-3.29895	1.68424	-1.95872	0.0501451	0.0831344
MYSTI_RS07625	633.673	-1.98894	0.305454	-6.51143	7.4439e-11	3.81218e-10
MYSTI_RS07630	0	NA	NA	NA	NA	NA
MYSTI_RS07635	0.197804	-0.748974	4.99096	-0.150066	0.880712	0.911733
MYSTI_RS07640	0.197804	-0.748974	4.99096	-0.150066	0.880712	0.911733
MYSTI_RS07645	0.960478	-3.04321	4.72268	-0.644383	0.519327	0.606156
MYSTI_RS07650	1.12974	-3.27853	4.43029	-0.740025	0.459285	0.547658
MYSTI_RS07655	1.31327	-3.49589	4.18614	-0.83511	0.403655	0.494332
MYSTI_RS07660	94.7053	-0.570745	0.642562	-0.888233	0.374415	0.465408
MYSTI_RS07665	11.2348	-4.07114	1.69259	-2.40527	0.0161604	0.0301503
MYSTI_RS07670	16.4572	-2.24493	1.52953	-1.46772	0.142181	0.20759
MYSTI_RS07675	148.604	-1.24672	0.453655	-2.74817	0.00599288	0.0121749
MYSTI_RS07690	100.601	1.38461	0.505158	2.74094	0.00612635	0.0123994
MYSTI_RS07695	66.0577	-1.55274	0.58457	-2.65622	0.0079023	0.0156962
MYSTI_RS07700	18.0457	-0.362796	1.06204	-0.341604	0.732649	0.793026
MYSTI_RS07705	7.90954	0.825867	1.41307	0.584448	0.558919	0.643022
MYSTI_RS07710	0	NA	NA	NA	NA	NA
MYSTI_RS07715	95.7269	-1.66932	0.782898	-2.13224	0.0329874	0.05751
MYSTI_RS07720	0.314348	2.17219	4.99696	0.434702	0.663779	0.737613
MYSTI_RS07725	217.997	-1.96121	0.475275	-4.12648	3.68362e-05	0.000106834
MYSTI_RS07730	1207.25	0.984728	0.352732	2.79172	0.00524289	0.0107835
MYSTI_RS07735	81.0607	-1.24459	0.542049	-2.29608	0.0216711	0.0393632
MYSTI_RS07740	17.9418	-0.126807	1.07688	-0.117754	0.906263	0.930229
MYSTI_RS07745	8.80329	-0.206655	1.93889	-0.106584	0.915119	0.937067
MYSTI_RS07750	21.7649	2.95721	0.990182	2.98653	0.0028216	0.00611346
MYSTI_RS07755	3.5807	0.154345	2.508	0.0615412	0.950928	0.964362
MYSTI_RS07760	23.2956	-1.97366	1.12474	-1.75477	0.0792985	0.12481
MYSTI_RS07765	1073.01	1.17232	0.292968	4.00153	6.29332e-05	0.0001761
MYSTI_RS07770	212.308	-2.72593	0.410206	-6.64528	3.02642e-11	1.59314e-10
MYSTI_RS07775	0	NA	NA	NA	NA	NA
MYSTI_RS07780	0.183533	-0.694433	4.99475	-0.139033	0.889424	0.917568
MYSTI_RS07785	35.0996	-1.42868	0.757172	-1.88686	0.059179	0.0963009
MYSTI_RS07790	13.7619	-0.654508	1.72513	-0.379397	0.704393	0.770605
MYSTI_RS07795	5.06027	-1.57174	2.16245	-0.726831	0.467329	0.555861
MYSTI_RS07800	52.2105	3.3355	0.745636	4.47336	7.69992e-06	2.44852e-05
MYSTI_RS07805	79.6222	-1.20637	0.530457	-2.2742	0.0229538	0.0414333
MYSTI_RS07810	23.2163	-0.0397742	1.08903	-0.0365224	0.970866	0.977857
MYSTI_RS07815	391.966	1.27556	0.3226	3.95402	7.68502e-05	0.00021247
MYSTI_RS07820	17.1533	1.10491	1.06894	1.03365	0.301301	0.390693
MYSTI_RS07825	48.1614	0.613264	0.629429	0.974317	0.329899	0.419899
MYSTI_RS07835	13.2477	1.01835	1.11422	0.913959	0.360738	0.451034
MYSTI_RS07850	0.550598	-2.24448	4.85929	-0.461895	0.644157	0.720745
MYSTI_RS07855	3.08733	0.06065	2.18797	0.0277198	0.977886	0.983462
MYSTI_RS07860	1.72315	-3.88666	3.73959	-1.03933	0.298653	0.388062
MYSTI_RS07865	19.8568	1.24072	0.958562	1.29435	0.195543	0.272271
MYSTI_RS07875	110.528	-3.37022	2.53336	-1.33034	0.183407	0.257806
MYSTI_RS07880	770.64	-4.09262	0.384176	-10.653	1.68856e-26	2.18463e-25
MYSTI_RS07885	25.1426	2.17756	0.876583	2.48415	0.0129861	0.0246706
MYSTI_RS07890	27.613	1.22221	0.880133	1.38866	0.164936	0.235146
MYSTI_RS07895	111.631	0.362502	0.509967	0.710833	0.477188	0.565184
MYSTI_RS07900	137.896	1.56074	0.459342	3.39777	0.000679386	0.00162908
MYSTI_RS07905	19.8403	1.25728	1.15298	1.09046	0.27551	0.362948
MYSTI_RS07910	5.60035	-2.97896	2.09224	-1.42382	0.154499	0.222808
MYSTI_RS07915	13.7912	-2.65584	1.56385	-1.69827	0.0894564	0.138355
MYSTI_RS07920	684.676	-3.87309	0.356393	-10.8675	1.64711e-27	2.20485e-26
MYSTI_RS07925	58.7231	-4.12559	1.05163	-3.92305	8.74349e-05	0.0002397
MYSTI_RS07930	156.338	-4.90508	0.703242	-6.97495	3.05985e-12	1.72611e-11
MYSTI_RS07935	111.717	0.783484	0.474056	1.65273	0.0983868	0.150616
MYSTI_RS07940	2396.44	0.557976	0.325225	1.71566	0.0862246	0.133918
MYSTI_RS07945	18.8535	-0.375652	1.04205	-0.360493	0.718478	0.782742
MYSTI_RS07950	464.947	0.297763	0.326066	0.913199	0.361138	0.451462
MYSTI_RS07955	546.017	-0.730604	0.561124	-1.30204	0.192904	0.269242
MYSTI_RS07960	11.2484	2.46827	1.31966	1.87038	0.0614312	0.0996061
MYSTI_RS07965	83.6585	-0.287796	0.508069	-0.56645	0.571088	0.655071
MYSTI_RS07970	15.2832	2.24895	1.15035	1.95502	0.0505812	0.0837889
MYSTI_RS07975	25.9875	1.43711	0.846857	1.69699	0.0896984	0.138676
MYSTI_RS07980	175.065	2.1682	0.556812	3.89395	9.86247e-05	0.000267842
MYSTI_RS07990	103.411	-0.230311	0.578704	-0.397977	0.690647	0.759985
MYSTI_RS07995	10.5151	-0.458981	1.24131	-0.369756	0.711564	0.776461
MYSTI_RS08000	33.5004	-1.19892	0.884626	-1.35528	0.175328	0.248083
MYSTI_RS08005	34.2587	-1.30936	0.897569	-1.45878	0.144625	0.210514
MYSTI_RS08010	92.0066	-0.628911	0.51464	-1.22204	0.221692	0.302959
MYSTI_RS08015	40.3281	1.22026	0.741545	1.64557	0.0998528	0.1524
MYSTI_RS08020	1.89241	-4.02247	3.60819	-1.11482	0.264928	0.351297
MYSTI_RS08025	140.108	-2.39238	0.582429	-4.10759	3.99817e-05	0.000115088
MYSTI_RS08030	49.0122	2.75948	0.683202	4.03905	5.36692e-05	0.000151801
MYSTI_RS08035	29.6191	3.45031	0.989992	3.48519	0.000491781	0.00120889
MYSTI_RS08040	7773.68	7.31105	0.270924	26.9856	2.18334e-160	1.77113e-157
MYSTI_RS08045	224.24	8.18585	0.877323	9.33049	1.05381e-20	1.0287e-19
MYSTI_RS08050	2131.22	7.67195	0.38948	19.698	2.24522e-86	2.04643e-84
MYSTI_RS08055	8404.37	7.8571	0.305654	25.7059	1.00493e-145	5.09497e-143
MYSTI_RS08060	255.693	4.39376	0.437381	10.0456	9.60668e-24	1.1229e-22
MYSTI_RS08065	37.6191	4.21376	0.947352	4.44793	8.67002e-06	2.73875e-05
MYSTI_RS08070	1.63213	-2.04856	3.32015	-0.61701	0.537228	0.622482
MYSTI_RS08075	24.94	-2.94817	1.12962	-2.60988	0.00905727	0.0178029
MYSTI_RS08080	163.051	-2.79249	0.444497	-6.28235	3.33488e-10	1.62088e-09
MYSTI_RS08085	68.8237	0.672603	0.698652	0.962714	0.335691	0.426044
MYSTI_RS08090	1027.88	-0.0111375	0.281455	-0.0395711	0.968435	0.976015
MYSTI_RS08095	830.205	0.00974453	0.303066	0.0321532	0.97435	0.980666
MYSTI_RS08100	489.376	0.826254	0.305228	2.707	0.00678933	0.0136426
MYSTI_RS08105	966.981	0.86509	0.318187	2.71881	0.00655169	0.0132002
MYSTI_RS08110	188.052	0.468849	0.418749	1.11964	0.262866	0.349283
MYSTI_RS08115	45.8905	-1.10473	0.660794	-1.67182	0.0945607	0.145307
MYSTI_RS08120	422.979	-1.23877	0.339989	-3.64356	0.000268892	0.000686791
MYSTI_RS08125	97.7519	-0.382644	0.480031	-0.797123	0.42538	0.514413
MYSTI_RS08130	1687.72	-3.17824	0.342867	-9.2696	1.86844e-20	1.79583e-19
MYSTI_RS08135	408.921	-1.59958	0.39365	-4.06345	4.8353e-05	0.00013758
MYSTI_RS08140	27.2031	-2.77544	1.12559	-2.46576	0.0136721	0.025883
MYSTI_RS08145	151.38	-1.04133	0.530403	-1.96328	0.0496137	0.0823208
MYSTI_RS08150	268.452	3.58351	0.391257	9.15899	5.23853e-20	4.97017e-19
MYSTI_RS08155	2479.83	2.39118	0.252316	9.47691	2.61914e-21	2.63931e-20
MYSTI_RS08160	4135.26	1.45899	0.253407	5.75748	8.53766e-09	3.71753e-08
MYSTI_RS08165	981.393	-1.75203	0.303607	-5.77073	7.8928e-09	3.45902e-08
MYSTI_RS08170	2321.78	-1.92656	0.256994	-7.49651	6.55382e-14	4.24298e-13
MYSTI_RS08175	1498.58	-1.91401	0.330423	-5.7926	6.93044e-09	3.0521e-08
MYSTI_RS08180	260.138	-2.23838	0.467792	-4.78499	1.71e-06	5.87776e-06
MYSTI_RS08185	61.4014	-1.05786	0.598778	-1.7667	0.0772779	0.122056
MYSTI_RS08190	8671.91	-1.3444	0.293864	-4.57491	4.76431e-06	1.55839e-05
MYSTI_RS08195	2314.92	3.41174	0.299453	11.3932	4.51938e-30	6.72683e-29
MYSTI_RS08200	5184.36	1.92708	0.286325	6.73037	1.6923e-11	9.08533e-11
MYSTI_RS08205	990.901	-0.613556	0.413384	-1.48423	0.137748	0.202028
MYSTI_RS08210	120.108	-2.00111	0.555681	-3.60119	0.000316759	0.000800982
MYSTI_RS08215	181.201	-1.9928	0.417804	-4.76971	1.8449e-06	6.31736e-06
MYSTI_RS08220	733.378	-2.8715	0.386945	-7.42093	1.16301e-13	7.3476e-13
MYSTI_RS08225	32.6849	-3.39064	0.905408	-3.74487	0.000180486	0.00047336
MYSTI_RS08230	266.153	-0.583849	0.422775	-1.38099	0.167281	0.238109
MYSTI_RS08235	296.253	-2.19162	0.368101	-5.95385	2.61903e-09	1.18426e-08
MYSTI_RS08240	46.2227	-1.83204	0.712299	-2.57201	0.0101109	0.0196785
MYSTI_RS08245	327.137	-2.45997	0.355519	-6.91939	4.53606e-12	2.53419e-11
MYSTI_RS08250	279.864	-1.35322	0.39441	-3.43099	0.000601392	0.00145714
MYSTI_RS08255	517.354	5.08789	0.375605	13.5459	8.38268e-42	1.93183e-40
MYSTI_RS08260	339.598	3.61227	0.354562	10.188	2.24348e-24	2.70017e-23
MYSTI_RS08265	5552.9	4.88161	0.257875	18.9301	6.44261e-80	4.83912e-78
MYSTI_RS08270	674.711	5.50159	0.38617	14.2466	4.7093e-46	1.20892e-44
MYSTI_RS08275	119.129	-1.00615	0.457401	-2.19971	0.0278273	0.0493518
MYSTI_RS08280	23.6446	0.270864	1.04675	0.258768	0.795815	0.84642
MYSTI_RS08285	209.527	0.165047	0.375485	0.439557	0.660258	0.734707
MYSTI_RS08290	1949.47	-4.72263	0.490429	-9.62959	5.99695e-22	6.28518e-21
MYSTI_RS08295	155.823	-0.494239	0.473073	-1.04474	0.296142	0.385417
MYSTI_RS08300	402.02	-1.02238	0.438736	-2.33029	0.0197909	0.0363222
MYSTI_RS08305	1292.59	-0.549294	0.304208	-1.80565	0.070973	0.113356
MYSTI_RS08310	2949.55	2.83213	0.251097	11.2791	1.66533e-29	2.421e-28
MYSTI_RS08315	3491.63	-0.902035	0.329486	-2.73771	0.00618694	0.0125158
MYSTI_RS08320	24294.8	-1.53958	0.264871	-5.81257	6.15204e-09	2.72003e-08
MYSTI_RS08325	755.976	0.787677	0.28725	2.74213	0.00610418	0.0123669
MYSTI_RS08330	161.568	0.93863	0.665947	1.40947	0.158697	0.22789
MYSTI_RS08335	396.253	0.556013	0.376461	1.47695	0.13969	0.204432
MYSTI_RS08340	103.217	0.400578	0.597875	0.670003	0.502856	0.590243
MYSTI_RS08345	208.454	-1.05461	0.375584	-2.80792	0.00498629	0.0102951
MYSTI_RS08350	36.4601	-2.74183	0.829131	-3.30687	0.000943454	0.00220429
MYSTI_RS08355	176.163	-3.34023	0.444733	-7.51064	5.88381e-14	3.82754e-13
MYSTI_RS08360	187.687	-3.14992	0.436657	-7.21371	5.44467e-13	3.24997e-12
MYSTI_RS08365	99.1649	-0.57216	0.479671	-1.19282	0.232941	0.31562
MYSTI_RS08370	141.81	-0.941975	0.52691	-1.78773	0.0738189	0.117323
MYSTI_RS08375	1343.2	0.651423	0.294476	2.21214	0.0269567	0.047944
MYSTI_RS08380	823.258	1.35213	0.336328	4.02027	5.81309e-05	0.000163395
MYSTI_RS08385	427.813	1.70193	0.381752	4.4582	8.26494e-06	2.61895e-05
MYSTI_RS08390	588.156	-0.993068	0.299136	-3.31979	0.000900853	0.00211328
MYSTI_RS08395	500.525	-0.0861351	0.562688	-0.153078	0.878337	0.910668
MYSTI_RS08405	129.535	0.048231	0.431713	0.11172	0.911045	0.934112
MYSTI_RS08410	121.173	-2.70482	0.574701	-4.70649	2.52017e-06	8.53952e-06
MYSTI_RS08415	15.7579	-0.5713	1.06897	-0.534438	0.593039	0.673506
MYSTI_RS08420	10.9637	0.787102	1.32753	0.592909	0.553242	0.637667
MYSTI_RS08425	493.8	-2.62075	0.724994	-3.61486	0.000300509	0.000762743
MYSTI_RS08430	11510.4	-0.00883819	0.676115	-0.013072	0.98957	0.992629
MYSTI_RS08435	103.448	-0.17433	0.65056	-0.267969	0.788723	0.84042
MYSTI_RS08440	740.589	-0.989972	0.301732	-3.28097	0.00103452	0.00240183
MYSTI_RS08445	274.178	6.16409	0.608024	10.1379	3.75067e-24	4.46776e-23
MYSTI_RS08450	65.3613	-1.61281	0.674469	-2.39124	0.0167917	0.0312418
MYSTI_RS08455	9.92212	-2.39233	1.47012	-1.6273	0.103673	0.157549
MYSTI_RS08460	69.1478	-0.992187	0.568629	-1.74488	0.0810061	0.127152
MYSTI_RS08465	18.6587	-1.41134	1.59311	-0.885903	0.37567	0.466589
MYSTI_RS08470	6.24211	-5.7443	2.37447	-2.4192	0.0155548	0.0291275
MYSTI_RS08475	25.2413	-1.98222	1.44233	-1.37432	0.169342	0.240621
MYSTI_RS08480	74.1079	-1.69726	0.699356	-2.42688	0.0152292	0.0285579
MYSTI_RS08485	963.105	3.35135	0.484426	6.91819	4.57465e-12	2.55399e-11
MYSTI_RS08490	151.077	2.89688	0.685349	4.22687	2.36966e-05	7.04384e-05
MYSTI_RS08495	115.003	2.57625	0.674431	3.81989	0.000133512	0.000357441
MYSTI_RS08500	824.873	-1.93283	0.348972	-5.53865	3.0482e-08	1.24758e-07
MYSTI_RS08505	321.439	-0.985969	0.421621	-2.33852	0.0193603	0.0356205
MYSTI_RS08510	366.997	-2.93436	0.365327	-8.03213	9.5795e-16	7.06445e-15
MYSTI_RS08515	454.94	-2.03908	0.339207	-6.01131	1.84025e-09	8.42445e-09
MYSTI_RS08520	93.6121	-1.85441	0.526359	-3.52309	0.000426548	0.00105815
MYSTI_RS08525	81.667	-2.06248	0.71542	-2.88289	0.00394045	0.0083177
MYSTI_RS08530	104.946	-0.908037	0.549167	-1.65348	0.0982333	0.150409
MYSTI_RS08535	136.455	-2.24581	0.462682	-4.85388	1.21067e-06	4.22589e-06
MYSTI_RS08540	292.366	-2.46084	0.357547	-6.88258	5.87784e-12	3.25024e-11
MYSTI_RS08545	87.9278	-1.5677	0.529776	-2.95917	0.00308469	0.0066251
MYSTI_RS08550	331.22	-0.463758	0.404782	-1.1457	0.25192	0.336668
MYSTI_RS08555	339.926	0.200901	0.435618	0.461185	0.644666	0.721115
MYSTI_RS08560	70.4151	-1.33754	0.568192	-2.35403	0.018571	0.0343377
MYSTI_RS08570	214.09	0.659959	0.3853	1.71284	0.0867411	0.134591
MYSTI_RS08575	370.455	0.621316	0.361226	1.72002	0.0854293	0.132861
MYSTI_RS08580	1103.41	0.386686	0.299471	1.29123	0.196624	0.273564
MYSTI_RS08585	251.368	-0.104656	0.380971	-0.274709	0.783539	0.836105
MYSTI_RS08590	61.0085	0.055625	0.643009	0.0865073	0.931063	0.949081
MYSTI_RS08595	131.145	0.410702	0.492515	0.833887	0.404344	0.494802
MYSTI_RS08600	57.8505	-0.89517	0.633084	-1.41398	0.157367	0.226461
MYSTI_RS08605	54.8873	-1.59615	0.690733	-2.31081	0.0208433	0.0380129
MYSTI_RS08610	197.519	1.41561	0.383177	3.69439	0.000220417	0.000569978
MYSTI_RS08615	485.533	-0.633301	0.364811	-1.73597	0.0825687	0.12908
MYSTI_RS08620	139.849	-0.789985	0.449877	-1.756	0.0790883	0.124527
MYSTI_RS08625	23.9079	0.100868	0.917402	0.10995	0.912449	0.935041
MYSTI_RS08630	28502.8	0.284039	0.288563	0.984322	0.324957	0.41467
MYSTI_RS08635	10067.5	1.22163	0.24714	4.94306	7.69048e-07	2.7398e-06
MYSTI_RS08640	126.197	-0.953479	0.53295	-1.78906	0.0736056	0.117007
MYSTI_RS08645	111.24	-1.6924	0.47573	-3.55748	0.000374434	0.000935739
MYSTI_RS08650	5489.36	-0.603353	0.311423	-1.93741	0.0526954	0.0869007
MYSTI_RS08655	43.0221	0.169489	0.683049	0.248136	0.804029	0.852809
MYSTI_RS08660	122.29	0.405471	0.443026	0.91523	0.360071	0.450269
MYSTI_RS08665	50.7099	2.24783	0.726661	3.09337	0.00197895	0.00439454
MYSTI_RS08670	1463.78	3.19447	0.28379	11.2565	2.15207e-29	3.11187e-28
MYSTI_RS08675	275.372	-1.05735	0.378902	-2.79056	0.00526169	0.010814
MYSTI_RS08680	32.2435	-0.92739	0.854323	-1.08553	0.277689	0.365328
MYSTI_RS08685	89.0204	-2.38714	0.654969	-3.64466	0.000267745	0.000684293
MYSTI_RS08690	44.5542	0.745169	0.694485	1.07298	0.283279	0.371358
MYSTI_RS08695	6.24211	-5.7443	2.37447	-2.4192	0.0155548	0.0291275
MYSTI_RS08700	20.2783	-3.03556	1.3814	-2.19746	0.0279877	0.0496037
MYSTI_RS08705	313.097	-4.14151	0.407986	-10.1511	3.27646e-24	3.90863e-23
MYSTI_RS08710	9.39031	-2.29234	1.75301	-1.30766	0.190988	0.26689
MYSTI_RS08715	11.6416	-0.358481	1.82077	-0.196884	0.843918	0.883338
MYSTI_RS08720	193.728	0.555185	0.498782	1.11308	0.265673	0.35209
MYSTI_RS08725	28.9352	-0.0577796	1.04002	-0.0555561	0.955695	0.967715
MYSTI_RS08730	14.5459	-6.96487	1.91348	-3.63989	0.000272754	0.000696218
MYSTI_RS08735	57.3906	-1.09171	0.651443	-1.67584	0.0937701	0.144338
MYSTI_RS08740	100.899	-0.363264	0.608859	-0.59663	0.550754	0.63516
MYSTI_RS08745	134.696	-0.880775	0.492054	-1.79	0.0734542	0.116812
MYSTI_RS08750	155.067	-1.2231	0.425449	-2.87484	0.00404237	0.00851431
MYSTI_RS08755	1348.71	-0.671304	0.536661	-1.25089	0.210974	0.290614
MYSTI_RS08760	21.3348	0.916064	0.925864	0.989416	0.32246	0.412287
MYSTI_RS08765	1517.78	2.90214	0.290002	10.0073	1.41565e-23	1.64289e-22
MYSTI_RS08770	133.279	3.6741	0.518354	7.08801	1.36052e-12	7.91716e-12
MYSTI_RS08785	225.153	2.70373	0.398241	6.78919	1.12762e-11	6.10633e-11
MYSTI_RS08790	24.0141	-1.1068	0.91917	-1.20413	0.228539	0.311111
MYSTI_RS08795	128.772	-0.80598	0.437406	-1.84264	0.0653821	0.105359
MYSTI_RS08800	38.7702	0.221513	0.753672	0.293912	0.768825	0.823437
MYSTI_RS08810	24.7566	-0.37569	0.864778	-0.434435	0.663973	0.737727
MYSTI_RS08815	1713.06	1.53057	0.285991	5.3518	8.70826e-08	3.40769e-07
MYSTI_RS08820	1263.48	-0.273931	0.26538	-1.03223	0.301967	0.391428
MYSTI_RS08825	9.00407	5.51451	2.38638	2.31082	0.0208426	0.0380129
MYSTI_RS08830	43.0163	5.46892	0.950477	5.75387	8.72227e-09	3.79384e-08
MYSTI_RS08835	32.7978	4.37505	0.967883	4.52022	6.1774e-06	1.98932e-05
MYSTI_RS08840	65.9314	6.10604	1.0092	6.05038	1.445e-09	6.67152e-09
MYSTI_RS08845	1813.71	7.0177	0.334985	20.9493	1.903e-97	2.23727e-95
MYSTI_RS08850	56.3415	-6.45716	1.21349	-5.32117	1.03102e-07	4.01327e-07
MYSTI_RS08855	1855.82	-2.42187	0.26374	-9.1828	4.20044e-20	3.99929e-19
MYSTI_RS08865	20.4235	-2.61515	1.44108	-1.81472	0.0695671	0.111439
MYSTI_RS08870	107.31	-0.504904	0.478067	-1.05614	0.290906	0.379821
MYSTI_RS08875	822.869	1.68525	0.307703	5.47688	4.32889e-08	1.74359e-07
MYSTI_RS08885	672.506	1.5973	0.414983	3.84906	0.000118571	0.000319127
MYSTI_RS08890	247.324	0.463073	0.426284	1.0863	0.277345	0.364994
MYSTI_RS08895	221.643	-2.29145	0.480828	-4.76565	1.8825e-06	6.43795e-06
MYSTI_RS08900	99.9089	6.44037	0.89039	7.23319	4.71764e-13	2.83898e-12
MYSTI_RS08905	91.7939	0.0454923	0.556987	0.0816757	0.934905	0.951471
MYSTI_RS08915	42.8319	-1.57819	0.749766	-2.10491	0.0352996	0.0611467
MYSTI_RS08920	52.1979	-2.29105	0.681861	-3.36	0.000779418	0.00185089
MYSTI_RS08930	204.187	-1.30925	0.49189	-2.66166	0.00777558	0.0154635
MYSTI_RS08935	119.402	-0.56418	0.470906	-1.19807	0.230889	0.31328
MYSTI_RS08940	121.654	-2.29284	0.556153	-4.12269	3.7448e-05	0.000108453
MYSTI_RS08945	83.1311	-2.47436	0.600414	-4.12109	3.77083e-05	0.000109168
MYSTI_RS08950	223.996	-0.196205	0.476674	-0.411612	0.680624	0.7518
MYSTI_RS08960	15.6581	0.876076	1.03226	0.8487	0.396048	0.487075
MYSTI_RS08965	44.9458	-2.44384	0.763932	-3.19903	0.00137892	0.00314472
MYSTI_RS08970	10.9399	0.0994704	1.87007	0.0531909	0.95758	0.969138
MYSTI_RS08975	10.891	-4.01264	1.70331	-2.35579	0.0184834	0.0342011
MYSTI_RS08980	273.502	-1.12471	0.423011	-2.65881	0.00784166	0.0155872
MYSTI_RS08985	118.522	-0.292545	0.526778	-0.555349	0.578656	0.660856
MYSTI_RS08990	6.00109	-1.46824	2.05447	-0.714657	0.474821	0.563121
MYSTI_RS08995	401.839	0.22091	0.313881	0.703801	0.481557	0.569362
MYSTI_RS09000	587.227	-0.840402	0.300277	-2.79875	0.00513004	0.0105729
MYSTI_RS09005	560.055	3.96072	0.376608	10.5168	7.22683e-26	9.17434e-25
MYSTI_RS09010	1682.27	7.9678	0.413592	19.2649	1.05947e-82	8.68121e-81
MYSTI_RS09015	145.847	-0.708364	0.433678	-1.63339	0.102387	0.155887
MYSTI_RS09020	616.374	0.131364	0.308163	0.426282	0.669902	0.742688
MYSTI_RS09025	26.2649	-1.75221	0.872213	-2.00892	0.0445452	0.0749846
MYSTI_RS09030	31.111	-0.109646	1.15157	-0.0952142	0.924145	0.943807
MYSTI_RS09035	25.3582	-0.359181	0.931487	-0.3856	0.699793	0.766917
MYSTI_RS09040	393.651	-0.505709	0.320458	-1.57808	0.114547	0.172171
MYSTI_RS09045	174.825	0.191999	0.44956	0.427081	0.669321	0.742347
MYSTI_RS09050	20.3099	-1.13935	0.962592	-1.18363	0.23656	0.31967
MYSTI_RS09055	7580.49	0.935931	0.479972	1.94997	0.0511795	0.084659
MYSTI_RS09060	1180.03	1.25769	0.344898	3.64654	0.000265795	0.000679952
MYSTI_RS09065	159.32	4.85552	0.515466	9.41967	4.52517e-21	4.51515e-20
MYSTI_RS09070	191.676	5.13291	0.516025	9.94702	2.59843e-23	2.96879e-22
MYSTI_RS09075	681.375	5.66488	0.351283	16.1263	1.66839e-58	6.73333e-57
MYSTI_RS09080	339.406	5.91442	0.445528	13.2751	3.23004e-40	7.02468e-39
MYSTI_RS09085	42.5364	0.876133	0.669062	1.30949	0.190367	0.26616
MYSTI_RS09090	16.3246	0.376353	1.18001	0.318941	0.749771	0.806972
MYSTI_RS09095	981.755	3.65712	0.43077	8.48975	2.0709e-17	1.6986e-16
MYSTI_RS09100	69.9227	3.02251	0.738854	4.09081	4.29872e-05	0.000123176
MYSTI_RS09105	48.7153	0.418314	0.640159	0.653453	0.513464	0.600671
MYSTI_RS09110	1268.06	3.59658	0.279316	12.8764	6.11542e-38	1.2249e-36
MYSTI_RS09115	153.179	3.91385	0.507824	7.7071	1.28711e-14	8.73726e-14
MYSTI_RS09120	654.33	7.27143	0.463952	15.6728	2.32063e-55	8.59588e-54
MYSTI_RS09130	7.5638	-0.479645	1.48268	-0.323499	0.746317	0.804214
MYSTI_RS09135	10.6346	-6.51277	2.04064	-3.19153	0.00141522	0.00322299
MYSTI_RS09140	5.78512	-0.343609	2.13619	-0.160851	0.872211	0.90559
MYSTI_RS09145	24.6698	-1.74212	1.04813	-1.66213	0.0964877	0.14796
MYSTI_RS09150	190.036	-0.917073	0.404006	-2.26995	0.0232106	0.0418502
MYSTI_RS09160	325.277	-1.90801	0.358358	-5.32432	1.01332e-07	3.95196e-07
MYSTI_RS09165	95.9673	-2.07489	0.617207	-3.36175	0.000774513	0.00183978
MYSTI_RS09170	1416.92	-3.69977	0.292639	-12.6428	1.22679e-36	2.34158e-35
MYSTI_RS09175	147.639	2.05284	0.60023	3.42009	0.00062601	0.00151092
MYSTI_RS09180	35.1196	1.77458	0.787136	2.25448	0.0241659	0.0433698
MYSTI_RS09185	100.272	2.23144	0.66553	3.35288	0.000799767	0.00189533
MYSTI_RS09190	947.702	3.20446	0.301475	10.6293	2.1781e-26	2.80903e-25
MYSTI_RS09195	56.0903	-0.707919	0.828461	-0.854498	0.392829	0.483922
MYSTI_RS09200	127.861	1.3143	0.65135	2.01781	0.0436113	0.073703
MYSTI_RS09205	1280.52	-0.376109	0.373153	-1.00792	0.313492	0.403338
MYSTI_RS09210	604.182	-1.18387	0.413449	-2.86341	0.00419107	0.00879181
MYSTI_RS09215	420.16	-1.59779	0.409008	-3.9065	9.3644e-05	0.000255427
MYSTI_RS09220	583.921	-1.31014	0.406139	-3.22585	0.00125601	0.00288389
MYSTI_RS09225	2045.05	-0.180695	0.314047	-0.575377	0.565036	0.648991
MYSTI_RS09230	498.572	-2.40906	0.434579	-5.54344	2.96589e-08	1.21573e-07
MYSTI_RS09235	503.921	-1.68729	0.365809	-4.61249	3.9787e-06	1.31307e-05
MYSTI_RS09240	40.7184	-1.1018	0.802292	-1.37332	0.169653	0.240977
MYSTI_RS09245	264.679	3.34184	0.506336	6.60005	4.11011e-11	2.14413e-10
MYSTI_RS09250	46.1228	3.19886	0.849039	3.76763	0.000164806	0.000434767
MYSTI_RS09255	126.124	0.0406629	0.43528	0.0934179	0.925572	0.944908
MYSTI_RS09260	62.5452	-0.530311	0.644067	-0.823378	0.410293	0.50027
MYSTI_RS09265	195.133	-0.763028	0.498167	-1.53167	0.125604	0.186541
MYSTI_RS09275	16.9291	-0.993154	1.63282	-0.608243	0.543026	0.628302
MYSTI_RS09280	12.2191	0.270952	1.36237	0.198882	0.842355	0.882157
MYSTI_RS09285	0.56487	-2.27893	4.85754	-0.469154	0.63896	0.716412
MYSTI_RS09290	88.4416	2.02558	0.553774	3.65777	0.000254418	0.000653114
MYSTI_RS09295	5.31496	0.188003	2.21935	0.0847112	0.932491	0.950209
MYSTI_RS09300	14.7186	-0.542389	1.19805	-0.452726	0.650746	0.726514
MYSTI_RS09305	104.198	-1.12962	0.583382	-1.93633	0.0528272	0.0870828
MYSTI_RS09310	14.4622	1.09882	1.24855	0.880072	0.37882	0.469733
MYSTI_RS09315	273.272	-1.69856	0.408458	-4.15848	3.20379e-05	9.36883e-05
MYSTI_RS09320	366.948	-3.77039	0.437816	-8.61182	7.191e-18	6.08273e-17
MYSTI_RS09325	1377.45	-2.11075	0.411792	-5.12576	2.96337e-07	1.10169e-06
MYSTI_RS09330	449.534	-3.82588	0.821178	-4.65901	3.17729e-06	1.06241e-05
MYSTI_RS09335	268.435	-3.32012	0.488306	-6.79926	1.0516e-11	5.70987e-11
MYSTI_RS09340	325.539	-4.38292	0.408797	-10.7215	8.06743e-27	1.05553e-25
MYSTI_RS09345	158.009	-6.94965	0.875138	-7.94121	2.00214e-15	1.44368e-14
MYSTI_RS09350	42.7737	-0.732604	0.937725	-0.781257	0.434651	0.523751
MYSTI_RS09355	75.9262	0.896638	0.541954	1.65445	0.0980352	0.150134
MYSTI_RS09360	253.562	-0.523783	0.42084	-1.24461	0.213274	0.293283
MYSTI_RS09365	793.425	6.72953	0.385692	17.4479	3.56961e-68	1.88031e-66
MYSTI_RS09370	6574.77	7.93062	0.289314	27.4118	1.98484e-165	2.01263e-162
MYSTI_RS09375	1104.06	4.28166	0.28855	14.8385	8.25389e-50	2.48906e-48
MYSTI_RS09380	130.213	3.38904	0.535496	6.32878	2.47103e-10	1.21411e-09
MYSTI_RS09385	60.7501	2.11762	0.599814	3.53047	0.000414828	0.00103129
MYSTI_RS09390	39.6602	2.37841	0.79672	2.98526	0.00283341	0.00613578
MYSTI_RS09395	1282.11	0.488292	0.267584	1.82482	0.0680281	0.109233
MYSTI_RS09400	3034.92	0.853327	0.343424	2.48476	0.0129638	0.0246339
MYSTI_RS09405	104.265	4.50866	0.597436	7.54668	4.46486e-14	2.91618e-13
MYSTI_RS09410	94.6901	5.22891	0.686746	7.61404	2.65651e-14	1.76347e-13
MYSTI_RS09420	7.18567	5.18337	2.19133	2.36539	0.0180109	0.03338
MYSTI_RS09430	67.4963	7.46948	1.19226	6.26498	3.72878e-10	1.80261e-09
MYSTI_RS09435	77.8616	7.08312	1.00726	7.03208	2.03476e-12	1.16485e-11
MYSTI_RS09440	50.7895	4.68742	0.876488	5.34795	8.89555e-08	3.4793e-07
MYSTI_RS09445	70.0147	2.81316	0.728011	3.86417	0.000111466	0.000300701
MYSTI_RS09450	162.051	3.39601	0.600669	5.65371	1.57021e-08	6.64106e-08
MYSTI_RS09455	29.12	2.93973	1.21814	2.41329	0.0158092	0.0295425
MYSTI_RS09460	44.7028	3.34791	0.945685	3.5402	0.000399826	0.00099582
MYSTI_RS09465	177.03	4.95463	0.513866	9.64187	5.32102e-22	5.59846e-21
MYSTI_RS09470	76.8911	3.02341	0.594601	5.08476	3.68082e-07	1.35537e-06
MYSTI_RS09475	200.9	5.48086	0.515805	10.6258	2.25968e-26	2.9096e-25
MYSTI_RS09480	77.725	5.32566	0.79825	6.67167	2.52912e-11	1.33569e-10
MYSTI_RS09485	355.293	5.44281	0.540549	10.069	7.57124e-24	8.92702e-23
MYSTI_RS09490	264.24	3.62672	0.522132	6.94599	3.7582e-12	2.11565e-11
MYSTI_RS09495	368.258	4.10084	0.523098	7.83952	4.52286e-15	3.17657e-14
MYSTI_RS09500	405.852	4.9458	0.527043	9.38406	6.34828e-21	6.30321e-20
MYSTI_RS09510	219.643	4.40487	0.518936	8.48828	2.09721e-17	1.71844e-16
MYSTI_RS09515	96.0393	3.45867	0.730264	4.73619	2.17778e-06	7.42276e-06
MYSTI_RS09520	71.206	2.73055	0.655392	4.16628	3.09614e-05	9.06383e-05
MYSTI_RS09525	1223.04	4.63704	0.399479	11.6077	3.76577e-31	5.85209e-30
MYSTI_RS09530	100.878	2.9668	0.87745	3.38116	0.000721794	0.00172161
MYSTI_RS09535	654.955	1.86807	0.334359	5.587	2.31023e-08	9.60073e-08
MYSTI_RS09545	127.066	-1.86583	0.777247	-2.40056	0.0163699	0.0305059
MYSTI_RS09550	418.633	-2.58085	0.41896	-6.16015	7.26781e-10	3.42571e-09
MYSTI_RS09555	1117.71	0.383148	0.271902	1.40914	0.158793	0.227988
MYSTI_RS09560	2135.23	0.601172	0.313665	1.91661	0.055288	0.0906419
MYSTI_RS09565	333.859	-1.17523	0.428344	-2.74366	0.00607578	0.0123186
MYSTI_RS09570	131.932	0.387914	0.455454	0.851709	0.394376	0.485606
MYSTI_RS09575	193.581	1.35216	0.408703	3.30841	0.000938266	0.00219343
MYSTI_RS09580	215.825	1.43736	0.460139	3.12376	0.00178555	0.00399569
MYSTI_RS09585	77.1972	3.15578	0.588929	5.35851	8.39098e-08	3.29147e-07
MYSTI_RS09605	7.89941	3.6664	1.8153	2.01972	0.0434128	0.0734288
MYSTI_RS09615	5.24481	1.82187	2.35474	0.773706	0.439105	0.528333
MYSTI_RS09620	12.1455	3.28193	1.58857	2.06596	0.038832	0.0664989
MYSTI_RS09625	776.42	4.77265	0.482927	9.88277	4.94481e-23	5.52511e-22
MYSTI_RS09630	4317.5	6.20322	0.399071	15.5441	1.74333e-54	6.25748e-53
MYSTI_RS09640	0	NA	NA	NA	NA	NA
MYSTI_RS09645	3.53763	3.09392	2.46694	1.25415	0.209786	0.289272
MYSTI_RS09650	78.6027	2.4578	0.571906	4.29756	1.7269e-05	5.2232e-05
MYSTI_RS09655	106.46	3.51772	0.748428	4.70015	2.59977e-06	8.78355e-06
MYSTI_RS09660	16.6147	4.39372	1.31356	3.34488	0.000823172	0.00194886
MYSTI_RS09665	141.036	2.85212	0.452248	6.30654	2.85334e-10	1.39519e-09
MYSTI_RS09670	0.395608	-1.75932	4.88876	-0.359869	0.718945	0.782829
MYSTI_RS09675	12.0041	2.75717	1.31443	2.09763	0.0359382	0.0621468
MYSTI_RS09680	20.7021	3.8544	1.11655	3.45205	0.000556335	0.00135607
MYSTI_RS09690	17.7588	3.06477	1.11232	2.7553	0.00586375	0.0119424
MYSTI_RS09695	4.77389	6.08931	2.7654	2.20196	0.027668	0.0491015
MYSTI_RS09700	12.1771	3.28469	1.36093	2.41356	0.0157977	0.0295278
MYSTI_RS09710	39.5177	-5.34478	1.10136	-4.85287	1.21689e-06	4.24415e-06
MYSTI_RS09715	163.031	-2.27655	0.450345	-5.05513	4.301e-07	1.57232e-06
MYSTI_RS09720	9.2209	-1.9421	1.44107	-1.34768	0.177762	0.250827
MYSTI_RS09725	204.981	0.0798782	0.517569	0.154334	0.877347	0.910107
MYSTI_RS09730	33.3277	0.235763	0.776433	0.303649	0.761395	0.816687
MYSTI_RS09735	392.462	2.32253	0.324793	7.15081	8.62698e-13	5.07853e-12
MYSTI_RS09740	157.865	-0.8376	0.427256	-1.96042	0.0499473	0.0828404
MYSTI_RS09745	548.417	-0.534266	0.309769	-1.72473	0.0845769	0.131839
MYSTI_RS09750	3892.86	-0.268254	0.35788	-0.749565	0.453517	0.542438
MYSTI_RS09755	1106.53	-0.823388	0.484816	-1.69835	0.0894411	0.138355
MYSTI_RS09760	1686.87	4.90894	0.416236	11.7936	4.20988e-32	6.78937e-31
MYSTI_RS09765	2092.42	0.463953	0.36646	1.26604	0.205499	0.284133
MYSTI_RS09770	3188.18	4.9163	0.266286	18.4625	4.13985e-76	2.73028e-74
MYSTI_RS09775	5.72679	-3.01603	2.0871	-1.44508	0.148436	0.215289
MYSTI_RS09780	16.2741	0.585629	1.271	0.460762	0.644969	0.721256
MYSTI_RS09785	7.19268	-4.44268	2.12994	-2.08582	0.0369947	0.0637699
MYSTI_RS09790	14.6672	0.122859	1.50263	0.0817629	0.934835	0.951471
MYSTI_RS09795	6.96197	-5.90202	2.31796	-2.54621	0.01089	0.0210004
MYSTI_RS09800	14.4747	0.00322038	1.30108	0.00247516	0.998025	0.998795
MYSTI_RS09805	5.45588	-1.71498	2.10002	-0.81665	0.414128	0.503433
MYSTI_RS09810	7.13165	-0.877032	2.20975	-0.396893	0.691447	0.760441
MYSTI_RS09815	1.69461	-3.86347	3.77717	-1.02285	0.30638	0.395883
MYSTI_RS09820	37.9152	-0.182799	0.738865	-0.247406	0.804594	0.853186
MYSTI_RS09825	162.429	-0.165012	0.405562	-0.406872	0.684102	0.75482
MYSTI_RS09830	250.899	0.082583	0.405485	0.203665	0.838615	0.879486
MYSTI_RS09835	15.2364	-1.91917	1.58369	-1.21184	0.225575	0.307592
MYSTI_RS09840	2.98043	1.57229	2.78757	0.564037	0.572729	0.656382
MYSTI_RS09845	6.87983	-3.29585	1.96479	-1.67746	0.0934527	0.143916
MYSTI_RS09850	8.61082	-0.548921	1.49358	-0.36752	0.713231	0.777861
MYSTI_RS09855	12.2061	-1.71158	1.23851	-1.38197	0.166981	0.237737
MYSTI_RS09860	3.37495	-4.85757	2.94632	-1.64869	0.0992108	0.15162
MYSTI_RS09865	7.5928	-4.51942	2.10616	-2.14581	0.0318884	0.0557377
MYSTI_RS09870	44.1397	-0.324852	0.695798	-0.466877	0.640588	0.717841
MYSTI_RS09880	207.886	1.98315	0.379637	5.2238	1.75288e-07	6.66951e-07
MYSTI_RS09885	201.041	-0.605268	0.382915	-1.58068	0.11395	0.171401
MYSTI_RS09890	3.58702	-4.94515	2.85585	-1.73159	0.083347	0.130147
MYSTI_RS09895	119.228	1.48226	0.49927	2.96886	0.00298907	0.00643848
MYSTI_RS09900	9.95167	-0.333716	1.86847	-0.178604	0.858249	0.89468
MYSTI_RS09905	18.3865	-2.26712	1.04589	-2.16766	0.0301847	0.0530456
MYSTI_RS09910	1201.53	0.0211942	0.409295	0.0517822	0.958702	0.969754
MYSTI_RS09915	128.871	-0.292531	0.443739	-0.659241	0.509741	0.596856
MYSTI_RS09920	29.7791	-1.09739	0.813942	-1.34825	0.177579	0.250613
MYSTI_RS09925	198.702	-1.88543	0.497761	-3.78782	0.000151975	0.000403409
MYSTI_RS09930	43.0549	0.548566	0.764344	0.717696	0.472945	0.561224
MYSTI_RS09935	7.41466	-5.9924	2.24768	-2.66603	0.00767525	0.0152902
MYSTI_RS09940	2.83862	-4.60743	3.09946	-1.48653	0.137139	0.20128
MYSTI_RS09945	34.2148	0.60038	0.778149	0.771549	0.440381	0.529476
MYSTI_RS09950	21.7187	1.67909	1.18568	1.41614	0.156735	0.225597
MYSTI_RS09955	2.69011	1.30267	2.86907	0.454038	0.649802	0.725659
MYSTI_RS09960	915.107	4.64319	0.310191	14.9688	1.17442e-50	3.65016e-49
MYSTI_RS09970	1953.72	-0.80061	0.268784	-2.97864	0.00289531	0.00625647
MYSTI_RS09980	20.6321	-1.86972	0.960168	-1.94728	0.0515011	0.0851217
MYSTI_RS09985	12.8719	0.250836	1.29352	0.193918	0.84624	0.885083
MYSTI_RS09990	53.2888	-3.14729	0.917907	-3.42877	0.000606332	0.00146779
MYSTI_RS09995	85.7111	-1.5247	0.619673	-2.46049	0.0138748	0.0262421
MYSTI_RS10000	588.665	-7.03251	2.21665	-3.17258	0.00151092	0.00342267
MYSTI_RS10005	31.0005	-8.05623	1.67898	-4.79828	1.60034e-06	5.51017e-06
MYSTI_RS10010	5.88931	-5.66015	2.4102	-2.34841	0.0188536	0.0347908
[truncated: 6,225 more rows]

## Sheet: CTRLv4hr
	baseMean	log2FoldChange	lfcSE	stat	pvalue	padj
[truncated: 8,143 more rows]

[truncated: 12 more sheets: CTRLv6hr, CTRLv8hr, MD1v2hr, MD1v4hr, MD1v6hr, MD1v8hr, hr2vhr4, hr2vhr6, hr2vhr8, hr4vhr6, hr4vhr8, hr6vhr8]
