# Supplementary material for: Transcriptomic analysis of the Myxococcus xanthus FruA regulon, and comparative developmental transcriptomic analysis of two fruiting body forming species, Myxococcus xanthus and Myxococcus stipitatus
Source: BMC Genomics. 2021 Nov 1;22:784. doi: 10.1186/s12864-021-08051-w (PMC8561891; doi:10.1186/s12864-021-08051-w)
Supplement: Supplementary file 28 — Additional file 28:. Percentages of total annotations in each COG category in each Kmeans cluster [file 12864_2021_8051_MOESM28_ESM.csv]

total	Xan.A	Xan.B	Xan.C	Xan.D	Xan.Total	Stip.A	Stip.B	Stip.C	Stip.D	Stip.Total
A RNA processing and modification	0	0	0	0	0	0	0	0	0	0
B Chromatin structure and dynamics	0	0	0	0	0	0	0	0.27	0	0.05
C Energy production and conversion	1.38	0.42	0	0.43	0.7	4.96	3.21	4.36	4.53	4.2
D Cell cycle control, cell division, chromosome partitioning	1.51	0	0.4	0	0.7	0.29	0.53	3.81	4.12	2.4
E Amino acid transport and metabolism	3.26	1.67	2.59	1.3	2.45	1.46	0.71	2.45	1.37	1.4
F Nucleotide transport and metabolism	1.63	0	0.6	0.65	0.95	0.87	0.53	0	1.37	0.8
G Carbohydrate transport and metabolism	0.38	0	0	1.52	0.5	0.58	0.53	0	0.82	0.55
H Coenzyme transport and metabolism	0.5	0	0.2	0.22	0.3	0.58	0.89	0.27	0.69	0.65
I Lipid transport and metabolism	1	0.42	0	0.43	0.55	0	0.36	1.09	1.1	0.7
J Translation, ribosomal structure and biogenesis	11.54	1.67	1.59	1.08	5.45	2.04	3.39	6.27	8.92	5.7
K Transcription	3.39	1.25	4.38	2.6	3.2	0.29	1.43	1.09	1.51	1.2
L Replication, recombination and repair	0.63	0	0	1.08	0.5	0.58	1.6	0.82	1.78	1.35
M Cell wall/membrane/envelope biogenesis	1.76	1.25	0.6	1.52	1.35	1.75	1.96	1.63	2.74	2.15
N Cell motility	0.25	0.42	0.2	0.43	0.3	0.29	0.36	0	0.14	0.2
O Posttranslational modification, protein turnover, chaperones	2.63	2.5	2.19	0.65	2.05	2.04	6.95	4.9	7.96	6.1
P Inorganic ion transport and metabolism	6.78	2.92	1.59	2.17	3.95	1.75	1.25	4.09	1.65	2
Q Secondary metabolites biosynthesis, transport and catabolism	1.88	0.42	1.2	0.22	1.15	1.75	1.25	1.63	2.06	1.7
R General function prediction only	17.69	5	6.18	5.64	10.5	12.83	16.76	20.98	27.98	20.95
S Function unknown	5.27	5.42	3.78	5.86	5.05	2.33	1.07	1.36	1.92	1.65
T Signal transduction mechanisms	1.63	4.17	5.38	3.9	3.4	4.66	6.95	1.09	4.25	4.5
U Intracellular trafficking, secretion, and vesicular transport	0.88	0	0.2	0	0.4	0	0.36	0.54	1.51	0.75
V Defense mechanisms	0.5	0.42	0.2	0	0.3	0	0	0	0.27	0.1
W Extracellular structures	0.13	0	0	0	0.05	0	0.18	0	0	0.05
X Mobilome: prophages, transposons	0	0	0.2	0	0.05	0	0.18	0	0	0.05
