# Supplementary material for: Transcriptomic analysis of the Myxococcus xanthus FruA regulon, and comparative developmental transcriptomic analysis of two fruiting body forming species, Myxococcus xanthus and Myxococcus stipitatus
Source: BMC Genomics. 2021 Nov 1;22:784. doi: 10.1186/s12864-021-08051-w (PMC8561891; doi:10.1186/s12864-021-08051-w)
Supplement: Supplementary file 29 — Additional file 29: Kmeans clusters for M. xanthus. [file 12864_2021_8051_MOESM29_ESM.csv]

		Cluster	hr0_rep3_fruA	hr0_rep4_fruA	hr0_rep3	hr0_rep4	hr2_rep3_fruA	hr2_rep4_fruA	hr2_rep3	hr2_rep4	hr6_rep3_fruA	hr6_rep4_fruA	hr6_rep3	hr6_rep4	hr12_rep3_fruA	hr12_rep4_fruA	hr12_rep3	hr12_rep4	hr24_rep3_fruA	hr24_rep4_fruA	hr24_rep3	hr24_rep4
MXAN_3964	NA	A	4.00165792917662	3.72433466327359	2.61678684761118	2.64531543004294	4.80488125042341	4.41601608460424	5.43856235489107	5.19498571699346	-1.4015159946216	-1.9495379526274	-2.20752709884402	-1.78025539271839	-3.22437822184401	-2.81832920825756	-2.64720805370322	-3.73557950568977	-3.14845847188648	-2.59693936926022	-3.64815367020462	-3.68465733735921
MXAN_7437	NA	A	5.49830168517136	4.74963436122773	7.08736289064233	6.6755138514443	-0.992848960919583	-1.26815495406272	-1.07016556053288	-1.15212103523932	-2.01596783266627	-1.84520794270259	-2.3139489255178	-2.14323069017835	-2.23598943828212	-1.0186928652696	-2.40146004097263	-1.40694580040658	-0.916790861120363	0.438762119881662	-1.67253052176375	-1.99551947873282
MXAN_5856	NA	A	3.58805691997229	3.33521230516697	3.10965025878546	2.51381869165347	4.10046217348056	4.40006687104086	1.20182457987182	1.96059572198924	2.32820805469239	3.32896535301254	-2.92709070485945	-2.90929917288406	-2.35455033585982	-2.70245802017708	-3.0340534264674	-2.79511555765822	-3.05242574639773	-3.10853223786929	-2.7777598206895	-4.20557590680306
MXAN_5857	NA	A	3.2711512045486	2.9987332806325	2.96978941454397	1.98506544017572	4.05588290110552	4.3449464150919	1.33715336740222	1.83209185131862	2.53240873674183	3.26672225807965	-3.21115806242519	-2.93555825927046	-2.24740394575594	-2.26539340274218	-2.72078733761077	-2.5441142085897	-3.04403660282086	-3.08905845030614	-2.80093430489615	-3.73550029522315
MXAN_7438	NA	A	4.96371727431541	4.829283375016	6.5605140912201	6.26474509704843	-1.41619196651079	-1.14468344493942	-0.96602942399657	-1.12111634494948	-1.44678599202768	-1.51580462922895	-1.54310820726673	-2.01686519454411	-2.40454881834141	-1.30135654704474	-2.08435735666958	-1.34661963988965	-0.476994280462513	0.266862991558808	-2.08651562214671	-2.01414536114041
MXAN_2791	NA	A	2.36253021069403	2.20153559123966	1.30384278515748	1.18457604776505	4.22200845632138	4.18782047900775	4.69359735031744	4.80201163545703	-0.756658043852219	-1.79769273294232	-1.44686312831443	-1.25362421568295	-1.24500853381223	-0.334637156845879	-2.64234944946703	-2.32881702533362	-2.81965985119621	-2.56296419307183	-3.62308984157441	-4.14655838386668
MXAN_5858	NA	A	2.90378217966277	2.64560800400984	2.47777875338661	1.57821079733897	3.99559039759307	4.35775005019726	1.01383124775012	1.66887430924179	2.61281494445011	3.11239006097468	-3.19471587126351	-3.2209953926539	-1.77970502441834	-2.22954832650893	-2.71177293230736	-2.52585940415765	-2.45920858889642	-2.58723018588769	-2.2043503053988	-3.45324471311262
MXAN_2786	NA	A	3.5855636245533	5.33479955228867	5.33454913135617	5.40688624614	-1.48130051512541	-0.932049470722005	-0.987084203692783	-1.1672055291586	-1.52112907595759	-0.811860093231328	-1.16599733020602	-1.05139199287315	-1.34755091455156	-1.6606771073988	-0.0793057393434911	0.15325587922243	-2.56338446650576	-2.86571474994894	-0.152811810535848	-2.02759143430929
MXAN_5556	NA	A	2.04962848573048	5.03588156316232	6.09154644036326	2.57498066013065	0.768120656779124	-0.132809249617822	-1.02839914746473	-1.4342726287338	-0.593150274010131	3.70158368481857	-2.19917164122473	-1.8198994345631	0.100682686429836	-2.68842378429349	-2.07812878535737	-1.64650879546613	-2.70551351568347	-2.62055304843858	-0.295479087726382	-1.08011478483452
MXAN_5553	NA	A	3.28987571298688	2.90090606444495	4.79844744106058	3.58555839529989	0.568525840591585	-0.807381496935069	-1.45492860085233	-2.02162338685126	1.23328401058351	4.69506531526144	-1.53913615863867	0.29948404323952	0.425891276793132	-2.58279941361236	-1.9613907955699	-2.33345684797191	-3.04971757615803	-3.16791242027337	-1.72083237527355	-1.15785902812505
MXAN_5855	NA	A	2.94868465509469	2.84855176662591	2.68695317352794	2.12949166661192	3.50013155818207	3.79415367044276	0.0635107156356742	0.725793322942001	1.83426574110188	3.02473803066858	-2.8905071325003	-2.72431830006014	-1.64084391284386	-2.01391605744685	-2.07872298495967	-2.07721331742468	-2.67652991748623	-2.81732300607082	-1.57314173469496	-3.06375793734592
MXAN_3175	NA	A	2.98016180548304	3.14816211350255	4.19486605632449	4.23871227112204	0.182472913567732	0.218360363688817	1.66685310881082	1.52440551970769	-0.91470847705954	-0.537756957054107	0.449927333783782	0.703506872866146	-2.01312520454742	-2.98704827711691	0.151459333627416	0.444610186714804	-3.89201687427085	-4.24921223355985	-2.60606661269205	-2.7035632428986
MXAN_0213	NA	A	4.58044784213827	4.65849289840435	4.97617384565808	4.45684317557307	-0.459581654555026	-0.411795864223759	-0.519804222712978	0.326083270263096	-2.24799631138652	-2.42104294546279	-1.81415051485436	-0.236223992758639	-1.16171939282842	-0.418702277404094	-1.68802716512816	-1.10825351124011	-2.38341385158459	-0.859789911651008	-1.69323266319563	-1.57430675305075
MXAN_7332	NA	A	4.86629170051866	4.33280481786023	4.48205300891449	4.46673780602926	-0.591561629489033	-0.900898336291171	-0.282843109134189	-0.120271655712047	-0.824243281584637	-1.64455798490263	-0.416830642178329	0.515790886887912	-2.72679619734382	-2.04670470946344	-0.755517761535534	-0.611959180989492	-3.10500102687805	-1.9587115112481	-1.57649640697129	-1.10128478648877
MXAN_5557	NA	A	0.808877959885121	5.54378549725081	4.03207665450603	3.7960477589522	0.228681564033253	0.575847550516941	-0.790071358044867	-0.215494554731882	-0.0489369531559705	2.91260097148036	-1.13227790502095	-0.896128605972111	0.338636907064785	-3.40576829132561	-1.57972822971346	-1.86323379162855	-2.72974058925224	-3.62644598835313	-0.648999552625992	-1.29972904386474
MXAN_7436	NA	A	3.96824653023482	3.22757844769671	5.45007868350232	5.06162400664905	0.978404677061427	0.692140475497357	-1.03468362959313	-0.484441092816272	-1.09659554158465	-0.981386832592719	-2.00473847972678	-2.20843809772458	-1.50836369920475	-1.24096625748996	-1.73715515154045	-2.22855662761686	-0.972003427527168	-0.687310871570448	-1.49770634952786	-1.69572676212606
MXAN_5541	NA	A	1.63657935186339	5.23883734820462	5.15866381158597	3.18352699113825	-0.103769725138594	0.00325535905481633	-1.59908216928685	-1.85627501964118	-0.220302237171024	3.3985177532359	-1.83897890070927	-1.17567539019006	-0.298468081341712	-1.4762324868456	-2.2763460226535	-2.18728650799271	-2.08588548841546	-1.9832092222545	-0.199904563368514	-1.317964800074
MXAN_3310	NA	A	4.59666207260261	4.12927466540663	3.86495796467288	4.23348649109152	-0.966341639971285	-1.32084752676669	-0.400840591449795	-0.260826969673561	-0.947447921173701	-1.74869826896872	-0.768702756464876	0.978790921102304	-3.25697366505942	-2.06342804188851	-1.67622809726249	-1.53490959700671	-2.32651092384765	-0.987061127971602	-0.622628172402395	1.07827318503143
MXAN_3309	NA	A	4.5457917703805	4.18296691537307	4.01144913708098	4.30134456470248	-1.05180225183936	-1.37503127795513	-0.289829515107964	-0.388670818788922	-1.07508516491507	-1.53632354238107	-1.03769620631209	0.840890062928992	-2.70921260746868	-2.09361860818673	-1.7860341225079	-1.62189023098239	-2.23480439351162	-0.862946564364993	-0.780971768215482	0.961474622071394
MXAN_RS37310	NA	A	3.01542703201846	4.3789784516383	4.62367903882881	3.26225877809419	1.69353645058959	1.46192495292117	-1.76959733710987	-1.09456119873737	0.695239576509018	-2.05699532289532	-2.23180712220168	-0.577015777060581	-2.63232594152509	-1.01314050934567	-2.94152451295628	-0.0111852955252854	-0.700378435817683	-1.92207578118038	-2.36920088426213	0.188763838017791
MXAN_0212	NA	A	4.23849090135327	4.13158104824144	4.8711848383239	3.97900947707576	0.098548930212921	0.182369164777571	-0.211631657183842	0.299948532344246	-2.02480353221264	-1.93133095753657	-1.99726065226265	-1.08833544084639	-0.881977364741837	-0.379475483098523	-2.30746148839507	-1.87602821252063	-2.18241379656905	-0.637320693786009	-0.99927825029607	-1.28381536287985
MXAN_2790	NA	A	2.38186400586554	2.33377353248928	0.910410716954866	1.30176013734801	3.66686665693465	3.50002753543426	3.41095145348449	3.15279589775356	-0.993143066076	-1.51265347653335	-1.94114489298888	-2.16319270920633	-0.416026788276493	0.180132639286697	-2.25163609443485	-2.43426659295224	-2.28220105797365	-1.77895640834912	-2.27439169258278	-2.79096979617765
MXAN_5554	NA	A	2.33219940378358	3.15868842609254	4.9127183124962	2.21848845532312	0.737209696089919	-0.39142266054092	-1.46556759522248	-1.47288371259732	1.14349308944328	4.28359442488555	-1.42474931518533	0.0181177281482992	-0.184916118728078	-2.94341300773237	-1.74366943379712	-2.51067564877602	-2.94341300773237	-1.1957180669624	-1.55656081405856	-0.971520154929506
MXAN_RS37275	NA	A	4.01124720114284	3.10560228241208	5.30739948942411	4.86261393157204	-0.30070743200783	-0.618452585509761	-1.01472509444481	-0.933626396302895	-1.5783501648896	-1.14047259638663	-1.70647549822094	-2.00883188496371	-1.03713095287402	-0.031178729205295	-2.00883188496371	-1.24364981954548	-0.659887003841242	-0.413649153562728	-1.03133590574697	-1.55955780208546
MXAN_5560	NA	A	3.75526753407591	2.89933729179013	2.63566182044454	3.6241034038958	-0.592691853792893	1.17005482214854	-1.81671491650547	-1.71314164127198	-0.92378171781598	3.95022557660494	-2.74236642206477	-1.51853155371596	1.72325529424037	-1.07016545298545	-1.5853889485705	-2.52937826359714	-2.34718997635583	0.134352682873957	-1.58919958135424	-1.46370809804397
MXAN_3424	NA	A	2.64129206254298	4.50990968222646	4.59259585796621	3.14940973031321	1.69010131186241	1.43786255197273	-1.57154289618362	-1.59743747192333	0.794216241489882	-2.47048854997942	-2.51805271985808	-0.915493196296407	-1.56123536055588	-1.79653193940029	-2.07443842717436	-0.200760372544054	-0.407175321843178	-1.29875874896395	-2.43629776902414	0.0328253353728174
MXAN_4530	NA	A	3.24249370924667	3.74183972629012	3.43095795741304	4.1209273836689	-0.724393297265175	-1.20706283384723	-0.328755290795156	-0.362460437778092	-1.44755608945848	0.0124641976300488	-1.15330867225395	-0.612009279701097	-2.78852155503708	-3.07537939961126	-0.163048905099572	0.145551932188695	-2.94591138130234	-2.96355137482245	1.12543511601192	1.95228849452252
MXAN_3308	NA	A	4.24342413510204	4.01295746472067	3.71204751466508	4.19359373376551	-1.07324036397006	-1.21699638084023	-0.387557246330772	-0.243799661399628	-1.08035449473945	-1.34534102157472	-0.810484370254523	0.918510628684563	-2.85306799914392	-2.15341938913305	-1.65018896646878	-1.36382875704126	-2.25020161495946	-0.775846881066178	-0.715050063778968	0.83884373376314
MXAN_3307	NA	A	4.13631260416282	4.00895865661835	3.55930482790621	4.22506486313211	-0.970911258025284	-1.21437616552214	-0.371629514462143	-0.225719976933323	-1.10922537694034	-1.15972372449006	-0.861992158935495	1.10743487403691	-3.0100850802718	-2.08273102517561	-1.65396782089722	-1.50744326811304	-2.26656737666315	-0.553536554769277	-0.718642329209487	0.669475804551997
MXAN_5538	NA	A	1.5006450231836	2.80815756746387	5.25785598948405	1.32810000555901	1.05632900782159	-0.452303648783137	-1.60620116894609	-1.88710217022465	0.816700808212469	4.54156232234177	-1.28997041459175	-1.00434557483926	0.366123793894909	-1.83119021216276	-2.10909669993684	-1.19581523209409	-2.00486626037266	-1.91990579312777	-0.537928839955915	-1.83674850292635
MXAN_5539	NA	A	2.04505795952453	3.68949353981506	5.21102929125108	2.3772204670317	0.302366872272375	-0.235509962264635	-1.18833911165973	-1.33681874847586	0.0981302455289548	3.40328158214988	-1.38399744734443	-0.661461700856457	-0.0585731460778263	-1.83751361711145	-1.97360635035157	-1.77454744052998	-1.7070324697508	-1.70937609567357	-0.61548402844751	-2.64431983902977
MXAN_3066	NA	A	3.24433477937485	4.21957090148839	3.90889775760031	3.92927907847049	-0.126425405817875	-0.281252415943328	-0.959918937945294	-0.47118515486935	0.218314537428748	0.516358671071679	-1.01177510775627	0.546082468144277	-3.18442859033599	-2.47434846484658	-1.70768003526829	-2.45985608171704	-1.03590349455713	-1.46935713152061	-0.492500442132142	-0.908206930868846
MXAN_5076	NA	A	4.1452973589756	4.02848112945893	3.75630001141038	3.72544430393429	-1.19069455061571	-1.26837134752944	-0.395272561074957	-0.357919463596026	-0.632125599995128	-0.855219021822178	-0.606294993810371	0.759155879311757	-3.1191460832174	-1.94822727586127	-1.76944374009465	-1.8004730559918	-1.64363634942746	-0.87695149946531	-0.566544920575017	0.615641779985767
MXAN_4529	NA	A	3.456503690547	3.47136885331734	3.23377608982822	3.6986487391587	-0.898381464647037	-1.22693808220003	-0.55458902753756	-0.685990121106596	-1.42428594474982	0.473712665464269	-0.676557336331651	-0.55724430990001	-2.61136838980576	-2.65186944302591	-0.150819196673584	-0.140632894649848	-2.83947999060943	-2.89236767473167	0.98150897830617	1.9950048593472
MXAN_0133	NA	A	3.63231624127386	3.53783389028998	3.109196579903	3.25158612990525	1.28001704399443	0.824348484553157	1.56484538462318	1.48751998058063	-1.12767809171627	-1.31376009138939	-0.79106024323446	-0.413278997327057	-1.59500804543907	-1.52886361550306	-1.44060986946768	-1.01214760488623	-1.70582759163696	-1.55295950638856	-3.42032467456961	-2.78614540356513
MXAN_2787	NA	A	2.0543743879982	4.75530776393111	3.90494034092217	4.40507505139894	-0.604728728311112	-0.388192908477638	-1.05802373281283	-0.979795300304721	-0.830569429926877	0.702710672139644	-1.2124316274521	-1.22772037933763	-0.756209651274848	-1.20700104662931	-0.145801139520367	0.00600496238208592	-2.76866148731734	-2.41473963014928	0.0736538232838679	-2.30819194054196
MXAN_5555	NA	A	1.77578505783251	3.25340366433768	5.25277711334328	1.52889788467412	0.698186899616322	-0.587860789953991	-0.693024564304081	-1.87549047742137	0.214327306514575	3.87086565826921	-1.65976712070237	-0.735611126288978	0.339775459218247	-0.773920306832615	-1.63012904868906	-2.6103308285676	-2.22136817447039	-2.19145225325248	-0.644219880184576	-1.31084447313844
MXAN_0858	NA	A	4.1739695335061	4.39566730736389	3.2571017896917	4.38165861075559	-0.93957267680017	-1.02250116648493	-1.10613140583815	-0.514237281192794	-0.569736380035122	-1.4952780281979	-0.859856211121167	0.0739058225939226	-0.991990458347197	-1.55182152027607	-0.756227772278449	-1.8977867233364	-2.36738963767734	-1.40221129112308	-0.454054329824967	-0.353508181377474
MXAN_3306	NA	A	4.1663512776667	3.65599533529062	3.65181125843646	3.67957029968796	-0.892486672558631	-1.19716014773391	-0.246559027807749	-0.198833257675325	-0.777255624583788	-1.34104369134552	-0.808987957310674	0.891752871107906	-3.03804703287743	-1.70675795331113	-1.64886565751458	-1.26009400431441	-2.67289424703897	-0.45674303079717	-0.55039446748262	0.750641730162268
MXAN_5138	NA	A	3.30346432573327	3.15728144924456	2.75283730180146	3.02409292892264	0.166845587331606	-0.14142904553978	0.514658910223757	0.205810470654745	0.88402203956152	1.02166246715304	0.509409855403353	1.10877899103704	-2.54838970977417	-2.39660639249897	-0.137577697217916	-0.0356481538361919	-3.12928178283815	-3.27297514937849	-2.98374769674239	-2.00320869924094
MXAN_3305	NA	A	4.01094683561788	3.60748176887884	3.71681824135507	3.58919757772313	-0.864891561411186	-1.1957713849339	-0.20688761907244	-0.0675293048460901	-1.05507359506166	-1.2136932795122	-0.869477578907667	0.932858861092884	-2.83749818553684	-1.59056313034949	-1.79408230651045	-1.36973854681203	-2.51105989085785	-0.336080609286689	-0.570296809399107	0.625340517829784
MXAN_RS16050	NA	A	3.88164212730027	3.85722144058807	3.47562650568328	3.99061592177546	-0.908606960024583	-0.900548409365804	-0.272926365685933	-0.0954871602280551	-0.776663119082997	-0.79955618835838	-0.776879442159656	0.754621123347286	-2.75016644909294	-2.12810008698531	-1.55812658060835	-1.75658970674243	-1.77495513963622	-1.02539645911137	-0.93344320830894	0.497718156696607
MXAN_0510	NA	A	3.60924993308788	3.85491019782987	3.33671665352354	3.05963149100124	-0.203647055261674	-0.553255961795189	0.351165131122226	0.523374392720839	-0.720027300992255	-0.675975649920101	0.363525948624229	0.424899904643414	-2.35503045257042	-2.86320226454534	0.0544260405782477	0.280927095308707	-2.89050097947551	-2.93288217106482	-1.45594155614196	-1.20836339667293
MXAN_5558	NA	A	1.75221483398554	5.09284366340304	1.11204716696043	5.1987087001231	-0.362786962074605	0.590238515377716	-1.31546566215918	-0.762149209625257	-0.527592632646388	2.24094537890999	-0.521343590971097	-1.46839570972133	-0.489198557494449	-1.14246063759898	-1.46633725460974	-2.01380167553192	-1.49916868182873	-1.70343261786747	-1.05968684081446	-1.65517822581619
MXAN_4528	NA	A	3.51912547023773	3.38197332790672	3.18867088902095	3.26822597941336	-0.651953082091385	-0.886210985942816	-0.4934405883886	-0.442211706104704	-1.3946383655737	0.0862190015723865	-0.632779940682461	-0.734950173327974	-2.09407471131062	-2.39105553559249	-0.310885417446196	0.0213182533288911	-3.17288512420822	-3.09521956159233	0.710915713066408	2.12385655771506
MXAN_6248	NA	A	3.08726395707146	3.3924409849401	4.40557413198897	3.88579275576353	-1.28764719554606	-1.7408729302206	-1.15093467931304	-1.00192452627508	-0.466778717861395	-0.248003715289489	0.542761384543277	1.00652248715209	-2.25084406142014	-2.07872883831466	-0.224237157182637	-0.508418982323832	-2.35754481053557	-1.62340520883634	-1.24362783346864	-0.137387044871947
MXAN_3621	NA	A	3.80990174769614	3.56434159549931	3.61836318171787	4.40098578236886	0.201947117557229	-0.473923304151735	0.142738098025861	-0.871688140281996	-0.518937290265704	-0.236491998029688	-1.16726910439526	-0.65858781152291	-0.720178697260768	-0.621818856218052	-2.27893201232981	-1.69268752510563	-0.982526995312414	-1.46718290248523	-1.63705679655971	-2.41099608894638
MXAN_3067	NA	A	3.25633145875049	4.03443578230398	3.1572194576484	4.12414927857436	-0.143514791813291	-0.486157480268233	-0.14198958403853	-0.0144746775641194	-0.437614104020795	-0.340198607994438	-0.615971199921535	1.30532120305302	-2.07649704852078	-2.43165021786367	-0.978585641396543	-2.30806694445032	-2.02380471394324	-1.35680390598865	-1.75807785096492	-0.764050411581178
MXAN_5543	NA	A	2.42968988106575	3.10057356946549	1.56833605714389	3.78904162720433	0.434796527777348	1.1275251859899	-1.27274602278294	-1.20486848267453	-0.501986797872821	3.78183298022401	-1.9537042989956	-2.15367728091099	1.20093720850342	-1.15019741915621	-2.38548981882904	-2.55004819680115	-1.92249891923922	0.236337124976104	-1.20694529669299	-1.36690762839477
MXAN_1578	NA	A	2.30053826264761	1.82224447316485	1.24928775064819	2.2795100492539	-0.943109026724591	0.857518065323618	-0.877264658243084	-0.627678528409484	-1.55519127888587	3.42559119874915	-2.01480699244432	-1.90652309813125	3.15907048068607	1.7088893364889	-2.37950424589868	-2.23083826360453	-2.07939090897524	2.12835933331381	-1.98349178518046	-2.33321016377859
MXAN_3303	NA	A	3.87637426313188	3.63421069580049	3.49772731645625	3.64507726161854	-0.886717280896232	-1.01774863132141	-0.253373356140591	-0.175535950269657	-1.19644330651489	-0.875354684584252	-1.23996084395615	0.748699153875128	-2.71682504043246	-1.22487591721468	-1.82349966137615	-1.45937649069144	-2.53501500236961	-0.1602720058761	-0.375794877686136	0.538704358447468
MXAN_3304	NA	A	3.80443883829911	3.73793382201323	3.53755880830768	3.72507684824909	-0.953953353407563	-0.951810864433428	-0.239744366115783	-0.401634232380159	-1.34199583457956	-0.618799864259829	-1.25658721948894	0.781542914171172	-2.43175935097178	-1.40599534106825	-1.68369969337795	-1.47197653220261	-2.41854941028917	-0.351352711470538	-0.600134926047431	0.541442469052704
MXAN_7333	NA	A	3.64451562036306	3.31967026059075	3.32177048397634	3.37592211692188	0.812429993752119	0.689057864631367	1.01090190507332	0.933609362046386	-1.13627347890944	-1.25955652072212	-0.544454077442959	-0.504486385336195	-2.31521892524857	-2.28256521991101	-1.0872282985074	-1.09837853425516	-2.88331653850342	-2.03265707032254	-0.967174659755072	-0.996567898441331
MXAN_RS06085	NA	A	2.4687300873989	2.6228540262472	1.96230247616438	2.30829386870553	1.75641860286328	1.3380815148944	1.87173121245779	1.26434379952586	0.800412155813411	0.744371198379991	-0.083104986793102	0.992809706017313	-2.27555756972049	-3.02803555311661	-0.798798272887542	-1.26265973934153	-2.66057822748374	-3.40378469052577	-2.62601857372976	-1.99181103486949
MXAN_3068	NA	A	3.8386168312889	3.30154612719305	3.56360310082134	3.54492201130607	-0.537199555752135	-0.72083906336754	0.155202447481761	0.321993915900965	-0.33689291319199	-0.490114193445084	-0.171837753761537	1.0889532279659	-2.34671137242352	-1.8613212463878	-1.41693792156607	-1.2458659618217	-3.00519760426861	-1.40389180665449	-1.6270435510578	-0.650984718259705
MXAN_7331	NA	A	3.73652701072607	3.89591704103367	3.69226576494796	3.92776339250115	-1.21295994750144	-1.37604591378816	-2.37612693435292	-1.74525618958706	-0.407716155045088	-0.309848619922361	-0.555109621390137	0.276707881356975	-1.73444468084591	-1.30315924772192	-0.539607375581265	-0.563788787681573	-1.48128436855804	-0.726186828305312	-0.257953397810557	-0.939693022474096
MXAN_5859	NA	A	1.45460507085621	1.54365084168414	0.822678289961301	0.591635125630656	3.57417966212768	3.95959929051772	-0.547822143548387	-0.105093418470291	2.3921529863812	3.20751721247711	-1.96997574497788	-2.08189183421935	-1.39085963384355	-1.55499147106994	-1.26067976009984	-1.39091804564162	-1.52024873390297	-1.85401461387425	-1.60595016848378	-2.26357291150417
MXAN_6205	NA	A	3.71339446523801	3.64608197316819	1.38019748482472	3.011113838223	1.13975074345155	0.951762301454425	1.74412982257061	1.63797035847927	-0.663187011963515	-0.870122543143218	-0.528015050096071	-0.180346571035594	-2.14152248296781	-2.0380707344774	-1.467843222644	-0.501034462020958	-1.765174143524	-1.43970974375846	-3.0534221312522	-2.57595289052655
MXAN_3423	NA	A	2.61681794245531	3.72672304888238	3.85281308187176	2.6358935512579	1.99459867929866	1.10128997367973	-2.20237027661166	-1.33403085869923	0.739836317660468	-1.06903319965392	-2.3820761170432	-1.01434483904981	-1.30485643220629	-1.88980479106169	-2.68443250378596	0.0373066899564511	-0.188283912833314	-1.45327545945802	-1.48778781167484	0.3050169170153
MXAN_3302	NA	A	3.75006794799407	3.51434437505338	3.57463720639416	3.69015326272988	-1.07092182426519	-0.98334364401223	-0.233604212046782	-0.118840561022253	-1.33619369758732	-0.652011138559127	-1.18287897011076	0.704399560925763	-2.32414371469991	-1.46495958657777	-1.72351796641544	-1.32862696780081	-2.66716704976083	-0.206942071619171	-0.396881696318502	0.456430747698844
MXAN_4527	NA	A	3.32914028741307	3.13730154470997	3.02213856353292	3.02158227817217	-0.10548268442065	-0.505697430145478	-0.288116992705396	0.045680430182669	-1.52333527175271	-0.0818451392485819	-1.01946623252245	-0.758860428783498	-2.21620426614657	-2.81478078256475	-0.227104513878711	-0.0537579500293788	-2.84107353510357	-3.04070796695716	0.800925015538807	2.11966507470931
MXAN_2385	NA	A	3.89941837130286	4.06397972146157	4.12110753665596	3.18166209602683	-1.32584957763772	-1.66489140686124	-1.50143252421082	-1.22492106270501	-0.725263121743802	-1.18134675073898	-2.01656600201268	-0.313570670735638	-1.01900819946923	-0.679645552338048	-0.364043753045832	-0.549526056995174	-1.18192082473428	-1.51260320707295	-0.0405165519394153	0.0349375367936098
MXAN_5080	NA	A	3.86032337772691	3.68974656545445	3.55900615702494	3.67349690553411	-0.849804731226698	-0.746427391277704	0.0420213279043491	0.0363215978839087	-1.41162700783694	-1.01541892794605	-1.33385353043104	0.475717469139708	-2.22064887627601	-1.49851218663652	-1.56730398978454	-1.42960692661379	-2.08001764225826	-0.811476917088198	-0.924656709536789	0.552721436244186
MXAN_3301	NA	A	3.7259228119893	3.62411469492462	3.53894280099508	3.67365545054366	-0.971901789874583	-1.03342307506247	-0.332871673535728	-0.116333823045135	-1.31498575327511	-0.59910227414354	-1.25114376793013	0.825306087541801	-2.25254581441681	-1.47019701787826	-1.73499658363138	-1.50696333756409	-2.46853935344278	-0.409079232604842	-0.427696886638671	0.501838537049082
MXAN_5078	NA	A	3.90269978036102	3.57845621031447	3.55084748858262	3.6426450805278	-0.733176148819334	-0.934239915363799	-0.175588336170758	0.134183723712756	-1.18397288409915	-1.14266231524852	-1.16365736033791	0.615701548806815	-2.52367863086468	-1.70157769293729	-1.59852340361272	-1.45566626851469	-1.84584724838415	-0.75856774000829	-0.746028500136857	0.538652612192672
MXAN_3300	NA	A	3.79091724910942	3.43996175302809	3.57052213024443	3.64345068485721	-0.980300701156557	-0.948967615379356	-0.0851108633732789	0.0216115938945158	-1.17907925331927	-0.728469301984919	-1.08417152623703	0.768049107375406	-2.5584885979266	-1.74913000926763	-1.56692256416039	-1.38732668392015	-2.29213774344337	-0.429935218366388	-0.624818940568833	0.380346500594712
MXAN_5079	NA	A	3.94418114989817	3.63670254262404	3.4394788841824	3.57939541801755	-0.98032791596054	-0.754724713481158	-0.305231064466746	0.156451717111645	-1.26178862396036	-1.30561500967606	-0.963724209226296	0.271783728790504	-2.3380366625876	-1.93276316120869	-1.37667708543	-1.3766836041934	-1.90860262536768	-0.82219605266693	-0.489956778317767	0.78833406591891
MXAN_3577	NA	A	2.47737766726468	2.23549819040221	1.38865282923239	2.0768795701624	1.41395778449564	1.11000333350547	0.959174700378535	0.906494420343313	-1.00719935319731	-0.192834418678167	-2.36075651126983	-2.14034244785859	1.45145764132297	1.49498691656677	-3.09840093633732	-3.03590089752052	0.678586207738723	1.56025438676508	-3.32780435608877	-2.59008472722766
MXAN_6225	NA	A	2.57479460804443	2.73226063480684	2.76288662458276	2.75488070069302	0.665727747868541	0.80471305920406	1.91178611245502	2.24335533285157	-0.469657937672736	-0.907117927826416	0.0669146882604839	0.563890509374474	-2.74934638769491	-1.80229475999815	-1.07632538787327	-0.439065532156242	-2.7865866217197	-3.14113950815278	-1.55823481470315	-2.15144114034383
MXAN_5532	NA	A	2.92504784485746	1.62227333637824	0.878173782105533	2.43792926943326	-1.34508585966289	1.45903605761801	-1.47824341287336	-1.99955971181837	-1.10861479253705	4.15109072048697	-1.96931454154023	-2.16397182555911	2.47048350900362	1.16844186920447	-1.02522868251972	-1.47186531391878	-1.57231502460745	0.980171545540714	-2.0154095152988	-1.94303925429251
MXAN_RS01945	NA	A	2.93740054236075	3.88802198571011	2.95265049185357	4.18048000390035	-0.616172283699719	-0.603894436580809	-0.153930711729213	0.337572218113854	-0.356626331986024	-0.888130915892984	-0.234986156980857	0.488275629172011	-3.11116911075089	-2.96221701039724	-1.01854250426539	-0.973391717108049	-1.1102031085319	-0.489064991166672	-1.40989382908454	-0.856177762936365
MXAN_3427	NA	A	2.83647421113962	3.87974363254407	3.42213671485783	1.1658101634821	2.6675398701	2.3758595806918	-1.0842155790582	-1.01193803853347	0.787366087275937	-0.217525678582399	-1.62461888048977	-0.948831942465597	-1.21260434527876	-1.92697526723254	-1.92697526723254	-1.16179320181431	-1.53801261313533	-1.92697526723254	-1.92697526723254	-0.627488911803383
MXAN_4837	NA	A	2.94030810843854	2.67969703155443	1.45546806191778	2.24438453203122	2.08994703404823	1.46196165329684	2.19756533496801	1.69373919899424	-1.74793090178877	-1.23304547614535	-2.30528073310957	-1.95927307587681	0.727807376495107	0.977338499665249	-2.59564225906958	-2.27840933822045	-1.54175816733597	-0.699693921036014	-2.03969409535088	-2.06748886347626
MXAN_0090	NA	A	3.16018154533582	3.42167794014526	4.60233149504636	3.40877690086657	-0.344209501016404	-0.533745027013175	-1.11305927273019	-2.01634996854724	-0.577936577318757	-0.326933507986097	-1.35559956278646	-1.07995492636245	-1.81964591751359	-1.14235673760406	-1.0766324097828	-2.33156641767083	-0.7204331859728	-0.183215664072641	-0.184794543113711	0.213465338097206
MXAN_3314	NA	A	3.81745569572614	3.41919581121411	3.51925682100599	3.40816941624412	-0.653967441377004	-0.865398225644103	-0.0693618087519781	0.160452939534423	-0.779526113151761	-1.00358701175266	-0.783272101751944	0.766001446200235	-2.32771276882523	-1.2307976736316	-1.78143887678104	-1.5215942904715	-2.61757792084028	-1.03051966820559	-0.83414530178616	0.408367073045831
MXAN_5033	NA	A	1.95235811172387	1.95531825061245	3.16728421006426	2.64760857033583	-0.969881982690078	-1.47178574661613	0.25938437970934	-0.136142717518442	-0.39164569531594	1.11366486531822	0.895525877916601	0.265826855734382	-0.145113391293648	-1.18280574014669	2.17499536992034	1.57969026238724	-1.97663423003269	-2.61739482720763	-4.03844195472142	-3.08181046817988
MXAN_3620	NA	A	3.45186716385791	3.71823335977835	3.6441891860531	3.90158622834888	0.268210618922025	-0.506190641097546	0.370965043351736	-0.899752783422698	-0.722426438958296	-0.219333743801706	-0.748057238484662	-1.10085054795212	-1.16132120792292	-0.795896613743778	-1.68004987432878	-1.20603922621262	-0.978156087015144	-1.3697957799661	-2.19632546397724	-1.7708559534284
MXAN_3425	NA	A	2.60453127126876	4.04749566845122	4.4020689816337	2.7600063356468	1.02563894502992	0.817297074074344	-1.32521764192516	-1.24459866978557	0.322356345408434	-1.15805236426239	-1.53715824895171	-1.29533175432391	-1.45845100126771	-1.58147153676176	-1.87453108070056	-0.165711152875923	-0.535681944169876	-1.24196787805646	-1.87917899399502	-0.682042354437119
MXAN_3076	NA	A	3.89038510509248	3.58442869936005	3.52344598449952	3.26184248302463	-0.785805664448914	-0.834150918181846	-0.265246767141063	0.115630733574001	-0.876932740457663	-0.914618664224164	-0.807280092726053	0.748471369106115	-2.01434462851719	-1.44616632284496	-1.8921663939123	-1.58733119710353	-2.3657691298612	-0.658032548214326	-0.970959526787412	0.294600219763831
MXAN_3422	NA	A	2.79687158419998	4.10097537476496	4.42557998062476	2.55344541363805	0.994916099208159	0.706706377708604	-1.35554561073367	-1.4257606736148	0.25466645141588	-0.80487553129077	-2.09057425909042	-1.39597399210589	-1.33285870392102	-1.07939376699095	-1.41808021155978	-1.23141820694694	-0.763440723511554	-0.0102412228956927	-1.64312700325444	-1.28187137564444
MXAN_4534	NA	A	2.73112037075698	2.41153583357195	1.56163859382441	2.53416829368541	2.12906919420507	1.57813242469211	2.37430760079697	2.06769015042104	-1.32949214021342	-1.31722429942227	-1.44868570237265	-1.30026202974799	-0.349501344160501	0.21953948882318	-2.54762311912267	-1.86674329510562	-1.29548989917539	-0.506954548420678	-2.68188587938801	-2.96333969364793
MXAN_3299	NA	A	3.66994465140832	3.41984819265314	3.52575700386299	3.65095955328124	-0.806578090681818	-0.991874485001416	-0.145318983231334	-0.0344008065278203	-0.976403761352325	-1.01400135272922	-0.998053183394434	0.716205287408091	-2.71643200851515	-1.84976480168272	-1.60589124974842	-1.24918319039342	-1.50921055264051	-0.602329328773052	-0.79547603557473	0.312203141632578
MXAN_3313	NA	A	3.7674930024034	3.47370091143464	3.42390236144256	3.57299230346829	-0.902643407999848	-0.709854967482427	0.0937999158266791	0.00481051060891069	-1.03187299780047	-0.893306360239285	-0.767095176392331	0.611014310940254	-2.1340320086968	-1.5414278272665	-1.66300038961368	-1.61580071554259	-2.35103380773888	-0.852585197260378	-0.814932322313771	0.329871862222237
MXAN_3317	NA	A	3.76367901130335	3.56143221658824	3.49839148934241	3.40511758591424	-0.871743674739141	-1.15581390938554	-0.266528643725159	-0.128593429694334	-0.774899628878408	-1.18168187135628	-0.705064107210452	0.7148369476359	-2.25763959877022	-1.30266839084014	-1.40435988567893	-1.16628491808205	-2.15443570162676	-1.16320703096454	-0.962216410930818	0.551679951098619
MXAN_RS16070	NA	A	3.90904855447591	3.58683992693315	3.35368818280548	3.48829441754129	-0.734059647050591	-0.953682327829281	-0.322023547883576	-0.239849125592157	-0.991340700134216	-0.710253889028978	-0.965611420324745	0.573469947685226	-1.92059439351575	-1.33415623936011	-1.76821439038123	-1.7205195618187	-2.12582485076518	-0.811005183473535	-0.64279658302004	0.328590830737049
MXAN_2925	NA	A	2.39041824301986	2.17986891886512	2.34216425030001	2.40482611840062	1.71930820239874	1.9446228245559	1.83292462533242	2.53044878440302	-0.956354236944799	-0.952912190622458	-0.754261037668124	-0.16503873106207	-0.296209705825234	-0.795284262268138	-1.6248908115448	-1.40566445367284	-2.6495180240786	-2.71372128548078	-2.47506173525972	-2.55566549284813
MXAN_1651	NA	A	3.29878215014131	3.12973895360498	3.19951166491409	2.69405794291319	0.915878945565305	0.635334634594088	0.979056984579705	1.16215450796984	-0.804556642600178	-0.663153279161026	-0.201833330002279	0.417311913087561	-1.84037657103256	-1.26633316968988	-1.24458773809355	-1.2861847050045	-2.86890533848946	-2.60266400074937	-1.92957031216518	-1.7236626103821
MXAN_5540	NA	A	2.20098500750015	3.7226370307261	5.17423795208807	1.51592180740755	0.0730909369037924	-1.20559896128108	-0.592902280816621	-0.792335506627594	-0.483065309574416	2.32907760504334	-1.00046683921688	-0.486836026463242	-1.07285987028874	-2.26286480176265	-1.54171598861974	-1.00033005271684	-1.87390214766544	-1.03170775743471	-0.707986350867556	-0.963378446333496
MXAN_4526	NA	A	3.10571785742141	2.81783269974095	2.79140734074783	2.81012374440013	0.331477414847614	-0.157658414885265	0.314205593800672	0.882580920374682	-1.69203891763562	-0.162070602364	-0.756030220656699	-0.70324923045199	-1.96943474653733	-2.72806475536149	-0.588186841583886	-0.266460058652013	-2.92576152083968	-3.11103684797829	0.257770271558483	1.74887631405448
MXAN_3585	NA	A	2.05135600380466	2.14979111448248	1.94819335336026	2.34038918055757	0.443511544146691	-0.11446478282803	0.958562121526791	0.795478020975921	0.477934458429891	0.31916651816284	0.917434662295911	0.801493791369944	-2.55621448111021	-2.47061957009578	1.25518943394104	1.00988678603716	-3.50845523577416	-4.07582712104801	-1.27167137746863	-1.47113442076636
MXAN_0538	NA	A	1.92484808515782	2.06205096150209	0.156081746397575	0.501653253539791	2.40155657477905	2.43271358870781	3.24275610115879	3.12515937515791	-0.538174883662148	-0.880227215931855	-0.627925475511232	-0.278778728631524	-1.19953671158848	-0.766726466254076	-0.998993777870682	-0.835774783392239	-2.36844621565293	-1.95108380993167	-2.43567963642449	-2.96547198154951
MXAN_3312	NA	A	3.60362088208619	3.29548682761774	3.15450472457465	3.50412503857035	-0.439897729077128	-0.445547724589291	-0.0991537112302865	0.187629685430968	-0.640217746544112	-0.845953405575312	-0.686326524873243	0.811577547016784	-2.33948260335534	-1.69129826061067	-1.67735427413596	-1.59769231278068	-2.28196233971589	-0.959457237172282	-0.930016524135331	0.0774156884988493
MXAN_2013	NA	A	3.70840362846719	3.58007226493231	3.20758495986255	3.52806371238211	-0.33368626952578	-0.241036803936629	0.0329392407403439	0.0741611597869145	-0.975068220709391	-0.953269005164765	-0.994184887576743	-0.0665408577324023	-1.04457608709872	-0.459699352558644	-2.09369963058191	-1.63340316173889	-2.09307473602152	-1.58368607195398	-1.31456945875467	-0.344730422817362
MXAN_3316	NA	A	3.89581669245127	3.0822075236104	3.44855953356388	2.99809943899258	-0.928661637683124	-1.25136083398232	-0.0947625035413715	0.0716364331451764	-0.771799342384629	-1.39749082270806	-0.436635310415223	0.777668625928731	-2.59365764244809	-1.23591988263379	-1.33687200947283	-1.125138129033	-2.24879998643476	-0.83511153204671	-0.648898430610695	0.631119815702576
MXAN_1967	NA	A	2.3237226816913	2.11092329697644	0.928808630980839	1.7629151191771	1.72982930784131	1.4301763257182	1.06780043477389	0.574451214195872	0.163182778829537	0.330845601234662	-2.29730068960712	-1.89558716624235	1.25822658283065	1.28732248166446	-2.82654988113256	-2.55715360340643	0.137888487407523	0.896020950432726	-3.13129759628333	-3.29422495708271
MXAN_3075	NA	A	3.80072155178569	3.42678716175233	3.42651118477615	3.25123855822231	-1.0342359573523	-0.980130478840257	-0.276568235423042	0.061824273280175	-0.991316942424527	-0.783145941609513	-0.84922795837557	0.579265394894936	-1.81188974148339	-1.48803859121456	-1.58095027996441	-1.49020110330892	-1.80794322457264	-0.677153137931509	-1.00335253782938	0.227806005618415
MXAN_7089	NA	A	3.57773389862341	3.38399670125021	3.35094227977848	3.38563468244291	-0.185177139178183	-0.478847176562136	0.247281749513364	0.35500467884537	-0.675317623452278	-0.747872847997225	-0.333626381640101	0.374032129617351	-1.91469664771382	-1.61767711604673	-1.26868270505284	-1.08411889786226	-1.80888335724946	-1.48467180314768	-1.73648766899609	-1.33856675517229
MXAN_5559	NA	A	2.89252632742465	3.5149659950993	1.66291916418871	4.17020017234732	-0.576649975148898	0.18466051034651	-1.07404593384421	-1.55610816101851	-0.653680470673951	2.46832969296333	-1.25375177427574	-1.24288304153568	0.401232315975316	-1.55610816101851	-1.55610816101851	-1.55610816101851	-0.608737808358967	-0.548436208396647	-1.55610816101851	-1.55610816101851
MXAN_2073	NA	A	3.42937866107446	3.21886423290278	3.15416006558066	3.14673223112031	-0.157168999073813	-0.26775184890008	0.534997157391713	0.454490624383334	-0.783893484155453	-0.473851076974515	-0.713736394304512	0.346103983779752	-1.65132122987001	-1.67106572988519	-1.45035017656289	-1.38210495662037	-2.81185065337773	-1.35582281403094	-1.48828200470101	-0.0775275877764816
MXAN_3618	NA	A	3.44789111169132	3.17113620918735	2.74526423675586	3.62621641241661	0.65760717287195	0.0580738545070831	0.720134211438737	0.0555879611082997	-0.691516190433074	0.00877384611503285	-1.66647212970629	-0.772264844198626	-1.13815440173912	-0.930285785004074	-2.0337874920981	-1.33423415210004	-1.01878978169473	-1.14150147421183	-1.71091724288671	-2.05276152201964
MXAN_6226	NA	A	2.35492556294746	2.19137546482144	2.46726438300207	2.20676418562754	1.11204137870456	1.12891889771989	1.86430467583968	2.21792555766335	-0.170131874501848	-1.13887218647752	-0.0387045188477906	0.46511689295218	-2.61149858335147	-1.65810269455048	-1.03924403390838	-0.502743494810463	-2.52907527670742	-2.59871863816977	-1.67133652262066	-2.05020917533235
MXAN_5104	NA	A	1.51307598084044	1.46467317119048	1.31635402924272	1.21392679158958	0.866131457182234	0.508992642385982	1.55078514286636	2.33831297164878	0.196624411322543	-0.172037076498615	-0.0990941532497729	2.78615824550881	-2.45141779646837	-2.02013236334438	-3.13371733302884	-3.59107507579855	-0.847038319457618	-0.216128150108089	-2.14245641291649	0.918061837092804
MXAN_2883	NA	A	1.62997201278619	2.31590045724591	2.83979766876716	2.23338318839669	-1.85440398054443	-2.16466595440751	-1.59288530130982	-1.56560981464417	0.479474807634294	0.936915411931839	2.07893723725557	1.62138596798773	-1.59739662075355	-2.10386944828486	1.72316098214849	1.13012956001251	-1.473767255749	-1.88835701696057	-1.12848293290296	-1.6196189686095
MXAN_5512	NA	A	3.29585755029955	3.14444225604687	2.92088991536726	3.43879019911036	-0.558514159869638	-0.412201163163235	0.119980587902658	0.45528180529905	-0.793602552002625	-0.93365971398549	-0.228918657579747	0.832961352276911	-2.23130479341381	-1.71658468029861	-1.11553250013809	-1.46347684981508	-2.24191695921771	-0.783034714620436	-1.3695253250383	-0.359931597159898
MXAN_5297	NA	A	-0.0183840065775449	0.1333481611344	1.03705497355456	0.242243208749739	1.76709002979335	1.84771227192999	2.41040445934058	3.44551709452303	0.526768665603942	1.65171807712587	0.453312738689936	0.574099235552392	0.0347989089316716	-0.540685998081468	-1.87559659734907	-1.72931278815253	-2.07411776049001	-1.54457674717454	-3.30241191425274	-3.03898201285155
MXAN_2788	NA	A	1.0853118769181	4.47311522818672	2.9595312029832	4.11386812336429	-0.456677179844661	-0.282379592616745	-1.2842726021671	-0.669826544205335	-0.835582631780558	0.305942049862883	-1.42553951098115	-0.870341587522177	-0.99332355613794	-0.70401873052335	-0.455524450216918	-0.754441191098894	-1.84541265997344	-1.11580816995985	0.228129680652571	-1.47274975493965
MXAN_2127	NA	A	3.10008211659152	2.87728622783243	3.887775046381	3.50454149016033	-1.59367289858148	-1.60914328670061	-0.843201456815478	-0.329961188963027	-0.821691951221453	-0.361848800056951	-0.193210929828336	0.375277283611313	-1.30327302714928	-1.15786154255049	-0.449928809868908	-0.147735193950574	-1.73928468780437	-1.14925925356214	-0.910455587598458	-1.13443354992504
MXAN_4413	NA	A	-0.490831163277889	-0.617603475287538	0.0825605176562583	0.0428129288988934	0.305594230088197	-0.136280244328741	1.25203883824858	1.05457462986242	2.22551796533739	2.7864939314104	2.14690390242687	1.76859226754153	0.791001871598075	-0.922909360053005	0.477943478918652	0.755022478735537	-1.70865439288436	-2.58784156121691	-3.79500121781913	-3.42993562585524
MXAN_6494	NA	A	2.37670373732777	2.20769654483987	1.89721201155158	1.96599454429531	1.63396186833534	1.56432508365769	2.11234051953029	1.52286516606163	-0.494759551195894	-0.246324210260195	-0.075200089003074	0.0222425757070459	-1.87722421041616	-2.18653037684491	-0.453741967021899	-0.379244753113882	-2.19213142238438	-2.41745402518693	-2.60081096688478	-2.37992047899441
MXAN_1117	NA	A	2.50330471378607	2.69503208009727	1.58793664926721	2.40702430821764	0.3523078376179	1.04145627987285	-0.314347675962478	-0.161966014786494	-1.33526682689989	-0.343341002908677	-3.19908158119298	-2.27202825065618	1.96995185773234	1.94048199473497	-2.74412566963699	-2.13900380051633	-0.248439921970549	0.0491603598267591	-1.00808307437186	-0.780972262250589
MXAN_5344	NA	A	3.42008458152758	3.13713794494957	3.1066348321463	3.23220940415689	-0.845615507102258	-0.875180123098819	-0.0358045650765053	0.1490576635635	-0.900223197600747	-0.747229158108704	-0.606745189544199	0.659169251782522	-2.16554192145642	-1.3749209027391	-1.5069943208188	-1.28856561662293	-2.13451045988309	-0.590420932309186	-0.937430340026761	0.304888556261126
MXAN_1672	NA	A	2.81816040041916	3.20423685908518	2.80182510832501	3.10671122552751	0.373683611289637	-0.240557677214175	0.858918058372421	0.603939320269717	-0.878761361090618	-0.785998832812686	-0.0818333443755286	-0.123137399188174	-1.38091187763518	-1.69477918714492	-0.13667647683606	-0.0529592123040867	-2.46515087720429	-2.53709405009894	-1.75777878183047	-1.63183550555353
MXAN_4412	NA	A	-0.422393523432273	-0.27635389836469	0.290606283185573	0.499094651296673	0.548855814169555	-0.682007281440294	1.22250805016417	1.04417720712504	2.26833361059262	2.83241226143861	2.08896439018379	1.88159977171464	0.242616071759029	-1.68459441691442	0.261751717065556	0.653130566230406	-1.17818736600837	-2.51416503433705	-3.46700904104396	-3.6093398333846
MXAN_3779	NA	A	2.41540247693034	2.54031169604341	2.84577164924239	2.48389527695167	0.659919143097181	0.445240381836829	1.1070978805327	1.22025617354942	-0.334843127384383	-0.395199889455929	0.472371345760878	0.512049324734265	-1.9498555989887	-1.76360332230022	-0.393003848582763	-0.354359065888632	-2.80470321341289	-2.60730487174463	-2.09166326116332	-2.00777914975762
MXAN_4894	NA	A	3.03413560608006	2.56704568827737	3.4577068290995	3.52296276624699	-0.385112848121814	-0.624998769060433	0.0296746241981758	0.130473408349376	-0.531116770087319	-1.16026768234558	-0.368184141766703	0.311562958702595	-2.56683624696553	-1.0430086796431	-1.01261509080324	-0.672424297404149	-1.99612184877359	-1.98843191279796	-0.81442986934681	0.109986276162163
MXAN_3326	NA	A	3.48669274384721	3.20166583308517	3.23482975090969	3.04704117151361	-1.17462835766959	-1.23702629919749	-0.421232529551064	-0.355675529769691	-1.22974571769492	-0.928832552559506	-0.80023370853254	0.477247927318716	-1.98832730637972	-1.39847016569307	-1.0072184753401	-0.745483726341071	-1.75668282752432	-0.349475943234172	-0.539984201028293	0.485539913841173
MXAN_0412	NA	A	2.7031461490318	2.77559687114925	2.8253578075031	2.88942119279108	0.295156048747303	0.214041835090109	0.756029047948053	0.579857088685903	0.12450078612864	-0.224784991944872	0.210840401682049	0.737697561487181	-2.30372837955308	-1.78007634559861	-0.87855997488622	-1.31843278924361	-1.7662214425191	-1.76884343586907	-2.46292450116906	-1.60807292946085
MXAN_5300	NA	A	2.25570821045261	2.23334952983152	2.3382313465975	2.49384525966399	0.830455079975344	1.21671261877023	0.681598178509551	1.09022611249686	-0.107162890074614	1.29422746477333	-0.41168865494803	-0.0981216215456406	-0.526708216144364	-0.978113115756565	-2.15391358011862	-2.45227809740516	-1.79082698240133	-0.352445955848735	-3.35483912882758	-2.20825555800029
MXAN_RS05615	NA	A	2.88693930840553	2.80145999161944	2.76148489359406	2.74381307439797	-1.69816498287404	-0.860717544943629	-1.28665901395824	-0.112194921258654	-1.57137458122752	-1.60466444220248	-0.0307513609599983	0.0855794116313149	-0.821102729752443	-1.15745299081657	0.905475990129816	0.761360057944918	-2.11661796580944	-2.79158107554866	0.326684667097998	0.778484214530627
MXAN_2339	NA	A	2.85156732941633	3.1998320374213	3.04293072432461	3.6162959077637	-0.842967111045902	-1.12764418813227	-0.384578225982876	-0.442394267344246	-0.58272204736799	0.0427508481176435	-0.0926715636992785	0.30139059861104	-1.53044543890546	-2.30267506385414	-0.726562142714804	-0.00542670387092326	-1.31067609566925	-0.986342717020447	-1.34157910644623	-1.37808277360082
MXAN_5108	NA	A	1.35854843502716	0.911080936532024	1.35259146916627	1.05302148659895	0.284592234341059	-0.202578044388209	1.5465513752507	2.27775615996409	0.694486358888251	-0.174697165698623	1.04088996463593	3.32282946899836	-2.42608908045302	-2.3024813242662	-1.41286670090717	-1.18558627133848	-2.42031288897763	-2.41401541682759	-2.22356445913372	0.919843462587836
MXAN_6720	NA	A	3.05070455295164	2.97365237905505	2.52732848642962	3.09134993698739	0.169734612973009	0.10586997378349	0.287889068122341	0.65433794176286	-0.149150662408776	-0.118496849681607	-0.592314259809541	0.865289419465071	-2.03937904686786	-1.57970458992833	-2.02320196900945	-1.52724068304835	-1.99910934970405	-1.64938449644781	-1.34760077496403	-0.700573689660649
MXAN_6547	NA	A	3.14381605435046	2.79848401303139	2.1018655127537	2.61847534136162	1.22584682302808	0.823095137185218	1.55178879861649	0.935490045016336	-1.38482215935293	-0.671628904496252	-1.23370237593995	-0.21758083137129	-0.899354203243852	-0.921247994667391	-2.14028911058482	-1.37767498922604	-2.05219336912751	-0.897544616420948	-1.38421491085402	-2.0186082600583
MXAN_6081	NA	A	3.02741108228395	2.62663659753778	3.16090729763928	2.63245294009221	-0.190763096137365	-0.7266889570144	0.264088451752075	0.296046271792463	0.0303000754749068	-0.552433345959294	0.225093478853822	1.08665259902824	-2.43928983198075	-1.27026204505422	-0.63273388822293	-0.570399590299187	-2.67569614275111	-1.93296619977445	-1.53254134527592	-0.825814351985117
MXAN_2384	NA	A	3.41812180193167	2.97401315625965	3.82806948013176	2.6414043457097	-1.20031810686516	-1.35554732365543	-1.3792160689723	-1.32922820493651	-0.513480265746063	-1.33549333655911	-1.80908654015525	-0.350279348779639	-1.07185021790834	-0.200569793130351	-0.203292900303856	-0.155982189506726	-0.72469427351886	-0.925500788136711	-0.258658563403685	-0.0484108624547792
MXAN_3619	NA	A	2.48993191770508	3.02545551186213	2.1967271274978	2.85598330561454	0.927196472383856	0.241285352490375	0.960206364272602	-0.211883420061222	-0.529904155376894	0.236454071517768	-1.95921930717479	-1.03574281712699	0.374324229735795	0.185736707427736	-2.35681035201747	-1.69477068835472	-0.441555642175398	-0.245973950306818	-2.18538114736248	-2.83205958055091
MXAN_3318	NA	A	3.41377752428582	3.30261773414387	2.98102027468349	3.06444746116504	-0.570510326661845	-0.819606152224257	-0.425479459465194	-0.569360570533975	-0.502138996537965	-0.740940262486832	-0.950025195318506	0.309630031318573	-2.05113819741005	-1.06570531147193	-1.3128750144709	-1.41910838040863	-1.70033401459406	-0.72260155486433	-0.574448680597159	0.352779091448811
MXAN_2383	NA	A	3.27911369962146	3.15559925744983	3.58762808144241	2.93611040788065	-1.03019087297146	-0.79151772786086	-1.16940869254563	-0.804133389070405	-0.444998527948971	-0.551148077194783	-1.86190301586524	-0.151058691664153	-1.15821000350772	-1.16585003654849	-1.06623183796168	-0.217502225329985	-1.55689063314234	-0.623325059823701	-0.566022327253175	0.199939672294254
MXAN_RS16920	NA	A	1.12240524027118	1.26249374953484	1.26479321195943	1.0369496507536	1.2841731157793	1.37677357367906	0.0171896308330766	0.251463309324512	1.32240122512562	0.566784650892229	-2.27495156224058	-1.6559608275013	0.853072797458251	1.49293997435266	-2.96523969220986	-2.60444830934967	1.57661417700729	1.38365781978944	-3.02872012228995	-2.28239161316912
MXAN_5247	NA	A	3.00428312430133	2.71168758366997	1.36355838211662	2.42352746137079	1.39379831701367	0.894867914468258	1.7907885892722	1.22413717378415	-1.31681791718472	-0.57260147506005	-1.83121426217216	-1.52473055848858	-0.124150839062316	0.100374156376594	-2.23750355731925	-2.28613909680271	-1.08843049755409	-0.748658057256134	-1.39127801132533	-1.78549843014825
MXAN_7189	NA	A	-0.0456522805720994	-0.377048021181782	1.06500554312524	0.932807788759074	1.67883039839167	2.14371656960056	1.87881662953588	2.23810065792299	0.89216859949215	1.21615180483477	1.50493158678002	0.97758910701311	-1.15745986841112	-1.11359476806317	-0.836896420517272	-0.417174654578758	-3.32379141795935	-2.79340473078525	-1.88454222124159	-2.5785543021451
MXAN_6082	NA	A	2.87237027964062	2.73554705015871	2.85527724341264	2.96548051609303	-0.311274381691156	-0.621124006622518	0.192829649618384	0.243553503216043	-0.0595617376915492	-0.445925281107472	0.266405570975841	1.09451848225375	-1.95843165505887	-1.65382389030308	-0.578352462323174	-0.72695936908705	-2.50743577831258	-2.23369244580556	-1.48246169020537	-0.646939597160657
MXAN_5531	NA	A	1.62106247443857	4.31620849923435	1.16929055109537	4.15701130237123	-0.474515564256237	-0.294155913238458	-0.343163271396188	-0.227231376718098	-0.823919839427294	0.744248380413245	-1.06775027593493	-1.86941489772928	-0.803063945632442	-0.678490394444357	-0.982896443276854	-1.74990265825576	-1.48762342492722	0.70505514111608	-0.795787823538301	-1.11496051989343
MXAN_6078	NA	A	3.03579551058194	2.94100162635949	2.81383317150448	2.57876388091527	0.0729684105895476	-0.251601913580593	0.53498660099585	0.595264866033235	-0.265581243218609	-0.620638920486714	-0.0344800932092024	0.921646935252909	-2.28654191533137	-1.51141819755858	-0.752937073563126	-1.23541883689908	-2.23972059550429	-1.90926392779231	-1.50152796632482	-0.885130318764025
MXAN_1643	NA	A	1.73256264365511	1.32241654562393	1.58541506840703	1.28220128055192	0.973067748499498	0.718455834293414	0.896480115347642	0.899170000885447	-1.0391924981133	-0.839503834366491	-0.537919425320819	-0.393670756078009	-1.93000138198629	-1.6297532486509	-1.60040607312108	-1.03227269407955	-1.7952232920987	-1.88495637126748	-1.4679586638606	4.74108900167923
MXAN_6080	NA	A	2.816299558004	2.76472873858164	2.99499213512112	2.82424059227957	-0.255269491283306	-0.577212757203435	0.331555055841562	0.255857883410192	-0.235664902580329	-0.377174984294546	-0.014427397993682	0.96559912125619	-2.11965328342591	-1.14091448807967	-0.705005226574098	-0.629413772069737	-2.72878458889362	-1.80376336274058	-1.57577533562747	-0.790213493727901
MXAN_5453	NA	A	2.93695032382392	2.81877866008252	1.94110799644921	2.08244061318154	0.658564448846896	0.397686534659011	1.27167148511369	0.81290675671605	-0.350334171184188	-0.205447641228348	0.565818866134835	0.295642267149507	-1.16712303867897	-1.47035865877094	-0.815217855945007	-0.575450299416657	-2.42950680137328	-2.5910310920297	-1.5747690349477	-2.6023293585824
MXAN_2217	NA	A	3.55132548651278	2.96941234784101	3.32255580347282	2.81726819941614	-0.117905894426624	-0.206538701190938	-0.300251307957307	-0.298621599746236	-0.666670126201963	-0.229470515398797	-1.23577984808798	-0.416829423027155	-0.731095887528776	-1.35577957537406	-1.49012013120932	-1.59975825930922	-1.19216835365286	-1.18008175421089	-0.607075616188093	-1.03241484373252
MXAN_6516	NA	A	2.43478202606708	2.34288636460975	2.32634371881166	2.40263793711759	-0.211385719408639	-0.267761271494487	0.518292266007899	0.726032884994055	-0.77735528356105	-0.371644251132647	0.61013486953024	1.1204672130712	-1.94177503552524	-2.38980791907862	-0.132866523646927	-0.142133481837153	-3.08688165236318	-2.992808576847	-0.458270282119134	0.291112716804594
MXAN_0094	NA	A	2.92618758648886	2.68721561993814	3.43301393659626	2.62508948823649	0.0802445820841609	-0.262826079304149	0.465397810607838	0.6884027053969	-0.883890138743492	-0.746426789007142	-0.317176533276859	0.193271630409599	-1.50814341793845	-1.27174393597535	-0.909333070375585	-0.440402903576949	-2.00951005165075	-2.01348004842733	-1.39650718274455	-1.33938320873764
MXAN_0545	NA	A	0.45456417811871	0.950962626718022	0.0820168337113305	2.06277328859055	1.90984882854069	1.7787490370179	1.8489794832149	1.64976411193529	0.752661528032988	0.581190433180325	1.16552774211284	0.681847466645896	-0.781087959281866	-1.542841528316	-0.402818060027441	-0.700093946334267	-1.92668646135782	-2.69408244625412	-2.43051779591845	-3.44075736032947
MXAN_3676	NA	A	-0.443315865901026	-0.776070131895489	-0.564953893136712	0.0903202421134868	1.17512680804218	1.17560048177317	2.1697916553834	2.15662330694937	0.929334137510912	0.9908340583015	1.48351150937168	1.28721003413938	-0.346438036432323	-0.363678853420785	0.275364408373331	1.03901304483074	-1.28287501183596	-1.28750343052084	-3.84140518889047	-3.86648927475554
MXAN_1676	NA	A	2.64367616978159	2.91377827411385	3.25929091890869	3.27314449644241	-0.0602675478030044	-0.289674818891809	-0.133289452939445	-0.0997455591333622	-0.362048530237903	0.114720421024771	-0.491210587309345	0.035514955875918	-1.65282847350974	-2.01961873018134	-0.742441190164596	-0.787080059977226	-1.51074104583084	-1.3812649145926	-1.6199437762051	-1.0899705493709
MXAN_2210	NA	A	1.74486391592986	2.06378968336552	2.020901768041	2.11292200470682	1.5107675742681	1.35436478952957	1.15374487775293	1.80529758701506	-0.210309335388468	-0.181473016989075	-0.129361239469839	0.0241879026948713	-0.540618134875587	-0.462783598365907	-1.59875745262008	-1.2108557445124	-2.41022605896727	-1.29576104198356	-2.68211378917261	-3.06858069095891
MXAN_RS19940	NA	A	2.25821865911216	2.71278276767458	2.7050563984913	2.6530163082172	0.822214047608172	1.61430651290444	0.655159601253063	1.0927763667087	-0.762055337364595	-0.394910690389173	-0.472679628387075	-0.439319744696165	-1.46704997250857	-1.42672509825215	-1.70223868923497	-2.14267927587668	-1.37681201284778	-0.849372296129777	-1.68661478545286	-1.79307313082981
MXAN_2012	NA	A	3.35672494559163	3.09067017220876	2.87433084469662	2.9911678093219	-0.26472361537172	-0.834141612911754	-0.131910279685409	-0.13465214758947	-0.116127811617373	-0.312576937183444	-0.620192451910403	0.288560127258361	-1.59661561877597	-1.51329396634602	-1.35503213710365	-1.19823272228302	-1.25616637933925	-1.10698202182328	-1.1209048743476	-1.03990132278889
MXAN_4423	NA	A	2.2628310779646	2.15032670698582	1.52882046726768	1.96989836193707	0.586229292530916	0.339219377605589	0.677108684372689	0.563316813476051	0.938801760798874	0.721849588135425	0.720088790677506	1.11334249772506	-1.78233186241444	-1.55420804432686	0.169227474382691	-0.113353360555363	-2.21357929095001	-2.66475228704794	-2.63239241379621	-2.78044363476915
MXAN_4366	NA	A	1.55543261759144	1.85880569962942	0.865566420288694	1.21952466525261	2.1024113085568	1.9199823019878	1.54047236412831	1.41305670863631	0.744869194341525	0.737744795646934	-0.546273147590335	0.529982750489029	-1.31031998272711	-1.47863904444416	-0.328093631553331	-0.69439546529568	-2.7460721090457	-2.24893358673312	-2.70554781961786	-2.42957403954156
MXAN_RS25695	NA	A	3.05286872582186	2.77813256087251	2.11655865431418	3.05052339998041	0.612341876403187	0.28059898447728	0.456221325328277	0.664474609868734	-0.260811638805358	0.050310996548542	-0.973040650585519	0.327824118469731	-1.76828832706242	-1.05820820157301	-1.54987622379063	-1.67073667371287	-2.17726095411673	-1.24226891135205	-1.4617073315705	-1.22765633951562
MXAN_2209	NA	A	1.3887139132081	1.88978767367326	1.88639804222535	1.92947064756537	1.76539253300246	1.70845375160547	1.3676265221621	1.91248982349151	-0.357275438603189	0.269115826294117	-0.24122891441948	-0.137218876311826	-0.480451795087799	-0.550099325489576	-1.30554992026699	-1.49549885767442	-2.01382516877798	-2.13166587269911	-2.6448086504661	-2.75982591343126
MXAN_1092	NA	A	1.86942367790885	2.46137689814043	3.03397233808872	2.74884244758126	0.921028172608613	1.02772667400079	-0.69855543028476	-0.314188419391945	0.226911656507109	1.61138781999734	-1.60330988215027	-0.797442250591727	-0.598736682458044	-1.37691948595977	-2.21201200939528	-1.58954197050344	-1.16436116285131	-1.4899639731759	-2.02486142589677	-0.0307769921738892
MXAN_2338	NA	A	2.73586375773418	2.93343542512858	2.91354546073181	3.38269955679217	-1.10693102705422	-0.720679970496063	-0.626431642733564	-0.087966331647511	-0.602082829718524	-0.404658889333562	0.36547033442433	0.269333555127392	-0.989869220198499	-1.26008593521442	-0.455659948337372	-0.594256804317551	-2.08162312683259	-1.28116373244502	-1.79818158724881	-0.590757044360747
MXAN_0317	NA	A	2.03650571293911	2.18146110662918	2.1646475026105	2.19566998186075	-0.220498102902871	-0.0749355799189573	-0.338951543143532	0.110981327175692	-1.39522036398664	-0.43249384666337	0.376071995371626	0.811021096419186	-0.937821316646877	-2.7559545179448	0.459707935815702	0.635810977271563	-3.36317034752737	-2.80253378265064	0.0105461248897267	1.33915564040202
MXAN_1650	NA	A	1.78400793436998	1.80887271667198	0.391170674014671	1.74588236994491	2.31271210782289	1.81380202859044	2.73318047304236	1.96163522475049	-1.48681467475377	-0.235501996475527	-1.32109508621358	-0.961358035749539	-0.479738299427023	-0.356691167157544	-1.48553762079604	-0.83951625979901	-1.56837242343717	-1.89521681070998	-1.87238501408445	-2.04903614060409
MXAN_6079	NA	A	2.7705982385034	2.7792030442303	2.83384038750378	2.5400974775655	-0.170300711588775	-0.392841012307967	0.364739719615352	0.482788894126053	-0.263481791342365	-0.592673440970016	0.00702316983358209	0.929129251804389	-2.08106143087312	-1.17928761901612	-0.791663691730049	-0.645108006360479	-2.75099631832367	-1.8809495809755	-1.16050388954327	-0.798552690151023
MXAN_0805	NA	A	1.68458395735401	1.635864531397	0.673098996830387	0.3952411250265	2.20209556505112	2.16913616761206	2.56760336500084	2.64959798565573	-2.03736945463423	-1.91333677725378	-1.80059062041924	-1.61799004312587	-0.762001644416971	-0.483332733373787	-1.13229017079692	-0.850733604691372	-1.52564481955308	-1.55239632963213	-0.759387100416371	0.457851604386084
MXAN_4525	NA	A	2.66746892041008	2.40314328278774	2.33072573131681	2.3717963589556	0.802380265850521	0.122037422539117	0.335688723809309	1.0670148656536	-1.89904250618952	-0.346083986691793	-1.1156596002956	-1.12950661739237	-1.33561171754743	-1.93366973478713	-0.828713243701102	-0.670949260740814	-2.23180403158394	-2.17119252598138	0.0492187239479396	1.51275892964039
MXAN_0211	NA	A	2.604194815545	2.76865765730822	2.71755530077805	2.8092406586422	0.521801047374191	0.476814171524751	0.515727499606321	0.925718760889404	-0.531500939350092	-1.00320130744027	-0.190177582500822	0.0948050756322498	-1.47111724336635	-1.17867221341304	-1.21180278192411	-1.01623045740695	-1.67647519104265	-1.44295473810393	-1.62031780797132	-2.09206472478084
MXAN_7095	NA	A	3.15981618925166	2.84118351966662	2.8342734224352	2.81927443748531	-1.49511493637295	-1.58207238325026	-0.35681606124026	-0.644785981811313	-1.32515106694173	-1.22841990482765	-0.89388454800608	-0.126683639880945	-1.62000149740711	-1.85397817741247	-0.450164118078678	-0.451151458541496	-0.500764660176096	-0.0571078044192213	0.45270940446958	0.478839265057879
MXAN_6083	NA	A	2.88213706542796	2.57758292836741	2.84424760608914	2.76173121981352	-0.265800353428746	-0.662695801525201	0.237923784683582	0.231050703357337	-0.177751105550442	-0.339818540891429	0.0841084464868516	0.89154058745312	-1.83077100014448	-1.12831120829036	-0.876689035488674	-0.881385047048456	-2.32991454604281	-2.03588705649054	-1.44785021452701	-0.533448432250749
MXAN_5109	NA	A	1.26152425788726	0.922137966125893	0.970917870682911	1.61096195268801	0.058926634172102	-0.385007876863516	1.39739939125512	2.04505008094204	0.415134243332735	0.119975534085171	0.84351681539567	3.12661054355897	-2.32077178941067	-2.65277272295351	-1.02445291469701	-1.16300299315043	-1.4926666897835	-1.93990889517258	-2.47456807658095	0.680996668486282
MXAN_2666	NA	A	2.68891487737327	2.56823568671775	3.02625409358095	2.77933860030495	-0.0365640451950444	-0.44303402726881	0.406369910435004	0.318796829626693	-0.228909296873621	-0.137750693216677	0.102935616348649	0.539909967814237	-1.99050540573517	-1.78443172539425	-0.775189409502426	-0.73405661981915	-1.63854715075386	-1.35867904706047	-1.9691315963276	-1.33395656505442
MXAN_2337	NA	A	2.79166593085278	3.06160796969424	2.71923160654788	3.53546851205057	-1.16577427511246	-0.507557457625915	-0.880274411353942	-0.369642321075518	-0.478959546468099	-0.228038830709298	-0.00203549515306101	0.0827523403758965	-1.02723843383383	-1.32596452579186	-0.600472514324453	-0.831832179746613	-1.64088320802519	-0.705891165260514	-1.22290902006431	-1.20325297497632
MXAN_6172	NA	A	-0.446669106267202	-0.646220432972425	-0.865296815380303	-0.186579451486076	2.61939927485543	2.80547087599048	2.55698896097047	2.59056449796772	0.821986826521032	0.715480877096494	0.706239663150656	0.667890621938938	-0.854317367581645	-0.396526509303062	-1.58258076071281	-1.35053274993195	-1.7379908331658	-1.77110887584738	-2.18282956260731	-1.46336913323527
MXAN_2281	NA	A	2.67185809923846	2.54801081628144	2.7720264209886	2.75795206439933	-0.368806908291706	-0.656909479460968	0.0295696590946442	0.496541865587355	0.07225500938892	-0.399798179530038	0.400610618299009	1.20523536410195	-2.00434034934715	-1.38381610503234	-0.870927606506038	-0.813255109455262	-1.75370283038365	-1.43491681726294	-1.92242152147609	-1.34516501063352
MXAN_0533	NA	A	1.88892609574756	1.7742351856383	1.79749098791519	1.89544126809916	0.790263267205754	0.632438678997664	1.4971969843187	1.38977896881731	0.0644390195353548	-0.349616868265691	0.752526662369545	0.856181748023927	-1.34350446051141	-1.0306469121002	-0.242823703627016	-0.226007133540369	-2.95418654694909	-2.4679757583451	-2.72450051976583	-1.99965696356376
MXAN_5970	NA	A	0.544260002757802	0.309856124980652	0.235843806251857	1.07773696556047	1.49350315459065	1.27802356610501	2.21430572885271	1.99407867488237	0.564315790831698	0.616856527819275	1.00142480775344	0.879304615855359	-0.992758726068853	-0.692948058084843	-0.128239582920921	0.209065167313417	-2.0015654959823	-1.64044827283819	-3.29155355238933	-3.67106124527026
MXAN_7353	NA	A	0.357774243923771	0.557604738378105	0.394312211321946	0.68534453216304	0.818243178799523	-0.68545342890388	1.5454403296011	1.07762050913453	0.0431624491680864	-0.833281354689063	1.58118941574217	1.0453348330516	-1.91592835713949	-2.44879993513234	1.90481593073377	1.93918378075137	-3.07016726481539	-3.53571058035407	0.10721561186566	0.432099156399552
MXAN_4421	NA	A	1.7035700479032	1.61684405783973	2.37086630906039	1.93015514383881	1.22444037413638	1.15648683016861	1.81349394597621	1.59984907769361	-0.391656907429844	-0.161570534416077	0.0231023361988321	0.210151234452068	-1.15568545391655	-0.925788565948247	-0.995661001411872	-0.765481196574724	-2.07955885587328	-2.14555656572005	-2.66917993751366	-2.35882033846353
MXAN_2667	NA	A	2.75951240950457	2.48223390328437	2.94625239374907	2.70162525477044	-0.0855423520408785	-0.512926796069365	0.428742681904026	0.299024666476496	-0.15194486932139	-0.155364430345944	0.101557075585916	0.605742472280962	-1.82390219283108	-1.64892698480465	-0.685197966852149	-0.583132114292175	-1.85073073944787	-1.20932868320635	-1.98253764793852	-1.63515608040545
MXAN_0091	NA	A	2.6696676440382	2.49955240355425	3.84302079762143	2.28552340524293	-0.752796748557811	-0.576810263561791	-1.72776650367244	-0.941374730518242	-1.46441968043134	-0.148131987740912	-1.45947533164557	-1.93323231892296	0.103361266085729	0.460966228759428	-1.16336926023043	-0.796505049818185	-0.307109564310933	-0.487443195405989	-0.436122078328636	0.332464967843272
MXAN_6084	NA	A	2.84692493710545	2.56446220626694	2.59986978784132	2.82096476409598	-0.17294142389656	-0.412369354872531	0.274505052061464	0.159493113772893	-0.232126295211112	-0.174471257046632	0.0350930769633262	0.760986119879542	-1.41344955663947	-1.21216954094137	-0.902464883373089	-0.878344763642781	-2.45448275688196	-2.26956543617294	-1.42227679174979	-0.517636997558702
MXAN_5107	NA	A	1.05960973956663	0.682346983881309	1.37879600284857	0.632711652038291	0.506853938618307	-0.299793450772284	1.36518696180584	2.00859704691847	0.761054249115451	0.0417097852124595	0.771312715202918	3.10416295379395	-2.60610170273294	-2.94353972332281	-1.37095758462799	-1.22152546840032	-2.12360013748779	-0.680742351371158	-1.82908969290383	0.763008082616941
MXAN_5028	NA	A	2.6294925183768	2.8067725313022	2.74632924951754	2.99059285810769	-0.685335137878187	-0.782445337357368	-0.200374449291095	-0.100475271552753	-0.270766335432711	-0.775835663879331	-0.0550380675503153	0.971758366854678	-2.29118367773746	-2.00172263220956	-0.509566714788017	-0.764239629629094	-1.48623722604082	-1.07722154440714	-1.027857813491	-0.116646022914034
MXAN_2704	NA	A	2.69184119742338	2.70363273383065	2.69995325966402	2.80433353145483	0.126147096188566	-0.0404687741312468	0.355654562845439	0.278651533818802	-0.0637267036036224	-0.439215434182556	-0.657494781870559	0.468310609125377	-2.36656529963019	-2.06674316342962	-1.00910018232512	-1.41347964666439	-0.673430638244714	-0.802543945186754	-1.59922566558657	-0.996530289495743
MXAN_7147	NA	A	1.85863986715229	1.49968176544661	2.33057858975505	4.33088648156248	0.556458388288551	0.0298562696496827	1.41507569032118	0.734970706305052	-1.57979779451895	-0.836930635919373	-1.0915805026411	-1.09110636594945	-1.4111749909111	-1.56677596643004	-1.54617239411858	-0.681256787624047	-0.618921117675024	-0.274638342603298	-0.997778695102044	-1.0600141649879
MXAN_4703	NA	A	2.23052784348013	3.09157833999738	2.6724842327409	3.2838584749711	-0.444184138133109	-0.716254117039592	-0.209990541142413	-0.277811916357117	-0.419111086358151	-0.0850963433743148	-0.140917913201076	0.458992978539389	-1.45567535314987	-1.90189656333285	-1.05450968017614	-0.312057852717353	-1.80477951644812	-1.84483808931134	-0.790107847231631	-0.28021091175581
MXAN_1678	NA	A	3.27741294952356	3.09913673039042	2.27488538440886	2.75540755005748	0.0259211632657745	0.315145322105341	0.248019574440672	0.618967326220211	-0.801675270479349	-1.07242927066559	-0.979045730334921	-0.493848069932184	-1.04923698888339	-0.915352865273253	-1.61986048116552	-1.34340558978065	-1.07503905505586	-0.874163080018725	-1.11721580365483	-1.27362379516805
MXAN_3072	NA	A	2.95241880968913	2.80591833032162	2.91642396368491	2.99251281527327	-0.971990853690681	-0.975232993315807	-0.329638101875457	-0.218052116849725	-0.728279468485525	-0.518819237984378	-0.199104674353393	0.663989779439111	-1.52589116309163	-1.57160173519829	-0.71602011581551	-0.615490870509932	-1.32521842273479	-1.07033284460715	-1.09069801557163	-0.474893084324124
MXAN_4694	NA	A	2.78660479461743	2.86714427433017	2.70602744647585	2.8070891896801	-0.242431683565878	-0.307934255614922	-0.00104039221315855	-0.535712016908106	-0.126680590303362	-0.663757925383732	0.000593427363991594	0.692695200944724	-1.71782839814085	-1.87112520683474	-0.847804244523978	-1.49848826502848	-1.63063181912144	-1.31651931296444	-0.782390478838893	-0.31780974397028
MXAN_3539	NA	A	2.82383893194849	2.74383982465178	2.87581812457507	2.5892650052794	-0.21818387119173	-0.244841774837555	0.464344111626792	0.555344404327194	-0.73455289898685	-0.914199989143022	-0.229361389465458	0.435802394213278	-1.89279776445314	-1.15524774868417	-1.11113049165859	-0.880751553847492	-2.04005668002073	-1.07410748416773	-1.22503543082779	-0.767985719337757
MXAN_5129	NA	A	2.93569721698871	2.99458557461002	2.66902977984369	2.79502021301378	-0.236697679638437	-0.570032568084996	-0.328391187653049	-0.342016884044061	0.165045561272784	-0.00642481458488842	-0.486023140576959	0.138892511174419	-1.53155979687654	-1.09821477980339	-1.23389520755498	-2.16889147321327	-1.17431073839373	-0.816072336465065	-0.950062438847592	-0.755677811166439
MXAN_2927	NA	A	2.77835828811998	2.37022529933248	3.01284157428597	3.28894734431026	0.209765344610883	-0.045959749945478	0.086132843014556	-0.455165904254724	-0.135172379875343	0.015021505393956	-1.10387923458079	-1.2868989797497	-0.54736445229714	-0.839253943166189	-1.43157375843898	-1.21530766690497	-0.848605977410649	-1.38364902538477	-1.05440025191535	-1.41406087514399
MXAN_3073	NA	A	2.99636370787812	2.95945775686221	2.7091848197752	2.92353279420633	-1.02914782754049	-1.00236725266132	-0.406577199628058	-0.135698051881771	-0.808053945650725	-0.592508744020257	-0.355993801815027	0.544026823341691	-1.66884444605232	-1.33605342422566	-0.872858309981732	-0.829790186911973	-1.40255906716783	-0.799571601352925	-0.857838040602857	-0.0347040025706047
MXAN_RS19335	NA	A	2.38341390820654	1.74340186052722	1.54638122947896	1.51417033737494	1.45313646311785	1.51386130980117	1.94042424819391	1.9638443852807	-0.818885902016185	-0.258425090756264	-0.906254283204562	-0.294141924485126	-0.68012587687204	-0.58658697019667	-2.05694554197816	-1.89302359395182	-1.66794985700177	-1.3191303522777	-1.83118889192236	-1.74597545731863
MXAN_3131	NA	A	2.80524295718921	2.67762378307608	2.76478928897629	2.6921404812451	-0.365488432676197	-0.560674084511461	-0.101208772643323	-0.22987661730724	0.00971740986738734	-0.87491699577876	0.087856994752415	0.833415754875471	-2.38310444867454	-1.72355357284168	-0.504975464028672	-0.809403697709763	-1.39816485403535	-1.08766837205204	-1.05533454884583	-0.776416808877113
MXAN_3543	NA	A	2.63430217906221	2.58869559404181	2.56533753419761	2.70484286175819	0.16754682303662	0.0997320859421951	0.685269499040512	0.997876437059283	-0.66468379187698	-0.800045376328333	-0.559157989040328	0.162938346231702	-1.27329631644421	-0.477808255286194	-1.60648212668194	-1.41990774377243	-1.92455486214568	-0.871527254014802	-1.96405037492022	-1.045027269859
MXAN_1086	NA	A	2.4309315255305	2.80803794605777	2.85320882742654	2.72416019400239	-0.304057673863307	-0.583836798283555	0.0412522340893613	-0.188558401566951	0.310154940872057	-0.0580096054384978	-0.0663110973713561	0.699773500639685	-2.34165191128675	-1.6598337697721	-1.13225077528611	-1.24433559342583	-0.917757467664089	-1.04659575593867	-1.28358707726017	-1.04073324146092
MXAN_3966	NA	A	1.48028171313942	2.72739033315107	1.37258738960993	2.32732893407863	-0.354762284171366	0.305688858119098	-0.420666337876293	-0.0409040832855929	-1.76882055647751	0.751910802238685	-1.83190765004946	-1.99559821219285	1.53041200936928	1.09603362520506	-2.03592500925007	-2.23073245885523	0.65867479301316	1.07944280911926	-1.33038307640528	-1.32005159847995
MXAN_6467	NA	A	2.83952158536388	2.70027448112088	2.39824967430005	2.61522936038331	0.114350116921063	-0.402104914820852	0.113363534497809	0.275517227971877	-0.277260359494834	-0.973835804175434	0.391086901654045	0.251565426757342	-1.32092390268308	-1.31336668256768	-0.0111284623269832	-0.229239693016039	-1.90042081622834	-2.0388600282218	-1.53161905177731	-1.7003985936579
MXAN_3296	NA	A	2.89838804609572	2.68465780224057	2.69235412724255	2.92048961800914	-0.887922975169136	-0.641455380106756	-0.366578016017089	-0.163008503593769	-0.929741682189134	-0.336886950463549	-0.809690972851673	0.414600786605323	-1.36470540035518	-0.986327139043048	-1.74111606137984	-1.56581627148603	-1.28635225468746	0.4612380400322	-0.986816058775926	-0.00531075410691706
MXAN_2336	NA	A	2.60092358587352	3.07009650079879	2.41355253109724	3.43032624832901	-1.29900016540129	-1.17110170140444	-0.556660330391002	-0.508090728603018	-0.667869488145635	-0.308339881153616	-0.0445951429177525	-0.17723927673381	-0.689893689733547	-1.19031462287185	-0.145444636577853	-0.376936847801002	-1.77542627199082	-1.05913519468316	-0.790070213332164	-0.754780674357603
MXAN_5106	NA	A	1.1843999733098	0.964078379847643	1.60707116100839	1.18907953061657	0.436029713134576	-0.293270525497035	1.38227394925631	2.02451125140944	0.310708142128699	-0.313981052755427	0.606686015438314	2.78168962926723	-2.44530545284135	-1.95770434940499	-1.52168266727269	-1.72688684077069	-2.43300024836096	-0.597940842407931	-1.68873696161744	0.491981195511551
MXAN_4895	NA	A	2.59974027025844	2.22696591414036	3.05518648977959	3.20570625026648	-0.631351596819647	-0.767811859584555	-0.133719203044125	-0.101785570118221	-0.765033195734684	-0.94934354692144	-0.409953824271323	0.279900754040648	-1.89353050732466	-0.807458200273222	-0.865280953252997	-0.516405461915665	-1.62407921574899	-1.56748847982959	-0.694201420190621	0.359943356544239
MXAN_3069	NA	A	2.80896229519339	2.87820593804742	2.66003316607967	3.1298402023581	-1.06283196407651	-1.11475849964574	-0.439115042307197	-0.437421269196804	-0.903958935296332	-0.219452514850227	-0.527350656751521	0.376528975887313	-1.28510639161954	-1.7811330849584	-0.635008449073865	-0.55411117319542	-0.729284579037872	-1.03132007394136	-0.830592217349015	-0.302125726266098
MXAN_5296	NA	A	0.944305028478274	0.684833152819991	0.847134779680587	0.995813445400099	1.59462389750137	1.42726762927362	2.08160079520695	2.32100615710045	0.492214494325069	1.48296821230707	-0.182678105030949	-0.136857830291284	-0.216925630191767	-0.449886143234696	-2.25251790139889	-1.88050341235864	-1.9281929638366	-1.05443391868434	-2.1985363738205	-2.57123531324583
MXAN_2659	NA	A	2.67020492113415	2.55178522317811	2.6714708895223	2.625296435286	-1.3188778747446	-1.59789007982065	-1.19096465688688	-1.35855525197246	0.234219485908639	0.180548969915845	0.4336787902248	1.00026010251805	-1.78632544526552	-1.36357950816331	-0.273080298002322	-0.278589628028042	-1.44993729643504	-0.275859509103661	-0.852416321023806	-0.621388948241597
MXAN_6839	NA	A	1.15994209024839	0.627500589365455	0.899996104505365	1.31848841426068	1.11407544233713	1.05120180475744	1.61429396585943	2.17421730420221	-0.322962571800322	-0.203795788786736	0.776603317411743	0.799417344250888	-0.375445790808574	-0.622995300229843	-0.0254926446632204	0.364567744927156	-3.00522029220172	-3.5009168025316	-1.69312443674798	-2.15035049435589
MXAN_5343	NA	A	2.93905732142907	2.75109662771814	2.75869250448033	2.91803218283539	-0.950158532045078	-1.02821855012663	-0.270205936032376	-0.0991223362504936	-0.841957749065616	-0.47691681268959	-0.443659686041697	0.511382568962057	-1.39754161089621	-1.0506192217086	-0.954546093930206	-0.740830733761715	-1.5439208543907	-0.650902112732302	-1.19643111245972	-0.233229863294067
MXAN_6249	NA	A	2.20640450415008	2.38779945073749	3.29165253765455	2.84971454686757	-1.50151696288601	-1.53159433233972	-1.09660985903913	-0.931598822855813	-0.0202540597003456	-0.0205319474697028	0.536938163502938	0.324536860966604	-1.62407282395867	-1.31607710508983	0.0682512892955343	-0.503522599934743	-1.09883001158796	-1.00363845163461	-0.916291203648251	-0.100759173029971
MXAN_6051	NA	A	2.32148088354152	2.30202418063183	2.88164395343085	2.83545018339748	0.241123982388379	0.0264409082660961	0.260454450580482	0.176111346381738	-0.071089898720448	-0.0104910068010113	-0.588748747540896	0.0563014326239184	-1.73479103799647	-1.4929792176046	-0.803928565231681	-0.796840170868006	-1.93474906312289	-2.26026664206259	-0.980457822765095	-0.426689148528588
MXAN_5105	NA	A	1.25580125001799	1.17810134122138	1.41112106992052	1.09644341580575	0.553820542825621	-0.00824042233967681	1.4371148923628	2.04351108150548	0.189228902378811	-0.511002916936284	0.361670235629165	2.69930158855437	-2.21461555136469	-2.11163761527946	-1.49139445599467	-1.47381930642449	-2.25752983222092	-0.501646829759396	-2.07946554876851	0.423238158866208
MXAN_5783	NA	A	1.16195438410754	0.823348129108767	1.09647458281454	0.734832754307345	0.637115877907792	0.243903217035452	0.91025264036772	0.762579930492373	-0.530165539273771	-0.0784823854124586	0.714135499388357	0.360020675273454	-1.6149572365795	-2.13048428936745	1.41052283584453	1.33346632717416	-3.51379309656085	-3.63579252306414	0.859965393944158	0.455102822491959
MXAN_3495	NA	A	2.19112975597893	2.22237180131174	2.26535721895035	2.29691845828132	0.319948754881702	0.470302495549733	0.101696859341256	0.348014826620187	-0.786086573985788	0.735971615310161	0.0747999022888752	0.501814753828514	-0.309551906021779	-2.37581030120971	-0.724547472845256	-0.243546003648216	-2.62540268720183	-2.19808151951274	-1.84143425824673	-0.423865719670736
MXAN_4409	NA	A	0.228853229798144	0.415375362373963	0.722494166475384	1.01536352855389	0.205609625928826	-0.905036702130054	0.736888093185309	0.592581987537512	1.71304975828183	2.02644398261369	1.84530130659959	1.49989825031592	-0.210660092077953	-1.79453542597955	0.360300584538768	0.498032933150554	-0.836418269073433	-1.87818624342562	-3.04702615967983	-3.18832991698693
MXAN_0548	NA	A	2.31831358757994	2.44065551219056	2.30679211951243	2.48137503410054	0.547385664507377	0.45279271974168	0.730663960413514	0.73890719412598	-0.0772739098235036	-0.0358679279895657	-0.236597128937044	0.253745018926622	-1.64411810136686	-1.02897625879527	-1.03732597929211	-1.03576321967626	-1.59419292982952	-1.66174081859426	-2.13457289670337	-1.78420164009091
MXAN_3517	NA	A	2.57881324509469	2.37002651525684	2.06801435794663	2.84038002000045	-0.484493101380473	-0.805950411133914	0.216799070615885	0.170938418203356	0.126509423467834	-1.10148489582478	0.450870715196119	0.830560408053495	-2.41021833388712	-1.7704424160355	-0.00330916158815775	-0.670811337059764	-1.68832213194966	-1.56449449946678	-0.954068244072818	-0.199317641436346
MXAN_1257	NA	A	2.291239504248	2.11294076583313	2.06167121874993	2.03351950314054	1.49243003074528	1.40215504311751	0.858308431145636	0.376589213817846	-0.494531659930058	0.40230215511024	-1.23753189554985	-1.26278439608546	-0.319266795163148	-1.57185833453823	-2.12398477466495	-1.62284386329404	-1.57804441527842	-1.38157866704686	0.140718543563175	-1.57944960792029
MXAN_6055	NA	A	2.58009472990312	2.84157087831229	2.64792984679346	2.60845486671874	-0.0534706199047017	0.00473028587262725	-1.23156701396685	-1.56504184636675	-0.272892388369576	0.0966699311048549	-1.09894508484951	-1.31375014830715	-0.591836982187719	-0.305476793455957	-2.04204280161778	-1.32324207609228	0.174241548124757	0.114024772926624	-0.0976461820805845	-1.1718049225576
MXAN_4100	NA	A	2.29989269643609	2.19090394210054	2.80599347823488	2.27955366461622	0.955658987004488	0.976923048572674	0.469981161555147	0.520658072196804	-0.40167029492784	-0.0723426643918952	-0.647834263458504	-0.278692967178092	-1.78851345471001	-1.2385080332831	-1.58731277262383	-1.72045496758306	-1.00638243565628	-0.485787472173298	-1.37869466849057	-1.89337105624036
MXAN_2695	NA	A	2.68078191307278	2.77346704631176	2.37381958882994	2.8810544551397	-0.485304257748094	-0.598584268931099	-0.0862046067944693	-0.0746590256756345	-0.678209412329117	-0.26206958861103	-0.441910275578493	0.446111931999468	-2.0489630881118	-1.6265115364593	-1.21164056944655	-1.5011926271473	-0.849226997626202	-0.370744539518951	-1.11809206468226	0.198077923306654
MXAN_6923	NA	A	2.76151811432592	2.6257956958746	2.63520312515994	2.76289563872306	-0.469817359428534	-0.563520247207457	0.261959852637398	0.437155762192425	-0.457244340196397	-0.486254116314033	-0.36968240557265	0.39787085189344	-1.35582264706397	-1.33061059044515	-0.828359754756342	-0.828944116350364	-1.68538050072701	-1.43431746583831	-1.30149728015991	-0.770948216746651
MXAN_3297	NA	A	2.72027167481632	2.61063273499832	2.78859473286966	2.66067131841256	-0.619691534038244	-0.615851873853275	-0.130329634962154	0.118808213719063	-0.710197915007482	-0.184084602510241	-0.474754504358071	0.62493973492708	-1.46258685712447	-1.07653125925098	-1.33247003410683	-1.29478477777212	-1.98330714507468	-0.25514511914221	-0.889057281686446	-0.495125870855814
MXAN_2335	NA	A	2.66248880458794	2.52833043338611	2.52628090299205	3.49624821146246	-1.14780307013248	-1.42183379158357	-0.602679809829223	-0.740862288387051	-0.810904435498272	-0.343247078504965	0.293170415350286	0.0503394650470588	-0.86775468347416	-0.82214705587992	-0.748515082580676	-0.548273209695367	-1.1767092103793	-0.671541607458048	-0.938944687593564	-0.715642221829324
MXAN_6976	NA	A	0.53605649100882	0.428565686824198	2.60510917450367	1.88847748758536	-2.3740896961546	-2.65511041506437	-2.04305202048477	-2.28667269452312	0.378812157244823	0.148863164320291	0.258293828109441	-0.855874121350339	-0.587841660326012	-0.370494969820472	1.17576878000774	1.00048268163715	-0.232255574467818	-0.0820991248887619	2.29474543510652	0.772315390732262
MXAN_3488	NA	A	1.78993301488783	2.28647416689293	2.68477472658728	2.6941169640937	-0.908949838829971	-1.50582810783222	-0.496628479006681	-0.488421752436468	0.491899816403194	0.243373613971441	0.830480252837159	1.09435895190668	-2.04934623204358	-1.93990047831747	0.109435018207799	-0.174251520162331	-0.907405129680548	-0.948305798553253	-1.40644567657372	-1.39936351235178
MXAN_0664	NA	A	2.75090743972297	2.7004978323959	2.30264286170981	2.28863924937283	0.12224167245816	0.0642151602650056	0.0197706797069745	-0.980552261552745	0.325357825865382	-0.65894661984381	-0.23364269654459	0.281653054306993	-1.85311185471457	-1.92860952940495	0.190542374103167	-1.18022677957293	-1.71833376482698	-1.80806684399576	-0.685429540936151	0.000451741485276713
MXAN_4773	NA	A	2.62006972538528	2.89751164314575	2.42153549654305	3.09897962001598	-0.478329994353828	-0.364122450996955	-0.416246995101942	-0.29821855300057	-0.500805654011599	0.0364917144575383	-0.683683920118011	0.0342772233465389	-1.58116670521262	-1.41106770405022	-1.3506866584392	-1.31303524872087	-0.565657103522724	-0.61089152465853	-1.01790023402313	-0.517052676683925
MXAN_0080	NA	A	1.27399543074837	1.04077354921724	0.863846852307612	1.129216742519	1.34953450801487	1.02761272372165	1.90761549747757	1.82687703208715	0.264393942015802	-0.157511713505148	0.601664491282397	0.719193916742386	-1.69724018963324	-2.15852779835775	0.269606831351599	0.0797559717651506	-2.05941979063168	-3.10102046512273	-1.63956996738371	-1.54079756461653
MXAN_3767	NA	A	2.59249185405551	2.62794902505382	2.44064169427826	2.698702665018	-0.566435263123058	-0.708352515453852	-0.0654534884835911	0.0884930640171806	-0.240283160894673	-0.628279838689794	0.191293611029385	0.708719674418189	-1.96477687738914	-1.75031146473988	-0.569102863261747	-0.755847990053846	-1.84041805787184	-1.00072400767876	-1.05482061761488	-0.2034854426153
MXAN_3511	NA	A	2.40360531206374	2.60638137521593	2.50416478242881	2.61054671269712	-0.178445691172524	-0.196184474344367	0.334919152119051	0.521781600761273	-0.253753403604257	-0.361801932207722	-0.235289323088766	0.653952026678549	-1.26207147958741	-1.26561199714962	-1.12965152467675	-1.3911436619691	-2.30942426818631	-1.28181924288015	-1.15741399303239	-0.612739970065107
MXAN_6142	NA	A	0.85096671562613	0.603538278700045	1.23350646515114	0.882234665374419	-0.995577379429641	-1.44195694625064	0.186941903019168	-0.0920379879676734	-0.984881161352803	-0.696406107942115	2.40507891182637	2.07358898189288	-1.33940997016796	-1.74693222026586	1.92678440530764	2.06832334643799	-2.38084777147956	-2.27462205060224	-0.146027624061283	-0.132264453815985
MXAN_2724	NA	A	1.60434192941884	1.95319665609318	2.03798355764928	2.03841797176284	0.000778912889853878	-1.42089954097783	0.404970707416362	0.207202435084901	0.728441032500614	-0.227271201176811	0.999084266431047	1.14121604249327	-2.63094402767021	-2.94403336932758	0.184979510305435	-0.042039837241612	-0.948196048999249	-2.21651237074875	-0.688228608607503	-0.182488017296087
MXAN_4774	NA	A	2.96353195548958	2.55955294439931	2.29737093279491	2.82334615596972	-0.415326256839899	-0.548309489181275	-0.13656885715255	-0.0752690746140932	-0.551890657543819	-1.27520112611264	-0.768222502332309	0.122680007805188	-1.76025894508278	-1.26046435643386	-1.32264562844955	-1.51718735447404	-0.997158698158508	-0.347008164412918	-0.163776183661128	0.372805297990666
MXAN_0092	NA	A	2.47710327480359	2.27388684082504	3.36320138718892	1.77094773422865	-0.89550660125248	-0.897572933979931	-1.51291095085303	-1.32615900976914	-1.44514841563498	0.0621672954478143	-2.03040146323513	-1.10334813269834	0.401745249757468	0.20540864579659	-1.21479039433025	-0.831888193757123	-0.0931420724283489	0.39079607996726	0.386940840608558	0.0186708193148633
MXAN_3071	NA	A	2.76884997606691	2.64556429792721	2.75733942084439	2.82905571645684	-0.98802253272037	-1.01651792683278	-0.432343950654149	-0.310438074670076	-0.525173563757477	-0.37283256830271	-0.250481301098034	0.373621783976716	-1.580903251301	-1.58482430110859	-0.621816716298339	-0.578163388948042	-0.845782537121815	-0.989078669561721	-0.786886743999112	-0.491165668897878
MXAN_3070	NA	A	2.61172619532117	2.68563686666887	2.41631128431867	2.98629428696086	-0.794454148530383	-0.577191042852769	-0.64528284826463	-0.309460256935733	-0.68511936210518	0.779481912570793	-0.618905266525166	0.217167741238448	-1.1641167104529	-1.7416490630291	-1.1050823607078	-1.39201553460898	-0.487090740255944	-0.675865924281021	-0.46494484185175	-1.03544018667747
MXAN_3298	NA	A	2.67890343478244	2.31219660663949	2.50254801972645	2.50574414023116	-0.371899192565698	-0.414659010523575	0.177314342886717	0.346448149551126	0.0129785553837731	-0.485921920047973	-0.19060209318519	0.703125090571673	-2.26414344634051	-1.11992025536123	-1.07683320201164	-1.06332073492452	-2.09303740011827	-0.536176312543338	-1.23227611754475	-0.390468654606126
MXAN_0587	NA	A	1.04384211105586	0.814259641810708	0.390347252805132	1.23471732722358	1.67653131175836	1.6668230466108	2.20802666075179	2.21451450643985	-0.552863784290651	-0.562750542241	-0.0392094757349	-0.263030434831713	-0.412294161204358	-0.479187887675948	-0.362200748134688	0.191136086339482	-1.33300672727457	-1.65707704146449	-2.85147122341285	-2.92710591853041
MXAN_2729	NA	A	2.35647421568387	2.58298901786406	2.63482322477494	2.42529648345432	-0.197548176150379	-0.48301661044192	0.17332264784328	0.0869207118022501	-0.154932753087641	-0.154255086526366	0.111999332501224	0.702268184064895	-1.86620142371934	-2.01770020547583	-0.559373499856482	-0.821686027911793	-1.71594645379888	-1.41406564524264	-0.718751729062442	-0.970616206715144
MXAN_2334	NA	A	2.65646852927308	2.47934059051734	2.48547906409613	3.37616568641438	-1.2370043408982	-1.4332659226191	-0.584498712718094	-0.47827955453806	-0.823632856934902	-0.445110932209285	-0.107418978614251	-0.128738222001475	-0.613039072724872	-1.20782908613398	-0.237189085611451	-0.516958096654975	-1.01125194592607	-0.991981292138237	-0.864423941170185	-0.316831829407788
MXAN_3541	NA	A	2.51235307046418	2.44224553235564	2.48297966218342	2.31897102479246	0.127218923335366	0.0808939853997774	0.805521768781292	0.976550930880029	-0.437577673775213	-0.870037282326001	-0.527419989859911	0.214210072231037	-1.14172582094433	-0.566625430180286	-1.53391034931216	-1.48910483484135	-1.61114169984859	-0.85604272179531	-1.84216657420385	-1.0851925933362
MXAN_5769	NA	A	2.59848320978885	2.19998248870304	2.48020076994581	2.28144945319482	-0.0672515552794977	-0.313620019469097	0.633407489607306	0.782261916843732	-0.324815127823143	-0.912728792860145	0.167207273385699	0.727759799164019	-1.95730684284887	-1.61958374179124	-0.601688564752541	-0.606887472582182	-1.90957454752419	-1.24306314182006	-1.42479231840648	-0.889440275475827
MXAN_4328	NA	A	2.16823111960605	2.3011354812888	1.34308069424387	1.75007039973789	0.814865617735071	0.605407670134358	1.16292356468768	1.01282481950649	0.0971375077935033	0.190056977469757	-0.14440146311327	0.279018049130553	-1.91390211159559	-1.12280575020684	-0.701409596827141	-0.684044912682953	-1.36176159708678	-0.483566417616165	-3.00309734178507	-2.30976271042022
MXAN_1777	NA	A	1.18830865186123	1.56899241236608	1.07178844240411	1.51768304334095	0.378831231609469	-0.40818489942485	1.23037267591865	0.74988838941913	0.840265685581491	0.179409769893821	1.52651452848258	1.04395675600947	-1.45405881662191	-1.68499609513888	0.484321947813278	0.475164877418763	-2.20055510968058	-3.43395253221998	-1.72131390371309	-1.35243705531974
MXAN_3766	NA	A	2.78560089532355	2.57630436553488	2.65797161947103	2.64741530965811	-0.404022590833046	-0.666326343297154	-0.145878305147701	0.111632110253947	-1.24377246806653	-0.974281666181449	-0.616832365877821	0.363717648346098	-1.41237701630812	-0.979417394424308	-0.90637208518986	-0.863738652267404	-1.79186068198767	-0.574046957768514	-0.676778225531226	0.113062804293177
MXAN_4819	NA	A	2.61529371233639	2.90672866295264	2.07610739242981	3.09293158217687	-0.855287919571677	-0.787897868751886	-0.358543733053969	-0.242942351944125	-0.449577191059768	-0.225605554837422	-0.146435169746333	-0.373863140901648	-0.193735301559613	-0.798172113713718	-0.539539024416599	-1.55712585614708	-0.321345655536571	-0.597361575545962	-1.34809651400471	-1.89553237910463
MXAN_6085	NA	A	2.63932739792639	2.41510806483516	2.55774673328155	2.58137626281542	-0.269729181998976	-0.542896976383036	0.0532386924037525	0.190210223935686	-0.2432909823159	-0.546822287588171	0.0990521205311676	0.782018044673746	-1.78428449362526	-1.27202592200902	-0.919443138615062	-0.739106931322866	-1.70180314168337	-1.429767967351	-1.07983495978281	-0.789071557727439
MXAN_3388	NA	A	2.27412614684457	2.29609656714134	2.57114024881031	2.43579507226409	-0.279521602865822	-0.390572003990274	0.232358322931288	0.562124302768416	0.0507748160486265	-0.320646189018817	0.114877455834643	1.00695106808818	-1.87834927481901	-1.24964762178632	-0.650038100366912	-0.907062987732376	-1.99715158094984	-1.59320397998388	-1.24037714914191	-1.03767351007631
MXAN_1674	NA	A	2.42285583164608	2.53382910458649	2.92020265831444	2.61275093822655	-0.317734981592948	-0.418758310715415	-0.355541462651026	-0.0339479372009439	-0.162448806141034	0.389055121948001	-0.522465203201648	-0.229662675729654	-1.30859832832919	-1.19851075366735	-0.587141044702289	-0.600315513827169	-2.12308850415086	-1.00712823352445	-1.10669915058287	-0.906652748704726
MXAN_3295	NA	A	2.78438831057948	2.37172254151968	2.72545897503143	2.52106790286628	-0.876776661295914	-0.736759617110204	-0.244917399827681	0.0930783086257279	-0.787907405503073	-1.07959248484584	-0.373605538889811	0.480982617631867	-1.60417641425469	-0.921419263150192	-1.39297897742666	-1.11038269872469	-1.15938675513297	0.199867842239703	-0.914762336786838	0.0260990544543969
MXAN_4606	NA	A	1.68932061084355	1.23834154820847	0.261146401151093	0.98727345892806	1.89449772824731	1.5450543578125	2.19768340470407	1.97123296661753	-1.35942553616272	-0.670349500374719	-1.36410944513153	-1.30030543939664	0.537407967764906	0.768061327585379	-1.56426008829242	-1.66687241120664	-1.26466605437705	-0.641075053063396	-1.74629429367862	-1.51266195017914
MXAN_7188	NA	A	-0.444372466410261	-0.62782680673191	0.628900032294274	0.794541920057812	1.48454091630986	1.73736004368831	1.75073271548072	1.98839522494459	0.68641961850736	1.19391287397896	1.19305802855243	0.828153046460116	-0.588686770375476	-0.826078802230937	-0.675485385295817	-0.38746232811479	-2.60681197967099	-2.62757337366558	-1.71055637509513	-1.79116013268354
MXAN_3077	NA	A	2.78783183545618	2.48381225893596	2.75309394144277	2.46009842003872	-1.00967044048699	-0.942092750810275	-0.334856493701096	-0.117690499688837	-0.720586580773885	-0.510666441399598	-0.522233283783731	0.664497422569921	-1.43956878107024	-0.932213332442331	-1.30450816560889	-0.9340342469986	-1.54174461213538	-0.281115551986755	-0.500263565628838	-0.0580891319281136
MXAN_0575	NA	A	1.49288575434539	2.01876733707519	2.74064927803325	2.48342280227657	-0.434733984376568	-1.16452051568691	-0.248365423275332	-0.495364724575217	0.0698475731422752	-0.0144365692568975	0.310966598273111	0.251652493212314	-1.86011477941634	-2.19621029756385	0.701765717805465	0.98390987649895	-1.10245062284649	-2.25753657628654	-0.207720030670108	-1.07241390670827
MXAN_6272	NA	A	2.19711705117539	1.92636362803212	1.84698024770855	2.09720912913656	-0.519429780899427	-0.875867086261383	0.136493997289258	0.103227469942155	-0.634588626739615	-0.801533691353675	0.159094084174246	0.359370543960483	-1.00971009020004	-1.24927816457209	0.731506366902924	0.953467757631137	-2.57893357536024	-3.14062741296131	0.000168801098129556	0.298969351296818
MXAN_1414	NA	A	1.58363087174608	2.11536218753202	1.94266609867953	2.20935225865645	-1.65346258928755	-2.05985229707211	-1.70090627730067	-1.61844790832565	0.0387794853486234	-0.0887953624708935	0.659221002291494	0.430432768962795	-1.38332499924288	-1.46333696967595	1.34010560336723	1.07931309276253	-0.949098242680866	-1.24647500808247	0.967172022523936	-0.202335737731653
MXAN_1776	NA	A	1.186449879724	1.51658876351128	0.973167705319554	1.45577929460754	0.474207116729092	-0.516596837072214	1.30261654628641	0.834653282812718	0.593088278223714	0.0690167927850229	1.50678264272194	0.999904420560036	-1.46018002772609	-2.41616280390063	0.769363826828718	0.17990595598947	-1.93335566826057	-3.23295136740531	-1.48271538021058	-0.819562421524084
MXAN_5280	NA	A	0.365115098021729	0.556772291481503	0.873232594391432	0.379177902335996	-0.182907914176817	0.00425881609969458	1.44305768764301	1.3978380559475	-1.24151078680676	-1.11541026590573	1.47756388566336	1.49656271474627	-2.54490501082647	-2.36416432065178	1.31277057241671	1.21854284019856	-2.16758718044388	-2.25027214081122	1.01945821802614	0.322406942650773
MXAN_3542	NA	A	2.31766840759964	2.55803621508994	2.26705934352038	2.39086317803356	0.10827011084621	0.23177364718377	0.649470617387035	1.04223972800012	-0.662236055530769	-0.82500775486953	-0.409601261227619	0.167943465115872	-0.933677305612321	-0.694972778054025	-1.38274019292224	-1.40390982535606	-1.80284624724237	-0.888336117422803	-1.47546923558238	-1.2545279389564
MXAN_RS10110	NA	A	2.36845924816018	2.78717315917586	1.78747925388994	2.79254954368604	-0.0286853739348825	0.190980484008106	0.380516515268535	0.425083439503588	-0.84766180853148	-0.657016403146335	-0.972938704389273	-0.073537613371041	-1.21729916482696	-0.634475309350137	-1.6941260740419	-2.12861003004168	-0.464118744139213	-0.449345419119652	-1.31803783406998	-0.246389164729704
MXAN_5087	NA	A	2.76728890380795	2.55038926849181	2.57064641928229	2.65895382396496	-0.211440306245015	-0.435225760715466	0.053260970237929	-0.271630163164151	-0.144348863372349	-0.545114912956098	-0.431485311606789	-0.15414366916571	-1.51466283358763	-1.24760843455154	-1.28084557050378	-0.828866681415241	-0.507062532087645	-1.23757321179611	-1.09371521451015	-0.69681592010727
MXAN_7028	NA	A	2.54111344420307	2.50650267978325	2.30729799055261	2.4860290275547	-0.219779329097648	-0.367705452748876	0.350288359133691	0.555801004082046	-0.228441556209768	-0.40012532134109	-0.219484981696501	0.552753194657422	-1.6821944689848	-1.29358293727326	-0.841635005424477	-1.28511820214013	-1.63164633510676	-0.996343628063773	-1.10394193976637	-1.02978654211336
MXAN_1085	NA	A	2.39136457220829	2.47575094772725	2.651158831655	2.32863335362107	-0.112580274728813	-0.438660578300739	0.0759136627428187	-0.0320323650231451	0.126343991613973	-0.116533225539991	0.00103540059412843	0.62818077067263	-1.86590354133184	-1.40585378253594	-0.788056586876911	-0.9856862255498	-1.42414933271753	-1.03923727698177	-1.09911597983445	-1.37057236141425
MXAN_6196	NA	A	2.23515113485266	2.11450117488415	2.02732619089542	1.88650520674622	0.224555187416298	0.0151978730457429	0.880776260831698	0.741130099215258	0.14600362666395	-0.369634633290865	0.267198994488609	0.549520376717142	-1.3097985968062	-0.97600840709679	-0.593004832028877	-0.369158477245737	-1.97697126793979	-1.22286266508176	-2.97760002097674	-1.29282722529041
MXAN_7351	NA	A	0.21198686298427	0.475428993410121	0.140436248962184	0.390010512603466	0.713890550239864	-0.0526438617713936	1.29817921708405	0.89797546609746	-0.0559407577042759	-0.078152283561824	1.44855483966172	0.753409747545968	-1.43872876463418	-1.74602772612248	1.71737236886908	1.74224014854965	-3.05861671772265	-3.36984451516832	-0.166281668851019	0.176751339528311
MXAN_3327	NA	A	2.8533513896598	2.65504621611276	2.52405824704968	2.37071026358835	-0.989187746370149	-1.23489018029516	-0.246749193790853	-0.183891149397251	-0.927207950796195	-1.0898063657756	-0.0494698574696351	0.37770566675062	-1.20763380363974	-1.16240025586668	-0.607331281294687	-0.658561820869549	-1.15137329438525	-0.552263818849628	-0.831625005078278	0.111519940717438
MXAN_2286	NA	A	2.4118400542824	2.34529554433429	2.59091302782931	2.03830470709327	0.213645986957593	0.137368639039563	0.567514128188575	0.602606724996251	-0.361902016127402	-0.502974319654701	-0.115739756116408	0.174025253282379	-1.19524111259827	-1.0559121910265	-0.97801884029121	-0.952636440827661	-1.14098388171924	-0.735963638703963	-2.2455719988663	-1.79656987007199
MXAN_5110	NA	A	0.932989979001319	0.402494145373709	0.638713589001434	1.01603000343316	0.196050741201248	-0.0356510330364141	1.03513156058089	1.92386352855771	0.49523815531705	-0.348824521909617	0.701904051183521	2.9339132758027	-1.87776814960953	-1.6975131540379	-0.863829243728475	-1.20389257644738	-0.845898109665155	-1.85488973433061	-2.62974289939965	1.08168039271197
MXAN_5102	NA	A	2.70106342928351	2.53677017120047	2.05935543474683	2.81515139789263	-0.0114796926597256	0.0937605403260138	0.271482913315701	0.300365582186444	-0.723937238961023	-0.551389004529189	-0.935731032897044	-0.165879878677108	-0.734335559560123	-0.493466070096655	-1.60916306903747	-1.03126756173588	-1.26977055157426	-1.00923009530212	-0.838495830693293	-1.40380388322772
MXAN_7330	NA	A	2.56778588712063	2.54123502054262	2.20606978316924	2.76036175356774	-0.736018548617574	-0.96417767108008	-0.533786359667969	-0.673708623621358	0.0922400351696027	-0.117897030544167	0.0385143045985981	0.447715414197422	-1.48079928231363	-1.4909985343607	-0.0542388629799984	-0.391737699073376	-1.03266322081826	-0.754030790590448	-0.824125523795582	-1.5997400509027
MXAN_6203	NA	A	2.62744708244146	2.44293097985443	1.48532564658119	1.76603328648435	0.503197060297924	0.722183795836724	1.13572615971137	0.815471662451105	-0.353840570841682	-0.396980822097021	-0.179067973672349	0.205456675641627	-1.55294112679983	-1.62431823543866	-0.826619671231603	-0.498715558192205	-1.15742429140523	-1.7191181290063	-1.76449986440312	-1.63024610621218
MXAN_4055	NA	A	2.57228734107216	2.27719947902074	1.91280581270942	2.14500653058831	0.468090549481648	0.225830723500435	0.772023235240733	0.711765840964336	-0.29060898468885	-0.351562406574876	-0.549703490936623	0.194316336364949	-1.89497182883157	-1.96581646832822	-0.491834658056347	-0.422430258382184	-1.06869886786517	-1.43023637958789	-1.12008021681653	-1.69338228887446
MXAN_3105	NA	A	1.41360575295669	2.09689408756271	2.43704707168944	2.38114594130136	-1.36545555977278	-1.85009396494225	-1.47948327196004	-1.43909714706101	0.771319411310806	0.630400830717651	0.856959551193768	0.886553550081313	-1.30869801923495	-1.80928682842234	0.000352622794540736	-0.0780492533097163	0.116859640122113	-0.333523112233147	-1.17120341258572	-0.756247890208426
MXAN_7094	NA	A	2.49757720848634	2.1099404489859	2.4103525755167	2.06361350659837	-1.31286348539872	-1.44898193446991	-0.535687341421566	-0.329720815809784	-1.63459357617439	-1.45903848968297	-0.388132756911322	-0.031161773700692	-1.45739713881663	-1.61422279884025	0.210755431651044	0.204053035783405	-0.830720347376263	-0.205340579061783	0.895477080167487	0.856091750475022
MXAN_6978	NA	A	-0.0351450676563987	0.210414529246405	1.97879272731474	1.52832871442848	-2.05019447483592	-2.04054676790454	-2.4729250102446	-2.50796048901718	0.825984692762132	0.173252843932333	0.0173020542526121	-1.06711286647784	-0.209783362760845	0.183587138323757	1.07610537439933	0.64840155805888	0.293774549167328	0.413913188037465	2.39004692325721	0.643763745716625
MXAN_5408	NA	A	2.24329455466602	2.32361421126659	2.61126137715029	2.52915460649974	-0.656710861287014	-1.01120697946191	-0.226363296179435	-0.344764294924064	-0.238916025671549	-0.150653275666055	0.278880325657099	0.443982033028803	-1.09391911218978	-0.888066007419533	-0.0922621247554218	-0.067021569234587	-2.08276251003261	-1.71359636721275	-0.556839090492204	-1.30710559374162
MXAN_4956	NA	A	0.67016483552198	0.684275582271718	-0.0613350839396016	0.666881402968109	-0.184079305702218	-0.443292209114373	0.479254742259258	0.71595662803634	0.296096711687685	-0.521519774493383	1.94092637333981	1.72685345482285	-1.88052312635544	-2.06886576360202	1.83350634618733	1.44879022236574	-2.60065598576628	-2.69003952990039	-0.0187774232742814	0.0063819026871812
MXAN_5733	NA	A	1.78436458529983	1.50939281923103	1.88379796582588	2.01610283261491	1.34094080796146	1.13220170911789	1.30868292968452	1.74318057835376	-1.43005624716932	-1.06229044899259	-1.45966387845692	-1.02244321418963	-1.01477716425242	-1.33313657311319	-1.4985558073921	-0.902236079627855	-0.940380939777908	-0.561770835271433	0.0245085876613729	-1.51786162750727
MXAN_3622	NA	A	2.46755865908531	2.37749887978865	2.00435982446364	2.47621042206766	-0.0285865550528905	-0.291782875273285	0.189559407555018	-0.528153060326946	-0.486056703077249	0.400997175659385	-0.330894859066299	0.240188722161069	-2.79116319000381	-1.23301993744699	-0.628326016850884	-0.478230677676276	-1.04694276168841	-0.379800881755438	-0.388877214838288	-1.54453835772397
MXAN_2730	NA	A	2.19281091939727	2.38741843475481	2.44282681914288	2.28407678133234	-0.294123011639845	-0.565444386953692	0.0702203566116477	-0.130876626561868	0.0478370907013268	-0.407094476325137	0.225028463790842	0.799673221015292	-2.21046413473764	-1.86496409102101	-0.284602065263922	-0.615171989012763	-1.03409566386311	-1.60891562888218	-0.909979402952322	-0.524160609532919
MXAN_1675	NA	A	2.30923184535635	2.36529498357114	2.89186651017609	2.41434681692191	-0.216039598225603	-0.375189780051048	-0.4312649581995	-0.0973537474149504	-0.110878225764257	0.518699510033788	-0.442957387996475	-0.396522484097606	-1.38195189607668	-1.02069337845877	-0.657035909048824	-0.564881504462868	-1.97808192475657	-0.735435282688479	-1.0630325489169	-1.02812103990074
MXAN_6574	NA	A	2.41832853384786	2.27184575321982	2.31172612897464	2.35831361581665	-0.526146883484259	-0.77121337743767	0.185943373021683	0.236831228571694	-0.190376196424337	-0.100659245898362	0.218082783992521	0.715962371332548	-1.29321735511876	-1.1587140041946	-0.377349489368637	-0.453357993216992	-2.17179100344653	-1.72417555729268	-1.09479883345609	-0.855233849438504
MXAN_7088	NA	A	2.1681557621432	2.26625235657746	1.96573658756774	1.99168776853785	1.27368415999472	1.98275254555912	-0.514636274638297	-0.867239756818661	0.0487353346859365	-0.140063047766788	-0.762427498993997	-0.67389857066553	-1.60609790394391	-0.82134090001859	-1.25301476842703	-1.16073795791793	-0.609760750589956	-0.366017270540278	-1.25761842745424	-1.66415138729082
MXAN_4058	NA	A	1.74004645034817	1.77714089986432	0.938928462313781	1.08150815312361	1.59026726394278	1.48562296763077	1.18166108040097	1.06007835062344	0.493426269970541	-0.0736480024700619	-0.34102349041917	0.479994184603701	-1.5979688948427	-1.36461239182207	-0.150626274206364	-0.55822048944606	-1.69190802659717	-1.62368640957082	-2.07130100418293	-2.35567909926473
MXAN_2804	NA	A	2.55345820270391	2.29385442476437	2.61697013572385	2.27273503871303	-0.206626118553674	-0.298016592124608	0.240682663244606	0.519975748583063	-0.406413976704723	-0.581935829482642	-0.27415400285733	0.340234549599561	-1.43658402522316	-1.10709799792036	-0.970925249983225	-0.938130907602037	-1.73419971547131	-1.30466011990241	-1.05901321096978	-0.520153016537151
MXAN_2407	NA	A	2.49379247391877	2.58755554578515	2.48121543384043	2.55784645067681	-0.487653493640573	-0.542273463645487	-0.252196394269204	-0.332817210131861	-0.316132457744728	-0.228518706745941	-0.369567040174695	0.382581599000891	-1.62290245058145	-1.28360820804622	-0.60772336896365	-1.16986398795667	-1.31775647559629	-0.849645615303275	-0.797915955798156	-0.324416674623857
MXAN_0553	NA	A	2.07435908096016	2.10452684214716	2.17283644782058	2.27899604433534	0.2955526278764	0.242654160827627	0.531191310057579	0.814675354017316	-0.46190328205129	0.436950891916307	-0.380165253058982	0.283992051126091	-1.5216554867809	-1.84928358550617	-1.04445444274601	-0.995139222334721	-1.52434423373102	-1.56449278085563	-1.6916573162768	-0.202639207743045
MXAN_1644	NA	A	1.30994824072788	1.2648032201691	1.53260299486936	1.54086808372069	1.21830794979516	0.936252787041419	1.1652123406619	1.21607223075424	-0.718936583565315	-0.262478193452032	-0.484219651551612	-0.328704255658839	-1.56533257380262	-1.57369467301712	-0.737655041298071	-1.00100063453605	-1.37116439569672	-2.15240923799908	-2.07365774290441	2.08518513574215
MXAN_6837	NA	A	1.46396690324039	1.09630214150354	1.42240524593895	1.57846644595556	1.1746193242804	0.852770591825147	1.45307833604236	1.80466879293023	-0.464303081107095	-0.954066251438817	-0.192233771747368	-0.395933389745171	-1.36199892844236	-1.22277802706868	0.0753495564389599	0.172706705790271	-3.05918854880366	-2.31608213218286	-0.68090045273235	-0.446849460677464
MXAN_1083	NA	A	2.3136283917358	2.41939560824234	2.46664447011462	2.1774907047859	-0.213514477936205	-0.548072561026893	0.00564863050994457	0.175072319634058	0.236008392874037	-0.0307756777516008	-0.00136633012027243	0.655839573733	-1.43955603196491	-1.63010414048798	-1.32849850082146	-0.779446533756673	-1.48604275607765	-0.641291474105937	-1.24453961526309	-1.10651999231701
MXAN_6316	NA	A	1.88997222157425	2.29288886095172	2.03115993740275	2.37005841042477	-0.803375295331044	-1.08517308611919	-1.25395468635059	-2.04912807549128	0.672421154741481	0.329725464512377	-0.154385321720492	0.580763583269747	-1.68046277971055	-0.914083626045778	-0.189803179326715	-0.439959970596004	0.304251914093319	0.555333195544357	-0.525827681026199	-1.93042104079694
MXAN_1992	NA	A	2.04203187121645	2.13608103908981	2.43399591069012	2.23379609393796	0.242719570353026	-0.123392984962397	0.468475875561465	0.566759485576963	-0.0343440852782368	-0.328379617200859	0.100545254027182	0.501159857408648	-1.48451025834155	-1.45000903771078	-0.819232917003072	-0.820823291862283	-1.86196938222365	-1.94347223664716	-1.10002642213916	-0.759404724492488
MXAN_0345	NA	A	1.87871184695768	1.82669206250584	1.57923191323546	1.01924167696636	1.09315005774996	0.710812609027629	1.69053714363657	1.79570400501286	-0.543523666815563	-0.907653069956453	-0.144846552458098	-0.0156487221042205	-1.401860855181	-1.15231170469631	-0.430019324696763	-0.160149723739595	-2.27938836913024	-1.92995580846255	-1.27244690754008	-1.35627661031148
MXAN_6925	NA	A	2.43249688437119	2.13473209881789	2.14679478896795	2.16095637766477	-0.215256235011779	-0.590307368143895	0.187933099098681	0.351222408301053	0.313632704205723	-0.891652083608356	0.0866365577264965	0.845753426094015	-2.55111095542358	-1.5693782375832	-0.462884059659661	-0.684174687787589	-1.20327519037737	-1.04242673396825	-0.805970396336612	-0.64372239734749
MXAN_7146	NA	A	1.31909999117265	1.08139344745963	1.36371653231721	3.82078135619565	0.549477448796516	0.65773877627587	1.19302982435564	1.00107607609543	-1.05350027100126	-0.221795505415562	-0.993678243831691	-1.07308793183038	-0.242935723898215	-0.767330770384302	-1.46444444613655	-0.870109905746856	-0.61036152890043	-0.5083106268757	-1.41189538953747	-1.76886310911017
MXAN_RS10965	NA	A	0.183343761726356	0.188038756382076	-0.0919614085069589	2.07377754856082	0.532329086882202	0.61785522733681	0.597337384319046	0.730422014483036	-0.947064825100563	-1.28251813573146	-1.0272259762435	-0.682129617448028	-1.26341876215495	-0.906065077647239	-1.97778968410872	-0.191801622949288	-0.180522562206539	-0.970117731486862	0.400498411962584	4.19701321193118
MXAN_1258	NA	A	1.56755718451066	1.63124044731401	1.20905916126317	1.41416257934831	1.97062856672676	1.89646002075659	0.245434040535991	-0.131433017580298	0.166359180070205	1.01880998647354	-1.42783842340942	-1.47138788600831	-0.0487050382140195	-1.27904422038994	-2.05006126818053	-1.96236072734118	-1.55786019261086	-0.419001740059186	0.335022151046696	-1.10704080425219
MXAN_2864	NA	A	2.07036465272092	1.98214159972657	2.00914480471917	2.05308464074248	0.369738342017372	0.476385317742191	0.610923061763715	0.941960562443659	-0.326052214177136	-0.0347902744390804	-0.0607177543085875	0.566805682293034	-1.09323894867056	-0.825841506955766	-1.43270351329553	-1.02438641765766	-1.74064714584379	-0.503658837674349	-1.90931012089079	-2.12920193025585
MXAN_5782	NA	A	1.20978441782275	0.935899580282905	1.54182198393905	1.39689664706827	-0.103603083772999	-0.253938479807674	0.035850678330263	0.138106381641935	-0.50759987855554	0.00248612524089253	0.771374822920382	0.59194341584652	-1.31730254179431	-1.69834468396148	1.10091457957699	1.35638841098223	-3.07713405339051	-3.04115913184359	0.617026609794289	0.300588199679618
MXAN_3398	NA	A	2.22581446060498	2.07438236359033	2.42375282056362	2.52612267249583	0.139720612219376	0.338932832637266	0.307806237618116	0.616688679891251	-0.363543049936952	-0.113159654139314	-0.777171179915112	-0.200856696639558	-1.26911995884212	-0.827985331308066	-0.422924651875085	-1.66080158366899	-1.41309698042703	-0.770926857286563	-1.60517085512307	-1.2284638804589
MXAN_4001	NA	A	1.92549270529879	2.11236135898819	1.67300546591493	1.7127517084444	0.800231571427055	0.560699785076018	1.22361461357191	0.66241447901937	-0.318764707191725	-0.389159534684596	0.453946339983901	0.0525426525453998	-1.31269909590504	-1.35478143121646	-0.161000104654684	-0.23468713504603	-1.89148774638964	-1.75015089455202	-1.57475622867921	-2.18957380195057
MXAN_1359	NA	A	2.12093516366432	2.56189199240822	2.57191781199787	2.45872684039302	-1.10878804010043	-1.32787358189092	-0.896484136689118	-1.30486249444415	-0.0205274092841048	-0.319392020161318	0.122718739892997	0.476488274069352	-1.64775619571325	-1.02072247867405	-0.0699263325251973	-0.449570984264888	-0.560695382403122	-0.278702495997678	-0.561972207786399	-0.745405062491155
MXAN_5878	NA	A	1.39780384549187	1.70758621645165	1.16330457592066	2.12827902545991	0.479037452077852	0.0215316460025772	0.169169974474382	0.938848858079783	-0.892793133268773	0.922822551236189	-0.467705801899909	0.743827528641086	-0.813879354339793	-1.93765293180438	-1.50330951053304	-1.61008490936199	-0.215918179456178	-0.997148760859144	-2.78059864749654	1.54687955518379
MXAN_3478	NA	A	2.29355623904318	2.28841583298372	2.39259091528565	2.35359974514849	-0.691670342315883	-0.946085009076498	-1.49687984661678	-1.12714408496894	-0.067219755406505	-0.098418458932775	-0.805172398479025	0.216357253529733	-1.55355840698674	-1.09542132291961	-1.15552031384403	-0.758108323223122	0.953637766552019	0.230277647400666	-0.00403139569842192	-0.929205741475139
MXAN_3064	NA	A	1.67280551578892	1.89295489307831	1.81808734858414	2.62872121432077	-0.338873132188009	-0.518458624122562	0.163814038707661	0.540649937788739	-0.0169999202011901	-1.02239130785415	0.624079235890507	0.995132852286451	-2.98626664729191	-1.90581705334375	-0.521713120289823	-0.73667333689442	-0.943284537541061	-0.487834190626858	-0.644667341205908	-0.21326582488585
MXAN_5485	NA	A	2.4380502870035	2.29496641718717	2.35123882370833	2.35262184760052	0.060978225816692	-0.201210151503144	0.517034958465119	0.605670099625959	-1.25845762707301	-0.96275843311691	-0.686847292958616	-0.541099272178146	-0.515218092894512	-0.515627349021539	-0.749824670182299	-0.533722938414543	-0.713491017646339	-0.358235268660591	-1.73685745634224	-1.84721108941539
MXAN_0976	NA	A	0.3890687355268	0.1619610825585	3.03287613211343	2.08319892364499	-1.81276403007884	-1.61344402397444	-1.66840102546047	-1.19945470345923	0.193194773661736	0.046160476902374	0.485787494652918	-0.767920481023991	-0.485262303830826	-0.0617034859446139	2.08731913665924	1.34404585481632	-1.33257877529013	-1.0138273924846	0.683134648527899	-0.551391037517053
MXAN_RS24250	NA	A	1.44235806758356	1.72547026090381	1.8017266068724	1.74820111891926	0.905839038955245	0.0441397016298968	0.707080704836766	0.784464123675388	0.805521279551259	-0.684389228637424	0.700229370502717	1.06736485288949	-2.21483090082389	-2.09826456903938	-0.338254506121822	-0.413429546085786	-1.47600485635816	-1.69963591372427	-1.37925950532706	-1.42832610020199
MXAN_3132	NA	A	2.41878525510225	2.50646225611165	2.207228258335	2.48545236633785	-0.0713291839186656	0.00900559063857287	-0.172908038436979	-0.28437206480822	-0.298551590832437	-0.105511215199551	0.0039562822973469	0.553166176251874	-1.30352953760094	-1.4028256790198	-1.0820897751556	-0.908584355908795	-1.3514132580409	-1.13722114282725	-1.00308058772107	-1.06263975560435
MXAN_1937	NA	A	2.01887564767007	2.36690801217029	1.99020896486365	2.61319599046628	0.051696135225253	-0.153100123499113	0.315522649252877	0.495761559380197	0.00837915180430215	-0.319523972552378	-0.0760898117171962	0.692252532950425	-1.53530059214327	-1.4009895200667	-0.978392938906222	-1.27969558661151	-1.35876473692891	-1.30315542628651	-1.52862619928574	-0.619161735785804
MXAN_3623	NA	A	2.6271223892041	2.5353592608198	1.77250178129221	2.64232607408632	0.108611566408706	-0.758696899495115	-0.0032239973019994	-0.423684675676913	-0.486277995271253	-0.438080584991217	-0.210841507759797	0.38792118064392	-1.93079299451871	-1.14434233650591	-0.637799087474452	-1.42543754391779	-0.512957912145287	-0.241834845022357	-0.709339757728197	-1.15053211464607
MXAN_7105	NA	A	0.955050810181191	1.19213588799765	1.21048927538252	1.38846874228582	-1.19418710267158	-1.44120324751612	0.0684699869127776	-0.103448840760123	-0.586388219956333	-0.530114454100715	0.29168694393507	0.588873967542042	-1.37098013544929	-1.52283325879325	-0.0956138263007027	-0.284572118203593	-1.73337156117908	-0.780693260098487	-0.0770150775435372	4.02524548833574
MXAN_5390	NA	A	1.96509316027071	2.33201559327794	2.19415230780097	2.55312023982392	-1.31013928719139	-1.63844306026718	-1.22485772383832	-1.63670415883524	0.105739119401583	0.340011490924696	0.446972319949724	0.370821297887941	-1.05664353743813	-1.38898097147406	0.172324398848643	-0.0717422043464699	-0.661715477064655	-0.774333116280356	0.023367148796547	-0.740057540246879
MXAN_7371	NA	A	2.06026315481674	1.76950917514173	-0.706768558562182	-0.975771714289034	1.42044285557102	0.808548510676281	-1.28881093314757	-1.34869972658531	1.54998325686797	2.16142716009153	-1.23827070363875	-1.05135303238474	1.62618321680386	0.145291953330351	-0.913949087994426	-0.809545703854867	0.0843549267196257	-0.000750376323796154	-1.51419788988893	-1.7778864833495
MXAN_5228	NA	A	1.55202841935511	1.37393542762903	1.11459278869147	1.45798698786566	1.42309928127177	1.73957407427676	1.63996569781977	2.05696263190691	-1.39968673423758	-1.13648138188317	-1.8160499033867	-0.886016074367622	-0.526725396511326	-0.394328337320264	-1.19888626567916	-1.46491933813416	-0.914415039923254	-0.657443715477251	-1.20410564168906	-0.759087480206928
MXAN_2041	NA	A	2.06740619760009	1.95887117868999	2.08328095303217	2.1619856471221	-0.101207329992185	-0.375630798769931	0.60483206995001	0.825366682448173	-0.304513053944328	-0.613450476672675	0.290187217846801	0.744865523284366	-2.06395398123961	-1.71256422756576	-0.49108099443869	-0.608721557038882	-1.90854662339134	-1.55103087918617	-0.996826879736368	-0.00926866799776427
MXAN_6193	NA	A	1.90806485717036	2.09984695932974	2.14192092381434	1.9519938550121	0.738403278424284	0.4281751931338	0.496620713661478	0.256588213638389	0.166106746490886	0.0012973664003848	0.0162423154450737	0.272589717120811	-1.8439261485411	-1.95425218283525	-0.353266548157269	-0.806745410341156	-1.4136616225732	-1.09420970250449	-2.18001323294088	-0.831775291748294
MXAN_3540	NA	A	2.47803835165201	2.47660149256643	2.49043790172886	2.26895915822221	0.0634783936493566	0.0354085164377125	0.13799454163774	0.15288281813598	-0.457808191570638	-0.506812784077806	-0.684185240823886	-0.0644205356544258	-1.32714444176621	-0.725798181361512	-1.40512360329956	-0.855568946420695	-1.16886904716769	-0.743296079270821	-1.32884171651078	-0.835932406106275
MXAN_4410	NA	A	-0.169649327201622	-0.432059524792312	0.13917521103593	0.229566329845401	0.62580393603562	0.0406411039237184	1.25219720579927	1.22853176822229	1.33016135283898	1.75724738880278	1.26878008962305	0.885843401445298	0.583277210591692	-0.42745473366592	-0.0588834463025165	0.276000802328515	-0.959821254970631	-1.27282048716722	-3.07341402214771	-3.22312300424462
MXAN_3581	NA	A	2.37372191344897	2.24137564260606	2.65161169649252	2.28878695366959	-0.626175700440635	-1.01210410690154	-0.293522437606132	-0.240698349363946	-0.170668101903427	-0.433276369898019	0.238192522075472	0.664610596881332	-1.47703677368317	-1.18749512022143	-0.379521063347431	-0.406740121481736	-1.42909181352178	-0.816146055094549	-1.28338782387317	-0.70243548783697
MXAN_4327	NA	A	2.41909010259715	2.33163174224171	2.12689333846301	2.51331432526433	-0.182223448191053	-0.354019821718593	0.517992647085588	0.723461284768808	-0.639470764621441	-0.747997957300189	-0.229867085104061	0.00989626206492034	-1.15068881228215	-1.19797175301155	-0.839490275496484	-0.719337861055559	-0.938224175204072	-0.600844985781684	-1.55604106595928	-1.48610169675941
MXAN_0358	NA	A	2.13805359376094	2.34311673874475	2.07338789068677	2.17757140442766	0.285073566755113	-0.0556808824337356	0.228385045632463	0.0998879850878378	0.253284544075555	0.25223075323532	0.0405052672886672	0.193861719269636	-0.93521130729164	-0.89413976557192	-1.06884135129728	-1.0216657112254	-1.20792279846496	-0.877790134685646	-2.43045969460676	-1.59364686338736
MXAN_4935	NA	A	1.5809161630676	1.46294259383296	1.90525140487038	1.79499316987966	-0.2602193956264	-0.832994015369495	0.351589333107897	0.38112874454098	0.129365216510138	0.346962986861515	1.0696964730349	0.973697375874268	-1.21756623093385	-1.62777377914769	0.408267921498568	0.549754954192686	-2.09946601155185	-2.81772938741137	-1.07836874270794	-1.02044877452298
MXAN_4817	NA	A	2.05900961025589	1.68137650038217	1.55651417710345	1.82779018488601	0.813911752563664	0.787710030356047	1.35217253380796	1.46822281340217	-0.966763756716528	-0.969469036429535	-1.30940439331134	-0.765285217854066	0.192791240537852	0.317493259136054	-1.68547573600792	-1.18305444853781	-1.16737114270583	-0.94558253557542	-1.85607916771979	-1.20850666757302
MXAN_2065	NA	A	2.25291182363326	2.40180737067664	2.31428192379095	2.58836526903632	-0.520572752633377	-0.666642063464048	-0.0799798071978248	-0.03601066714673	-0.298934383029865	-0.651706050156548	-0.165369451242492	0.417574621427912	-1.60831363019253	-1.79944070430706	-0.583643508312939	-1.00032673900948	-0.711453696244048	-0.804828742877698	-1.0666856903287	0.0189668775782632
MXAN_4411	NA	A	-0.241057038152555	-0.180643718895274	0.186038346372658	0.404681091709119	0.191807664602088	-0.629011809301327	0.642090488172661	0.390255636283445	1.4460278583253	2.0380626854628	1.57998897815564	1.14663556661182	0.492416950840052	-0.802505265257453	0.519132724108545	0.932611946850903	-0.469955117289762	-1.98948796741031	-2.5065275963952	-3.15056142479316
MXAN_2510	NA	A	2.00994127139255	2.00524488038691	2.17936225929403	1.57073135378527	0.419339817522824	0.0658483363604816	0.239622169240452	0.496598963726063	-2.01409236433544	-0.937878212501914	-1.43413524428632	-0.420136370817186	-1.18702234399423	-2.25456255567269	-0.766340382071087	-0.521737930076796	-1.21303072525165	-0.0877854025165643	0.577193365121984	1.27283911469333
MXAN_4146	NA	A	2.49504368434151	2.28103654903538	2.27124046435995	2.49348013152364	-0.340329447403695	-0.292864637712583	0.270003832479	0.32929807827111	-0.502701669536478	-0.810913993166597	-0.64885771649892	0.118549192278149	-1.44411399729679	-0.808916954931895	-1.10230939747811	-1.06158492388713	-0.958493959186923	0.207067349903458	-1.30314789382157	-1.1914846912715
MXAN_4731	NA	A	2.33106683287901	2.40093432546398	2.41770388939668	2.49779108041591	-0.496180399357085	-0.498710951475484	-0.171243831383499	-0.0328495367323374	-0.283198639915655	-0.64258632858267	-0.275156598428833	0.509238624396888	-1.65664028825277	-1.35513032801059	-0.845774493819658	-0.923141222212678	-1.13716028303771	-1.10041389053856	-0.582666929730134	-0.155881031074797
MXAN_7369	NA	A	1.13496385947928	1.15729304598598	0.637659321361332	1.25892231317036	1.64394614590256	1.34250719544632	1.46668821079472	1.23490715927201	0.591651228256445	0.265131260238201	-0.449468173013215	0.201481935756575	-0.644215886869212	-1.08023078528059	-0.536949774517751	-0.0742708298842292	-1.43255532264096	-1.41560252139137	-2.80590009618249	-2.49595828588398
MXAN_3461	NA	A	2.09886170320661	1.89640421545492	2.14854702952088	1.19164363513003	0.405061756642514	0.353039888205501	0.472331149077027	0.905350284952936	-0.567107747999535	0.182409976535606	0.318799190586773	0.252527417421126	-0.981124447275502	-1.41778369851482	-0.0382186185617712	0.0355307429492226	-2.48644743324466	-0.864269551660344	-1.952476064714	-1.95307942771251
MXAN_0403	NA	A	2.3997464909685	2.10786731141099	2.21238023622924	2.25887381828229	-0.558176563339245	-0.826313602124358	0.0889677083125999	0.12042039199094	-0.152546233115826	-0.34737681336043	-0.00117123462711	0.827747411583369	-1.77946814461668	-0.965221131710063	-0.634960102931737	-0.226362872011771	-2.14375585668637	-0.953726844510188	-1.06530632928988	-0.361617640454282
MXAN_1105	NA	A	2.24019849318786	2.28571744377633	2.06107600870279	2.50919655745597	-0.22044533715645	-0.362891811778965	-0.023806593271857	0.427304960436606	-0.578003863167757	-0.355117984512582	-0.152812488482358	0.701998720582926	-1.31673280369638	-1.25345956885592	-0.865983403955603	-0.853236369445677	-1.61507103525741	-1.4507535583765	-1.30517582481199	0.127998458626966
MXAN_1082	NA	A	2.1446967609121	2.23471913832779	2.3674749826476	2.17636892973569	-0.255019371537315	-0.696858343370968	0.167550533483674	-0.113069401458114	0.162616389820645	0.190239313897996	0.0543548836176821	0.794888260483877	-1.85453754761787	-1.16867017709479	-0.802464934775671	-0.573632188647386	-1.68457939630034	-0.733729109363091	-1.31613799845991	-1.0942107243016
MXAN_2066	NA	A	2.41910606579639	2.28709504206033	2.15815530513167	2.50811003484549	-0.742162534450856	-0.70614143965782	-0.0935132344332157	0.0635042551155962	-0.709458394626321	-0.229141047168925	-0.182959447797604	0.590606971118659	-1.15879127741414	-1.38600818239586	-1.0789488450095	-1.10941465198187	-1.63403878292033	-0.50815130704809	-0.756198648569301	0.268350119405685
MXAN_6949	NA	A	1.54917855745976	1.23056038556165	0.454299160565528	0.829923753331205	1.05298275355983	1.14022658323983	0.0867537400227238	0.212619831223363	0.688363646067677	0.845870287361399	-0.436064680298492	-0.0166242073970642	1.09242284890291	0.668827043457042	-1.72386670710546	-1.55622427503421	-0.322707593633312	0.11137074384423	-2.90325612389259	-3.00465574723602
MXAN_5922	NA	A	2.2882033223849	2.17186399375249	1.98000485496151	2.38535594118706	-0.120339335764799	-0.120292060994021	0.530026570056155	0.732099779294304	-0.227981311938876	-0.334448093725767	-0.11625955441809	0.570731037878952	-1.44533110018147	-0.974414422577967	-1.00809029775896	-0.998790948485569	-1.70049175009419	-1.26452561702142	-1.2917076238457	-1.05561338270854
MXAN_6194	NA	A	1.98654727705738	1.97283399565907	2.13737236725655	1.82413581043378	0.67183639857757	0.474737614004895	0.249776857331796	0.322469515111345	0.426904193234344	-0.106009933728698	-0.0811363390847735	0.517626349318943	-1.51507250835513	-1.12379864593416	-1.0580743181129	-0.626454328221659	-0.852044931011424	-1.46257864164412	-2.62920297429828	-1.12986775759454
MXAN_3325	NA	A	2.5524576591714	2.47093279185984	2.27600129987015	2.56546233775444	-0.889190514478672	-0.862050901806677	-0.496041042153131	-0.420692625154034	-0.982264018812916	-0.302285642430514	-0.756348831231065	0.166380896284792	-1.19095710480049	-0.978349028709625	-0.948472131734547	-0.827531175033265	-0.957229200230726	-0.320355720833536	-0.252233793075355	0.152766745543948
MXAN_2856	NA	A	0.35247957502909	0.12284486248725	0.420080434164644	0.502028010715511	0.508200314662709	0.711444368596451	0.858366203939537	0.943672657002402	0.507394958937734	0.441572397849026	1.07057065745886	0.554351228464032	0.795640158117804	0.407889586699723	0.973273138163096	0.726901941942169	-1.89813394824523	-2.18251337697695	-2.36413120045279	-3.45193196855505
MXAN_2514	NA	A	1.53027009380237	1.31990134334842	1.827523741007	1.655900622965	-0.364527460348848	-0.217871884896766	-0.307943124832798	0.283489945756649	-2.48635123805821	-1.29311385559832	-1.5721725855102	-0.449164873389766	-0.571203754562918	-2.11533805860104	-0.546809591454759	0.250474470689451	-0.905986132238214	0.664779774923444	1.43986363344407	1.85827893355543
MXAN_7026	NA	A	2.18382754373335	2.13554339394427	1.69171921673142	1.99835285428215	0.0824431012573861	0.118286908539149	0.13128460555142	0.777949517975028	0.301852646774622	-0.851374137962342	0.213116567511927	0.75354735281913	-2.35524990256311	-1.73851275621781	-0.105264530970894	-0.831502449152186	-1.30736754636253	-1.41856420389527	-1.05481991171268	-0.72526827028301
MXAN_6187	NA	A	2.4832564811691	2.26679045566646	1.84968558574015	2.02963398501819	-0.0705873647533259	-0.0985380536642584	0.74041372083578	0.572026313356255	-0.491480674657205	-0.144523028584786	-0.193357912014654	0.727936445161318	-1.21194849080473	-1.26572795653251	-1.38469644148218	-0.884207306803891	-1.35089023488684	-0.790048319343014	-1.7302832124726	-1.05345399094726
MXAN_7104	NA	A	2.22339805764677	1.91202336732691	2.09131896919363	1.92719395341734	-0.775261481878504	-1.01095400221484	0.434143971137393	0.512863408240063	-0.640837154728839	-0.90147567056448	0.552988461789262	0.746260394600185	-1.83806813512503	-1.38262365977427	0.112073141527103	0.323715578938222	-1.96297061879387	-1.57664677044089	-0.429460651899465	-0.317681158396692
MXAN_1486	NA	A	2.42615761147439	2.03979074658446	1.6131170723361	1.96611789050438	0.187348177422584	-0.0945554091346406	-0.842803950513967	0.720678651583318	-0.801685524558857	1.35627343502344	-1.1550616444714	-0.439959492096488	0.790549866393916	-0.400426950895843	-1.52464449098772	-1.21939177622134	-0.627868771098411	-0.637646993100973	-1.52924815001494	-1.82674029822802
MXAN_5146	NA	A	2.12592844329788	2.11277497785494	2.25021859414349	2.18576565353939	0.160793128595728	-0.231833068616001	0.570997014583649	0.359317502584019	0.245211742752031	-0.0856447447059825	-0.0384154910605066	0.207098489313212	-2.11567426749451	-1.14480224812603	-0.649784444090926	-0.952757511399787	-1.29069446506749	-1.25253277488688	-1.30445581157743	-1.15151071963881
MXAN_6913	NA	A	2.13495824536302	2.41310914515287	2.04169253007886	2.33178223030946	0.288015813535956	0.241005713421124	-0.162760614933406	-0.221191991727893	-0.66612727924958	0.401400058988053	-1.06722715278264	-0.617002092323218	-0.553882986438372	-0.699843857209745	-1.9005692990696	-1.19452011434935	0.335891528500818	-0.293151656534261	-1.90517295809682	-0.906405262635277
MXAN_1469	NA	A	2.38172177589304	2.61839117782521	2.12276810385897	2.44379114177625	-0.355417891895456	-0.41026810181261	-0.0870274247415139	-0.0867293086678664	-0.443494211345495	-0.783674201288735	-0.418360436312275	0.197288876721759	-1.80302431815526	-1.3953945566205	-0.878254397953283	-1.12056169332533	-0.239422936993222	-0.486399025082566	-0.899054814266778	-0.356877757614328
MXAN_6545	NA	A	2.25932695550538	2.18571390785806	1.21805960828785	1.84755597166718	0.78138657177601	1.00983967062752	0.298779371600617	0.171014915334575	-0.600875414936652	-0.0537393733324238	-2.03181564976761	-0.749118040082007	-0.315658949370331	0.652900522000945	-2.11598719571002	-1.64088847125208	-0.882706161760226	-0.043492626027346	-0.401742702794204	-1.58855290962524
MXAN_1939	NA	A	1.66498684900118	2.49717001308508	1.59133222824973	2.59704844832922	0.175994253660136	0.257033268526847	0.178478431486743	0.549074399193229	-0.19907565925838	0.0350748339445097	-0.149686299471822	0.870672190532465	-1.11216869852572	-1.43053074491161	-1.16450468091726	-1.39272063419667	-1.00348941975755	-1.49255555781836	-1.62756687463031	-0.844566346521463
MXAN_2705	NA	A	2.03952648911825	2.3463575194103	1.98809049086699	2.45438071588744	0.379671110597275	0.1886793555848	0.017105458538615	-0.211286613153188	0.0915271463603302	0.333767974698022	-0.662929959312907	0.211478331176008	-1.55331114611021	-1.63477447048232	-1.43794948637853	-1.5805323845749	-1.04030183947597	-0.292833306771344	-0.650814346723518	-0.985851039255137
MXAN_4025	NA	A	1.91168463019942	1.88411399501794	1.76565178215072	1.75665959352202	0.29096451861639	0.139719006246784	0.232842342653962	0.167261558834107	0.615748799505568	0.751362966253295	0.119489586526142	0.863268353608103	-2.28914972700483	-1.66713258110268	-0.546194053844641	-0.230449838354252	-0.919008293890697	-1.31390187908401	-1.67662546852809	-1.85630529132525
MXAN_0354	NA	A	1.49383052869806	1.62321844946175	1.46235209379497	1.22807908717819	0.892230172950994	0.118871129174689	1.12109238649621	0.893263051338584	0.342501553535357	-0.458828633493178	0.500331070660522	0.459763092348803	-1.51787762012288	-1.46512870210078	0.315170550353137	0.401638557666946	-1.86061013134753	-2.91550590605108	-1.19801539368788	-1.43637533685489
MXAN_1139	NA	A	2.48757623691399	2.3303228367623	2.25991989433273	2.32918413407171	-0.163052967730763	0.0206346334994363	-0.256420029568229	0.154443758304271	-0.0464189868516041	-0.48467634273231	-0.475536955610296	-0.03389234886256	-1.59121813911168	-0.59506176547478	-1.32751186580401	-1.24940981036281	-1.03551543011677	-0.478457601107326	-1.35819915371281	-0.486710096838489
MXAN_3219	NA	A	2.26843328698452	2.66002197263081	2.40771436810879	2.20384130590924	-0.0333652280473258	0.0491641544974613	0.149911382416609	-0.050469845129693	-0.443940978055869	-0.500249384521452	-0.668109941628208	-0.396678206531552	-1.436182615112	-0.892587249859185	-0.976995519099603	-1.07764905966893	-1.08417493979176	-1.33953598026936	-0.315566487212394	-0.523581035620089
MXAN_0622	NA	A	2.14569663258952	2.1198800518645	2.1382926280829	2.18166698918594	-0.0535581969083658	-0.310347694779878	0.401307256166302	0.587478423419535	-0.185362045147764	-0.632478673476236	0.132171638919887	0.645069363417853	-1.5783021127074	-1.70566419683536	-0.455165728227453	-0.77471827225965	-1.5723207631588	-1.53527212389988	-0.931835983612823	-0.61653719263283
MXAN_5327	NA	A	1.77803173928448	1.98885078678103	2.04197484808876	2.20159052638148	-0.90708030684403	-1.24785316344758	-0.230027200077226	-0.304740908035411	0.0776527284952628	0.0907137806226217	0.883265943276445	1.21315357383833	-1.84558487879077	-1.97734048028624	0.156995125437463	-0.0389531652649584	-1.18530540966788	-0.988883743779628	-1.03690543677496	-0.669554359237186
MXAN_5568	NA	A	2.16580297603972	2.08500704555785	1.73968326876718	1.81650204699279	0.194145568505703	0.554808864790874	0.429461579728589	0.779341686696365	0.191783504122027	-0.167392182479471	0.124792967054793	0.333838326321487	-1.54104087035742	-1.80351370902555	-0.486575985975627	-1.04264910203003	-1.12748600695219	-0.726270336811695	-1.28494756216692	-2.23529207877848
MXAN_6526	NA	A	1.70934905622008	2.20017882792711	1.79175609996837	2.49927914033825	0.226268387441994	0.463202484592729	0.510538481655245	1.44728316303042	-0.920262940131721	-1.18331066865966	-0.916775024612459	-0.250304434183515	-0.491855614562912	-1.68186054603682	-0.960711732893907	-0.916678480618589	-1.29289789193961	-1.2629819707217	-0.96286999837103	-0.00734633844226895
MXAN_3319	NA	A	2.46964484657357	2.51615380822064	2.19397876442869	2.4518862980155	-0.592959628020528	-0.583771997974509	-0.406370647275059	-0.239914284569972	-0.529478181328992	-0.402035066231857	-0.321691311722125	0.267538678110068	-1.2596074169763	-1.20129103774613	-0.971396755109723	-1.10058163731797	-1.10619078641941	-0.547272600004426	-0.62695537856005	-0.00968566609140886
MXAN_3510	NA	A	2.12182890307549	2.23068997001612	2.11796827328766	2.14097966598715	0.0148027432860003	0.0764496594903505	0.180958908259597	0.20601065596832	0.106907461551912	-0.0250557842857848	-0.414930487922869	0.35909855694384	-1.86105163262297	-1.0946724789582	-0.954578117403478	-1.60033182996767	-1.95752276383761	-0.602886824787277	-0.683368262491666	-0.361296615588895
MXAN_RS11500	NA	A	2.01887430927063	2.04997865018773	2.0776184917051	2.04637134424461	-0.0238462857684079	-0.0455032631511356	0.0332814789297249	-0.117437782414773	-0.0595368086752437	0.0791905024175081	0.403414633449659	0.911462981716713	-1.71929289140703	-0.987913245173885	-0.680573359539538	-0.855935678123988	-1.81576402262167	-2.14077143563389	-0.933242353339346	-0.240375266072753
MXAN_5877	NA	A	1.85159633069497	1.72252792834461	1.59969832201082	1.69767342332031	0.472982979048414	0.0325784672022529	0.291164325881361	0.762874356665799	-0.369532310428124	0.728619814304613	-0.462760987635008	0.404822675508687	-1.02164673501907	-1.65877288200653	-1.24551423709258	-1.54247980774497	-0.957750091447465	-0.889118795606235	-2.6429762879621	1.22601351196024
MXAN_4680	NA	A	1.59652688708625	1.78489757263965	1.94927070874079	1.75497413457414	0.216080261791301	0.112181263551147	0.655991308703008	0.626376688382855	-0.0594632082007767	0.0297742554186833	0.783535433747634	1.09781625841079	-2.15827504888929	-2.17415125281507	-0.932041203721202	-0.712994477787545	-1.65590013210099	-1.0263517344622	-0.926056919701416	-0.962190795367777
MXAN_4726	NA	A	2.18160123011254	2.17768882223019	2.23283966061703	2.06319482274499	-0.735449492286278	-0.936022585396088	-0.294621530646028	-0.486050694950759	-0.165146629399812	-0.377666117805955	0.0245601584447428	0.515988596986102	-1.60213984119552	-0.442711976694646	-0.861033362685934	-0.805893564043071	-2.29126908196941	0.573291608832742	-0.944447528559817	0.173287505665002
MXAN_1259	NA	A	1.37726264959981	1.09419696792347	0.884571572374607	1.2833480689218	2.07031636023734	2.06933966564298	0.151744043787655	-0.408653322199171	0.473361521405822	0.76832457693362	-0.922038916176668	-1.32453307173484	-0.0456513418868969	-1.0079528466199	-2.14755005231746	-2.2752622822206	-0.410776590013173	-1.1103132443513	0.589321358938213	-1.10905511824533
MXAN_6263	NA	A	1.52618564291681	1.53614742725346	2.64980827852032	1.85420771223921	-0.839120798127531	-0.548741193330616	-1.84772835355814	-2.10532074618253	-0.174771735182092	0.337709177185196	-1.05847860566018	-0.970775226981101	-0.331475126788873	0.26253927935488	-0.979385441549876	-1.2174577252603	0.822145300845363	1.05872553624346	0.662277821501323	-0.636491223438788
MXAN_6155	NA	A	2.22774999506762	2.1930837269532	2.11111584701923	2.27444183380537	-0.0179564842706217	0.0919927639633205	0.258197240168037	0.45854016359271	-0.304253333639081	-0.553819997839708	-0.125864138920912	0.427307207623927	-1.53998300846794	-1.080569454448	-0.548143545414132	-1.29871456522132	-1.50096132825812	-1.12597112452546	-1.18226329765098	-0.76392849953714
MXAN_1360	NA	A	1.67815162471149	2.29440047347926	2.22954129453706	2.3395299350103	-0.994313852675393	-0.937957375890741	-1.32248690452668	-1.34256461278148	-0.143872060577761	-0.268314403158296	0.149760337753921	0.667566184397018	-1.84705531007793	-1.61432207491301	0.334014049163004	0.192963548818019	-0.601082958034054	-0.390265912465154	-0.121958974785375	-0.3017330079842
MXAN_5454	NA	A	2.76030859038728	2.72448702974212	1.69321391679782	1.64587899173062	-0.0785609915353156	-0.591407768287916	0.277060514614453	-0.232080874017559	-0.241769766228039	-0.308229533542961	0.220563784058154	-0.0368070822400677	-1.24008768910915	-1.19208783490305	-0.292677800129251	-0.0738786848005129	-1.45150364769488	-1.67010778901547	-0.6372246682828	-1.27508869754347
MXAN_0654	NA	A	1.06508152677974	0.626833050454963	1.14559850928898	0.918707621618308	0.191707642079803	-0.289001461660416	0.249738033016436	0.458998997876622	-0.766351592972597	-0.011024312346084	-0.715465099821421	-0.630677264292464	-1.74066803850219	-2.33722308130357	-0.730953962757577	-0.896790053130085	0.543053866063269	-0.0958685542461124	-0.835090215698363	3.84939438955276
MXAN_4724	NA	A	2.20442493563299	2.08105142307939	2.4259287956813	2.08508414311588	-0.639838140228611	-0.972823610822432	-0.360727574539077	-0.478167885093959	-0.121732253768896	-0.0704504986006302	0.00145083082274766	0.52893662246447	-1.53891032275125	-0.779506301539072	-0.819221168869969	-0.962235348030982	-2.07901018183292	0.161266887261982	-0.824546001554473	0.159025649573496
MXAN_5081	NA	A	2.24520631796046	2.62193846371655	1.97019232323034	2.73170777853875	-0.960937935545647	-0.394532380462159	-0.695428824506922	-0.262453822982151	-0.275063361336664	-0.15460346130279	-0.875134664938456	0.254065060172082	-0.77653370021014	-1.17749105168122	-0.772318701158643	-0.744753692724866	-0.788528397584014	-0.758612476366106	-0.458500504015432	-0.728216968802974
MXAN_6948	NA	A	1.08680739037911	0.962346334258275	-0.164674805524548	0.722559648149646	1.1210288609042	1.365511828347	-0.183354980834185	0.294882477357195	0.795125470085969	0.628714509767855	-0.368093197973531	-0.03863475161201	1.20958466040794	0.516614278061262	-1.30374211951377	-1.39858912121098	0.318142633161392	0.433038201742866	-3.21216482302092	-2.78510249293278
MXAN_0401	NA	A	2.09282811708214	2.36187359836437	2.14868120062801	2.38884728739677	-0.609834848815138	-0.391483854235844	0.18916134531224	0.353049091391009	-0.234768864136136	-0.790469809991803	-0.143738568405327	0.524440213479407	-1.74176271339426	-0.782376946876504	-0.584909979966625	-0.992967685096934	-1.20971086977823	-0.74063219672656	-1.21207389416111	-0.624150622069466
MXAN_3078	NA	A	2.51481651187638	2.17874112297593	2.35155157823091	1.97292559835196	-1.02933676989817	-1.07354535218078	-0.293690437609524	-0.191690685762966	-0.74015960109506	-0.911511179610812	-0.266849812854721	0.520341365508873	-1.42791229615206	-0.871049196930924	-1.09589642950967	-0.867822076342817	-0.917756094245041	-0.444235237605376	0.0125099667173689	0.580569026136516
MXAN_4725	NA	A	2.08414005161208	1.8742063678958	2.2353002751507	1.85242217171236	-0.786910770440112	-1.09570790705361	-0.0960798387553528	-0.320078385187831	-0.208402083935054	-0.161181154362103	0.162087554261914	0.602007025263939	-1.43525529690697	-0.416273832275987	-0.76483923960655	-0.544359838687022	-2.66772045729157	0.603498291385716	-1.12601692799724	0.209163995216889
MXAN_6086	NA	A	2.34121227660553	2.07773875303972	2.37395814700149	2.14150040088029	-0.416300935598958	-0.554133961115182	0.176648832223634	0.27138392476844	-0.407202270707669	-0.515467379755355	-0.0231720994875815	0.530818278506786	-1.30057305600445	-0.882194535578119	-0.725673347046465	-0.512329209263958	-1.78082804221735	-1.2284798839931	-1.00115390051346	-0.565751991744268
MXAN_3562	NA	A	1.12956709164432	1.70175159724466	0.880407858975254	2.62727644351149	-0.107284937847422	-0.141715289565788	-0.0493747382412684	-0.148321199012821	0.459407220539175	0.26029259306815	0.252508047924899	0.17895612817218	-2.26878553008076	-1.13419388482297	-0.857760475027579	-2.2053012662073	0.206093851837287	1.21151942774456	0.177764024995709	-2.17280696485177
MXAN_6884	NA	A	2.25972426393867	2.14215115426859	2.17933395903558	1.85777533365261	0.229037554935102	-0.146711285086443	0.0710192751264067	-0.060265260551823	0.293044346959686	-0.0961286551299061	0.0774332086843543	0.444235091152098	-1.84868491266668	-1.59580138917743	-0.323200868377745	-0.793367378556258	-1.31308834017102	-1.25388464338669	-1.01238151545828	-1.11023993919081
MXAN_2855	NA	A	0.264876523040121	0.445202797147191	0.120923685017821	0.797361363107925	0.556663307694038	0.824641252485463	0.743842444973586	0.703891418952857	0.448703820256739	1.10550070867731	0.706601017689044	0.334752153275028	1.17459423443525	0.207820225887025	0.571680231827139	0.153194375770465	-1.35255155219016	-1.80700290418809	-2.42494510452992	-3.57574999932883
MXAN_7409	NA	A	1.82908326890936	1.7067409222748	1.83968631559358	1.69492768756231	0.588269739552597	0.913720083732382	0.713468687960818	1.0623525864441	0.104174693452649	-1.59854864964077	-0.200323498052121	0.175699068579791	-1.93947726351587	-0.938944509503528	-0.572960329612382	-0.2158830151426	-1.53470143681664	-1.52428901428484	-0.48531098992922	-1.61768434756443
MXAN_6966	NA	A	1.77778770433411	1.47762820474178	0.893584049612796	1.15346066138699	1.55852481689853	1.60584252709833	1.27270522214218	1.38198453132141	-0.403844666727263	-0.506976839059659	-1.19682726567646	-0.412060429436298	-1.42240482429879	-0.800889520663072	-1.99695207161048	-2.0237848710067	-0.992402610407131	-0.372800642116088	-0.489972465548576	-0.502601510985614
MXAN_1261	NA	A	1.11282717640233	1.89643462704311	0.812940218076474	1.58737657222971	1.46509208033502	1.25562176412363	0.881602507585565	0.127265324181535	0.798543094815511	1.10337526098557	-0.537064893085885	0.177492456229801	-1.18085116694174	-1.91951061184662	-0.812352064454741	-1.10832134936983	-1.67583950613076	-0.946235016117169	-1.96702673107502	-1.07136974298649
MXAN_7512	NA	A	2.3798784572279	2.39074902374444	2.12715200264996	2.11537186309004	-0.0220312887846053	-0.066716106639074	-0.157691762870693	-0.0210334615774155	-0.131503171119048	-0.667951405201119	-0.788871600124224	0.35128421179083	-1.68576392801549	-1.19599185030086	-0.968768797056677	-1.3544924379619	-0.940542601477873	-0.416788966012673	-0.790618503023094	-0.155669678338429
MXAN_2512	NA	A	1.43056811385523	1.33322901329784	1.74838027542667	1.30804298546448	0.0357100033659936	-0.18648118589021	-0.334353696208511	0.0712575214343083	-2.04164708575055	-1.38143645603754	-1.64237050935235	-0.563506011889237	-0.755023945777008	-2.11293145487192	-0.422805023566221	-0.118742342534425	-0.669759931063094	0.816625683364794	1.54372030028506	1.94152374644667
MXAN_2340	NA	A	2.36466612216234	2.31545248310432	2.10959435262951	2.44790500099224	-1.08919091154996	-1.20937810667027	0.0892988775432482	-0.702043671791571	-0.760648226227044	0.0836401225448782	-0.461238053137412	-0.250652389557985	-0.429093019660764	-1.59180578393031	-0.0963142928034131	-0.754745543956505	0.0283302332258177	-0.374940812874753	-0.831555045759493	-0.887281334282864
MXAN_1084	NA	A	2.1007589888064	2.31203012225248	2.27900059780825	2.09443107410392	-0.216096804560026	-0.308568239240793	-0.0134638179855902	-0.391760788795899	0.252951190043506	0.290018695150193	-0.164898192125966	0.536290448815096	-1.51307309565374	-1.20431344703887	-0.90029037256329	-0.979745106861443	-1.44336311567434	-0.702590501399215	-0.815516038325917	-1.21180159675477
MXAN_5768	NA	A	2.08960750283884	2.1799365676767	1.96403062579879	2.14162517159758	0.00533037665535474	0.0919604841341553	0.511781873438604	0.485817492912231	-0.222654500601772	-0.15976292318695	-0.0847332361851638	0.325634459375562	-1.47211996632758	-1.56994995529098	-0.733003781726595	-0.710085521747471	-1.70437765005071	-0.952574988208182	-1.2339208858553	-0.95254114524711
MXAN_5740	NA	A	1.79428629059531	2.07942201122649	2.05153198068225	2.12333678025732	-0.0764817636279851	-0.753926640903773	-0.0824980895961325	-0.385821784743587	0.621788290169848	0.154456486774095	0.0869510076266309	0.751641472509668	-2.23488888840571	-2.00458485853474	-0.21246176621192	-0.646304054538636	-0.840132533706544	-0.776736226771181	-0.933468597734722	-0.716109115066683
MXAN_6022	NA	A	1.34439286079439	1.97756927246949	0.755872030638849	2.02453172512792	0.280098958591776	0.605006048036866	-0.484004054543139	-0.80861550144527	-1.14824148412942	0.0863957090607022	-1.38290565568104	-1.85676334883421	2.00261379433406	1.16957000045337	-1.8536530521796	-1.44603315159644	-0.222126084383143	0.0316902586798324	-0.24099484990931	-0.834403475485693
MXAN_0853	NA	A	1.78891817670278	2.06993082284861	1.82276576501737	1.89241165975876	0.531937450391624	0.800894016207838	-0.0931765255398744	0.0290949190931986	-0.560713496449102	0.675467047991317	-0.135201390732224	0.21040559354536	-0.234301453759274	-1.81918238221791	-0.660856901095515	-0.456964182641185	-2.0961427366966	-1.7818379789549	-1.4195832374981	-0.56386516597218
MXAN_3716	NA	A	2.2783130288286	2.30864495354505	2.25790085499495	2.41814142166331	-0.697475100892385	-0.916297699945828	-0.570026163331125	-0.175784413731069	-0.443786816937477	-0.214431602982165	-0.128720488426479	0.384540977206994	-1.24020980722045	-1.2686638404195	-0.476207093220602	-0.278485744669103	-0.843953310151514	-1.13971638851947	-0.912708339032486	-0.341074426759247
MXAN_7086	NA	A	1.89676596975207	0.764267923774818	1.3983770345139	1.29488016151263	-1.4423609522755	0.743885402962485	-1.62883660538876	-1.28049011973346	-0.938920227776211	2.40307840159212	-1.13165576634907	-0.954128458034925	1.95206565735722	-0.248664670144096	-0.355537419715408	-0.361334421002688	-0.80531409736278	0.378157790629079	-0.862435505314344	-0.821800098997072
MXAN_RS07665	NA	A	0.0550033401648813	2.40859435868997	0.0159179703357335	2.48325220990161	1.0353667426899	1.01851430856963	-0.211101000968891	0.183506143603892	-0.217744270872734	2.27158826563075	-1.43729963614864	-0.607835682419919	-0.15186559481974	-0.937534487345216	-0.801345647756309	-1.81220431155556	-1.47382371957622	-0.673364325188651	-0.57259358754705	-0.575031075387421
MXAN_4219	NA	A	1.94775071649433	2.01346237636288	2.23625755453181	2.17333779766243	0.0789427507251634	-0.10017267350648	0.546306403300512	0.539609555647115	-0.119239379431663	-0.310713652354746	-0.169875465688607	0.272638851596849	-1.59702970289918	-1.28962781165762	-0.794838607000749	-0.884022886932275	-1.05259474921014	-1.0858489193878	-1.79984588261933	-0.604496275632499
MXAN_4335	NA	A	2.43377519564979	2.35189388248128	2.09729758061582	2.34116487554693	-0.273210681348136	-0.65322018773263	-0.570774724488939	-0.525395050046295	-0.244250212261343	-0.70715323799783	-0.630280407876795	-0.0891756870030012	-1.1725065950042	-0.755197058785066	-1.28737181076295	-1.25634166063432	-0.911216185674815	-0.561991393606064	0.133335163647313	0.280618195281268
MXAN_2072	NA	A	2.08817189471124	2.13442704879458	1.77179046364043	2.3489744704699	-0.0166518302775458	-0.0107800505387967	0.460823564268802	0.76693087983246	-0.61665430686937	-0.381994663098244	-0.251954984758289	0.526534176880148	-1.27151326723715	-0.983967001027674	-1.02923565243295	-1.00206277260908	-1.55793816451181	-1.02352274628595	-1.48308856969613	-0.468288489254563
MXAN_4532	NA	A	2.56810078928497	2.73043964632384	1.4068700784339	2.25855960974352	0.090780136854562	-0.0696145208193357	0.139148442953442	-0.439986934473402	-0.20813382197572	-0.201233435750792	-0.155229689095909	-0.221618597769728	-0.619322024312914	-0.900592343381268	-0.993827136419351	-0.655311045682948	-1.28775802696827	-1.24903591059666	-1.19730625109154	-0.994928965256413
MXAN_3537	NA	A	2.15073418176067	1.93626675320533	2.1538772020731	1.99948643989799	0.0121325726176984	-0.0482508621091462	0.707237614194963	0.89048586254672	-0.744308636398806	-1.09441269380124	-0.243392659511615	0.377052161614277	-1.51400354201185	-0.640083151048573	-1.01582973157526	-0.842511476724489	-1.59844576613681	-0.672388085174768	-1.34707634881725	-0.466569834600932
MXAN_7087	NA	A	2.27662698839293	2.29014386203173	2.39905697763375	2.35211355603645	-0.0825495465833432	-0.456878044840924	-0.268634822391976	-0.449619989368955	-0.426085177116348	-0.42515814516595	-0.331955590816381	0.15285700551765	-1.45662894359868	-0.74595403370454	-0.409477864177345	-0.579119763070679	-1.07015941356668	-0.671800149287554	-1.1847660054147	-0.912010900508441
MXAN_5594	NA	A	1.99235041213679	2.11102534529788	2.08768153329049	2.26142423183568	0.0127997095538142	0.054458773652831	0.353750090037819	0.308227441224684	-0.515245520666813	-0.147782900004392	-0.384870125904447	0.430829257865195	-1.37830416627874	-1.46584765773562	-0.829450493468423	-1.02805214401085	-1.73221855709096	-1.32565292037513	-0.501005805705747	-0.304116503654065
MXAN_1118	NA	A	1.55405659681738	1.76995117129049	0.428828337528684	1.40148963132791	0.467363127221326	0.812252550764828	-0.478767054564601	-0.843111999774997	-0.633044552640595	0.011022774689974	-2.18941390733808	-1.9763561039955	1.69101695752965	1.66069026766685	-1.24532804831756	-1.69196467971663	-0.625987539412456	0.428563811575626	-0.57621133269113	0.0349499920388263
MXAN_2179	NA	A	1.93046415762335	2.13382712899499	2.11999357606367	1.88867973039487	0.552075414164401	-0.32437710782977	0.651781632948412	0.722689625581992	-0.192980154098214	-0.98531608235961	-0.120695716645312	-0.149171972329111	-1.40015332055783	-1.14932676616685	-0.446095862388633	-0.515500748879244	-1.07670943571972	-2.14533994082008	-1.04004407084702	-0.453800087130293
MXAN_3074	NA	A	2.59182656413983	2.41332467725994	2.30921988910296	2.05985025008098	-0.705703247174469	-0.666576143392717	-0.574467156982244	-0.670984216834787	-0.283651137761618	-0.197610712848121	-0.689800363118318	0.16283261998718	-1.09541827557633	-0.652936462913141	-1.02201251730455	-0.966497360927159	-0.770075767061394	-0.257127960132552	-0.883937145547137	-0.10025553299635
MXAN_0134	NA	A	1.65624180529736	1.71385282966904	1.60851586118841	1.45416044629869	0.929956201405651	0.19215835932116	1.15227600401306	0.773874642473548	0.194175456841132	-0.163343474876955	0.284194732295456	0.637136278800532	-1.75052018241641	-1.65725458103689	-0.333669206423952	-0.601895302814728	-1.7231204467006	-1.36667264573438	-1.25708473658542	-1.7429820410147
MXAN_7311	NA	A	1.92989109942876	1.98550114236144	2.36067125125897	1.85382713902709	-0.0195750505369681	-0.546760237658154	0.480636218943442	0.57603368659664	-0.14079447276521	-0.719889280280446	0.178032736022164	0.342815388744155	-1.46551505495159	-1.47633151189675	-0.0490996528513659	-0.152780225934308	-1.51430078235172	-1.55745260193869	-1.18527330823416	-0.879636482983299
MXAN_4355	NA	A	2.49421582577859	2.25916306431971	1.68973233541882	2.52719059372238	-0.512170308639402	-0.379870004717529	-0.0958292015558095	0.103842240162606	-0.969581472055943	-0.739556272150461	0.164048275998292	-0.0678804924375989	-0.753295914242825	-1.32140265424342	-0.142855238701772	-0.0380290471329827	-1.26443620022612	-1.24056214287624	-0.938882125143988	-0.773841261276308
MXAN_0531	NA	A	1.61690666813697	1.93803871065387	2.10913017564451	1.92195666770632	0.246809441686773	-0.462888001680889	0.291264572238408	0.168227469412143	0.152747365199877	-0.632308934415585	0.395067144812971	0.504478446672387	-2.09427388598522	-1.80856767316484	0.255278868723309	0.0617154072299675	-1.50096450384118	-1.55153003186919	-0.661670566735145	-0.949417340425451
MXAN_3707	NA	A	1.99733629954088	2.50850176068954	1.80026585504374	2.90628567004003	-0.255867482136317	-0.314026444365989	-0.864821281906273	-0.552762660867935	-0.622428331656228	-0.888084645490775	-0.681800460985809	-0.636444354675249	-0.624441526840006	-0.659650588722426	-1.14762584316677	-1.06783869848246	0.0817842118656564	0.293539278943838	-0.707455726992913	-0.564465029834532
MXAN_3595	NA	A	2.30405698345723	2.1778665714199	2.03344931630416	2.21283266720365	-0.717862067373442	-0.739581167386484	-0.000859095147044187	-0.332164018014353	-0.225885981421344	-0.379565705463465	0.222982210740541	0.442712301257005	-1.77895548252391	-0.86889258774154	-1.01468382213514	-0.717720589482166	-1.4404775789892	-0.30268986795369	-1.00954863703308	0.134986550282383
MXAN_4564	NA	A	2.04689699087078	1.8129633248176	2.05852768390646	1.85666646226305	0.340928244712229	0.270887207511704	1.02123602705384	1.2156631407109	-0.750537187064111	-0.920339207797808	-0.619013390576525	0.162110045256313	-1.17108761440181	-0.775765239983768	-1.28622653418037	-1.2816203074114	-1.06079329313219	-0.549972270493038	-1.34495558240512	-1.02556849965671
MXAN_0982	NA	A	1.19022637941676	1.21539937656839	0.794862368261466	1.08444938096947	-0.803779481131043	-0.902685945898844	0.46667925502398	-0.0957903967239968	-1.12509247245681	-1.03660650727152	0.425077108394218	0.281818747804122	-1.41158157994325	-1.71996787170721	0.692673831428991	0.968049114437646	-1.8474675576438	-1.84063145761547	1.40965903274444	2.25470867534248
MXAN_7229	NA	A	1.48103361776981	1.5594630158253	1.75583486226316	1.37560454577918	0.758521871610987	0.401062875539737	0.90455902880965	1.21704331231861	-0.493706614741078	0.127717671992776	-0.12014098981472	-0.00834275466965906	-1.06642475635301	-1.57733527904768	-0.902798826578831	-0.274714161656237	-2.60477886628805	-2.04074501439969	-0.839322235732216	0.347468697371967
MXAN_3594	NA	A	2.32615124202557	2.24751494405291	2.25538063728342	2.09411415590228	-0.631355090473045	-0.574207680165616	-0.205243133139954	-0.262031019988736	-0.315676779533998	-0.336337904717782	0.0222533614568352	0.481951177278169	-1.22095484784468	-0.805102679044076	-1.05527362749878	-0.665985875605543	-1.60958873540908	-0.438301837279255	-1.21990578366872	-0.0874005236299453
MXAN_5291	NA	A	1.37956684821587	1.31824432712029	0.851160066806484	1.075242003073	1.37998816640156	1.24781534306204	1.45135738733751	1.0858889155801	0.276990756821123	0.366802451382072	-0.475514501868141	0.0907457427107836	-0.73930090011129	-0.579862562234214	-0.645115647716867	-0.351495984528989	-1.83428240764892	-1.78292830414897	-1.95606400082415	-2.15923769942929
MXAN_7352	NA	A	0.182047437729851	0.301585914050275	0.0469822639437947	0.200530107354012	0.791912300794733	0.191116523888814	1.18787159075396	0.73562526431995	-0.072018044850358	-0.0284559117152376	1.26787178767435	0.567076333800042	-1.22348301846384	-1.53457630943989	1.46811761382581	1.50371549191505	-2.69410911020804	-2.98322846663823	-0.0229689860863775	0.114387217351338
MXAN_5790	NA	A	2.19499265358293	2.35556717939792	1.84855590363641	2.35580788712697	-0.404604099977298	-0.602849425903179	-0.63122354105913	-0.491482347107941	-0.0992868369461295	-0.691008735550454	-0.0496620142810924	0.219291484130802	-1.32702184604296	-1.68431936335001	0.172777435485592	-0.528966413971784	-0.960398123819092	-1.35905980243694	0.277521609678427	-0.594631602593051
MXAN_0544	NA	A	0.116934534045227	0.629953963386092	-0.0468639634974899	-0.0737192135041118	1.51086228554565	1.12963133949318	1.63288529256025	0.956405860682742	0.843119813495023	0.662601374585901	1.13031465313072	0.519020814327225	-1.30061250174798	-0.979388729008051	0.62001208528776	0.356013960588129	-1.42030437790608	-2.16429855081618	-1.56653003325147	-2.55603860739655
MXAN_5595	NA	A	2.0440128385529	1.85570692365677	2.09770345955729	1.98373584831862	-0.209675462705757	-0.256066165982288	0.315641676237357	0.423107330306626	-0.404202107773287	-1.18032421059394	0.0981667122222767	0.449979901014544	-1.82097694512408	-1.84988002544803	-0.346465664862208	-0.624168168717421	-1.49736348775819	-1.19933020902875	0.100778367771616	0.0196193903559561
MXAN_4710	NA	A	1.67946487000299	2.06221985976393	1.85326607575337	1.98575588322998	0.08294023590698	-0.118284098752843	0.434854641709709	0.429715455015849	0.299003882985287	-0.108697317541292	0.446934547831855	0.74192063125656	-1.52559552895512	-1.81530002339934	-0.729412056074812	-0.754656256619368	-0.945665912951384	-0.954183487860536	-1.74997720367179	-1.31430419763002
MXAN_6624	NA	A	1.98132715931843	1.69002391575058	1.91263786614973	1.89340839567708	0.126134604703307	-0.0658438425471513	0.731753130955292	0.721929143113554	-0.107185409015589	-0.372112619283422	0.243315123342704	0.451531172174702	-1.67599494796759	-1.65333978733268	-0.414506286203508	-0.347292963583746	-1.71427681394341	-1.51203027080829	-1.49346926153585	-0.396008308964147
MXAN_2399	NA	A	2.23237222616977	2.40217834349328	-1.23166860381254	-0.322054976995691	1.38998169729208	1.20975753976237	-0.8278095392753	-1.07632177687811	1.09698770453534	0.569838489984582	-1.58803913148378	-1.24434763972531	0.263840977351211	0.626461130251137	-0.975503524279122	-1.01352726638271	0.305998308829546	0.503777119937491	-1.48796787814527	-0.833953200628975
MXAN_4742	NA	A	2.31637827111213	2.35807809901837	1.92298726215502	2.36611930800385	-0.292058753642571	-0.320135396746148	-0.522934910188638	-0.50385680170322	-0.199452303330979	-0.58669689392848	-0.601080931336655	0.229965631810176	-1.56498378861594	-1.19622436099588	-1.07582563516674	-1.3050997462731	-0.261129471354657	-0.0606796171367208	-0.58649034581682	-0.116879615862993
MXAN_3736	NA	A	2.2858096249885	2.23679578069189	2.25857035720282	2.44350262507506	-0.694234045055912	-0.670502045458311	-0.439662942153468	-0.367576308614113	-0.388346056450097	-0.913180033445157	-0.510652943739343	0.0888840651568383	-1.53991246159068	-0.592468653211599	-0.895840072621485	-0.942709634570987	-0.422499231160029	-0.285551296661515	-0.636331554654119	-0.0140951737282702
MXAN_0559	NA	A	2.48146291663407	2.18399317090183	2.17276320182912	2.21209587475979	-0.285371187659345	-0.473756402078351	0.278792931140396	0.136623439418887	-0.486545435253367	-0.661502185769326	-0.399326370137821	0.159951160127418	-1.04639960688739	-0.907249661196779	-1.00961723209718	-1.03466518369846	-1.21234118166208	-0.556791164137808	-0.973019368774219	-0.579097715459364
MXAN_2178	NA	A	1.68811843818262	2.13783952256327	1.85855263160423	2.29567933568458	0.336550253503836	-0.0194943495703619	0.43223616923564	0.810342343502958	-0.39241230875018	-0.830668526219715	0.19045336742218	0.142123271716398	-1.27367867232282	-1.20450122283341	-0.34304773313411	-0.527365893769354	-1.27315967941987	-1.76429502513375	-1.33012760173072	-0.93314432053144
MXAN_1487	NA	A	1.89605063104773	2.07433022749647	1.75825948120875	1.94695564120624	-0.197916386104548	-0.207502324316356	-0.821504714832708	0.945285310778509	-0.346620326560708	1.61531560521542	-1.19280258446641	-1.18193385172634	0.20203064915213	-1.04381348464015	-1.08998662068659	-0.729976905790942	-0.333073932852027	-0.752052554588372	-1.49515897120917	-1.04588488833092
MXAN_4706	NA	A	2.22254543566995	1.99766481410243	2.11126827937114	2.07093830508182	-0.00892445463497005	-0.0657928958165428	0.33318180455306	0.295666407772671	-0.0557712225489055	-0.337828417930553	-0.213302072349267	0.395479247959704	-1.85107610222906	-0.940117824609016	-0.675091584707801	-0.921306818783536	-1.16806518610858	-0.998667210269771	-1.34290757222733	-0.847892932295427
MXAN_4613	NA	A	1.7631020440485	2.11201625046962	2.07426622494535	2.14354131432609	-0.246315481930672	-0.323363580062429	0.0557174132565326	0.121026079242633	0.225282705158254	0.131849855479684	0.28307325808416	0.583847471387433	-1.44738162991195	-1.24117021717146	-0.329783624464598	-0.432879333295673	-1.49581535957791	-1.22065742239885	-1.59449402362589	-1.16186194395882
MXAN_0415	NA	A	0.585388950162502	1.41998158195866	1.87900151568907	1.49963141602436	-0.833372002838313	-1.52259787873254	-0.765766630835256	-0.858798577593507	0.716143095716582	0.0160667939564973	1.27003703151927	1.35669673285714	-2.05752427319035	-1.98874780379936	0.92111900450371	0.806283713828451	-0.970416209716868	-1.22788082081112	-0.237429260520743	-0.00781637817818215
MXAN_5077	NA	A	2.54395069988574	2.48500134043975	2.09915707271279	2.13978648848072	-0.623921873880637	-0.779864665409804	-1.15319439813868	-0.779517771870642	-0.461217215095039	-0.545793612548589	-0.641604298058581	-0.0190436517962329	-0.843635957234546	-0.725821957987114	-0.943488728558422	-0.788404247849337	-0.306934669034067	-0.157534698993516	0.0185388544049223	-0.516456709468709
MXAN_7407	NA	A	1.8245691017447	1.90628662089793	1.80875158000425	2.12424667683984	0.213265581406329	0.0732927026974384	0.39571366074906	0.442926292452068	-0.27257222153394	-0.0393405989826867	0.330384239350321	0.55159594797713	-1.45389914488478	-1.44162695224736	-0.187003769865672	-0.630757423729941	-1.58482313945741	-1.64304882699019	-1.53038114394012	-0.887579182486951
MXAN_5879	NA	A	1.33126394241054	1.42733544146371	1.81924536667179	1.68709837280312	-1.17676101605758	-1.57516566182874	-1.17661596814498	-1.91465453966581	-0.196016075753286	0.118801378103955	-0.201450113047082	-0.0232479479079188	-1.36437227000505	-1.76736979850459	0.235249114779943	0.203948582334246	0.215581784367296	0.231605673833574	0.0170171939004202	2.10850654024645
MXAN_2967	NA	A	1.37673370210335	1.46734817271941	1.67274039150661	2.07611639619807	-1.71158258832708	-2.18081507047387	-0.485566232080016	-1.47440023493656	-1.36242800974008	0.959432522538364	-0.66202460312596	-1.04007895258731	0.696106223883096	-0.978964249647564	0.144733317424107	-0.292714044955664	-0.175403212748678	0.33736557741223	0.813507554104977	0.819893340732603
MXAN_1744	NA	A	2.08540387350033	2.17136319130224	2.13593668297787	2.1007944908147	-0.307287845922005	-0.47310389564224	0.060443966689931	0.142772270213586	-0.229644570911534	0.0133241428569697	0.118992768224517	0.450080128135896	-0.968974237389585	-0.844681742417388	-0.321658061235631	-0.529436134181365	-1.50052914522892	-1.28623498630975	-1.46042653326991	-1.35713436220771
MXAN_4368	NA	A	1.4498686558288	1.67976801302575	1.78905822957973	1.9178809409965	1.1947540261663	1.33658883808107	1.06675472144689	0.948760805631164	-0.527877318504636	-0.548830972697582	-1.01742792328533	-0.771133756385517	-1.04925061787585	-1.27496623681952	-1.20452695590766	-0.973687367533275	-1.05135943272939	-0.807223446617494	-1.26471508082484	-0.892435121575132
MXAN_5569	NA	A	1.72550406643243	1.50300288236096	1.36344891298422	1.79984218630149	0.111223115273361	0.634939050213132	0.33983612034941	0.711105162982674	0.58797820104979	0.814941669408446	-0.0621819881879917	0.721105401353313	-1.50269902569542	-1.37812547450734	-1.17310371683022	-2.44953773831874	-1.21954062375001	-0.548091385103771	-0.596523881412389	-1.38312293490337
MXAN_2180	NA	A	0.859121693571403	0.891669712231679	0.962816121532055	1.02212805818162	1.71881527299159	1.24501601487428	1.46788426884977	1.34584434375285	-0.39605724923094	-0.914116552698136	-1.55627667242735	-0.975669030109207	-1.23705161594379	-0.363333497224213	-2.66661799068182	-1.39070638931571	-0.514905019293487	-0.33719752885784	-0.176047774071686	1.01468383386893
MXAN_4692	NA	A	2.16768124932838	2.05958778587014	2.22682252884826	2.16302657300476	-0.723354866118967	-0.936373734039186	-0.161847825847463	-0.0815242607363711	-0.0186191318309561	-0.54181183340426	0.262095207947997	0.782496614159568	-1.52216329630245	-1.38657415584743	-0.594888572866246	-0.550493152874282	-1.0339939166742	-0.823841567782992	-0.71687289345085	-0.569350751383462
MXAN_3765	NA	A	2.13214329529003	2.20127511967537	2.2148652857238	2.40646173940917	-0.384869693130572	-0.42402783382424	0.0500290577793479	0.349103403917416	-0.754691360029243	-0.50438537847802	-0.483434144116286	0.203790654690941	-0.848052817263707	-1.00177267801714	-0.915957323840718	-0.767828168692308	-1.45280761386116	-0.929093688664066	-0.700201691302615	-0.390546165266008
MXAN_3333	NA	A	1.67609859123369	1.61910848085866	1.66912926193795	1.70626680978157	0.833736985127974	0.788382750192174	1.18406650824124	0.924505319140827	-0.17670566669458	-0.418149346127321	-0.250012259034729	0.355611970944372	-1.52222603963342	-1.4407310433537	-1.21364632382326	-1.60803232334319	-1.35296865535425	-1.12535596943181	-1.25706953155947	-0.392009519102722
MXAN_5724	NA	A	1.82835331115728	2.08918099867461	1.67264619702003	2.27757538241253	0.000784325439429523	-0.069854312351243	0.388489695940057	0.627945418920465	-0.0183832870322984	-0.477251135144437	0.0973506259447365	0.744084694738888	-1.63067140283427	-1.22202476339313	-0.926863580439488	-1.21300170448258	-1.50156024500291	-0.909652525771151	-1.17585745073681	-0.58129024305971
MXAN_3705	NA	A	1.90221439443897	1.82292709773212	1.62203170319192	1.7223880200407	0.491011166540195	0.188312262603812	0.727723257420482	0.666761612859784	0.139723870488504	0.297840481259103	-0.0559765746911509	0.286355784438955	-1.23244467562348	-1.09647663904951	-0.402804375788619	-0.42343584989729	-1.61780468655899	-1.75241559168469	-1.51728461385017	-1.76864664387066
MXAN_1742	NA	A	1.9222798393678	1.85670010673883	2.19987952491663	1.96071944811165	-0.197189222504294	-0.478163487200627	0.0794493338003566	0.1023009219844	-0.0694577405137675	0.057588991090876	0.456482319428815	0.735079954475834	-1.21228243798125	-1.04563342776558	-0.458654719875062	-0.366581869706399	-2.02993237390311	-1.1681484955676	-1.42147679288237	-0.922959872015128
MXAN_6090	NA	A	2.12401790217929	2.1211475189241	2.17092820013123	2.1516467652552	-1.21170288172486	-1.57912465425879	-1.26821412398129	-1.48061196251561	-0.0195057157823975	0.222775841396203	0.057229958758775	0.20636599945035	-0.734249582281617	-0.506180367292504	-0.137937581334947	-0.174406979219901	-0.729117406958338	-0.576143722282414	-0.386363858310421	-0.250553350152057
MXAN_5682	NA	A	2.09083857242338	1.85399683671446	1.99047803805813	1.96251454591366	-0.0628152692856769	0.11515843897794	-0.491203769500296	-0.0352088502758505	0.453275702674001	0.19863575906736	-0.414777998885315	0.320600095057016	-1.95257488937251	-1.71069671356785	-1.48729089970776	-0.76615546086388	-1.20528755565774	0.25456104034895	-0.640353108272053	-0.473694513845951
MXAN_6546	NA	A	2.29132943241416	1.9798917093392	0.606988876956106	1.58135644772664	1.09720879837309	1.09630615194743	0.722572814477651	0.862511972603395	-0.451636133056622	-0.421744646451261	-1.04028804524262	-0.335596460335635	-1.3309850756987	0.0308703463448028	-1.89751365726581	-1.04015125874258	-1.14060096943124	-0.554991067018419	-1.5836954601226	-0.471833776816994
MXAN_7510	NA	A	2.29066812817254	2.0929368308289	2.27336094602375	2.12695479230157	-0.3347417234906	-0.443304145746129	-0.151522007205341	-0.188558197469859	-0.0335512672647633	-0.275647052409763	-0.387415101661769	0.281438575735142	-1.76725330728404	-0.678804844152467	-1.12230222323359	-1.01967115741258	-1.21549132582563	-0.567822916754085	-0.465536460533545	-0.413737542617747
MXAN_2968	NA	A	1.79911903545542	1.80193454015356	2.03367959115489	2.45583488685064	-1.33021718061509	-1.69608492343437	-0.178427896129302	-0.923052826781225	-1.24276647860031	0.613725155263261	-0.495311090284204	-0.729218475995662	-0.242451442252351	-1.65340514648453	0.0345192236216416	-0.3428634021435	-0.369125380039439	-0.0369468059958038	0.193640518066109	0.307418098190267
MXAN_3549	NA	A	2.45426145075257	2.24478197172059	2.12617283182619	2.14631978176488	-0.429601783187548	-0.472516044622918	-0.164261135082892	-0.106043272450377	-0.836763509767836	-0.954167422597971	-0.742783492603243	-0.0841745922094965	-1.2064777545616	-0.816170353639517	-0.996740028483268	-1.13071623495663	-0.348516031843728	-0.216904148075523	-0.746815363720406	0.281115131738739
MXAN_3324	NA	A	2.30392029599824	2.19591527419391	2.10288518230008	2.3301074237148	-1.04368746156499	-0.881325199286957	-0.423707112395277	-0.121143793254664	-1.08682448814992	-0.723275609018184	-0.442766307094642	0.325960998186055	-1.01317956793427	-0.988585379538822	-0.587937630043443	-0.553664670174737	-0.919942004806375	-0.470876129306765	-0.307852488514088	0.305978666690065
MXAN_2974	NA	A	0.0715088339856162	0.532202579036509	0.893758973426749	0.765754259250617	-1.37055037880742	-1.67012903705055	-0.792412797351057	-0.938013662861859	0.114655035152049	-0.0175642796679281	1.73492922730408	1.63855993912311	-1.66989786769866	-2.00379868684368	1.57427060308006	1.40287910782722	-1.12961507378042	-0.719838937664699	0.581409446384038	1.00189271715622
MXAN_2668	NA	A	1.96242166867352	2.0424721666493	2.11521252593983	2.31108882717602	-0.196898038609968	-0.262785227701297	0.089890807267679	0.144631613276683	-0.264574573798845	-0.249616700445271	0.0722575766492604	0.321645248655292	-1.21142551624163	-1.26334237408263	-0.448175986398576	-0.327058154864252	-1.0812964945723	-0.75116092729041	-1.65447854070571	-1.34880789957671
MXAN_6337	NA	A	2.21643084378883	2.12927942824665	2.03143518330076	1.91278975037672	0.122965323597613	0.338850505255657	0.15438364767811	0.453036183368777	-0.326207231613711	-0.553573404296555	-0.164277907027728	0.288237260474387	-1.37814246731342	-0.826997606182832	-0.937868523487541	-1.13608308583105	-1.0464333513021	-0.899754643650191	-1.49952028951253	-0.878549615869851
MXAN_2661	NA	A	1.8059585383432	2.09285526424188	2.27598885776339	1.96298109728495	-1.28942135358125	-1.32731672858805	-0.783759428847402	-0.927931970186822	-0.0126574289884829	0.00845922154014644	0.214642593173881	0.876461827846862	-1.43604883499754	-1.36186121274952	-0.0111170308446003	-0.126819038474352	-0.965040040137955	-0.330671743822947	-0.019427207044977	-0.6452753819304
MXAN_6920	NA	A	2.23056454903469	2.08754408348947	2.22933886677116	2.32857469668439	-0.681819179241824	-0.840349017915815	-0.253418155717479	-0.332085132623677	-0.595263832587411	-0.676865987187283	-0.390977649593153	-0.138743946470546	-0.228097280806698	-1.01376617333217	-0.795509630038794	-0.0626890830481388	-1.42700493483701	-1.22005914255396	-0.578763594554464	0.359390544528717
MXAN_2660	NA	A	1.84872755450154	1.98937808158506	2.23287828326008	1.96665229058792	-1.30349330841088	-1.5623164317848	-0.842316360765528	-0.896029469419963	-0.0988190232955066	0.126645711414829	0.264336159834581	0.864025768550722	-1.4894020754743	-1.01154637833619	0.0469233405193439	0.0376743809122946	-1.1701798634151	-0.189028470258224	-0.335489938526548	-0.478620251479326
MXAN_2805	NA	A	2.00289342261294	2.01936812687287	2.02206926626622	2.07332428619671	-0.147811066843019	-0.0513695175431206	0.272671436584107	0.585039665787569	-0.484448742776452	-0.485570747486355	-0.113915920229994	0.426889580183373	-1.23663134273157	-0.894438478518742	-0.919026258173768	-0.520265573676435	-2.10683253113875	-1.07459356333204	-0.915962373898009	-0.451389668155537
MXAN_3154	NA	A	1.77260236650987	1.78696747224229	1.81751643223994	1.74816923919275	-0.274276317549039	-0.456270659885877	0.747852761660782	0.710719577588835	-0.897453383253464	-0.773516258049175	-0.0803331657278719	0.410128138832894	-1.86423608841202	-1.92637940564386	-0.0823615711811003	-0.365418179235222	-1.63692249451491	-1.28843811407946	0.0604435803303911	0.591206068934259
MXAN_2866	NA	A	2.17747385465169	2.09054857273081	2.22386874684342	1.91481678095921	-0.336433311496759	-0.334834296871525	0.28241668632293	0.263154854464979	-0.241330120230844	-0.353042669444472	0.0322824466998961	0.140832177116402	-1.52430250244279	-0.50855405739203	-0.551387881632281	-1.07825889868581	-1.29348382855923	-0.756217816347077	-1.67403547650947	-0.473513260177057
MXAN_6191	NA	A	2.08384778894613	1.69285817445064	2.16607932538198	1.37903713492146	0.303696234365677	0.0766208811303146	0.288921303559135	0.094159145221135	0.266557127757451	-0.488463655889299	0.435334431069434	0.262142789776814	-0.906629693288965	0.047350589264556	-1.88103341434606	-1.25102056890549	-1.59118917258374	-0.0517756660832847	-1.08956107275751	-1.83693168199039
MXAN_0968	NA	A	1.75302592856579	2.44613611243189	1.56171514868937	2.07431736341662	-1.09076804260158	-0.653829464927911	-0.670506834608116	-1.11450267069444	-0.58145183734458	0.311582080867135	-0.706618480574287	-0.25054394091201	-0.183913941315111	-1.1190682906424	-0.169430112324136	-1.34000596563462	1.66333679532343	-0.787399811777624	-0.174033771351352	-0.968040264586065
MXAN_4611	NA	A	1.68447241006681	1.9548023661064	2.16656378748608	1.90258033972828	-0.246855186468776	-0.0443234377611681	0.350080739580958	0.162138443335228	0.535340491065313	0.187469407441535	-0.107601688142338	0.574782441108464	-1.54615342788961	-1.37113311079934	-0.505806350911208	-0.705087889929807	-1.8288586721721	-1.01218222285117	-1.0283209052153	-1.12190753377825
MXAN_2513	NA	A	1.21061393177219	1.00362340295094	1.50148813748417	1.03491412866256	-0.0399343225908204	-0.264438114841681	-0.202920700711358	-0.096751781762018	-2.27538975318495	-1.08495470269949	-1.67958801315502	-0.754411426055944	-0.450106223512677	-1.6846224809278	-0.496541288385135	0.0231608692009218	-0.551402174013962	0.995329343287114	1.83657149663325	1.97535967184969
MXAN_5767	NA	A	1.98816878873022	2.07671716404125	1.89941026930177	2.06853843545687	-0.182191651134655	-0.119125775144477	0.120559424201584	0.456383496175551	-0.398002835455936	-0.35932687504023	0.106587206150182	0.577801149167531	-1.18878750004089	-1.33587395303905	-0.328620788904214	-0.586111035410823	-2.06160026250598	-0.923840002735313	-0.965749256122267	-0.844935997691115
MXAN_2675	NA	A	2.34003928163017	2.15445238470719	1.85470565452523	2.05375017929895	-0.026995870035547	-0.15180145887045	0.239164667429739	0.342767058783233	-0.086326505264946	-0.318665498168274	-0.471185092601223	0.255411153322392	-1.35099538386491	-1.14826965721011	-0.847526603815641	-1.38192662208938	-1.33723047787616	-0.704092715424528	-0.697728088144144	-0.717546406331593
MXAN_5999	NA	A	2.19756468072401	1.74678459327311	1.96717060890962	1.48144805891703	-0.563865939232358	-0.851371436950793	-1.70575305253587	-1.90491606746336	0.0627078572332049	0.656303773273301	-1.1920176294335	-0.740234442791779	0.0958649132517362	0.165776036677758	-0.921868112712996	-0.63690924721879	0.461428331514947	0.860791665331071	-0.0668192452826935	-1.11208534548365
MXAN_5681	NA	A	1.97252161840169	2.12271766040476	1.91510452722113	1.8991087341501	-0.215892377736051	-0.404087853903937	0.153162412387012	0.261740060155553	-0.165174696900475	-0.421674473822202	-0.272182261634296	0.607492122973144	-1.44960185158254	-2.34443222221129	-1.1455967978438	-0.920000021196669	-0.827029970767874	-0.357957116524047	-0.468627534464197	0.0604100428940013
MXAN_3790	NA	A	1.84554949814961	1.61088538202419	2.00206162316706	1.89131085503537	0.2802768453891	0.24549536872307	0.933281223158785	1.09547631709232	-0.305086392455236	-0.559548650132383	-0.210549420195019	0.221101339526637	-1.09012470657781	-0.548309877034663	-1.38399768997313	-1.22014034246692	-1.37472351833984	-0.66845065877453	-1.54293730724291	-1.22156988907371
MXAN_3538	NA	A	2.04549311877329	1.91194496615141	1.99224731644644	2.15127311874153	0.148532936000921	0.1097932120135	0.510867603662511	0.666677452623091	-0.673487616540703	-0.907364318737073	-0.444278632582053	0.197199747776503	-1.37444369661129	-0.441578827757876	-1.08767298613525	-1.0405501960258	-1.27988715526599	-0.505240121938876	-1.47534324577779	-0.504182674816487
MXAN_1940	NA	A	1.43773408874046	1.75163682531823	1.49820332367273	2.16301786052695	0.149845987729783	-0.0648126719296727	0.601423890530372	1.00163520670475	-0.0718785910141051	-0.574627831118955	0.294138202428547	1.08621310587808	-1.68869466607631	-1.43416656816636	-0.738747960101229	-0.615466410016374	-1.34263352372875	-1.49371209129306	-1.43173631046388	-0.527371867621211
MXAN_1743	NA	A	1.97468254954062	1.87799163092819	2.03001470888216	1.81332637743595	-0.314242492547649	-0.352616286061266	0.196602102241036	0.359192247088185	0.0969717756661197	-0.0939972179262494	0.382382670939409	0.559671026048228	-1.29706732044576	-0.983311450891534	-0.462543635508947	0.0056436760635723	-1.87357619883604	-1.15251337854832	-1.3904671591697	-1.37614362489798
MXAN_1339	NA	A	1.13303598791363	1.20641049180501	1.37939622473628	1.60169384727023	-0.522199755700763	-1.24292393229252	-0.338427238974224	-0.699316364880386	0.590262941068038	0.530885227462295	1.27064686209642	1.40353606995375	-2.14436922754473	-1.11393810897692	1.03279794382825	0.627629249356029	-1.28736750426825	-1.62543948523215	-1.18481247754892	-0.617500750071081
MXAN_0089	NA	A	2.10008064898751	1.79032452735755	2.26448614493381	2.00035834656452	0.115954646277147	0.00552786351573964	0.126527224919529	0.360210221846256	-0.192047184484398	-0.0373090558383691	-0.000697267896947906	0.0836881396238809	-1.50898099986232	-0.556245355479107	-1.22176455402807	-0.58705669728877	-0.785626068319692	-1.27555133808683	-1.2771302171279	-1.40474902561355
MXAN_7494	NA	A	2.0259934968379	2.22109811747155	1.76021988852249	1.93044956977875	-0.00989192646869164	-0.345804731889226	0.135220501864749	0.134664124625505	0.0468672956258835	-0.176396143734634	0.362519130050474	0.288141096369147	-1.29005187725736	-1.49095389714291	-0.209886675903629	-0.446806217321147	-1.59129340237086	-1.60490190595333	-0.873265942959285	-0.865920500145381
MXAN_7093	NA	A	2.06615274886929	1.91795784789208	1.9714839801003	1.90134943379368	-0.845464787845081	-1.07217632440369	-0.404950199391018	-0.426906797256451	-1.15233033440098	-1.1475820761919	-0.704313213240595	-0.216135974770902	-1.39636919173664	-1.52875634251503	-0.0254890473939238	-0.0637742838803304	-0.281081399452889	-0.400897326553255	0.912513843593342	0.896769444784004
MXAN_3379	NA	A	2.13395480753664	1.96128858420409	2.01433303798762	1.99396182357352	-0.640491471168588	-0.385095510278175	-1.24312803649854	-1.1449476673691	-0.435589647904976	-0.280197236207588	-1.22537535352852	-0.453731710142478	-1.12786856252476	0.528466013408742	-1.31457091694931	-1.21040934588489	0.261304549664716	0.0916130832114632	0.580769497314714	-0.104285938444576
MXAN_7378	NA	A	1.45593050259291	1.22390358924861	0.0975727099743553	1.00927725664343	1.70829181523696	1.9729368875256	0.814772404293683	0.800924767824458	0.12743387553755	-0.0327756901012934	-1.22858436323745	-1.07619895577412	0.204239685235463	-0.490249754707165	-2.41073674407533	-1.16012997816317	-0.0132995024508924	-0.18343190469165	-1.31368447559648	-1.50619212531548
MXAN_4467	NA	A	1.85687552769467	1.58146265582723	2.36592625210708	2.48898015196666	-0.358934293779248	-0.529713317911865	0.168396273451371	0.378142870143638	-0.668510934024672	-0.719909015326076	-0.390801754117861	0.126018277451376	-1.5483962564873	-0.417020874186239	-0.749003439117734	-0.539343866361113	-1.367694430216	-1.33626531717782	-0.55720784991904	0.216999339982934
MXAN_1458	NA	A	2.10644073682972	2.24008331627994	1.8839496785395	2.22251784584785	-0.380608166704222	-0.320550140743086	-0.0886210445981481	0.266147900846118	-0.20816576794788	-0.543219049429429	0.0550774360317714	0.387654922987542	-1.02265899126345	-1.4038230191099	-0.298251951217338	-0.914086206403311	-1.07117446281555	-1.30693122731993	-0.914634673029451	-0.689147136780743
MXAN_2069	NA	A	2.26230038708088	2.09740672185149	2.17097021215867	2.31737660082425	-0.984297157694785	-1.05752348540754	-0.816593557854515	-0.750038896231906	-0.435926084221951	-0.260988436525935	-0.449287770540318	0.213103088960416	-0.520340986997288	-0.357678839384548	-1.03215745436299	-0.819108541995928	-1.08007165855812	-0.287356039811391	-0.243661764138878	0.0338736628503966
MXAN_5795	NA	A	1.26133692738127	1.55290503767518	0.927678207140183	1.28670467684934	1.34996428275747	1.19166691320298	1.22910481807752	1.23088785979475	0.0675021156111253	0.30204176969332	-0.367726312240388	0.271209995888668	-1.35167235476242	-1.28316392490861	-1.13908690381392	-0.890449279344899	-1.22782182310883	-1.22966446920329	-1.81729203639845	-1.36412550029103
MXAN_6247	NA	A	0.939835739352368	2.24914800705954	2.45119932648511	2.03687124897743	-0.553991990539691	-0.757157103430209	-1.55763057229673	-2.0311508412907	0.16823824423876	-0.0459161388692388	-0.487998753709966	-0.0947404128601752	-1.12109624620359	-0.116341938106862	-0.563265448169498	-0.797686270448831	0.11179019717487	0.542624021136739	0.210035340478048	-0.582766408977379
MXAN_2857	NA	A	-0.05140381605732	0.360717437144855	0.351167248940984	0.531047314410813	1.09761872809136	0.653238583639334	1.37075936611611	1.21446989659989	0.676761312064738	0.619318640178776	0.889464978723046	0.352626809421313	0.109614984101409	-0.777197440225745	0.471573435296706	0.189416162965326	-1.04781834828015	-1.80970471717742	-2.0337783091155	-3.16789226683854
MXAN_5781	NA	A	1.1293677533361	0.966414547295436	1.31465692662053	1.30452935346369	-0.230887647569526	-0.288812736762917	0.0969126195391077	-0.0326431734090917	-0.505555004556189	0.263976814403021	0.789036964269421	0.482178124037622	-1.1060489747536	-1.35989580748525	0.869607718083106	1.11997364452449	-2.84669550795851	-2.51041745485984	0.440018413061681	0.104283428720722
MXAN_5270	NA	A	1.53130035496138	1.12032297296085	0.189774789958405	1.44005284857488	0.988596300083912	0.857160425949957	1.82049016160359	0.923803860515735	-0.476101372154019	-0.0788330126854282	-0.320939528143068	-0.662572506025959	-0.142511888954521	0.25248300023931	-0.848917649615739	-1.58365003724133	-0.0794475718417971	-0.27955837216987	-2.19803034027518	-2.45342243574112
MXAN_0384	NA	A	0.564662932099311	1.13597081040971	0.610669419247933	1.62287364982098	1.03908160560206	0.685326373945595	-0.0702935804003513	-0.271393521394263	1.62837760229053	1.38171169330835	-1.83058704343111	-0.71269328564555	-0.685591330020401	-0.158386074351785	-0.992533971432756	-1.95004359142535	0.794457527029595	0.132333895405537	-0.541162160676345	-2.3827809503817
MXAN_0966	NA	A	2.1971899446891	2.15432874200977	1.76634025218593	2.32001857522253	-0.805074077475131	-1.05443337993929	-0.75051845622088	-0.759440205890277	-0.228576129404471	-1.14517537493361	0.137914316616563	-0.455647053340222	-0.76524779792664	-0.965264328154533	-0.473172290190847	-0.29978085474673	0.798879643560389	-0.26705469637108	-1.23755673625182	-0.16773009343876
MXAN_5158	NA	A	1.73709084636402	1.98069325721554	1.88713502532896	2.14571889325464	0.0716774672624751	-0.478418394824864	0.255801978217438	0.369134019840912	0.252148535711135	-0.330397465636183	0.196192112803736	0.257536755836888	-1.29918447715797	-1.55042861637363	-0.423278150018721	-0.366441583658029	-1.46188204928058	-1.72920457706429	-0.69632145633162	-0.817572121489852
MXAN_2280	NA	A	1.99970774508681	1.87678718277027	2.17622158398779	2.00458246302682	-0.31364662629767	-0.482461679816758	-0.194540860198575	0.0141038870915278	0.269724117776358	0.048228704335374	0.0824243020672544	0.68217747356406	-1.3416247400292	-0.521371756171334	-0.672013813911036	-0.646232927574898	-1.49889692986587	-1.06635289912346	-1.36177722163122	-1.05503800508625
MXAN_0998	NA	A	2.03957233744375	1.62728510433702	1.50655202631067	1.42669256852619	0.207547273763982	0.628120398340759	0.424141630276807	0.787810429450392	-1.40719167251555	-0.972433330774702	-1.44292401881936	-0.730285843179127	-0.548110088839648	-0.0319868239113852	-1.86520342531258	-1.71698493811157	-0.888236467176399	0.102190829898225	-0.146092906924865	0.99953691721738
MXAN_4217	NA	A	1.76569268556796	1.69462723371022	1.52653507589711	1.896202390916	0.378735084745148	0.349535631480119	1.03570671942432	1.09498130193783	-0.334638312526792	-0.460555265540405	-0.0775254890646728	0.418053947914073	-1.31205859794157	-1.12818634809613	-1.00447345791809	-0.949663149728963	-1.32975779177477	-0.765361514737361	-1.70368335731979	-1.09416678694425
MXAN_7164	NA	A	0.781785621763316	2.98661635003234	1.32685430740254	2.68763855172712	-0.120140165996023	0.0133692014870199	-0.311239972122033	0.0363313097265223	-0.606652029013284	0.556258460707149	-1.02166382273201	-1.16189358067187	0.233817105176938	-0.361792401602664	-0.626865567471134	-0.799438899734152	-0.923225705512762	-0.768463327824184	-1.06739762880344	-0.853897806539392
MXAN_3389	NA	A	1.61844788232617	1.77972783410529	1.50594243971389	1.90440293457821	0.480135159496061	0.666078635264407	0.930161431413215	1.03622975100226	-0.145130373807673	-0.161317567390957	-0.394449643518426	0.0868009765084361	-1.34761816512421	-1.28855374366881	-1.08491614061154	-1.52581264009389	-1.25581356018659	-1.11705348181061	-1.31223044374631	-0.37503128444892
MXAN_4821	NA	A	2.18804151856034	2.35874929531754	1.59038628652895	2.30730930641187	-0.445962446116524	-1.08313655781469	-1.34244248493954	-0.892097169525246	0.24082549723984	-0.236216767968431	-0.304439509284816	-0.917769798341229	-0.516175380274809	0.0563283273778783	-0.764344476823761	-1.21098110822282	-0.0587521273882281	-0.587900976948676	-0.00827027709296146	-0.373151150694681
MXAN_4858	NA	A	1.81966237900578	1.92661943807084	1.87285853400071	2.04929956331377	-0.403145114033165	-0.915735525566047	-0.186695977883286	0.132693463571306	-0.259714711024973	-0.178591415664044	-0.186337164148394	0.238992717424994	-0.958796199413404	-0.054183558281359	-1.09190803832725	-1.05437292685574	-1.50940724138756	1.15104796351251	-1.61699740079239	-0.775288785522278
MXAN_6501	NA	A	2.09283138589267	1.94831933137872	1.91468857546664	1.88858400660987	-0.23800981951746	-0.509195780455304	0.153803600012514	0.0465300733066414	0.127499104303308	0.00924307518549838	0.234295780781531	0.739827936568382	-1.49777037426469	-1.11347084626089	-0.804606159215227	-0.830854601544349	-1.48012798305389	-0.823143770615678	-1.26564490883541	-0.59279862574288
MXAN_2859	NA	A	1.48506282373515	1.51240540776162	1.3119116259711	1.44513781976049	0.917775563985508	0.641308000759215	1.14717213789021	1.39364514765055	-0.00850286818685575	-0.194916002020246	0.0403527588127464	0.229685254456815	-0.905022026597248	-0.902512527643559	-1.03707763428413	-1.08193478030586	-1.58423610161663	-1.22589199893529	-1.8204241494651	-1.36393845172848
MXAN_6922	NA	A	2.0948991112907	1.96775451591923	2.22378381457556	1.95505676455788	-0.398180576095138	-0.570351937932584	0.209488782167556	0.249630771411372	-0.223321863188595	-0.271527683553533	-0.0914433001075103	0.444449260804854	-1.08121090958065	-1.13959306204514	-0.510269816480776	-0.437461819830483	-1.38311368309265	-1.22412593286429	-1.05066286163913	-0.763799574316678
MXAN_2515	NA	A	1.02692154446185	1.08288328345694	1.65558225580095	1.50328431593207	-0.28513817823271	-0.354236513020048	-0.387628004779804	0.164937317144243	-2.36358107860658	-1.1408511723115	-1.67379253736604	-0.39304650454916	-0.263124673859979	-1.68487277872704	-0.366162384132961	0.238103347552068	-0.462383480681305	0.714142630615989	1.23399724435733	1.75496536694566
MXAN_6192	NA	A	1.46892552451094	1.96121882097903	2.09528374082688	2.01313382010474	0.133435367462321	0.0575264828712463	0.202135301496032	-0.0316415221156321	0.13205718341433	0.442185718175768	-0.0146965185925101	0.468942802318749	-1.23270195508085	-1.02544965960824	-0.665464800685637	-0.863875008581531	-1.13771990154658	-0.781584613591169	-1.7888369435936	-1.43287383876428
MXAN_3554	NA	A	1.70160179683879	1.61516300011825	1.74189578100221	1.61406721593389	0.447258653868195	0.415126995890178	1.00992324129431	0.852362132466357	-0.0956626525439521	-0.205912551162086	0.0526343100040148	0.340211198893154	-1.13055179583519	-1.04160782488322	-0.984942330949549	-0.890893441214571	-1.80271952456526	-0.974244216516949	-1.84245591248914	-0.821254076149415
MXAN_2728	NA	A	1.86135726532029	1.86905922295558	2.16761561013052	1.70325644354178	-0.532806787393262	-0.675420438430312	0.212290022280682	0.0698193859370608	-0.0604185725104323	-0.274524791033567	0.207476811294455	0.587143086343241	-1.90207831672656	-1.14514968654546	-0.185991515651356	-0.0178827677098781	-1.74475838338055	-1.26237349040911	-0.448378303202158	-0.428234794810948
MXAN_4693	NA	A	2.29277481072789	1.99541980722503	1.90206319929828	2.09189146143007	-0.265689069761185	0.363103759471051	-0.341814361125258	0.0366232762333425	-0.102511490604044	-0.522276528098574	-0.792247075036207	0.0330330790710986	-1.48106241090014	-0.520839067570868	-1.10406904118896	-1.04450187741901	-1.37980829576566	-0.699615028261526	-0.303379040768838	-0.157096106956479
MXAN_1471	NA	A	2.15119349187063	2.08342652927068	2.10198248628758	2.08420627188779	-0.4853473540172	-0.5935440865691	0.0756832323252574	0.101848619141741	-0.582754358017139	-0.311402002418529	-0.34847965782909	0.299422088773477	-1.09254323468302	-0.877492646706219	-1.124634922988	-1.14376188736992	-1.32545080517251	-0.132199708121098	-0.598641460242586	-0.281510595422748
MXAN_0303	NA	A	1.37280228491646	1.26564866659691	1.9138648008876	1.70701312181867	0.48131162548486	0.470426152944224	1.02164826009915	0.858452389381412	0.374724643864228	0.25379019303349	-0.197320575546987	0.176799002039399	-1.72206654845702	-1.24514627735898	-0.673094586351906	-0.72563789890912	-1.72854923756185	-1.29859741132711	-1.55273175215536	-0.753336853398066
MXAN_6924	NA	A	1.90328081433864	1.81824193698613	2.10882424891163	2.29679026239377	-0.101806342578973	0.0348866157684613	-0.540015435754997	-0.316567708241812	0.119525906842695	0.394210166963846	-0.2517836624942	-0.339335954343023	-1.82855246878674	-0.874572186233221	-0.578666157133088	-1.57644058766833	-0.634942018985503	-0.532265752824546	-0.742882960190738	-0.357928716970006
MXAN_0889	NA	A	1.82402316329437	2.14921675673535	2.03952542626436	2.06979523538081	-0.736085658812256	-0.953817039988269	-0.0422955174280553	-0.312287706398839	-0.18815598811582	-0.16220897105026	0.367880636222631	0.0108971425420563	-0.691927477410234	-0.734970109941896	0.0318444996654108	0.0565461658293316	-1.50309656345021	-1.79479156734335	-0.785386165284915	-0.6447062607102
MXAN_2698	NA	A	1.85123165460281	1.71194333082343	1.8143188937874	1.69507352411391	0.582123681850232	0.470136925005113	0.714512041401217	0.690170563594488	-0.455896517462514	-0.390294525654071	-0.26145376696727	0.200772305372822	-0.591296414905782	-0.269533062281589	-1.66886192407079	-1.47400256909967	-1.03672113792878	-0.721802272478263	-1.57786249167947	-1.28255823802324
MXAN_5933	NA	A	1.71240384956739	1.60221243839593	1.56854838734134	1.7265460088515	0.400270905084428	0.482856286283893	0.772669659466771	1.09643742989743	-0.369781171439381	-0.452494371852053	-0.0690631591043456	0.620018076876766	-0.974836788386686	-0.546925601429853	-0.953730644378282	-0.941960988470996	-1.41526055536567	-0.917045547861562	-2.0350848328588	-1.30577938061781
MXAN_3545	NA	A	2.35238913982357	2.29582148401379	1.74427389890315	2.32727306274192	-0.734160357814627	-0.574744150361703	-0.409512597039814	-0.367108790133601	-0.577530596796059	-0.309834549432388	-0.518128308380819	0.265993191357216	-0.392722861898449	-0.60815511742778	-0.896706227831283	-1.22471976968734	-0.785397315824948	-0.380819935275712	-0.789856862435309	-0.416353336499832
MXAN_4818	NA	A	2.23666010764948	2.21174797682532	1.85316914904422	2.3549197797204	-0.548960114636803	-1.0865167275143	-0.844329170032068	-0.481788491542525	-0.061608814526724	-0.348531648270716	0.201093359805196	-0.633495718716018	-0.460287805328155	-0.442115798166228	-0.174251938118513	-0.346650071006254	-1.18601304800718	-0.553138604429772	-0.782928174263705	-0.906974248485644
MXAN_4039	NA	A	2.02536763056763	1.89792461440562	2.12139698542502	1.99188751375412	0.147132475570737	-0.0398575385474356	0.204207615650819	0.291141209203662	-0.137278326902369	-0.29769021997083	-0.371250456939469	0.0191417126959461	-1.21323957673192	-0.524995822812409	-1.31749308077836	-1.25409165064237	-0.481439716599542	-0.518230583440358	-1.56183314132108	-0.980799642587414
MXAN_1741	NA	A	2.20126700285673	1.45657243964561	2.60641962135163	1.88269705339001	-0.250085921613392	0.0337498010926209	-0.607676811819472	-0.242134343553568	-0.172298764548929	0.192434286433964	-0.758975640218457	-0.0643753732339283	-1.0876344012916	-0.0532444567355848	-0.432058233076655	-0.645951380067419	-1.11555429440836	-0.392024452445545	-0.722760881870407	-1.82836524988726
MXAN_0404	NA	A	1.96535810362296	2.00693996365318	1.86881654896151	2.11333508914679	-0.732148084320441	-0.910735802992678	0.128661891025351	0.0574013683852055	-0.120396008001745	-0.158357429336926	-0.11240432729665	0.807454626574186	-1.42558613775583	-0.870491080646342	-0.447894822140004	-0.435096097216968	-1.66508720515932	-0.728212158998945	-0.805484261121514	-0.536074176381797
MXAN_6493	NA	A	2.14282292742495	2.10023235470942	1.8981016128221	2.1728087229544	-0.131342658362484	-0.326057441361376	-0.0424329650610087	-0.657556736702443	-0.475729146370289	-0.299021979233098	-0.39758940562922	0.280091346845341	-0.808954376143827	-0.407687452638498	-0.635081799452187	-0.397386998342507	-1.23085151828412	-0.0284803370687694	-1.70966573179041	-1.04621841831598
MXAN_1508	NA	A	2.59449200596504	1.84995177189722	1.76084574383892	1.24364829516758	-0.382423551293885	-0.47291284631702	-0.326645607762909	0.517887286436411	-0.803389235248507	0.951359278382171	-1.11568242092664	-0.097031143938568	0.495296802891951	-0.303052047160865	-0.528519866967601	-0.706456360087529	-1.30577054937653	-0.722943795480134	-1.55943822738687	-1.08921553263223
MXAN_1652	NA	A	1.91349406722169	1.86607758695705	1.53176189940031	1.99582254238	-0.0362194585684552	-0.253098686986113	0.307020601936737	0.315182491069903	0.128197643196932	-0.443301277653371	0.339411454291477	0.565269489477368	-1.46984096495369	-1.13056739658195	-0.329178270011453	-0.541785577360224	-1.76302748533973	-1.68772773174559	-0.951372567092998	-0.356118359637901
MXAN_4709	NA	A	1.48579667665951	1.82994770981947	1.77086842214576	1.89478954571466	0.211554583715256	0.132208228348349	0.45556342369033	0.56050267786101	0.0733449440121365	-0.140427536467123	0.387309462957862	0.432272471752478	-1.93634799981799	-1.39977484669956	-0.825133525164298	-0.691146767712969	-1.51760641141099	-0.592974440389519	-1.36652272281088	-0.764223896203485
MXAN_7511	NA	A	1.76313003996172	1.84854704810642	1.58899182613458	1.93297408000849	0.223418607678669	0.321858285080626	-0.283531424777632	-0.430843575760153	0.350122678589941	0.449563989079268	-0.742064168537519	0.0568386868449835	-1.55578108480729	-0.659483643299178	-1.37206024395299	-2.2898837762436	-0.499258620399418	0.285840112067181	-0.100651549254892	-0.887727266519213
MXAN_3234	NA	A	1.89200462722403	2.05873940788295	1.78005401859781	2.15404390771309	-0.530175802204013	-0.31092210793487	-0.132272744543339	0.225029362946614	-0.279404811307915	-0.312482522803814	0.36782748988891	0.593622742970069	-1.12821102038327	-1.5790764944302	-0.457441911446724	-0.600050829455244	-1.30604018527759	-1.17057526583064	-0.973559937768547	-0.291107923837311
MXAN_1427	NA	A	1.50040172356776	1.28651414762605	1.70357713868214	1.59881007658284	-0.0685300901542352	-0.344243202459957	0.332426780848888	0.586024449942363	0.031319676486822	-0.248894336823117	0.73959540118922	1.00306621523702	-1.35614643406	-1.20668226549495	0.272851956180947	0.199752779690124	-2.10474787881792	-1.90265754238139	-1.24812974055823	-0.774308855284385
MXAN_3720	NA	A	1.93841387972094	2.05826869931841	1.97839799725142	2.08165428099463	-0.388452497570048	-0.449440894300208	0.076957823390094	-0.00467509402531974	0.0324066358307054	0.0698577233336142	0.0300331185235194	0.354972909690684	-1.49642237309145	-1.36336984299175	-0.357161515519177	-0.861157764636827	-0.820749637986089	-1.08425399413249	-0.93417791263194	-0.86110154116871
MXAN_3631	NA	A	1.83529574774025	2.1417243743916	1.62139387712731	1.88777958966691	0.429065420762168	0.327028649192155	0.704565376397084	0.0612046874768861	-0.540554877413036	0.0454355790922945	-0.862557107867564	-0.145805550854714	-0.261592391135307	-1.00233138813437	-1.2420563689297	-0.735895963582545	-0.885857145119702	-0.296111727164139	-1.97729712188578	-1.1034336597598
MXAN_6998	NA	A	1.9470596246092	2.04995797856342	-0.810199495735398	-0.143065083388252	0.748429909212204	0.705976825390349	-2.34673619787968	-1.12454402230467	1.2516015159003	0.899152531843425	-1.86202406388038	-0.497582662157471	0.635487574764221	-0.111616432630567	-1.15711198530428	-0.0519164806184449	0.639487420234084	-0.406410122161625	-0.415525693311853	0.0495788588553978
MXAN_3777	NA	A	1.62828479464073	1.51604530504595	1.66097863235738	1.73531572565105	0.141960962791492	0.0877537684971212	0.823918565203522	0.796601276781294	-0.317353030536081	-0.420261659316747	-0.224400104697468	0.354145978551076	-1.92520949411586	-1.69402773230281	-0.575519992800682	-0.60201004833163	-1.58937601311765	-1.62164398887948	-0.0490424488483061	0.273839503427096
MXAN_3106	NA	A	1.06172481248153	1.24943644449658	1.77885434683513	1.28412658105181	-1.53771795196801	-1.97115011205531	-1.54025417799385	-1.91241916119457	0.912786632105888	0.95045930953259	0.52824069039305	0.46285648853765	-0.755762272834064	-1.09211992299303	0.334349118365518	-0.030228983615423	0.637606422297706	0.375119224214895	-0.742140368720518	0.00623288106242548
MXAN_0095	NA	A	2.12797110189118	2.06124336059673	2.11586754795737	2.03827709404665	-0.249303309989102	-0.191271740197886	-0.229213605572303	0.0160063010599174	-0.574818909643935	-0.169052234667697	-0.344492217737276	0.166356500893173	-0.703035499145155	-0.484667611281605	-0.417675852825187	-0.475599200019809	-1.44230306535899	-1.24590015861292	-0.775788953455651	-1.22259954793748
MXAN_3009	NA	A	1.32949853117095	1.89353758620716	2.27521934247096	1.98014805053004	-0.924828666483371	-1.07972279684181	-0.85814086516842	-1.08059594773714	0.422413555215233	0.341663829588857	0.490128577058211	0.73261523897269	-1.27310067776339	-1.35074739215207	-0.0391680335649855	-0.126340864109668	-0.826142448442566	-0.643600472820681	-0.872186383815545	-0.390650162314458
MXAN_6912	NA	A	1.45085988872041	2.40094815578947	1.50227569818099	1.87670172972562	0.540734171769603	0.821120160888967	-0.139974721523759	-0.307442451128506	-0.205360667429419	0.783174565207842	-0.94800685143132	-1.4539160770784	-0.618794570009533	-0.650958868498799	-1.66223449885696	-0.711535989347476	-0.102776644006362	-0.620120440217618	-1.22206438268311	-0.732628208071626
MXAN_5584	NA	A	1.8228101866526	1.79024933540417	1.92231544975543	2.15504057908926	-0.739465586992986	-0.771291852148138	-0.0989335969114196	-0.429145492629194	-0.342763636360432	0.222360651294041	0.324998435322679	0.813442315538676	-1.08826292443995	-1.00494127201	-0.714052571447272	-0.443347421551741	-1.9248837499903	-0.644938660357455	-0.817655548857473	-0.0315346393604887
MXAN_1328	NA	A	0.557334013191802	0.62114703551814	0.583094999946329	0.483727800020841	-0.684446138807672	-0.928331123795237	-0.13426214832789	-0.442838156592392	0.487751807204706	0.57551926705832	1.57801180145356	1.4446639023585	-1.13968333579634	-1.5139544612618	1.59156636508097	1.6062119393447	-1.94107954312152	-2.02094696260632	-0.456286031579994	-0.267201029288726
MXAN_1697	NA	A	0.0197639768939606	-0.301044796240568	1.13247416401397	0.726151079225399	0.544541599632915	0.939618834101299	1.89735079860061	2.50028839538193	-0.742857729524316	-0.499887942897598	0.505008659952612	0.79669549662378	-0.250626672104271	-0.455127336764214	-0.428810036055193	-0.266173419906437	-1.64539293025705	-1.16598157972718	-1.79470564570548	-1.51128491524415
MXAN_5299	NA	A	1.12772182878967	0.883688817523181	1.1143549431911	0.72303991768094	0.831068090506395	0.790824592637146	1.49792206657865	1.45184379960952	0.0141443480335157	0.346828876160663	0.180351501416883	0.488182161899628	-1.23766505559325	-0.716125121761311	-0.452900893012257	-0.140520475261987	-1.97221569890963	-2.26065327239961	-1.26988657214857	-1.40000385494069
MXAN_4391	NA	A	1.87404112252563	1.67294842479366	1.64033253965564	1.93544204765681	0.385398063569866	0.400586028861751	0.848223423067628	0.967944620260125	-0.516934698180842	-0.747692836864507	-0.739425540712014	-0.445906824716419	-0.441855995233251	-0.446071724635942	-1.51906018085138	-1.29294518961758	-1.05259005916668	-0.670798722840365	-1.53903340795956	-0.312601089612565
MXAN_6916	NA	A	1.7930208853743	1.78920431976897	1.68121828967043	1.80023583805404	0.482116492543244	0.499621981321796	0.0891537576689734	0.156023733285784	0.490683612291007	-0.409045372582521	-0.0705280415680987	0.340393567788591	-1.5194487807178	-1.37999459184853	-0.926631816663977	-1.26330763048274	-1.3486949236546	-1.54849478183025	-0.182960162549714	-0.472566375868912
MXAN_2021	NA	A	-0.0370816674900469	0.981099994103009	0.830633336735811	1.35464446491251	-0.15246075151882	-0.164505342277545	-0.364329390336608	-0.651008002017291	-0.0161967289357738	0.682825123194346	0.047539050831471	-0.975918057150523	-0.424347676791046	0.313498676455733	-1.71636494662977	-2.12153729715235	2.02498616055814	2.28535838824627	-0.566658846257253	-1.33017648848026
MXAN_6000	NA	A	1.92729217697166	2.38812944920368	2.2687007337063	1.06892755062605	0.652171814403327	0.396019978201017	0.445295401266449	0.0728422979078678	-0.71291544904622	-1.24976772748102	-1.08509433194984	-0.251920612999495	-0.848598717853684	-0.949159260593802	-0.98134537636129	-0.488410245465814	-0.739922277707759	-0.710447057899762	-0.245337335985032	-0.95646100894265
MXAN_5542	NA	A	-0.21315243990792	3.42745184011601	0.411316438495086	3.06022545969052	-0.513581649159589	-0.274594302817905	-0.513581649159589	-0.513581649159589	-0.513581649159589	-0.242877631316046	-0.513581649159589	0.0568465882458913	-0.513581649159589	-0.0622361625905659	-0.513581649159589	-0.513581649159589	-0.513581649159589	-0.513581649159589	-0.513581649159589	-0.513581649159589
MXAN_0522	NA	A	0.545232518889897	0.844162758641273	0.578171924494717	0.785455740952006	-1.62527969294051	-1.91158696243351	-1.00673256203007	-1.32880985031498	0.528155693241279	0.809527207561452	1.48061444210572	1.52171208908151	-1.34991953364123	-1.59471676727084	1.22313012841431	0.809323371362378	-0.680854960263824	-0.623291791795515	0.118969491125862	0.876736754820067
MXAN_6523	NA	A	2.16124988145047	1.8045227359892	1.72772910637542	1.84350479858752	0.797621098682519	0.16952450604127	0.701100808860264	0.289200344841297	-1.06081649875769	-0.32884430767595	-0.540734510966574	-0.702657243563417	-1.4912982188318	-0.696670506107524	-0.770149405688887	-0.456113022868653	-1.4912982188318	-0.483626266209938	-0.77230767116601	-0.699937410159715
MXAN_2112	NA	A	-0.099349678207421	-0.527169005633223	-0.80130774617332	-0.54721294676297	1.72291869348732	1.50403177228905	2.25430042927168	2.18261027533996	-0.00685119299731163	-0.0992167947063187	0.383778325783704	0.372930972940717	-0.454543144192108	-0.284640676972819	-0.241712095654858	0.0496600141559025	-1.11440762046188	-1.02303380812992	-1.64110954044233	-1.62967623293386
MXAN_0244	NA	A	1.92752480300344	1.87378660015096	1.89633625199325	1.99788909957123	0.322402690784442	0.119289215665038	-0.0937592117567076	0.913630517579507	-0.591035965243026	-0.486669181626923	-0.631877280557041	-0.0936009023750906	-1.31231797950174	-0.675951245729848	-1.30033621941817	-0.840248845934098	-1.34677312633796	-1.12389271954308	-0.240948666952138	-0.313447833772053
MXAN_7190	NA	A	-0.163367696928069	0.00502738977600359	0.781799570832187	0.888832466815164	1.55164343567934	1.24927088345217	1.50080583937468	1.27835149348888	0.472550868569827	0.954199500025378	0.447389337030654	0.441004759246009	-0.745756233080961	-0.9415640071583	-0.485931424880981	-0.391834922805471	-1.97832604728455	-1.89855265701749	-1.54062864486328	-1.42491391027118
MXAN_0863	NA	A	1.50653956024279	1.50259911017487	1.65884498270841	1.46959883129952	0.442228797469841	0.658239441411183	0.759930296729923	0.876786158473621	-0.105943535906569	-0.0401061726855385	-0.365013159447422	0.417269387550146	-1.59794990821837	-1.28622355131122	-0.60975853262677	-0.466989300194316	-2.11689311334959	-1.73625744860339	-0.629375249322345	-0.33752659439479
MXAN_1671	NA	A	1.90549964125345	1.87477760068972	1.92970124434768	1.92461786094621	-1.34810456102895	-1.45843671072821	-0.942674961905874	-0.979511895684238	-0.188648989604836	-0.100576644289889	0.266544332851453	0.587197892967888	-1.27380076520436	-1.03186464328108	0.038063447702525	0.000298130223402637	-0.987599450967965	0.0619442765706104	-0.141196318671675	-0.136229486185869
MXAN_1993	NA	A	2.12052519438208	1.95173642937735	1.85647080863157	2.00576752483846	-0.580951110289535	-0.635282105222084	0.0436907751371063	0.268095454361726	-0.591225052684456	-0.96968931372561	-0.0611772174362279	0.500758078769286	-1.70508062011826	-1.29364375868938	-0.6369774019439	-0.604850498578367	-0.611337259416306	-0.528029112996672	-0.619846098480952	0.0910452840841796
MXAN_3223	NA	A	1.5463441791362	1.63563567866223	2.04622909454157	1.64778784230523	0.0438176386908546	-0.308558517025478	0.249721708369909	0.547397713430084	0.230477940220083	-0.722961496671807	0.400572450845758	0.77771046490479	-2.13602987509064	-0.425297540949007	-0.934557910678197	-1.23864866681847	-1.13010549652644	-0.98734035675752	-1.09993316719202	-0.142261683397135
MXAN_6899	NA	A	1.75536676937262	2.14750485497354	1.8375625776513	2.07505051472191	-0.0935442584738269	0.0724060974009655	0.227085298722468	-0.820958755724923	0.291756454541547	0.107471920935517	-0.316588069622622	-0.0635535986889746	-0.563580768696753	-1.2525219797973	-0.642226980861188	-0.879885037991052	-0.603834295362382	-1.33716345331138	-0.307487460506256	-1.63285982928321
MXAN_6524	NA	A	1.94336585128684	1.68455161672372	1.80730923430233	1.64695847774242	0.188579816271656	0.595922608848201	0.889955947470056	0.610777490749536	-0.878363799987783	-0.527634389122463	-0.840870559161719	-0.566996313036448	-2.2370839777726	-1.16535937131112	-0.391502878083754	-0.451095916613165	-0.574349504247521	-0.489389037002632	-0.682205526877506	-0.562569770178051
MXAN_RS36950	NA	A	0.429351212006024	0.50022509099522	0.542196739975669	0.560727970238141	-1.78662968333614	-1.53292639952745	-1.29302484255176	-0.665131153381316	0.00285831794532676	-0.00178661983712036	1.41211292726275	1.83029980962831	-0.66291361449681	-0.802606189980744	1.96592221345484	1.74768164046368	-1.28260691544845	-0.745547715959241	-0.18899705541901	-0.029205732031933
MXAN_4422	NA	A	2.29001716593991	2.11946413587221	1.3934679708036	2.26066967604446	-0.586973292229169	0.0177340708151119	-0.299293514598936	-0.0177655786861539	0.124293601491742	0.421599138032133	-0.692667893338219	-0.589221481394222	-0.796886833911027	-0.549880547703322	-1.06131890037503	-1.2000154937314	-0.606158212791532	-0.300560765843964	-1.28636569206969	-0.640137552326516
MXAN_1394	NA	A	1.51501830120178	1.39097907505567	1.39626130317039	1.75525772717672	0.185674060764105	0.15723570970667	0.762231374786456	0.833121981936914	0.0132316104624248	0.396468743059907	0.349946968436795	0.5649652582652	-1.26265826545295	-1.17568956731271	-0.650392556921421	-0.450655113204364	-1.67958323706884	-1.29833689991368	-2.11437596565952	-0.688700508489546
MXAN_4002	NA	A	1.72508616092656	1.97139310413916	1.67195825067919	1.58623012605053	0.698392522498767	0.479762097664755	0.743730594826739	0.407864098951706	-0.263424864880796	-0.393951121218486	-0.204232363281846	-0.102269265724612	-1.45953529973091	-0.841955569418599	-0.383377443526332	-0.754628211046072	-1.24956297881029	-0.915141254340398	-0.763775007116246	-1.95256357664283
MXAN_3323	NA	A	2.21312794715069	1.93083885881888	2.07049776469012	2.09481884571502	-0.904952285103839	-0.893090245680551	-0.441128585877978	-0.186303715336553	-0.871554200419775	-0.957594307646358	-0.406726316143555	0.333549160885898	-0.989959320145001	-0.868125089756429	-0.578694317031482	-0.492205582201667	-0.736735368533827	-0.322350264403919	-0.295197453193445	0.301784474213781
MXAN_4235	NA	A	1.99294600018955	1.86643133200743	1.57071257381278	1.89038086295371	-0.626824942973714	-0.856810097576956	-0.00905971825583052	0.151731886332986	-1.02995329503907	-1.59806587223341	-0.297078813003429	-0.236404618555925	-1.30744356073223	-0.771951130100216	-0.643002966232427	-0.068807484134668	-1.07154534593549	-0.632436085434334	0.773251422651562	0.903929852259676
MXAN_6838	NA	A	1.07157877465949	0.840098215839705	1.72395165917981	0.962735851087233	0.863256108664173	0.756631996918952	1.53471160024724	1.72823214768946	-0.781974613245407	-1.34415667862814	-1.08886451914018	-0.607872115152098	-0.849423295531495	-0.967703620543917	-0.330256846560529	-0.114059982632248	-2.0394282270054	-1.2963218103846	0.147441350571947	-0.208575996034007
MXAN_RS13170	NA	A	1.17154141047189	0.150510612858881	-0.316112253030031	0.0825369066712156	1.39639130075841	1.53097560290136	1.46922741117783	2.15780412876196	-1.38144564727575	-1.80338753774155	-0.903227745922349	-0.732111930650914	-0.0687957935139938	0.880230796128286	-1.25672168463306	-0.925058711212218	-0.859987730122699	0.529438282532951	-0.708018085070099	-0.413789333090111
MXAN_3774	NA	A	1.98934863934618	1.78471065590474	2.0533681197592	2.0160142214778	-0.407896302133818	-0.542463661868307	0.282129525647305	0.140791937419918	-0.0920465376825135	-0.429080171979054	-0.0982776941753354	0.270645804624476	-0.655424095527934	-0.512409637494867	-0.514104606537595	-0.416867093877478	-1.05595246851799	-0.603143885517705	-1.63135828498005	-1.57798446388698
MXAN_6223	NA	A	1.30392917697372	1.526899377067	1.63549738029327	1.29719887202322	0.377033314045622	0.516457657914522	0.957406228786001	1.33734906995375	-0.359745072243547	-1.10786390240137	0.136750493347485	0.117512123443186	-1.7253128181371	-1.35414527710446	-0.556735914224859	0.106543239976551	-1.59178262114211	-1.63475184459035	-0.102056554184113	-0.880182929796409
MXAN_6224	NA	A	1.01812627722464	1.43837477690781	1.66155756940397	1.1137761545284	0.490464902681386	0.789999116181319	1.06230242929422	1.36684145912368	-0.321071563255091	-1.03498400373825	0.209691102021427	0.318240832437933	-1.42438818367633	-1.52683642775553	-0.495681204686541	-0.160474418612633	-1.92817973696222	-1.00995652675486	-0.0346720660208062	-1.53313048834253
MXAN_5462	NA	A	1.28094050521785	1.63209137508602	1.50528854894341	1.62136955581302	0.0956276047562392	-0.153490230425781	-0.494480683581427	-1.10311107417351	0.576596490730323	1.01278622797499	-0.836442336788319	-0.33484517287126	0.17367663521618	0.196242984779455	-1.61194591915524	-1.43466837979876	-0.0949820770422098	1.14947944118986	-1.70892069043541	-1.47121280543544
MXAN_4914	NA	A	0.0274869904992308	0.629893843550747	1.67563303383258	0.344522715970752	-0.0832485858133207	-0.829718205769903	0.719318129192585	0.201928476720948	0.946739873964672	0.486675606314328	1.51801442502902	1.32183393395809	-0.63491213145471	-0.460043627563554	0.766324093236451	0.440706233764271	-2.0104715407229	-1.44462837268924	-2.10627655628463	-1.50977833573543
MXAN_2507	NA	A	0.991957412028766	1.15500428092284	1.52294061268521	0.736950359711367	0.329198046576906	0.276081051670058	0.0891189352084449	0.394739082538193	-1.93386240929604	-1.35939814070655	-1.12743246190289	-0.424357386798413	-0.813664599838075	-2.06715884052565	-0.348640561147986	0.127021497256104	-1.10857252665083	0.420809816484782	1.46002405457502	1.67924177720872
MXAN_5977	NA	A	1.94155047761168	1.90169060161071	1.95956693884999	1.74239710174515	0.18897437240215	-0.00235933754523288	0.051574497257846	0.21134843684494	0.0255864634177403	-0.426619838532011	-0.125843428065579	0.475040385254156	-1.36740709391635	-0.770689069903895	-0.398325190192965	-0.442372096897016	-1.21089604722138	-1.22852932355967	-1.56845524992014	-0.956232599240134
MXAN_6622	NA	A	1.79045715226853	2.05320953672027	1.78355808454438	2.13249636351969	0.165437050886911	0.185428807813485	0.233387354840506	0.334902615012574	-0.0698889250857171	-0.309129153538015	-0.0793992456465631	-0.0902034763813422	-1.23117010682996	-1.00046882691296	-0.977872621933496	-0.968718001419617	-1.11603863511711	-0.822204590167372	-1.13963456923042	-0.874148813343798
MXAN_7145	NA	A	1.08476505809338	0.787727498199201	0.685159884766934	2.68164025691539	0.569125061499559	0.733279472823565	1.23854369099028	1.04358020953113	-1.07340584239573	-0.45751527213149	-0.850735947943116	-0.903772465736804	0.587304288463447	0.0158428393187666	-1.21031937554703	-0.736608388429907	-0.696877928088314	-0.328813590314574	-1.39252164404476	-1.77639780596991
MXAN_2509	NA	A	1.29449746476241	1.40528807346455	1.85585976613523	0.883007078100595	0.283568534032151	0.200061544707392	0.38087998866958	0.537486701468948	-1.95327789089322	-1.12367982012267	-1.28825672257703	-0.524804064560595	-0.690989676822733	-1.8949708498714	-0.52347349493934	-0.145926204693092	-1.16197997466052	0.197573356026023	0.944859658410831	1.3242765333629
MXAN_1696	NA	A	-0.410979176606858	-0.435049607194951	0.900559018521444	0.299208243067156	0.69017896831786	1.21335968950391	1.80798029758142	2.1009833434479	-0.633525020669594	0.230955020026277	0.608862596380112	0.849749289111306	0.262464877382421	-0.588587903938211	-0.394125688928446	-0.337921858607208	-2.33978822690942	-0.958852565231084	-1.74348614648089	-1.12198514877315
MXAN_5152	NA	A	1.72458464600871	1.96871622246826	1.73872478242133	1.9313454695978	-0.691577009741366	-0.962843566497357	-0.412245242615832	-0.580844164108562	0.318736899100321	-0.0399330170086039	0.487854142077619	0.50129017377775	-1.66840343670391	-1.43003244394505	0.316267793753099	0.0101944741531064	-1.00822127495877	-1.02033621347954	-0.556287433534022	-0.626990800764968
MXAN_6202	NA	A	2.02813047047458	2.20055750209187	0.752657793755033	1.78124329731619	0.413973805755036	0.321195082564105	0.0653578542708058	0.771158293141718	-0.0876004604728591	-0.477044054588394	-0.0465789340557139	-0.802239356998116	-0.810879719805131	-1.56335770320125	-0.648814035480648	0.576729682074178	-0.843631254458263	-0.933364333627043	-1.63899486825973	-1.05849906049637
MXAN_5201	NA	A	2.18317109035587	2.13726453912581	1.60156729975995	2.05832140172163	-0.454886459575501	-0.414115607885675	-0.291602620230897	-0.140884715733474	-1.13801306372759	-0.85791626793473	-0.977455816159742	-0.233835570997895	-0.667767744735956	-0.790908625076	-1.14465460691385	-1.20485710826038	0.0274619858193415	0.257868312915905	-0.0915032386375856	0.142746816170765
MXAN_4393	NA	A	1.35134314238511	1.52197343158108	1.35561968415381	1.11153892005682	0.621613301831964	0.206526126191952	0.96184086329778	0.719800466033243	0.211871519657375	-0.112978479020163	0.0513369462136746	0.479798624365976	-1.43742775543028	-1.22300963615817	-0.451539081875805	-0.21851895251177	-2.08038568106331	-2.31362853449036	-0.823233183966227	0.0674582787472993
MXAN_4769	NA	A	1.79409124161613	1.71570998818896	1.61826309880517	1.95639682191553	-0.0735887398151878	-0.0663622621025333	0.512936572267396	0.76013271733288	-0.237852801414185	-0.407562970769183	0.0349368200996452	0.728352824039471	-1.35434274428299	-0.908580692616805	-0.642177827922005	-0.779862314614192	-1.3635114417564	-0.798906015512907	-1.38826017440966	-1.09981209904914
MXAN_3065	NA	A	1.23124748154717	1.83076005043685	1.54163388092627	2.42936840436684	-0.0960411009506874	-0.158644464961963	0.0234777940094109	0.280140127465481	-0.111805209084013	-0.35838707252233	-0.0429557279473958	0.886516247774461	-2.14160669935914	-1.42374322502393	-0.696897100763032	-0.744191676363691	-0.634075242622977	-0.654230190952726	-0.877334499311095	-0.283231776663502
MXAN_4389	NA	A	0.422044728420485	1.17876433983536	2.18403507794303	0.678344298843733	-0.604386573085693	-0.600041955056945	-0.0962798772853857	0.283429872715435	-0.881486253205495	-0.653958162233512	-0.702322552832395	-0.586974409361141	-0.403272000388323	-0.0412384508778683	-0.472153468266872	-0.186115783317951	-0.961087701920837	-0.766731796531985	-1.06909983324155	3.27853049984791
MXAN_6563	NA	A	0.0388977844785199	0.0636511070567849	-0.0628926675973496	0.527708162972733	-1.18169485423164	-1.52133770978823	-1.3515774676282	-1.36273497456064	0.925490278198783	1.50184068606313	1.50679970797462	1.22549942599097	-1.2070507235703	-1.36157638204887	1.72858504308509	1.24406266381762	-0.282263935887732	-0.88969885958398	0.227615667903722	0.230677047354973
MXAN_6190	NA	A	1.80370953658919	1.96231886228158	2.04679045672844	1.74853673800692	0.0490119656147119	0.137035020243128	-0.0921383619260965	-0.429182564024194	0.35950266648337	0.321180522470168	-0.422582890794079	0.133808856858352	-1.16451907896005	-0.725422152986203	-0.948400982068833	-1.24355181519183	-1.37266457687952	-0.0809826776512681	-1.0644067949648	-1.01804272982899
MXAN_6521	NA	A	2.11688178758879	1.65607533436712	1.70567194849322	1.54027028442543	0.250021088173279	0.0275193625715513	0.800576730628922	0.800017112410591	-0.292154944177232	-0.539809709324656	-0.179660745422899	0.146492715395095	-1.14871303574603	-0.592499027077771	-0.710055196326316	-0.971109024736897	-1.21964885725028	-0.620003726417309	-1.74319779400158	-1.026674303573
MXAN_3465	NA	A	1.78757537630167	1.62961553529617	1.61149260736112	1.75921886192564	-0.0377015768990923	-0.417103472072759	0.480508339479259	0.522320094841769	0.0306009521263544	-0.238087694949664	0.162179930937153	0.684660706827735	-2.0170315530038	-1.17710591625538	-0.416592454601624	-0.466549071126598	-1.75174675268585	-0.947234531615886	-0.765046335678761	-0.433973046207445
MXAN_6158	NA	A	1.19030909688512	1.38655369262362	1.45598330534936	1.2006236152131	1.16879905410843	0.787662406518297	0.890720986950726	1.01211173861708	0.030922514206555	-0.268113328153082	-0.181817089572751	-0.396622153030391	-1.13631314418153	-1.00359463538686	-0.131605942875348	-0.0402822111357048	-1.73604848764238	-1.94031242368112	-1.70592286108518	-0.583054133727965
MXAN_5466	NA	A	-0.0414561848296637	0.109073200285594	0.60903757231334	-0.138155219998599	0.609867347493039	0.50747913536089	0.758150664073162	0.941601831503848	0.467955349701364	0.897490724369539	1.02603553204764	0.589083912780281	-0.233240904238564	0.0596928903475797	0.997156557056932	0.883253124526573	-2.18598619503547	-2.31596217047853	-1.51282859678932	-2.02824857048963
MXAN_0221	NA	A	1.90803375975536	1.97121896083251	2.07371959320037	1.85370157881709	-0.151676940332259	-0.203407682328518	0.497251353365767	0.290780257940994	-0.570996118546327	-0.917456828793278	-0.0824790085339728	-0.677102126800019	-0.736935012121988	-1.0139117443357	-0.407620046309602	-0.471835282167463	-0.439518266696313	-0.557855004514058	-0.578388756836845	-1.78552268559575
MXAN_5157	NA	A	1.19235624982029	1.93634319380238	1.60106722315086	2.14923623620991	-0.334351065100741	-0.3960506444804	0.210254390147757	0.192283709921881	-0.0254605176397034	-0.274736398083077	0.578099227410885	0.481962448113946	-1.48859166976192	-1.55996877840074	-0.0399801016343622	-0.434366101154293	-1.52745776769556	-1.53899797083682	-0.590841009538707	-0.13080065425157
MXAN_4705	NA	A	1.850206987712	1.85486800761275	1.7398804217206	1.86865181078048	0.317003529302662	0.264273318726572	0.629242078400143	0.238805575162492	-0.191802419398173	0.0408694936127416	-0.512580239942617	0.0998065376358985	-1.13542478911589	-0.94928977460305	-1.2344452618985	-1.04410106816423	-1.48906414164938	-0.701349634473417	-0.967062271497691	-0.678488159923384
MXAN_1072	NA	A	2.03269757009368	2.03393759695866	1.94913670685346	2.05361139435276	-0.428438977692499	-0.519364074086074	-0.0611233079496127	-0.116994859913746	-0.749927636100596	-0.59818645405038	-0.307036690762168	0.176291655711534	-1.55506630606171	-1.14287292394484	-0.487399158570856	-0.77546269453836	-0.733133168932831	-0.338428236290593	-0.384088236031245	-0.0481521990445728
MXAN_4612	NA	A	1.7953038446822	1.90006887719589	1.85073762717812	1.89971071885837	-0.170696462919257	-0.360507069456559	-0.0459087808601568	-0.0204977103044577	0.357583434154001	0.190718761376059	0.172472512268499	0.357688707045408	-1.46683472021445	-0.861288275114377	-0.842161982849039	-0.58691295880256	-1.34923800537523	-0.449074107755735	-1.22392727282478	-1.14723713628195
MXAN_0087	NA	A	1.01476049701442	1.4485857799863	1.31986379332533	1.52029817396746	0.7990115942666	0.638572402881952	1.20618733504248	1.19356782171912	-0.0639034796922662	-0.107331968935861	-0.0271004219173898	0.456230424044663	-1.07544297400436	-1.16949691882533	-0.764424087440872	-1.09468892786243	-0.81863818523376	-1.39945513381377	-1.76029788090993	-1.31629784361235
MXAN_RS10235	NA	A	0.352242222585629	-0.309627049221643	-0.0805587123460256	-0.0881984950754227	1.6357361854068	1.27346174958078	2.18764751158873	2.04760212190591	-0.390677626299759	-1.07022333759481	0.551228025742956	0.62255012201211	-0.804111528879873	-1.35957620328296	-0.359863573515459	-0.0851097379991055	-0.672117499544792	-0.805437399087958	-1.72702160903313	-0.917945166941966
MXAN_4624	NA	A	0.125917945926652	0.516699264191271	0.117229775450371	1.21796454698066	0.472094735060735	0.558542351242258	-1.77715814710114	-1.31223219358446	1.27793243081662	1.06959536626526	-0.732229925238936	-0.285373372158404	-0.761605365076627	0.105174265058675	-1.48073585520571	-1.38217280285323	1.44321986027507	1.68014359887523	0.680683031962968	-1.53368951088725
MXAN_3041	NA	A	1.32153788895557	1.05486134345009	1.51429097267956	1.33394860909786	0.55755941949775	0.477823424122656	1.29539015469199	1.54624524492207	-0.488568532592462	-0.950850733241047	0.0748663460042742	0.495781217020042	-1.24312984800719	-0.288734804266605	-0.898663540870514	-0.630850181394475	-1.84734729581055	-0.901472071299311	-1.15740354779178	-1.26528406516794
MXAN_2561	NA	A	1.6348645878425	1.57768891165005	2.17950290426403	1.9708497519968	-0.310583561919502	-0.407354866137805	-0.352638442732779	-0.0987881801816268	-1.42992039281568	-0.818689833263685	-1.00300162311281	-0.237994924901232	-0.861778917702967	-1.55273317198091	-0.343611634765812	0.0939263023275831	-0.919827765610979	-0.263636004478567	0.34004160745099	0.803685254072423
MXAN_4044	NA	A	1.30812020558893	0.997510140913518	0.664695200661147	0.627233357647868	1.44286529456415	1.11360892981479	1.30441328420017	1.10990567071663	0.32996975757505	0.385302883859632	-0.320438348686724	0.164156679494574	-0.728761967506496	-0.913381082897301	-0.787028050845263	-0.80248840035622	-0.910286493756299	-1.05615844250636	-2.4322439745489	-1.49699464393289
MXAN_4714	NA	A	1.41248794965894	1.55018708996942	1.77989379516925	1.74515952706066	-0.278543818925289	-0.293232688944266	0.264558393202455	0.278886567194691	0.395915828823567	0.174667935905717	0.289628882996938	0.635686777013655	-1.54508806954827	-1.40287921930952	-0.359759410614335	-0.654807074840323	-1.7341781881078	-1.77578994284886	-0.00389054332345928	-0.478903790533193
MXAN_6122	NA	A	1.63800733461443	1.69129710556424	1.71463727524799	1.83109416748964	-0.0619246916637746	0.0299250187152449	0.441660242803083	0.166618248435336	-0.0499026630242874	0.271136590906309	-0.0238440352085618	0.294111423446367	-1.62993859492015	-1.22665150710801	-0.244596568320523	-0.390253785634121	-1.7191096220066	-1.5462119860966	-0.94757690321098	-0.238477050029056
MXAN_6746	NA	A	1.81462358248789	2.22811634051318	1.51992618230755	2.36990934631548	-0.0389374940125409	-0.199429119940191	0.220022899440218	-0.780300041819501	-0.479672813934908	0.00738239908688687	-0.654805387254996	-0.262754620142714	-0.417457152318645	-0.502591521914481	-0.329290539335178	-0.979974559839683	-0.795661981852874	-0.905172321649592	-1.4775572556659	-0.336375940470008
MXAN_5072	NA	A	2.08038677275412	1.92142919075857	1.8089495464331	2.09075285843481	-0.0981482140764172	-0.315378506366107	0.461968580642299	0.274502301616732	-0.258201833829617	-0.602726666120589	-0.42490876902893	-0.300970391485622	-1.32577233103994	-1.17856158346317	-0.599388720783292	-0.712937711033493	-0.757400245328562	-0.873841792217094	-0.718516179816544	-0.471236306050269
MXAN_1541	NA	A	1.43566689515536	1.77784417584637	1.6640965825691	1.6876908422697	0.10298580546806	-0.289492477617238	0.332188919956456	0.437730805223337	0.276428820875114	0.288799846643418	0.306290141938094	0.654052829038618	-0.829022029301931	-1.04180486452284	-0.599009676589597	-0.33044436190078	-1.60847870359998	-1.54749962109261	-1.37304950528128	-1.34497442507737
MXAN_0254	NA	A	1.65530574465448	1.87083175627283	1.50513918705736	1.74056868018748	0.305677545299934	0.341479950954493	0.428252031896399	-0.098885367772457	0.296771799761749	0.478572060471331	-0.355010876363404	0.120442474469219	-0.639666313375815	-1.80237907764536	-1.61680501049111	-1.1381202604468	-0.676689197741284	-0.36257669158429	-0.755388000664282	-1.29752043494049
MXAN_1938	NA	A	1.46882552614971	1.80882832652737	1.69972992146569	1.80248156289293	0.452906853567588	0.187832622219908	-0.164346269234683	0.353593285053553	0.320168941994325	0.243915097588423	-0.151555863247415	0.428857877054252	-1.05253618498688	-1.14027984368169	-1.08579663301236	-1.7631158401331	-0.393823533813209	-0.724122637890681	-0.664503607972279	-1.62705960054147
MXAN_3627	NA	A	1.82745757370825	1.84697283794899	1.32801495459824	1.65138123975662	-0.0678378322916746	0.810289733863939	1.16442887017566	0.757419804378329	-0.338871188621473	-0.548368001813221	-0.332622146946183	-0.122036483366755	-1.06781265898945	-1.18609298400187	-0.867570611514412	-1.22263239450021	-1.09573255210621	-1.2501456378415	-0.702939139568264	-0.583303382868809
MXAN_1334	NA	A	0.0975239512946153	0.366244031424449	0.912924198996434	0.582030912485591	-1.30880607879141	-1.88749557457966	-0.625272286579504	-1.05733925137817	0.565331462982101	0.270015278219619	1.4470010966747	1.01227084340259	-1.17697933075386	-1.30882078064694	1.77547249933246	1.54353771374669	-0.875874425752604	-1.17113741835102	0.540552637350268	0.298820520923638
MXAN_5588	NA	A	0.756576237606462	0.568300891183013	0.0834826769134942	0.22370228913262	1.3218248585027	1.1356594973386	1.42759787519892	1.49388318510804	0.582182192373427	1.54865638513594	0.530297163959496	-1.03100972182121	-0.975972557197662	-0.629851267670382	-0.835075535348488	-0.817500385778306	-1.81034466961467	-1.09678496919613	-1.48429772629946	-0.99132641952641
MXAN_5369	NA	A	1.46718138358991	1.79243167146165	1.66922449134403	1.79987600483055	0.562515843370119	0.188233287705101	-0.0202161504862941	0.161728648418793	-0.167830695211832	0.00138942396766684	0.117655588722847	0.648854279733023	-1.1702793944931	-1.39720202181526	-0.800038510961472	-0.6562094398873	-2.0401856598314	-1.16558998629557	-0.635556041584075	-0.355982722577388
MXAN_3258	NA	A	1.50066291312874	1.99151078081371	1.69424428508246	1.71228807730751	-0.764239744710912	-0.83368226665355	-0.921939426525499	-0.747951143978961	0.446484092979486	-0.601793377090282	0.686935960360972	0.791129560011513	-1.87130966578185	-1.34638325901877	-0.0275339371851571	0.0163043364069999	-0.602399037760422	-0.0960696831936287	-0.318386322146579	-0.707872142045793
MXAN_5690	NA	A	1.65428708590616	1.95672590010355	2.10021193814326	2.04643203468941	-0.993249346559585	-0.988902707647428	-0.527163002862347	-0.426689363385965	-0.52561400293172	-0.535322730520747	0.0483135805194053	0.179680779090539	-1.08844941506621	-1.59449213541056	-0.288764857913055	-0.0879593340216314	-0.501833332744875	-0.566076293725425	-0.118645016379013	0.257510220716229
MXAN_6257	NA	A	1.7555272733466	2.01371800811842	2.15995787924049	1.38707130193047	0.2286329450939	-0.121824262059048	-0.733409482627949	-0.646653374567702	0.126171769306604	-0.709725401984856	-0.387097236727379	-0.649476401980579	-1.56376614196272	-0.753177859127855	-0.108901870991916	-0.264103855359041	-0.875483220357911	-1.58613551386276	0.0782441702446057	0.650431274328613
MXAN_4615	NA	A	1.99847676453345	1.82013341155411	1.56501973499751	1.87616908145729	-0.100229495429522	-0.48967215767385	-0.260473559332165	0.253725827986277	0.0910378603462485	0.241114667035146	0.322075118607295	0.166041576071218	-1.21402528101882	-1.44932185986322	-0.151194276355586	-0.813946879794547	-1.36541478896985	-0.609869594056339	-1.44411359189285	-0.435532558201799
MXAN_5460	NA	A	0.975184761319449	1.43967928246293	0.951374645342129	1.59557631023818	0.548444095492285	-0.525094013922542	0.613172144062292	0.614878138136415	0.672974737280447	-0.224588301627947	0.663866423705927	0.913895967301809	-1.91668174804546	-2.08676841841442	0.292385711949572	-0.465932530300271	-1.28646242269233	-1.3053658374337	-0.393911700804672	-1.0766272440501
MXAN_3768	NA	A	2.11214865765267	2.03482127617421	1.88037577484312	1.97326845964682	-0.138064446090089	-0.206784066914642	-0.127051094398466	-0.312207917356321	-0.182109921135481	-0.183406034833363	-0.526391993558581	0.0834935007950701	-1.06191149554157	-0.795498761111137	-0.979144990691523	-1.03161781467366	-1.16736422374352	-0.341569896377347	-0.840232406948241	-0.190752605737948
MXAN_2851	NA	A	2.03853209543487	1.96321206473506	1.69438839651782	2.03390023322815	0.000659176615139145	-0.276892812679842	0.00501936060302555	-0.1076564891082	-0.659543093580089	0.0719079107368188	-0.934097704260244	-0.575691580772791	0.0160409062156059	-0.346183286374812	-1.02592510917525	-0.699370322153701	-0.35462338614785	-0.201155958905415	-1.80656154623175	-0.83595885469655
MXAN_7289	NA	A	-0.563998153169206	-0.500158410469577	-0.115587175848143	-0.160304560733055	1.20414806330223	1.12531524278567	1.92374613984938	1.38410670702419	0.362048698267829	0.13160997201022	1.2482554548075	1.09645278212096	-0.60672396066139	-0.630144609702589	0.0458477528617367	0.108702593237992	-2.04556870491536	-0.902013966820006	-1.76183518086441	-1.34389868308397
MXAN_2906	NA	A	1.91677406327568	2.00697826723186	2.12650354015137	2.019550929419	-0.490942032244034	-0.611436217068388	-1.17141730240837	-1.14671286325834	-0.385994939043325	-0.294659768540606	-0.509321368196575	-0.424989215181229	-0.0801016432336699	-0.551244334826308	-0.536211953709236	-0.61926517731407	0.258692905743494	-0.0106954063549178	-0.563324275695834	-0.932183208746498
MXAN_4826	NA	A	1.34741254275163	0.795200823639025	0.209301467629881	0.470068839242394	1.01847468907117	0.965737484311738	0.941580455360304	1.50086489722008	-1.38704270753235	-1.92716559301345	-1.36809831707912	-0.972169325422973	0.468084513753036	0.65830374810341	-1.57488259634397	-1.5367472488861	-0.088134631128618	0.265576137225269	-0.451520678696284	0.665155499794936
MXAN_4762	NA	A	1.70960717047487	1.78876190258394	1.82335412856077	1.881154988613	-0.375621997327201	-0.554880273964301	0.138275190380652	0.103157568234979	0.00872150810183392	-0.295855609051792	0.385739885340675	0.565105547509782	-1.39106369420258	-1.66658399590431	-0.13297145557978	-0.476301798268167	-1.1393685717712	-1.0724825725966	-0.964444284977008	-0.334303636157541
MXAN_7377	NA	A	1.85668712833317	1.30670936509311	0.985141463061975	0.971744786202603	0.880797493233468	0.967286012666078	1.06102848908886	1.26159245675424	-0.54366767630038	-0.516538033565128	-0.954899279960383	-0.597368028818511	-0.263558645894888	-0.132499000311165	-1.23664004749643	-1.36810606500202	-0.391434767886135	-0.0212873189399385	-1.34650752333288	-1.91848080692566
MXAN_2011	NA	A	0.710129897738031	0.730921130110082	0.23708334449002	1.5897673208107	0.796948106699808	0.85787685697346	-1.0677712126911	-1.21967082896144	1.14015755925067	0.771340133972735	-1.17662826704001	-1.29340698958396	-0.261356543599478	0.263569863163605	-1.45882444970725	-2.43902622958578	0.63596492513549	0.38145574001567	1.022170108025	-0.220700465216254
MXAN_4727	NA	A	1.79412298619173	1.49740395863254	2.13892241391713	1.65441430668277	-0.902925882773136	-1.20528381932815	-0.164397690809411	-0.214641426614593	-0.413374004032805	-0.748095436689514	0.186434571696067	0.567007588100671	-1.04331780274673	0.242090741237943	-0.803987701194016	-0.52622237826915	-1.52481200126957	0.663497368968018	-1.17108399086762	-0.0257518008321895
MXAN_2837	NA	A	2.10953656392008	1.78186637286534	1.57627445958688	1.34327235096141	0.405792542041516	0.140804886880629	0.682097875667038	0.728292364301543	-0.894155312130112	-0.895766318744219	-0.355935418177197	-0.473432964848014	-0.462050063089031	-0.430115342803497	-0.182964496448541	-0.0448506907654487	-1.6146155033097	-1.58700860130751	-0.673211151183805	-1.15383155341736
MXAN_1325	NA	A	0.500849507495181	0.62283289860078	0.189772989849343	0.971139230789928	-0.943582083235308	-1.22458868455198	-0.331202545890255	-0.685208478525224	0.33720616705145	0.676678502478515	1.84811735058166	1.49036776051231	-1.09754855351989	-1.43810032101046	1.50321964430335	1.16578672495666	-1.32256913767009	-1.5380028428679	-0.742428516844928	0.0172603874968544
MXAN_6199	NA	A	1.86410594096591	1.80704409472042	0.788013449411747	1.72273815232879	0.312621671847625	0.174782904416071	0.566455377142999	0.39490638859984	-0.116776570713399	0.21804979004987	-0.181287714228556	-0.231664125578462	-0.723937674071343	-1.01759901134071	-0.479620311025948	-0.0397204460398806	-0.540772553163568	-0.472461088702616	-1.39855312234493	-2.64632515227386
MXAN_1668	NA	A	2.38217730594722	2.09075523031131	1.55632407697379	2.14718319780869	-0.650743840610515	-0.851143818875965	-0.531624126252032	-0.843917090187571	-0.707284719903043	-0.424118456718979	-0.726887738692089	-0.470586969026256	-0.21128338483541	0.0838463119276422	-0.491656450393931	-0.442084701058873	-0.526699358604823	-0.0887962334478996	-0.484424453730174	-0.80903478063109
MXAN_0078	NA	A	0.552634279946041	0.668041016315114	0.523884453072102	0.530568370074093	1.26380019120294	1.20331137172481	1.65815736899051	1.37169866665765	0.281592243156528	-0.00891687005201103	0.336329861567013	0.228336066917845	-1.7532947421686	-1.1938476618219	-0.129711669526121	-0.182694244180803	-2.08836749378281	-1.37207641647515	-0.463444399524032	-1.42600039209322
MXAN_7509	NA	A	2.04616443566331	1.85905706228438	1.85219652386086	1.83948379608911	-0.583597362322401	-0.466480566453241	0.0463953844027234	0.1284599210334	-0.451666754602327	-0.211244253510074	-0.199338379916497	0.441552212048213	-1.3006845453732	-0.7761650376603	-0.686927109454844	-0.670682149273647	-1.72363990039393	-0.481943381663374	-0.511420523419359	-0.14951937133881
MXAN_3494	NA	A	1.4229113912356	1.45931096610483	1.39761860183932	1.59851999419178	0.498271590775586	0.251363092781212	-0.546300986620224	-0.370321814980239	0.386132074115563	0.710910956819351	-0.896167308975414	-0.344881393623286	-0.431370876230148	-0.237168389647104	-2.31762136542353	-1.75664750209286	0.574033200139835	0.310529657609788	-0.310744074345655	-1.39837781367442
MXAN_3886	NA	A	2.01773973792112	1.96593023631386	1.59473877069795	1.66039712015564	0.276835790462519	0.110192548318713	0.350184553454596	0.489694209545835	-0.222264092112665	-0.0486699356844849	-0.313770109417991	-0.264436095092552	-0.796563775790922	-0.989971335689278	-0.495355151797032	-0.485220955181703	-0.95916536723381	-0.953929938100323	-1.41846026790877	-1.5179059428607
MXAN_4723	NA	A	1.65211728349474	2.04815674064395	1.41236013611523	1.91619345050395	-0.340510500597513	-0.400653831002542	-0.371150061634438	-0.636877064315897	0.0987603841710332	0.347186448834383	0.0168856988895882	0.251880417528076	-1.18245090242676	-1.20554937683169	-0.687475203960774	-0.202707667576577	-2.01052752522167	0.128838609995639	-1.02756946002763	0.193092423418899
MXAN_4102	NA	A	0.677707680447177	1.43788541388314	1.73929184287624	1.63926390196511	-1.35895870114994	-1.10562521258767	-0.894027196946407	-1.21787960391444	0.450982184381231	-0.0122330631704735	1.0129076310239	0.726396888810922	-1.20021639532971	-2.01783334007042	0.884213761811092	0.337712445433002	-0.186403575188722	-0.380786555244356	-0.414056960848622	-0.11834114618105
MXAN_0788	NA	A	1.97997609095082	1.77749846012472	1.80808423123527	1.76798337220152	-0.103762706245433	-0.356675851582323	0.201542405266733	0.204007347921897	-0.240212504918683	-0.320791489471784	0.335357649525558	0.451348842305641	-0.625750189785196	-1.03948788696196	-0.700281436171139	-0.553969735658642	-0.752284758956216	-1.03071125378734	-1.6130606725671	-1.18880991342634
MXAN_5268	NA	A	1.2710560051316	1.0401198052896	-0.651171204855309	0.510025521436257	1.30287809229879	1.48846401446514	1.32016810320942	1.16909450424751	0.0880827081007833	1.20182068038966	0.228143585419085	-0.863019585691621	-0.515740634239213	-0.665546979236003	-1.02340501171187	-1.22802324922609	-1.2774187502801	-0.746728472281509	-1.77866595335288	-0.870133179113243
MXAN_6107	NA	A	1.40499978136644	1.7593487300285	1.83330495477147	2.04146005134562	-0.555449625219803	-0.744702716798974	-0.873313425861232	-1.08448490184297	-0.73369519304027	-1.07514057208385	-1.05512330160188	-1.10438811532864	-0.934843216141299	-0.763036975429606	0.431355835432784	0.123796847758712	-0.146838913390992	0.313104886507645	0.315817114776395	0.847828754751941
MXAN_1472	NA	A	1.93961979602077	1.87781990247168	1.73237668264003	1.90450493370316	-0.333883344628645	-0.543092881137059	-0.182886191661159	-0.308861999687773	-0.747219816671557	0.132065554557218	-0.520153101281223	0.209227032225847	-1.09400386265535	-0.354208639480952	-1.17724450416738	-1.18287124382872	-1.50103202278199	0.413091452177875	-0.366618995793972	0.103371249979198
MXAN_6655	NA	A	1.98213533268815	1.78125488070707	1.69514013471371	1.75732983404133	0.114942091344425	0.0205424312070743	0.407467131261022	0.576871211122862	-0.156526301089835	-0.42706074263905	-0.335592136010456	0.318478717072805	-1.26399268738422	-0.773624306782054	-0.945206322751654	-1.07540690649295	-1.34144597314484	-0.760250141471566	-1.01906942667201	-0.55598681971982
MXAN_3237	NA	A	1.57337490180081	1.5296937743851	1.32595325203546	1.94115403697004	-0.260617419714149	-0.215319302737334	0.190586585487822	0.324667522521128	0.191045113652578	0.498176873568759	-0.298866014628105	0.64914881330282	-0.437930945483311	-0.809265259504532	-0.663582661645592	-1.42546148474837	-0.235224723870104	-0.116462311184153	-1.68730192421129	-2.07376882599758
MXAN_4820	NA	A	2.01993881310912	2.30298258793414	1.4634734124525	1.95028125420143	-0.647079671407417	-0.428491655388104	-0.378228567514738	-1.0518828238912	-0.149455133546645	0.237818716692338	-0.286797302466842	-0.738657704408368	-0.337511901937428	-1.0518828238912	-1.0518828238912	-1.0518828238912	-0.662920169793994	0.179274220436743	-0.332892276225413	0.0157966734274773
MXAN_5069	NA	A	2.20099224560032	1.91069195741712	1.60196103353148	2.11067133567893	-0.431748051123173	-0.777009077795547	-0.399683239656265	-0.00280464681747095	-0.0681165153528687	0.0961142821050869	-0.325173659961744	0.115005760590345	-0.961136460867586	-1.13122313123655	-0.76777051486193	-0.677512182084677	-0.272574930090216	-0.349820550255834	-1.15680704709806	-0.714056607721354
MXAN_6100	NA	A	1.61533065610827	1.64248614427121	1.36983686128424	1.24061682259268	0.448500923842117	0.33305943496612	-0.892916472229308	-1.18761242931996	0.787117665863738	0.695589325015052	-0.847054368333433	-0.242719099454677	-1.23112104384073	0.429335305202978	-1.29428670065651	-1.92073135370993	0.421259412477473	0.168252008385062	-0.384903260472298	-1.1500398319921
MXAN_0655	NA	A	0.673703428462997	0.35189890646231	0.689954327479328	0.734486552316079	0.484533508333564	0.54358595904831	0.752374659932845	0.502751599390501	-0.65095970970888	-0.293243745374988	-0.814986399636803	-0.620837239822655	-1.19561572266372	-1.66268965561457	-0.191016976853947	-0.81476034649038	0.208944359021105	-0.498212719306504	-1.39554471322081	3.19563392824622
MXAN_6883	NA	A	1.41608525745842	0.737028269443895	0.694914679739551	0.614359244139205	1.11370732995082	1.1550162219107	1.59109743778813	1.90215044522052	-0.421150714957017	-1.06736242342831	-0.348819457866075	0.0116227917953751	-0.819261897486431	-0.424117048316504	-1.33938449618143	-1.11002360001487	-1.51059855139419	-0.572290054343538	-1.29533743448187	-0.327635998976382
MXAN_2562	NA	A	1.45138115292808	1.53207444197921	1.87355142171505	2.23992246450691	-0.367991793864547	-0.215020509612836	-0.239138348275908	0.0811026602946949	-1.47427125525475	-0.360611444619812	-0.7710875444428	-0.312052489015368	-0.713421925927074	-1.60279159965771	-0.870316947024858	-0.0279566892905301	-1.06607971248987	0.0574216312452496	0.0155816000693001	0.769704886737554
MXAN_0444	NA	A	1.66713254817312	2.11996518254879	1.2299062475144	2.05987032420804	0.58058611128391	0.263266092303847	-0.157858604590397	-0.121819439290043	-0.315234595644805	0.0491454632254706	-0.0104737030141715	-0.546767543462041	-1.47311751369253	-1.39992130520148	-0.959318643213598	-0.660171848105253	-0.986957604720931	-1.17853146620414	-0.235823900896357	0.0761241987781842
MXAN_1074	NA	A	2.10973029834219	1.89450868659662	1.54487368091955	2.05053532087163	-0.270642887481335	-0.330321187165064	0.230253809979374	0.243045199820273	-0.206423902494757	-0.568259028153744	-0.387957617418245	0.269367945836724	-1.23609908269301	-0.779660208193414	-0.737485971029935	-0.966124206271846	-0.670159390477314	-0.186752101414763	-0.727038040817712	-1.27539131875522
MXAN_5088	NA	A	2.000458472057	1.84755165156352	1.79410723524305	1.7146525612378	-0.0431822957955337	-0.202533797872032	0.223901686834658	0.304400214655287	-0.0648996678677456	-0.854844518840565	-0.0251659099043344	0.371715661503195	-1.22245228747495	-0.713552094992837	-0.749739156869467	-0.940767630874539	-1.35340558171832	-0.63371532369613	-1.16524359863756	-0.2872856185505
MXAN_5091	NA	A	1.83660839228429	1.97043407376557	1.60605269865852	2.13999067888994	0.0680643198875668	-0.715910230852963	0.0763753335328126	-0.208329232577166	0.282956164993038	-0.701550929527062	-0.296087693385056	0.289439618647179	-1.12268714565669	-1.05261838886771	-0.217236202389136	-0.367716560151065	-0.765205186214238	-1.29584093292473	-0.770337462132974	-0.756401315980139
MXAN_7081	NA	A	0.453775255055074	0.451950921645151	0.756645721105706	0.319423888436816	0.354839758874552	0.45402228609923	0.552390646154896	0.677169617427815	1.06975971876405	1.19792240184836	0.983363792986214	1.21266255838843	-0.351464690413848	-0.182869219171469	-0.497046182483506	-0.0603933774187499	-2.23646940280852	-2.0425116286062	-1.68399553334437	-1.42917653253962
MXAN_3235	NA	A	1.76521412030799	1.98852494094254	1.88146531476276	1.90000161264666	-0.193740935393599	-0.20081428006939	-0.22723915284225	0.0961360892175378	-0.141806789843127	-0.320333885375486	-0.13756904352547	0.505934281796073	-1.40911427653256	-1.08426560564114	-0.559131147885468	-0.515292874293311	-0.942536740994195	-1.15166355057914	-0.885523339038311	-0.368244737660119
MXAN_3512	NA	A	1.77207710885728	1.53478860841784	1.98858316679095	1.73959696229698	-0.420393142769461	-0.488209200569473	-0.0218658727308281	0.15354474956928	-0.0800249518329927	-0.307701041359934	-0.326179567233055	0.436469521740635	-1.26993024122584	-0.801496522072762	-0.464873770117579	-0.305123092479784	-1.62025459304054	-1.56455231555986	-0.554445274467607	0.599989467786752
MXAN_6088	NA	A	2.01512382434618	1.6994923820003	2.00533480578617	1.75380936379263	-0.526484738679375	-0.77641569413708	0.0698944167956785	0.157128955779447	-0.607210817099924	-0.635502493247076	0.026001951766446	0.596537454899705	-0.971654251069996	-0.635414413017246	-0.431873540144716	-0.285720762644077	-1.37005715771094	-1.03506530391544	-0.968329903047589	-0.0795940804531021
MXAN_4995	NA	A	0.678747044871764	1.15126892115096	1.27153926815667	0.904107653594833	0.984512784913882	0.158915755062896	0.666915248380958	0.363204757991231	0.934579855080549	0.18066671432187	0.427018516958542	1.02636799821407	-1.42137366003887	-0.713250387213499	0.0766706015935394	-1.62789252671033	-0.595807470226372	-1.3854026395067	-0.68771384446743	-2.39307459212856
MXAN_2555	NA	A	1.51670163355894	1.81149410495142	1.75574139444198	1.60631792052822	0.295880486225629	0.120567730768041	0.127031367907211	0.203327592832785	0.458971375826799	-0.0699141218295534	-0.0400017583779455	0.563308684651311	-1.74494770633446	-1.12574619603687	-0.840938120590063	-1.31020292216432	-0.660811803261499	-0.625833511578655	-1.03756928391916	-1.00337686759982
MXAN_4354	NA	A	1.87211385051147	2.13486406099084	1.19293027572669	2.3679817067247	-0.280793979293893	-0.490916725309213	-0.61082926255691	-0.378349938162987	-0.00331504186327169	-0.0109827859137761	-0.0875164070050989	-1.03266211528734	-0.398040012065467	-0.229704906707735	-0.00629909284765073	0.0336955963337973	-0.758049747404765	-1.20094675643479	-1.24494284704939	-0.868235872385218
MXAN_5463	NA	A	1.35160576641527	1.24963540590953	1.24351940174987	1.38992122727141	0.183298277659242	-0.283002817365458	-1.01105347473828	-1.31781478364642	0.534388786248879	1.04041603332541	-0.833128260525621	-0.338949449450952	-0.243707719505144	0.446366135127274	-1.15662350882059	-0.724899849023037	0.444375705498295	1.33426548640635	-1.80555991639832	-1.50305244613772
MXAN_2865	NA	A	1.64103800367841	1.78239220595707	1.49524797863865	2.11082608539144	0.125971498574739	0.400332472516408	-0.527590792431006	0.0374047464319158	0.0631676819565241	-0.0501993119216229	-1.16036878552115	0.152095306200976	-1.19938099368153	0.22670022772822	-0.123323710286803	-1.26488266134475	-1.54762573292037	-0.662140515257486	-0.930459665659817	-0.569204038049809
MXAN_0081	NA	A	0.620438952196006	0.459485294248366	0.478300383807198	0.461595652575843	1.13278911428482	1.0020839778487	1.51634541267395	1.5476879608958	0.0813678697967095	-0.232757810490799	0.625150762746799	0.504286132023748	-1.15340465903121	-1.09942549587864	-0.0641670820761266	0.325765575688308	-1.82099550240561	-1.83077372440817	-0.953067483358306	-1.60070533113738
MXAN_0009	NA	A	0.784978932839984	0.731849407068647	0.224065398098503	0.413175869042471	1.84944966839019	1.53419322967083	1.41028351114348	1.25831714971347	0.0164097747815992	0.13530740827418	-0.624587884348876	0.133795861261713	-0.978150995069055	-1.45813129085993	-0.817610576802474	-0.561038994756087	-1.05088736069848	-2.15858067997759	-0.142727377584203	-0.700111050188366
MXAN_3563	NA	A	1.67990155902402	1.84879622022298	1.57164758906144	2.08023352616934	-0.394197752332163	-1.06163490447718	-0.0462912667694404	-0.554300469598488	-0.458890802273269	-0.27908723666974	-0.607161200692807	-0.568602629725352	-1.26698936237182	-0.402279772726525	-0.848443315512558	-1.20350509849836	0.667908278608063	0.511293447247551	-1.04204560235038	0.373648793664689
MXAN_2824	NA	A	1.47148964342624	2.11015640711433	1.71314348741938	2.39912059054507	-0.459466973421396	-0.475573918983821	-0.201998628301286	0.199507449452341	-0.842865566784694	-0.58393588293967	-0.504493554799604	0.381109435196935	-1.3453832793715	-0.670555840282379	-0.78116818679765	-0.695979016966559	-0.417515415968317	-0.578025469546329	-0.498382186714428	-0.219183092276648
MXAN_0977	NA	A	-0.109780321085182	-0.21862561619664	2.28675661679683	1.74704343488698	-1.64831814175506	-1.24018630974601	-1.05074403287292	-0.983388334898709	-0.0525234988654688	0.21408474747038	-0.00204769683949024	-1.21014581668359	0.529589787538532	0.237355118122927	1.65789958382604	0.933631737498191	-0.798813648870089	-0.581189008707103	0.463202776987467	-0.173801376607077
MXAN_1580	NA	A	0.852599660753793	1.14304942728579	0.880579717025302	0.915365862054276	1.31645485616383	1.30494168057648	1.58182930945997	1.46514146064763	-0.930777164511792	-0.618124499236233	-0.773145365482142	-0.854369692447194	0.00846262739178449	0.0657851740448496	-1.17827483581917	-1.01982680878085	-0.861350573677939	-0.975413321390328	-1.47176866924664	-0.851158844811424
MXAN_3321	NA	A	2.04293410360615	1.68255871278658	1.96385900387134	1.81082324246602	-0.813311362983642	-0.898829331376486	-0.387503262026515	-0.0855804607536435	-0.757844400251813	-1.33310176030543	-0.367716999926222	0.257052685223842	-1.00301876670429	-0.700201915232112	-0.513116753103088	-0.475758470854702	-0.581016526743047	-0.245110864203536	-0.3127611048353	0.717644231345886
MXAN_4587	NA	A	-0.370709393832118	0.500886645679386	0.741132828988857	0.792056988888926	-1.64655824994055	-1.77302020676197	-1.55011333344906	-1.27081617744689	0.713558559416568	0.848651057831794	1.11669280522375	1.03424535814455	-0.997607353562526	-1.41074865124886	1.33333086614911	0.785879843267275	-0.194131139869705	0.16009239857368	0.308301639359047	0.878875514588739
MXAN_7310	NA	A	1.79079114596085	1.4200597687091	1.81450127110359	1.54597343836002	-0.205641162121841	-0.694464100331844	0.306210647764487	0.467831783029203	0.02445166877982	-0.624321678694923	0.585622535808337	0.818350889666837	-1.41367222943982	-1.21357870854218	-0.10293919206446	-0.336650560498793	-1.18529328840069	-0.733154442654683	-1.19688302471459	-1.06719476171842
MXAN_7495	NA	A	1.88771855508486	2.10016503195584	1.55810540575651	1.98708752473871	-0.166927706229076	-0.746952792985535	-0.878228990143449	-0.854938333286093	-0.784387022227424	-0.0125276771378502	-0.624284846111675	-0.0870883423137405	-0.563729796379803	-1.3313585000699	-0.00597451372586644	-0.710068652586036	-0.838169775057004	-0.508173512047787	0.439983449250326	0.139750493514995
MXAN_4614	NA	A	1.73262036789306	2.05459989390194	1.55654745228245	1.9365095093687	0.102150369752503	-0.112685046832709	-0.570463558336169	-0.0484125046086046	0.4353852387678	-0.31795100166641	-0.0973300603815028	0.329483239239863	-0.610028302115944	-0.563929878737166	-0.274041266440733	-1.08834908809813	-1.14537086002138	-1.32570449111644	-0.861637335970428	-1.1313926768807
MXAN_3560	NA	A	0.866890201932708	1.42630790575886	0.767182834746684	2.89093001307392	-0.372244260209851	-0.374312724482007	-0.624223051013794	-0.144140111913825	-0.0271103874737451	-0.251989395831746	-0.515514401443287	0.419844007737137	-1.95175599650033	-0.718339022187789	-1.47350723530625	-0.859746904541792	0.553960028458273	0.780024734925211	-0.1878370408248	-0.204419194903562
MXAN_5587	NA	A	0.888210201154614	0.681647963572292	-0.160674268513294	0.0328714708783426	1.3566585587247	1.38287739619807	0.965223392198203	1.01979475656405	0.803072560099388	1.74955023959544	0.497142083676543	-0.837972017049695	-0.849396465144526	-0.676231911159312	-1.32975755920827	-1.23949922643102	-1.56272902822225	-0.67047971840031	-1.10100549899901	-0.949302929533963
MXAN_0075	NA	A	1.50476943724627	1.5490694298843	1.55749051580393	1.32699300159291	0.21339043042647	0.222273285518662	0.767105180078733	0.720297786587738	-0.0612327477582024	-0.233994662991817	0.283542419772733	0.553043493433641	-0.780065971495729	-0.573738867265662	-0.564912425627679	-0.528791317556569	-1.54082019076716	-1.13163337102962	-1.8011591878925	-1.48162623796046
MXAN_2506	NA	A	1.06931459260504	1.27976021269952	1.43463270538729	0.706622870490401	0.23105702094888	0.00390731874023764	0.188424103621575	0.185824264650128	-1.81904194993098	-0.850320904924734	-1.4068648956543	-0.693483519111341	-0.46451439801395	-1.93212124813259	-0.557309657400443	-0.206271069142575	-0.588214090129764	0.55904536411637	1.22171244799587	1.63784083118536
MXAN_4619	NA	A	1.22515333855448	0.932374474305449	1.2632738479217	0.972737075658776	-0.801681625837642	-0.821809100815724	-0.235400121485389	-0.187949428684488	-0.611722960302989	-0.564937212483333	-0.407910963914976	0.0746261246722888	-1.72177626318049	-0.778284991155594	-0.82973196237832	-0.527260569996637	-0.568228752416477	-0.496129888899934	1.60808673267296	2.47657224776636
MXAN_1329	NA	A	0.331607581574979	0.347303322149275	0.622414394495146	0.464401429699961	-0.655728734668728	-1.00942679660742	-0.0838694169210568	-0.572898592959358	0.518538422600897	0.743218390066109	1.39046353627802	1.25739970220531	-1.07359291224911	-1.49433195074033	1.48080302644926	1.55326265924322	-1.5680300845169	-1.88114319449958	-0.179716656856582	-0.190674124743101
MXAN_0864	NA	A	1.37277729546648	0.988799399296688	1.4196211920494	1.27056380242172	0.438613602976449	0.420698868561745	0.995978273100285	1.09773335041274	-0.0214327194076773	0.220312677667945	-0.156477854747306	0.586000518417851	-1.44210064581787	-1.42176402302293	-0.825537680057115	-0.550512953446956	-1.84287940634862	-1.56983806578717	-0.722340117783272	-0.258215513952379
MXAN_5005	NA	A	2.11408771264134	1.7901145342988	1.81523108260249	1.54147861645634	-0.733160741150898	-0.673638853637393	-0.255305879507306	-0.291771617070625	-0.176270838623251	-0.494487614023545	-0.406700894723213	0.305415050653627	-1.46718208749878	-0.93548074963067	-0.149002031653463	-0.171960449997578	-1.61437233890907	-0.456255859447677	0.262395207391538	-0.00313224817067415
MXAN_2408	NA	A	1.98725934069943	1.73879253672386	1.94048538352636	1.99606738441766	-0.955707944273909	-1.02479282807055	-0.421025714179558	-0.193354015879766	-0.686789588229395	-0.386237180343292	-0.0435009789549774	0.289194313850842	-1.06741952404034	-1.05409481761733	-0.156319382461643	-0.20208213111807	-0.721094231943002	-0.548307357898754	-0.479114170362136	-0.0119590938454408
MXAN_4565	NA	A	1.7047667523925	1.57948665743446	1.77061469170718	1.59878488199079	0.292230935294315	0.239134996054224	0.811710589823605	0.896886334611715	-0.655308788057704	-0.90259963530008	-0.763144611518998	-0.158672907241812	-0.624995893418335	-0.287213489322745	-1.36846399888822	-1.02962774109167	-0.950271719976444	-0.12710552638649	-1.04382216731209	-0.982389360794187
MXAN_5728	NA	A	1.59959140677842	1.69050476706569	1.90969239015107	1.91353279976961	-0.408584564738494	-0.756996207665387	-0.653937627232958	-1.0277043070683	0.493344166913993	0.326339897869564	-0.0379674251795583	0.612031457294067	-1.16305193078227	-0.640779026674788	-0.492404750374993	-0.356046864126208	-1.38228022635969	-0.754727035485202	-0.76688111687482	-0.103675803279757
MXAN_3162	NA	A	2.01493208503835	2.0703656568253	1.67926061670601	1.87868305692757	-0.192641643424581	-0.22376212692398	0.00946787781826863	0.0318278189183765	-0.384749123436452	-0.471813648310567	-0.298521766371834	-0.0630337569741304	-0.526959911130587	-0.874259718627835	-0.188144950401009	-0.343298647075624	-0.803333782452908	-1.39696612269517	-1.0019926328127	-0.915059281596479
MXAN_2200	NA	A	1.48815285728772	1.38993777443196	1.35375630547273	1.52617720609695	0.314933290439107	0.161454544031862	0.92075195596726	0.673427951380597	-0.00776487163582296	0.302836907894621	-0.368146897235478	0.021422829983484	-0.685583162001715	-0.136312512487549	-0.717191376844356	-0.718651255888183	-0.876264259052172	-0.574371688416083	-2.03717375192239	-2.03139184750254
MXAN_6932	NA	A	1.45814181909265	1.75179562540768	1.81780585055425	1.49373329748595	-0.105662165583642	-0.188091571200053	0.108823139224428	0.220578850183059	0.21916112465827	0.0303098960953871	0.312593230717201	0.720795479900756	-1.40660792631049	-0.937519675409735	-0.363561433030609	-0.654561705378267	-1.1273374933699	-0.725175010330548	-1.89689924780315	-0.728322084903227
MXAN_3898	NA	A	1.72492509884842	1.63720742032248	1.69786080876788	1.7824612273007	0.477398795466486	0.0985863255338488	0.131149192910174	0.450110306046844	0.175167667261963	-0.463676846044392	-0.273891171252565	0.297192409974802	-1.09088188003742	-1.08705612075941	-1.3231344471369	-1.42855567479336	-0.989939073874677	-0.522324484718431	-0.576188540337939	-0.716411013478504
MXAN_3561	NA	A	0.993456162521661	1.87770016892185	0.623331849779201	2.77280368780664	-0.0613142804954885	-0.118237489138274	-0.606776824265447	-0.0852684442215548	0.090564145580414	0.0704513912108853	-0.402337301073053	0.446101893316368	-1.79933136777928	-1.2531266987378	-1.12315640145126	-0.912291151274162	0.0698081958314773	0.188195880880162	-0.733146131047127	-0.0374272863652081
MXAN_6805	NA	A	0.72591101640975	0.80811917056737	1.50382110417996	0.617934103072937	0.63122836044864	0.11079333900582	0.97898209837405	-0.214297401072022	-0.501043569684262	-1.25600404531477	0.145860300573746	0.935275933412138	-0.996818687842628	-1.13542447271243	0.63326931198946	1.86227238163585	-0.862211560657029	-1.80543252748092	-0.695056890269251	-1.4871779646364
MXAN_3764	NA	A	1.68410833631964	1.50242340811497	1.82144753577916	1.7845320772351	0.130886077675912	0.126175600042352	0.551221729321309	0.771267856077833	-0.391689498432253	-0.603051566168688	-0.259878351601635	0.305846748837968	-0.848564391899302	-0.476288076951112	-0.953189196160618	-0.830380118055448	-1.48825474577654	-0.976835525350035	-1.19947650662496	-0.650301392383671
MXAN_3592	NA	A	1.85603122692508	1.787222374183	1.6325053374481	1.80192661449064	-0.386348549872276	-0.512947826082813	0.202270776144548	0.231748724376713	-0.246269588979146	-0.433525163812019	0.23684380180277	0.623541759515541	-1.43429318953332	-1.09132930489714	-0.848624708680447	-0.904581165996515	-0.939311169189804	-0.47593517303522	-1.05888719024653	-0.0400375845611833
MXAN_2260	NA	A	1.80119822923682	1.6863101205192	2.00158023574787	1.7420819411258	0.163454098035045	0.105959714417601	0.370154061141069	0.23989731834058	-0.395840060570544	0.156885745630447	-0.337360970089406	-0.0898349562549647	-0.640002172243566	-0.861107112008931	-0.993976533096258	-1.05120122170599	-1.12177293423834	-1.02890180882394	-0.948472444017688	-0.799051251144783
MXAN_7139	NA	A	1.16188547384654	1.10531452720824	0.107852307318968	0.779048551258713	1.38917577889228	1.27758461316279	1.19494578650673	1.1571004364596	0.372729323601647	0.334633434081363	-0.897582820719389	-0.201193855153885	-0.609866505157388	0.307099511662704	-1.36437933136713	-1.53327247454826	-1.15231360633529	-0.99384371387668	-0.955565176491379	-1.47935226035019
MXAN_3322	NA	A	1.84429984114447	2.09499616230874	1.49877669161086	2.17462473941626	-0.761373150175073	-0.567373129787528	-0.573127345914477	-0.263725223792436	-1.1524349273504	-0.29430308296919	-0.72529103156206	0.240716788014611	-0.241692494310442	-0.856812776241673	-0.641552195176466	-0.91617170673382	-0.107786725867264	-0.505242486360119	-0.510534468355614	0.264006522101626
MXAN_5710	NA	A	1.71876174715992	1.79958437964094	1.74471985561606	1.93116922850525	-0.327209800138785	-0.35885819190262	0.223710586662156	0.370291416317277	-0.327790273211729	-0.14945878987087	0.15927361658588	0.385008781093489	-0.915746841452176	-1.14016695494323	-0.72364499781429	-0.867326300655607	-0.687836405742008	-0.574199970202891	-1.42243316708512	-0.837847918561648
MXAN_3816	NA	A	-1.63365863270068	0.332908851878075	0.769561050622714	0.18343692563974	1.51612070063878	1.28847166355477	-1.05153621093635	-1.26757235456637	1.09419783575081	1.89570325487639	-1.06771984198826	0.104187104006083	-0.803033511685775	-1.11088497680396	-0.982866009330186	-0.920074834219632	0.0541641414426755	0.415116933024311	0.515887670665912	0.66759024013096
MXAN_4483	NA	A	1.17453845344235	1.05481234583358	0.663522385183883	0.853803954848436	0.819015144007621	0.604420169240415	1.09525632246598	0.76741504821533	0.249442344046355	1.030237596502	-0.00376752722685225	0.734054393217538	-0.998991257693836	-1.12201179318788	-0.418093909526755	-0.246185913993108	-1.88144277964438	-1.52048998806275	-1.3496575714416	-1.50587741622631
MXAN_3896	NA	A	1.70819130897996	1.32769905843028	2.20766359990959	1.9410454674701	-0.365115872140556	-0.499864930094387	0.382391232711615	0.766898156034294	-0.887699582023128	-0.931128071266722	-0.335808373844673	-0.105126305631586	-0.905920653211267	-0.847675335143547	-0.591995439992012	-0.2824372508711	-1.25502481650951	-0.787410227353266	-0.427512970614615	-0.111168994839455
MXAN_5729	NA	A	1.34013017432082	1.8622990950948	1.5446737398883	2.1732722109805	-0.561682283801073	-0.737134680534152	-0.698039959265041	-0.787065750459554	0.242708218860781	0.668583848701573	-0.00228293895596643	0.652946354810855	-1.42357034847193	-0.0960809144678985	-0.471412456097971	-0.49602699914164	-0.922090927670405	-0.897550932761559	-0.419857102841799	-0.971818348188641
MXAN_0824	NA	A	1.6486664532706	1.48604582677461	1.92116591057202	1.58272007085716	0.0490451968119476	0.176877113833307	0.399195738853527	0.632347188097218	0.0597726133147107	-0.567230522055438	0.243387005029899	0.147731264063268	-0.983673180740057	-0.539253508929922	-0.843206883734169	-0.687503855283842	-1.56034442077533	-0.824359627089579	-1.4242031850377	-0.917179197832233
MXAN_2382	NA	A	1.62585493375598	1.77286698808006	1.77682240277772	1.75468124114924	-0.393518957873328	-0.531199827051321	-0.324951357424794	-0.116858202249253	-0.274183358763867	-0.900240199413723	0.373388415081044	0.402721633337677	-1.37225716844214	-1.55132649361487	0.176966349345541	0.163851972203499	-1.05350772772428	-1.06581668532766	-0.423921385402037	-0.0393725724434884
MXAN_0363	NA	A	0.250147232064718	0.421333257871456	1.28968867468548	0.923809672999115	0.701457123972627	0.54525930625049	-0.620450214662583	-1.01633154943332	0.854641919027518	0.639139925382452	-0.931940096845524	-0.535986270695128	0.840049736409961	0.68495243956052	-1.3459508762223	-1.37449196068072	0.950038829607665	1.13399059879832	-2.12758444841691	-1.28177329967383
MXAN_7195	NA	A	1.19796603156253	1.77361956865853	2.27332264970211	2.00655456014766	-0.67248138857039	-0.956293202626358	-0.111277405017734	-0.409628765925603	-0.25231793353385	-0.459570237198566	-0.033573667640681	0.542445069101924	-1.28184376154118	-0.680161427731347	0.0736668628512209	-0.386742773258694	-1.01435965480796	-1.0055501805215	-0.535118448840471	-0.0686558948096492
MXAN_5464	NA	A	1.33263539851021	1.04985938715288	1.66081882525866	1.36887012116356	0.172391310584045	-0.284492755442404	-1.21436673862296	-0.920863556938959	0.536188182217153	0.709312790246645	-0.289864514262785	-0.243117710346504	-0.958345251383005	0.448579575801648	-1.08229488454708	-0.866098020618799	0.385772212419345	1.28181711125198	-1.59482157288083	-1.4919799095628
MXAN_5302	NA	A	1.57941364558206	1.60944609187479	1.81514945513802	1.62230770145346	0.225803102702604	0.602605883510937	-0.294961505275221	-0.323725283246682	-0.00165006318045169	0.870249437760317	-0.695234966058863	-0.652815848156594	-0.518557818259337	-0.793739086165128	-0.375159141545854	-1.3978068892996	-0.374805268176707	-0.255636817178867	-0.854670943536691	-1.78621168794218
MXAN_1811	NA	A	0.447941007868233	0.639280722283768	2.46299743224382	0.123199048382108	-0.200360910636589	-0.349420376232133	-0.283366788802915	-0.517070505971173	0.463555777707476	1.94192882412592	0.725303327727278	-0.161382112249526	-0.0699521136086636	-1.02881261636491	0.484427234190106	-0.0180778302413245	-1.85722966756143	-1.02807562019905	-0.0864930530997094	-1.68839177956128
MXAN_0829	NA	A	1.92544809345272	1.82318158080428	1.69657918183448	1.92806609066612	-0.33480939579505	-0.116891356288896	-0.439152479774188	-0.505126472250832	-0.109364981524464	-0.0203520571093652	-0.556492110290315	0.185405417170259	-0.763401080821691	-0.708751961527282	-1.59290522211228	-0.817858393473078	-0.309305147678542	0.0642789314778947	-0.168931999133474	-1.1796166376263
MXAN_2268	NA	A	0.73559389400941	0.346047984056358	0.863172093261372	3.27026019313984	0.593915757851859	0.546097909459533	0.937546261114987	0.166333024585268	-0.530767098984031	0.128948453589211	-0.946079497570855	-0.727584778809263	-1.16989992150386	-0.67558202324237	-1.01832194302849	-0.738164313104593	-0.585705145122745	-0.181355483132355	0.0687787891496665	-1.08323415571895
MXAN_2078	NA	A	1.33366204651496	1.27857009830888	1.545759065312	1.36438680362666	-0.540055375564048	-0.601136892393225	-0.0640832236872395	0.0542424453849808	-0.703833529095958	-0.22834512471252	0.421949682464634	0.64682242834432	-0.758154697412321	-1.24201087781913	0.678993128750095	0.721012599156948	-1.81706065336632	-2.0877357731725	0.162989189984017	-0.165971340624237
MXAN_1775	NA	A	0.409431890376294	1.1702102105566	0.369457635164152	0.978751208856294	0.67240557401125	-0.736142700356424	0.690701509024684	0.427546827169446	0.475949181265634	0.231115149495242	1.28981826446717	0.57389667033419	-1.06544652391967	-2.17139160344449	0.749232278752111	0.852001660730693	-1.20942354550458	-1.81849512760749	-0.864828113834665	-1.02479044553644
MXAN_2404	NA	A	1.49013844788006	1.56460546128731	1.37976795857743	1.54629307254422	0.00638567791201261	-0.0467809745336965	0.343518150950574	0.478260425165471	0.0639351379503399	-0.235621160923239	0.459369872375285	0.790370400394428	-1.43644093476167	-1.32444616518668	0.0416793232222066	-0.21615443510934	-1.35323762237212	-0.943504486981038	-1.12191752436867	-1.48622062402288
MXAN_0585	NA	A	0.474614224388832	0.428953918641206	0.474774268989005	0.642447931991246	-1.64483751385759	-1.91501620540271	-0.993371176522146	-1.35575037471404	0.334605173617634	0.224119150520723	0.995468270213962	0.930723822309474	-1.33400803166441	-1.25629923063038	1.30226420401355	1.13213143329728	-0.289851926798978	0.202170927711361	0.522903347281094	1.12395778661488
MXAN_7199	NA	A	0.842562576931522	0.720286787241708	0.543532392041815	0.597034176527245	0.375159011920481	0.474464916683731	0.066749738057208	0.0221375644065667	0.231270698602396	0.267045174904228	-0.723579184663578	-0.363179440537108	1.001778328553	1.08189318995887	-1.22698234078169	-1.34287880133291	1.01600987716998	0.855678572798832	-2.452835222995	-1.98614801548729
MXAN_RS37085	NA	A	0.81791046207574	1.12923922525263	1.32968430108428	2.01821605482078	-1.27810824703699	-1.10013075055273	-1.28312404335041	-2.20756356046726	-0.852215833713672	0.747483927385579	0.0356287803434583	-0.459345630107847	0.240728768411985	-0.789044435033143	0.210668194734358	0.162032655250892	0.403637313956298	0.113463056450406	-0.0471804429568188	0.808020203452471
MXAN_RS30530	NA	A	0.243696154610314	0.454772585586014	-0.103519578278057	0.408535341265514	0.95867989329961	1.324767943181	1.42343850312359	1.38516664858556	-0.450206641614422	0.41351865102525	0.404092580201503	0.0331159445972418	-0.159382815096899	-0.267183652601194	0.417073002304241	0.253590093713138	-1.90175255760982	-2.35446286522782	-1.17597778562806	-1.30796144543668
MXAN_6067	NA	A	2.00731269886495	1.68155657683092	1.58549109513826	1.47462781180866	-0.116469752699343	-0.424243620599121	0.458717351559814	0.15119937429856	0.0569016637469915	-0.0469835937141188	0.0574139782013585	0.493257280513848	-1.1128555248537	-0.583285612333197	-0.536047517629424	-0.340003070325302	-1.44371589273211	-0.848035358109991	-1.24242208223939	-1.27241580572766
MXAN_0865	NA	A	1.36549878796709	1.03976503946165	1.52711557474162	1.2340444881487	0.334549639724179	0.35826701733731	0.844642089784962	0.965534734843846	0.0128354917167091	-0.116435780424759	-0.18577007460993	0.561513814612344	-1.65978245470174	-1.23144037240179	-0.723172706567151	-0.53876375745469	-1.85531331276851	-1.43326317450243	-0.702858727899821	0.203033682992395
MXAN_6618	NA	A	1.42734586586634	1.10494765910196	0.888420276298367	1.25050109767491	1.09895911866967	0.643436193980994	0.907516759526041	0.969274571737987	-0.990927805772275	-0.684170177236691	-1.39837135331881	-0.90324287833503	0.337069289666976	0.81504930425023	-1.33879660359295	-1.23139814380107	-0.814669703358955	-0.0207108948111632	-1.21650135662585	-0.843731219920688
MXAN_4944	NA	A	0.569252303185132	1.55231011455222	1.64356721594565	2.04774963271761	-0.629513744505028	-1.5352069940804	-1.49894170242519	-0.66102852496662	-0.425373848234768	0.467333310818956	-0.791604255704104	0.242622993182325	-0.0355416610930765	-0.316567345623706	-1.35041764366985	0.109348583808818	0.0808739828580709	0.219634061234054	-0.836158298058229	1.14766182005815
MXAN_3370	NA	A	1.93450028102963	1.82930218015249	1.79040435412875	1.99866544260527	-0.493759987236329	-0.553741014900593	-0.197850494322966	-0.230828317161453	-0.418627149315428	-0.401457833738757	-0.310688767571774	0.14694574892938	-1.23380426181133	-0.781498680295625	-0.888026956056192	-0.856764862243161	-0.290284204981161	0.0591737371189289	-1.0093985604043	-0.0922606539253756
MXAN_2140	NA	A	2.04260751129441	1.77034242452984	1.6317732653614	1.58476413893783	-0.151829458805762	0.171498522720244	0.0302601962880162	-0.112633605555375	-0.679454883388731	-0.599770227398934	-0.636500339763341	-0.694978941647823	-0.73209523670673	0.10183426876694	-0.769019417400023	-1.85109637592133	-0.0649671689254374	0.333322503126023	-0.320699476264993	-1.05335769924624
MXAN_6601	NA	A	1.69776920739299	1.7888413248941	2.01620735803647	1.73246505196765	-0.346418312758397	-0.39344737230147	0.0650705250404418	0.200666425214919	-0.249503098570901	-0.287336160705843	0.232734488395337	0.262792027366491	-0.928304586390176	-0.89632447105723	-0.332065034620106	-0.41827366028715	-1.0799985602874	-1.07208950805033	-1.26703496750172	-0.725750675777672
MXAN_4176	NA	A	1.14032590441822	1.16863319505067	1.551919496339	1.35414763431969	0.528764367789119	0.605138725717167	1.1430778105619	0.878648317031715	-0.0651398462244366	-0.606579286738105	0.0438142320403863	0.276094820209162	-1.19798983891309	-0.98990957472261	-0.364096489039365	-0.264784665783528	-1.75460801924125	-1.63959552378058	-0.776610468852887	-1.03125079018117
MXAN_5719	NA	A	1.47968033949217	1.49575088073718	1.46698163006527	1.28617259333405	0.302227147325052	0.251907969965201	0.249646107613511	0.719285945625227	0.275432319886296	-0.248627061207051	0.457078119426347	0.753140854661396	-1.40492130865406	-0.805763541609334	-0.33416559820895	-0.7913665389504	-1.18662196299057	-0.960695297166142	-1.63840684690409	-1.3667357524411
MXAN_7269	NA	A	1.53203097259202	1.09292213851703	0.934065187371977	0.845906297640688	0.982753565622938	0.268178409489261	1.30162267619549	1.2560098972642	-0.175293994595521	-0.0357771984458424	-0.0809059561515086	0.378531685627702	-1.44879093640427	-0.913317022211677	-0.416446813620741	-0.329008579065484	-1.86024255400353	-1.03108850664116	-0.953464425179321	-1.34768484400224
MXAN_RS29625	NA	A	1.00226341051846	1.93866077952708	1.68284924235968	1.93187232933177	-0.30199719931456	-0.456834116631014	-0.471915367178726	-0.705307048624554	-1.1401315226225	-0.61521509662313	-1.72538457022265	-0.97431596817162	-0.290124112808432	-0.93174221409783	-0.17549307528329	-0.400564240745011	0.828771026380863	0.137410329997429	0.269006630877235	0.398190783330806
MXAN_0355	NA	A	1.07993471664494	1.2503871741945	0.914435515152498	0.896144888955531	0.679266061463682	0.358568315337212	0.87855532453025	0.70060985128357	0.171340540692741	-0.150016164492266	0.448148411405327	0.450926868628779	-0.757945598823074	-1.00308098954207	0.21671100201759	0.264218308639936	-1.95562535728621	-2.37957152517859	-0.928160956247183	-1.13484638737718
MXAN_6307	NA	A	0.853543680666011	1.09282139834889	0.891657120890651	1.11086121864759	1.27065260468013	1.40998884783946	-0.626516704074861	-0.355785683197287	0.259163233881549	1.94675813680059	-0.826382490806486	-0.773824353622376	-0.125794034454976	-0.712605182549175	-1.19221681432083	-1.74828993037523	-0.8736499872449	-0.60109550825009	-0.243615620215578	-0.755669932643085
MXAN_5891	NA	A	2.01287935173207	1.70535173826959	1.59034146598903	1.39693102869929	0.131909017732429	0.190136179366101	0.688614155383425	0.750238714689685	-0.46426437816157	-0.538238521787068	-0.3733316307866	0.0723656135899109	-1.07547085550686	-0.920315260668799	-0.955506558603309	-0.79921500597799	-0.975032879003443	-0.417490975238936	-1.18376424917119	-0.836136950545781
MXAN_1080	NA	A	1.75240809699464	1.69368867537509	1.86666094460088	1.74747290162678	-0.130532524862753	-0.358590107225702	-0.488874656929298	-0.679647623280866	0.45849698480888	0.449207791798456	-0.13009625836707	0.46973458795363	-1.05922836450227	-1.09266465948021	-0.806045322147257	-0.845511096428233	-0.834522025897401	-0.337565376323994	-1.01935047072048	-0.655041496992828
MXAN_4037	NA	A	1.50560346730808	1.44487221439202	1.47121297711974	1.58839473068867	0.543254008461345	0.416066986305479	0.540618904353437	0.626738217837477	-0.0795740888179299	0.199273085473513	-0.215980436523779	0.0756508964890834	-0.698957157173151	-0.590072351851481	-1.2823619772199	-1.43483119220707	-0.891083359959449	-0.413862241070257	-1.70783651100821	-1.09712617259762
MXAN_0964	NA	A	1.76897261808966	1.87760897409819	1.62233178714567	1.8422710575079	-0.38936742237316	-0.212197590272682	-0.213031770593602	0.240510377110532	-0.216368537689863	-0.562484735479931	0.187744923494023	0.232955555450241	-1.04224204329098	-1.17236258975774	0.0251437939412984	-0.25440039770657	-1.09105897638154	-1.41389196849144	-0.683873191384457	-0.546259863415559
MXAN_4707	NA	A	0.984987098417228	1.28823554325355	0.743164134749039	1.06629592491274	1.22159820657565	1.11415365780894	0.42617029284798	0.318560656999408	0.924934958520807	0.69940339585664	-0.572852544669074	0.571340605331802	-1.40361655683425	-0.541904239938122	-1.31163839128821	-1.29796414535532	-1.36791425314063	-0.512187762632212	-1.10572557298541	-1.24504100843055
MXAN_RS17815	NA	A	1.53340863653294	2.27790417384051	1.03342936621385	2.45826498108436	-0.613113628496707	-0.234958109761429	-0.344262524604028	-0.102879552281421	-0.587435060906384	-1.01791678098049	0.0969729602966924	-0.0397734562135517	-0.303545859026718	-0.566571294411469	-1.01791678098049	-0.585179422024136	-0.0705464283209505	-0.599038205665376	-0.298926233314702	-1.01791678098049
MXAN_0405	NA	A	1.60093660901607	1.74902160413254	1.64497097536483	1.84188511281512	-0.469910378324244	-0.637177309180732	0.155898432306229	0.149528433010623	-0.149914957054312	0.0152856895630364	-0.0694275449212771	0.720469952477774	-1.51714767382683	-0.79788557867996	-0.359921476572666	-0.368686968689545	-1.56304974679076	-0.744190776544047	-0.663072662550938	-0.537611735550907
MXAN_0549	NA	A	-0.673478159825929	-0.336631772249845	-0.152595813624785	0.0444858327311195	1.21747928123275	1.06057190508201	1.82669836036569	1.38538491077555	0.767853175194091	0.447075515661584	1.02102310465808	0.788881773587151	-0.985699148707996	-0.526434435350795	-0.457038839818159	-0.591130629426631	-0.630923331521275	-0.683811015643506	-1.69191585446823	-1.82979485865088
MXAN_4392	NA	A	1.51113478011927	1.44677337105083	1.23830473105628	1.23631074398273	0.439563376946316	0.186905783707042	0.640140969406689	0.448045469589948	0.132520558650507	-0.0831694853733076	-0.012285040767348	0.529414315932009	-1.47042704927517	-1.20291431706143	-0.5160841729209	-0.462332234585811	-1.82913900348585	-1.76377278761232	-0.735000843899491	0.266010834539998
MXAN_1931	NA	A	1.37212402057976	1.57215516255049	1.37627115852599	1.82193033238278	0.140835713420673	0.276578958678012	0.567603595087698	0.84605762581014	-0.284868875008835	-0.272325578726246	0.0247001359212273	0.552231550118764	-1.2559917792416	-0.8176553317215	-0.966700132447906	-1.07995587848683	-0.8761361052045	-0.754350621351675	-1.52629086225796	-0.716213088628489
MXAN_4708	NA	A	0.807959558115324	1.54121599072484	1.34825358421397	1.98057243629629	0.283071241598821	0.327062803443135	-0.430347928201429	-0.826580949384295	0.289628574201246	1.155065397943	-0.610857592665293	0.108666364205633	-0.847050378576746	-1.1100758139615	-0.840272487387607	-1.12868394157416	-0.0470671390632611	0.67300879825483	-1.56142130053052	-1.11214721765227
MXAN_3100	NA	A	1.81475973327127	1.60559944967419	1.6123177294616	1.62003332471244	0.14528728186702	0.229824046131757	0.422524073280135	0.687127994700301	-0.325624652818908	-0.38118815238407	-0.579589100281206	0.268616156359849	-0.821804336192704	-0.518475723379227	-1.28606370362719	-1.33636819133519	-0.890968375629724	-0.483775752209437	-1.18655259040154	-0.595679211199359
MXAN_2485	NA	A	1.87623605435009	1.74163115188683	1.99193395117586	1.68143799077401	-0.344504165953966	-0.416860191935184	0.200868945529942	0.299007625562126	-0.686329758078168	-0.761602681389574	-0.252148717946811	0.12946644659484	-0.941928094658804	-0.836211412123438	-0.988586362633145	-0.879916972101343	-0.918643914227392	-0.159406037001798	-0.734870776741479	0.000426918917399988
MXAN_2508	NA	A	1.03831088335736	1.27074803946986	1.29679940549792	0.662183364477654	0.415737034439491	0.368507160578813	0.0253491235393977	0.334926038067257	-1.63352593155649	-1.06216705643979	-1.07827453706273	-0.374802619948273	-0.897982808659888	-1.846809537669	-0.193740599120227	-0.0472802155102849	-1.20860071994611	0.295166181242445	1.22400310254538	1.41145369269723
MXAN_6528	NA	A	1.33804364338404	1.0600396735897	1.08061924799046	1.39928691074986	0.896403479269538	0.858491827226679	0.729844750231553	0.746945762022907	-0.791070829620217	-0.286868723496674	-1.39114213322201	-1.38027340048194	-0.503493588490867	0.284154635793637	-1.2883261694422	-0.928316454546545	-1.69349851996477	-0.685826567342912	0.148120269740584	0.406866186609179
MXAN_0680	NA	A	0.473134474681423	1.00721643586694	0.45928154579174	0.899759501063109	0.524282335614661	0.201894923205307	1.07080060996053	0.955669773896766	0.264959987650061	0.233454951996496	0.875760147136196	0.918458770633134	-1.05189502250911	-1.29748792153454	0.457406068853794	0.0732898556540977	-1.46654083152205	-2.26787313203956	-1.48963017731896	-0.84194229708004
MXAN_6134	NA	A	0.999502621578873	0.583023682970813	0.902884115527279	1.33900575422856	-0.778421617867886	-0.958705273689917	-0.189969119608859	-0.139997868254595	0.723520011426794	0.513398511116289	1.04551883972933	1.36049517751517	-1.07028308383098	-0.234127605984838	0.573248050810813	0.919378166746137	-1.46095470373577	-1.17398615238825	-1.27319524628286	-1.68033426000611
MXAN_2534	NA	A	1.75191460403896	1.60872878991887	1.68105337417859	1.64598252514341	0.00238782186805686	-0.0102225400425748	0.530739499197129	0.53869852732911	-0.347182866826522	-0.416610312010619	-0.254665596546612	0.248327829942344	-0.877364898377775	-0.909042599657845	-0.84380752394147	-0.988020637257179	-1.55275761073141	-1.24089310027627	-0.306308729500214	-0.260956556447988
MXAN_1081	NA	A	1.56237351061096	1.60861077725833	1.93267304262477	1.59319473271943	-0.399363387438482	-0.686701959892476	-0.163172477127587	-0.172464784046504	0.23391539321976	0.0860413930224908	0.205859643905677	0.846449581881712	-1.41824209799535	-1.05741774535101	-0.271390072078212	-0.41255131357741	-1.17307545853886	-0.484147474164262	-1.13060123676878	-0.699990068264196
MXAN_6389	NA	A	0.315893695239549	0.205743958627089	0.0771679840929345	0.261430420696698	1.10305065635779	1.1986996105744	1.35296694088319	1.43329914176788	-0.0807065329820791	1.00343888639959	0.300239337444332	0.0704359632363403	0.492449837871089	-0.755418558044168	-0.220559901573187	-0.430745430853968	-1.4574233319341	-1.5666975720777	-1.10781183265937	-2.1954532730663
MXAN_1625	NA	A	1.2909039030662	1.56952185663928	1.17208110678941	1.29160667702863	0.656212630271567	0.515113608860331	0.758318344306433	0.388615769485221	0.433288876934564	0.226336553877676	0.316784568867295	0.29282026464309	-0.992149418065484	-1.34144664725969	-0.674492320851134	-0.97595372280351	-1.03297549472676	-1.43624654082733	-0.982493644431494	-1.4758463718043
MXAN_0441	NA	A	1.08279724429763	1.58677871743362	1.52826631223013	1.73126116474951	-1.23537020212724	-1.40669699878872	-1.25344972634793	-1.27359018799462	-0.279551966723082	0.108672842015503	0.144597943645884	0.144127147996405	-0.826684732826971	-1.22239238024304	0.551161145346107	0.291565755122354	-0.274086691070945	-0.338851069274543	0.0227809266684087	0.918664755891539
MXAN_3634	NA	A	1.8772778843084	2.07600981297148	1.61429930782153	1.56212309323789	0.207544364722781	0.217510237668289	0.255550407096421	0.0281156828044651	-0.52243934391134	-0.0954068644564332	-0.341234675513876	-0.491883721624232	-0.754207885047679	-0.941318380710701	-0.581739078991193	-1.17857727713578	-0.218652481273907	-0.70565768342857	-0.917763580690677	-1.08954981784686
MXAN_3842	NA	A	1.71015805093748	1.65676099621095	1.88395424014662	1.82704036711707	-0.818225168825839	-1.12101683946342	-0.0790461373158173	-0.158216223337657	-0.247234153155466	-0.513406526261976	0.00771598776328197	0.370526471167787	-1.47317827722888	-1.19122162535319	-0.122493650924721	-0.337970655994209	-0.0959275306987148	-0.210879179450643	-0.753790769786111	-0.333549375546539
MXAN_6840	NA	A	0.45987412744685	0.407266262467204	0.385002277682899	0.811126011621443	1.29991992447595	0.863796765310618	1.78672568188955	1.92646687584074	-0.657340529012087	-0.347375585079824	-0.20287235011417	-0.405918509048294	-0.690973996649275	-0.42912474309547	-0.379955110085792	0.104476087114342	-1.60059605887152	-1.33806001493018	-0.297435517052988	-1.69500159990998
MXAN_0530	NA	A	1.09705279320863	1.17076570159995	0.62970523197432	1.20421753952863	0.102971254670893	0.0333977987707765	0.753335670270156	1.15033205584473	-0.113875055987279	-0.91546196261881	0.723009161798126	0.357546852242759	-1.93944151818648	-1.15703230251767	0.327139268242176	0.213405886940359	-1.94658164078673	-1.54800528549489	-0.332105975081388	0.189624525581758
MXAN_7191	NA	A	-0.158630074164993	0.187286891883247	0.869451171228081	0.849649646715406	1.07598075155511	1.05018474533666	1.23443665631439	1.25171471821936	0.50398291476704	0.850723232500926	0.380810882002452	0.300886966465181	-0.603432770123561	-1.50585004616705	-0.0636869678674312	-1.14035712171087	-1.94940814998945	-1.18465883659941	-1.32639140765182	-0.622693202713261
MXAN_1460	NA	A	1.71831390686435	1.47106325270134	1.39480263439275	1.4672135536761	-0.00807318639756005	-0.26121006870631	0.344499478180035	0.215002243537244	0.013961924380407	0.184993241807586	0.12790819908915	0.223457690684889	-0.982294809935388	-1.19958729997168	0.206680038177591	0.247191635967175	-1.44886685752777	-1.81123826314371	-0.696562969472293	-1.20725434430391
MXAN_3462	NA	A	1.35085214114867	1.06342837005203	1.49268928009686	0.343874271749501	0.396745466356078	0.248510847262134	0.634529004221358	0.608262904269623	-0.327482061185679	0.250055915186035	0.478959003871713	0.394988919509478	-0.469426053239316	-0.590718843975878	0.534419716082368	0.249412091221226	-2.11368944621112	-1.83060492832296	-1.17728293840976	-1.53752365968239
MXAN_5965	NA	A	-0.407604509466271	-0.382807338623632	-0.182703611052439	-0.256397576685607	0.130657326178609	0.0973938182990075	0.706872211021816	0.752347301544676	0.452714623050749	0.553936529196822	1.43440555106262	1.18634720778794	-1.13044398607082	-1.03274757010944	1.44164305588439	1.60320835200432	-1.43266879059301	-1.81862208200887	-0.903968040138151	-0.811562471282709
MXAN_7314	NA	A	1.08589123485073	1.17672219878072	1.19096488694991	1.54157751572118	0.334247160723675	-0.222558283869253	0.300491790112614	-0.332116325286866	0.384437380379153	0.348865383974717	0.544720734123482	0.548285382989148	-0.988045242919131	-0.687797109583742	0.766916790743817	0.104164187304856	-1.42025096183926	-1.13646427017086	-1.96379194715817	-1.57626050582672
MXAN_5115	NA	A	1.21138410899118	1.43396147691992	1.66671061626411	1.41596780291315	0.505600588397924	-0.00743455196827991	0.262360380724338	0.31772073672673	0.185756910801501	0.0528612971586213	0.362080386165244	0.426546931973172	-1.25531093585157	-1.03428032104277	-0.388562147516247	0.217956581005075	-1.61072176695667	-1.2715003632479	-1.32676390675719	-1.16433382470032
MXAN_5902	NA	A	2.09071201375132	1.83612659920491	1.47173170031959	1.8551768249539	0.00415409236516862	0.101275591263101	-0.166310727085473	-0.387273415408447	0.225428930672121	-0.139273545778284	-0.44660280046243	-0.393232231476541	-1.29046859594251	-0.888165398033877	-0.598399155233931	-0.759653794837104	-0.853018034984803	-0.809924995643716	-0.664814521100308	-0.187468536542688
MXAN_5741	NA	A	0.233098622398626	0.564641224863395	1.57099132534531	0.227612214558772	-0.0517847534008977	-0.40203927495409	-1.37566679536218	-0.602131061030523	0.164118818903742	0.0496490860041368	-0.93164071622143	-0.992471521979487	0.0970880506242953	0.0910203767494195	-1.28068519583031	0.064667588341222	-0.524784215534861	0.0126660772866813	-0.0865788825413683	3.17222903177954
MXAN_7196	NA	A	1.26097095122161	1.63862730175464	2.33333950208089	1.91839012565272	-0.77001885591936	-1.00124091009162	-0.531318498867853	-0.23833281751009	-0.447947440045331	0.0184446617768916	0.00793345361409692	0.256000960256461	-1.05588690441911	-0.418694764394135	-0.201745051211723	-0.0666272782015485	-1.22367291278411	-0.622929951866887	-0.384759080337248	-0.470532490708298
MXAN_1324	NA	A	0.304475133349079	0.0773737957773655	0.140814199352308	0.46155117742382	-0.719559662682046	-1.18530479319246	-0.35092280215704	-0.582347146867502	0.496819658450555	0.706996633827647	1.65979931135877	1.41132589119724	-0.942328387985505	-1.25504600090126	1.57621622474856	1.39088489958409	-1.30590942336023	-1.37825092079697	-0.680228654451371	0.173640867324972
MXAN_5204	NA	A	0.770439395489054	0.656849658442576	1.06648037330607	0.885728485494237	-0.755504742713065	-0.948719596966138	0.081023816966681	-0.00233294886914237	-0.700378098173642	-0.762943022797934	0.595316223825197	0.597287213623646	-1.51795949323184	-1.29435539552805	0.924878617061212	0.987693815141441	-1.5532230450435	-1.39150704452284	1.07299305713282	1.28823273136324
MXAN_5071	NA	A	2.00896167290639	1.85650149650214	1.62344448886881	1.77326953514542	-0.023888929956339	-0.288329393170718	0.326436809718698	0.373566219195393	-0.639750368044026	-0.820947782150562	-0.528394454725549	0.0690181130619507	-0.807360794033446	-0.87755179436687	-0.715504647311935	-0.47719765268717	-0.684578528498096	-0.795269738601596	-0.711793307234185	-0.660630944618313
MXAN_3813	NA	A	1.49158520665394	1.59710210408006	1.44299236489063	1.77332830223301	0.0838745198960318	-0.215489242490992	0.163587714741965	0.250444580684746	0.0675687467306521	-0.528422436193743	0.0110166998819876	0.294045121409702	-2.26437655403069	-0.936887120026666	-0.43472191446126	-0.0738612789560236	-0.377777175397271	-0.621512046104774	-1.31703493155003	-0.405462661991276
MXAN_2085	NA	A	0.937638198839432	0.825495992817036	0.676455591217413	0.657014131251904	0.3745678980414	0.259514466220569	0.693050077633695	0.825902586736253	-0.536174680196165	-0.794940753835872	-0.340499065431613	-0.0403326542763214	-0.903418151410259	0.371834859623432	-0.392418845344372	-0.170573927647299	0.465547061124294	1.48392231487909	-2.93097976377648	-1.46160533646616
MXAN_4107	NA	A	-0.0710753343761628	-0.219537793690739	0.642992666646101	1.01408343266374	-0.648084161176921	-0.777020662588802	0.113909564431719	0.0973607603648912	0.615302422424531	1.60849630784374	0.947241594163094	0.686483232381104	0.414512014692093	-0.0629480090970809	0.51090000457803	0.834940512560015	-0.581341985081909	-0.661949058488588	-1.79629385028393	-2.66797165796493
MXAN_6988	NA	A	1.73513392185296	1.70187227108369	2.10333924830044	1.41949347050644	-0.581494161940335	-0.452863449228919	0.0240824696899224	0.0836812713938828	-0.065313586663053	-0.0230844366150125	-0.236164994566161	0.000319567385347774	-0.337146092847581	-0.61133126946507	-0.435808827163272	-0.65711838272111	-1.24642848756104	-1.73138454777345	-0.0264732852321705	-0.663310698435522
MXAN_6499	NA	A	0.619170756543731	0.540673674961893	0.852832592949133	0.467642018586041	-1.65125198597226	-1.55799290911923	-0.479201820076593	-0.458768214669623	-1.55627601989306	-1.5806820158499	0.0817337680519188	0.432508998837843	1.15578460541285	1.89237299022581	-0.0778249520654146	-0.037187914444301	-0.322467800600625	1.26595846305287	0.209750329825424	0.203225434243471
MXAN_6087	NA	A	1.9438363636882	1.65914945316958	1.97660112081416	1.67371850884239	-0.325751986174174	-0.48903580986601	0.0114542305119709	-0.0411483952139768	-0.312290274890604	-0.251119017942603	-0.109751080149595	0.292682444569596	-0.836855473970521	-0.573961795208843	-0.597246434730057	-0.468454523791962	-1.31822181116558	-0.955514990054663	-0.880070627107479	-0.398019901329823
MXAN_3508	NA	A	1.86894020993001	1.77119526739638	1.69084598769981	1.77477804482608	-0.530141387514695	-0.51459657401648	-0.0998120475513407	0.220383380467176	-0.636068892344563	-0.38996573906817	-0.389588163116615	0.42171385289449	-1.03221528759839	-1.05989596152311	-0.843567353725502	-0.743272974493118	-0.953010854644811	-0.348555202792255	-0.54322396087462	0.336057656049714
MXAN_5780	NA	A	1.01289321311503	0.910204308948419	0.923517852920007	1.00373703408088	0.00886170119354901	-0.00169703434216117	-0.243031728351349	-0.429998280717411	-0.299377444943758	0.711327423003262	0.384989020300797	0.299738495063288	-0.749356956019803	-1.06997705998232	0.775784574211185	0.823682408743036	-2.50098850031355	-2.13919137002173	0.634703529107131	-0.0558211859945015
MXAN_RS36535	NA	A	1.62179393256732	1.47012435312227	1.07618393850921	1.50488729861922	0.24861317716016	-0.0787422569008269	0.431713664163389	0.587733814567975	-0.204090316632916	-0.839735821832588	0.425660807497287	0.659188526777894	-1.29830030904915	-0.966129896098328	0.053803331842408	0.200517600127646	-1.24814123114744	-1.39025880711341	-1.39192969176917	-0.86289211441097
MXAN_5255	NA	A	1.21131662815726	1.46008372096459	1.43257350707553	1.2624055482731	0.575534241351805	0.162006201165595	0.923921508361445	0.890733068127375	-0.111996962415335	-0.0953606300680701	0.00184732867203152	0.401673697454624	-1.17748773078374	-1.62370894096671	-0.16457745333167	-0.764321258622056	-1.22149819661572	-0.81360024259775	-1.22346453142702	-1.12607950277527
MXAN_3724	NA	A	1.70628326260629	1.54277118088907	1.91123391198774	1.62703047294306	-0.136032488169839	-0.40912881452226	0.288292080229162	0.439360354631448	-0.356610038684094	-0.441802046261589	0.167287517057742	0.195591424892175	-0.985179587888798	-1.04812928446291	-0.301457530393414	-0.154707886590263	-1.08120333429492	-1.07365227364066	-1.29152179469324	-0.598425125634689
MXAN_RS15345	NA	A	2.27157397370504	1.7935293836749	1.36665113280151	1.44828815267194	-0.402533654617279	-0.840960267449465	-0.48682113113774	0.0959282232033924	-0.508352591435753	0.868022675577096	-0.7136425145327	-0.364432062245913	-0.261313653936988	-0.0420954039589034	-0.442876395099694	-0.677172337182834	-0.731829114365466	-0.5260043514387	-0.365634385476775	-1.48032567875568
MXAN_7251	NA	A	1.68584337952058	1.86292489985573	1.56474426892351	1.68921013600034	0.29754792251677	0.147587332532169	-0.0241956866782189	0.00210376790132116	-1.31643906425395	-1.23165757040277	-0.749468596730754	-0.930764484166872	-0.789843884234652	-1.15615821431112	-0.558584001670702	-0.207183372373745	-0.357165534599356	-0.244590275954233	0.0886432293792794	0.227445748746691
MXAN_5914	NA	A	1.6205690233478	1.69125935343145	1.4171970966863	1.51228021685168	0.088288580814921	0.142249713075497	0.494025981692643	0.199717572845318	0.449834869178269	0.249237459721633	0.247458777818593	-0.0488017632350681	-0.992159798204192	-0.752468926531169	-1.1288685254669	-1.51142266896453	-0.834884194767562	-0.792986264565279	-0.982184168962115	-1.06834233476728
MXAN_4560	NA	A	1.74099970357315	1.6326191364817	1.68303328584592	1.41907916172133	-0.0766200992092845	-0.0535638176732389	-0.0502355631571723	0.0217634630301315	-0.144072215923415	-0.124053021065487	0.255662714510552	0.165337702733796	-1.31242841017518	-1.47918075014997	0.0523131090847677	-0.524249171135748	-1.6043558104945	-0.541322998025265	-1.09149560706732	0.0307691870952489
MXAN_2860	NA	A	0.95515460942546	1.07791489420683	1.02691837644432	0.997700102639248	0.847537011270228	0.75112061283248	1.0529869429592	1.21633756187869	-0.000684074486228425	0.12756544713322	-0.0387805030560511	0.351714865547841	-0.580383832262855	-0.319597838212994	-0.880647003851843	-0.624858926712283	-1.60251630997858	-1.06061007264689	-1.82049487024609	-1.47637699288371
MXAN_2726	NA	A	1.5709520808298	1.60543854940557	1.79929089778543	1.68011724053466	-0.730578210551069	-0.821633192503622	-0.180056302210417	-0.0767703862126137	-0.250835081563626	-0.295759129129491	0.415596355884102	0.697904644588972	-1.35029407452172	-1.27777450551099	-0.0323912151317192	-0.068939531106194	-1.15515145405899	-0.821798758490823	-0.492521157177018	-0.214796770860255
MXAN_2150	NA	A	1.1590381728924	1.01647749262532	0.336107652177349	1.50177530795823	1.11126225304994	1.05180663715661	1.06322694721586	1.12412179051861	-0.296127514442357	-0.39169433106487	-0.584522327465842	-0.605741403623828	-0.106241871119732	0.217472391491872	-1.49372616338288	-1.33669514693808	-0.559126951220212	-0.610938745542648	-0.894816651439317	-1.70165753884643
MXAN_4038	NA	A	1.46837673689999	1.35717791230502	1.54291069322651	1.35471000244653	0.614067345632348	0.649705628256708	0.321522391128523	0.602278525998541	-0.0128885909431808	0.0166471695478254	-0.606372739988971	-0.134458353717266	-0.744561538566847	-0.201669460479332	-1.37208868868773	-1.43251570294659	-0.506095598398383	-0.0120803853765956	-1.37742724679115	-1.52723809954596
MXAN_1760	NA	A	1.29955561724662	1.69925083693952	1.43405744671369	1.6291459907036	-0.383915937402119	-0.962613183581702	-0.775892956666655	-1.13363708241131	-0.0826075275829847	-0.555250374056312	-0.956779064424765	0.00377010514471987	-0.655802862674345	-0.848842860267891	0.198820414390924	-0.0756877235492439	-0.690258009510567	-1.1218354387077	0.546240981660477	1.43228162803604
MXAN_0219	NA	A	1.81065038741338	1.46532787562503	1.75842835176794	1.84355719544932	-0.62204124607212	-1.02741941039063	-0.307908207064006	-0.328819706213414	-0.126634157017839	0.150991395153577	0.353584838947166	0.31174511412013	-0.748142480255318	-0.53166326572131	-0.126621294794895	-0.118058621211687	-0.703204986049725	-0.495484582141055	-1.32710006228428	-1.23118713926029
MXAN_6987	NA	A	1.68147910945994	1.71906461469291	1.90744640629372	1.53828700252626	-0.646245496665748	-0.57451850837225	0.0320828895951042	0.0823939315336588	-0.545772245588641	-0.0516522321013664	-0.0333880328678049	0.093471573905509	0.0460981255753516	-0.573304615276007	-0.554237628439443	-0.516995781048506	-1.56638768983759	-1.53888089700973	-0.203179918359222	-0.295760608016153
MXAN_2710	NA	A	0.710654157345186	0.872636213915722	1.21498711910448	1.0106572687237	-1.04722817818445	-1.30619656289614	-1.32493026224084	-1.59259109991927	0.535539506181099	0.811367608420788	-0.227542216605165	-0.145084509857751	0.197036422038124	-0.0137220030009537	-0.32830962645677	-0.742334331476471	1.38797240803927	1.65407396083589	-1.01932599101294	-0.647659882953517
MXAN_5915	NA	A	1.19653476684101	1.88833169378191	1.55907797927051	1.68623040548279	-0.145052155547377	-0.0497005640429178	0.144638856765204	0.246903567148812	0.132978971178482	-0.147290827867156	0.383155048216508	0.436138132723429	-1.11132490498946	-1.73050418979616	-0.38006912587172	-0.770635102332806	-0.993728190150232	-0.891051923989276	-0.942055987325034	-0.51257644949653
MXAN_1695	NA	A	-0.286309737763072	0.0394066070345582	-0.17593388536189	-0.891709467191952	1.29334072256951	1.92676426977756	1.72543879743869	1.22249159705635	0.623485813182833	-0.116177839341863	0.165496380521808	0.0225962066942982	-0.542441910326119	0.0980474281671269	-0.731859343430657	-0.837661994951348	-1.47624763437707	-1.64195579295192	0.479218015516927	-0.895988232263761
MXAN_0652	NA	A	1.29697217694617	1.43893434896566	0.900627442620682	1.47240691301705	0.304913809939888	-0.35250441861325	0.728958544741641	0.509089780022956	0.174226553184139	-0.430079428219901	0.691759717384913	0.799183795596532	-1.29821305012886	-1.32163369917006	-0.0206458772364639	-0.0694395389829419	-1.222525691444	-1.43724991575794	-1.38654317964837	-0.778238283217851
MXAN_3928	NA	A	1.67210947595437	1.57324513261402	1.31752879255106	1.58759731871158	-0.773350255421827	-0.564947030369244	-0.208827770220458	-0.578611439603042	-0.696491015644003	0.189389937950912	0.21874579907196	0.236041922072419	0.045720122423579	-0.291068945184389	0.509003083679557	0.415097052561354	-1.36806958341654	-1.93205104280253	-0.873593290502499	-0.477468264426284
MXAN_4050	NA	A	1.58202497903745	1.56944572738435	1.81320716912757	1.68165953943972	-0.3625429466852	-0.468090640418142	-0.261359258964303	0.0756505236497418	-0.255883310529319	-0.3452807155272	0.217276058415915	0.250034929423183	-1.55702687822897	-1.30470051926476	-0.525046930267026	-0.0525798403095301	-1.43812210310097	-0.371151410850644	0.0940401225194298	-0.34155449485127
MXAN_4691	NA	A	1.87451870104565	1.58635098255423	1.84854455091983	1.60671931958066	-0.927924790129399	-0.954341759189898	-0.329951929540305	-0.293542036463862	-0.224686411695345	-0.192156849078732	0.0699621808999726	0.650081387281872	-0.879271674125347	-0.851839602240055	-0.455668063577871	-0.281167567449186	-1.4039209268676	-0.4072441348917	-0.25482166553749	-0.179639711495449
MXAN_4177	NA	A	1.08946969545176	0.873680432025672	1.28963224794046	1.36499213332308	0.804400079053666	0.879947480287287	1.11207609829254	0.791982253411938	0.330377666737753	-0.171305638943842	0.0350755866174897	-0.0611082317893903	-1.32936407066671	-0.883007505111315	-0.717584212591547	-0.609705348471069	-1.51763620823345	-1.39804470841383	-0.729783394702757	-1.15409435421774
MXAN_5103	NA	A	0.410300772063394	0.963271679755546	0.935304806920579	1.08529391877283	0.458816174823066	0.41104504022633	-0.299497347839401	0.744538844094051	-0.0409803699250997	0.184209432285888	-0.273352066920935	0.673663815486663	-0.778423165344938	-1.88925209681953	-1.68423033914241	-2.35821652362414	0.7531217381232	0.164916748388477	-0.160988271505191	0.70045721018162
MXAN_4184	NA	A	1.10475059352698	0.757065565688061	0.912113245067962	0.838047251067739	0.852862888929502	0.723342002819896	1.5464675981191	1.3879195399089	-0.576904167678368	-0.452975034941998	0.0453049129439353	0.121817357779078	-0.343838937096148	-0.39148618382927	-0.615534090852202	-0.223488586878453	-1.40054523524603	-1.16858960542163	-1.76394782507787	-1.35238128882921
MXAN_3559	NA	A	1.85940624425688	1.61963993823202	1.79594722320971	1.75310821513035	-0.965283574311563	-0.855002694076235	-0.626936732913579	-0.519887360676668	-0.708146184506285	-0.695618801286594	-0.630102084413103	-0.0493682696230078	-0.692511542299282	-0.323047113999095	-0.778235256598236	-0.752266727632451	-0.307627249057839	0.507204454412893	-0.0486566061182856	0.417384122270366
MXAN_6487	NA	A	1.22059947921888	1.44739374898945	1.46978946455594	2.09530726264348	-1.08811385441136	-1.4718039970436	-0.417412200423939	-1.12279246501633	-0.854571780377574	0.726651320451339	-0.284007914354678	-0.829870072331776	0.184615510064145	-0.893807203587903	0.31601677380486	-0.410530194265622	-0.457044745887995	0.0732057712638863	0.278524955378428	0.0178501413303724
MXAN_5013	NA	A	0.765364113140116	1.03369138838455	2.51495431994208	2.04036838743819	-0.0639835208467101	0.0650207742452702	0.1348180231701	0.273236702365852	-0.584597091117427	-0.181622996426576	-0.546755856506027	-0.439518395835128	0.512177093439689	-0.467552264220147	-0.827420309503216	-0.329154393625737	-0.821955536992992	-0.967057938807436	-1.29599362734471	-0.814018870899756
MXAN_6656	NA	A	1.67416809742516	1.55770562511702	1.25402870531372	1.48470836177351	0.0285249777473719	0.157419354259916	0.463434747950951	0.391202999472062	0.0299233524936415	-0.39078964246962	-0.203483568180348	0.170150427510487	-1.30265813686062	-0.050664503285109	-0.291355436989109	-1.19589749736055	-2.12036956920078	-0.444286272102568	-0.735679620582703	-0.476082402032421
MXAN_1330	NA	A	-0.138281941510492	0.3124758361377	-0.0267079049685641	0.249869096978802	-0.458974241532355	-1.19511805606348	-0.200908973327923	-0.82875708382082	0.745825440647822	0.349369070892486	1.43479148190732	1.12174479424559	-0.71073144459527	-1.60168139885849	1.71037807363748	1.51520967985103	-0.948712074650128	-1.58331271867398	0.200823686434225	0.0526986772690616
MXAN_1470	NA	A	1.72556993599638	1.83723236434417	1.39520583094503	1.64461619364445	0.107136426089987	0.205104631063204	-0.286569689132774	-0.483874063098062	0.103906734516226	0.0570453414668393	-0.884011122689511	-0.275960630874525	-0.985378810896322	-0.368854087872466	-1.34062416177377	-1.46895676152962	-0.0190161018677806	0.341411594777012	-0.68529697409501	-0.618686649013449
MXAN_RS34720	NA	A	0.862601805639901	1.48479920041993	1.77807942179616	1.71223850693279	0.731492767035526	0.518007636585036	-0.218428228728874	-0.216525305780023	-0.161376731848439	0.676065767589492	-0.315712685726179	-0.260178116765625	-0.613819081449575	-0.555458441495057	-0.82809316815597	-0.696609830097071	-1.41592042342886	-1.06535928944975	-1.61197896041313	0.196175157339717
MXAN_6690	NA	A	1.29718867519639	1.36483759724321	1.35268441570924	1.42344679327955	0.428485689270381	-0.212005786937339	0.317071720441934	0.262120615272716	0.528840041577688	0.115700878694771	0.374696213500167	0.630035954873203	-1.43573631660547	-1.31557757357699	-0.436676967115067	-0.223768923302736	-1.75649322247502	-0.846926518528131	-0.994871980366312	-0.873051306152176
MXAN_3440	NA	A	1.85027848521611	1.52989231927263	1.38080286915427	1.12081912587782	-0.0463842588558911	-0.0884219504673869	0.721400745247777	0.590159435255483	-0.17505476733788	-0.205975829221426	-0.214667406283976	0.347090828039226	-0.290056669358078	-0.176488481248819	-1.05141940257636	-0.642104370106589	-1.66823081239154	-0.690187026477464	-1.7114654229088	-0.579987410829116
MXAN_5989	NA	A	1.21732319611212	1.34037350448015	0.871293973823154	1.43279017960538	0.365671103856249	-0.151682874116633	0.519829102029319	0.684980680507087	0.44541108412488	0.324713758682953	0.436969923307951	0.841196601319473	-1.6758302452839	-1.4586389015707	-0.44379659101062	-0.660080316971836	-1.02219851774078	-0.712332730348425	-1.36383112920327	-0.99216180160256
MXAN_1327	NA	A	0.164176280997308	0.168843644770348	0.19194585769359	0.394767204722942	-0.820188054062815	-1.13939447525792	-0.369363489119902	-0.767183198224508	0.422281620107036	0.827449738335091	1.48328073256971	1.34443974921508	-0.927337982267092	-1.11016088413545	1.50946165788657	1.61482860482454	-1.46179644859965	-0.99567165404738	-0.468212989214903	-0.0621659161926047
MXAN_1626	NA	A	1.20979904465211	1.44048766007601	1.79212293662937	1.23403571823512	0.341923997843312	-0.132833552721539	0.295942406509942	0.379583943292895	0.300878098382449	-0.185296666290956	0.463267139353428	0.529583137848495	-1.37329589048505	-1.52514901382901	0.0393904242176069	-1.09737229945879	-0.855767640753385	-0.953092731986692	-0.96375525670986	-0.940451454805469
MXAN_6811	NA	A	1.05984041583001	1.18979792031052	1.23197767343841	0.503698754115035	0.560052859316526	0.548315871893534	1.18887220847964	1.11707837922303	0.171541254864513	0.256919242984656	0.236734155707907	0.588759579518355	-0.730211591395446	-0.843223815205865	-0.80014760426125	-1.1271660511626	-1.22487560101806	-1.12613595838068	-1.70262073351831	-1.09920696073992
MXAN_0452	NA	A	1.82064042373634	1.64734969509858	1.59487058895225	2.08086845042705	-0.712463723426735	-0.902520387598528	0.183811485943117	-0.177734565522639	-1.04746172189146	0.0118614980988951	-0.688008419406779	-0.54866992098677	-0.194952425176076	-0.584720838546751	-0.672014089437816	-0.737142831673852	-0.608751480126713	-0.290565014330744	-0.300416016705842	0.126019292574485
MXAN_0079	NA	A	0.678149305428164	0.121846103571363	0.121683904771548	-0.446288761377005	1.44227584717851	1.1460666108401	1.10651889114453	1.30185824734684	0.500106258559232	0.129166086663958	0.605372898177491	0.567858404308516	-1.67930140961838	-0.889522708804402	-0.202514591494478	-0.116367572085754	-0.879318170104899	-1.97479375625704	-0.206802753994809	-1.32599283425348
MXAN_4915	NA	B	-4.07714283663541	-4.30947117895167	-3.26721251574694	-3.84520543119171	-2.62822440727709	-2.67096610959127	1.69716882844592	1.19855989867743	-1.63799139652601	-1.88941518164245	3.82105776404064	2.91846056824124	-2.05946769971771	-1.24738440065338	5.96884937501422	5.91555162859706	-3.54670874088727	-2.86929981722587	6.71893980606503	5.80990184696524
MXAN_0736	NA	B	-4.20118110397331	-4.1861387925035	-4.18155168203728	-3.8470398734183	-2.59520167536057	-2.23019918571298	-0.14361018777943	-1.18954594010164	-1.27805629314261	-1.620941543861	4.45723638467902	3.45348289962375	-1.77813957980981	-1.89871400173436	6.45698611336552	6.11163552568174	-1.72729803744971	-1.39180273251913	6.44282556672674	5.34725413932687
MXAN_2884	NA	B	-4.46212193500042	-3.80915217732443	-3.78365049562458	-3.62787973048819	-1.9667542036406	-2.20799108155527	3.1163067802085	2.75732209416772	-2.78292065178923	-3.17178851134821	4.20871914843632	3.55051016108398	-1.14438017436808	-1.80919206143432	5.19445802776196	4.91430106090601	-2.13852040286292	-2.34700209261849	4.87938292654024	4.63035331894999
MXAN_1656	NA	B	-4.23365769693428	-4.51496153984573	-3.78357341275826	-4.00261707915617	-2.28485593051184	-2.03706568749672	0.384238263012552	0.364979791741497	-2.74231957860459	-2.6042933068623	1.93099186692291	1.29474901786897	0.476062281445763	0.0696636130101478	3.82065835004699	5.19974916192738	-0.717551723340064	-0.66807092849921	6.55426407185773	7.49361046617525
MXAN_5430	NA	B	-2.74595406857525	-3.1679368539929	-2.83967572652617	-2.50447105091662	-2.78488590027109	-2.57689926741827	0.223241594896665	0.128946910524697	-2.2386803238516	-1.84033477973833	4.24492107474095	3.44610269152476	-1.85211461245215	-2.11340957360744	5.66127434607182	5.4211672875233	-2.96565829142314	-2.66226060869502	6.00940133529102	5.15722581689478
MXAN_3117	NA	B	-2.96341054832902	-2.34964023855084	-2.81676815937442	-2.11042338372722	-2.74881585447048	-2.92841747682388	3.98473774960327	3.9425246511474	-2.7164301597658	-2.66792161300212	3.1472887417577	2.50344628898649	-1.97788182214773	-2.81446761082623	4.60352808764644	4.70130252679691	-3.19407594433538	-3.35142033436459	5.03113678120384	4.72570831857566
MXAN_7102	NA	B	-4.37986547021244	-4.48446546152218	-4.51205788170509	-4.33253700700821	-1.58276606163322	-1.58882595986428	2.95574470862994	2.83275557138129	-2.65622395287066	-2.53900939155222	3.18328611259074	2.45862309537507	-0.317425371364092	-0.623719029739384	4.24242946975029	4.30385749772814	-1.11495335998397	-1.05298676886504	4.6336426689961	4.57449659186922
MXAN_1657	NA	B	-3.55021864822258	-3.67674424430554	-3.28057151546546	-2.8393278494186	-2.29091916943193	-2.12708000113683	0.00655830057705309	-0.0444327127913073	-2.55763856216218	-2.41072573330846	1.64595176508963	1.04848218563085	0.302965428498538	-0.240449304361597	3.47858834866136	4.81812493082758	-0.754352449138182	-0.766277519875398	6.09635459244278	7.14171215789026
MXAN_RS30820	NA	B	-3.56345885003103	-3.95554837958897	-4.28457318326091	-3.79217291063793	-1.46497501810157	-1.54969390558615	3.32111831274717	3.45246842193239	-2.8361139454603	-2.29706619861785	2.57989006116942	1.83344439033739	0.0634307052245218	-0.718771164587053	3.64150876236531	3.61428632986721	-2.32375602590132	-1.43684137651591	4.89744266048551	4.81938131416008
MXAN_5265	NA	B	-2.44225543368495	-2.45537004600066	-1.60357180708536	-2.22261660725965	-2.15180799166806	-2.36764205305082	1.79136397053298	1.68059450380659	-2.00051522727884	-2.17013578375285	2.12632234950485	1.58832335479461	-2.24284523199285	-2.05651279173368	4.05901701603414	4.54670753387556	-3.11560890870605	-2.89070180025805	5.92278056025511	6.00447439366797
MXAN_1733	NA	B	-3.55571372959525	-3.76346195849046	-4.26394981812472	-3.57771778676043	-2.28703833472412	-2.04116156902386	2.36621511742449	2.00600912712607	-1.81439731841151	-1.60341951293588	3.45602696462273	3.00446057267135	-0.346704977480824	-1.15474405275723	4.02200838638294	4.33685652215513	-1.80023012392043	-1.44229789469861	4.33115549629893	4.12810489024169
MXAN_1018	NA	B	-5.38941855803483	-5.05311476981142	-4.62270202170929	-4.48698248470059	-2.46574467625076	-1.64308781238701	0.398884510708307	-1.0240641323567	-0.202983871721404	0.593763919456709	2.35980894709384	1.89596935319721	2.21341621363639	1.31382771337045	3.39285879232659	3.76065853215185	0.439555040873218	0.698877692833605	4.28519835155067	3.53527925977315
MXAN_7061	NA	B	-4.77729679757787	-4.73080670333612	-3.98778448728882	-3.95812522344831	-1.30496418078013	-0.882941443849495	-0.101601852121853	0.0696843073517019	0.0906413821370169	-0.324993032710976	3.20925349719412	2.69309227786054	0.873176046741019	1.4301619139915	4.984824455847	5.07946325198066	-2.08924914584614	-1.94974218648081	3.06068225617851	2.61652566415846
MXAN_1019	NA	B	-5.09898395753615	-5.05551660994856	-4.64365353432834	-4.14751073748464	-2.4679298676556	-1.68926187104643	0.598900412343449	-0.472300594926013	-0.651637592901418	0.181837226757516	2.48822222742447	2.278018240812	2.01209100368904	1.11736735767313	3.38755413550633	3.92721696633068	0.116159861269363	0.320136953214812	4.2836680294498	3.51562235135654
MXAN_7101	NA	B	-3.29740598470024	-3.37868962903216	-3.70771443270411	-3.63953645930117	-1.77453667556705	-1.69105551910571	2.81347277023294	2.64109955095905	-2.46324637410893	-2.95334432571362	3.16667398131542	2.57747458971054	-0.879716308718844	-1.00300002550356	3.91689206460147	3.90305095532054	-1.74689727534451	-0.956299644497708	4.40402579334945	4.06875294880818
MXAN_6364	NA	B	-3.61254724218409	-3.81898828248065	-3.96065972674602	-2.84432392425516	-1.36248234666809	-1.49191516404603	3.17624789667373	3.38208778898974	-2.85486730697995	-2.24414929501753	2.32934566374286	1.82048234183165	-0.230084100038334	-0.85306510560746	3.17351092502133	3.30949836302046	-1.62625580598954	-1.92530927037527	4.93339657559863	4.70007801550972
MXAN_6362	NA	B	-4.08048958762926	-3.44026271800456	-3.91647856777775	-3.6406712962784	-0.973070479759354	-1.21489879289314	3.21939140593484	3.436152492847	-2.67889751780602	-2.31853823719631	2.09221480247545	1.5455448225262	-0.458446886951568	-0.338563876739017	3.06533427476267	3.15466716413494	-1.39479634142469	-1.76900749406112	4.98264476569295	4.72817206814711
MXAN_4273	NA	B	-2.47348285359054	-2.79666290451994	-2.547411924327	-2.0180523674885	-1.85591270448329	-1.80452682237341	3.91980895082552	4.64153812913061	-3.18401813507691	-2.71988928543736	1.42068303373732	-0.00599172883733701	-1.31094930477926	-1.2173856428059	1.9555910300532	2.66703925764488	-2.28302399840518	-1.47933935372872	5.38581188353167	5.70617474093016
MXAN_1020	NA	B	-5.10319708621003	-5.04553144889159	-4.53594273652705	-4.36949281535939	-2.07514417950234	-1.45669418664814	1.16476834547838	0.187854593510957	-0.787190842431453	-0.235661512676634	2.28327452563217	2.00801908110882	1.77016077326636	1.20188286637906	3.47790816934158	3.87642402214859	-0.163466152399399	0.0883368693330322	4.20249533722058	3.51119637722651
MXAN_2146	NA	B	-1.4442806818551	-1.95777652289888	-2.20920100756181	-1.86138050788215	-1.6652930145617	-1.47000093395642	1.78419017758895	1.88868271371003	-2.9123265314462	-2.85531428918865	1.14891133272491	0.999335641797638	-1.63342897255409	-1.24438664370776	1.97695007713845	2.67931272714823	-2.83987888250233	-2.19086656418861	6.01257698880499	7.79417489339052
MXAN_1501	NA	B	-3.56191554813743	-4.05160477940128	-4.1692885081289	-3.8407901209756	-1.77251541698577	-1.53432225102532	0.399193918752113	0.166917748907338	-1.28748703877381	-0.950185030549825	0.503184230716895	-0.228845611739526	0.12337302244628	0.322188040912094	2.77376282595161	3.14768745176221	0.518742992494813	0.683164457825738	6.32413102084184	6.43460859510653
MXAN_7100	NA	B	-3.5979418696107	-4.06500078417227	-3.25159633114156	-4.19482423252018	-1.71602200157674	-1.55458895689687	2.31567389407374	1.9826971137161	-2.05315674550506	-2.5060692402627	2.85085519374587	2.42011212586999	-0.692330174630411	-0.791626316049273	3.86692735166945	3.87751406242878	-1.20792170678106	-0.564005452173767	4.40691656564211	4.47438750417455
MXAN_7120	NA	B	-2.56126918247355	-2.64397300087574	-3.09199194936688	-2.53681504497558	-2.22415354372844	-2.18584631297299	2.18946818219223	2.10033167467081	-1.89252222327704	-2.13000406189317	2.93241675091674	2.56409641450516	-1.88362231633138	-2.06279581667866	3.6987126180004	3.85959041241906	-2.10337930449118	-2.0274053134897	4.86865477262317	5.13050724522673
MXAN_2366	NA	B	-3.75521400108716	-4.00431829200481	-4.00695472498063	-3.54467731051847	-2.12222445750408	-2.17688440962246	0.99795587156013	0.599890950998516	-1.44875002166228	-1.331363987038	3.77506783548098	3.38271956797803	-0.103293392024998	-0.318684259021699	4.6016508757389	4.59808108074408	-0.923464397632337	-0.551119474648656	3.58323118319091	2.74835136205401
MXAN_5428	NA	B	-2.49483119694952	-2.39741618565018	-2.41147016925952	-2.38502773740741	-1.76655111267254	-2.34602591485826	0.167858764854785	-0.413468379473565	-1.37103564631598	-1.59154312758249	3.01997450420237	2.05827434007131	-2.04950816273751	-1.90055606238385	4.65381634023932	4.50819395508198	-0.931857485010058	-2.25915369896136	5.34088812943517	4.56943884537732
MXAN_4272	NA	B	-2.60172142844491	-2.82927065466696	-2.41490907425875	-2.61910396143775	-1.44823552300318	-1.56174852403526	3.57771890967258	3.94165802921572	-2.33393937903848	-2.70710907475862	1.3424388177922	0.676670149775268	-0.891865037595043	-1.49493455770636	1.80896960215825	2.58446455979107	-2.31647174932453	-1.43787608368485	5.13635613724836	5.58890884230125
MXAN_7123	NA	B	-3.96060474565001	-3.68873062415805	-3.50319088374775	-3.21555101996961	-1.50588537931555	-1.32918263574338	1.3016081084921	1.16216666145466	0.676316278028724	0.256414943633759	3.07164691125002	2.50178600122367	-1.35958292789303	-1.38046887995012	3.79799031728755	3.79688334119914	-2.54473706867052	-2.04855500472397	4.19067369917907	3.78100290807327
MXAN_4271	NA	B	-2.12809441693546	-2.52213453672987	-2.90024199915554	-2.39286987455498	-1.35960776913047	-1.29856040419022	3.2996340683033	3.85874503887475	-2.87411337705103	-2.72493719434292	1.2213974196302	0.580926611755073	-0.724008357013103	-0.891521150017422	1.69550258773848	2.39114761903614	-2.33429986890884	-1.70408320389591	5.12234953459066	5.68476927199716
MXAN_2365	NA	B	-2.91133578213456	-3.23290950983285	-3.36743773417494	-2.84057039883193	-1.93709196182478	-1.82258292460384	1.56251159735142	1.2848535037213	-1.5978746502383	-1.44065440240291	4.07998491889423	3.82791153991662	-0.917645916246411	-1.04130214179862	4.46060676534955	4.5482520694641	-1.87836552207782	-1.59441658451082	2.85023299588422	1.96783413809634
MXAN_0614	NA	B	-3.71732141196746	-4.51820456685245	-4.39605064811784	-4.5063600054378	0.0546349785962121	0.338745015190623	1.05546502057981	1.37876061900558	-1.61554795714408	-1.91534234488994	-0.0727231248010689	-0.67004357276258	1.58000728511458	1.37920089866015	1.9957393159015	2.63037158295137	0.877617508967893	0.642322933310167	4.70126823246913	4.7774602412262
MXAN_6114	NA	B	-4.39601362355774	-3.97906754062984	-4.46112350511928	-4.05500627366956	-0.401097901367327	-0.215834874168072	1.11930026496579	1.32452088254466	-1.58047973479795	-2.14289477900699	-0.0309691283487155	-0.762318735355661	2.06560838262702	1.66183271298526	1.77632476983143	2.54230117953852	1.61370194152044	0.895790619935124	4.56761424153137	4.45781110054152
MXAN_7264	NA	B	-2.83717999788159	-1.93501686849689	-2.74313153479735	-2.60524259243788	-1.63716149552749	-1.67507314757035	2.49730078642021	1.47123888204861	-1.90560861863996	-2.61166419062976	3.77597635182565	2.95318776165964	-1.77147368822012	-2.00266861873188	3.68159548606398	4.18210964287523	-2.42979637285961	-1.2136642331733	3.84667870071633	2.95959374735652
MXAN_RS35160	NA	B	-3.18130577430551	-2.84247743934267	-2.24111738030066	-2.28013527467588	-1.88664812884364	-1.22276916256829	2.73170982898393	1.8602853783305	-2.50116038547489	-2.41749606725229	3.68724451733146	2.90079964852401	-1.43842403121315	-1.79338930176924	3.42335542694154	3.96469370993873	-2.09325299150104	-1.23925049757424	3.83723065033829	2.73210727443302
MXAN_1021	NA	B	-4.35569084902116	-4.41326809984698	-4.14962844781994	-4.30037579301622	-1.05905517669818	-1.02867949537079	0.91221708771762	-0.153212686704792	-0.532592919346627	-1.32172240569199	1.6268672417972	1.04379882102977	0.680357130170483	0.655714083926174	3.44179916185467	3.37308760915216	0.789931896139116	1.21140513800198	4.41417214049804	3.16487556322948
MXAN_5012	NA	B	-1.00489262603402	-1.53864047612827	-2.47611606721266	-1.47583916144468	-2.13189789045516	-2.25495819726035	2.07397717024189	1.61972846273962	-1.55875289882677	-1.79304816528193	4.33778679129772	3.98728039167661	-1.25516517648478	-2.12886531093648	4.03663620730593	4.06190152883854	-3.38961881903912	-3.27272185576498	2.19650491718833	1.96670117558055
MXAN_5854	NA	B	-3.34808538067005	-3.27979887046903	-2.83920874509716	-2.89986276942332	-2.037829114539	-1.88691853185683	2.13021071842257	1.94133409698912	-1.43259344024366	-1.38922729906242	2.98899462070276	2.31355608251581	-0.710561397307718	-1.2034220102209	3.90761677734489	3.92402399561585	-1.83222926085006	-1.53588561830299	3.94425084650451	3.24563529994762
MXAN_3884	NA	B	-2.24503099427688	-2.53805535912004	-1.87195783252924	-2.19982358401861	-1.99353088527274	-1.96665997794023	-1.26949678342966	-0.965056204661526	-1.36974832793982	-0.702837055340245	-0.994186375502592	-1.19864985655531	0.506084182021569	-0.0540517206531206	0.719292868830093	1.26213151264133	4.06075586057627	2.46265915901577	1.95364913225501	8.40451224189998
MXAN_1649	NA	B	-2.24790656120102	-2.69078284343233	-2.94985395908151	-2.75937461652253	-1.37325080461297	-1.48792981118083	2.75779235019545	1.64324619481333	-1.15168654440474	-1.74123931856665	3.46905219781899	3.08839836681571	-1.38852498475767	-1.44319436889481	3.84008463524843	4.02477827484485	-2.73145491346882	-2.34922402406085	3.13129185229167	2.3597788781563
MXAN_3153	NA	B	-3.51654156558082	-4.14067044235825	-4.36968947753543	-4.31034836523911	-0.411361923279571	-0.274646046429616	1.17941428972716	1.26179086987822	-1.69416750667959	-2.13726365324979	0.82038317046943	0.200783013536393	0.880266145927562	1.1239538022898	3.00670241366509	3.2744664931241	0.599868685445715	0.620898458448593	4.00635223305925	3.87980940478087
MXAN_3979	NA	B	-2.73351272456616	-2.78396412139902	-2.27945650703179	-2.99828818218568	-1.05636259461943	-0.693106852519572	-0.28882532268869	-0.0854695429831267	-2.46660034298906	-2.93924318946239	-1.1018474953718	-1.19234976891088	1.93884873987367	1.76484906648499	1.18572317494324	2.11765688412504	1.27975646415647	1.2088057923679	4.80329857334262	6.32008794943366
MXAN_5262	NA	B	-3.28061282654146	-3.83852490824405	-4.00978381920056	-3.77214817978899	0.195164623405802	0.417194368246303	2.84639759878972	3.49935027994862	-2.76493658453068	-2.57811935449153	1.32546982501821	0.937155158737562	1.13048686918808	1.23678578668608	1.61541900669867	1.78279499812044	-0.577100821855163	-0.285298858201102	2.78135607053265	3.3389507674814
MXAN_7263	NA	B	-1.43912864296468	-1.49949195031834	-1.50542083720073	-1.57600094544405	-1.80947695408694	-1.79488411806106	1.7699530721735	1.17647078627967	-2.3659359873929	-2.2308031959048	3.58735517211666	2.96223736240002	-1.94653239633495	-2.18978218590856	3.45449089717733	3.98023498072109	-2.33567440285001	-2.44213189472899	3.25603325591934	2.94848798440839
MXAN_4379	NA	B	-2.03978781145687	-1.69678564130266	-2.01694121444806	-1.92153442552996	-1.98749659745439	-2.03200525397795	2.12711001872739	1.9222451767826	-2.43937671834593	-1.90415036508042	1.9747605560385	1.34552774877374	-1.31500084830479	-1.88847554382361	3.1476190375169	3.40656387362559	-1.82927060180995	-1.75393135065299	4.45491512263409	4.44601483808874
MXAN_3980	NA	B	-3.04843527545791	-2.98605961952536	-2.89166260874273	-2.64782784442393	-1.09686818052221	-0.360750356488401	-0.191876371776805	-0.0396465513956024	-1.88371229421311	-1.47370358910079	-1.47590869794729	-1.68715459920019	1.8755600180557	1.86888794339843	0.632023234016806	2.17002662533361	1.30001016279163	1.28924505623912	4.69815320925343	5.94969973970559
MXAN_5155	NA	B	-2.17866734244638	-2.77366328412934	-3.88032259692405	-2.49036938798424	-1.94301108817157	-2.0099665104366	1.88152314824442	1.92649296587888	-2.06935693292993	-1.92019192110283	2.80174626309886	2.59575093549447	-0.386442059298824	-0.893923861349185	3.40634808522932	3.62443603898122	-1.21994217272238	-0.665557058385103	3.32694315108814	2.86817362786516
MXAN_3885	NA	B	-1.38063268216761	-1.60413281386527	-1.91901486457657	-1.97751504507709	-1.80635471176052	-1.61486745183919	-1.42814722492414	-0.753111086551641	-1.46310796864656	-1.2075046423138	-0.564299510687214	-0.718450064021606	-0.549656944751451	-0.386442437772772	0.864464612364858	1.20339627284272	3.05228417727217	1.81686773267067	1.99517857754861	8.4410460762564
MXAN_3464	NA	B	-1.08570429532387	-1.43252231876049	-0.711122841018198	-1.21132059435888	-2.12623352550693	-1.98264028680704	-0.902450415430916	-1.10366589411292	-1.5629979939838	-1.38650901311129	1.51391862128272	1.04122846761722	-1.48879833965402	-1.75880948705503	2.77293080775535	3.48258179918063	-1.47627316642663	-1.41948011862504	4.52920384706497	6.30866474727415
MXAN_4270	NA	B	-2.4513137940138	-2.46945202741735	-2.84973504506498	-1.91522800459121	-1.60973534013119	-1.25877719536007	2.60718620519609	3.20314057973745	-1.92691606252825	-1.37350867798177	0.507364880765326	0.511372605306726	-0.310612607780817	-0.545259749373583	1.32321149519471	2.04696994420595	-1.91409607959008	-1.48498628278973	4.79636925311558	5.11400590310101
MXAN_2492	NA	B	-1.61641265752037	-1.5412350139264	-1.80482304874691	-1.81715795987495	-1.0098458102187	-0.650991852818572	0.882453705067985	0.999103558719937	-1.27651021567	-2.06106397412815	1.72637898749386	1.23728730812634	-1.7003766510302	-1.48778787433964	1.21408964516592	1.89860640255744	-2.06168315404064	-2.08194663314972	4.09391657669409	7.05799866163871
MXAN_3037	NA	B	-3.72757930667846	-3.86500048051129	-3.97948277380775	-3.81799297334678	-0.389567672863724	-0.466995188721659	2.41189923125703	2.2590002208215	-1.87195473104042	-1.5280132763821	0.78528640799016	0.187799017273155	1.08233660885122	0.785050201704841	1.7833032634899	2.4164331775194	0.699994672190185	0.85059252921647	3.33820686204759	3.04668421099072
MXAN_6768	NA	B	-2.68136018612175	-3.27219907031419	-3.19114286811937	-2.96587479688163	-0.894068669966785	-0.512398943518079	1.98462042365358	2.37955916516924	-1.92924688663453	-1.89696153639651	0.0842211852308647	-0.258858587186786	0.573013426292938	0.350971191239099	1.4542200297635	2.10697204785951	-0.409463334234029	-0.569120231934868	4.46885150255541	5.1782661395444
MXAN_1739	NA	B	-2.02633863431664	-1.73879430459697	-2.04508812657893	-1.72092941370166	-1.06950029161408	-1.17171805432401	0.784713341439426	0.21925765411776	-1.12496913705953	-1.45986741573581	3.12617957524086	2.38544625776373	-1.96283449978966	-2.0079537379364	4.26811563712848	4.3475208244034	-2.37940421402292	-2.09211933685918	3.1563272508587	2.51195662558344
MXAN_1124	NA	B	-2.07323366432519	-1.84436320335743	-2.03848911627105	-1.61702892208015	-2.39904549101008	-1.51111420056454	1.01759188408624	0.770404252234052	-1.34743612848954	-1.78433600625278	1.30842796609419	0.737553797681688	-1.18794917783023	-1.45031769444189	3.23059413535534	3.32169413281034	-1.52485414506805	-0.971466054618984	5.2424671142015	4.12090052184656
MXAN_7261	NA	B	-1.60427100031311	-1.23640566471685	-1.08296946875701	-1.30102279708241	-2.52081559766158	-1.32258983120574	1.38743414167255	0.390486057410698	-1.60283352520046	-2.4461468291764	3.58815129125424	2.72553460126992	-1.8792171701101	-1.37380919175774	3.17691521698441	3.86397463716742	-2.01679282977388	-2.56041368642556	3.0754606394585	2.73933100696312
MXAN_6068	NA	B	-1.45139261413362	-0.920362606102803	-1.02049200745221	-1.58846467360077	-2.14653404049421	-2.2481915969031	-1.6185419795324	-0.687986775273781	-1.91006297336837	-1.50165159595933	-1.5246961929484	-1.32258428426434	2.09927747951187	3.57276442610463	-0.4013101385533	0.990027117145044	0.27119379470793	1.32022622002847	3.67333023891907	6.41545220216964
MXAN_4937	NA	B	-3.43370728036355	-3.61765333200949	-3.18854387979839	-3.19521542864499	-1.40979618221163	-0.910845380170317	0.803806743253421	0.915979611884843	-1.13790481694313	-0.88351953640159	0.21070223250633	-0.306000462185466	2.14482415091077	1.39152578756675	1.083604780805	1.9944198869092	0.117672205342322	0.673197417187378	4.3003630344445	4.44709044791801
MXAN_7334	NA	B	-0.919508411551236	-1.07405390471551	-1.13948927322048	-0.623811506909275	-1.22988542318824	-0.745255678634548	0.191422355750575	0.644534823107705	-2.17129817968928	-2.10203532684794	1.88875228853132	1.51100432015823	-1.84900563964705	-1.83908372858048	2.68614905303705	2.78206208255714	-2.47714141881739	-2.67681464969144	3.26977156600002	5.87368665235082
MXAN_7260	NA	B	-1.23452800890709	-1.58083515910448	-2.06439605046861	-1.2168065895038	-2.01545006071938	-1.63530031773691	1.13522647477458	0.547662745243916	-1.59585547131271	-1.59742810827599	3.78048987869967	2.80898852446249	-1.42068955622286	-1.77584272556575	3.16314384881367	3.55253685138879	-2.76027553026876	-1.88829303834971	3.23368400213121	2.56396829092173
MXAN_5861	NA	B	-2.66168462367489	-2.83408481623559	-4.07658331021145	-3.11007162921946	-0.719548030667466	-0.639283567807887	1.15277885695952	1.10895145838637	-0.972812833723196	-1.48101856273343	2.64176572181474	2.1629099370744	-0.0886725646374291	-0.532355662449346	3.45564243225236	3.3855486179016	-0.884133147110646	-1.04518942293661	2.81606389404582	2.32177725297258
MXAN_2905	NA	B	-2.87272214730816	-2.5235646297118	-2.20857065642258	-2.21092756939925	-2.16128373512496	-1.88358934835745	0.948191883965984	0.828793930351658	-2.59913409020972	-1.97806597433721	1.76542336208599	1.39529472112659	-0.00508883457107956	0.0176955013560143	2.72157161475807	2.84856651475978	-0.80467529805493	0.816926406426589	3.81249140288497	4.09266694578151
MXAN_RS37050	NA	B	-2.21752556088284	-1.19913429581147	-1.92517075854065	-1.38636811750757	-1.81272240839906	-1.59413439237974	0.258206813314994	0.222918721104839	-1.78704384080873	-1.05507164972699	2.707418548525	1.78552728337173	-1.81656820941176	-1.76618007431382	3.9460912722336	3.41535685029418	-1.82856290678563	-1.20985360826098	4.02925244682979	3.23356388715512
MXAN_7262	NA	B	-1.29818318885937	-0.842668866523595	-1.07699869293734	-0.701149865880828	-1.93769424345297	-1.32316443163432	1.62043214352609	0.688396009322076	-2.73503801090597	-2.26663727267212	3.32611940493779	2.87066640958785	-1.8902722913367	-2.22157426560218	2.96750441181735	3.60832858614633	-2.26719205774163	-1.82697931753404	2.76074548359308	2.5453600561505
MXAN_1231	NA	B	-1.23403178741065	-1.22970964424078	-1.1765006736448	-1.50690359300718	-1.53125094630145	-1.64370906171396	-0.120266342096105	-0.590620188980301	-0.292233661621745	-0.249249176861964	3.48200729537142	2.58581847634474	-1.47628775176154	-1.49347975989183	3.95331204959821	3.74627847685721	-3.17448337461077	-2.82897974907606	3.20382004088409	1.57646937216346
MXAN_2141	NA	B	-1.6440367982996	-1.59073269013028	-1.64550955071185	-1.38596940455381	-1.63360372619363	-1.36976863486233	0.792176627314404	0.265342084793928	-1.65194347737683	-1.34600695094554	3.13586628041207	2.57028873646907	-1.72816740192008	-1.61035340267265	3.63872424837494	3.57074428450569	-2.37842919574301	-1.97271095602196	2.99453456079536	2.98955536676609
MXAN_1641	NA	B	-0.182094649805	-0.144471489310849	-0.0221898979789064	-0.101754685940657	-0.879474943668242	-0.586804981719862	-0.38782676215981	-0.621366722178026	-0.962983415050649	-0.594272183790536	-1.16570403236858	-0.854960374071806	-1.0967761129194	-1.12894041140867	-0.519605944778611	0.302486731788925	0.574304010826218	-0.13025398648889	-0.704632493377515	9.20732234440086
MXAN_2500	NA	B	-2.52378662388405	-2.33265345379572	-1.85666976623231	-2.52567494040645	-1.72293116646689	-1.85623479642258	0.615689808336043	0.472618221811302	-2.36779478404954	-2.3041629078029	1.29551374893139	0.827543843292936	-0.410871101022856	0.112808761327939	3.08707238513674	3.04967304347966	-0.844745808735015	2.31058152284906	3.58388810768682	3.39013590596643
MXAN_7248	NA	B	-0.943256703844281	-0.283014509322425	-1.70642957477551	-1.16411837281752	-1.47695188351952	-0.76747716491843	-0.101257503354596	-0.668545407506582	-1.57016034399417	-2.62877136071907	3.09452303220154	2.51023662088819	-2.07467487754701	-1.33986626778301	3.59413711858026	3.73443794043827	-2.1194909199005	-1.63068645068728	2.93894319325554	2.60242343532611
MXAN_1500	NA	B	-0.141332526131725	-1.01799775540705	-0.939315804726089	-1.10176061281278	-1.5819103636865	-1.51950730074774	-0.311314838195641	-0.0503303072253125	-1.69694770011491	-0.00335866419588271	-0.210191956983633	-0.526437196667396	-0.755360275846415	-0.798316349199049	1.43320673214381	1.6368999420366	-1.9135033178696	-1.88358739665169	5.8421517624498	5.53891392983122
MXAN_4126	NA	B	-1.92077243536776	-2.7758280661385	-2.91219367317847	-1.7239080070721	-0.676242587075821	-0.735043757455418	2.07036541637738	2.03571673473276	-0.582693944211665	-0.653607234444769	1.3825627753274	1.15004354123146	-1.04686366793525	-0.919458842849198	1.54854934878191	1.77447116360322	-2.23774168323109	-2.09023227086758	3.83333919560813	4.47953799416537
MXAN_6783	NA	B	-0.682027867637198	-0.770519342461596	-0.284098375819825	-0.825906496233788	-1.61317134283986	-1.71228765555361	0.0241784228462691	-0.1472325735669	-0.870643989979896	-1.42597261190557	2.42110745659099	1.90130102096275	-2.71321235016517	-2.57297527912738	3.48909963327561	3.30806350687688	-2.12476907781398	-2.06147927346896	3.53907542066321	3.12147077535801
MXAN_7249	NA	B	-0.687116980026795	0.12008793862662	-1.33583482267101	-0.927643827355376	-1.69932205971828	-0.481447589057493	0.0800609951734703	-0.094523400504027	-1.53837154964137	-2.61409981403778	3.00593189777134	2.42152353157206	-2.53054996045538	-1.81179655991805	3.57578427907742	3.38450124513913	-2.27148334290902	-1.8785174299659	2.9196806404824	2.36313680841802
MXAN_2904	NA	B	-2.01402075842353	-2.950856243657	-2.36781486330552	-2.61250770706014	-1.36052432972009	-0.966139432742419	1.58924839883943	2.25801753843179	-2.0732849598375	-2.20243443489411	0.0546141372761078	-0.657524108603914	0.567287258346187	1.07601505002754	0.584170463645853	1.55924097214767	0.462370116730265	0.604640347499247	3.85732084518181	4.59218171011834
MXAN_RS36590	NA	B	-0.853277093002717	-2.59125304121925	-2.34399365736426	-1.73207510934934	-0.751262114499978	-0.884555702851403	1.6879975303935	1.22162183740861	-1.30741836097819	-0.849918763866218	2.97851398473165	3.43905893235868	-1.89721292169251	-1.58306823039867	3.25421706764273	2.52517994689353	-2.39220126088153	-1.85606080883848	2.70111580789889	1.23459195761496
MXAN_7122	NA	B	-2.81632668722966	-2.51726819874628	-1.69613401308889	-1.86707288279393	-0.306283848959927	-0.0255355760294247	1.04028755784904	0.609381515601722	2.12259082122897	0.952041646274408	4.11813362874709	3.48587930744178	-1.68084086656276	-0.976591384565895	2.24049455124685	2.53481311669758	-2.93119882094844	-2.09452597596043	-0.517599829473403	0.325755939271605
MXAN_4378	NA	B	-2.59112824950319	-1.90205381835733	-1.96004346209091	-2.4701886833057	-0.850644287071528	-1.23053622777021	1.6064218326775	0.98850955235772	-0.947318955175967	-1.11378495825714	1.25849020819049	0.806326033567303	-1.01001361970293	-1.29430141172979	2.41736946251051	2.8380212869037	-1.0125332989614	-1.66758851179179	4.13833351273768	3.996663594773
MXAN_1125	NA	B	-1.53156440741788	-1.82065369709583	-3.23536886552241	-1.95309252405043	-0.957822958669194	-1.25297436766387	1.33597218853405	1.11703749880058	-2.07887885046811	-1.2267224131985	1.56309958636437	1.13184194614805	0.0683882668599782	-0.141206389030671	2.71166708082654	2.9163708082322	-2.14291591167752	-1.47651045208922	4.03708645906549	2.93624700205234
MXAN_7247	NA	B	-0.667379586106486	-0.210741987580857	-1.12712917998452	-1.07549638410338	-1.7450955515922	-0.758691503367649	-0.150747273844594	-0.364506749597052	-1.42415030040965	-2.83156472268264	3.13591072623614	2.72360669053992	-1.991374220273	-0.950653069987354	3.35673774586986	3.41884373497216	-2.52664643418632	-1.62648205721323	2.31113876137011	2.50442136194075
MXAN_1642	NA	B	-0.205413611441188	-0.273525931114093	-0.388008224410553	-0.592543990378348	-0.355602299191224	-0.416884332991289	-0.246955343912829	-0.327966942617453	-1.08063419382007	-0.479751313813129	-0.197358457598657	-0.76926670686874	-1.05977830002522	-1.64472665888062	-0.593773271916046	-0.0615346269143737	0.525586406888918	-0.0118705846897811	-0.35864571011893	8.53865409381363
MXAN_0161	NA	B	-1.19299280148904	-1.38392466210939	-2.1795013944079	-1.52474159143245	-0.145507339092525	-0.0764803642522454	2.22958112153072	2.8516811443041	-1.86994183733204	-1.75640599235524	0.0481440233319228	0.163460215095463	-1.6907935874873	-0.159673279314334	-0.247017874762624	0.803735160190227	-1.88316662122393	-0.99625197183852	4.07130282690131	4.93849482574381
MXAN_6147	NA	B	-2.027016555529	-1.74449857902783	-1.5208618038878	-1.83442248102659	-1.38495953034263	-1.90688254247422	-0.533831560181423	-1.314725936902	-0.713259558906871	0.201267915085661	-0.513386351170573	-1.25649250948871	0.663702794524188	0.380834635422877	0.456528325711558	1.20295508421922	0.312481492953356	1.34843708241449	4.76298749534334	5.42114258326295
MXAN_6069	NA	B	-0.659850616905727	-0.305465627597287	-0.552298754522956	-0.974173681514262	-0.976491520611466	-1.64392867275649	-1.15102154179478	-1.74577857408	-1.91855637239625	-0.715861765375966	-1.87042035487558	-1.15089639800465	1.24068903239596	3.00764388537684	-0.97540296305196	0.827843014303731	-0.492472173390825	1.33641530898328	2.91584868149751	5.80417909432088
MXAN_1816	NA	B	-2.10634725946235	-2.35421610623268	-3.56823706267751	-2.61741913177922	-1.44924280712828	-0.947027581656942	0.87969814649018	0.564995355325759	-1.41919068975368	-0.768408223608675	0.480879496436764	0.176352081426452	0.810402465872227	0.57735868168388	1.12663614902502	1.67831551935122	0.282388796348242	0.545252816176084	4.13923471749114	3.96857463667237
MXAN_4127	NA	B	-1.28211511571728	-1.28900942631277	-1.78970424187667	-1.30370987852784	-0.803081504538528	-0.656744480083972	1.93185095450937	1.90878323640069	-1.24563468565349	-0.744430497450232	1.16178032466302	1.27738238925179	-1.70198045490891	-1.27935126361365	1.42592183738367	2.09222368843856	-2.39361772830174	-2.68205530179172	3.35565716206269	4.017834986067
MXAN_1413	NA	B	-2.46043110487927	-2.86165665508663	-3.42216402056034	-2.64140097206465	-0.837171765689114	-1.01082851881652	0.446876636331912	0.12173604588382	-1.15622842397402	-1.1909342224324	1.80833474469704	1.36561694040802	0.0629351867854595	-0.000177056290123545	2.66565565585268	2.67054626302323	0.511986933244374	0.456181970821281	2.87788275395221	2.59323960879303
MXAN_1814	NA	B	-2.23151048288081	-1.90310337496363	-2.62479956035086	-2.11742743575029	-1.0173226257678	-1.13692276086235	0.592035423746701	0.207353772713343	-1.26123908430977	-1.13963785353282	0.277614927235446	0.102618725458395	0.653957492872491	0.599166255937877	0.586939294408854	1.61552585873982	-0.537938716015132	0.096785116568193	4.66595463242321	4.57195039432912
MXAN_1043	NA	B	-2.62694090062888	-2.3711200691427	-2.28668896153755	-2.31729947427189	-1.2387500759519	-1.22667550597346	0.0223359020127241	-0.223676633805631	-0.625178928928873	-0.500743283363359	0.921193909701183	0.352351351118047	-0.550978779560728	-0.514248033256861	2.62060070323012	2.74247905237169	0.0967412738069608	0.153238371829234	3.95173906420222	3.62162101814964
MXAN_0185	NA	B	-0.670787037348823	-1.20309219866363	-1.31246226152431	-0.917003418645228	-0.690234279408518	-0.716363930224477	0.745529075757577	0.977692951333834	-0.814761926273699	-0.689767053942885	-0.382129864999529	-0.829970156532413	-1.16314071929902	-0.792948095646372	-0.56349269040147	1.02583556554075	-1.05775020634116	-1.45972618219869	4.89492359930592	5.61964882951213
MXAN_0340	NA	B	-2.80724054857655	-2.61820767662739	-2.31495388224626	-2.30666428518931	-0.683591917419141	-0.385806691629054	-0.879387460739436	-0.557461743234228	-0.794045397938438	-0.823739777955782	-0.0414280006384251	-0.629873968943916	1.42379416405531	0.987682980360169	1.81924613025262	1.94834735877358	0.627741954589331	0.121427788740288	3.85562413962104	4.05853683474559
MXAN_2780	NA	B	-1.83397317141404	-1.93136010728695	-2.49549959778572	-1.91595552128506	0.0573083058655586	0.261776071419972	0.395922474547969	0.462950406334445	-1.12257692353363	-0.994393376713436	-1.31516007956734	-1.63093904749212	0.470969878275675	1.17538509932474	-0.468909943824659	0.459071080392984	0.319077465823678	1.08285672665121	3.83698128592786	5.18646897433887
MXAN_7097	NA	B	-2.49648415997805	-2.28412964789406	-2.91563504393774	-2.63201626264306	-0.217057044628639	-0.0134679161088513	0.25670662372553	-0.134226902919268	-0.481294418532706	-0.564949449086932	1.61316437064434	0.827457916095621	-0.634921222209018	-0.578840035299931	3.0648536698763	2.90616097284482	-0.461381399350158	-1.1501197884714	3.42233469556485	2.47384504230834
MXAN_3480	NA	B	-1.35950992086395	-1.00512493155551	-1.63481509109726	-1.01610615696879	-0.970081535129254	-0.924998455253494	-0.723405876912755	0.199333368671762	-1.14986475549964	-0.593754969073671	-2.25824540415326	-1.74461459139962	0.905927588587872	1.23847806111316	-0.616652225144496	0.280754616051949	0.792351594034211	1.30147111726478	3.68538234338469	5.59347522394328
MXAN_1815	NA	B	-1.85612832265684	-1.32114282466064	-1.22674581387802	-2.28141664610451	-1.72325988617808	-1.62630254248043	0.109537128144719	0.251856329797873	-1.06672874585041	-0.22538260311372	-0.552765342365291	-0.151043353599109	0.675626358216593	0.641105833845418	0.173519233981271	1.41330127146118	-1.07888142507839	0.403885791640288	4.80224827010677	4.63871728877132
MXAN_6599	NA	B	-0.125428846534886	-0.909455727286638	-1.63708465515157	-1.0142045286959	0.105600815960354	0.508393109092016	1.25028654642081	1.91214573492372	-2.06863134560958	-2.0186688076548	-1.17924000424011	-0.448171944885432	-0.339036021080719	0.0131525672745605	-1.65554914205971	-0.309849794689206	-1.17990520632278	-0.0742342880269966	3.78373529191196	5.38614624665491
MXAN_6495	NA	B	-2.95174835282257	-2.75444579986659	-3.1155715292595	-2.75614237069404	-0.257853445088399	-0.067629458784122	0.251364862817207	0.327892739640564	-0.625268391915574	-0.729153649376684	0.106211327215858	-0.114931022155488	0.776426018472174	0.738981872032898	1.81699667395856	2.06304648417083	0.0884858744943102	0.266664042904802	3.45129711850186	3.48537700575393
MXAN_4844	NA	B	-1.1938065510836	-1.06960206718573	-0.528395500783892	-1.11817452732557	-0.987769985912959	-1.10595154989943	0.380658766113486	0.0179497984651285	0.138260101881382	0.0866471669947959	2.9746675374135	2.38921411638074	-1.33415689863191	-1.51176174473887	2.97609960160588	2.93223767645188	-2.60564212997143	-3.26457319338987	2.39011993231597	0.433979451300482
MXAN_2368	NA	B	-1.85129610810883	-1.48653641969262	-2.06728406356273	-1.54421958579457	-1.19769070672799	-0.982197609544929	-0.354436912621602	-0.281711058653363	-1.20060099340945	-0.798781189683109	3.18504857945902	3.0848328516581	-1.02012672370179	-1.04896085314874	3.44677889419417	3.0564976248468	-0.720309250650362	-0.768118455274031	1.84611697896331	0.702995001452699
MXAN_6770	NA	B	-2.15584723208054	-2.17373972466967	-2.16287298300072	-1.93017648990098	-0.76109924099063	-0.436511021399919	0.772143162463665	1.20252702693842	-1.15692760660287	-1.27712563823413	-0.212013336234394	-0.514711751372726	0.0673421349117778	0.293020491141165	0.760427572327979	1.11660001540529	0.30524385410364	-0.295018769761962	3.36620826783173	5.19253126912487
MXAN_7205	NA	B	-1.96429383913736	-2.1843194850196	-2.60711756130738	-1.7459658778288	-1.14278761645418	-1.330522802025	0.631710312238953	1.06824023914496	-1.0575364546086	-0.846978145902736	1.8374841854738	1.54914963436344	-1.00482782333467	-0.836492717976937	1.70511659902865	2.00902180630382	-0.0198882286954749	-0.872867478422496	2.91518587746014	3.89768937669944
MXAN_7402	NA	B	-2.26535905651709	-2.03342908025366	-2.09028042017977	-1.76818175525329	-0.833931418958146	-0.790749627026205	0.458427325600272	0.193286962402858	-0.976682808746695	-1.49671720409033	1.69680254477555	1.13660578612127	-1.08160335811207	-0.521918555814775	3.00442235597004	2.78355056714724	-0.834056030140115	-0.509927728413473	3.45323357290123	2.47650792858715
MXAN_6806	NA	B	-1.40805532437346	-0.837478079433479	-1.33219358646222	-0.621437330323774	-1.2943740752051	-1.97290345182423	-1.05763050073476	-1.35073325230654	-0.965059733863524	-0.492506961591435	1.2605192115936	0.408276577298089	-0.503728265509231	-1.03130621773707	3.60796017132124	3.2015629215114	-0.73807983390045	-1.14416859150387	3.26504352886277	3.00629279418205
MXAN_6146	NA	B	-0.540785763650987	-0.877899983117132	-0.873312872650915	-1.3146046721798	-0.541583376430792	-0.376160387773068	-1.13178034211901	-1.48885907160635	-1.39842236847099	-0.202084123864991	-0.577312935044077	-1.23100375256879	0.275417866488837	-0.662480486031566	-0.110998728199675	0.869615213489842	0.263766030502911	0.0290827069000343	4.64837628333315	5.24103076299338
MXAN_RS13920	NA	B	-2.7553090571061	-2.56606809920691	-1.82472514673762	-2.19328995140331	-1.04207987059115	-1.05072686337028	-1.26776340903854	-1.44309150806617	0.283867051731127	-0.0435380944983317	1.18328411464776	0.539173036375344	-0.473020674940656	-0.0738172425196382	2.92989956962735	2.62708590132905	1.01963952411456	1.03578284475261	2.8934475111564	2.22125036374449
MXAN_1499	NA	B	0.507406142171475	-0.087507976415365	-0.126004114940798	-0.537658222994488	-0.842365237170985	-0.933978062356427	-0.993286263834058	-0.567016892627131	-1.4930405568898	0.394051973350422	-1.48809620810403	-1.4548341039891	-0.474114922933357	-0.644201593302321	0.628456566272793	0.938014755393705	-1.40154928952733	-1.00279922987983	4.77676773109572	4.80175550668092
MXAN_3483	NA	B	-0.482139354647386	-0.468273631704186	-1.08266302434523	-0.525194795389248	-0.858470531353811	-0.990409596065436	-0.254107614328335	-0.0684735617125041	-1.11325257460461	-1.40414107315384	-0.474320969326515	-0.599505436856934	-0.609254507315862	0.136001108439701	0.513667559597409	0.300562200033315	-1.05224082284243	-0.232411272138366	2.61166669723199	6.65296120048228
MXAN_3883	NA	B	-1.66613586773583	-0.890190924125247	-1.08505975702139	-1.31732224836001	-0.587510173885934	-0.970951054347529	-0.863620336923983	-0.944631935628607	-0.461133896919484	-0.209648062494835	-1.42449027084735	-1.76035929795535	0.261682173687646	-0.0598146534514283	-0.0908466122365876	0.708721728344967	2.60254186917174	1.39598652529896	1.56339902043814	5.7993837749921
MXAN_3484	NA	B	-0.935989938219218	-0.998802031448797	-0.89730956628561	-0.884287436398988	-0.808204066539979	-0.158636642730165	-0.784636014072946	-0.716758473964529	-0.934644246427891	-0.523382077603871	-0.0980781543046501	-0.379674119215439	-0.559639166367013	-1.11947022829589	0.0897222016051229	0.937696115164658	-0.381202023649207	-0.0837241224658003	2.79686262563857	6.44015736558164
MXAN_0148	NA	B	-2.23311779825127	-2.45041647401855	-2.75884761834372	-2.77587777369787	-0.0810850855593124	0.197934803608105	1.20578090388277	1.28509889360972	-1.39874160632006	-1.66454890160384	-0.0329303819904414	-0.716662671768505	1.10587612764405	0.965383610142704	1.0200787837971	1.56312008204999	0.348776554573993	0.51232145741651	2.92008303818148	2.98777405664713
MXAN_0149	NA	B	-2.1734762152797	-2.55837874652856	-2.7845022777462	-2.47093715006578	-0.289833315918674	-0.0597002114933183	1.23210524491552	1.47821311293947	-1.51087331487093	-1.68722369774982	0.054943398957457	-0.478337475203535	1.02936329496481	0.980947936870297	1.04438943492408	1.6779785397678	0.35314760533498	0.353956555467642	2.90644636271112	2.90177091800336
MXAN_1813	NA	B	-1.48157730876835	-1.4438317962757	-1.65749592387997	-1.34177801037314	-1.35759095858172	-1.42082303439141	0.0437246857875913	-0.0966151128698307	-1.19449068173491	-1.03933190562785	0.155888569645839	0.0287163585692305	0.689876767613383	0.355339738173976	0.54819623814908	1.43318814103309	-0.432388420618924	-0.424597903721162	3.96361504563583	4.67197551223495
MXAN_2117	NA	B	0.457568909366046	-0.0990358975661358	-0.0514382218500931	-0.373825708430044	0.994783081932791	1.27580692748717	1.42925102428767	2.33714325497678	-0.590985816752875	-0.980696841934965	-0.292790326423264	0.00345426518933856	-1.18766548284687	-0.971353713931514	-1.13991221683243	-0.805592540113575	-2.90247036892859	-2.15357879865305	-0.100290896788973	5.15162936781257
MXAN_3036	NA	B	-2.2984909988885	-2.48875672415887	-2.84990064585097	-2.32757287160941	-0.722659995555791	-0.592603369579813	1.6869062354317	1.39328338757485	-1.44347332067119	-1.18763279823402	0.856114205587046	0.153530934227945	1.47795625196621	1.19702749368127	1.75760320872841	1.95219546953639	-0.683810322054354	-0.246770920925544	2.52010175515823	1.84695302563639
MXAN_6145	NA	B	-0.848401997287202	-0.545914809135716	-0.610698231665894	-0.32900938153493	-0.973450675703734	-0.910552154286311	-0.621563645069793	-0.888442301154841	-1.08010321886988	-0.383783403126926	-0.945264787041744	-1.35906400715258	0.240974523369668	-0.370592209060404	-0.452008819660185	0.68647146111056	-0.0861380734041077	-0.121707025121955	4.475761540234	5.12348721456198
MXAN_0473	NA	B	-1.90390838328783	-2.08070189655736	-1.83415887695632	-2.11060276640311	-0.724635537440969	-0.731514346623733	-0.184241265031515	-0.933395692270572	-0.4995155761007	-1.2247730350255	0.892455923997673	0.0909125797726311	-0.352361905366351	-0.318914175005633	3.08419678866663	2.67639340757009	0.312759053981001	0.0242636575471771	3.15656615320892	2.66117589132547
MXAN_0746	NA	B	-0.777007233847161	-0.55892476635402	-1.41330714311157	-0.807570772048443	-0.977172529604275	-0.904794991938056	0.416671384002592	0.288301337494998	-1.98107365824809	-1.45573303738529	-0.820407960101965	-1.11015297678778	0.269156327805364	0.194824311110056	0.717204293522233	1.21303676130533	-0.720365325413148	-0.213801361532253	4.3133993395736	4.32771800155789
MXAN_7246	NA	B	-1.1629595595336	-0.359419565221688	-1.08979492133803	-0.808818328978596	-1.9363658361948	-0.391174412837239	-0.76110185119326	-0.822724144922434	-1.0386735648895	-1.47698588774683	2.64979297666241	2.22536602442868	-0.764178689261191	-0.786072480684731	3.03193438184984	2.87283225897529	-1.57548138899437	-1.38010126487571	1.51456024675614	2.05936600799963
MXAN_RS05945	NA	B	0.190537346102115	-0.492947751567071	-0.43534084568061	-0.361747505456892	-1.23390988557184	-1.28803516668413	-0.640653007764497	-0.604104390252401	-0.994310616427176	-0.945899169699029	2.50788306636809	1.71135568002039	-1.1158490408259	-1.06479895799316	2.95029621066973	3.02318279376478	-2.41656855758309	-2.23087188839573	2.21971371644391	1.22206797053253
MXAN_RS08760	NA	B	-1.3201200906516	-1.16226647350874	-1.56661612958387	-1.44236493582649	-1.25626173823706	-1.40133255040312	-0.143331314331424	-0.974504626416191	-0.923026869221762	-0.55343810663475	-0.260431269202634	-0.551101980943773	0.806708485079274	0.610641018800702	0.544973243667116	1.23035583031449	-0.115201710752375	0.0658970716500766	3.79552841375333	4.61589373244879
MXAN_1045	NA	B	-1.86524200732105	-1.19637788910204	-1.63041272711892	-1.43487506416431	-1.18102341249535	-0.918915249285975	-0.0289510040504766	0.00145252466909884	-0.530421881797272	-0.571807239893875	1.32228194525389	0.759649127634229	-0.818152228268712	-1.49165667700739	2.34003315812374	2.47388164196758	-1.12838584647834	-0.541982199922654	3.36040207568222	3.0805029535756
MXAN_0670	NA	B	-2.5187466684436	-2.00544910931847	-1.97911008185719	-1.70363280171633	-0.755047368703599	-1.00960584236109	0.101224821601177	-0.210667878515174	0.932816827723254	0.359268992710669	2.11515229657217	1.44188130813112	-0.228064299669779	-0.75388664412209	3.00998634837248	2.71593667827033	-0.610451405909137	-1.69905889778591	1.46396232443894	1.33349140058223
MXAN_5668	NA	B	-0.386893901090926	-0.966602864981022	-1.0231429772535	-0.628056075942975	0.630792455871199	0.476978661972057	0.882413161047819	1.21464486960325	-0.672647708726316	-0.694995277077237	-0.982950534000645	-1.43835652592075	-0.816432898861855	-0.0658900884858573	-0.290957417622344	-0.197822975649824	-1.4797484233809	-1.76294554052021	3.66141555160979	4.54119850941027
MXAN_0160	NA	B	-1.43464255470832	-1.51592619904024	-1.45538434865057	-1.54912499292997	0.425485221155609	0.377860332211918	1.21768794299063	1.70217484091238	-1.02156225852043	-0.275160138940403	-0.455086992788068	-0.326382914837838	-0.833176740184854	-0.543871914570264	-1.40008065642671	0.554432661694455	-0.865928274837986	-0.145852337519894	3.35655030793307	4.18798901705749
MXAN_7238	NA	B	-0.318290521927859	-0.214821352466021	-1.07917758973102	-0.475668182735028	-0.507877082240821	-0.635223052542159	0.0518957825980664	0.605212235131992	-0.648695869656917	-1.07917758973102	-0.776821202988259	-0.508749352325545	0.110827341742882	-0.627832103162002	-1.07917758973102	0.379708940191818	-0.690214935633817	-1.07917758973102	3.35864650884701	5.21461320609076
MXAN_2933	NA	B	-0.79340650632862	-0.647544723999202	-0.992033860389156	-0.440909122197482	-0.637564608932132	-0.325871788799467	-0.402129761793084	0.0561132244838305	-0.413223804314159	-0.407788516791454	-0.785588121007748	-0.521099547810554	-0.920521658997096	-0.0960749099221196	0.202400407916175	-0.406076634187264	-0.095541856570077	-0.5436784238196	2.10793065331628	6.06260956014293
MXAN_RS36920	NA	B	-1.50889251171826	-1.23970159750835	-1.50889251171826	-0.905383104722262	-0.211649926613635	0.307623596575112	-1.02683028454396	-1.50889251171826	-0.360353867069794	0.288849597261077	-0.558328803853033	-1.50889251171826	-0.318887580244352	-0.00474288895050323	0.461307332389096	1.55212964628107	0.153841961806821	0.23880242905171	4.41610441475368	3.24278912226035
MXAN_5835	NA	B	-1.90801709383084	-2.05123735863584	-2.00181371993433	-1.60476889060014	-0.410792741028851	-0.353768407214361	1.8069844602042	1.99300801240128	-1.43652878493923	-1.61297120922305	0.130572807558124	-0.161334937538659	-0.543163270821524	0.517347956143785	0.711331171805638	1.24302874298351	-0.124059743261808	0.0577894174893858	2.65548642245626	3.09290716598645
MXAN_1294	NA	B	-2.5903574733559	-2.63111287183434	-2.45005732094415	-2.0039018864516	0.147975797125204	-0.446145753352466	0.261632917620002	0.203192523673996	0.1801992787342	0.31057106916224	0.552006440509198	0.0492191557511923	0.829762710955391	-0.519570984898516	1.7735047758989	1.58165360125806	0.723391290414442	-0.862914668877909	1.93977143338703	2.95117996522504
MXAN_5427	NA	B	-1.0357495847129	-0.644291507175803	-1.04382399162238	-1.33617879396457	-1.11962567782899	-0.712787625461466	-1.07510611773475	-0.421141565265494	-0.905697073890457	-0.83762891658741	1.33343967094875	0.717720727502841	-1.33617879396457	-1.33617879396457	2.53353256969343	2.56991226769857	-0.388808441305023	-0.593072377343764	3.30207502243501	2.32958900254352
MXAN_RS07930	NA	B	-1.12534210882275	-1.06231733644051	-0.8215385017305	-0.461467581496558	-0.727331443294292	-0.677309876543214	-0.22581993163102	-0.235905487796745	-1.15962923901784	-0.952203618827941	0.329138998264404	-0.117522676748619	-0.47668643705752	-0.452271911048755	0.75042273890097	1.07209090563033	-0.897792468255125	-0.701471272573555	3.07317538449836	4.86978186399089
MXAN_7239	NA	B	-1.00856790745041	-1.00856790745041	-0.716213105108217	-0.675483081397891	-0.437267399960201	-0.0819460158088301	0.469277505059488	0.461961387684652	-0.106140217105848	-0.51001803007325	-0.70621152070764	-0.695342787967572	-1.00856790745041	-0.557222420881383	-0.287419094307493	0.0266172885127416	-0.313551315165514	-1.00856790745041	3.06420099403176	5.09902944299682
MXAN_2289	NA	B	-1.39961808677662	-1.05347886668462	-1.12407962343558	-0.907456653326321	-1.50463806756633	-1.44822218406023	-0.745694151743253	-0.82872692570807	-0.861432879754553	-0.627548166890275	1.50098875119826	0.602342452824018	-0.262415855162869	-1.18242107292886	2.82694920339238	2.46170471548609	0.0448387374755068	-0.437053041665179	2.7424706199964	2.20349109533011
MXAN_5426	NA	B	-1.04121168503681	-1.84926442396309	-0.296700849585009	-0.737992649113895	-1.02316314690512	-0.845185650420857	-0.341370160385089	-0.20916852027134	-0.153314334525987	-0.452350176885624	1.14627095678459	0.706651308277412	-1.03453467542551	-1.03124516729948	2.80290294436333	2.31539468333235	-0.728852100981802	-2.12454927241366	2.93744434298162	1.96023857747398
MXAN_0735	NA	B	-0.107011510195013	-0.655462146210771	-0.316426948893794	-0.556704952194918	-2.40849422192031	-0.510954179408444	-1.97296540823277	-2.38393007270085	-2.2232666508312	0.0535506502222827	1.02031305402432	0.214799454340708	0.912989090331408	1.23381335403041	2.47127979939765	2.1532049511549	-0.449766561916105	0.487310581715708	2.21385340015949	0.823868317127303
MXAN_3875	NA	B	-0.25011214806301	-1.247829663329	-0.98923033051728	-1.01628537304549	-0.196420132043197	-0.0158193940928513	0.278666872078663	0.698273512611748	-0.710001527866844	-0.687769247631546	-1.752196047625	-0.847441400984568	-0.0791800798028612	0.242043692937064	-0.68308555456542	-0.285156102607497	-0.445162262481314	0.338522349960255	2.85470699022661	4.79347584684153
MXAN_3876	NA	B	-0.724097139018107	-0.403172078771449	-1.10536412513158	-0.790663763420734	-0.223115107075678	0.2422818874099	0.510477234307886	1.0346585841843	-1.11086492869654	-0.582968965875492	-1.89431230978015	-0.869913585054391	-0.267689243789642	0.0833355684676818	-0.383463368569886	-0.360430663127584	-0.250111699256352	-0.406726530616863	2.65670043751273	4.84543979630197
MXAN_7301	NA	B	-1.00054770392694	-1.28627194092038	-1.10026890595404	-1.2443528007312	-0.185635642959271	-0.29636011790898	0.402789892020905	-0.214796960086192	-0.721396143834839	-1.44640326201153	1.13705597009653	0.825901744702891	-1.21814122557477	-1.26681809906113	2.06696413026837	2.01589166087434	-1.46086525509628	-0.452023793275721	3.39462766347755	2.05065078990068
MXAN_7466	NA	B	-0.0389282550038921	-0.0827608724152809	-0.133426952997773	-0.0740126808305757	-1.44190160203163	-0.922194449275257	-1.30439474844985	-1.00666447371808	-1.1266246262741	-1.00664878596687	0.106882221674984	-0.578417405226705	-0.810461968566133	-1.05375482953467	2.19188131440026	2.41920412584523	-0.580117751378388	-0.569241837364791	3.10675183794683	2.9048317391667
MXAN_3874	NA	B	-0.664777379244706	-0.363099603948315	-1.46276065783907	-0.878527254884633	-0.0201431676189321	-0.0298506011554318	0.622787897208171	0.869619753839214	-1.28377204243321	-0.588611735779582	-1.0897089965581	-0.402419082532763	-0.370321018538103	0.414135015713815	-1.62616725114453	0.173339624829888	-0.497398935729804	0.0617843332484069	2.47563217209163	4.66025893047605
MXAN_2147	NA	B	-1.34484135973806	-1.74805910332156	-1.43021848265842	-1.71921124223655	1.05779616927776	1.47739127847782	1.36210276673676	2.02841430916763	-1.33150612094782	-1.68609063683052	-1.15711902628034	-0.803642786855615	0.679406549930762	1.1897289559656	-0.106197172550664	0.611194854349395	-0.930397116737899	-0.441592647524681	1.57190338485293	2.72093742692349
MXAN_1042	NA	B	0.0495585214100887	0.594646967871478	0.176593697944538	0.122630586258736	-0.753007050034667	-1.00941159977664	-0.287787975226203	-0.666453720392823	-0.488285779240978	-0.676443436709273	0.0450824036105049	0.0180501048576112	-2.12242167230893	-1.23794312023764	1.8467604049237	1.87796974165359	-1.81229001055877	-1.27488124817009	3.55377738468654	2.04385579943922
MXAN_4014	NA	B	-0.748139672875373	-1.16449935447851	-1.41869073455325	-1.62288562173225	0.429555684152764	0.649231448006049	-0.279688062593455	0.0116231775460225	-0.441909119363681	-0.594682113285101	-1.1063684806737	-0.454265372462729	0.200181006782477	0.785321400647842	-0.488058148287894	-0.395781337778802	0.0597179458900809	0.265542708816847	1.32030356705682	4.99349107918585
MXAN_1639	NA	B	-1.05543217109831	-1.15432278335729	-1.38697985026657	-1.11117257876723	0.0696289819234748	0.521128648699553	0.443589144877947	0.346609230841872	-0.607031317443478	-1.02217639733771	-0.680348844152552	-0.437158235642633	0.225606279766035	-0.334224782162838	-0.921630958972303	0.555279246421753	-0.278185273519855	-0.426263057601292	3.04756782673591	4.20551689105552
MXAN_6784	NA	B	0.282912835117908	0.510172340301987	0.464280430930796	0.636633757912931	-1.06876668557552	-1.38817697164218	-0.610411292748819	-0.950946971238268	-0.909562125153139	-0.841879200401331	0.872506292067126	0.811158527198395	-1.7589718995022	-1.66101079802966	2.23367168843456	2.06007207275422	-1.5724642309366	-1.36306933352324	2.23535901120697	2.01849255282606
MXAN_5488	NA	B	-0.825115702929132	-0.617770583949165	0.186584802705593	-0.725702025807623	-2.13760508747657	-2.15796675307929	-1.81154122673497	-1.9531685383347	0.131501364319284	-0.0643746780233361	0.877865038167966	0.509999972387101	-0.111611447121506	-0.424215427572355	2.08833893075397	2.00529964892295	0.49583386421291	0.378375180195091	2.00890408145659	2.14636858790718
MXAN_5487	NA	B	-0.67789135101704	-0.557979862877779	0.124254305887993	-0.589148853546362	-2.23500313304794	-2.05153739431586	-1.89340535461338	-1.91852174576454	-0.0802577028139027	0.0355233455025896	0.999723592261615	0.594547241642065	-0.0935634935269913	-0.579361114869293	2.0344312996267	2.00604732377291	0.378412209062805	0.378587947999755	2.07455613070066	2.05058660993598
MXAN_7259	NA	B	-1.44757602277527	-1.8717456274521	-1.29931932532685	-1.13262260264706	-1.15449926426934	-0.773759909281954	0.104545887332647	0.538878720807126	-1.98722501372619	-1.33703568808106	2.33917008084785	1.38354327531299	-0.0890376709252916	0.325571493211408	1.57077468016354	2.30746446741041	-0.219772395337488	-0.142745998230112	1.54931050157388	1.33608041139286
MXAN_7258	NA	B	-0.657763501267207	-0.766418616041176	-0.298915840782279	-0.277140703906842	-1.00045457369869	-1.15717842100956	-0.0299965177880281	-0.382919442842113	-0.967602501024627	-0.838664215256723	2.29575280479161	1.51516559328897	-0.70511881510639	-1.17667297808991	2.42544341651124	2.93547329226863	-1.63749145302682	-1.36727611535822	1.18642505722116	0.905353531116982
MXAN_0763	NA	B	-0.535238754128649	-0.535696545369793	-0.0582529086384973	-0.622552679207345	-0.684536941836495	-0.942935457966199	-0.405270555691708	-0.546261725152847	-0.345375714797687	-0.938003150237195	1.43431334617241	0.830560886362894	-0.807626684035771	-1.04674972392057	2.42830902347901	2.56646499900168	-1.45764067060508	-2.25720393247155	1.96157875805834	1.96211843098504
MXAN_7240	NA	B	-0.855600224791772	-0.954490837050753	-0.413216194646746	-0.756903247797633	-0.0844925804625998	-0.0269776813461924	-0.534946465245718	-0.331547427941614	-0.486260721187166	0.0606778937799692	-0.593382299067665	-0.966426751612885	-0.278924978005762	-1.04032138515323	-0.553541957653804	0.755111192728292	-0.0783533272133159	-0.364351050844741	3.05328774566556	4.45066029784777
MXAN_2903	NA	B	0.532994283071382	0.228106213868319	0.849453078206828	0.514181943416864	-0.865827484371282	-1.69217307634726	-0.0329964641766676	-0.226561232158847	-0.100735064304631	-1.15240269097717	1.41350779843824	1.25815103338851	-1.58014004267147	-1.33608122072405	1.950549737459	2.21852892500087	-2.53628772275924	-1.77016799620908	1.1357715137685	1.1921284680812
MXAN_0060	NA	B	-1.29610465161568	-1.21844361525545	-1.33403974113666	-1.33158501373043	-0.569596968915507	-0.195814606289018	0.135487367983255	0.300317860270011	-1.39243178489343	-1.28306201206285	-0.0242103321578586	-0.545650885774559	-0.197119871773747	-0.280818583615235	1.45601228827704	1.41616087930296	0.0710211138855579	0.0502597198909758	2.75268712184868	3.48693171576194
MXAN_RS23535	NA	B	0.401895334634117	0.0933645572768089	0.497001285594251	0.52112448125148	-1.04041728871825	-1.16455117289004	0.0228327232563537	-0.0966768346503581	-0.224827568775495	-0.648918530384451	1.88154500485306	1.52675455884207	-1.41104190941852	-1.17609517745866	1.99929076996405	2.17272888113535	-2.51216262334254	-2.13972659287164	1.15880088879309	0.139079212909307
MXAN_6457	NA	B	-1.44023954959162	-1.66895030543339	-2.06091595400353	-1.65761931277094	-0.0460805123141919	0.0568277858088866	0.0539668096766341	-0.256634529494424	-0.830737594601681	-0.670337786685185	-0.130094274391836	-0.668257198267594	0.532641401481442	0.764719223081408	0.667434529781073	1.04550578414959	0.0379773918588242	0.334699471387876	2.95772682273477	2.97836779759389
MXAN_3872	NA	B	-0.343937172525742	-0.332706731978093	-0.808922581751282	-0.111999767082039	-0.534928629873344	-0.446164022513141	0.68952260079037	0.518314995335535	-0.8313929790614	-0.0243710807558188	-1.18162676245536	-1.42059554992312	-0.354244597826287	0.372471907941521	-0.34357369045701	-0.69863547344281	-0.786450316746416	-0.138637938004979	2.36637889437105	4.41149889595836
MXAN_1558	NA	B	-1.429515881344	-1.74325179646611	-2.39784291981827	-1.65464503601583	0.433004699670941	0.650634576118454	1.13261857841592	1.23130402581812	-1.29264633172887	-0.782950987424493	-0.056271736694149	-0.63308592236043	0.543982407032934	0.592853578168604	0.405466642848187	0.709477306392303	-0.209125453055297	-0.274022226312693	2.09344565672552	2.68057082002915
MXAN_RS35110	NA	B	-0.558982589883795	-1.10793354044856	0.255216626792152	-0.504424133452567	-0.891380424312988	-0.663979003259698	-1.10793354044856	-1.10793354044856	-0.677451820374456	-0.609383663071408	1.89111168930108	1.02784756664804	-1.10793354044856	-1.10793354044856	2.07891204521086	2.69346444230241	-1.10793354044856	-0.689054965133447	1.79129992424756	1.50440554767763
MXAN_5797	NA	B	-0.280237334419414	0.736639752148529	0.912442540239988	0.842648179320387	-1.80133404664449	-2.14335153964562	-1.02902634258048	-1.45453891623307	0.230881355215585	0.0877678393374115	1.42276358469485	1.03432861193272	-1.01241294804441	-1.73695249141911	1.94417755031924	1.68628237895986	-0.7104593261638	-1.1742932536944	0.818200415186631	1.62647399148958
MXAN_6017	NA	B	-1.18751625963485	-1.46241371278234	-1.26827169189014	-1.45179044724004	-0.877241910399292	-0.964945771721736	0.390967256678382	0.142526336823694	-0.687222731626315	-1.13770977917033	1.24274612811065	0.831513952066901	-0.458420195431916	-0.261930728829022	2.16174089563347	2.17916451544449	-0.564000011230279	-0.658047607014815	2.34405068296982	1.68680107924366
MXAN_3868	NA	B	-1.12130729763729	-0.515603954771097	-0.950564665370348	-0.454447271762843	0.247576845785637	0.158255126571327	0.279337455503223	0.522329289001796	-0.19315847413673	-0.711724718926233	-0.734769315915302	-0.8712016644842	-0.377155950747206	0.436918156187951	-1.35567438781387	0.121235817580186	-0.712228702361422	-0.318437579847704	2.11713994928428	4.43348134385985
MXAN_0178	NA	B	-1.8476450394798	-1.91212448610341	-2.10034809824662	-2.05001795761536	0.688189947326164	0.968352870623006	0.35488227223885	0.129871097712568	-0.192685618497404	0.263259883524215	0.883162673208043	0.846883128024833	0.31373269423513	-0.143740217908162	1.04690397943428	1.14708497824917	-1.73259157462445	-0.33450379748479	1.45284612067672	2.21848714470702
MXAN_6994	NA	B	-0.774967992114221	-1.56571446850392	-2.46555271782979	-2.10982548017208	0.426525180327832	0.472585068162219	0.910909037260797	0.854613162990593	-0.669454690509087	-0.81260098279848	-0.252578925363618	-0.415676887105563	0.50183820592346	0.71769561635479	0.396446472225753	0.125199963217125	-0.258920232688883	-0.0664275953815672	1.77962224600532	3.20628501999933
MXAN_4954	NA	B	-1.57671287944965	-1.16371456231221	-1.59960125473119	-1.48546629416736	-0.312754169312839	-0.835667041567186	-0.21437185184044	-0.561273803720065	0.899069108677649	0.454123862227229	1.35574233450609	0.847613493676493	-0.727191637157823	-0.601954617877665	2.3771710779891	1.98711906902724	-0.769009033066448	-1.25976205488349	1.79465841320866	1.39198184077391
MXAN_3482	NA	B	-0.479273650839612	-0.612907376807555	-0.669447489080034	-0.427571149019382	-0.450427338503008	-0.227913918607133	-0.271427275062863	-1.0589884089313	-0.0876442040486065	-0.0666657902242651	-0.262776777368694	-0.353610409403164	-0.568699996095306	-0.534114519327215	0.263584044879839	0.22675008766831	-0.606714432273298	-0.212923309759581	1.40439946461489	4.99637244818799
MXAN_7245	NA	B	-1.01230305644794	-0.548594479982203	-2.01193316048066	-1.21142035721881	-0.54852768148371	-0.507831954567225	-0.706372254034131	-0.91222496285469	-0.438123083981746	-0.469744711797915	1.95415677906772	1.50812531382877	-1.0907423105506	-0.176737998494841	2.20202519145589	2.11531543108767	-0.744297646212906	-0.372018018212949	1.4313321621179	1.53991679876237
MXAN_4955	NA	B	-1.31119094417253	-1.01223105975993	-1.11150402087634	-1.27437681204056	-0.518048427307848	-1.0879124244035	0.207836632705401	-0.255614658196057	0.551291563652441	0.273432239075898	1.63124749006359	1.10341994935626	-0.795636724763655	-0.780315965409086	2.35755960947144	2.24171682627651	-1.18291763119161	-1.6448447348871	1.24409194718887	1.36399714521782
MXAN_4007	NA	B	-1.23670738531557	-0.713126236558978	-0.513662493154281	-0.150784071892188	-0.700351868014109	0.31379468073939	-0.327631932172703	-0.217095889445637	0.0482508905106425	0.360781501890704	-1.23250893169437	-0.851975213116908	-0.450488756998344	-0.493444830350978	-0.797850879183475	0.27971030636767	0.0360982112826607	-0.249899512348764	3.38437701480626	3.51251539464898
MXAN_1559	NA	B	-1.38762708963644	-2.43920240927801	-1.71421659860813	-1.9189718234386	0.630396319725461	0.741317130724385	0.618089621500131	1.02894381336378	-0.647919863018156	-0.744847568115459	-0.0347082175401185	-0.135605273379459	0.377936091927734	0.500184315483786	0.72029127625141	0.825826270514101	-0.375173644030692	-0.532174982239096	1.87636206311277	2.61110056668061
MXAN_3873	NA	B	-0.235905441532375	0.160762645228416	-0.461461075742486	-0.663707683283027	-0.140985634723584	0.393586790118405	-0.154032821161199	0.473736785799516	0.0339323496726207	-0.996792509335541	-0.694436122592775	-0.996792509335541	-0.595835157864459	-0.202164796611264	-0.275643696192628	-0.996792509335541	-0.996792509335541	-0.25368609271474	2.23562093874655	4.36738905019519
MXAN_1737	NA	B	-1.04269173857884	-0.847821830545399	-0.815146704302519	-0.754271372609074	-0.788195969088603	-0.882625344810924	-0.125252581457625	-0.228571979551131	-0.695366995368799	-0.567562167484065	1.96911789563887	1.39945342222115	-0.574891352608409	-0.761229572021003	2.56770342811238	2.57653257636792	-0.766053247939658	-1.47562058941038	1.06575092434202	0.746743199094073
MXAN_RS36355	NA	B	-0.0108701901231951	-0.105538660684156	0.317029163075627	0.0914580443893724	-0.778974417531543	-1.01131472591761	-0.696919607488126	-0.370319450867788	-0.057992582543835	-0.28073415177352	1.80443141635627	1.45748708120462	-1.21572989751396	-0.77663297154011	2.13832898278536	2.16598959118637	-2.34958885861586	-1.79620076816679	1.33630029817797	0.139791705590895
MXAN_3869	NA	B	-1.02909650498286	-0.435193074610977	-0.775342804184771	-0.643858061636524	-0.360573830573253	-0.116022932811883	0.387792557223886	0.569718727166273	-0.512707700997942	-0.523093667293447	-0.402291142903798	-0.842832904764791	-0.0667858708461004	-1.066768364964	-0.57998893746458	0.0307657825034546	-0.104800307024092	-0.127000287645651	2.4030238353132	4.19505549049786
MXAN_1333	NA	B	-1.10599533827652	-0.411074682074833	-0.0524139747603396	-0.361839505073826	-1.22269813087439	-1.83005470570791	-1.08948934766827	-1.63420606517078	0.867085325209111	0.46703276186131	1.48481735569066	0.934619210833585	-0.956260500403646	-0.918179235757663	2.34265336608281	2.14514101971619	-0.255812371259893	-0.632620084296327	1.22323793636797	1.00605696556277
MXAN_7060	NA	B	0.14909715942926	-0.12372494763021	0.402944007888346	0.241660492513972	-0.546826026468992	-0.649800556722504	-0.170857117873121	-0.28982268087884	-0.804728843337017	-0.190676396113817	0.155342790765616	0.218657057980259	-1.08082387990286	-1.90836824651665	1.42064135237407	1.42808744684816	-1.16616448822446	-1.90110309346163	1.54044349483813	3.27602247449229
MXAN_7059	NA	B	-1.79667782682762	-1.37519545361209	-1.6761403405562	-1.48960130451336	-0.045278458982569	0.204536142251276	-0.237376771118544	0.0988480023310814	-0.888832613782454	-0.52654087314377	0.382080556357402	-0.353090805614086	0.187583391440175	0.172978145262624	1.81278928075036	1.4583990598263	0.0481898206362068	-0.656881495082688	2.59438447543724	2.08582706894071
MXAN_1173	NA	B	-0.859396925769857	-0.0990609315025495	-0.0719936488673802	-0.166612994519257	-0.103599920942308	-0.954289455834251	0.0833625579819035	-0.31287838910397	0.0626979416784081	-0.259674181575118	0.97758049113677	0.512859641419114	-0.975996697837214	-1.98339457802192	1.97622078770483	1.96309088781026	-0.77786813297706	-2.46214736310156	1.83036271339575	1.6207381989254
MXAN_1040	NA	B	-0.412809137474179	-0.137993083137921	-0.0629779273152433	-0.354981591127375	-0.199738583518643	-0.686855189119159	0.142029999495085	-0.0619487802896277	0.0328362434812473	-0.330298340394648	1.22998976906614	0.95569040298342	-1.89940374132332	-1.8790681896849	1.63135694737819	1.54878184535229	-1.70851170109023	-1.53699885249297	2.35231852374475	1.37858138546711
MXAN_3402	NA	B	-1.21545374552578	-1.68988237601959	-1.50423068337104	-2.32069612199552	-0.62677416529751	-0.522210396198232	0.785381423710134	0.93448830612273	-0.685577720053089	-0.281343391033101	0.938016442697782	0.776666543196219	-0.130719346300008	-0.302358327844745	0.438768319017623	0.89543109592141	-0.123766500226647	0.0471808041536104	2.51317973887424	2.07390010017151
MXAN_3867	NA	B	-0.222398892622913	-0.110738115901908	-0.646235319799368	-0.482250215136369	-0.18382231090203	0.441572774978265	0.0641081587914201	0.871635017444186	-0.727878966506966	-1.0642747214862	-1.03752248161465	-0.486927622864814	-0.158745755893993	0.0831324199106698	-0.582566570058662	-1.3148377802135	-0.44521242078636	-0.097861522594477	2.05695040384934	4.04387392140834
MXAN_6165	NA	B	-1.1108252580244	-1.40179477902602	-1.31011387762198	-2.093866521814	0.141349322286405	-0.424188719384936	0.708226346086533	0.495710805143351	0.0923174855224946	-0.693776622822029	1.03164732482101	0.693386431744142	-0.45799947876018	-0.141743573469898	1.97337766631305	1.46929198688105	-0.882622768028225	-1.41201623535171	1.11442601505186	2.20921445045349
MXAN_3481	NA	B	-1.04414060047994	-0.774949686270022	-0.751785798137748	-0.0164088942638969	0.049202481860751	-0.420749431976837	-0.783067924250119	-0.755599614752465	0.104398044168529	-0.0212530101015034	-0.491946693529338	-0.255499625211553	-0.643183249008854	-0.592795113910913	0.155602973455323	0.414745929442907	-0.349124008195044	-0.0364686478580736	1.85509286421619	4.3579300048026
MXAN_7401	NA	B	0.141251429805973	-0.38038693444086	-0.128424703101951	-0.300677478994258	-1.09179227285092	-1.00469946079651	-0.379775881788015	-0.421564365105551	-1.62237012855056	-2.13048833029453	0.371220180044464	0.034607573164287	-0.145192978191904	0.0298154468727088	1.82770238220147	2.13859990703763	-0.719719416411158	-0.395878104669011	2.13878553256502	2.03898760350368
MXAN_1735	NA	B	0.082596324932295	-0.376917502947698	-0.577955135453719	-0.209563755520579	-0.805380718121557	-1.22417499716497	0.266737127490354	0.175317212399222	-1.16051532964957	-1.04834315450631	1.32918515007178	1.27350355035426	-0.377486495102953	-0.914900066068279	2.02510466618243	2.04409111109798	-1.56541379476969	-1.73534823535374	1.50609544242687	1.29336859970389
MXAN_4442	NA	B	-0.599536331478227	-0.251207190842472	0.0358574136726411	-0.335700925682831	0.123683706683757	-1.46618678752297	0.411038748410311	0.0322326925176668	0.489973835617521	-0.577683839982834	0.927824902008917	0.549369264162296	-1.54123012573686	-1.98553353832627	2.091655272942	1.82717643037476	-0.895394964412516	-1.77083520013031	1.82884195742172	1.10565468030369
MXAN_5431	NA	B	-0.801340124697509	-0.801340124697509	-0.801340124697509	-0.801340124697509	-0.801340124697509	-0.801340124697509	-0.319277897523209	-0.0664997735512842	-0.801340124697509	-0.530636106853966	0.461057837848259	0.9746886506019	-0.801340124697509	-0.801340124697509	2.89878247012824	1.36791862923143	-0.801340124697509	-0.801340124697509	2.21770859836254	1.81099896342868
MXAN_3448	NA	B	0.32302875661907	0.00202075109736022	-0.529466863926395	-0.0986336209737928	-0.670788760465904	-0.567473936021289	0.761374370671258	0.825917354067825	-0.970843047134364	-1.20540907051593	-0.49209483237267	-0.672550601966953	-1.25659572880467	-1.43366894817008	0.0618225429568167	-0.965761911848546	0.898723780358878	0.447566126647506	2.27263295096221	3.27020068881967
MXAN_5548	NA	B	-1.00288693796642	-1.02176259471217	-0.749855886492793	-1.33846412686776	-0.799247758012125	-1.1576757117428	-0.106800158944957	-0.241921165755909	-0.91676861902034	-0.830254901076298	0.630442330407985	0.242563203492915	-0.261411910167811	-0.417398829760641	1.93989519201555	2.00002492621633	-0.188835160181791	-0.265730864524752	2.00028468659564	2.48580428649814
MXAN_2034	NA	B	-1.02717141570618	-1.02909998887699	-1.04659043207451	-1.08007518298321	-0.274212894438436	-0.326946644352004	0.0951865307798441	0.116406967891517	0.0696729927756738	-0.0193283334427337	1.41507279828715	0.632893416479814	-1.20107356550681	-1.40197558539237	2.11409804186899	1.6745028278415	-1.03096753399038	-1.23814723125882	1.97321401306774	1.58454121903021
MXAN_2242	NA	B	0.309870492180325	0.127716273874581	0.106076626201387	0.264733931856713	-0.27834387063355	-0.172627394724153	0.0297690182583548	0.56900832069947	-0.552805333091338	-0.127498619798226	-0.262921031615148	-0.373693655909365	-0.569515520739849	-0.480763197710444	-0.598123417615178	-0.592417778724241	-0.658888318546567	-0.793538204976433	-0.695909506459604	4.74987118747326
MXAN_0644	NA	B	-0.129486835143654	-0.80408228831779	-0.738583119486492	-1.20507976597129	0.0607577393744876	0.218028240110549	0.878049871239927	1.14997766551938	-1.54590663930176	-1.63295122071535	-0.0854211227787545	-0.289100553802946	-0.157812608022835	-0.183662940148187	0.752566889786845	1.28650375881889	-1.16888342120043	-1.14005913484637	2.26483583952448	2.4703096453613
MXAN_2494	NA	B	-0.588402781983063	-0.619641077024818	-0.888831991234732	-0.888831991234732	0.408410593869893	-0.105873320015668	0.24224138109436	0.18637349742608	0.0135956991098261	-0.390282113857576	-0.888831991234732	-0.318403753829251	-0.888831991234732	-0.0942042785104551	-0.483659640712153	-0.888831991234732	-0.19381539894984	0.535789091063747	1.65842639412336	4.19360566436922
MXAN_1016	NA	B	-1.71304966534661	-1.2483608716394	-0.931691225908573	-0.987631740844138	-1.31069481332825	-1.2237980509814	-0.172375540944024	-0.681365716093635	-0.356374519621802	-0.220142792976613	1.21231472317996	0.980733893774387	0.407290041715768	-0.0446030931002834	1.59208732599518	1.97996095201952	-0.344890427704824	-0.497101638393678	1.95592783259042	1.603765327608
MXAN_2364	NA	B	-1.58682178476896	-1.74963085534848	-1.51048649202511	-1.52838880608959	-0.846575039110752	-0.323379443948966	0.952072993511399	0.634265022355478	-0.891266022946509	-0.720141950405552	1.44098187218972	1.09547085058758	0.236286602739469	0.196427753763482	1.74986295322866	1.94584064988001	-0.361036532400538	-0.279216487453018	1.25065322684358	0.295081489398104
MXAN_4576	NA	B	-0.775710477610234	-0.705808182674314	-0.595630280172243	-0.689686335382348	-1.04873003045357	-0.962592052943144	-0.672335759521449	-0.846078929496448	-0.882102166313501	-0.831504304044584	0.501841198851583	0.0843269952117875	-0.378840356392342	-0.1969933419921	1.97109843633292	1.68968069519716	-0.218730853166061	-0.222505750868825	2.38063479782412	2.39966669761361
MXAN_RS11400	NA	B	-0.835885486102692	-1.48318986380742	-0.641100625900066	-1.0580051527663	-0.940471604365216	-0.731267497361562	-0.239245214089944	0.22816075245127	-0.658480497223243	-1.10825928107105	0.0363303401796298	-0.315171550090348	1.13790015369802	0.890350901526599	1.27238802091987	1.5616018710409	-1.13945871234224	-0.270629229324097	1.71520244281261	2.57923023181527
MXAN_5217	NA	B	-1.02484080474211	-0.976797397681305	-0.880325201145103	-1.3566498989508	0.503644790012636	0.596164734329315	0.51655606828229	0.416965847024851	-0.633844150526882	0.151863554222208	-1.01749360341	-0.302936254094313	-0.0260502484626937	0.271986033031294	-0.221822425506438	-0.379499306936105	-0.436521078859355	-0.517101096568441	1.49786084732745	3.81883959265349
MXAN_4970	NA	B	-0.732207855748082	-0.520375754595198	-0.451183861274456	-0.841215575001178	-0.619363394366887	-0.638533658432809	-0.412970239175355	-0.454623741525918	-0.407140589378536	-0.935395130523541	1.14115034324027	0.517043605069484	-0.915413731938037	-1.13030067403191	2.08738700232669	1.73385907369876	-0.557981963523699	-0.879469849241952	2.25885488292786	1.75788111149449
MXAN_4303	NA	B	-1.52818583920222	-1.22948379803384	-0.505254381808067	-0.620172154639553	-1.30026497267673	-1.90185061278232	-0.316058128737243	-0.311197860631284	-0.236087053012955	-0.0660022437640269	0.957831568277465	0.631005644245306	0.280053330265922	-0.745226251230307	1.71570318595218	1.73270393179417	0.306993832995939	-0.28837407784947	1.86641616079723	1.55744972003979
MXAN_0962	NA	B	-0.581551658640972	-0.623254678564459	-0.28784239891478	-0.682059367062196	-1.04277125690685	-1.32157978149682	-0.13972533286986	-0.157763264193683	-0.746451191390639	-0.567121206990175	0.714521480961604	0.246437244717775	-0.550642631239374	-0.845635527581242	2.03532901785164	2.05798038996377	-0.57069922921221	-0.870826561726266	2.28738568871691	1.6462702645778
MXAN_3871	NA	B	-0.347868795643658	-0.479303248263249	-0.733494628337994	-0.390924236385519	0.0361847654241547	0.0746490842435907	-0.178632084402166	0.0657969972912245	-0.269845287679551	-0.259600539911279	-0.340050410322786	-0.762236760569805	-0.474983948312134	0.186479888214403	-1.2325808513707	-0.800636472607875	-0.0175606954255523	-0.00484063839084659	1.9395070691967	3.98994079325304
MXAN_3453	NA	B	-1.30815170140467	-1.16188824342907	-0.969686993263501	-1.20276610693751	-0.961627349194222	-1.29689123801704	-0.761947956658496	-0.802087542666477	-0.143857925630321	-0.702179438675124	0.460182438146642	0.0212841145704523	0.254215240124584	0.104547517205059	1.82026630056086	1.80990230269828	0.75581787638786	0.513078578061293	2.00046444530361	1.57132568281777
MXAN_2288	NA	B	-1.14917744478028	-1.01552597829064	-0.928367152614523	-0.92854058502409	-1.31604123442893	-0.713196459964046	-0.757058962555009	-0.65030777945973	-0.606054024282952	-0.126612254085121	0.855574106375651	0.381027855468222	-0.367888066913596	0.112626261600052	2.00465603066713	2.19769766459858	-0.398364297551715	-0.00853321576571453	2.11599195300535	1.29809358400136
MXAN_5796	NA	B	-0.372284648884242	0.294859678325003	0.485073365350784	0.330317462823363	-1.39963251250815	-1.8553476402775	-1.43117528977856	-2.04414878145018	0.624235498584834	0.727601518168119	1.00209990989625	0.691262145813178	-0.380805862042065	-1.16052135681169	1.59910984289331	1.52503637534114	-0.202139785463366	-0.602614546633131	1.19074449119946	0.978330135453425
MXAN_6955	NA	B	-1.21835630783412	-0.6517054653927	-0.930957676206837	-1.06304893388551	-0.279060915038269	-1.10423899015436	-0.214224654439592	0.0139208238837778	0.208787428215967	-0.511981920330056	1.00947513896056	0.694344221381979	-0.856811045534517	-1.40139473016965	2.02295346201128	1.83462439764925	-0.082002382790261	-0.849091212123362	1.69666947807625	1.68209928372017
MXAN_RS37235	NA	B	-0.397371389557791	-0.403171580005898	-0.233516185949477	-0.176911683369785	-0.796497102805777	-1.02536091853764	-0.181303719785351	-0.0644466310466099	-1.01605595198158	-0.753002727621874	1.21949975531424	1.043645487279	-0.293231994003678	-0.307028348177571	2.00903371641795	2.17193041241019	-1.17407562627039	-1.97728491836861	1.1694090599121	1.18574034614855
MXAN_7133	NA	B	-1.36038706859912	-1.41883879655731	-1.02572631414762	-1.33183866803858	-0.757063487774035	-0.971242223135064	-0.146587874580442	-0.0896087059172324	-0.0813878195416091	-0.456688877873265	0.993642864701584	0.399764571984868	0.0587410628036267	-0.11359672926284	2.05544579746965	2.15735956157314	-0.213636130817722	-0.637063394809308	1.39778724383216	1.54092498868913
MXAN_4128	NA	B	-1.16792780885008	-0.979041476259308	-0.81110247467667	-0.737397902684589	-1.03493010115181	-0.762236136226578	0.921590201299479	0.625520233480228	-0.505314819918047	-0.634070358417264	0.410190391722473	0.465070486064929	-0.674964813703874	-0.948553978645409	0.384306414641949	0.838792548462343	0.0654031295445039	-0.464040986475529	2.07509262610425	2.933614825689
MXAN_0181	NA	B	-0.390677169113101	-0.513560950193375	-0.637243023331779	-0.678805280416874	0.308640048166682	0.490342828112801	0.742980841674401	0.773465903441645	-0.462801959236625	-0.419050855410655	0.785565964486942	0.788262992088747	-1.03347203614826	-0.974852671659585	1.03661890736721	1.17339903638892	-2.66095394816514	-1.4110124617302	1.49106938914367	1.59208444453457
MXAN_5750	NA	B	-1.054745976105	-0.878268409647303	-0.83146267589667	-0.634989719115762	-1.1546130446533	-1.06084502221458	-0.841794412282251	-0.854066894147275	-0.504668212550126	-0.327018772537803	0.423247412515712	0.0346990516589134	0.109142704015062	-0.343950141758038	1.87791827666496	1.67694825150425	0.353137027971162	-0.0592648232824331	2.14706240344903	1.92353297641145
MXAN_2936	NA	B	0.188057787557423	-0.293359977453385	-0.594378248687604	-0.0179807495616631	0.152669916675412	0.0487631142928935	0.419800700015901	0.946551095242307	-0.677538467612278	-0.382955074194084	-0.708846418297137	-0.30170174496802	-0.404815938885218	-0.111274273497096	-1.20333543008861	-0.790814244647217	-0.285451318840828	-0.299867230294859	0.254748594419736	4.06172790882432
MXAN_6658	NA	B	-0.856456929513692	-0.977919031772508	-0.430968503050101	-0.984111045889451	-0.949465113417549	-1.05004285237598	-0.62740799172848	-0.605029146421897	-0.447569952190596	-0.482551621759441	0.526469211869566	0.113534109546769	-0.000297888183771633	-0.337911541828536	1.94079309088058	1.91379878527962	-0.013972859727863	-0.597913768996913	1.95933083423728	1.90769221504296
MXAN_2332	NA	B	0.483793793061038	0.0702948573940425	-0.0112759297530145	0.346921490581672	0.311461690914348	0.410204875206174	-1.20392111247397	0.200044117442562	-1.34402237151337	-1.31413088490801	-1.93267428369937	-0.146406326001325	-1.23773176925131	-0.266859749882834	-0.291081104690605	1.26354166207012	-0.120081091523864	0.989310138967485	1.36631784819966	2.42629414986058
MXAN_3882	NA	B	-0.409570348707989	-1.02300200320344	-1.22661201280842	-0.491235108934572	0.0385410852778443	-0.231310168257795	-0.147711798255926	0.261531748522486	0.260832677037624	-0.650607526573536	-0.966772908200013	-0.948538577745131	0.178222805210691	-0.0148171923828553	-0.797818002007698	-0.0600802852277686	0.895796914729795	0.0762159162503675	2.06389123122704	3.1930435540493
MXAN_5948	NA	B	-0.507775851513463	-0.439572304960278	-0.453209448108004	-0.688208524110379	-0.480296821566849	-0.560955979288224	-0.563631665006189	-0.343920294511397	-0.643487335647849	-0.648642207527304	0.907404030119064	0.225536781725465	-0.56060185880109	-1.34144559204697	1.58094649236147	1.04465862122782	-0.473301519679476	-0.643235960263521	2.76547783937517	1.82426159822202
MXAN_1919	NA	B	-1.41438091901046	-1.27613642468602	-1.23872824590877	-0.972966154664221	-0.916317136997085	-0.858446669310112	-0.286000052618721	-0.299481550236056	-0.607670985991303	-0.521719250983866	0.856457517285541	0.463102475871755	0.126078384221382	-0.336492736298283	1.57692813382096	1.77429372946206	0.272766585121092	0.27209687001721	1.5673250071031	1.81929142380178
MXAN_2468	NA	B	-0.47650159626992	-0.151127955760595	-0.195365449201914	-0.219381363237153	-0.951826533360522	-0.925707535941168	-0.471388519091256	-0.535666486894208	-0.706262497210698	-0.538586270936817	0.998749289274711	0.484480851267481	-0.950077128246399	-1.31761464641864	1.78225879108766	1.64643031538853	-0.612780909443646	-0.598336204916688	2.02670994843658	1.71199390147465
MXAN_2863	NA	B	-0.78755481232634	-0.318114497819732	-0.593281567088947	-0.308774056675069	0.441413377961126	-0.048849115998292	-0.342398972372211	-0.117150362266766	0.368340857586664	0.544435598446019	-0.221616021613924	-0.766077525485628	-0.364804830801419	-1.33650576289111	-0.356303983012575	-1.33650576289111	0.583811829737248	0.0881153194073705	1.36199149104025	3.50982879706444
MXAN_0179	NA	B	-1.08025143258697	-1.25293984120179	-1.3960004485224	-1.42370975734255	0.591192337574165	0.793141285350108	0.257403838174064	0.252464421502172	-0.430156571147272	-0.303026791951966	0.81624764424555	1.01594592682131	0.102565248922954	-0.354577755957276	1.00405911219853	0.841807659199077	-1.91791906212857	-0.636219545273407	1.35466592375516	1.76530780836909
MXAN_2847	NA	B	-0.315007826449942	-0.462459548979314	-0.562588950328723	-0.330882461245397	-0.175260851002855	-0.00983786234513051	0.0490947385702283	-0.369733488080669	-0.325886491794475	-0.112422983220017	-1.06679313582491	-1.02404566520502	-0.622355380130746	-0.221088456625417	-0.69521919952956	-0.356205992930014	0.240240649318774	0.843233545300088	3.14407509913757	2.37314426136553
MXAN_1275	NA	B	-1.09061425680072	-0.903225271739196	-0.949685729331583	-1.04276746594583	-0.36341075597864	-0.512674730657695	0.31788226948458	0.306237449883215	-0.309731000176358	-0.4123283050116	0.99213359327678	0.928129780072535	-0.639201174383921	-1.10873664587514	1.74444626521153	1.58950469598168	-0.744925953475541	-0.946532214085916	1.58681417414372	1.5586852754081
MXAN_3870	NA	B	-0.812974994993092	-0.31701018304592	-0.520620192650904	-0.479890168940578	0.280368087347595	0.113646896648483	0.558280021901593	-0.524434009265621	-0.207456723141196	-0.117703446615827	-0.812974994993092	-0.0243340197247095	-0.812974994993092	-0.361629508424069	-0.812974994993092	-0.0477929295748623	-0.424012340895884	-0.0698685783722914	1.88552225893826	3.50883481578829
MXAN_2118	NA	B	-0.388946400596141	-0.52636757442897	-0.896839313527302	-1.07037511259585	0.568366989416671	0.176834342857122	0.833068265899614	0.927407861501312	0.234939353258119	0.112166405426923	-0.0225775500064547	0.0252532499190892	-0.620488914340384	-0.257160041311689	-0.222450821197673	-0.639734868198459	-0.771878422291414	-0.944501074149801	-0.144937629561683	3.62822125392697
MXAN_3060	NA	B	-0.831943898033028	-0.761967933555594	-0.469307998613209	-0.60978865096796	-0.844215982063462	-1.29112917849444	-0.307297488423261	-0.44662846071417	-0.0200079460938944	-0.428443274357155	0.677268016758742	0.206786633864176	-0.224069501591469	-0.904241094943989	1.84860721651772	1.77161613372779	0.147113011387438	-1.02654203916465	1.74250118148744	1.77169125327299
MXAN_1027	NA	B	-0.754086461107571	-0.225715220540276	-0.988002115937665	-0.506016741713872	-1.0331045935399	-0.696961469646449	-0.830407639419888	-1.07366167766682	-0.314546880891958	0.00647691600772937	0.713154965611484	0.210732052773096	-0.614821063739989	-0.687071890201608	1.89596105510007	1.67334124147758	-0.405575646166997	0.0686166865205831	2.02911935816077	1.53256912492168
MXAN_5549	NA	B	-1.4913466713045	-1.07336803724148	-1.00892521242086	-0.959555061405857	-0.581204757522678	-0.499968058439697	0.367707228078512	-0.0336944302486266	-0.903025769495933	-0.161880457917211	0.762399332179157	-0.0101678730257628	-0.0739537419885892	-0.627392060132405	1.55635094678112	1.67916779932427	-0.152389406765692	-0.374991575005218	1.78361011661371	1.80262768993775
MXAN_1026	NA	B	-0.560556644445573	-0.114962185631747	-0.639493610501529	-0.180330490694623	-1.21018401664541	-0.911220358750423	-0.969518493995055	-0.968995677891202	-0.279797988554965	-0.370667566500319	0.862790127708107	0.361010224804583	-0.383900314063196	-0.911693781550806	1.80217940304067	1.72150184593917	-0.336358876719935	-0.393002300500993	2.00527049823381	1.47793020671943
MXAN_RS06635	NA	B	-1.04364557441433	-0.412307393563804	-0.536176787264294	-0.027484234984497	0.482703900801113	-0.393665727646765	1.37657838217274	1.43296759133696	0.336044509475981	-1.53966890904604	0.907349306793982	0.485015014948301	-1.74939632886829	-1.3658544882671	1.40833625289677	1.33812761095809	0.486786635755839	-0.818706608376164	0.334860195004778	-0.701863347713276
MXAN_5745	NA	B	-1.32218239016476	-1.32775475709856	-0.951698163183313	-1.12634471183719	-0.53941726915926	-0.709959205440361	-0.482740929282109	-0.588664142788131	0.12869360042707	0.166531820391494	0.389552918541758	0.243643701009404	0.342881162095075	-0.000983031810028123	1.18208725091576	1.09478857277548	-0.194657807824713	-0.216352079576481	1.00368109395914	2.90889436804973
MXAN_4170	NA	B	-0.486674133525834	-0.344284496192472	-0.0809101582314451	-0.242594442033948	-0.164338671559838	-0.316523624790724	0.0877579050401582	0.0420338404372425	-0.0803941098027412	0.438246288321601	0.608167901494809	0.378533656940791	-0.045513827927774	-0.567961092343658	1.9982363894499	2.04814228626916	-2.12362834600476	-2.02621835854156	1.05471192098525	-0.17678892798416
MXAN_1025	NA	B	-0.652403051213213	-0.424060839825636	-0.389133961239251	-0.32513283893354	-1.11907101557286	-1.07705116084433	-0.614702775504348	-0.820874850435759	-0.493905063451711	-0.302224672948237	0.851756884827379	0.381391441262062	-0.528873519338822	-0.74058097727195	1.88901528705479	1.87065159645314	-0.36299320746045	-0.509443273782308	1.81632098235349	1.55131501587155
MXAN_3866	NA	B	-0.920424894703227	-0.98942467571763	-1.3889571601642	-0.0594910601824745	0.456531443931421	0.341158076107211	-0.310056945611707	-0.210782667371336	-0.322591784721574	0.352884685330191	-0.418913999960624	-0.703168637739452	-0.134206266386002	0.296341193252019	-0.122807928545486	-0.646126766543246	0.115955159395793	-0.256690880207914	1.5511014855757	3.36967162426254
MXAN_2267	NA	B	-0.302987634168914	-0.0581207798844314	0.107177931325872	0.039807359708659	-0.0458627634474151	0.0878173071362278	0.118844959558813	0.114980392840807	-0.462260413600726	-0.32651507042594	-0.746340005094789	-0.432994008322996	-0.901610085002827	-1.44817871836374	0.698110539602786	0.662379643456472	-0.844177130543409	-1.10196641470395	1.81816249895076	3.02373239097873
MXAN_3151	NA	B	-1.24498448075765	-1.11911632433175	-0.574529288032547	-1.38876051034991	0.336743467601528	-0.0632694225331063	0.72009109606229	0.459604464482405	-0.681049635307417	-0.566332096658525	0.137039984700965	0.0451957899309008	-0.310103116483893	-0.775017531372902	1.33717376372528	1.40762927299444	-0.18306867062023	-1.13737508472222	2.19380381646528	1.40632450520706
MXAN_1171	NA	B	-0.0773322554595062	0.136563978865501	0.0723957268096349	0.00747373213897085	-0.451407413613387	-1.06206627732435	-0.177557363823412	-0.185911983769998	-0.214944598484955	-0.435685069763405	0.916307014826694	0.651513592375645	-1.11393857104814	-1.66454023094276	1.62179045599754	1.51918450013559	-1.0920627575883	-1.38075601035958	1.43070326141717	1.50027026961105
MXAN_6308	NA	B	-0.349509266495955	0.148870645065384	-0.534782630247697	0.398245020885453	-0.905541104094754	-0.849266810800067	0.307559239411143	0.160250795377632	-0.584595852912198	-0.803047158970536	0.181655044594518	-0.0930685987159983	-0.718388550780952	-0.484138737546173	0.442557504162094	0.628271837550442	-0.761612351191319	-0.786927609715776	1.12150034908599	3.48196823533877
MXAN_6365	NA	B	0.074273292606156	-0.208141425710096	0.399998003450697	-0.454278615736048	-1.15091624965319	-0.385251436286504	-1.37880592316294	-0.912465588147827	-0.947800096245973	-0.953393480138964	-0.555776088657943	-0.765286359155335	0.229172847219956	-0.0749162257186429	0.925513790494167	0.859640478912514	0.491679277394144	0.399715197561942	2.24794518219838	2.1590934187755
MXAN_1920	NA	B	-1.15048840651197	-0.838734684231362	-0.489988428304269	-0.645624896625318	-0.80930231290524	-1.07542621966235	-0.0551025777032397	0.0971765029900347	-0.6801903815232	-0.910058607080936	0.961082273453208	1.02471136252217	-0.35096959901988	-0.575837844120597	1.48107420478874	1.93338890349451	-0.391936977262045	-0.489420391494386	1.37334331871851	1.59230476047763
MXAN_4297	NA	B	0.118296994603417	-0.213004070043409	0.349049068520005	0.3914051650356	-1.65132028286014	-2.15468850928915	-0.834774704199326	-0.861186535999339	-0.299866241348612	0.502339497036253	1.23628227956427	1.0488505925925	0.169333437850803	-0.656401843248169	1.48622456850318	1.48913465926886	-0.674693082148904	-0.534267910623653	0.101741326633823	0.987545590151976
MXAN_6111	NA	B	-0.0445056803587001	-0.125876188424223	-0.591290538064747	-0.111072304761327	-0.095611893821788	0.202061684823114	-0.0537755434701852	-0.0967539035767429	-0.20673385821385	-0.442922165829929	-0.740916985144823	-0.921372754739107	-0.299449127680208	0.0527253709800002	-1.08687183471757	-0.0992990689759932	-0.0623550837861062	-0.0496350267514005	1.02578183983159	3.747873062682
MXAN_3891	NA	B	-0.944641649831759	-1.1039337888565	-0.904239772654437	-0.969261148221406	-0.334313328773078	-0.499189811149357	0.0305776961382458	0.446761774728015	-0.628390691543331	-0.41282008833403	0.0745151735645031	-0.414710028478803	0.445927451822168	0.328935186653926	0.191127644768899	0.447056889610284	-0.396544799361024	-0.159267882296482	1.72200315453457	3.0804080176796
MXAN_6958	NA	B	-0.423789084674205	-0.477399501481743	-0.245576723933938	-0.363115082658286	-0.707417282639817	-0.838071974366894	-0.0571041463506052	0.132537920621218	-0.138472777492018	-0.201192576441994	1.18859023658565	0.919139986211118	-0.490139934916925	-0.986365205506269	1.77082541882871	1.79847104264496	-1.04054593748755	-1.83704960543948	0.974420339637636	1.02225488886045
MXAN_4302	NA	B	-1.19051567330821	-0.944648315064187	-0.439112062887569	-0.278768094447177	-1.28512176777245	-1.53252821053564	-0.285303871390463	-0.451848073991295	-0.0927529807330032	0.170653006689452	1.11095832096014	0.954832894529233	0.0308822017795798	-0.658700437737624	1.72067764088871	1.6761880423818	-0.244766621147116	-0.493903266118572	1.31996558090636	0.913811686998029
MXAN_4509	NA	C	-5.22920347925832	-5.3280940915173	-5.00171728611681	-4.74695212982522	-2.28958584692822	-2.0328546374584	-1.60953397750225	-1.95330465274225	2.1618446663381	2.82413839711444	1.95413184531287	1.47750230673781	3.61078962136873	2.68848825762047	2.8923904552666	2.42503766557362	2.00233310310778	1.84852575180042	2.15326232450451	2.15280170660344
MXAN_4264	NA	C	-3.46501102786921	-3.70474259896037	-3.26584927432589	-3.23467823695541	-4.30507514093685	-3.74488490743957	-3.52246338288446	-2.83503737660036	0.791147281294533	-0.194348480828648	2.03990893378954	0.548685020718368	2.6207969873671	2.45609959579635	3.67528982363983	3.6009831068917	2.8150638227318	2.9624068310737	3.24228926516492	3.51941975833292
MXAN_4496	NA	C	-5.12554516319146	-5.03409192936322	-6.64117369438454	-5.18836599192817	-0.831987091940739	-0.533557013526346	-0.885470184008607	-1.10001010748713	2.38184057109724	2.74090977424974	1.69117217167628	1.16188773879248	3.44818877405183	2.66109016145291	2.53978202143944	2.06454524859605	1.65348409643945	1.68712793872264	1.77431257484316	1.53586010446895
MXAN_4266	NA	C	-3.64300138596423	-3.51781962665503	-3.41234022988793	-3.39287341577963	-4.09734205302399	-3.67810236354289	-3.04309105939679	-3.02815460680545	0.610607886166855	-0.440419309509528	1.92824658883775	0.551796142046205	2.72895468660234	2.55302660401886	3.69588109299361	3.57302496102399	2.82142743196127	3.01644309703013	3.17964342637815	3.59409213350633
MXAN_1017	NA	C	-4.95986263243332	-5.53957159632342	-4.89096174211475	-4.43102411876434	-2.09973468710552	-1.26968397019967	0.104872226568368	-1.16293667875856	0.252796237418183	0.271260390166056	2.50606915926122	2.15380210913933	2.09693260177026	1.61347320310706	3.27368211356996	3.60484365869638	0.392181101953339	0.771614605545633	4.04489675867495	3.26735125982884
MXAN_4265	NA	C	-3.6724999533465	-3.40110171817528	-2.5951293220105	-3.29598284728818	-4.00604705368123	-3.52233637792738	-2.95154197769392	-3.28172883342286	0.564934753205094	-0.602067122553601	2.03841813336715	0.663868236355112	2.55215534029842	2.38496142638517	3.52935987656807	3.67932861920951	2.46485557070738	2.8178509586751	3.08765544246095	3.54504684886748
MXAN_4267	NA	C	-3.46576833372221	-3.55898889420396	-2.9318897134761	-3.5864372807383	-4.00520440945298	-3.37325705491881	-3.02079332020913	-2.99752408466935	0.691092835345316	-0.230187876739819	1.87066825714507	0.485108480691457	2.53142323062177	2.66178022919482	3.61639900612979	3.41915481234491	2.52086929508494	2.91967874734249	3.10064819647607	3.35322787775402
MXAN_4508	NA	C	-4.60471872548658	-4.57691443299199	-4.95629889888946	-5.00369818012326	-2.15981577289486	-1.91169607614282	-1.20905347294996	-1.46903241218905	1.97594922693044	2.61645597587847	2.03057474271385	1.71877214176693	3.56810887119299	2.43292522139455	2.71610347750826	2.37167372286588	1.61736096570478	1.3808814568769	1.56152904961638	1.90089311921856
MXAN_4507	NA	C	-5.02450823749772	-4.84327408210399	-4.93047798201152	-4.77294556213519	-1.84488559109238	-1.74785708179357	-0.965021796178052	-1.13230970578011	1.99550033959291	2.59950855302175	2.10989150115014	1.70769567801268	3.39628223556283	2.2644583577655	2.61413272381843	2.33525849170011	1.50072088661227	1.37613067824537	1.47802217041695	1.88367842269357
MXAN_4263	NA	C	-3.37160499154916	-3.31347775470036	-2.77396997242367	-2.93719315006946	-3.874853290824	-3.40970705397683	-3.18722409864218	-3.30945156487098	0.508965840395376	-0.2072350750248	1.72626074949907	0.547702163294076	2.74446325724024	2.31153229388052	3.35185498780673	3.17104735116049	3.07832264630705	2.8668008875304	2.74270669956119	3.33506007540629
MXAN_4495	NA	C	-4.92499016574318	-5.01350436212514	-5.77748578628865	-4.72925285782958	-0.965220000265452	-0.730852942713325	-0.675522444751149	-1.02761730028568	2.11514436006975	2.71855589761998	1.65204990438651	1.28950263947827	3.43089011029506	2.43342098781027	2.31569188673075	2.01378007721027	1.5225428208996	1.53331132846793	1.38028863759709	1.43926720943668
MXAN_4506	NA	C	-5.19145692032594	-5.09660814159601	-4.62397465475206	-4.5640392705065	-1.82028877832485	-1.74540555210748	-0.800607884500501	-0.967090622138494	2.01085732837239	2.30944642573853	2.22618584230553	1.77582533052191	3.1822290050299	2.41049973720248	2.69104181889064	2.38692148962778	1.28307076564557	1.28249207581905	1.38796405278224	1.86293795231582
MXAN_4505	NA	C	-4.97712441689798	-4.94970658319799	-4.96771419044864	-4.69566188247526	-1.5718911658571	-1.23163805244667	-1.04793453030489	-1.19379852508384	2.15315748162361	2.58986742565551	1.97599746974774	1.4747745232256	3.34629498590573	2.34818252116097	2.48648455193516	2.14158205134032	1.59630825474192	1.5298515431943	1.35773739719701	1.63523114098451
MXAN_4504	NA	C	-5.03420303411773	-4.71845679353794	-5.56571567504755	-4.3575499227802	-1.38405048281023	-1.16466959152742	-0.89011582757607	-1.10344803121657	2.10877882709124	2.47587604026109	2.08653355823564	1.60457998440068	3.4144764401352	2.188765636843	2.61822455982868	2.10330939377652	1.38246423188148	1.29776061762261	1.15904191634682	1.77839815219075
[truncated: 949 more rows]
