# Supplementary material for: Transcriptomic analysis of the Myxococcus xanthus FruA regulon, and comparative developmental transcriptomic analysis of two fruiting body forming species, Myxococcus xanthus and Myxococcus stipitatus
Source: BMC Genomics. 2021 Nov 1;22:784. doi: 10.1186/s12864-021-08051-w (PMC8561891; doi:10.1186/s12864-021-08051-w)
Supplement: Supplementary file 30 — Additional file 30: Kmeans clusters for M. stipitatus [file 12864_2021_8051_MOESM30_ESM.csv]

	Cluster	MD1_rep3	MD1_rep4	hr2_rep3	hr2_rep4	hr4_rep3	hr4_rep4	hr6_rep3	hr6_rep4	hr8_rep3	hr8_rep4	Ctrl_rep3	Ctrl_rep4
MYSTI_00101	A	0.638962359848666	0.440865701416516	0.937559712674286	1.89537313946606	2.43988443735459	2.8016968612618	2.824386260704	0.624131193155254	1.83757066983402	1.179020510503	-7.85482854271876	-7.76462230349943
MYSTI_RS41365	A	-2.36703089241926	-2.66872595762852	1.29306447162239	1.91214837706113	1.51314665338689	1.59426979349047	0.98844041258047	1.19777317287894	1.63235051327156	2.58477355729914	-3.9168450210906	-3.76336508045262
MYSTI_00189	A	-4.09381859616429	-4.44497786252569	-1.9094343448228	2.27124360508172	2.45533700500713	4.75664395830599	4.66106393551679	-2.70024026951312	5.42094080322184	4.32080575263334	-5.29515396167059	-5.44241002507031
MYSTI_03417	A	-1.54455428214903	-1.45802138255946	1.60618326024977	1.68417591382854	1.99160563460377	1.27437883810692	0.90828708413224	1.39539833618242	0.723496429567319	1.5001121120867	-4.16483086874388	-3.91623107530531
MYSTI_04962	A	0.140991070573893	-0.379207599302205	0.0907798987404664	0.832509467998465	1.26562901830597	2.61355319816947	2.11648172096037	-0.171055863417187	2.29984583390481	2.41875084745175	-5.70843898934218	-5.51983860404363
MYSTI_05398	A	-0.791256181411768	-1.1011198647197	0.791377273195648	1.61493812014539	0.604640361796156	1.11115817070571	0.195104367115256	0.919361310092194	1.12076820964078	1.6519105220636	-3.11793701430624	-2.99894527431704
MYSTI_07596	A	1.39012641399079	1.13803994140642	3.49103751527218	2.76239741315987	2.87896744899976	0.944203755191188	0.92506608390563	3.41120980551984	-0.0650890504728245	-1.00797766407841	-8.01729013231295	-7.8506915305815
MYSTI_06078	A	-2.5605196044198	-2.634249618347	0.849387868093819	2.02002913898617	2.41918685617054	2.5214907666937	2.47400322005715	0.248468053424689	1.6604866155929	0.740114799176801	-3.90042988985751	-3.83796820557147
MYSTI_00190	A	-4.02438816949631	-4.08634865403884	-2.22015174163062	2.30612324275891	2.14152213993002	4.44126187202425	3.67030078753744	-2.83320570361892	5.31597027561349	5.03531646456417	-4.66096921123265	-5.08543130241094
MYSTI_03589	A	0.647974796201613	0.70244821140523	0.46119495469331	1.39772975836271	1.94741967709909	1.85245165549261	2.10555377362068	0.295151329855322	1.91257060099094	1.18069349609569	-6.17443525033531	-6.32875300348188
MYSTI_03091	A	-3.99461875722507	-4.1203314542032	-0.745650538134896	2.83181314859516	2.88563451778935	3.43352093230676	3.48461821266104	-0.71045681316526	3.75069990819497	3.01953187760422	-4.99143679571025	-4.84332423871281
MYSTI_04683	A	-2.78042975977042	-3.00549473146855	0.603038928397369	2.15494238470868	2.02440533143788	2.56030920867307	2.13103851606881	0.555179683187664	3.11310148963575	3.1329175021424	-5.34115215432192	-5.14785639869072
MYSTI_07674	A	3.25832298423443	2.70890498506259	0.691165467762549	0.695935808316733	0.819842077506664	0.600384480626943	0.0845061275717853	0.894621599542861	-0.484923659713177	0.310412634851161	-4.73612825723345	-4.84304424852909
MYSTI_05616	A	0.100809780697922	0.381500956905048	1.45964295798099	1.11579943952307	1.07557002543598	0.770244947312847	1.18681686367927	1.22067355425461	0.47607161273751	0.33712349855133	-3.93709791926857	-4.18715571781002
MYSTI_05245	A	-0.652819665236011	-0.728249697096286	1.34783963805524	1.65642668753003	1.7737579602298	2.08742554077218	2.29549134396486	1.51920039501414	1.71633938011981	0.946919262291019	-6.11477203214889	-5.8475588134959
MYSTI_07385	A	2.36176996306597	2.16713628413237	1.62125449356755	1.22202844356913	1.04070410331065	0.0703932378854262	0.136776676113822	1.12228473775872	-0.794554737900869	-0.652746543412063	-4.16759446410609	-4.12745219398463
MYSTI_07673	A	2.8511754062542	2.49939972037418	0.960979987405862	0.590099691638857	0.968242421731587	0.416584980960991	0.557979608852126	1.0135382390622	-0.0821394709387224	0.18698061347477	-4.88298802639084	-5.07985317242521
MYSTI_05330	A	1.02836250781294	0.735812438093893	0.993531592094104	0.777011968712173	0.874485163362662	1.21580042014244	1.16570823160602	0.737173612541051	1.4182356382317	0.740328261777554	-4.95318860804959	-4.73326122632495
MYSTI_06801	A	2.54000387717935	2.34829667159365	-0.413606699263338	0.179282825297459	0.648418279079857	1.04793959529952	1.40462142802726	-0.595526799273294	1.03817863516476	0.477969657281381	-4.31509382444771	-4.36048364593889
MYSTI_02490	A	1.80944509499791	1.59197003519804	-0.359968116533652	0.563695290159467	0.87825335802496	1.34699245713082	1.42231364778801	-0.528104345080578	1.93410851926268	0.943064557785716	-4.71761095776535	-4.88415954096802
MYSTI_01777	A	2.00144420136043	1.93309376138878	1.56758615858534	1.25503646998307	1.68392692103861	1.25499687861543	1.32560934806192	1.55101266525705	1.3168396946255	0.414222534037069	-7.25019476417575	-7.05357386877745
MYSTI_02559	A	1.25580172011618	0.675533804571172	0.239557686738552	0.885546136868394	0.999151311421917	1.22213877467879	1.23400514000778	-0.0479401501217929	3.3579191680759	2.60099141051676	-6.39450447290495	-6.02820052996872
MYSTI_01628	A	1.53372677285525	1.48316165787149	0.657146140668317	0.691755518457958	1.21325620323093	1.44655684281128	1.71239975458607	0.168277051808921	2.231837976346	1.72811429849529	-6.52614803739728	-6.34008417973424
MYSTI_05329	A	0.968247486065742	0.943536893420683	1.11590465397627	0.465188959041351	1.15057108729683	1.05404856606699	1.56191310978552	0.825521783722472	1.34840660173716	0.916369270850911	-5.07669195385656	-5.27301645810737
MYSTI_00145	A	0.552663608040973	0.180529861743937	1.45113095724415	1.49439665736349	1.30851959326682	0.927930056737358	0.824687772780202	1.48808782398483	0.531771076120171	0.307694925398796	-4.65767865755842	-4.4097336751223
MYSTI_07955	A	-2.45016546387061	-2.40540698470975	1.71166110109727	1.59322599410156	2.49140739879117	1.05265469381492	1.42593072314907	0.581979517379184	1.80628164966918	0.41217866593496	-3.00233673406825	-3.21741056128871
MYSTI_00705	A	0.505468164356843	0.653604561521696	1.66290473584809	1.50929120384168	1.41456475833401	0.556018592614894	0.273682019167707	1.62411321430167	0.0365128151707292	0.549768204529677	-4.39879722615191	-4.38713104353509
MYSTI_05372	A	-1.3030328212806	-1.50498760661405	1.33460417335485	1.10086936555132	1.12276191063011	1.05183905261063	0.96884401707254	1.41067187547682	1.38049104314242	1.71280650752813	-3.68307127101104	-3.59179624646112
MYSTI_00056	A	-2.28233056315661	-2.99923913255221	2.24956182816787	2.43195057446396	3.1119539192748	2.22788908554788	2.47730740658654	2.02989774857473	2.54380815627908	1.77236784853545	-6.78863698682908	-6.77452988489241
MYSTI_04559	A	0.102302036040109	-0.198916088218091	1.92610142741674	1.77155357081308	2.15967592843468	1.71870496225357	1.56184647567335	1.84812968141359	1.1473854131323	0.318691550120548	-6.14104355010521	-6.21443140697467
MYSTI_07229	A	1.78146603225601	1.28270127123751	0.903843337319891	1.29565747740769	1.07475163467019	0.401169995414918	0.0680985472123297	1.09174721875768	-0.185319678835263	0.244913674360813	-3.92872035648345	-4.03030915331833
MYSTI_02756	A	-0.094165728444942	-0.600934650109144	0.483295357710803	1.94880412796928	2.11500463966671	2.10008913819836	1.85370069670412	0.524980079537599	0.777554576179401	-0.208216822839075	-4.45364332775525	-4.44646808681786
MYSTI_06077	A	-1.24451453883318	-1.21312526860128	0.543476984786803	1.57541465981478	1.83877071087047	1.58554693716309	1.68155186518868	-0.194363689187396	0.569865372843019	0.305062184572389	-2.80189622232796	-2.6457889962894
MYSTI_03816	A	-2.5272602370008	-2.09098207969844	2.13162138356973	2.8019330754861	2.81597049621386	1.82963857160333	0.832899473789482	2.24037324827767	0.03286032750486	1.94265737084704	-5.07489103169322	-4.9348205988996
MYSTI_06582	A	-2.23618321262379	-2.14338281643017	1.10131451067282	0.781407425054288	1.50541364121817	1.59753255227176	2.19272048615192	0.425708594843567	2.27991179438267	1.70043122593639	-3.64138933347	-3.56348486800762
MYSTI_04561	A	-0.235726802609628	-0.384723471542163	1.53128621607492	1.65977526771533	1.68116511947717	1.52717828686263	1.34909043575277	1.40681273587612	1.40057013641817	0.672821032874205	-5.26799371943437	-5.34025523746514
MYSTI_RS23785	A	2.01587683605906	1.32876414837973	0.446624973163201	0.995815514493387	1.12627081835563	1.73935214098669	2.02879076488426	0.522402251204513	0.948820807556432	0.933404098776638	-6.12908913046718	-5.95703322339237
MYSTI_00547	A	0.111655800537594	-0.288928554720639	1.74417200881032	2.06960605793526	2.40941003366089	1.71491222746209	1.74254629979102	1.78768031657429	2.02968020872671	1.39438539974662	-7.46025944520318	-7.25486035332097
MYSTI_04110	A	0.860499707385062	0.495761188418944	1.65857947988876	1.52055805300985	1.25564164336227	0.416948210394214	0.297863573091574	1.50978473662085	-0.00110275814632743	0.743834525841585	-4.40361345456894	-4.35475490529784
MYSTI_00388	A	-1.42102514386186	-1.43134831085324	1.74750033826338	1.9140008112462	2.00556613532173	1.60023066590631	1.68619881748683	1.83626605932899	1.58751793783478	0.373367673635945	-5.14109122793272	-4.75718375637633
MYSTI_01631	A	1.1011389379405	0.814661970161797	1.02511037234092	1.3477750850685	1.37330971026831	1.79252505420408	1.78388882393663	0.850492058514279	1.67155182089982	1.11330609440395	-6.33344199836184	-6.54031792937693
MYSTI_05331	A	0.937224953731736	0.42234781533306	0.42138745613639	0.676282076401185	0.588714516111656	1.47975048251731	1.32752207553737	0.431464984046869	1.54353974557155	1.12451112702805	-4.59215270932482	-4.36059252309037
MYSTI_00704	A	0.19496951392844	0.0668442087366543	1.37995588490029	1.07219994653565	1.26020079401575	0.75860469174968	1.00560911080735	1.07317129607635	0.81239303394201	0.714757512103365	-4.26487673322302	-4.07382925957251
MYSTI_02270	A	0.389968443461647	0.0322070968052337	-0.0452731117815972	0.917875712562775	1.30100764629212	2.10660620180116	2.04290790332399	-0.0202411856814759	2.28216084677576	1.23725219580708	-5.2158739324119	-5.02859781695481
MYSTI_00494	A	0.718551127304936	0.451337116655646	0.897949581231968	0.971812394539286	0.976134371065429	0.617429578619278	0.512560845887872	0.694264324346406	0.607437745194016	0.640883224081332	-3.55182917006187	-3.5365311388643
MYSTI_00684	A	-1.60625488934267	-2.01904831629682	1.52254243574825	2.01125462462151	2.18153949226326	2.29375729028719	2.3555108608186	1.39151542756745	2.59836958270218	2.15698916648371	-6.31613169258765	-6.570043982265
MYSTI_04558	A	-0.111025370385645	-0.232896972332767	1.52827674983889	1.87426531006112	1.66713843490248	1.71258202515764	1.32743169670855	1.61200262267104	1.5200734542596	1.02203257025247	-5.75476399599155	-6.16511652514182
MYSTI_01486	A	-0.708031684720916	-0.772707317880583	2.4381380602915	2.30369625882413	2.39165362340851	1.85793568828587	1.57821663687096	2.45186872262676	1.67484681372782	1.14558648289874	-7.27902583954331	-7.08217744478948
MYSTI_04239	A	-2.81373062015808	-2.98919853540808	0.848198953493949	1.80793439334162	1.70766976870403	2.40014818543334	2.21211031597417	1.01443064455594	3.15171120404275	2.75303537173238	-5.0234368379102	-5.06887284380181
MYSTI_00712	A	0.535989695428496	0.548166639728386	1.14502893692429	0.713534576385678	0.959821306449388	1.12238906043053	1.56405750688918	0.946954758340013	1.67084809471313	0.894647439333287	-5.28206260179214	-4.81937541283022
MYSTI_07225	A	0.467402837373431	0.269989436574553	1.55599931584202	1.58578682829276	1.57715508544986	0.519454732294498	0.400137955755669	1.5858634833581	0.265355046951949	0.469854958612638	-4.45565049867379	-4.24134918183169
MYSTI_04714	A	-2.83118376080843	-3.07897181146469	-0.0846559317192597	2.1761853992521	2.40935763053805	2.84472499609717	2.60976634794125	0.0377513700686478	3.06549602940972	2.04294103597184	-4.60716577026292	-4.58424553502349
MYSTI_03634	A	2.09674485752107	1.15983910517951	1.49492687789965	2.01879714791191	1.64641072465102	1.11364701725794	1.04157736005991	1.46653991989641	0.723483769528508	1.01652452972985	-6.95547021458259	-6.82302109505317
MYSTI_07603	A	-0.493149611939433	-0.373407120636781	-0.612181992074941	0.668634375997382	1.45366544928497	2.08124814887628	2.27248401586342	-0.573582140466701	2.25587739720936	1.62085230221512	-4.25448958311318	-4.0459512412155
MYSTI_04918	A	-0.159450187764122	-0.284151184837601	1.32027339126044	0.889419276873943	0.974796767329741	0.704813944521316	0.674017250422757	1.07302305051097	1.01787250302565	0.816863939383191	-3.56176108690507	-3.46571766382121
MYSTI_07987	A	1.61564978866428	1.04918002726129	-0.0340939369659203	0.431860311727188	0.850310210430262	1.85329316349626	1.30507124862044	-0.315361348008999	2.27096844792394	2.29796720090043	-6.05148791741525	-5.27335719663392
MYSTI_04562	A	-0.595352193675609	-0.856398328554279	1.71467846520433	1.83555843089444	2.0686244102713	1.65594153756389	1.43638301058754	1.71448682944686	0.888415423194099	0.16854972002494	-4.84276431307314	-5.18812299188436
MYSTI_01177	A	-3.33456956672638	-3.38589526569104	2.06757574732352	2.22756934210729	0.663598014184196	1.85138984613512	0.390855787228423	1.97023960703314	1.58174856450385	2.83630200715976	-3.52287198570346	-3.34594209755444
MYSTI_02709	A	1.749797463933	1.25679408318504	1.58272887015461	1.16209435836209	1.14942007596264	0.645467716620974	1.01332983820476	1.50468209006147	1.47994312101964	0.983210312515817	-6.4108336659416	-6.11663426407845
MYSTI_06168	A	0.895135871814375	0.731894928037676	1.78047273836891	2.08256699297612	2.15625505705132	1.27801764414822	1.14960585362116	1.67779639099703	1.01723778253087	0.418810891626041	-6.28690513264614	-6.90088901852559
MYSTI_02740	A	0.562786157407304	0.0451963737537859	1.23194150988483	0.280950668397649	0.572075008441226	0.699830704671752	1.2764408387835	0.713524186960083	2.10153841008511	0.820821627182966	-4.25327805512641	-4.0518274304418
MYSTI_07578	A	0.612502929101526	0.184451909651882	0.810685487560436	1.50532006172135	1.22301652805008	1.13666879044291	0.706596051626535	0.62289311175533	0.852629864559169	1.07182408839163	-4.30611773828634	-4.4204710845745
MYSTI_07096	A	0.953581205908485	0.346488940642073	0.917280412230763	1.78190161178175	1.01728340767317	1.19767760535154	0.842093390892559	0.985518288052587	0.482637929531119	0.704888427294007	-4.6041801117517	-4.62517110760634
MYSTI_01067	A	-0.457317551440262	-0.51206479941369	2.00946578833318	1.86679853399392	2.2743544405105	1.21892391348059	1.55150578802026	1.71667551009715	1.36472154487313	0.994855262583968	-6.0058655227899	-6.02205290824884
MYSTI_05479	A	-1.67643684302336	-1.54160713986053	0.743395038177182	1.181236647813	1.97480056250108	1.65342040922876	1.80591011689636	0.0243280131234656	1.41717496308728	0.423925970746128	-3.19761802351263	-2.80852971517672
MYSTI_04795	A	2.28764785795423	1.95261685270065	0.0573416113272174	0.727463223583122	0.545532433036337	1.66726559530408	2.01748908316379	-0.049813911897834	1.29606934765507	0.919458503534228	-5.53587947202268	-5.8851911243382
MYSTI_04916	A	0.967976341178163	0.840300441675121	0.457017580177606	1.45901815822239	1.6529108899941	1.78477948710158	1.88825964606471	0.445509788554325	-0.0530106439760178	-0.330008039312011	-4.5203944271608	-4.59235922251915
MYSTI_07632	A	-0.812037721356328	-1.26592381616305	0.992706473731463	1.66453931287742	1.61103969165146	1.90706235443379	1.70817249007217	0.862062474793341	2.12932995354315	0.86009839943158	-4.84900941303113	-4.80804019998385
MYSTI_RS18220	A	0.424546041607964	-0.217922797296756	1.58479614742829	1.82925350370126	1.84561999559478	2.1247939830212	2.12455954518129	1.17890943351141	1.90641509592004	1.3752774275614	-6.88836467797522	-7.28788369825567
MYSTI_04504	A	-3.83569645707219	-3.80004371749541	0.122344379103794	2.1471139281324	1.51403241630144	2.97703046128645	2.47596470013469	-0.0419359917278985	3.36758069167201	2.91475880121393	-4.07995952659446	-3.76118968495474
MYSTI_05030	A	-1.12046253893725	-1.7484507901958	0.121477335080096	1.62901207557581	1.8210030800395	3.08550363518143	3.13363311157181	-0.567425029430119	2.54689989392556	1.96074444430897	-5.39121831904288	-5.47071689807716
MYSTI_00243	A	-0.255703015249361	-0.284261171169005	1.76241311228088	1.77653596210013	2.03010853454804	1.13345114888329	1.1297585246945	1.59713720372991	0.632500800158097	0.427479304263963	-5.07390309353837	-4.87551731070209
MYSTI_03090	A	-3.75247368851967	-3.78850513324455	-1.01319525500949	2.93261459973106	2.45980652194977	3.78118844428535	3.04735621930482	-0.938832735367825	4.15288106483121	3.33144747444377	-5.22560935804775	-4.9866781543567
MYSTI_04965	A	-0.953339632684104	-1.65674759997339	1.22313686760547	1.68577816407706	1.56348712694791	1.89353443355053	1.71137439335293	1.67954011459471	2.96423398542084	1.40293888140319	-5.76692386194691	-5.74701287234825
MYSTI_04576	A	-2.43733859962137	-2.46850096779985	1.86499493932987	2.58905769315263	2.28903983467702	2.08610076238452	1.88120333190284	1.55863944048525	1.77140111424235	1.80969939050345	-5.32968414419732	-5.6146127950594
MYSTI_04563	A	-0.474803097629522	-0.901274877977473	1.56109532718304	2.07008002556711	1.70698951859062	1.6598180627037	1.16996009570845	1.81832557296148	1.22304512615097	0.864063683788739	-5.24849999354936	-5.44879944349776
MYSTI_RS14595	A	-2.531183791058	-2.48837555706029	2.15416168874815	1.57565229732811	1.77166968609548	0.988182276160718	1.25939092212479	1.91987208040002	1.25336917022165	1.24698414097615	-3.69895976736737	-3.4507631465694
MYSTI_07721	A	-0.308011300229332	-0.591938990903177	-0.673451769118399	-0.361035565835127	0.617573515091546	2.74371124657587	2.50557449077985	-1.2384785770232	3.79639006052632	3.3846123416127	-4.79919039374501	-5.07575505773205
MYSTI_01899	A	1.04545164487442	0.835455615216448	1.7806341856398	1.55321654094753	1.82245617891453	1.04893834614104	0.965759889785103	1.57210264973866	0.8312086051692	0.55304562734363	-5.99133432414729	-6.01693495962306
MYSTI_04567	A	-0.883076362144182	-1.03459012008974	1.29160210081208	1.58299353274623	1.72706178861752	1.90775527545206	1.73442386116682	1.40169416737313	2.09374881791796	1.79134287368385	-5.92286580446422	-5.6900901310715
MYSTI_03670	A	-0.646932335591689	-0.48759246745472	1.46231486769938	1.09718053660475	1.31725605286279	0.583475478784573	0.719271990303547	1.03044775150829	1.10913115446142	0.0695772145523978	-3.26059325003224	-2.99353699369849
MYSTI_07901	A	-0.630601795724582	-1.09140371309387	0.404989592258502	1.55994138011357	1.47342225151197	1.80903777965577	1.38952887482886	0.250387776593911	1.68857148834538	1.63486285081192	-4.35257092150884	-4.13616556379259
MYSTI_04844	A	-1.73298492441761	-1.79579851551029	1.40007883725996	2.06106810133364	1.99654450192128	2.0672215297186	1.87252451279271	1.41878218447444	1.97146022157798	1.60948108457717	-5.32857497871095	-5.53980255501694
MYSTI_07226	A	1.19911372439392	0.941359893800435	1.15237732260764	1.16642337806597	1.25581607220924	0.41316348187091	0.63113030953253	1.33373469413091	0.0212043321457767	-0.362821242111936	-4.02028782924428	-3.73121413740111
MYSTI_00951	A	-0.244215180463314	-0.545097505786456	2.47194228581922	2.2446811115242	2.25617122067718	1.29548244990225	0.873721642445782	2.58015842726173	-0.0731579001047553	-0.505661680331912	-5.09142597337884	-5.26259889756509
MYSTI_00546	A	1.37031465849694	0.669224612854711	1.29245142941307	2.14195429023619	2.03934164486177	1.55529065006473	1.32627782476188	1.10911948885373	1.54298381644704	0.703053742138311	-6.94367508756786	-6.8063370705605
MYSTI_04087	A	3.20620157906509	3.0226869305104	-1.52262768387828	-1.37072232342156	-0.362535754803137	1.35937268914893	1.73330378537515	-1.77445735870621	1.99351537274855	1.42948692825389	-3.96080864423906	-3.75341552005376
MYSTI_02560	A	-0.127813801200267	-0.590058444658823	0.961063349390477	0.918103991525218	0.632321798430798	0.991999393214654	0.975647040410804	0.851150243330816	1.60025271762757	1.22044277097326	-3.79269313124242	-3.64041592780208
MYSTI_00126	A	0.177321744103709	0.0500284814693135	1.5177532639744	1.39220085035483	1.55455703629625	0.527298141381708	0.420149649251588	1.33557462653656	-0.0974279101042406	0.0786925936455685	-3.46858473908504	-3.48756373782465
MYSTI_02541	A	-0.195942206312715	-0.525711218178204	0.849183346301993	1.15280151067273	1.08323304527114	1.07432513891396	1.13772427334018	0.5784274524	1.25034276120272	1.53374653890497	-3.95753902146356	-3.98059162105323
MYSTI_01988	A	1.85680592131364	1.66004689184854	0.910821686526676	0.727822305133133	0.661242064557475	0.39089732965728	0.579232773409597	0.910999787382982	-0.155926786865802	0.309838886979001	-3.98768538375497	-3.86409547618756
MYSTI_07228	A	1.29766497357413	1.02213234811631	1.30304921033045	1.37844189524264	1.33970907472329	0.455089000210702	0.544801641791212	1.49677258133625	0.477054573708498	-0.491190385094832	-4.42162331996233	-4.40190159397632
MYSTI_03395	A	0.61433636431823	-0.0215997294199912	0.915111224347083	1.75619885237126	1.86347844789191	1.34897783236089	1.3381216311266	0.529677671857611	1.80334623272404	0.779946108690448	-5.49020878208976	-5.43738585417831
MYSTI_04967	A	-0.417213763279813	-1.10228659047754	1.37707716289793	1.84407468584679	1.46890517609394	1.85348803747028	1.34644857634408	1.47656835208229	2.12658996257825	1.39565633352827	-5.74808885353533	-5.62121907954915
MYSTI_06786	A	-0.27990768172417	-0.209271456827171	2.17491730573488	2.100367903242	1.81149554893356	1.15277161793609	0.944985723177668	2.4310197348726	0.800058491394733	0.0428940829644695	-5.12737369350297	-5.84195757620169
MYSTI_06221	A	1.17695974989942	0.921069547875065	1.15854724223537	1.52127982307815	1.61020967815965	1.08823137934257	1.17887179362377	1.06675056496097	0.334613353240975	0.105643497295308	-5.02221576465906	-5.13996086505219
MYSTI_00597	A	1.57022784891762	1.02786932383359	0.793434795320389	1.18071195754004	1.51896969503446	1.63487945305704	1.70139301830722	0.643718688212999	2.02280276020313	1.34163950914727	-6.53650655356198	-6.89914049601179
MYSTI_00821	A	1.43061858236024	1.89829125136335	1.44527279365223	-0.503662979038536	0.303621658734956	-0.5581590092343	0.0865982549913227	0.776878490344886	1.61515488827662	1.21190964243285	-4.11728408789215	-3.58923948599146
MYSTI_02907	A	-0.00475375301437708	-0.313057149522848	1.21175452565814	1.28214490994366	1.32780670039892	1.03089543058346	1.00784714355769	1.16023823167899	0.725923848679257	0.510204924376451	-3.87452618070293	-4.06447863163642
MYSTI_00525	A	-2.97847725543312	-2.29928261251276	1.79420651341008	1.32072114650002	1.65121105744823	1.5917505873568	1.32423234108548	1.35500234916097	1.56350594512655	0.274814272928605	-2.83138526468892	-2.76629908038194
MYSTI_05560	A	1.13508729952782	0.77229850096073	0.360133357447639	0.676552913344358	0.183805459505455	1.01872711832396	1.02429751529989	0.321857774582501	0.952686534536127	1.3070074253503	-3.9592889712027	-3.79316492767608
MYSTI_RS41940	A	0.889280846031152	0.953454011790344	0.891203955250335	1.17022018775966	1.06885701705846	1.55559233021075	1.47037319584209	0.831843685955876	1.15044464167987	1.61162278835808	-5.94990322187012	-5.64298943806649
MYSTI_01674	A	-0.0277013934728974	-0.392905121012914	1.13581789583546	1.25835130506387	1.17782062758712	0.763770640940455	0.603032879309982	1.18206106759304	0.679176379831146	0.673591682336973	-3.48227876525752	-3.5707371987547
MYSTI_04269	A	0.827692907530313	0.473178423149372	1.06120607546196	0.948418785095846	1.3854100396828	1.66812794319556	1.7017248946726	0.969415031974346	2.21433470947057	1.38013863091259	-6.1664880252062	-6.46315941593976
MYSTI_07630	A	-1.53678029429558	-1.37262392325973	1.5388227560527	1.13065806913574	1.07651227504001	1.24422708063566	0.897217322586664	0.682234953360981	1.03255851498346	1.00485318106763	-2.91140343640102	-2.78627649890652
MYSTI_03582	A	-0.520101363217504	-0.652048846001961	0.721054389153512	0.8931359195028	0.719339076911494	0.865887015942127	0.544988628316554	0.713095554624118	1.37659222678151	1.50350835179307	-3.11843990933691	-3.04701104446881
MYSTI_00979	A	0.659367335789097	0.487939530889497	1.41369775357245	1.26521137919587	1.2039172405407	0.432926480713411	0.571782363441752	1.50106089690374	-0.0333690655365935	-0.266175774971845	-3.77824342629382	-3.45811471424425
MYSTI_05000	A	-0.40157775505245	-0.808463157044208	1.65941088161549	1.8314874487633	1.9315041474277	1.32273709314427	1.41128852194665	1.24447197615996	1.4368470613317	0.819900168001235	-5.24757087676355	-5.2000355095301
MYSTI_03376	A	-0.10364362178327	-0.460598417466059	2.26347785297546	2.00645218646874	2.03317377587662	1.49764183258976	1.51226558027194	2.32098239887024	0.99225786342369	0.324740200755661	-6.17138010341803	-6.21536954856476
MYSTI_03498	A	0.73104528878515	0.993524790894277	-1.70214118921025	0.15363821604317	0.70131683620232	1.99000005203597	2.40861610933844	-1.55384195961342	2.67479337606202	1.87041834029166	-4.25800823971389	-4.00936162111546
MYSTI_04491	A	2.42336977004218	2.41485891505588	0.642165142186132	0.597725946785111	1.24866428641587	0.87419287011533	0.901035294859174	0.818443871482719	0.442092788378442	0.141355619957489	-5.40028321588855	-5.1036212893898
MYSTI_06222	A	1.30401942809216	1.18732596723657	0.70273177035698	1.50289031601688	1.21727118229098	1.02405879356123	0.97805110054048	0.996360064959758	0.168055480896705	0.420848835373976	-4.63879999953085	-4.86281293979485
MYSTI_07639	A	-0.350580399844464	-0.223755858107388	1.59918827281654	0.834118274021099	1.13942785187008	0.740880122445054	1.30881215461664	1.36065623074312	1.31047089929265	0.934379218704835	-4.3177872822865	-4.33580948427167
MYSTI_04809	A	0.340765332714781	0.141276375287587	0.686625287646583	1.31963606967508	1.27889228459004	2.05282956890965	1.75911908399253	0.590476805280021	2.29153510176181	2.58180657700454	-6.70750705757071	-6.33545542929191
MYSTI_02973	A	-3.75397029564075	-3.72522495713052	-0.786569235104947	2.31357209628891	2.03078692619876	2.99740197756807	2.92730337798059	-0.957329297667433	3.5942516492759	3.17282018899163	-4.08682477681809	-3.72621765394212
MYSTI_00397	A	-2.83612071294538	-2.76048444044113	0.0126043821587523	0.745343992451977	1.17522192412129	2.07128262819841	1.66837431995451	0.317895255190047	2.25487451419547	2.07164819341966	-2.10529480406196	-2.61534525224166
MYSTI_04572	A	0.808805965487817	0.532067385220952	0.493258313884278	1.13150660806032	1.21530840428859	1.15316381515741	1.11570875897329	0.522318582561452	1.14805081116483	1.43237390338657	-4.721581040608	-4.8309815075775
MYSTI_RS42320	A	-0.896316289540595	-1.60005915101869	0.359418209064593	1.40028450301085	0.304430723943721	1.30405406964371	0.668851939523455	0.580781323035133	1.98791154377745	1.84524502330354	-2.98616037443342	-2.96844152030975
MYSTI_03495	A	0.806590007429433	1.06549215183739	1.22887608170009	1.18306240140543	1.68197278936996	1.40640398231705	1.53384243974962	1.07552081898647	0.998221918278681	0.935795690967385	-5.9411869271873	-5.97459135485421
MYSTI_01958	A	-0.867881680134474	-1.50365726899434	2.46938857478216	1.46721466197367	1.53866019485813	1.10860858588452	1.10472470997678	1.79546416981517	0.746135883067646	0.0652903343257911	-3.91695735042041	-4.00699081513464
MYSTI_03682	A	-0.972840740668195	-1.63968758207503	1.02137061021448	2.51665762988665	2.54633883910355	1.86082936169757	1.59089449884811	0.956622547910223	1.86562259268643	1.03967409876529	-5.48584325449509	-5.29963860187398
MYSTI_00210	A	0.170364629948658	-0.32062712551916	1.55283206528553	2.00732891225138	1.95951307245088	1.51248455108127	1.31484613620698	1.72580650453099	1.44816156868784	1.27975656521017	-6.19457761228896	-6.45588926784558
MYSTI_03377	A	1.09737824816816	0.752412031976798	1.36398392544811	1.61465834673456	2.09605391568552	1.33339131215375	1.65156683177111	0.841101974431938	1.20719504785649	0.612313876566702	-6.21229957859987	-6.35775593219328
MYSTI_03352	A	0.73477666351239	0.488909919128167	1.65599137422773	1.56855627458263	1.89102747228485	1.56316090096686	1.64681326127606	1.55843377946439	2.11317211948034	1.3331270896278	-7.42816074668935	-7.12580810786187
MYSTI_05336	A	0.930465984453772	0.638509020035652	0.865877014230113	1.06508050573077	1.33650162271382	1.74562847138459	1.90143043836929	0.917778342520958	2.31906311894678	1.47087166601772	-6.80822436801382	-6.38298181638966
MYSTI_00127	A	-0.410427744164544	-0.44290454369351	1.50384202030718	1.49997584561586	1.62981515844992	0.502024597437121	0.490686744922231	1.49217863612899	0.099709805595058	0.142921218363725	-3.37386617561797	-3.13395556334405
MYSTI_07846	A	-0.976140326028728	-1.11882652721967	1.77915128313592	1.8197914454515	1.91119868709254	0.854256197902348	1.22534818191063	1.70621695575488	0.835456496315999	0.221038739927994	-4.11512653912123	-4.14236459512219
MYSTI_06104	A	-1.64287576912745	-1.90612334865039	-0.368642595043982	-0.28288607523684	1.01614294797191	1.02820933665778	1.43745078572639	-1.16283322316606	3.47177070225893	3.01233533566676	-2.25567467047976	-2.34687342657728
MYSTI_RS04745	A	0.089167692024299	0.120340109987325	1.59476969316659	1.40371270219006	1.51807248193284	1.11328480132923	0.834462056906833	1.65516775470738	1.13238297328058	1.3630124787384	-5.73851667518123	-5.0858560690823
MYSTI_04560	A	0.693466065719353	0.284284395412454	1.32303788511121	1.78169830814853	1.0905021397452	1.27195220904656	0.793371361945177	1.30812485896363	0.832369958823689	0.769048137603455	-4.85280775037577	-5.2950475701435
MYSTI_03000	A	-1.99024822271028	-2.10837658950003	2.06828995160754	2.43047382278484	2.27798529124706	1.76629663517723	1.59239031855086	2.19493585829153	1.72426719279961	0.914589929843478	-5.41418490203938	-5.45641928605246
MYSTI_00577	A	-1.72220538471419	-1.89377120545137	-0.820850134110906	1.15495311116223	1.11111493814068	2.6844328267399	1.80923433656859	-0.110028099369066	3.145602970006	3.18651408519658	-4.40021187214852	-4.14478557201995
MYSTI_04090	A	1.84948954950078	1.12201835840377	0.689562755372549	1.42034286058477	1.23996399879432	1.14415456394588	1.11723567726851	0.572504213054961	1.31231665754183	1.1783414754266	-5.79408282701461	-5.85184728287934
MYSTI_01487	A	-1.32102977436705	-1.55588778760663	0.429500474082401	1.15792543133935	1.19765344947807	2.42635942416355	2.20376986157581	0.364362932612526	2.69592471075506	2.55055700911314	-4.90831119105408	-5.24082454009215
MYSTI_07114	A	0.284436431317546	0.283712167156498	1.1330234281083	0.971571210730559	1.38707421332922	1.2460483147378	1.5923390318594	1.00283310043104	1.68828488230416	1.22021816838625	-5.58394488737976	-5.22559606098102
MYSTI_01266	A	-0.419829751265667	-0.828411273593879	1.09140982080304	1.85874067967953	2.21524499580875	1.90467034687008	2.007907759988	1.05246950452763	2.56118512886167	1.33946024161656	-6.22719292333462	-6.5556545299611
MYSTI_02297	A	0.268118926842911	0.0829066240228151	-0.249457354960331	-1.26152424475213	-0.498835408149754	1.97432107681256	2.14522014324566	-0.566480489764592	3.80178243362755	3.29418112396475	-4.79606202291999	-4.19417080796944
MYSTI_04413	A	-2.73525089763827	-2.93486826771361	0.804207980849787	1.09471785647255	1.4714576526042	1.29305990890507	0.900827952076499	0.655694537390337	1.13503355225511	2.83591039935773	-2.22523077008609	-2.29555990447332
MYSTI_05338	A	0.835003885486181	0.454258583467681	1.21035357873175	1.46104726219801	1.49505586173139	1.64762292404278	1.60938871523503	1.11705717671529	1.92408294640926	1.9033042683265	-6.55589092440151	-7.10128427794235
MYSTI_06220	A	1.34568068144038	1.16778333511479	1.01188928209431	1.18245872267295	1.27925579402165	0.751770678515376	0.795760106127945	1.02993533509015	0.547840538969885	0.305126924314298	-4.73314849083107	-4.68435290753067
MYSTI_02477	A	-3.17077508339035	-3.10473574562065	-1.47582030176465	0.790971134990533	1.02865642964636	3.37437794699404	3.1062447285117	-0.859588633555872	4.1544456575684	3.1992485025967	-3.58645189806195	-3.45657273791424
MYSTI_03560	A	-2.47956380233211	-2.7122888729236	-0.250877459046849	0.963332019262692	1.22748438649924	3.21967628493809	2.86553130689856	-0.41057863916069	3.86016175234969	2.63245681177849	-4.94473076573202	-3.97060302253149
MYSTI_04732	A	-2.96744430291987	-2.7262769908369	0.956196978804321	2.0129994178708	1.49539263759172	2.01310095322035	1.89828645186394	1.0519604532971	2.24804617677164	1.7281963965049	-3.79670149938978	-3.91375667277822
MYSTI_08128	A	-1.56040897553771	-1.77457174559401	1.90438292256087	0.424903914311633	1.33305869346791	1.28442969645161	1.23831140553706	0.970705781774665	1.68224176365777	0.638674079125428	-3.17797832025418	-2.96374921550103
MYSTI_00845	A	-2.60055092227151	-2.93513283260082	-2.07600716079776	-0.893876901086204	-0.384527223857169	4.23773652472384	3.50219453730643	-2.64559184283979	5.33654711747041	4.92376634700368	-3.36143569227901	-3.10312195077208
MYSTI_05684	A	0.0238286231484697	-0.261225776859829	1.87079917148726	1.42719644613834	1.64540262513883	0.898702284359837	1.27428493806985	1.6582035241602	0.487800991280226	0.0285111116916301	-4.55542593818169	-4.49807800043314
MYSTI_00723	A	-0.186777767790867	0.00564164633077624	-0.345024124354058	0.406212606420729	1.00833916366344	1.61804864689573	1.92900908369745	-0.643159447841185	2.51207284547414	2.20030861940447	-4.19995955293057	-4.30471171897007
MYSTI_07562	A	0.338840544372895	0.108858267562683	1.40737846250455	1.21006317798475	1.28583443036107	0.716650350863802	0.97570176197511	1.24917868863491	0.285344623185217	0.210620498389874	-3.93255055435955	-3.8559202514753
MYSTI_04238	A	-3.4552266404365	-3.20388637006613	-0.534851887331572	0.579744141148057	1.13653446625541	1.96254662658179	1.97437150898119	-0.486321594154747	3.29614741481648	2.46477153133664	-1.69584300936159	-2.03798618776901
MYSTI_00676	A	2.24052604181785	2.1520125504974	0.621457636696327	0.388996450822448	0.618946009261029	0.593796503694863	1.03098116774365	0.278133938687182	0.63172295654071	0.832250779160287	-4.66944532941154	-4.71937870551021
MYSTI_06474	A	1.07933382747565	1.22088865615866	1.04116376066589	0.566879913852384	0.731340721462402	0.452916120262413	0.519813788189737	0.648805829831405	1.59014444278675	1.56617697605478	-4.70600908349946	-4.7114549532406
MYSTI_04970	A	-0.0709424723700618	-0.0949739252917325	-0.488088597557713	-1.08981449779409	-0.694029640990667	1.78457561297533	1.93017703902147	-0.383577438567029	3.10328899809546	2.11260163626061	-3.03612367931047	-3.0730930344711
MYSTI_01265	A	-1.59681222702821	-1.93455865541135	0.971519231741754	2.47853734777003	2.25295030655098	2.0661401388956	1.6961558776421	0.787819435739456	1.56069696655012	1.34178100125975	-4.89996221184942	-4.72426721186078
MYSTI_05332	A	1.39113326558623	1.13826404307237	0.608652603348627	0.77932497581639	1.09148779671902	1.16240797864381	1.28649305187123	0.558054890890039	1.40785540694186	1.08170942367512	-5.10373375777483	-5.40164967878987
MYSTI_05246	A	0.590874361588106	0.0480869298085693	-0.173918512958922	1.34498744773592	1.72310447292169	2.51120176157425	2.55124517070715	-0.763428946082112	2.42894231143245	2.14162166864415	-6.35253465209937	-6.0501820132719
MYSTI_04715	A	-4.12862085579148	-3.24297169933746	0.68043613463316	2.66969346594993	2.5479832034857	2.9457961484242	2.67798689533642	0.494012623804364	2.83042492095782	2.38750143974456	-5.17915172520662	-4.6830905520006
MYSTI_02179	A	0.884276414891188	-0.161567701720866	1.29532121296625	2.83363338871906	2.74430501334549	1.58231859078039	1.32023666565115	0.769867503206887	1.16926227939529	0.770782079822965	-6.58828998743629	-6.62014545962152
MYSTI_00255	A	-2.28596629322149	-2.41074521683899	-0.382572549477013	1.76488872426016	1.73198953289705	3.75315635448378	3.53438062327937	-1.55827455022005	4.06104839041824	2.75250841124848	-5.31790434155049	-5.64250908527906
MYSTI_04682	A	-2.65318127205956	-2.42066809636449	0.316047009285858	1.90294216415123	1.98413849788277	2.34924550855495	1.937132573273	0.636062934604283	2.77219033982257	2.27273291541305	-4.92545445334105	-4.1711881212226
MYSTI_05798	A	-0.257294347743168	-0.713342921302932	-0.0766437015779626	1.16111174288102	1.37715617419439	1.49890439037414	1.4814551085552	-0.383439671486824	1.87559701664632	1.0638404272903	-3.56988428018514	-3.45745993764536
MYSTI_RS26130	A	1.23748151688529	1.00379021032867	1.75208868678347	1.21161093134274	0.909538309594264	-0.185297304483212	-0.518536636671859	1.69265319514754	0.383437437807782	0.590588889418497	-4.11585588894232	-3.96149934721087
MYSTI_03380	A	-2.28317962860353	-2.51165660779981	0.498433918486661	1.78506006916815	1.64122425469783	1.97467368343407	1.70089060134851	0.725346357578402	2.37695277714446	1.6888903697457	-3.7784250073788	-3.81821078782163
MYSTI_08025	A	-0.4349082615594	-0.687683305933692	1.70639472864432	1.43659981921905	1.69788910639626	1.32113107168132	1.43963130958037	1.73064924648853	1.78553664830448	1.46120250893128	-5.75753790730972	-5.69890496444281
MYSTI_00610	A	0.965439509593327	0.737513631243862	1.33454150864809	1.46544334601276	1.65922667329536	1.47150201746783	1.37139021016091	1.21619930662176	0.715913546154654	0.426220854580329	-5.69072109560835	-5.67266950817054
MYSTI_RS24785	A	-0.0742585489161396	-0.13761215105148	1.57650489185289	1.57076484938979	1.49428749584062	1.1770444796013	1.45732917320554	1.43552685421483	1.00371838045095	1.00728663528551	-5.31909203499212	-5.1915000248817
MYSTI_RS42470	A	-0.623696859257066	-0.796088502271042	1.03915803728346	1.11782360184845	0.929337268794937	1.60103741561536	0.936757585236833	1.16068992189729	1.90755403744254	1.41861882221898	-4.45903874394876	-4.23215258486099
MYSTI_03499	A	-0.394464878546582	-0.827462847084695	-1.59899774417333	-0.222187391366694	-0.353236124952849	2.50256588868248	2.53301820781865	-1.54873118957537	4.0019776792273	3.55402613156328	-3.75083004201359	-3.8956776895786
MYSTI_07797	A	0.138240772117605	-0.0955095802154542	1.52182670269993	1.68799004313736	1.48189992256991	1.1456236743743	1.06348882182581	1.56106190390938	0.920755893626286	0.908907041068003	-5.11703380999537	-5.21725138511776
MYSTI_06002	A	-0.526348599961622	-1.01215050304043	-2.24314165885342	-1.29485986168282	-0.746408021225717	2.53986787077198	2.41956964806391	-3.6725906797634	4.71158449611062	4.35194230360126	-2.14192249805822	-2.38554249596215
MYSTI_00050	A	-0.213946721181356	-0.280731226655764	1.13179448793385	1.0145159055221	1.25523459709376	0.746149940733613	0.699263337263764	1.0860883043821	0.76151606407614	0.42878640140915	-3.20132786069001	-3.42734322988734
MYSTI_07982	A	-0.235721882460341	-0.504977640043597	1.28781684619071	1.50735007225451	1.34109128894134	0.82700245608757	0.828441043850738	1.15278340873151	0.865171812159971	0.892032663783894	-3.9597933144685	-4.00119675502781
MYSTI_06935	A	0.109344245789449	0.128463638719339	1.41245328103105	1.16454841029454	1.44198520735399	0.841361377854268	1.09123711844805	1.28781607764563	0.615930218268099	0.358137365926309	-4.50590584779222	-3.94537109353849
MYSTI_01168	A	1.93959102613484	2.03824424219486	-1.062123908601	0.714731723085814	0.982987261782467	1.69354465832682	1.48282068822016	-0.962632195447634	1.16010074506107	0.863424816298396	-4.4498805851911	-4.40080847186468
MYSTI_04710	A	-1.83460482771834	-2.13359124287207	0.797042323994663	2.59702110417552	2.38298277213249	2.47229718555428	2.06303274719905	1.27539721268964	2.45130034439428	2.11287342129514	-5.89182414877188	-6.29192689207281
MYSTI_01824	A	2.07305463187221	1.42629028561027	1.42332652488399	0.9639560477915	0.951524745537917	1.04009227308144	1.28025777295368	1.1450010796719	0.816501018551108	1.31135275050274	-6.4749634128247	-5.95639371763205
MYSTI_00701	A	-2.04445671441359	-1.64902088287242	1.65187416192756	1.32453113550001	1.34985217055037	1.09626949629262	1.37666583591069	1.58215942277065	1.35131474082027	1.51153303488819	-3.66004569554447	-3.89067670582988
MYSTI_04807	A	0.334685254827535	0.281460209481089	0.8620971910851	1.25430844655524	1.04074239030033	1.290073181368	1.86438255657771	0.855306280687888	1.87875591194476	1.60089095579207	-5.86167122176853	-5.4010311568512
MYSTI_RS41315	A	-1.64023390614502	-3.03029649352841	-0.109042703945081	1.80918393789493	0.940194039787281	1.77398179888476	0.98273088963284	0.581566698182836	1.08431993775504	2.77903115388428	-2.80686919967767	-2.36456615272579
MYSTI_07899	A	-0.33521463877144	-0.317429014627946	1.09232662621289	1.88734228762468	2.06440241195307	2.02174093823816	2.01631986129962	1.0960616303786	1.85655257878932	1.53617195641013	-6.41147403448957	-6.50680060301753
MYSTI_05324	A	1.5690437856176	1.47244992507938	0.440010701081439	0.249777636074679	0.573052815386976	0.0229702761496995	0.0532373711205576	0.665744766494324	1.37450738195487	0.933084056960922	-3.67913250249682	-3.67474621342363
MYSTI_04733	A	-2.77565884502969	-2.7507742045255	1.04565480755337	1.8601368833149	1.62827295699805	1.92192793046961	1.53053360699772	1.16255250224576	1.73295931314788	1.07905193089074	-3.31226662992396	-3.12239025213888
MYSTI_07294	A	1.54420949840561	1.0073770558458	0.612449540144187	1.25492429933685	1.18863273762549	0.885119552833416	0.732080817974362	0.958185611238619	0.652558647261383	0.624980711276152	-5.02654701715531	-4.43397145478657
MYSTI_03494	A	0.486113121413023	-0.0270977354735464	0.283244193076335	0.339317552732906	0.991975146031697	1.61245751547254	1.60633199550541	0.428369778850504	2.05130463871994	1.42489315156347	-4.60386345466775	-4.59304590322453
MYSTI_01630	A	0.956053780837765	0.614470368704678	1.14294891049293	1.34058379551669	1.40473745203157	1.49224174306282	1.76259240364416	0.770323726046017	1.43034551760217	1.19769214324285	-5.68178610682303	-6.43020373435862
MYSTI_07588	A	-0.996152640498394	-1.29862519942742	1.39551672645466	1.98246912827502	2.1970656527819	2.09774105171213	1.87860188667533	1.52373946872852	2.12692693738595	1.52976210571136	-6.63484233282366	-5.8022027849754
MYSTI_04486	A	-1.99469111957033	-2.17468471270952	-0.99081557998758	1.02926002951991	0.753871197944346	2.92403506516002	2.68949375527219	-0.613612299281092	3.9548119787869	3.71250526660677	-4.68123183845458	-4.60894174328703
MYSTI_03581	A	-2.04241540645729	-1.86514208937691	1.16211815006998	1.83474969979906	1.74408326322519	1.97931675599165	1.82389169629436	1.1290760928596	2.27255287237149	1.04906793113403	-4.84007147671074	-4.24722748920042
MYSTI_00102	A	-0.914544067534777	-0.518277134069223	0.587863407472712	1.65587465293159	2.54494455921816	1.96002129569817	2.1789678437562	0.216355621549745	0.687911423956333	-0.150584922945662	-4.57350141966875	-3.67503126036449
MYSTI_03564	A	0.50264981831941	0.303048520691243	1.32724667264419	1.17004622588418	1.31544253192503	1.22919917003473	1.40362967369021	1.1085153223451	1.30905079744459	1.18675448190604	-5.52022103335837	-5.33536218152636
MYSTI_04709	A	-1.86996018566043	-2.13209742294917	0.0811641928354057	2.06629631721789	2.05016191209368	2.44078361534417	2.08201555489177	0.603729195660119	2.83888642551138	2.16290665583567	-5.090091527484	-5.23379473329647
MYSTI_00536	A	2.94132021808318	2.53523850693956	-0.113371285444241	-0.256041999517377	-0.258494507684324	-0.0798533771913519	0.662491742698924	-0.00725815927707529	1.82716346971184	1.52239786125986	-4.33299675727118	-4.44059571230781
MYSTI_07587	A	-1.55479361417308	-1.44324734233681	2.12853079279002	2.23230369480535	2.58735509542726	2.25008388480028	2.07016531303136	2.16776716782322	1.84745228288709	0.769274118745225	-6.48333614666693	-6.57155524713298
MYSTI_02026	A	-3.03347619192781	-3.0568217855193	1.08184108668161	1.29231906921206	1.07000262734789	1.35812642563471	1.86888548804671	0.462364866589295	2.75601027882656	2.65094540577902	-3.21340882911128	-3.23678844155949
MYSTI_07733	A	0.892382801406912	0.50241529050861	0.579936886072636	0.250236462268074	0.452550857422853	1.00216933334687	1.34748051653953	0.532101045631622	1.20424300943774	0.646967544089746	-3.764896746181	-3.64558700054357
MYSTI_05724	A	-2.02003825544991	-2.4138858108503	0.549287358488343	1.39532828264394	0.369935880629965	1.31322608362386	1.03312368523372	0.823767710858315	1.52276277091952	2.44205579167285	-2.52932534975029	-2.48623814802
MYSTI_00827	A	-0.0964184381911224	0.129248886420841	1.08332468573425	0.699536280587218	0.557032204886429	1.02111984922596	0.473577245385801	1.19859692927231	1.3087992022676	0.745363907193916	-3.6686275124062	-3.45155324037701
MYSTI_01354	A	-1.50449319749242	-1.77933152220385	-3.09044753956671	2.60537312407589	2.11478947708635	3.08436375518027	2.53554269652527	-3.20540944882451	3.26841810097562	2.99349559880288	-3.56157647512583	-3.46072456943295
MYSTI_04808	A	0.951079240803745	0.941131570898687	0.991659970412163	1.08044733574141	1.16685380231933	1.41560534482942	1.6078858286586	0.660097702540261	1.16361065759184	1.3671358998133	-5.6190155456158	-5.72649180799295
MYSTI_06691	A	-0.374042975382494	-0.317500246645642	1.95180546665734	1.50153015684532	1.93516106479079	0.875071915035537	1.16941177173113	1.62690093258272	0.437253529414146	0.673581992772126	-4.72608951963347	-4.75308408816752
MYSTI_05335	A	1.35455422220924	1.22076510804243	1.00486407579716	0.698540421260693	1.43070817116346	1.42364960385558	1.4824557506404	0.692948901601305	2.2055165185616	1.48814274112348	-6.58031200842095	-6.4218335058344
MYSTI_04760	A	-2.99688204552287	-2.81056330674692	0.192869198513758	1.7207103867184	1.42941915901673	1.95369014825455	0.516437125138362	0.149682623884328	1.40242407473165	3.77058687643298	-2.62019598000756	-2.7081782604134
MYSTI_00097	A	0.546668777370009	0.308592656282881	0.908691218179607	0.69679445286059	0.793326042450285	0.578842304906258	0.878927549548681	0.905929844029751	0.470102105642065	0.931334627719957	-3.64353471508879	-3.37567486390129
MYSTI_06430	A	0.762870376568209	0.62877444015154	0.772000254930747	0.674787428004793	0.865403220499712	1.04608757220949	1.00616270498493	0.713103842348216	0.538865404896878	0.0789370155492541	-3.46345714643578	-3.62353511370798
MYSTI_04586	A	-0.394581561014206	-0.609180540993959	1.39210908929163	0.955029688226755	0.7590871301704	0.534863858841035	0.534663582380931	1.15323017813725	1.10783337615508	1.1352759186765	-3.27226404205182	-3.2960666778196
MYSTI_00274	A	0.535266556435733	0.634858565755412	1.41421926953536	1.22976690872551	1.18297291637571	1.1170732510163	1.34394496592198	1.26700526409576	1.25396817725696	1.08038481430411	-5.44804792792031	-5.61141276150252
MYSTI_04784	A	-1.17208025328789	-1.6799298008346	0.11073202190015	1.3936127996795	1.82192315976573	1.57186809567398	1.48412194316708	-0.111275936280366	1.81023313843143	0.76501303465645	-2.93630196910684	-3.05791623376463
MYSTI_04781	A	-1.15237124034499	-1.59845228752271	-0.172860917085876	1.42685229363781	1.60004898396261	1.68977754225166	1.70626810406848	-0.0487803816044572	1.14129977653554	0.794966578917807	-2.77522461162644	-2.61152384118944
MYSTI_03486	A	-3.03234223736072	-2.85523300495719	0.818496289667053	1.98376476496831	1.65931110420603	2.05009161621011	1.8507694944528	1.09188626694067	1.82123104335379	1.71309849980842	-3.58284093579043	-3.51823290149885
MYSTI_04681	A	-1.07476189014041	-1.26439374375557	-0.142893446696151	1.60180827509092	1.48853320307434	2.00483267736784	1.63744317785404	-0.366180704486879	2.52383653437464	2.05420178124555	-4.02834463982355	-4.43408122410476
MYSTI_00515	A	-1.67064306944777	-1.47927878679786	2.17488543665561	2.66782891486443	2.33319413094425	1.73700246233315	1.56614857660766	2.21096876205651	1.19582601130337	0.276164943955258	-6.10080661336725	-4.91129076910736
MYSTI_05457	A	-2.78005647552396	-2.94574602834235	0.462144670886389	1.54573548649219	1.51956841981448	2.280208074447	2.29629520262423	0.51418833241218	2.84247251373705	1.96091652814693	-3.96340232941255	-3.73232439528159
MYSTI_01790	A	-0.800069859931044	-1.55754543333795	1.69843106838571	1.94464142058062	2.31984240417254	1.4504612042621	1.6299763916953	1.44774607592962	0.99833767162067	0.535123911909251	-4.79811186751323	-4.86883298777358
MYSTI_01295	A	-0.194283622393415	-0.493468623603784	0.777020940459225	0.925982478773529	0.754772646794818	1.0270374550057	0.630312266247715	1.14794928906433	0.344254602660261	1.60587522409527	-3.21462140558582	-3.31083125151782
MYSTI_00551	A	-0.0222258896387562	-0.365219528435031	1.11078315576022	0.821885706248956	1.21007510909636	1.12745649276709	1.115437284409	0.990347205382577	1.77385887835726	1.23855123871078	-4.3157157251421	-4.68523392751636
MYSTI_05463	A	0.286258249062689	-0.0363258221167584	1.03837384383512	0.693583247766288	0.900557073974698	0.642331222004195	1.04154263782457	1.06763557527878	0.833067134123601	0.580150200049998	-3.40227230846367	-3.64490105333952
MYSTI_02757	A	0.685752404271428	0.395546725397724	1.13339440741452	1.11176284297376	1.22629460805711	0.762190682737108	0.770693079119354	1.02731132863357	0.630893573306032	-0.0460591821106835	-3.66405276443106	-4.03372770536885
MYSTI_05936	A	0.857263568760384	0.954178604851696	1.07447372188719	0.768168471008302	1.22427757890385	0.793769903244156	1.25358270369325	0.946577854352176	0.286532706456526	0.161128084045798	-4.10118664684372	-4.21876655035961
MYSTI_03001	A	-0.131356955935605	-0.202620481599507	1.24186446595951	0.847960649042763	1.26117082261935	0.527524282183601	1.06873431269187	1.06834736696963	0.881783671016954	0.409405744817176	-3.62450655004044	-3.3483073277253
MYSTI_06734	A	-0.815982649756403	-0.807729236606942	1.44979884782888	1.68438892723115	1.58062753032499	1.31731275657134	1.19191954227045	1.22205515700054	1.49952188380091	2.32871195295298	-5.39582523392287	-5.254799477695
MYSTI_01396	A	-1.00634442889216	-1.07524135442828	1.27653235344793	1.50937407254827	1.36488792081041	1.32551069517051	0.87260447409313	1.46171284742093	0.782150790141543	1.17778295024995	-3.87289432189852	-3.8160759986637
MYSTI_05328	A	1.24694586847619	1.52326280317626	0.519344439065664	0.0166296355016957	0.440827254794362	0.626929329917843	1.08873388050777	0.638467218244303	1.20279575907874	0.890752717828503	-4.05745980022524	-4.13722910636608
MYSTI_07080	A	-0.540101616132507	0.10723726219886	1.95737239545892	0.0589707887374917	1.01789153361436	-0.235048478810432	0.388787602674261	1.4575109804448	1.94893478517782	0.829861855389384	-3.58102148619141	-3.41039562256154
MYSTI_04915	A	0.337185709736149	0.298832384958923	0.574018924649225	1.88885861128316	1.91672054265474	1.99434897020973	1.97780567157235	0.682886770226297	0.77106105621897	0.315660575511297	-5.42531227462379	-5.33206694239705
MYSTI_04713	A	-2.49795312383322	-2.58180219726897	-0.298407714557813	1.98564677364212	2.41931058498283	2.52566429121076	2.13611312495669	0.195264727584178	2.79218189423849	1.89961983955433	-4.37525634649437	-4.20038185401504
MYSTI_00058	A	-1.35445707378039	-1.42834854882495	2.07138185744684	2.82229706789609	2.24433358459275	1.42728740721024	1.91218111727748	2.32903130942542	1.23178792503497	1.06740468699984	-6.18459354135092	-6.13830579192738
MYSTI_02971	A	-2.76276680095733	-3.31881111961733	-1.0946054685564	2.17222376674308	1.99950119030903	2.78525586821276	2.45074154647412	-1.33059930742263	3.74910800425573	2.57321469876987	-3.47560276402801	-3.74765961418288
MYSTI_04969	A	0.111659378793274	-0.102009482951617	-0.844516036176541	-1.4112435850633	-0.474001403088327	1.82165227253792	1.97149648651971	-0.666458670971116	3.00634187976615	2.28077134546185	-2.76295210764448	-2.93074007718352
MYSTI_04813	A	1.30436302789825	1.18762681977987	0.369638655200708	0.999588768469922	0.882846208237096	1.61683800689087	1.11517078006632	0.613486827131139	1.06107226801924	1.67917628196084	-5.30661462736341	-5.52319301629083
MYSTI_00281	A	-1.10224322223356	-1.25455491556246	1.42521179255375	1.42303998236236	1.72829111633633	0.987748338777056	1.38316404365488	1.36825425818076	0.809620823076193	0.859355600311115	-3.91719663622579	-3.71069118123064
MYSTI_07063	A	-0.0702430662880307	-0.0144849619686198	1.83871516170223	1.17291420982931	1.57508432622077	0.588233818676336	0.547579915880535	1.63690645678681	0.606187829681746	0.20900469387942	-3.90851677543796	-4.18138160896255
MYSTI_05339	A	0.640588995580265	0.29447281232844	1.57792291607345	1.12995077230183	1.60053427061371	1.23075288227106	1.33763929841902	1.45274584643606	1.93847659159527	1.58755708595868	-5.99329742065742	-6.79734405092039
MYSTI_03969	A	0.59469466371827	0.546970311635633	1.6670653423638	1.28568187107866	1.38774040192384	0.846375366286825	1.21430995912988	1.40939603320034	0.690180751046837	0.452201562761408	-5.18815974076093	-4.90645652238456
MYSTI_04783	A	-1.52098602749641	-1.5906260860998	0.631483931236028	1.52068360493484	2.0261595000615	1.78768161245038	1.62118904676003	0.261664190449835	1.37995950206679	0.392356616417352	-3.36902843688793	-3.14053745389262
MYSTI_02651	A	-0.61143824442499	-0.9042919916063	1.25592205709325	1.91876047901954	1.89959265241034	1.80771634832046	1.97544049893879	1.08991799369028	1.65957925463718	1.3142822414109	-5.98105511754121	-5.42442617194826
MYSTI_00300	A	1.40192841713442	1.15932720337104	1.1002538010948	0.613516492328431	0.700419445721952	0.736059202856694	0.904000095240635	1.31788269457258	0.65895906814492	0.927209766093393	-4.95888349876286	-4.56067268779601
MYSTI_04201	A	-3.10308877313554	-2.79114134215367	0.471231966439559	1.9942988753167	1.88111426591007	2.31835108866137	2.17596378041388	0.701455710124357	2.82793172630311	2.54204888303317	-4.50293047383454	-4.51523570707845
MYSTI_01986	A	-0.72695915073936	-0.940453195730987	0.755516354529222	1.73160736497675	1.37685721543794	1.03604567030929	0.95507138794415	1.06962195597856	0.74085297860905	0.767324595125871	-3.44306197712581	-3.32242319931469
MYSTI_04409	A	-0.365290952825731	-0.584562952361253	1.69618458954196	1.7145204065443	1.76189963651111	1.24316613137922	1.43831466590816	1.58779622358036	1.4026326264485	1.12326000467911	-5.93589899317609	-5.08202138622964
MYSTI_00607	A	2.19735847363081	1.48672857294416	1.06692275673824	1.49140831010773	1.51589396766001	1.09422462166846	1.03799125771894	1.0879816418541	0.507980174743995	-0.344485253501599	-5.40434894431502	-5.73765557924981
MYSTI_03558	A	0.714084797828857	0.369950683703895	0.296090876369579	1.62080857707253	1.49443745925268	1.88404717275138	2.02440749758843	0.388811651971377	2.09795011153045	1.59028412387785	-6.02217208664814	-6.4587008652989
MYSTI_04684	A	-1.23716440976589	-1.20525168227177	0.803134591241852	1.35111770972045	1.19210963638272	1.48342901710607	1.50406544254736	0.597837760535301	1.47511296805101	1.74167990892234	-3.89889945701845	-3.80717148545099
MYSTI_07900	A	0.701146045365421	0.285693367720459	1.06099541029785	1.79526153074824	2.13707502113689	1.57108815927318	1.509523956194	0.866472216338822	1.48919674337975	0.71161150417705	-6.02750663669131	-6.10055731794037
MYSTI_00226	A	1.82975087283686	1.53697726129101	-0.583732511960084	0.224778053003853	0.666969869302973	1.01615881470194	1.15816526166389	-0.807063001964927	1.45318614973922	0.69276862001465	-3.70715637208477	-3.48080301654461
MYSTI_04805	A	0.0980386701196885	0.109743614555059	0.536320348127543	1.49118131810653	0.755762228203032	2.13200067684221	1.83276306009989	0.583817141913727	1.40308824038743	2.26255980614851	-5.64311405378054	-5.56216105072308
MYSTI_04708	A	-1.11854728706327	-1.29779242468622	0.793755691292159	1.95612727794691	1.81752723474329	1.69895507056588	1.40658454190319	0.759982282181328	2.43108114019232	1.45873419341865	-5.04882396001233	-4.8575837604819
MYSTI_07334	A	-1.5838711738375	-1.44100937068334	1.02553638557793	0.995605537319825	1.05603535720776	1.43115859481261	1.15779913553462	0.902404856538329	1.99303528654135	1.62146627746217	-3.72007057969167	-3.4380903067821
MYSTI_00514	A	-0.980389279665538	-1.0754658950033	1.96444993318185	2.15586041556263	2.23997005608772	1.36907329259154	1.35744422596522	1.94797593877982	0.745527174294821	0.267309439465711	-4.87290611116688	-5.11884919009361
MYSTI_05797	A	-0.989616687568629	-0.933480305648924	-0.222810373250429	1.03092112129239	1.23039785321892	1.63847062941191	1.44322113269015	-0.52136508360865	2.04683559452325	1.79615814224344	-3.1848789291565	-3.33385309414693
MYSTI_00609	A	-0.357461714808014	-0.425180446412702	1.61435844911307	1.81509328693564	1.91138248039723	1.53973500472899	1.48786937020063	1.64338516786036	1.3228257083079	1.24689164987659	-5.69460415757082	-6.10429479862888
MYSTI_04716	A	-2.83423087704579	-2.82886727849326	0.670843360129684	2.45262304806465	2.06245196240886	2.98727459251654	2.14324207056591	0.45994324048087	3.02284935719542	2.208907681721	-5.15111685487866	-5.19392030266521
MYSTI_03624	A	-1.0381225574611	-0.9172666980605	1.34903029187131	1.78292847802464	1.59426491217045	1.58102515564134	1.79176982778257	0.906412288114598	1.21199766596064	0.702832638477886	-4.47681572377727	-4.48805627874456
MYSTI_05670	A	-0.859046198081179	-1.41009985072238	1.48342820513118	1.33324217002943	1.55629563058529	1.06096387981513	0.697731727494801	1.21297458491971	0.366399174704995	0.466725581358833	-3.11887363972478	-2.78974126551102
MYSTI_RS39875	A	-0.534739084648207	-0.476219280860574	1.48651758108794	1.32423425127918	1.57521584334797	1.18624172680427	1.65465907855328	1.6167489015007	1.26446041961591	1.21494308358879	-5.00186063255919	-5.31020188771006
MYSTI_03831	A	-1.73102336395631	-1.43998287188825	1.97789884451993	1.60368084314854	1.3133619380869	0.715879070097985	1.03363424057951	2.26658343833616	0.752398780225693	-0.00984947383510182	-3.30357687738783	-3.17900456792722
MYSTI_04200	A	-3.89944829616927	-3.62609155670032	0.828739144982402	2.0089408430075	1.80764118659237	1.95886645550745	1.89533036003401	1.00611189536004	2.20734708210524	1.85919874544514	-2.77310177848485	-3.27353408167972
MYSTI_04966	A	0.560488178780398	0.0121959372233693	1.24016614036139	1.40352509647179	1.40782109690776	1.30963626360706	1.5334731934878	1.27939996136883	1.50886490841961	0.870862357417531	-5.3055827463431	-5.82085038770243
MYSTI_06470	A	-1.10529915571817	-1.55224918708707	1.67683786561952	0.856671150644203	0.84252626459015	0.717687802754893	1.80367527588195	1.82855780631556	1.47696803087601	1.39242322799186	-3.75683438567547	-4.18096469619343
MYSTI_05782	A	0.680422418512743	0.234725904135662	-0.0495669109749102	0.422529202344267	1.00052044904994	1.74603295148887	2.003342588827	-0.12599704591551	1.98469763725002	1.56226579349842	-5.05553668114239	-4.40343630707412
MYSTI_00606	A	1.45898195560567	0.590089099138687	0.832487875516168	1.53682152354116	1.9690473017188	1.47484350580726	1.53462864944918	0.544882774371818	0.878077456134916	0.443206904516213	-5.25910175925034	-6.00396528654954
MYSTI_04180	A	0.938915104524387	0.547167660338584	1.25616572366357	1.0530069843713	1.13884718653721	0.801317315530214	0.502839471257452	1.24831805277976	1.02377106898303	0.775784042608633	-4.64785302399235	-4.63827958660179
MYSTI_04843	A	-0.579296453555672	-0.969407439911855	1.06002771127184	1.40759089478115	0.757276658699404	1.08776700275756	0.771762722743961	1.19277940395729	0.424793990239548	1.03108879967748	-3.21588801934327	-2.96849527131744
MYSTI_01143	A	-0.665498660779331	-0.892599191275133	0.56953163231876	1.42562318901318	1.35536185275459	1.66994277548594	1.48172685356505	0.892683018474903	1.544822872171	1.78700772372957	-4.2453921154938	-4.92320994996473
MYSTI_02975	A	-2.61346786129532	-2.87361918880438	-0.71906773548473	2.26147170405356	1.67607345778029	2.27943127498354	2.23792125280769	-1.36614458214396	3.19386985000883	3.12065531986173	-3.34431251879801	-3.85281097296925
MYSTI_07989	A	-0.35776752359801	-0.444074581402278	1.23520920088048	0.755234235664449	1.22938916244686	1.58010172405085	1.42129384016532	1.01896531818291	2.1658856669062	1.75054975030808	-5.06745781113977	-5.28732898246508
MYSTI_04794	A	1.17557259109753	1.01348882097132	0.12336769946789	0.926188217874792	0.697445356535152	1.84309274347032	2.35112591700358	0.399262755772476	1.66540388486768	0.970479784886772	-5.76783642258995	-5.39759134935757
MYSTI_06591	A	0.490172780529115	0.258606215892668	1.09039855302032	0.939469286059808	1.10609176315365	0.971547697290239	0.898721446631297	1.05305167056729	1.17282866476482	0.896363407103108	-4.34142587694206	-4.53582560807024
MYSTI_00038	A	-2.07092786529399	-1.89139242304738	1.76799299270007	1.03493268323678	2.19262192339386	1.37561238235168	2.80072983649149	0.229019726793393	1.80487570995162	0.13152530543889	-3.89033768578085	-3.48465258623557
MYSTI_04968	A	-0.235073646272101	-0.337546871927076	-0.36858812803667	-0.493340150030969	-1.0083944494905	1.67444762779025	1.66804022409246	0.187109609742141	2.96313088347082	2.10027505156854	-3.07671969427891	-3.07334045662799
MYSTI_03225	A	-1.39637684584204	-1.41829283189918	0.56300712077932	1.30851194270874	2.05127568938873	2.02434938426326	2.09959430247114	0.631673718167841	1.66297233797683	1.55866955214133	-4.47380671906126	-4.61157765109472
MYSTI_00020	A	-0.592071198815699	-0.277346395445711	2.45284904323562	1.30991285021798	1.42283854888153	1.1011260680139	0.898703413110377	1.98275375790284	0.745506222846439	0.349367640423653	-4.69287560960755	-4.70076434076339
MYSTI_00182	A	-0.507546782738528	-0.640498471965941	0.453182255110837	1.23499782066401	1.35236391525789	1.08558624899707	1.03532448454122	0.0673999796259928	1.19372883056279	0.904809793431049	-2.99929750476079	-3.18005056872561
MYSTI_02379	A	-1.58960510225704	-1.75686878207334	1.47280705988749	1.72602420443538	1.64131952020017	1.14595802559333	1.36335142082297	1.57188735166398	0.925099293056238	0.876197212501557	-3.54463749551834	-3.83153270831241
MYSTI_07584	A	-3.09339179422771	-2.50845689194118	1.39787074610203	1.17270658895965	1.5867022579317	1.76945733772819	1.5153809655812	1.35772788944582	2.05842088268189	0.867744691825589	-3.10994293698473	-3.01421973710245
MYSTI_00996	A	-2.78253020731204	-3.07635226555508	-0.898226427734648	1.91903123994809	1.77616419816818	3.40345258698445	3.34936091178832	-1.10985639873445	2.85186677230783	2.64847008566682	-4.11772889230915	-3.96365160321833
MYSTI_00333	A	-0.356546425032642	-0.682859446918435	1.04993762633335	1.28661123865072	1.48587067658046	0.801526077905541	0.737098060066142	0.905207763279975	0.972157148553649	1.24363603765106	-3.62091674868436	-3.82172200838547
MYSTI_05311	A	-2.67983191298741	-2.13428470575272	2.41780407784235	1.42680321280116	2.17615704019132	1.64143106664114	2.05222901232997	2.43143324383147	1.21664853971381	1.69761445441607	-4.93888812318543	-5.30711590584172
MYSTI_04303	A	-2.14664373045423	-1.66758608468289	2.57809603570977	0.521354913985423	2.38600342353061	0.886050459964	2.22455897722866	0.844685361848837	1.8595138967842	0.0966546009752758	-3.82566895219847	-3.75701890269118
MYSTI_00516	A	-1.5025091804163	-1.53378726515273	1.93118643276143	2.16365620812343	2.44397704026875	1.3692927731515	1.24871935782457	1.80583142310834	0.970252056731033	0.793494907972871	-5.03634739089449	-4.65376636347843
MYSTI_03120	A	-0.00732984645595991	0.294609023425078	1.78429168476285	0.953187420291393	1.22244875720418	0.785267684583639	0.763812929412257	1.39365495424327	1.88063710969544	0.394806127463301	-4.76345182613678	-4.70193401848866
MYSTI_02823	A	-0.265651561393858	-0.127986289234819	0.424994526025255	0.766265834421949	0.63816519305832	0.773388068769801	0.937970695032387	0.399986066985642	2.06164932583815	1.48044350623018	-3.44282974795713	-3.64639561777588
MYSTI_06984	A	0.350867802589931	0.308777194693294	1.45639962955854	1.76820646366842	1.97518732050817	1.73610183384627	1.89042997244005	1.54107120182211	0.331834828256953	0.631193194494703	-6.13126153302114	-5.85880790885728
MYSTI_07090	A	-0.695270478562657	-0.758834089983646	1.47047884298796	0.564054045109696	0.421256135398886	0.97245421947715	1.36930977648227	1.41128886564561	1.87987249475408	1.28237101251225	-3.98832563384004	-3.92865518998156
MYSTI_00132	A	0.471409462907312	0.445091619169204	1.29867903644428	1.16872862868449	1.26192699618562	1.47604453818913	1.7685806247939	1.41039800925388	1.2303051793192	1.00206383596369	-5.59996064798797	-5.93326728292275
MYSTI_00022	A	-0.0814653489335324	-0.256915026806421	1.57690007401698	1.55789973787764	1.53805427819428	1.28925547017564	1.89414163418373	1.62121634365538	1.65416815892951	1.23507846062379	-5.5455904016263	-6.48274338029071
MYSTI_04270	A	-2.75093434171041	-2.82710462403104	-0.803607394481499	1.00566136055608	0.561160762171598	2.95287410677535	2.47235518827163	-0.212074215579082	3.10885360471437	3.44666294962031	-3.60088169818818	-3.35296569811914
MYSTI_02972	A	-3.03540397722787	-3.45484714230524	-0.554093093777463	1.99760845063621	1.85543039138765	2.8042589833243	2.37483972435732	-1.68810204814224	3.42823492636753	2.66262364305443	-3.18606854766767	-3.20448131000696
MYSTI_07583	A	-3.3787193223873	-3.2176044618226	1.43349345266328	1.31775632906063	1.69598527181262	1.25149505337663	1.89808404143637	1.41509074576977	2.2974472406579	1.44931511706944	-2.9392743622377	-3.22306910539903
MYSTI_00131	A	1.22725540539567	1.03572591468104	1.34407621246544	1.18777553069376	1.31481895581074	1.22752477054269	1.29307543862391	1.4411343775593	0.706400009356388	0.118993622808492	-5.57754698972218	-5.31923324821525
MYSTI_07579	A	-1.80503153508822	-1.71138894429413	-1.61708188323516	1.80977229580836	2.00051381560614	2.33065431853774	2.61724985322931	-1.80451129126742	3.18115850421778	2.87454457695705	-4.04144751001798	-3.83443220045347
MYSTI_07089	A	1.25451218447844	0.926928915063808	1.19922400441392	0.665096664156032	1.3280096601207	1.09477098930208	1.40207002017345	1.1282233774585	1.16316311327812	0.756762289470744	-5.1491383770967	-5.7696228408191
MYSTI_05144	A	-0.0605065312896151	-0.53461802208894	1.96482581059849	1.6671971691449	1.03255358275689	0.866644008697589	0.539588856366708	2.0668796384687	0.235752625210127	0.258888745721645	-4.33545329049466	-3.70175259309183
MYSTI_RS09120	A	-0.817351518951618	-1.18864500290968	1.43180947578957	1.11445603861267	1.4137932729597	1.55323149926231	1.38088647241915	0.956750689581764	2.6856912963711	1.9790665076937	-5.54904739486023	-4.96064133596843
MYSTI_06806	A	-0.0581888742632728	-0.211124108114658	1.29492615912297	1.3382936527118	1.4571952923378	0.900738071498065	1.29221498233221	1.11839275790251	0.718624298545539	0.562253814157204	-4.44190604325545	-3.97142000297471
MYSTI_07672	A	2.40848120107361	2.33098145153593	0.249812256027512	0.237597179727173	0.649753474988994	0.482174462099225	1.04220793847653	0.739469813814274	0.453266490242068	0.424889680836047	-4.44247828339645	-4.57615566542492
MYSTI_03856	A	-0.57381081900532	-0.428813018218364	1.20719653077376	0.696803437830191	1.49075000960323	0.493171601753511	0.974478495495212	1.15101367829822	1.0780259415141	0.484465934516276	-3.35249685195694	-3.22078494060387
MYSTI_04712	A	-3.25332692640566	-3.01730281268164	-0.419210748784494	1.96677526858754	1.89326213041452	2.7004239043203	2.51575441281938	-0.56627205327545	3.15451852997953	2.4519482801396	-3.55857752028773	-3.86799246482589
MYSTI_02487	A	1.69842198478015	1.47015935367635	0.505063880734026	0.773675813942557	1.32883701393083	0.888491625805536	0.938771869242391	0.692777441062619	-0.111226944792184	0.001725108801514	-3.98699552505918	-4.19970162212459
MYSTI_04785	A	-0.96015826456836	-1.36773143789212	0.311922901859798	1.22154767602395	1.93892160044551	1.50481958670184	1.5456595711684	-0.115008995778563	1.05128268359666	0.587856913566748	-2.88025596247245	-2.83885627265142
MYSTI_06450	A	-1.19314877874228	-1.27771672077286	0.396842687148924	0.523214278316161	0.357888428332931	1.44736163946338	1.26329945295965	0.395215998102383	2.0351351320353	1.65632231274985	-2.82970359696987	-2.77471083262355
MYSTI_03442	A	-1.10518745494353	-1.07011318679267	-0.941604375213529	0.390114832151685	0.103114827665628	2.68110943103999	2.54098587684352	-1.0255416260494	2.96012454522081	2.11353910217419	-3.51710188350537	-3.12944008859133
MYSTI_07847	A	-1.59152162056215	-1.77494976253088	1.21829272817116	1.762686753929	1.85331390351869	1.66556554999056	1.43147759865542	1.3840049557353	1.7768245953146	1.3804808453363	-4.46875022779381	-4.6374253197642
MYSTI_07363	A	-2.65624734651673	-2.96249273620569	1.54734410007615	2.18399701815778	1.93718743075527	2.09460795852562	2.07413009921346	1.20278787923806	2.64782234634379	0.647638750274048	-4.74126599683453	-3.97550950302726
MYSTI_RS42455	A	-3.44404478723086	-3.57060858706297	-0.277979248086592	-2.61699399180469	0.567231527339292	2.9510318374855	4.14768328398887	-0.321582680128978	5.25590025694685	4.33462623129662	-3.52710188418172	-3.49816195856132
MYSTI_01162	A	1.19577328378388	0.942004939500471	0.651133613005982	1.00866911053217	0.956359994817758	0.6711022026837	0.899917352873697	0.696708977912158	0.935756591791549	0.594559009573723	-4.13024289410778	-4.42174218236731
MYSTI_04487	A	-1.86677823065985	-2.29241419493821	-0.990280264897685	1.06404418350823	1.14483407949345	2.57993780911919	2.1313884599919	-0.841651897636927	3.63469519144681	3.49052037399989	-4.1581341182066	-3.89616139122018
MYSTI_06978	A	-0.0500506198137565	-0.466486213652944	0.448127715012646	0.434774084120724	0.766554859312111	1.26109570908085	1.1743206322271	-0.0369489867556112	2.14462808494622	1.46820734367117	-3.4259979367039	-3.71822467144461
MYSTI_00167	A	-0.181284572315461	-0.0592665863808488	1.63046190241815	2.01174966116371	1.97702471431049	0.498811084106011	1.11273373186988	2.04215345047696	-0.272551265281237	-0.00172163495734878	-4.56566380361138	-4.19244668179893
MYSTI_04799	A	2.12737422992512	2.00385575571902	0.455315654532058	0.825432276377448	0.894872691173811	1.29628926573618	1.6818577678537	0.46224788670518	-0.198518397154965	-0.0952536348572171	-4.59645216189439	-4.85702133411596
MYSTI_06818	A	-0.475131115921661	-0.532797874583952	0.681424886435652	1.53287516339022	2.11527928285399	2.01566142422718	1.94836703355271	0.653793904713726	1.7187703710468	0.0220044003106814	-4.74225942020059	-4.93798805582476
MYSTI_01900	A	-0.202395794744428	-0.0303663642999243	0.828795394907116	0.822071578767217	1.113978465705	0.6305126180304	0.885543369973417	1.1587102746578	0.689645785983162	0.62836827552799	-3.35211773268713	-3.17274587182062
MYSTI_03487	A	-3.1929437121778	-3.94702116874006	0.604778529697663	2.15058949987859	1.9820026980798	2.523065672065	2.63089649166129	1.07253758195253	2.73480860837583	2.44494889692048	-4.3790913844327	-4.62457171328062
MYSTI_00599	A	0.86845005622428	0.704248583519087	1.13432748256809	0.989381020078929	1.22372193640865	1.37221287408357	1.14076354435544	1.14161801867611	0.671357850150507	0.517154863664469	-5.20089566833771	-4.56234056139141
MYSTI_06808	A	-0.152008593104574	-0.237497114446297	1.49899732634168	1.27114624954421	1.56110940044817	0.885939343202509	1.0376591479398	1.50619201018806	0.706436416288831	0.705679765602298	-4.47346228155895	-4.31019167044574
MYSTI_03623	A	-0.998819599525481	-1.19021627149143	0.792348108803202	1.1167873094731	1.22809515107128	1.49062525005058	1.27441884792346	0.765142790610668	1.01959233908926	0.252159401582929	-2.94934934597805	-2.80078398160951
MYSTI_03156	A	-0.527627593149925	-0.455395989093645	0.664325640675926	0.833992587572633	1.67966046795754	1.35007343469292	1.18988340995374	0.305070742659423	1.40495360382072	1.09877755520315	-3.64852994368848	-3.89518391660399
MYSTI_02491	A	0.919163303330691	0.857468585626533	0.0529180561357627	0.749023111989295	0.723604647471991	1.03187648324611	1.42252935870471	0.32982034554847	1.53630622486087	0.418965914720923	-3.98416617286227	-4.0575098587731
MYSTI_05753	A	-2.54511370602997	-2.28035909627553	-2.28655538566261	0.937677580788362	1.27638758585648	3.3536852831321	3.01910071602714	-1.44868276591488	3.30282296604237	3.67278402256851	-3.57895303998608	-3.42279416054589
MYSTI_07658	A	-3.19810712008746	-3.21889110170882	1.23032196686586	1.84156175885788	1.84493149904869	2.28536141098785	2.17905483769631	0.811358919727127	2.63692409359911	2.73749877169552	-4.6542467696343	-4.49576826704775
MYSTI_04685	A	-0.645635661596131	-0.55057934584967	0.57039471854803	1.01171097201787	1.22514351382806	1.00777426385397	1.49212390450854	0.393243951952908	1.67004277335426	1.21233834550816	-3.66494594439993	-3.72161149172608
MYSTI_06934	A	0.130072315954255	-0.125931522696606	1.18940685547181	0.827550767568244	1.04441363817584	0.305067335657748	0.556132968248594	1.21530548238715	0.942050430050163	0.975974906011929	-3.41885960887763	-3.64118356795151
MYSTI_00787	A	-0.0294617041307248	-0.0363811910791636	0.20578642971943	0.420066693867112	0.563293786217486	1.73118298862933	1.92956574315482	0.0961808057782019	2.68580375144897	1.83547550608451	-4.87978447261658	-4.52172833707339
MYSTI_03632	A	0.718052595696589	0.478196620262791	1.32916031176525	0.832101948800666	0.952853134079959	0.797556761232851	1.29580743395437	1.38663127504106	0.312909834160418	0.235474117578622	-3.95923444178345	-4.37950959078914
MYSTI_05370	A	-2.99244116408976	-3.08774646555286	0.390115222877468	1.64279411399146	1.29156765556953	2.04261893036263	1.41388978192928	0.544224724310559	3.27842850096507	2.35350240878118	-3.55224247974636	-3.32471122939821
MYSTI_01837	A	1.20094864117611	1.12961303217936	0.569167222875601	0.615221799217682	0.475050208059132	1.35463556349688	1.0471357873089	0.976621923432374	1.09487550479072	0.960280438240957	-4.85017159326599	-4.57337852751173
MYSTI_07362	A	-2.50140369918495	-2.8311327204115	0.71076357677533	1.52901167763476	1.3313347367729	2.1263851274782	1.9291363997971	0.699133194295344	2.34762827235009	2.00413020923013	-3.65325891361258	-3.69172786112481
MYSTI_00133	A	0.493014119771747	0.0936508712914623	1.43617656075027	1.1537454143475	1.61133697405142	1.71478618835243	1.99554459744084	1.20086031715002	1.6956903903977	1.35782283805364	-6.16667107710655	-6.58595719450047
MYSTI_03012	A	-1.27118857715761	-1.28607012349304	1.29850084428036	1.33240062717251	1.14767518403356	0.851510862368203	1.0499981920942	1.34777170813452	1.05029336200249	0.429027850578342	-3.16356644074488	-2.78635348926865
MYSTI_05868	A	0.594785528538837	0.0917933230648327	0.740212007216908	0.735851792892976	1.06588076403471	1.20366460170217	1.45245839178569	0.566327381682411	2.25037430478348	1.76225492249348	-5.23480406865786	-5.22879894953763
MYSTI_07708	A	-2.5217201171765	-2.73724500494487	-2.27753297765046	0.823688443562783	0.00615233145565508	3.27343560621475	3.15068292146105	-4.00509687408547	4.86302288403386	4.51457831053763	-2.53800718919807	-2.55195833421037
MYSTI_RS40215	A	-2.05909634716383	-2.19534544753743	1.22242144260226	1.77411004473999	2.07887549451797	2.17555887261118	2.55689185183919	0.394004718736252	2.18728310105051	0.78008946069601	-4.49944791861396	-4.41534527347813
MYSTI_RS42180	A	1.3639608332493	1.05907747802089	0.523425275690187	0.152443708678113	0.11537023599279	1.11159898497797	0.315238435315983	0.431807162903302	1.48861735885465	1.7987010519654	-4.38775910183313	-3.97248142381545
MYSTI_04494	A	-2.8494994121241	-2.84106683207383	-1.38033967960483	1.04273637145201	0.801648782618687	3.7437661801731	2.90637920238242	-1.3213705668024	3.92501868801904	3.42558069263443	-3.58198298542382	-3.87087044125072
MYSTI_05862	A	0.729529576428293	0.495637164043856	1.66088184547877	0.675422831113581	0.943111075166874	0.471928175095776	0.828020273679858	1.27073342447574	0.796215256130642	0.410030753684827	-4.16659475246392	-4.11491562283429
MYSTI_06103	A	-2.70802994889534	-1.64668854475612	-0.718854633259633	-0.90505982857706	0.355477282411509	1.74722271569734	1.48215982498448	-0.777739243551405	4.05449905045532	3.63006200765468	-2.26459726497549	-2.24845141718828
MYSTI_03633	A	0.507345871260004	-0.394840782354656	1.51667722951628	1.87131837588024	1.52058220703568	1.63795986564952	1.66003359806721	1.60848948011906	1.43529170489425	0.716541399839164	-5.99558992472036	-6.0838090251864
MYSTI_07606	A	-1.88366986608743	-2.24202196423422	1.798646294049	1.79741992120553	1.75847315701829	1.91831609566278	1.25847390413143	1.78346072432038	1.8567783224137	1.65568955413707	-4.81425773068374	-4.8873084119328
MYSTI_04564	A	-0.999607378909612	-1.31962199368763	1.45862992815058	1.36393895885236	1.63913607360109	1.570936426604	1.68336306059458	1.33531188205121	0.832725735635126	1.08448166292361	-4.06450276710026	-4.58479158871504
MYSTI_02788	A	-0.0569658783524964	-0.130730898598651	1.21601777210193	1.02493339588667	1.25990405711275	0.74709945271224	1.23343880077649	1.03999585769848	0.194588804023367	0.593438275277808	-3.3223530259745	-3.79936661266408
MYSTI_06862	A	-0.226327459475996	-0.489080361406147	0.718545752835858	0.910701437682173	0.598555722305571	1.07614052257066	1.21621490100047	0.869079875373437	1.59169635243672	1.08273530873119	-3.7089856705612	-3.63927638149274
MYSTI_05303	A	1.13284267660011	0.940303985549749	0.178675985908272	0.412947438865061	0.406884793199266	0.719303377733967	0.743146500852117	0.165412751879588	1.75511880368077	1.30341798634228	-3.70020285916358	-4.0578514414476
MYSTI_06807	A	0.0552181533370497	-0.1991670862711	1.65270131244028	1.43484188601995	1.71819539670163	0.944202864631738	1.20480337917797	1.35818209728709	0.306421432047227	0.362883777873725	-4.21474223290676	-4.62354098033879
MYSTI_00477	A	-0.73142911448064	-0.815267272574182	1.05888234304599	0.333362976180343	1.09708563460748	1.18461037117204	1.15675382334084	0.656172368137371	1.71126437971625	1.1712716511341	-3.46497517433428	-3.35773198594532
MYSTI_04060	A	-1.82948818963094	-2.12608317851687	1.07638336987447	1.13390394444102	0.991193581618303	1.31490309184831	0.512347813950832	1.03123767340917	1.71367486765044	1.56174477151626	-2.54613903520945	-2.83367871095155
MYSTI_RS41320	B	-0.684490151405093	-0.664776751964236	0.868024288487504	0.876355064171346	0.923340718352364	0.550999369627611	0.441940008436113	0.554770400697187	0.585913125057122	0.819150868782284	-2.05436946565277	-2.21685747458944
MYSTI_03048	B	-1.29616862236188	-1.36649819928458	1.06473676626817	1.38093124478481	1.20795491575716	0.99579592963839	0.353079598207902	0.921656913056058	-0.182432393155681	1.37034377731797	-2.16372153511035	-2.28567839511797
MYSTI_03259	B	-1.23049569943821	-1.15339606310438	1.65374486356218	1.11558213015698	1.07013139353604	0.319968265497591	0.398945879166487	2.06704640245593	-0.281647678661221	-0.577946910300696	-1.93572229894803	-1.44621028392268
MYSTI_06366	B	1.0602759370743	0.388369297853398	-0.404536634557921	0.605849113731896	-0.0890982839623806	0.222850171688286	-0.182190880083034	-0.344971976184246	0.00213641527976982	0.304794297500372	-0.693830359627128	-0.869647098713324
MYSTI_01398	B	-0.240712269832354	-0.0682798403926199	1.44799671522128	0.182804905513013	0.874037626558875	-0.31723527365047	0.343630187239389	0.596496795726145	-0.0900817913133416	-0.390657848803118	-1.33580310133502	-1.00219610493178
MYSTI_06418	B	1.51768643439812	1.33736070044572	1.15200287445321	0.572405287735414	0.682418943657765	0.0782522540501525	0.212364031606322	1.11593392254346	-0.248323992684103	-0.66533006451214	-3.05018773123709	-2.70458266045683
MYSTI_04769	B	0.758723281862952	-0.0317372211684948	0.647550417222188	0.178532993227687	0.0932800723156646	1.00579941145897	0.858407475840224	0.462391270788231	0.488771797888859	0.24579278682247	-2.424551826714	-2.28296045954476
MYSTI_02310	B	-0.756949870974605	-1.14568551060938	1.07519231363691	1.03026736020059	1.10305013957263	0.608897448573243	0.527089420703044	0.775459872016366	0.662576584332655	0.61749812662123	-2.15335841194014	-2.34403747213255
MYSTI_07635	B	-0.375888726250482	-0.424800074649516	0.527265736088317	0.987420630627778	1.34375990295608	1.12235652071657	1.49765594335071	0.698882190678653	0.0662096988566159	-0.0692456304575142	-2.66340192075075	-2.71021427116645
MYSTI_02363	B	-0.923999600590962	-0.95688775810822	-0.0743671928297776	0.343086033716208	0.578305110794393	0.586137349458113	0.271727846587119	-0.288766883306183	0.993367427063593	0.82632310485436	-0.638995157315316	-0.715930280323329
MYSTI_05874	B	0.519289134459225	0.0925973228404082	0.144931510565357	0.599683756237411	0.76759352389973	0.054050216474689	-0.0507036862020716	0.0589172446932267	0.104282647430079	0.455390739364979	-1.10362609011585	-1.64240631964717
MYSTI_07954	B	0.220437746815117	-0.0723690332142404	0.77126429591042	0.867919902715931	1.26309287125523	0.421280889322468	0.388173059185409	0.445557620450197	0.140236153673344	0.176796684699863	-2.34576792295943	-2.27662226785431
MYSTI_06400	B	0.161374226511663	-0.0720519871464163	0.676837506447162	0.758233922950243	0.777424340057907	0.345719544443558	0.460969598866084	0.705158458442439	0.40035748218145	-0.192972214660371	-2.07834926900887	-1.94270160908485
MYSTI_04614	B	-1.0592010272884	-1.25773760973884	-0.904362212344925	0.445211699410596	0.300320612037185	1.33993340937113	0.55038875268942	-0.689730813296887	0.747588495126763	1.14022831858428	-0.194486987757879	-0.418152636792453
MYSTI_01608	B	2.94098654920385	2.8134090012646	-1.12294460887984	-1.76894047921383	-1.08084477599827	0.359187676987831	0.504449501614316	-1.20126522739473	1.13014071584003	1.08903393231039	-1.84343901106655	-1.81977327466779
MYSTI_03344	B	2.5086585572575	2.11893152802005	-1.34421433891807	-0.751344209190746	-0.348947515683491	0.650464899942166	0.921401372553944	-1.55205527312827	0.636416896142768	0.142324731011161	-1.44321521431127	-1.53842143369574
MYSTI_07675	B	3.59772027865686	3.49079316152264	0.713897639639036	0.354642028235256	0.737336489875899	-0.414256141265614	-0.31255074852217	0.673629947360187	-0.805744193460342	-0.557230141045093	-3.58957919262057	-3.8886591283761
MYSTI_05561	B	-2.10347724871382	-2.4191423352468	0.420900584914952	0.46414933730278	0.718602512486463	1.38419064611855	1.57240767607264	0.325490728272156	2.15204972636188	1.46904560136261	-1.87485994867343	-2.10935728025798
MYSTI_06607	B	-1.62780731180493	-1.94676251100339	1.41042875886313	1.06358216945208	0.976383758470416	0.933434363934643	0.881476452884099	1.27672860915975	1.33473573538854	0.926858337285342	-2.7118173655449	-2.51724099708478
MYSTI_04637	B	-1.33634976160609	-1.32652047498021	-0.395369333562602	0.507608213640017	0.707257907391327	0.762775025307482	0.59620320764752	-0.369672250564056	0.454129902560796	0.470370343352082	0.0371009420611106	-0.107533721247393
MYSTI_03400	B	-1.47433236559942	-2.0839457564442	0.673509109441929	1.3582462207515	1.05277920682786	1.16798276952166	0.583590924681728	0.828439378339542	0.933710510621111	1.31932031106785	-2.24796570838669	-2.11133460082286
MYSTI_07034	B	-0.255408160069218	-0.552687235899803	0.45875499912245	1.00559607370682	0.70886109819239	0.690581653181921	0.303903304937622	0.405346615767826	0.642242859717323	1.10740502972942	-2.20226912259904	-2.3123271157877
MYSTI_05302	B	2.57215168480221	1.58349326811001	0.783435690996226	0.690500682306551	0.511215161959418	-0.0316416449715256	-0.236293567105285	0.867684813735863	-0.571756907391936	-0.23722646283702	-2.84769877083257	-3.08386394877195
MYSTI_04439	B	-0.510696759339666	-0.747715270176302	2.0554878854521	1.67649069290629	1.85303374501674	0.0621410562950047	0.0379186730696652	1.71821514359071	-0.103121199977299	-1.0082097064815	-2.52293166693936	-2.51061259341638
MYSTI_00529	B	3.89425310635138	3.94713069027921	-0.451204112523049	-1.68101031287174	-0.79750573345671	-0.368400527148033	0.346603740641912	-0.683572382649313	0.660509972538939	0.503424003454381	-2.59046825358476	-2.77976019103221
MYSTI_02644	B	0.0522866288484973	-0.254322474605154	0.323634373049963	0.75056938343223	0.758545975985118	0.563993819780842	0.558455743018756	0.432451022094096	-0.0808570952966985	-0.439318577084162	-1.37923312226842	-1.28620567695507
MYSTI_05353	B	-0.217736839756972	-0.572611269243255	0.0851629474757818	0.842854126065721	0.62808348091186	0.504505050793437	0.394872680977352	0.111360588063198	0.0156624699025443	0.179468418117045	-0.968745646183754	-1.00287600712296
MYSTI_03461	B	-1.24107495141105	-1.2604049234955	0.50528058134023	0.943310413385223	1.11025123877291	0.847925826795059	0.552066583441761	0.306812200523312	0.618831385829008	0.66953590593821	-1.47324000968966	-1.57929425142951
MYSTI_04059	B	-0.303772403815211	-0.511050600691618	1.11786106601438	0.787798604465229	1.08318117414248	0.437831285210766	0.0330549243977174	1.06029107347567	0.601390368931893	0.00427537321479221	-2.23726899409454	-2.07359187125155
MYSTI_02533	B	-0.385729765632107	-0.856261955246032	-0.0189772338700767	-0.134404653865365	0.067449088774918	1.59619181825883	1.47579772447555	-0.00141493944850879	1.02759197435441	1.00156377706725	-1.75104796410504	-2.02075787076384
MYSTI_04355	B	-1.9319359570511	-2.12365122088044	0.814762709008777	0.839255991216268	0.851898291311645	1.16221197714109	0.564126357624282	0.656780685554885	1.86359010315961	1.14319401075018	-2.05075050542183	-1.78948244241335
MYSTI_RS10805	B	0.0896425376393015	0.180153695119182	0.242373926609268	-0.0530060617876398	0.107724940787021	1.42996327758723	1.80906375458418	-0.472126162850222	0.658787782195517	-0.341980618413622	-1.87940621701765	-1.77119085445256
MYSTI_04862	B	0.114397123888018	0.0368431802651852	0.324869325809189	0.371022863874126	0.175142918058812	0.103493176167468	-0.145256908385864	0.219744317578066	0.300087530087382	0.526125855709136	-1.04689917935346	-0.979570203698056
MYSTI_03019	B	0.483651455256945	0.425218821864933	0.47003554352305	0.543302539754306	0.69435101426502	0.0854715110556725	0.255110029507792	0.304044675569351	-0.0656830166063465	0.134928777616608	-1.61556896808396	-1.71486238372337
MYSTI_07439	B	-0.300818800584945	-0.681603732511881	0.535492393165534	0.329788661232577	0.616574796766212	0.696319089789558	0.564219398028365	0.0227783776194119	1.15611353016756	0.786949733374581	-1.88485295799998	-1.84096048904698
MYSTI_06605	B	-1.57924680751682	-1.76862326527363	1.42864077124109	1.01510227370991	1.31777460167183	0.740750590026284	0.851770011939394	0.880724078609513	0.855938995937764	0.5765586742596	-2.23919024175566	-2.08019968284927
MYSTI_07004	B	2.91184648046962	2.87266677912844	2.18561723484105	1.29204857408676	0.719838621009766	-0.58969108079051	-0.871661661606771	2.18890784346741	-2.02639100604274	-1.55185318219355	-3.6004201468956	-3.53090845547387
MYSTI_06419	B	1.0978502190411	0.80209408796855	1.26182379533984	0.650509414576199	0.835974734826207	0.153795683320173	0.22023509832297	1.35936159159576	0.183810819039051	-0.0279538634712448	-3.34751608042329	-3.18998550013531
MYSTI_02313	B	0.481098192475709	0.315541387589867	-0.0331184088078764	0.0796409986513993	0.214468414264854	0.0295970659903766	-0.0601046933784506	0.129520665099813	0.2303622338297	0.0985735229027185	-0.734184341031241	-0.751395037586873
MYSTI_03131	B	-1.32057836453045	-1.82413537265679	-0.607812716439	0.502014475256404	0.224942147297652	1.15176824596151	0.501787200406467	-0.924920624086493	1.34916849318944	0.837874563250589	0.00477547574575432	0.105116476604922
MYSTI_03921	B	0.330537660278374	0.0993091672580757	0.102784574692995	0.0323641635620024	-0.023566380130374	0.160839039009408	0.0892264190703358	0.297619610862931	0.51908841212439	0.170710954848603	-0.819042133413365	-0.959871488163373
MYSTI_03590	B	-0.327761937152443	-1.03375261245501	0.369746599492911	0.511446658702488	0.238429089016091	0.187348502227257	-0.262392268226142	0.365160072921771	0.455741776933261	1.15069408429154	-0.786434045207972	-0.868225920543743
MYSTI_05710	B	2.20867383184002	1.85443215262563	-0.104638040578104	0.260416280450022	0.363571994822381	-0.174670944332705	-0.19722313011988	0.0230658594077937	-0.311240055366754	-0.343898871882676	-1.76472416171385	-1.81376491515186
MYSTI_02642	B	0.90242229757097	1.08830250308889	-1.73841722757901	-0.134480764491846	0.706331559666012	1.25291961401892	1.73571608453369	-2.06596891295191	1.90456033748423	1.34159589236634	-2.48450076938986	-2.50848061431644
MYSTI_03418	B	-0.999574795459173	-0.802791877269806	0.355069087096519	1.14533301862254	0.836243473192507	1.02612492626995	0.457523466184014	0.422004417832191	0.347576925012003	0.515114820340086	-1.70980912881894	-1.59281433300189
MYSTI_00481	B	-0.734063932544998	-1.01419836375414	0.790426087437567	1.04438183989285	0.626045433342009	0.490633864638346	-0.214826816170826	1.23028327886025	0.350024761031513	0.157270530633509	-1.46360531612106	-1.26237136724502
MYSTI_03891	B	-0.656725338995392	-1.04522750994491	0.543621733437883	0.947638838135566	0.960915468564929	0.793484998638915	0.647084541106267	0.535403152303729	0.672598663023189	0.52879538050963	-1.89675587333343	-2.03083405344639
MYSTI_00814	B	0.980104461657758	0.90587830753711	-0.268414343791765	-0.679315215929629	-0.45884817057401	0.360885521240919	0.313428281000265	-0.225369391272432	0.545772152775728	0.361101635128561	-0.819941975728751	-1.01528126204375
MYSTI_03260	B	-0.375776019163347	-0.376116641516559	1.21084590609786	0.593126126025565	0.747842052276901	0.198592726456203	0.407001844104702	1.10953858238211	-0.379346334580058	-0.684187780980771	-1.38643516472154	-1.06508529638106
MYSTI_03200	B	2.26767798067424	1.63050047751907	-1.32327233250119	-0.00634050925456187	0.0868088628938644	0.743759798904373	0.500996865931826	-1.49372520883546	1.06749207613916	0.941494701968725	-2.16700523601867	-2.24838747742136
MYSTI_06306	B	-0.156455628657081	-0.274884190227084	0.773446240980963	0.385706699907761	0.883638099671302	0.275043016619007	0.691136956748577	0.210378337821201	0.683862722783001	-0.0682291673526176	-1.69138091504741	-1.71226217324762
MYSTI_02551	B	-0.363536896746474	-0.523037167003237	-0.433329708499695	-0.366057216002785	-0.298734837652441	0.73693211987716	0.253904799324296	-0.550717494253522	1.41041789842216	0.930458286239716	-0.335772730493785	-0.460527053211402
MYSTI_03884	B	-0.218798821860412	-0.200833104928551	0.664201493056096	1.0987845377447	1.0259580564367	0.764879748607253	0.71233580845586	0.8959035705759	-0.03510344227705	-0.3400166286416	-2.31620057721236	-2.05111063995654
MYSTI_01137	B	-0.521289590950214	-0.354783745860034	0.632667063625833	0.191222331620626	0.345081341567539	-0.267384756068733	0.33089237612476	0.82097450282555	-0.0967104069193603	-0.480290537373147	-0.37033833371372	-0.230040244879094
MYSTI_00253	B	-0.269538507558966	-0.125805234608711	1.46822056852806	0.970397165991693	1.41077073405275	0.682127504051769	0.749998286503207	0.9521668371567	0.96959593375747	-0.744137765845672	-3.13249715529587	-2.93129836673242
MYSTI_03326	B	2.9284781284343	2.65286491742014	-0.88096150482577	-1.17115177866152	-0.763349171701879	0.430129859747007	0.30653401885257	-1.4056286800861	1.25585338906186	0.409040315427811	-1.79206672897545	-1.96974276469296
MYSTI_04771	B	0.935443100448564	0.629541541272943	0.139744193566978	-0.0459594426981305	-0.00111005721734969	0.713254950904066	0.723261667165678	-0.0094143044167101	0.125348564702445	-0.81723969314911	-1.33411132371601	-1.05875919686337
MYSTI_04860	B	-1.40802328644281	-1.57891057136802	-0.644277006695113	0.673340995600171	0.704296406681213	1.30439749356668	1.19481731180593	-0.489141486968453	1.90524619613444	1.55050694822386	-1.59991356195014	-1.61233943858776
MYSTI_02814	B	-0.00765243086035561	-0.286106033026044	0.730275668034706	0.692658290672616	0.775760905018881	0.52063779760203	0.692366113442603	0.703302238298093	0.322228945559296	-0.147318116944474	-2.04233101713324	-1.95382236066411
MYSTI_06420	B	1.36648809622734	1.19901615351869	1.34862225895364	0.704635072543548	0.590486550036967	-0.117550003100559	0.100595606413801	1.2060054108159	-0.307859252345072	-0.656296517526576	-2.75803839509849	-2.6761049804392
MYSTI_01196	B	1.4640830365101	1.45680947517777	0.843455955141453	0.221315871011933	0.804502919572569	0.743665856795324	0.832818525132543	0.637322028711347	0.146856816198408	-0.343885908225356	-3.50853667900207	-3.29840789702401
MYSTI_06538	B	0.449998766459766	0.0202966865012097	-0.371720677819912	0.261229766137557	0.552667738297608	0.582872236313735	0.665493902044219	-0.373576249849082	0.12579079672868	-0.690887707823808	-0.552574844111737	-0.669590412878225
MYSTI_06619	B	-1.62735800570195	-1.92335836600691	0.169669114344087	0.174088810586481	1.3738373361499	1.29105839842683	1.86962747731922	0.123036856793707	1.80127805288833	1.32246245662535	-2.19318656700248	-2.38115556442256
MYSTI_01107	B	0.699167305464318	0.545259124320244	0.271541308390075	0.58295045337413	0.183567926654971	0.549766182077185	0.243068016916654	0.391754253954952	0.143406807379973	0.671680352820561	-2.17454435437788	-2.10761737697518
MYSTI_00672	B	2.10544335532722	2.03195422326681	1.04455467799927	0.0509596297598645	-0.0993035881663751	0.277617056580075	0.301185018536206	0.903808339801369	0.463427499234111	0.577067237510954	-4.08860903527654	-3.56810441457297
MYSTI_07621	B	1.74520699384853	1.28991647551542	-0.0395654854534513	0.366799727945615	1.00613824359545	0.502734211892829	0.737946839155052	-0.18537193494095	1.17353957661997	0.282573715546652	-3.34696874108588	-3.53294962263925
MYSTI_07981	B	-0.0459250468780485	-0.0723430600995663	1.04933666154039	1.14921453189748	1.13914653661335	0.408012133879128	0.427725883068986	1.15041915901969	0.0858226500190256	-0.484123135743676	-2.53096690501295	-2.27631940830381
MYSTI_00033	B	1.37780071159463	1.40628817557926	0.975171591321656	-0.0229440941111605	0.0244798916240612	-0.71021109990807	-0.940990575599109	1.31273545104762	-0.560765084558051	-1.03160221316277	-1.02011371067862	-0.809849043149436
MYSTI_02311	B	-0.170411677336313	-0.342089774897088	0.474227175927828	0.637874339918703	0.604771014948012	0.279278301552822	0.275499175383553	0.449249820240727	0.476918088281922	0.285757975542573	-1.45549033927826	-1.51558410028447
MYSTI_02352	B	-0.45215805010432	-0.843532458056885	1.02510274460477	0.763745199689646	0.819044609097745	-0.022971203291636	0.0290669696756094	0.842906262091534	0.0399662331935122	-0.00248834194353975	-1.16067040419468	-1.03801156076176
MYSTI_03874	B	0.197766422110224	-0.0753227148102749	0.497017852908087	0.726039026891092	0.651336698629269	0.386753683666189	0.0871042846322645	0.497424560869597	0.284870927899556	0.248490515665855	-1.79813507940841	-1.70334617905346
MYSTI_02331	B	-0.255717382790753	-0.378608274219273	0.864349374890196	0.686909913185861	0.954134374514961	0.19934277026797	0.412594079878058	0.77156696915887	-0.0428578101635395	0.244478494538749	-1.62064821425949	-1.83554429500162
MYSTI_06492	B	-1.70388053881509	-1.94340506482346	0.12604051825206	0.653328845072675	-0.0188831683878465	0.89392529607148	0.166546403441192	0.508712967544493	0.161409518813931	1.68912983891089	-0.229940808085374	-0.30298380799495
MYSTI_00379	B	-0.355132559945565	-0.516309653834915	0.174774458227986	0.793953504167741	0.733372340707191	0.543061396436977	0.425585827128209	-0.5396948775737	0.363974973081882	0.175544295499583	-0.931408136509658	-0.867721567385729
MYSTI_04438	B	-1.02554197016435	-0.872592522845993	1.57727482105689	1.33175848848915	1.54015412900777	0.481358879369346	0.0445553071561502	1.28164261434659	0.257540209808004	-0.217916925096434	-2.18087865787526	-2.21735437325186
MYSTI_04566	B	-1.96037706865454	-2.16084603107143	-0.126211665280286	0.814826507420308	0.58511164449301	1.20312833075601	0.989995753269648	0.0263257209107994	1.19412379821141	0.820367609434433	-0.740816641281601	-0.645627958207761
MYSTI_07649	B	0.656141645641263	0.701655781003364	0.844458002822714	0.872255291044487	1.02509578843048	0.504048803871122	0.445467559916029	0.640929092542123	0.550481437020798	0.494606770934912	-3.41082369719705	-3.32431647603024
MYSTI_08013	B	-1.62485827865563	-2.19598124876238	0.0269855087997666	0.872474227340971	0.0897456580317382	1.26902349988201	0.41558153379019	0.131810835258415	1.17033653274485	1.89980564053641	-1.03555452769995	-1.01936938126638
MYSTI_00709	B	0.596226227866453	0.495638288073415	0.585497589065836	0.379927874216612	0.379913679415193	-0.12152611160816	-0.207999813929739	0.516155030284002	-0.575584710818706	-0.259303404904866	-0.886564501630783	-0.902380146029261
MYSTI_03124	B	-0.160819858406848	-0.363461937844038	0.261392850471555	0.752778985106936	0.921056128831975	0.8590124926131	0.638804346249813	0.314342992735611	0.277430630639762	-0.204053256787107	-1.65304071799467	-1.64344265561608
MYSTI_03026	B	0.360398594516063	-0.0742584557899697	0.331802209802925	0.367766812384655	0.265918291286525	0.103803952887253	-0.104477366137118	0.343186654087686	-0.262046437326489	-0.261849348340256	-0.519181213542728	-0.551063693828535
MYSTI_04998	B	-0.106706597031673	-0.2640787941617	1.02409320097972	0.9556857933896	1.15729507158556	0.640572242080538	0.618303262381898	0.803486824746907	0.575474488472182	0.382522386468505	-2.97115120908414	-2.81549666982739
MYSTI_00451	B	1.384066419032	1.09386775780043	-0.0880049221676504	0.340999089380389	0.663148516942575	0.703190046571027	0.906276135151829	-0.329507573317564	0.153600109023781	-0.24883124646643	-2.21336651943077	-2.36543781251961
MYSTI_02665	B	1.08260848369765	0.734715821717039	0.0861802128543214	0.67337370250662	0.672603901660237	0.75365990292255	0.288675277775338	0.327353914473273	0.165584741611411	0.39021760643057	-2.72384602036677	-2.45112754528225
MYSTI_05352	B	-0.119057449362534	-0.240113530053975	0.176468420351307	0.708381382942065	0.674154002596792	0.31850102868902	0.157208207086082	0.0475251315055871	-0.196385587103322	-0.0194736647704143	-0.717242311677758	-0.789965630202847
MYSTI_03759	B	1.6877867710977	1.77757282564009	-0.866680569837506	-0.392313683873491	-0.156173835409392	0.771070664977398	0.84465839362927	-0.95183469350569	0.529423848955854	0.364281668780217	-1.84594959566416	-1.7618417947903
MYSTI_06653	B	-0.129326485935984	-0.61204991468828	0.466245346585993	0.892082314855186	0.541837185600176	0.592848053448906	0.150162340473365	0.623639920172593	0.367538255906556	0.921765845482815	-1.83260739345932	-1.982135468442
MYSTI_01404	B	0.168181179749087	-0.0239738637588633	0.0349490636367129	0.34258547426257	0.408730066915846	0.435082958528268	0.395769403783897	-0.0547499575580979	0.641134174850306	0.268792971059669	-1.24766167985316	-1.36883979161625
MYSTI_00905	B	0.319453696581046	0.073020906569214	-0.0323958400930167	0.374473573561797	0.739420720291424	1.15876192227821	1.04673919501698	-0.0815063909409801	1.39911672229444	0.856337378995581	-2.95159505452099	-2.90182683003372
MYSTI_00649	B	-0.1916341566877	-0.185603824973553	1.37329282527439	1.05443163926553	1.2087000592124	0.264800612378119	0.357280863218113	1.24094052619054	0.267869299392157	0.0270958571975424	-2.6949696726844	-2.72220402778314
MYSTI_07038	B	0.770597985501741	0.212138159214296	0.463417662709009	0.037675079970894	0.479013407940592	0.504517487255169	0.36477435010562	-0.0264465456281169	-0.386525130700216	-0.965023233698391	-0.822593976370529	-0.631545246300076
MYSTI_05930	B	-1.25602425273339	-1.68026143223078	0.411799056171827	0.564471627910917	0.91263529600711	0.609223932936414	0.892459893878645	-0.176285248308375	1.57389831680699	0.905828250324733	-1.25997318886492	-1.49777225189918
MYSTI_07037	B	-1.03430538599797	-1.67602434060978	0.675918240124147	0.264166867903729	0.859558623701194	1.37061042010142	1.49802704257399	-0.367393082160165	1.57123030571832	0.47230680383276	-1.9692796862165	-1.66481580897113
MYSTI_00881	B	-0.667303783078669	-1.17365487128466	-0.705272335446898	0.825485208175893	0.795820968670558	1.6939691524826	1.73377058877605	-0.751013518123498	1.91568221766425	1.00670102256946	-2.41886304902799	-2.25532160137709
MYSTI_06367	B	-0.338118015560472	-0.912628930355362	0.026869990747775	0.882158787624864	0.160467033924984	0.690926191148256	0.26917740487967	0.333052280149522	0.360259643487341	0.399058319325007	-0.98395796281152	-0.887264742560067
MYSTI_RS17255	B	-1.000191329611	-0.598121062349618	-0.225657078718696	0.462791664429258	0.900597153154726	1.10113913787916	1.04578645627111	-0.287485177123401	0.891255565453537	0.176028426427775	-1.25405997152374	-1.2120837842891
MYSTI_01748	B	-0.419956346074663	-0.456764677905598	0.0824875385321011	0.131048128470427	0.692292617576042	0.413733610455754	0.135842937467588	-0.0286390220941026	0.601316818804333	0.800191047848894	-0.912260334449437	-1.03929231863134
MYSTI_05611	B	0.0503878543158756	-0.47975845295475	0.42577096871695	0.486924007488579	0.163653519436775	0.166162208083048	-0.0460311676781906	0.211289016140551	-0.284916626248815	-0.194998875180723	-0.103971129004337	-0.394511323114955
MYSTI_04786	B	-0.363017479830196	-0.752756982132816	0.158442800578834	1.21254383854822	1.68617753601858	1.36237383107531	1.50392380800692	-0.235509933113777	0.700542959297103	-0.319054459376227	-2.39337568842805	-2.5602902306439
MYSTI_07595	B	-0.515964392890099	-0.754725892460513	1.87823441102861	1.28400432999926	1.34642919892468	0.211673103669606	0.575224687052568	2.22443124556175	-0.569105903522395	-0.94431648254603	-2.43411158595726	-2.30177271886017
MYSTI_03568	B	-0.0733179868772851	-0.264249214616731	-0.0805671712720972	1.02142996041091	1.06050524825841	1.54885218301357	1.34993340763033	0.0945549972821986	0.46593990691858	-0.389236967097712	-2.41534727889165	-2.31849708475852
MYSTI_03737	B	-1.57084576279992	-1.59505906536241	0.604077192439343	1.31143644302263	1.03975215359843	0.779013158404666	0.250567658404369	1.19140322995858	-0.657183071462889	0.973305442512059	-1.27841114106856	-1.0480562376463
MYSTI_03880	B	0.202955179265858	0.192297924270575	0.682063157647026	0.77446369752275	0.726763558006041	0.659121041991348	0.488607912597333	0.778234998754993	0.431887728884	0.211114268234995	-2.68039001774939	-2.46711944942554
MYSTI_03036	B	-0.683624372767579	-0.800080369659364	1.21132595140195	0.727322452195443	0.822435518992224	0.55282475021199	0.538813950680774	0.821276912182183	0.67662955942769	0.208159885357011	-2.15797162622568	-1.91711261179665
MYSTI_07340	B	-1.13389266300479	-1.02052108637961	1.01108450596991	0.746165200734259	1.07987483007661	0.32285738038982	0.560315537950105	0.519036907024846	0.0207558434862882	0.089040012967514	-1.08120372222348	-1.11351274699146
MYSTI_RS20170	B	-1.69708682112521	-1.67973752746435	0.0417762837290709	0.126919915466816	0.589649680305524	0.808848380824166	0.741301787567785	-0.141528869266425	1.25867113988049	0.114784599947344	-0.0945962763093178	-0.0690022935558865
MYSTI_02246	B	-0.166474760721025	-0.498817305111553	0.526694722773497	1.23321383128526	0.875141700040235	0.536005927097689	-0.317277972401421	0.772818985361289	-1.22641247319609	0.547011366350249	-1.06529932138596	-1.21660470009218
MYSTI_05345	B	-0.204900813340801	-0.26254754732442	0.544486149361472	0.622284921988447	0.805449041499207	0.166502510667092	0.323701931614087	0.427194377234533	-0.446280725374713	-0.383363309820481	-0.827263433163294	-0.765263103341129
MYSTI_05536	B	1.27429002045846	0.725386153765852	-0.240315469752295	0.0391129694943064	0.0507284347182111	0.531430532562027	0.474744629903068	-0.0755951406659108	0.284598847896779	0.587921046308731	-1.71774488460395	-1.93455714008528
MYSTI_03680	B	0.436680521482455	0.47080627383858	0.214925562071004	0.399604431414385	0.529982292994639	0.262145884155331	0.453426735412515	0.30611153513385	0.70345340069327	0.706015081369692	-2.21541248544746	-2.26773923311825
MYSTI_00098	B	0.33710105582961	0.437100273523727	1.02742577725119	0.653546993296343	0.70281002286896	0.209787154867376	0.623545795510434	0.967432887933704	-0.137926256562038	-0.571934982569674	-2.16111304530462	-2.08777567664502
MYSTI_00741	B	-0.404256782839681	-0.619974116753527	0.210539589166498	0.763880882275147	0.550982283445638	0.308460610238813	0.0807473596259562	0.387425978720513	-0.362675790748971	-0.092881799085637	-0.342808994560626	-0.479439219484123
MYSTI_03815	B	0.302510324994275	0.00205401684656614	0.63847106892789	0.568796548373907	0.672825616702193	0.0957389096194241	-0.432062071390821	0.377860576431921	-0.948526075080462	-0.360425345647503	-0.348044525107714	-0.569199044669682
MYSTI_01416	B	1.4994239673444	1.68245718209291	0.0928799003148377	0.12812940455386	0.0722911245292366	-0.0974737294115879	-0.00159545217472612	0.141622607130799	-0.371786035311811	-0.203503424818248	-1.49852791818995	-1.44391762605972
MYSTI_01320	B	0.219492684797411	0.0221047551686038	1.2455334323802	0.994757015607103	0.895068153982768	0.693225175604145	0.471961561465921	1.18649995649195	0.615161381857877	0.136935681808078	-3.26253520487452	-3.21820459428952
MYSTI_05698	B	-1.20175906910217	-1.29207842128368	0.376932310935818	0.614757838050062	0.929191053757553	0.704897409106936	0.875641157441475	0.202800815154568	0.654398341581802	0.656424341770588	-1.30775992488717	-1.21344585252579
MYSTI_03542	B	-0.689739807709627	-0.478230175848925	0.868645792430389	0.691377886804355	1.11258797186509	0.498872296607908	0.798994385633151	0.444460298043653	0.513623547257275	-0.079635839142421	-1.90870601280094	-1.77225034313991
MYSTI_04757	B	-0.42747221813158	-0.690387343598267	0.570863366497477	0.767574518548068	0.252418968557164	0.60570104546534	0.162648390346222	0.620543412074477	-0.0350022780018584	0.384268280596295	-1.07578877785311	-1.13536736450023
MYSTI_05022	B	0.504906841260194	0.331254040733358	1.12118158427688	0.813154711369341	1.00247300897365	0.200664041836772	0.28707868394757	1.10388015857929	0.162524035237254	0.0711885178136651	-2.83599531746115	-2.76231030656682
MYSTI_05193	B	-0.31204087953744	-0.52182126071235	0.476226809492488	1.26443614726021	1.16184083937798	0.3894300377739	0.561734075233655	0.603663114901186	-0.00661733694643729	-0.0725091906460076	-1.70984152293072	-1.83450083326645
MYSTI_00925	B	0.561220467030031	0.517644567124306	0.317633848891923	0.566869903463644	0.358513263809883	-0.108673570407014	0.11079436931524	0.325096336989635	-0.211077081115326	-0.609366787396029	-0.71638993121643	-1.11226538648987
MYSTI_00693	B	0.433532826794012	0.503728175537502	0.70477187785416	0.911579619466552	0.780037773820228	0.558327138493597	0.803952195407375	0.838601957299423	-0.438560746156304	-0.170456122113279	-2.41751316400864	-2.50800153239462
MYSTI_00708	B	-0.463481286067987	-0.647951698728901	1.02127835877495	1.62569701549596	1.14587292604284	0.612954334843471	0.490675948736625	0.718120948478429	0.434507127255589	-0.459155578716199	-2.15813620559615	-2.32038189051863
MYSTI_06651	B	-1.27570016411037	-1.77875044716238	0.786208850584224	1.11604196094123	1.2478360016086	1.17968993942143	0.667626707465166	0.811850532341058	1.43885169843741	0.869695865923799	-2.73248269811816	-2.330868247332
MYSTI_02339	B	0.763600598570564	0.576388515799716	0.404266814218904	0.722139782232986	0.633969871436374	0.432968942397606	-0.08968005323303	0.536299016989219	-0.406832338396583	-0.131471133310038	-1.75525437266373	-1.68639564404198
MYSTI_01195	B	1.80372143585266	1.70839843293284	0.242802770174082	-0.045321154809983	0.42653950595373	0.436081145768959	0.365371334186737	0.0437064359497956	0.2360391654334	0.15654898039482	-2.65500107805656	-2.71888697378047
MYSTI_01112	B	-0.309707612140203	-0.44729147666105	0.725266146757901	1.12421706600053	0.924374341473241	0.424250658961689	0.336835020367669	0.779714889914526	-0.133005348717779	-0.241756151732391	-1.61834054962491	-1.56455698459924
MYSTI_01197	B	1.90568185986227	1.8531161263664	0.441953491265592	-0.0970457323238918	0.137941714803015	0.533465687610711	0.416759922853606	0.454500097448067	0.242050920034981	-0.0804300126612727	-2.80362640152551	-3.00436767373396
MYSTI_00728	B	-0.749588444436354	-0.697473653897932	0.357900522838944	0.966478298239025	0.815573116517033	0.393389195211901	0.222026464355615	0.598174356560683	-0.29925099668522	-0.313553302558269	-0.698637034566058	-0.595038521579376
MYSTI_03077	B	-1.18448818602808	-1.26085132087609	-0.518715649132913	0.555420336597946	0.49162319052439	0.86301566352061	0.523031616505429	-0.126919881473508	0.467965808314533	0.900604463677247	-0.471041460968953	-0.239644580660622
MYSTI_00907	B	1.50702092865951	1.31555172575277	-0.587433538383467	0.155278099061011	-0.0462250134550839	0.463475529344946	0.426372652902181	-0.205991229343573	0.559083096610774	-0.0259469385463369	-1.82587463569248	-1.73531067691026
MYSTI_08067	B	0.858869373327741	0.511519110800082	-0.0423524185048443	0.433708705833801	0.682544224319544	0.818174942008401	0.576733062170495	-0.187872226505888	0.738593730193479	0.117063494295754	-2.29844405694795	-2.20853794099061
MYSTI_00423	B	-1.62541756983441	-2.03958311170083	1.1881006103583	1.45987672265626	1.53463277012941	1.16211128612128	1.09221329007813	0.938589673443543	0.711536266156536	0.825568128054126	-2.62767758886958	-2.61995047659277
MYSTI_01430	B	1.4079949633591	1.28421967921562	0.5449977073743	-0.0801747446483532	0.192572600105203	-0.286652995629675	-0.00464302323360499	0.35102992625589	0.313501849820376	-0.452870115534619	-1.58698342516544	-1.68299242191881
MYSTI_00908	B	1.3675613334973	1.06941635847095	-0.747091399192882	0.402096469031205	-0.0364685664347508	0.737582014840239	0.533137510502344	-0.238758290971962	0.672226244512734	0.481377804453341	-2.30156797008502	-1.93951150862351
MYSTI_07454	B	0.436143722534137	0.182163758780025	0.233132857807458	0.426023627264678	0.390548985463512	0.0160097013012628	0.0472723139503977	0.192379367628277	-0.23934460183014	-0.309389943108146	-0.673105126543312	-0.701834663248148
MYSTI_00282	B	0.37262446328808	0.173620929198893	0.615173823112848	0.593430955373961	0.64120015576828	0.0773662526919185	0.0490216329455482	0.361750552159052	-0.378093684770933	-0.284874476652639	-1.04774375324106	-1.17347684987395
MYSTI_02830	B	-0.635885560341062	-0.720871468661965	0.12805888191818	0.405242800859707	0.189353156168988	0.535277304559203	0.219546082307078	0.256457405157926	0.467704724146721	0.721051248309987	-0.81166386628496	-0.754270708139794
MYSTI_06352	B	-1.20662159481713	-1.12317074572952	0.0735601090142879	0.485658696770795	0.141855115779572	0.578799568259111	0.143447924408397	0.220244189571844	0.372405388087504	0.81315106597337	-0.288150665320526	-0.211179051997702
MYSTI_00904	B	0.602449766540364	0.492847609043743	0.237171059590086	0.499906079762212	0.621109258276928	0.530290938746184	0.430470515375504	0.461068417434442	0.643403621028934	0.268179169323837	-2.33488779089827	-2.45200864422396
MYSTI_RS25730	B	0.473136599456733	0.0612262250581566	0.478922219348124	0.795516112978495	1.05211689058579	0.288846365870729	-0.130884964895753	0.157728889270134	-0.396212878380638	-0.58391396199082	-0.979725046083544	-1.21675645121742
MYSTI_02961	B	1.11131559567933	0.9135406867331	0.192956878213884	0.169103011442266	0.0489966510825042	0.259016392272031	0.0652169576009189	0.470628072584432	-0.261153054039175	-0.389255729133151	-1.26004740290287	-1.32031805953327
MYSTI_00953	B	0.463118110213854	0.360337155594115	0.941543923982312	0.733200390418853	0.753575228412156	0.52299890671314	0.410901886611823	0.763440100179469	0.86036526219087	0.465877892684375	-3.24163721437271	-3.03372164262826
MYSTI_06988	B	-0.902713134311139	-1.31297286740455	1.10293016010175	0.895368165627628	1.06828123765806	0.595158955559192	0.831986330189771	1.01633390789496	0.517477196913953	-0.130451221959092	-1.81610293743609	-1.86529579283445
MYSTI_02328	B	1.50148714210668	1.04933410064077	0.262708166787004	1.04210778739388	1.30732315407546	0.519557965994599	0.771208316898973	0.129898185999743	0.221637446681076	-0.0182371361503044	-3.33564086906448	-3.4513842613634
MYSTI_01113	B	-0.551331512717915	-0.514511561639946	0.619438785601346	0.792808197065311	0.613058147901626	0.291143718026685	0.214068374379814	0.433085891840618	0.139838587260023	-0.388282792242427	-0.962264489940548	-0.687051345534597
MYSTI_05912	B	-0.625948956436726	-0.441853086688685	0.577836551882447	0.775558410219929	0.666976575205032	-0.110657445322248	-0.0218948666314347	0.657285829143113	-0.440040082998914	-0.448673329793232	-0.3185187127501	-0.27007088582917
MYSTI_03438	B	-1.05853234557118	-1.03083832944174	1.04986080648508	0.633373995224812	0.6951039420223	0.405688219143624	0.454278720797623	0.756130762052694	1.17761385713932	0.604833485952218	-1.90792098177181	-1.77959213203294
MYSTI_05196	B	0.049946178295551	0.265586136267673	0.783492341542058	0.346165633362782	0.33794601474594	-0.336250251301283	0.0982791872022162	0.746915828479755	-0.0299280442082193	0.426047630980621	-1.41543661346389	-1.2727640419032
MYSTI_07071	B	-0.598982127706257	-0.663386223386246	0.261074885571272	0.918320192761525	0.21031430780042	0.433296963317035	-0.284344875861256	0.455861664811884	0.211381264655429	0.782866080763071	-0.949339030645127	-0.777063102081753
MYSTI_04301	B	0.933017945063078	1.0071365876128	-1.4332124938081	-0.217095563535469	0.449073106423889	1.20024778332239	1.44099863853441	-1.50288363209484	1.5331692463049	1.22612828381521	-2.16433412825118	-2.47224577338708
MYSTI_03235	B	-0.103132809178337	-1.15176553107962	0.78274154580814	0.422631709867616	0.445429967489449	0.241564572518906	0.288283847031135	0.895315254685732	0.780815422024103	0.301108667132004	-1.42307400469041	-1.47991864160872
MYSTI_00099	B	0.795588054966093	0.602299309322841	0.714623268228946	0.679345140637118	0.462891160612509	0.0492524422307472	-0.0150790774904213	0.763059806276718	0.0366534965810228	-0.137149485574295	-1.92059617087839	-2.03088794491289
MYSTI_06079	B	-0.454588635275185	-1.10674406918108	0.478815643136983	1.32121243690162	1.1710199721859	1.13001593663858	0.683392628988779	0.43381441311408	0.395968184176009	0.169913367266849	-2.11264365123222	-2.11017622672031
MYSTI_03046	B	-0.798167066768833	-0.82221724166407	0.41969992552818	1.04868173237774	1.29472283051481	0.935218925385009	0.724884345330002	0.385619264824504	1.06099083098207	0.655775628211019	-2.58190604661274	-2.32330312810769
MYSTI_02828	B	-0.227070108022239	-0.113998873821167	0.605747738375811	0.317923808696408	0.305610609124793	-0.0232238826481179	-0.0293041154975846	0.464948918452214	-0.184864222682704	-0.402121341605753	-0.530893095531239	-0.182755434840429
MYSTI_00207	B	0.144739083538241	0.134687812795569	0.583450114473894	0.339711049540915	0.593961629156151	0.21184609027403	0.14105270907292	0.555596120269017	0.134844352322153	0.18197141992127	-1.49491797828902	-1.52694240307514
MYSTI_05493	B	-0.955350990252343	-1.18841747358142	-0.00289485674234236	0.359977975037575	0.369144440629169	0.616319733645689	0.262589763733533	0.103798830027582	0.291858120006829	1.08542746489185	-0.383376058910891	-0.559076948485249
MYSTI_08068	B	0.24931971627306	0.173271551752228	0.981150889948715	1.04317712078367	1.11550924444338	0.209262069148933	0.631476254714663	0.934339503154058	-0.308270701810589	0.0437475596669934	-2.44142765459094	-2.63155555348417
MYSTI_07438	B	0.703489498988992	0.338351049348395	0.075403100319491	-0.102653790451265	-0.101500945616145	0.00187304299981328	-0.000566874047720489	0.157946850814655	0.518868077960786	0.370115929276906	-0.84344628596512	-1.11787965362878
MYSTI_RS35130	B	-0.143503652716142	-0.391733925925529	1.38533194754196	1.35660379829644	0.930030312444329	0.215773162546075	-0.386257309239095	1.30171093679262	0.0917035042752286	-0.554618906416465	-2.01244489299462	-1.79259497460479
MYSTI_01262	B	-0.723020169724466	-0.500256986209841	0.795904755004941	0.946895145612247	1.39765803545892	0.750631603436984	1.02054440786585	0.422250526012609	0.369295593097917	0.198890925389769	-2.41840054438578	-2.26039329155916
MYSTI_07476	B	0.0393108496458989	0.39019777908754	-0.475878805834601	0.403713672716055	0.696518135110002	0.854646771084836	0.998310610532046	-0.828644447092413	0.731988251501251	1.12128631062538	-1.95047533971918	-1.98097378765681
MYSTI_07535	B	0.510055423059596	0.36323851386045	1.03930772951494	0.30457708080591	0.383230145485145	0.136852814959473	0.394319356673355	1.10971044569314	0.0930740604311922	-0.210245730254394	-2.13517987265454	-1.98893996757427
MYSTI_01718	B	2.59344879598515	2.29648865067393	1.16057553884278	-0.231396958504456	-0.52543359925693	-0.563879656573617	-0.318939560274744	1.2025173306082	0.0647934240601256	-0.556410441768561	-2.51126687987612	-2.61049664391576
MYSTI_01299	B	0.587205821675962	0.554968909307281	0.556657997680906	0.497347618623708	0.336615312032542	0.185962076027588	0.149747916748028	0.542835389192664	0.377255076436148	-0.0105448587794044	-1.9223894444433	-1.85566181450212
MYSTI_02890	B	-1.13192413241162	-1.0634090955202	-0.17073233525748	-0.470784493154822	-0.45038118970237	-0.133657379366202	-0.066484416699808	0.0235816739909254	2.07312034866804	2.02761609559353	-0.361979182210957	-0.27496589392903
MYSTI_01495	B	-0.935131944578163	-1.08906544012013	-0.648975895619284	0.875272511123002	0.478899914005167	0.976189010199523	0.286608238439047	-0.188524843409857	0.240454100650478	0.765648816896835	-0.407350299186922	-0.354024168399706
MYSTI_04402	B	-0.42998313038515	-0.495495031488371	0.922996947535148	0.905388155451128	1.07435229147046	0.259246867156541	0.414988068443819	0.754382205607383	0.0944111371983141	-0.0162426549842465	-1.76246888648659	-1.72157596951844
MYSTI_04647	B	-0.742610343324438	-0.864828465681935	0.588138064294872	0.973824894208379	0.953537943403584	0.592992685526006	0.90887801739602	0.463894972644587	0.882227379319582	0.929177421216234	-2.30673297675164	-2.37849959225126
MYSTI_00299	B	1.1553435790132	0.775126233861984	0.138535753564796	-0.240286978586985	-0.118909017120528	0.179283212376761	0.193894644914353	0.39045852895371	-0.148766371263763	-0.116993129738354	-0.975662194476756	-1.23202426149842
MYSTI_07907	B	-0.737678749524548	-0.729400946125013	0.694029368066907	0.797539300945525	0.891019285508664	0.562501505412271	0.605370733018367	0.693871652528738	0.535832738978471	0.3662277104682	-1.90158666243256	-1.77772593684502
MYSTI_02820	B	-1.55994979313797	-1.68836774914519	0.816668289848552	-0.24734114013895	0.701620554336172	0.180200590111147	1.39167722089631	-0.602398230933492	0.9861398675103	-0.455970027724364	0.311496515219739	0.166223903157741
MYSTI_03937	B	3.01855454578897	2.73205195473344	0.866991470692115	-0.0731988807489685	-0.185996089025483	-0.596671938336574	-0.217214700287391	1.17603146692052	-0.466776687970111	-1.26789965117362	-2.34360659948043	-2.64226489111248
MYSTI_08055	B	-0.865629124306892	-0.982436760979899	0.923229679417346	0.63084337874222	0.173076809622888	0.377977995973717	0.0913151452117411	1.29819088522453	0.33752203544573	0.400186216016241	-1.17245094532402	-1.2118253150436
MYSTI_01136	B	0.199805985316202	-0.0540850418655108	0.267771945792218	0.334834432599937	0.102375451003651	0.182176097059166	-0.12781202726238	0.258256860542907	0.0160613672953787	-0.191151645336635	-0.570181279413788	-0.418052145731149
MYSTI_06973	B	-1.33256712972744	-1.01635234908784	0.303191116946817	-0.0211417692443661	0.80959447800738	0.564608420831128	0.64025143298014	-0.364218609184181	1.05305792499313	0.372744360435938	-0.563541319763516	-0.445626557187197
MYSTI_02231	B	-0.282412497674542	-0.609965273333167	-1.23939939218687	0.573158350349122	0.161449886217202	0.988053245351349	0.573566464600537	-0.674650654883202	0.539303629838587	0.87986776544847	-0.353104119814336	-0.555867403913156
MYSTI_02854	B	-1.19982769832041	-1.12318700888133	1.00104409965398	1.00344310421295	1.06768899231087	0.301811091035869	0.663326995008948	0.931399509082572	0.282784717603247	0.071170167547189	-1.5553554232318	-1.44429854602208
MYSTI_03085	B	0.586787310867718	0.326889142191522	0.202933763774693	0.556398179662127	0.557985503923982	0.331915955409414	0.279516456741471	0.179669658278396	-0.0308502003124591	-0.204898136799958	-1.37671457796031	-1.4096330557766
MYSTI_04828	B	1.66782281540129	1.46624576443408	0.623818804694924	0.641263834333365	0.374277282111969	0.425488248634441	0.697591827218577	0.809523736716624	0.142730300542825	0.250517812811921	-3.39827936425023	-3.70100106264979
MYSTI_07069	B	-1.96723932552735	-1.50881652100401	0.779595345798908	1.24802850368817	1.20630153184134	0.501401426630794	0.109860211658473	1.20467228743004	-0.290479462530193	1.14347188019537	-1.37272926791885	-1.05406661026269
MYSTI_01378	B	0.0171359372546913	-0.231828833484538	0.320605554849319	0.376164851188074	0.63361293983813	0.196580729330112	0.0755767798010805	0.260739433137719	0.215912756162368	0.618074520781892	-1.12521329317306	-1.35736137568579
MYSTI_01582	B	1.18043936776395	0.804969492393571	0.423111793073314	0.516101246775726	0.673343887402895	-0.231765383946705	-0.463239863980593	0.402585107157899	-0.468497654568303	-0.322789124673523	-1.13146154945067	-1.38279731794755
MYSTI_04971	B	0.322696486853781	0.195397132769545	-0.89172609890673	-1.09576980919701	-0.88624566237374	1.55720907848633	1.79442123931567	-0.63073650845295	2.71879115959458	1.6857860691826	-2.17469824029728	-2.59512484697479
MYSTI_03088	B	-0.28624378015386	-0.433392101383356	0.319752199548981	0.809821805812259	0.651432412354103	0.523006204959986	0.420598088709925	0.450863809652397	1.11158353552944	0.902824158369194	-2.21702890498076	-2.25321742841829
MYSTI_03065	B	0.359017079893574	0.449379656746654	1.25644369126797	0.57227370494263	0.901901472287282	-0.0305739022210822	-0.100490958097229	1.13155969608466	-0.134843226118665	-0.369638320406244	-2.06263956974737	-1.97238932463219
MYSTI_06385	B	-0.923099128170479	-0.909443976011969	0.276201103594042	0.297011006605073	0.366494977879888	0.505036396237735	0.387859478984396	0.421088844944814	0.292716517216084	0.123487927809149	-0.546790948142844	-0.290562200945891
MYSTI_05492	B	-1.11214708778382	-1.10315078018191	0.348461975494661	0.440062216012949	0.353659369355734	0.525181134506511	0.294339184045182	0.259309782255718	0.399408259264085	1.26847264198778	-0.671910781332301	-1.00168591362458
MYSTI_RS37420	B	0.315327348136178	0.273927974323508	0.908401191503629	-0.000683515241640009	0.306352103260526	0.273811781846012	0.201967616667744	1.12386464198548	0.581927368634702	-0.258244152028427	-2.04411020325176	-1.68254215583594
MYSTI_08087	B	-0.0138043814857554	-0.0969389010312636	0.675980203207219	0.729702513017301	1.17275573313376	0.672283327462083	0.456750785349858	0.213749283750643	0.569930824224583	0.108677003491016	-2.36788219693523	-2.1212041941842
MYSTI_01661	B	-0.83916064790643	-1.01404693415447	0.511979482202152	0.882462088831964	0.659625900030049	0.467308937247797	0.298844734166622	0.366666245698125	0.575062370587609	0.24137357473167	-1.13552628821032	-1.01458946322476
MYSTI_02910	B	0.0610137130446731	-0.152717928651597	-0.198643510660297	0.461187775800482	0.628068119060803	0.720809463089237	0.468164937317729	-0.344362465463119	0.327644606129798	0.123999180930733	-0.915936161396857	-1.17922772920159
MYSTI_06648	B	-0.296450152947635	-0.515200271578776	-0.178880768573137	0.157585012411078	0.455903037443155	0.836272072115362	0.742401652599378	-0.103407532762489	0.869253318305331	0.0299470075844983	-1.05555287417379	-0.941870500422972
MYSTI_04787	B	-0.751941080013816	-0.934204268335995	0.135101345447822	0.87477793727062	1.38699522630035	1.07377418005758	1.24919533411993	0.0371651503715036	0.751202418849566	0.310756138135712	-2.06096903124342	-2.07185335095985
MYSTI_07306	B	-0.930609454704873	-1.09143890439104	-0.0915946260627045	0.641201401654778	0.275274574768504	0.816072378049835	0.115705094424959	-0.280075500659134	0.52561327831539	1.39127798673466	-0.686615667123395	-0.684810561006973
MYSTI_00096	B	0.554594314257065	0.470643792837411	0.929676233090387	0.464487714881846	0.635847203025548	0.344145134816323	0.467457386782788	0.900959617172889	0.665149861429409	0.338198116885877	-2.99278131849669	-2.77837805668286
MYSTI_00909	B	1.46415764405577	1.31485274637138	-1.07855213484557	0.374547471813525	-0.177544493281273	0.70456022175598	0.540668813401682	-0.27569841211041	0.950322939408286	0.989786949662703	-2.52315843535603	-2.28394331087603
MYSTI_08082	B	-0.215956039250244	-0.144700080373156	0.96915569068047	0.92403753142357	0.957291821212733	-0.0855534232244022	-0.109108022852215	0.968896380964171	-0.0245757649073344	-0.343918503197997	-1.54960681971066	-1.34596277076493
MYSTI_05480	B	-1.48801943141371	-1.23231349317968	0.531279381687918	1.20177763580992	1.51600648839434	1.46698113067399	1.34170186120564	0.139993821801211	0.769929401348289	0.560659232498523	-2.5271288381556	-2.28086719067084
MYSTI_03668	B	2.34096644769758	2.70653625930938	1.48263101821682	-0.929051945564135	0.589072797632017	-0.593296138669233	-0.210108398112927	1.21193067364411	-0.470655966492602	-1.659612180785	-2.23304754426195	-2.23536502261406
MYSTI_00539	B	-0.763280625992252	-1.10243216636789	0.253164053918585	0.699343804119296	0.578512021754106	0.43967202146252	0.335988773866664	0.168954218905718	0.669441198061371	0.814425154475622	-1.05492005040788	-1.03886840379585
MYSTI_00732	B	-0.334918470155888	0.0653573490695312	0.566173887812388	0.594905536299349	0.568563074910424	0.287067299206658	0.0811992709840812	0.586708748657374	0.58773520467051	0.446683388552767	-1.74608695717254	-1.70338833283465
MYSTI_RS41840	B	-0.955353510005738	-1.72224106371458	1.02502005070196	-0.0466427083926266	0.184234280878966	0.60521138739643	0.173518671963029	0.981139999323203	1.50223049448985	0.610709237232813	-1.28897442360287	-1.06885241627044
MYSTI_03083	B	-0.31538046327031	-0.505886828361561	0.413998460489642	0.752077616139557	0.815205421285958	0.610938102241276	0.469676876841344	0.2873711365931	0.446107526661615	0.60137761726836	-1.837224905213	-1.73826056067598
MYSTI_04925	B	-0.0997356799450237	-0.271460625236134	1.24868424814142	1.11443228450458	0.903079059379941	0.472907474550116	0.450315575169761	1.08121003082224	-0.0597516371307805	-0.10055329390819	-2.37204334342984	-2.36708409291808
MYSTI_05122	B	0.44062588592446	0.409156430370242	0.111561170068606	0.245720836369552	0.0256197213595772	0.566374352674011	0.377199235491863	-0.0039381664259146	0.314969681780635	0.318322355829007	-1.50223718502456	-1.30337431841749
MYSTI_00249	B	-1.65921247407406	-1.58146421235907	0.781414248847355	1.07836277326424	1.01548356271068	0.845887097888191	0.857423032633561	1.41984454184394	0.976434417658448	-0.533326068992348	-1.77979491134188	-1.42105200807906
MYSTI_06603	B	-0.290745039047373	-0.225285107403232	0.617336287199258	0.909395121901325	0.40813043491119	0.155782627503939	-0.097989152359947	0.694509336166174	-0.50861631676166	0.391914642371658	-1.13469918610707	-0.919733648374258
MYSTI_00990	B	-0.752300189966311	-0.18469379294749	1.25735322685035	0.0387900730942139	1.15520471569796	0.607354142160997	1.5481906900532	0.404092306282408	0.709049214609832	-0.328209090952965	-2.21529660306137	-2.23953469182082
MYSTI_03181	B	1.19992955230786	1.60554480708563	1.17183524427791	-0.0134661452890441	0.150759691237882	-0.898947219056735	-0.357512987014694	0.908889037605128	-0.564820787543056	-0.960894804297608	-1.25763480062435	-0.983681588688917
MYSTI_07181	B	-0.352766607927833	-0.36543018810849	0.572104920920021	0.584917227694801	0.516417173465056	0.217357957439615	0.0874829660136793	0.739681657812975	-0.649775110631653	-0.586659684989362	-0.528616788159379	-0.234713523529431
MYSTI_06006	B	1.17880506708548	1.03762750299268	0.14849304244588	0.000212713721092328	-0.354862087622054	0.227156742514373	-0.0264154812668913	0.400704513166758	-0.508745148598679	-0.499811520180788	-0.753046775449315	-0.850118568808533
MYSTI_01683	B	-0.950761564327729	-1.29530235413528	0.880617806823544	0.819757281371205	1.08858983686886	0.663173822926398	0.584499684950172	0.702014908322891	0.1276788884618	1.05006594427462	-1.80763541727019	-1.8626988382663
MYSTI_03451	B	-0.135861778841406	-0.126218011333856	0.233097503634324	0.437088294578301	0.115183730540348	0.027829976034452	-0.0667100354977457	0.32950676416262	-0.186140024400775	0.0552619577272182	-0.400953553175132	-0.282084823428358
MYSTI_04350	B	0.70003060219938	0.573821154675132	1.11201923565977	0.277056235702538	0.301501024396432	0.00904521037342221	-0.109176366529427	1.17116723556653	-0.702147552331642	-0.698836615195642	-1.33468504547668	-1.29979511903981
MYSTI_02942	B	-0.645456533882033	-0.548494278957047	0.169706759503082	0.28398819522522	0.659541535562974	0.704743675269482	0.644413811623624	-0.164265629105442	1.04053520832506	0.693579191700138	-1.60454113292648	-1.23375080233857
MYSTI_07626	B	-0.770399285329832	-0.585125228001726	-0.354843848258238	-0.037364604715437	0.746952313127474	0.991067086881971	1.22967925093002	-0.95627521588237	1.39649513719044	1.09294994299982	-1.52063046297333	-1.23250508596879
MYSTI_06339	B	-0.344936494085189	-0.355470470430065	0.931734069394469	0.641615266267378	0.617718462237878	0.432086500799908	0.108496035513268	0.622012447046197	0.530502376197106	0.33545400301001	-1.76822619888071	-1.75098599707024
MYSTI_00889	B	-0.224299623301516	-0.263439036465085	0.81447217853515	0.749677481426703	0.746605695027826	0.45259697821988	0.52996756038557	0.847634933088555	0.504103113960708	0.830264359238603	-2.4221358214649	-2.5654478186515
MYSTI_04932	B	-0.496389326461507	-0.620319934948187	0.424174530471252	0.68445366767463	0.313722847645391	0.519769006009696	0.0290880580594663	0.389646318694691	0.66257795194096	0.657470483522458	-1.32569422615544	-1.23849937645341
MYSTI_01350	B	1.14016203938171	1.22965295755544	0.792873794278076	0.258122900088811	0.463200090420232	0.208081841499306	0.319034732565482	0.469339579273704	-0.415174855430845	0.0522916515016085	-2.25740122444402	-2.26018350668951
MYSTI_07678	B	-0.170600678131589	-0.53617625276595	0.226948248223401	0.694998893299337	0.550110092533995	0.527466022430922	0.0328108591398077	0.584176733703742	0.1345427137617	-0.262778683698915	-0.779402699825043	-1.00209524867141
MYSTI_06010	B	0.609866986609383	0.48609140810821	0.203007215462573	0.286203440369228	0.0418619320296738	0.76341728789922	0.471943784689918	0.399386869649499	-0.092285127941663	0.153148432401759	-1.59314071234656	-1.72950151693125
MYSTI_03699	B	-0.848964805884183	-0.765463182163506	0.84807168576133	-0.192943102244946	0.832048549134722	0.282426852725973	0.814572696917903	0.161180985559158	1.91302921530726	0.155032173950723	-1.53665893387555	-1.66233213518888
MYSTI_07357	B	0.399412083510644	0.143138393311391	1.16409843248867	0.944697920689194	1.21755190926055	0.704186704945034	0.371130338799002	0.951529460666858	0.398007040484842	0.131977752657541	-3.09353212006179	-3.33219791675195
MYSTI_08053	B	0.288843666654836	0.544623617517576	1.18392740368804	0.686798309499309	0.76960609512178	0.518446365615752	0.560324107056481	1.00229042673439	0.55176098223623	-0.108096491206828	-3.19162417772166	-2.80690030519592
MYSTI_03541	B	0.75517909396217	0.487061306277852	0.641377536876973	0.0525143329332156	0.640288574837678	0.458252394169282	0.625229456199687	0.240090285343859	0.146498717470459	0.0510921120947714	-1.95316858376877	-2.14441522639718
MYSTI_00713	B	-0.121538810786475	-0.0722944748735479	-0.145708918621056	0.206981437251667	0.433890117736787	-0.0322093281399898	0.125465877549026	-0.204519507089143	0.717844373115803	0.829573297012745	-0.724845218744125	-1.01263884441168
MYSTI_03114	B	-1.4372621294582	-1.35809491502358	0.552470513048654	0.610672908134271	0.448665676368629	0.0607022663489829	0.0370261355874391	0.34206389092882	0.532777408972047	0.700197397165718	-0.282151307846918	-0.207067844225863
MYSTI_03462	B	-0.770954893867467	-0.845473325451536	-0.286367923484681	0.215249622209232	-0.0274733373373213	0.583527852005021	-0.128052626154169	-0.45299962657802	0.89123569918771	0.975347475611326	-0.169503439646469	0.0154645235063686
MYSTI_03523	B	-1.89027565118727	-1.94321920291239	0.326788637138197	0.757429968586724	0.952094966547829	1.05950728770501	0.729852786006749	0.296671478347578	0.964350890346722	1.24094103580926	-1.23196334328592	-1.26217885310248
MYSTI_07580	B	-0.654726078336028	-0.570438429993789	1.21893003431327	0.808644265818952	1.22498891135013	0.47231735795696	0.803266662921011	1.18623151292609	0.661898565564488	0.754176382684751	-3.01153941451132	-2.89374977069452
MYSTI_05382	B	-0.243445738398606	-0.142525476656482	1.36531178939953	0.661580986572384	0.626734517448964	-0.103945333435361	0.154485913231978	1.21548542644972	0.485318031770237	-0.192039501808912	-2.04245632032427	-1.78450429424918
MYSTI_04047	B	1.08310573408945	0.902638066110292	-0.0474086662870121	0.11118466756758	0.240618613258436	-0.0013922423572641	0.261073586970381	-0.0221652828332015	0.294841693994492	0.437434980849153	-1.59892001121901	-1.66101114014329
MYSTI_06266	B	0.0999283486643616	0.110630368592098	0.858696482825579	0.90533316056954	0.801623938449488	0.497648136008733	0.558979098856481	1.04902258226371	0.475532651974856	0.682941966906194	-3.0752064049693	-2.96513033014174
MYSTI_03184	B	-0.859068855139009	-0.651617628545914	0.941328652602213	0.695903813921042	0.884893866162557	0.502053065510419	0.370361375903309	0.852553007069268	0.397015225632169	0.398837393418855	-1.92217853823797	-1.61008137829694
MYSTI_02340	B	-0.0964508598089679	-0.468898422913369	0.968919379252405	0.979117055674378	1.1205236517828	0.709553546623207	0.553973981564706	0.832169909515668	0.984319598742093	0.399095042035682	-3.17645575536413	-2.80586712710448
MYSTI_07453	B	0.349819749918449	0.207994354587507	0.0487943327914362	0.575283662143583	0.420750833987444	0.010445489939606	-0.0662546281252183	0.156254469080203	-0.570485242558476	-0.261063683594871	-0.361559466780987	-0.509979871388687
MYSTI_04667	B	-0.841146516418997	-1.22181686182917	0.368366779595938	1.31082669976295	0.94385383705252	0.709091602005611	0.444772650743756	0.443339054680528	0.364515509455281	0.535081498021999	-1.61626956642566	-1.44061468664477
MYSTI_01475	B	1.12029582641382	1.06014342306078	-0.481521958842642	0.0947145752239233	0.177608909272275	0.231071468383581	-0.264359291380828	-0.105234123723847	-0.00507353559155632	0.139475774957464	-0.793013583206754	-1.17410748456622
MYSTI_02088	B	-0.748392569593108	-1.35936100208841	0.40233925001049	0.794578379724971	0.0510117493340392	0.746396251151767	0.320555469181233	0.696975596813186	0.802829644701456	1.46884878534243	-1.50585458592507	-1.66992696865297
MYSTI_RS20690	B	-0.939754290396202	-0.684155085128866	-0.876142781860475	0.468818719722691	0.532926385044664	0.656115695660892	0.635464650984813	-0.24239630184805	0.420182551364446	0.29497188609054	-0.236403577995285	-0.029627851639173
MYSTI_05464	B	-1.33224287819053	-1.11455263346431	2.5692643034425	1.3595297047336	1.79092084358188	-0.496222358939059	0.206476179299308	2.03753233071896	-0.580298941907172	-1.16557790035512	-1.55577185653452	-1.71905679238555
MYSTI_05143	B	-0.696006093273327	-0.510167430415896	0.292040788109132	0.467483831385108	0.506891935770504	0.411230524739702	0.547180145787276	0.0534911270007079	0.724856496824428	0.657219632536846	-1.25880708798267	-1.1954138704818
MYSTI_04500	B	-0.628878659797261	-0.914859824140072	0.158691229637041	0.272158655872751	-0.163234516249648	0.25140360680733	0.165821953337016	-0.0482867991732743	0.525364902666245	0.756488740706239	-0.266441166101572	-0.108228123564794
MYSTI_03423	B	0.363276534971687	0.0991113353719708	-0.0628424692932406	0.336634632511071	0.249783338949497	0.29085822473186	0.0828186258535606	-0.111387304337258	-0.0245591625224453	0.183403623574163	-0.508897436832223	-0.898199942978648
MYSTI_03729	B	0.0966479047722117	-0.0528029210412839	0.0454509916857955	0.173363522027365	0.125340697634771	0.362228446997188	0.180536657474846	-0.0461978376333807	-0.0127301404545541	0.55688018557888	-0.592594620771855	-0.836122886269985
MYSTI_04537	B	0.294449975439088	0.346610818340467	0.86085480796438	0.556920494457023	0.528594849320282	-0.0867650075888111	0.229450910917077	0.954187029587926	-0.70115545122102	-0.485165254723206	-1.37298330838671	-1.12499986410649
MYSTI_07142	B	-0.127209755620981	-0.350533569746965	0.502372248174265	0.817195139182509	0.27168172980598	0.135577227024136	-0.37718062361292	0.350416931516234	0.001213868060848	0.753779637981657	-0.887661641969883	-1.08965119079487
MYSTI_00923	B	0.521433479772869	0.17790283927387	0.327181467260848	0.733038359679618	0.28151147652957	0.509709556451266	0.568263527120205	0.543778503495361	0.542362724202668	0.452075715486925	-2.36877891913868	-2.28847873013452
MYSTI_06800	B	1.0339664865838	1.10365213043044	1.05934942132729	0.315808118356477	0.101389880570576	-0.275143883273081	-0.402167747680716	1.02960853083394	0.344060651093917	-0.456286089268092	-1.90158697070794	-1.95265052826662
MYSTI_02821	B	-2.19185444264062	-2.44526267945093	0.664975610737281	0.272513294104185	0.629789602193474	0.911114322286529	1.72812809954324	-0.355165249972716	1.08069853341812	0.451691302076059	-0.334091802238108	-0.412536590056508
MYSTI_03193	B	-0.352013712356314	-0.559663030161346	0.108176116574219	0.945098754170665	0.120343194496881	0.465244226835736	-0.401726967564453	0.255381705760838	0.0791183684930932	0.37208918507466	-0.656844336614697	-0.375203504709292
MYSTI_03422	B	-0.535463791946118	-0.599159298914396	0.60633156202317	0.751939141353551	0.805505443940589	0.515876391601804	0.570440445327995	0.46497665491405	0.355026634470235	0.337233012143152	-1.64358861957384	-1.62911757534019
MYSTI_02851	B	-0.0119524851678818	-0.139427823980752	0.374726053418609	0.314164812792992	0.222818951697834	-0.145960233578565	0.159539206832518	0.258693057936947	-0.168681753385385	-0.149937475880392	-0.457377645244838	-0.256604665441087
MYSTI_08070	B	-0.881445596408406	-1.17848532493622	0.846269953956039	1.53658133973843	1.17220704096394	1.07788587612737	0.503359795356019	0.814420961755001	0.822113941069141	0.896918462777951	-2.82849884689131	-2.78132760350794
MYSTI_04113	B	-0.614023422693265	-0.977050144378238	0.807797834325191	0.613458389195772	0.746080662370572	0.444716988375399	0.408188120270685	0.511042159092725	0.449873048797574	0.0597850669099991	-1.2898932651202	-1.1599754371462
MYSTI_01444	B	1.82995924572301	1.79403289912807	-0.141727790702541	-0.0964939749552371	0.219420346206133	0.0533615385251665	0.11232046840081	0.0983461087031774	-0.386987799318767	-0.552059293067098	-1.29750967739985	-1.63266207124288
MYSTI_07075	B	-0.905373124194071	-0.759730177025805	1.1499125786565	0.708930596475893	0.831423628432686	0.263139243762335	0.38513292458528	0.993835345074208	-0.458672146839284	-0.187406952184373	-1.0732364628823	-0.947955453861063
MYSTI_04742	B	-0.902850547081462	-0.790774150471032	0.740615531417621	0.350935268674352	0.239118418195842	0.00596914106853497	0.330597161289358	0.598427626578703	0.200089040478717	0.176283973835245	-0.536404454828689	-0.412007009157186
MYSTI_02251	B	-0.757352151485108	-0.689374089361557	1.2991601020021	0.964491266333081	1.18548743745259	-0.175225387911404	0.899359939085183	1.05121226678993	0.278453860795503	-0.118040010472242	-2.02857967803841	-1.90959355518966
MYSTI_00469	B	-0.830039858511672	-1.09557378751697	-0.253056925429867	0.659477144679386	0.504878196696524	1.15013458177396	0.959982698843669	0.014877989168335	1.26539938104066	1.3194079866435	-1.89188890303583	-1.80359850435168
MYSTI_08016	B	1.51333781972992	2.12676445695673	1.51120733832985	-0.885943419063775	0.268545122702264	-0.449321077133503	-0.20729967928383	0.0202562404439668	-0.506065337640251	-0.511540219835792	-1.35575200883094	-1.52418923637463
MYSTI_00532	B	-0.410655547406549	-0.504756853970633	1.25878984227714	1.02813379787113	0.737287979430612	0.0347086171494571	0.153246199095431	1.11053656300888	0.62494160036694	1.11812708909006	-2.82597407201354	-2.32438521489894
MYSTI_07978	B	-2.79182281391736	-1.95596381629794	1.1787438102243	1.29883772905737	0.503124151535731	0.169874149562368	0.545754140240787	1.54157804228239	-1.39218341190962	-0.0759884432283453	0.519540105687517	0.458506356762797
MYSTI_05121	B	1.03477303062297	0.746144513797967	0.520456367364583	0.326557515038978	0.590297709662744	0.267390624553933	0.158475423624074	0.4499736994351	-0.18225359866263	-1.23027564106891	-1.25992778483832	-1.42161185953048
MYSTI_07031	B	1.07265111968193	1.03584075297578	1.40132826183328	0.508068485301751	0.717249426848859	-0.341685650165951	0.0281531461211788	1.11388929825155	-0.339006380177961	0.0594554629752793	-2.51163176504386	-2.74431215860184
MYSTI_03506	B	-1.20910587951105	-1.2133794025451	0.114072919961579	0.279547083728595	0.378734596966771	0.718337870405126	0.382386230806754	0.111618806150314	0.936625373941846	0.754948843555837	-0.665035138181521	-0.58875130527915
MYSTI_00467	B	-0.735425049648319	-0.848307507097385	0.414300803517122	0.586884967593218	0.585092742376933	0.613075813523881	0.478153848957895	0.386751438928714	1.13627371638149	0.877071585376477	-1.72061099005405	-1.77326136985598
MYSTI_01652	B	-0.933690471936526	-1.06000275940702	0.60101376215529	0.569415289674879	0.455624609943976	0.206726612446031	0.43533118034046	0.483210567132835	0.0980397675549813	0.614506636307047	-0.825645913214816	-0.644529280997144
MYSTI_03125	B	0.0956455919844519	-0.274092910341707	-0.00124672694386874	0.78466657506946	0.48554657102391	0.881001387615564	0.568588763930824	0.205152665771019	0.490180453123839	-0.503407613044608	-1.35579365072712	-1.37624110746178
MYSTI_00482	B	0.826225027288089	0.550892165425557	0.56248220692766	0.488727768396757	0.22702713918849	-0.412234933752188	-0.642098817623397	1.00778986263122	0.00711855912138049	-0.394072660277429	-1.11170459448658	-1.11015172283956
MYSTI_06494	B	-0.329326141977896	-0.148798356046976	1.03324394524754	0.112450422255034	0.742770337018413	-0.189485680754306	0.257802704748292	0.883591010202952	0.452247574095402	-0.285492257532932	-1.24837408033935	-1.28062947691617
MYSTI_05375	B	0.247572038272558	0.0396755197534358	1.17655937791704	1.14620284189879	1.09716338572615	0.405896433276638	0.460822568484025	0.977698384109919	-0.202397058894261	-0.104239808500381	-2.66327919967902	-2.58167448236488
MYSTI_05124	B	0.051926600939856	0.300653480232029	0.285367968646208	0.00864958930069371	0.29738167550831	0.154564097886649	0.354080351886877	0.137297531462391	-0.162357768400707	-0.546726856991482	-0.578816720827819	-0.302019949642998
MYSTI_01403	B	-0.0344604863444609	0.0437509555669759	0.0297545476560881	0.34009590151606	0.483770539261476	0.614353650751243	0.365527898953481	0.0861035879945131	-0.0873488137046508	-0.274412503710373	-0.818934574976359	-0.748200702963985
MYSTI_03212	B	0.584648634761558	0.320627468443405	0.128104230852795	0.357897853928804	0.495128538017392	0.49936362304059	0.568922173880475	0.0291551721562335	-0.324107826068502	-0.299556036116394	-1.11378336042933	-1.24640047246703
MYSTI_07092	B	0.488904203434442	0.324761261833372	0.630599711539345	0.611047109180483	0.707248515877222	0.288537585453243	0.0554625642139204	0.790178552445241	0.012871178609144	0.300590677875029	-2.18303753619834	-2.02716382426311
MYSTI_03460	B	-1.83676811072769	-1.60783661244654	0.0979447979992205	0.695081925306994	0.788568143792304	0.822941569005664	0.541586844210229	0.201597399717551	0.83006391880871	0.921457307497857	-0.805296293125691	-0.649340890038619
MYSTI_06920	B	-1.05332217596495	-1.12967471288486	0.976673049648353	1.21029542659254	1.09952170198107	0.608670841516915	0.806358537376372	1.14215324497489	0.604643390163545	0.67656362218163	-2.49724559347241	-2.44463733211309
MYSTI_01212	B	0.586316449071589	0.491360479056844	-0.578898594286819	-0.69443161297843	-0.0866753219131748	0.975922171742198	1.63792086556772	-1.23060453983461	1.43627184486231	1.41606680266567	-1.88421995618955	-2.06902858776375
MYSTI_03512	B	-0.885754535541595	-1.03207977117566	-0.668447477023605	0.418389882102735	0.421344366394157	1.09134697608536	1.06297371373155	-0.349937810583654	0.225379482177368	0.824253193448522	-0.558623729596089	-0.548844290019092
MYSTI_02353	B	-1.07473191120519	-0.981713901622603	0.720884372137581	0.522103659478123	0.448849797776957	0.0586528784404621	0.070149916285013	0.987810939680839	0.775409964156294	0.719284081205688	-1.1156956527793	-1.13100414355387
MYSTI_06235	B	-1.84113547365968	-1.65687036065365	0.917780287593212	0.228618730238894	0.843223185505929	0.363615963300253	0.878364172861289	0.495134272245993	1.30397056891962	1.19087526976035	-1.34441963118003	-1.37915698493218
MYSTI_00913	B	2.08624957790489	2.04883031974821	-0.83767050817119	0.191492193000096	-0.829600963465905	0.907095007816215	0.740126598682194	-0.595296213251213	1.33892715853782	1.84447594593278	-3.493928095789	-3.4007010209449
MYSTI_04780	B	-0.627493344724954	-1.07580004831684	-0.0405106136005529	0.932284385798381	1.51974519114074	1.41656784685876	1.46713755685786	-0.386123202579173	1.29872608543264	0.750212081359098	-2.58616112247994	-2.66858481574602
MYSTI_01651	B	0.808384900744416	0.659867822310586	0.507069539988601	0.417511433598774	0.407424787701101	0.166987907824563	0.077007130624688	0.281919314490306	0.167346738834564	0.071771353646902	-1.79124235976765	-1.77404856999686
MYSTI_00952	B	-1.01922380879802	-1.22232529287608	0.966954604422874	1.47541042890483	1.01674043977703	0.41392372146287	0.506886659174185	0.930499073852703	1.06948694852593	1.20118860682181	-2.72402286540177	-2.61551851586637
MYSTI_00992	B	1.40898592175981	1.40909186986802	1.19042999082783	0.388427846078809	0.438006442825698	-0.00296360051488875	0.148905099416007	0.777419025229024	-0.403706111471017	-0.0695953946743728	-2.58712725261134	-2.69787383673359
MYSTI_00989	B	-1.1975961718343	-1.0066787074528	0.381560531242657	0.56327417213005	0.325041846860275	1.19625055812224	0.941041243050162	0.507072976819428	0.956160552255978	1.37200875685132	-2.11895096068181	-1.9191847973632
MYSTI_00911	B	1.33192379550934	0.987368699368925	-1.42124757621265	0.627272987710397	-1.01598586107751	1.61006472922565	0.54553519677304	-0.468046054905468	1.88630461876906	2.29937968072888	-3.1026311346918	-3.27993908119787
MYSTI_03419	B	0.038456271484165	0.0219695478843374	0.326783073980586	0.37091059394321	0.632405684658169	0.0268858630797855	-0.200204055221823	0.188199709533421	-0.242004106666389	0.484198856789646	-0.770790369681668	-0.876811069783431
MYSTI_00711	B	0.506586558083089	0.480704056373289	0.122761279075011	0.179972767353096	0.0463295547578877	-0.0537161259059378	0.0161260790402249	0.413287639873785	-0.368780800479096	-0.0777185273312337	-0.61827212682083	-0.647280354019284
MYSTI_02320	B	-0.770540584727041	-1.01980497695065	0.530173428721843	0.21033582890014	0.297341400496355	0.132901318372365	0.508670842116322	0.394865268577302	0.583494899606302	0.276187034818825	-0.627480583025077	-0.516143876906684
MYSTI_07442	B	-0.646694257478524	-0.822714465134368	1.09709277342593	0.481930836112308	0.622923792815371	0.21998571296403	0.377502400376086	0.803168348835841	1.02921694268554	1.1240832446086	-2.16758594490778	-2.11890938430302
MYSTI_07776	B	1.29437920154788	1.53561030006791	-0.95176600392864	0.621488301730242	0.899864828547919	1.69968340340577	1.24040088781625	-2.05301281501975	0.670531051775928	-0.591509731684548	-2.33201045739761	-2.03365896686135
MYSTI_03984	B	0.00986986147445457	-0.255202437799216	0.397192795675876	0.666224928435463	0.751454914636611	0.502855511277319	0.388467183255367	0.310741942319142	0.302721284245873	0.34562806481688	-1.64286784965892	-1.77708619867885
MYSTI_06314	B	-0.523071828157622	-0.482121770088371	0.0456440715660591	0.254182022170212	0.395921496362151	0.292827537064206	0.0974927580627423	-0.0328916614473069	0.255827514951639	0.228618193131503	-0.223671177447203	-0.30875715616801
MYSTI_04645	B	-1.2949644960321	-1.48145856349358	0.265808783224703	0.723075415894192	0.638572418034284	1.3120706605314	1.06757235891392	0.0236667118910656	1.16337693784148	1.1484652839724	-1.97745156248915	-1.58873394828862
MYSTI_05373	B	-0.461601796305997	-0.498999225290934	1.48199803899587	0.950095735661213	1.18772269807621	0.554986355049609	0.55834427342969	1.04152839183509	0.381171280058695	0.153307863979609	-2.75582403248373	-2.59272958300533
MYSTI_02536	B	1.65027244515444	1.15053014225428	-1.27033831782379	0.1927318400251	-0.0766187409978425	0.190881573382486	0.669467416423219	-0.74375105209614	0.643613152267358	1.03111723067205	-1.65833781304639	-1.77956787621478
MYSTI_02899	B	-0.494277029640214	-0.646196922087167	-0.409932400906591	-0.0453392869293054	0.620238535428374	0.294794451932471	0.842896776725324	-0.535554487556476	0.802082215120567	0.398714836721958	-0.394346839551162	-0.433079849257778
MYSTI_06286	B	0.141287282074892	0.120693478798344	0.416617628995326	0.134833795247175	0.242455601837758	-0.191515790596144	-0.0454960571612268	0.25563795710535	0.000487847134539976	-0.16371122399045	-0.528617679286269	-0.382672840159303
MYSTI_01660	B	-0.253217472019086	-0.310533736000851	0.57710091893931	0.964063278701635	1.0774251987432	0.646593427930867	0.62182969552301	0.537330924408009	0.61809064045717	0.467370352731102	-2.41262999426206	-2.53342323515231
MYSTI_05715	B	1.00066659315824	0.71501239686228	-0.348067383393408	-0.906712707377269	-0.339759395879053	0.568560404019795	1.02249515874763	-0.734368284241077	2.07663969705263	1.46696980388229	-2.07460534208704	-2.44683094074501
MYSTI_06426	B	0.862400756731237	0.685151511573899	1.14420600299961	0.472938120518345	0.265214917885977	-0.0290041579828326	-0.219292330484906	1.201548770025	-0.169983241906568	0.0937618553322324	-2.14250565001784	-2.16443655467416
MYSTI_04602	B	-1.19008409492255	-1.22901863422727	0.313442297421465	0.246399256603469	0.457619718325967	0.431382983910511	0.663927577301653	0.64602471996451	1.39066285208841	1.39019666020715	-1.57206170241186	-1.54849163426147
MYSTI_03879	B	-0.602033088836775	-0.597838755099898	0.341450331342452	0.598359001329753	0.43184922596333	0.096444363094065	-0.0944433235168542	0.171565426506847	0.0880307382579559	0.475748903284311	-0.474759843413729	-0.434372978911446
MYSTI_01185	B	-0.255280042859955	-0.369705873861772	0.477890049597635	0.556782371231144	0.717430627062848	0.369062064331027	0.546686660765328	0.542756494785449	0.263748493065378	0.424799447283162	-1.60737161217132	-1.66679867922892
MYSTI_03885	B	-0.217022718751092	-0.087572301978982	0.171339254697395	0.468663015777532	0.270229233467317	0.0110354327494129	-0.0843222710766529	0.298305801661995	-0.0849074700703518	0.202006113863007	-0.481534526089318	-0.466219564250254
MYSTI_05054	B	-0.975226429440481	-1.18628084478018	0.836173258001502	0.611247625480848	0.351973436828507	0.645395509424354	0.157521703489971	1.01356862214641	0.749746943004913	0.4409753661587	-1.3495731016992	-1.29552208861534
MYSTI_03989	B	1.10080715280202	0.713933276987778	0.132738016751672	0.163726188905569	0.634087410724579	0.34443107802233	0.326869413058326	-0.0279613051160936	0.181099473334879	-0.595880132511789	-1.40804996590207	-1.56580060705721
MYSTI_06190	B	-1.05658525431272	-0.980139093745359	-0.292487646709658	0.296613812306628	0.201485386335779	0.823288170179371	0.446115824574864	-0.147408060766891	0.92206921591108	0.248909897489543	-0.322119343530064	-0.139742907732566
MYSTI_02583	B	1.90007628313097	1.75456744206094	0.729075172001476	0.854076684106765	0.798928473668578	0.574889404387006	0.572534235188689	0.907036762163756	-1.86317927884845	0.437227901259423	-3.27255349341861	-3.39267958570054
MYSTI_07138	B	-1.19441949614523	-1.31043399327878	0.717135665524998	0.733008747459197	0.884815588256938	0.386088944341486	-0.0352205592528936	1.02090685601334	-0.0214501454270533	-0.109481384809317	-0.709053952911747	-0.361896269770941
MYSTI_07137	B	-0.828341848154254	-1.00887157560525	0.505096625982311	0.539504526942084	0.606013804103901	0.424638545695903	0.186179907752788	0.291643813947767	0.463602609105271	0.249183971633244	-0.827197001614332	-0.601453379789433
MYSTI_04245	B	0.141075769759102	0.0787973208284427	0.862344060581917	0.37156638775174	0.568281154153999	0.468129592319176	0.318297137830987	0.713893911644996	0.121715649451852	0.305496236411315	-2.20052726118148	-1.74906995955205
MYSTI_01413	B	-0.383987385477807	-0.624174207428364	1.1867021379402	0.720957428143649	1.16862761188627	0.123606796982497	0.573931986848205	0.887957228318808	0.0176026603488282	-0.0456899447799	-1.84254874957702	-1.78298556320537
MYSTI_05012	B	-0.892495363734918	-0.744119229301077	0.540858224464719	0.281465150927833	0.506062334026351	0.389179035180005	0.597081310344079	0.417381435278612	0.993981634785003	0.694688449178383	-1.45013358792998	-1.33394939321902
MYSTI_04884	B	0.178676679362072	0.114607882433388	0.575630413738113	0.108839483528747	0.147646319710695	-0.0471698306925408	-0.0610735761441159	0.498167481564836	-0.0462150437899904	-0.171410850737411	-0.739853228538081	-0.557845730435714
MYSTI_06606	B	0.295653024884553	0.0294520063998007	0.697259875702228	0.245458942152608	0.32816865671415	-0.0566117772529839	0.0805687119630178	0.409978966560161	0.380498779013738	-0.319617438251276	-1.04120294009396	-1.04960680779203
MYSTI_07953	B	0.353336604112739	0.226940535807172	0.677351700254292	0.40808176543308	0.495787160463538	0.329097071669693	0.443744070985295	0.279272388026897	0.635384868090105	-0.0729814698829063	-1.99875888939238	-1.77725580556753
MYSTI_05784	B	1.42944774060445	1.05626473988588	0.881032657408548	0.630707368705862	0.0233488146904079	-0.420839574736521	-0.41069487659302	0.997663688443051	-0.528411168118051	-0.538072742118896	-1.56807246705437	-1.55237418111732
MYSTI_05686	B	-0.467119348361996	-0.282861533226892	0.505954162143848	0.518038374476433	0.779889991461408	0.220981994992393	0.221953221308361	0.433079336977816	0.216247937700938	0.0254419446613188	-1.17006683698909	-1.00153924514452
MYSTI_06398	B	-0.0417823361357428	-0.204940367861694	0.0440144702058465	0.470707789301676	0.568278081004483	0.283720941863491	0.3362144222293	0.41003542261781	0.860710810935434	0.705672640608302	-1.67861675897021	-1.75401511579869
MYSTI_07035	B	0.108513490319167	0.0139750236753358	0.594087636458344	0.234712745271827	0.442928112697906	0.203926312069315	0.593618825576796	0.463483400234875	0.36603177399498	0.237270134499537	-1.57511363002505	-1.68343382477303
MYSTI_05441	B	-2.00521312837951	-2.07815680929124	0.595528628719201	0.90731668173507	1.25920805273198	1.12961060005714	0.830108460059369	0.194468989948174	1.6815496414443	1.58809203585561	-2.1140506736878	-1.9884624791923
MYSTI_06851	B	0.589335800086277	0.438251716015223	0.968950811445225	0.515575337419165	0.699359285384007	0.256245768610031	0.50384508542073	0.869053880177725	-0.447045697718057	-0.567397710715383	-1.96273567345294	-1.86343860267201
MYSTI_07395	B	0.719610023296699	0.711367494366108	1.06564015856753	0.57948811070497	0.746887352703054	0.172878298303814	0.293687471174941	1.10307620728967	0.113767489042663	-0.133658423732818	-2.85566365177402	-2.51708052994262
MYSTI_08114	B	-0.102207753398329	-0.0654492522549841	1.4190724519243	1.07401387848206	0.871314611089911	0.20993256711987	0.714456577563462	1.31149065208804	0.202384666011699	-0.312416913592042	-2.64628191031077	-2.67630957472322
MYSTI_06111	B	-0.800702377763702	-1.02449538120329	0.497437026342082	-0.199114914581171	0.355410103146584	0.510228393133104	0.497502228255808	-0.810375214446521	1.16568291044003	0.45121653727001	-0.25494405616411	-0.387845254428814
MYSTI_03401	B	-1.61290490394378	-1.34180777216319	0.382103320726905	1.42651524763389	1.04463002358572	0.682870616240352	-0.004419319911527	1.00250154828661	-1.9247121353553	0.946394341748155	-0.225942279164071	-0.375228687683753
MYSTI_05914	B	0.393664268042224	0.435218767084413	0.605014471956343	0.375775654772438	0.345881969540995	0.0090569324360672	-0.201309727709015	0.233199515742234	-0.240532575564542	-0.619994636266606	-0.702939631258097	-0.633035008776456
MYSTI_05442	B	-1.19709553234907	-1.21440490945189	0.778244266573926	0.999082144332519	0.901082265397992	0.740746036085362	0.501113974215563	0.763606631395731	1.15359328996138	1.02362399554405	-2.26520946978074	-2.18438269192482
MYSTI_06291	B	-1.291053561534	-1.17777304442282	0.19309096271567	0.298833389347996	0.442917767718711	0.850138100354979	0.25862397829013	0.0168989117791529	1.23235521765218	0.995915107975726	-0.909986856966862	-0.909959972910869
MYSTI_07195	B	-1.70412098392875	-1.93919746476443	-1.22197673397589	-0.561988111687117	-1.31334187934941	1.802994359081	1.49692650458579	-1.49565171388491	4.23724275682453	3.43948016942797	-1.46627517584574	-1.27409172648304
MYSTI_00906	B	0.708409813501074	0.60596103914439	-0.247824530665955	0.438825938534602	0.269824782484987	0.787926292335461	0.45563945031236	0.0458892660641226	0.877412769193766	0.211595419186883	-2.21179715805826	-1.94186308203344
MYSTI_02840	B	-1.83243311779264	-1.72437763322401	0.130149232226287	1.12619335755239	0.0863319027947096	1.07097259777496	0.297640070871077	0.774878213024706	0.583188929048202	1.54076828165783	-1.22081253515131	-0.832499298782183
MYSTI_03769	B	0.212813296851181	-0.105219450830454	-0.000449494846776588	0.451255995971049	0.278035818842516	0.100498209882382	0.018781158781028	0.0170472551858314	-0.0305985141321798	0.0664531534870072	-0.315183339110934	-0.693434090080641
MYSTI_06405	B	-1.16036138066718	-1.13920059037159	0.492277427955901	0.574195932770758	0.570736291815381	0.533143213471835	0.418132021577504	0.521562505908351	0.957374417717023	0.842045308408128	-1.37630369743937	-1.23360145114674
MYSTI_01846	B	1.14975663330921	0.982777539338631	0.392459989113913	0.517755699903169	0.17512460161211	0.866789410498162	0.343732092464917	0.38886885044418	0.875388582293549	0.246687167567941	-3.01503352028477	-2.92430704626102
MYSTI_02980	B	0.368372104624839	0.354254086769783	-0.262860280634374	0.143871782383936	0.0805138536460142	0.434155451014426	0.31545676923702	-0.152746588763803	0.848029369966735	1.03643202546528	-1.43749985647217	-1.72797871723769
MYSTI_05895	B	1.8767334496582	2.00468442387215	0.484854940611758	0.0789995094609086	0.134207839446807	-0.565107100972645	-0.0505480605839459	0.342626284659225	-0.925830939834686	-0.495192068554802	-1.27087201417184	-1.61455626359112
MYSTI_04671	B	0.277939863029104	-0.0971422948924925	1.8708735368409	1.41442255173344	1.17407864668609	0.251376301395339	-0.43640873431448	1.71059951546002	-1.03190817969796	-0.963230146719562	-2.1445065922476	-2.02609446727279
MYSTI_03079	B	0.633545075598175	0.547838062691921	0.473082693902857	0.239637917749251	0.40898945367841	-0.0106340887350509	0.334741303308737	0.230865762558047	-0.260219080212222	-0.544981428557648	-1.0870854620443	-0.96578020993819
MYSTI_02359	B	-0.254955141852607	-0.0602830371439627	0.829705083518324	0.762089143421804	0.859067188621882	0.336075717686764	0.400469759184318	0.58116032242415	0.901918183367478	0.997092921400389	-2.60777367906287	-2.74456646156568
MYSTI_03087	B	-0.161211541950774	-0.41433152712237	0.310010236801283	0.591398184700823	0.660860383077907	0.710627216336214	0.932133346794805	0.396322814379543	0.995103413299228	0.201284729507421	-2.19292424115658	-2.02927301466749
MYSTI_07534	B	0.455451254899536	0.563178305740845	1.21868841397963	0.474368833342332	0.5893056718929	0.117474190436694	0.630956447067602	1.20881903567272	-0.422394171823276	-0.785617744108098	-1.97168209927285	-2.07854813782803
MYSTI_RS12515	B	-0.166167297914996	-0.422590113658977	0.469509958911001	0.447983385101706	0.374189914246488	0.312637532699529	0.140979781121805	0.169461188417674	0.717616114415945	0.258003962768258	-1.15235475569367	-1.14926967041477
MYSTI_07143	B	-0.936502398790589	-0.620878025690818	-0.312241477311979	1.55350781782445	1.81627831932158	1.62182869421835	1.76430133006802	-1.00457635784179	-0.270869693180028	-0.0253822115024818	-1.83155560695712	-1.75391039015758
MYSTI_06963	B	-0.281812140517188	-0.544754410834019	0.70555503262535	0.597493595505529	0.504611162118994	-0.161446549777336	0.509686638211029	0.746132654234433	0.470481991551381	0.582861654004578	-1.48049198101843	-1.64831764610433
MYSTI_03473	B	-1.41471890872956	-1.60624156843441	-0.0423602072652596	0.137899334805324	0.0202881360082348	0.757695510198484	0.489074913073669	-0.0178679076084993	1.16916041663737	1.1278018546933	-0.158897526203448	-0.461834047175184
MYSTI_06917	B	-1.57810268135464	-1.5433678931529	-0.306603655766951	1.06516789773111	1.08518121196647	1.83785463291361	1.1011639785622	0.294415985838974	1.3668486314524	0.631792709393409	-2.08733211520706	-1.86701870237663
MYSTI_00480	B	-0.53516347516412	-0.656061018898624	1.02340498309074	0.465196264035859	0.401429459177884	-0.590017644381527	-0.0945427739245019	1.10726008524649	-0.0538191998198947	-0.369904996040313	-0.433310646856244	-0.26447103646575
MYSTI_04248	B	0.533509068322946	0.141806662860468	0.232268825442052	0.835742636915402	0.752000634617872	0.963265658599045	0.688950287189041	0.289581867818132	0.66176944837253	0.208483997094648	-2.64154023966569	-2.66583884756645
MYSTI_06005	B	0.794944224657286	0.831192558526988	0.396792385994178	0.191356181164926	-0.182276158964816	-0.113052840943171	0.0366070474414819	0.514199353586893	-0.487680828257846	-0.470985207525631	-0.649302399092125	-0.861794316588163
MYSTI_05866	B	0.433783245250286	0.828780499431161	0.812690216715472	0.64739562278446	0.508183112804987	0.388044322204985	0.714558270406275	1.00440867193393	0.0902254740532307	-0.106047551997319	-2.62971300621967	-2.6923088773678
MYSTI_01462	B	-0.016758867021256	-0.284219696463223	0.899705341119713	0.610844192655827	0.400355782763954	-0.0764259456455498	-0.0411341344086047	0.813350945671854	-0.0167731545156258	0.257531879798746	-1.40108892977699	-1.14538741417885
MYSTI_07196	B	-0.260006366604672	-0.713340724070603	-2.91011830147946	-2.32025683154951	-1.85169678320569	2.21932694305436	2.08093035466813	-1.67372735219136	5.28789785195774	4.21398645784508	-1.89568272637376	-2.17731252205027
MYSTI_03575	B	-0.27875897372239	-0.377096827742317	0.391500179820305	-0.0150337049352949	0.556446847218607	0.159819535197466	0.481801471203427	-0.305025089598171	0.446630426636556	0.154110527446679	-0.72627506554295	-0.488119325981916
MYSTI_00699	B	0.150475589421708	0.296870904695094	0.800826338467116	0.649497015291285	0.962897065552866	0.653303874490042	0.517919987860747	0.851498175029162	0.711025096069131	0.276226382198118	-2.87298600107225	-2.99755442800302
MYSTI_06683	B	0.886093745062126	0.97652801333671	0.536554346568883	0.0652955129918613	0.0790592826338852	-0.509278451078428	-0.183267096013285	0.667034953633456	-0.440823841323805	-0.662414130450799	-0.683947160305285	-0.73083517505532
MYSTI_00150	B	0.458782573009072	2.62379766448635	-0.340247788219887	0.334683079161037	0.494026747681987	-0.0384236080806843	-0.270645794288763	-0.244739807675865	0.025895127819199	0.350626338395823	-1.61826986084344	-1.77548467144482
MYSTI_03384	B	-0.808592356754964	-1.22419929631451	0.147498806888979	0.643667858811133	0.633054579787661	0.681505703362646	-0.12369457158681	0.243860036028936	0.299391375813608	0.296539551043002	-0.56342753401179	-0.2256041530679
MYSTI_04550	B	-0.687909969288466	-1.07672700013254	0.519922104112	0.488338566286009	0.366928064725252	0.484825244785391	0.316272816490175	0.442512583586172	0.203485998025462	0.579103754116757	-0.838722491037474	-0.798029671668736
MYSTI_07205	B	0.586998187097686	0.20797774566925	0.827864513850521	0.505614117676281	0.639616958034562	-0.756861578143626	0.0875733140150121	0.703349419865258	-0.433911829411965	-1.19880767914196	-0.61268068470384	-0.556732484807192
MYSTI_02385	B	0.138131002025681	0.0378829448827869	0.024911561657877	0.180856057479092	0.754319656710697	0.35955862206367	1.30407042208906	-0.648977865779498	0.777999481108843	-0.0540747214533788	-1.38066902743614	-1.49400813334869
MYSTI_RS34235	B	-0.16358266805233	-0.271057628876628	0.85905077811409	0.818699843483884	0.214773337133169	-0.201518856896389	-0.0490060377502957	0.845321182633413	-0.194264752027538	0.422221250036891	-1.11650249447026	-1.16413395332801
MYSTI_00707	B	0.440773849748108	0.225630206305919	0.833180806470841	1.07915259626691	1.3383882517704	0.411268403888776	0.541851499673381	0.841994517270033	-0.00119561425072767	-0.646561913291283	-2.42432028564814	-2.64016231820422
MYSTI_06656	B	-0.553629631930695	-0.536450716897392	0.482106943914404	0.427360890619475	0.282196582465712	0.0363747068726887	0.318686555654526	0.385258961273601	-0.0882100884274166	0.189033389654726	-0.553027513545793	-0.389700079653847
MYSTI_03800	B	0.0504956903864944	-0.395891799650622	0.288282669101694	0.847077957207569	0.829418550594028	0.449601325245114	0.632484249422864	0.573564975691896	0.436674501946394	0.23660296022277	-2.02451133795568	-1.92379974221252
MYSTI_07623	B	-0.693399480158583	-0.542802724540246	0.982638898892739	0.759055988344434	0.649093118456191	-0.0546300534240185	0.283629777079314	0.753585553782946	0.119455094051759	0.131093524884513	-1.2856570577731	-1.10206263959596
MYSTI_08111	B	0.988033838259014	0.854503924696473	1.05925643158042	0.616172472190126	0.500012038843934	-0.00424798782149516	0.318381932099639	1.29591306210168	0.0969596788739029	-0.350382576932535	-2.73788091648035	-2.63672189741081
MYSTI_00284	B	0.183476831290763	0.209093642520354	0.663045330794393	0.486810150603997	0.408158325222663	0.234001426179336	-0.135570399489186	0.298893188667112	0.315277226851359	0.46626572349733	-1.6021970737826	-1.52725437235552
MYSTI_03051	B	-1.21512844223247	-1.16570409810654	0.323901415862332	0.728489477019716	0.36527167885558	0.516517969777169	0.465144619445383	0.477261209513628	0.632053833126545	0.732855789635721	-1.1466066054436	-0.714056847453461
MYSTI_08086	B	0.830774368473991	0.552575685962799	0.707462816719003	0.449617466527698	0.793557528568408	0.120723654662175	-0.0388176459968452	0.568473515468883	-0.992562702557793	-0.667906668284575	-1.18490202735528	-1.13899599218847
MYSTI_05108	B	-0.643566017534383	-0.435841266881486	0.841926751715834	0.565430349217749	0.414741865455282	0.0745511997179857	-0.159302752043924	0.453380330719739	-0.452190029447214	-0.535505439320472	-0.114386385724355	-0.00923860587475644
MYSTI_05026	B	-0.00892785805702623	-0.0471869080006613	0.823969724374479	0.217373806495569	0.477903137643187	0.0239316075845935	0.00416582546365341	0.477817069657677	0.474793420242966	-0.0899027108693833	-1.10710329138923	-1.24683382314582
MYSTI_01139	B	-0.67811617866319	-0.482372416620903	-0.73251338512409	-0.0366609468651689	0.0114066016940875	0.456094607932117	0.455209958935972	-0.595062767021252	1.16635732952907	1.17037267775508	-0.352551789504007	-0.382163692047715
MYSTI_RS41875	B	-1.09324997864226	-1.35584329598674	1.54442656630843	0.364337299862047	1.05458860038681	0.440209522054571	0.324217555245827	1.70939014996825	0.449602816044123	0.377180998602269	-2.01942271801644	-1.79543751582689
MYSTI_04656	B	1.17942629513147	1.37441747986025	0.110360446611011	-0.0736095157640051	-0.490565474366001	-0.158867789999638	-0.0454876170809442	0.275590203432847	-0.0203646567571187	-0.388406148003893	-0.962701049617342	-0.799792173446646
MYSTI_06652	B	0.010874633211408	-0.477606377153643	0.28933639092223	1.09804685173321	0.74910219355195	0.339226694204783	-0.0814066875718353	0.723812614966711	-0.274659812691491	0.502084352762644	-1.43217298519217	-1.44663786874378
MYSTI_03437	B	-1.24578913148259	-1.18275391206111	0.724627606569864	0.916039527202958	0.309247616993767	0.481693339314809	0.169433400621616	0.827976391679904	0.858834561857909	1.11580273541395	-1.69126642012457	-1.28384571598649
MYSTI_00888	B	-0.0986337495848506	0.150580415474634	0.114612664337088	0.588109219011253	0.748038572463257	0.348759816673178	0.361885445691287	0.47829014535518	0.515569613019027	0.297100865585758	-1.80470847963575	-1.69960452839006
MYSTI_00001	B	-0.657292477337219	-0.459293238443511	-0.770919836762204	0.202483378705898	0.369149895967986	0.691968038339674	0.343307583731182	-1.03798202495122	0.789322491888496	1.00692970555476	-0.299408973034151	-0.178264543659695
MYSTI_07423	B	-0.0169414128190546	-0.111400333458418	1.11813693980007	0.511286700361007	0.634035612305599	0.151066901183285	0.255499609021811	0.953632592123704	-0.347546744662685	-0.214420055448716	-1.49213463618595	-1.44121517222064
MYSTI_07227	B	1.9044485014849	1.780764001316	0.838613614678183	0.931710234033035	0.891628014669836	0.210082065083357	0.271778164338434	1.24435045558402	-1.05120819434164	-0.655940478074553	-3.30032439375831	-3.06590198501325
MYSTI_01358	B	-0.0248415179808426	-0.263882956132596	0.498326107403084	0.716494601832517	0.564660477555009	0.351509895910592	0.286413450731477	0.541043900700402	0.561206484634514	-0.100553568362582	-1.64292129435972	-1.48745558193187
MYSTI_03010	B	-0.405488567274988	-0.262191913695169	0.297448434571567	0.288441973873695	0.705649843175026	0.218827468541926	0.0581013852082553	-0.00445567737671126	0.0960036034941005	0.481875001963123	-0.607208056060829	-0.867003496419999
MYSTI_04299	B	0.791822517518527	0.856095324518627	-1.34086574394985	-0.57967508595034	0.110889396741053	1.14792059624292	1.74078786146777	-1.36242872823724	1.79288791214499	1.07878080200989	-2.15332621254591	-2.08288863996044
MYSTI_RS04125	B	-0.260553858064474	-0.185948400601681	0.810380658074488	0.600650044214449	1.10990691144485	0.149608363264656	0.502530832764842	0.786317378357483	0.144302769537607	-0.147536135955455	-1.84075037822234	-1.66890818481443
MYSTI_06583	B	-0.123108762126156	-0.430750019277079	-0.516483915953996	0.495247973683902	0.0841225489799378	1.21964362205204	0.960115313350974	-0.538318138945025	1.85656685223836	1.8551664610739	-2.39368075569031	-2.46852117938655
MYSTI_02985	B	-0.0680057740517235	-0.0819038228272078	0.752093456134665	0.663035855132465	0.294243706793676	0.0380546199266671	0.117099460065395	0.392124350664767	0.183603866931914	0.416595417957966	-1.49895757524118	-1.2079835614874
MYSTI_00956	B	0.11260451169381	0.0475877438547272	0.550734639383082	-0.422113647382792	-0.10541411854963	0.00822893924359569	0.208433127623081	0.400703389505992	0.89993646023216	0.692404761977102	-1.28123412863395	-1.11187167894718
MYSTI_02726	B	-0.733990385104798	-0.706305003579041	0.428094332228907	0.778562872613266	1.00500806777587	0.477428391648338	0.379384699094611	0.249649337504378	0.845584298017926	0.372536249132301	-1.50123156175994	-1.59472129757181
MYSTI_01701	B	3.01522642014347	2.68411864054774	1.1588876666806	-0.365105117617611	0.528660831747963	-0.434550140917173	-0.266053037944525	0.718649177398598	1.1872670903068	-0.921175728291734	-3.87098791801257	-3.43493788404154
MYSTI_06350	B	-0.80240903752509	-0.675089804927092	0.752942566709816	0.146445792481103	0.52985192049626	0.254119925814042	0.395745580916095	0.617010036813291	0.516973175033865	0.180227721180769	-1.0351557260928	-0.880662150900253
MYSTI_05374	B	-0.32784722969785	-0.347356388645579	1.28324064879374	0.876911276793727	0.897931927720879	0.309483318834168	0.49782379118691	1.18263280585651	0.59591698307111	0.311688066842182	-2.71585606729613	-2.56456913345968
MYSTI_00604	B	0.0473387300289865	-0.0882739999031958	0.556905953935173	0.328367689730053	0.503654399695506	-0.0514104191502067	-0.0126246367466809	0.506199756893507	-0.369958307564779	-0.593027961520532	-0.50064263930075	-0.326528566097085
MYSTI_04973	B	-0.083495684275448	-0.116683206299969	-0.888281479313981	-0.661446879950393	0.218383645179673	1.39528497659664	1.56948796503748	-0.868844441516327	2.39910811409599	1.07151273640217	-1.95809108500346	-2.07693466095237
MYSTI_02207	B	-0.0243744538564599	-0.10760799366529	0.631966689025774	0.653395594400658	0.507569907499807	0.254783646842734	0.399962999975715	0.249513171221919	0.00823284101572064	0.215839092366835	-1.39346816953235	-1.39581332529506
MYSTI_00534	B	0.339729097555942	0.245392661954623	0.858497084699597	0.542229877883678	0.420948362661846	0.430780145137076	0.388403631902312	0.897621529881398	0.4027550073836	0.758851046407653	-2.58260001906969	-2.70260842639804
MYSTI_02350	B	-0.212621099743966	-0.640934821651349	0.585555386558495	0.409993030049385	-0.0642424196436906	-0.315012193943501	-0.269595628594347	0.6215964855406	-0.00251205243992025	0.141742800046471	-0.167961306594579	-0.0860081795835992
MYSTI_07118	B	-0.580473120568495	-0.590540551751957	0.0345156973210816	0.333223943734675	0.788484306784152	0.505794324957593	0.907354502100976	-0.146359227072978	0.838460906612637	-0.45828240973808	-0.841453551421987	-0.790724820957623
MYSTI_04234	B	-0.387177930143666	-0.749879902466153	0.531397685323491	0.529297347871807	0.662237833308865	0.36291839940532	0.61984338956024	0.332468282154988	0.0491459053463625	-0.106248923855414	-0.777343851116619	-1.06665823538922
MYSTI_04254	B	-0.209451429581605	-0.0232438624603688	0.436935113633794	0.76458429113077	0.803223953463814	0.537306943063431	0.404841374978247	0.485507502256892	0.223177737928905	0.551683425946516	-2.01605455037243	-1.95851049998796
MYSTI_04466	B	0.112048504765827	-0.229010347046946	-0.452674990117698	0.344148894787285	0.427709222150051	0.60710746534137	0.381231962334756	-0.214106730248233	0.457427465221722	0.595122598770615	-0.99158630502477	-1.03741774093399
MYSTI_00991	B	1.33195600975324	1.16665518305769	0.934371986716242	0.324811772031467	0.5667814662373	-0.0655822435697413	0.336322446022535	1.0424847567329	-0.412468038163974	-0.543752850390602	-2.34444251524297	-2.33713797318407
MYSTI_07456	B	0.318849585428875	0.437492184166171	1.1775736273043	0.502643711910013	1.04209775700031	0.375551954832394	0.701893957445652	0.844153828297754	-0.0958012159259471	0.188427514954906	-2.77063971297455	-2.72224319243988
MYSTI_06056	B	-0.830536401412893	-0.717993934950339	0.905178169222861	0.128669661888345	0.873059364262	0.347199253172631	0.711243650934852	0.628192843165634	0.857465045446698	0.260921245728097	-1.73258590431354	-1.43081299314434
MYSTI_06384	B	-0.0339013161192536	-0.164289450984414	1.39902784210157	0.424490673082833	0.868328773492591	0.41831762038705	0.768378839366775	1.02069789541322	0.411053534549955	-0.247724947744192	-2.44542951431999	-2.41894994922613
MYSTI_03021	B	-0.253936142786847	-0.181454691319177	0.951889621419882	0.665170386935285	0.596927532847731	0.198907118015859	0.247037251692808	0.492996394680855	0.264918045258682	0.431104602707061	-1.7815387847076	-1.63202133474455
MYSTI_07671	B	-1.27038626433031	-1.5393694191801	-0.465389300465056	-0.104677261202673	-0.584798348748505	0.268852358482835	0.408772178302833	-0.501557947203034	2.24920178054403	1.70498396397585	-0.197725809168977	0.0320940689931035
MYSTI_07881	B	1.09631731205475	0.749492196684118	0.0508945281682429	0.664739286670013	0.329769041452273	0.521651945523416	0.892098759263192	0.0519464656041606	0.435624846099111	0.33218858216425	-2.60536166805221	-2.51936129563131
MYSTI_06529	B	-0.479409715077489	-0.535205870424537	0.356139524610368	0.47656348950092	0.478597998015735	0.238662218265162	0.154276371479076	0.252664494888064	0.0907065813551888	0.0938659817845444	-0.494767758909902	-0.632093315487136
MYSTI_01931	B	-0.0206035890293208	-0.519068300912545	2.23850550367364	1.31492437997771	0.730325323543623	-0.0191755883550648	-0.234552148286769	1.93159734286094	-0.110829159804901	-0.133422984171268	-2.62178134949094	-2.55591943000512
MYSTI_03107	B	0.375897689021365	0.288881036406853	-0.499490875775981	0.448507557706646	0.435554496663054	0.543567618765417	0.248500456393071	0.1407422131036	-0.131612935417516	0.038209235962313	-0.856876940454647	-1.03187955237417
MYSTI_01186	B	-0.702193229310502	-0.714515698989453	0.604256588612776	0.552861727951521	0.667977465361709	0.0808864255225181	0.134978275574948	0.831312134744751	-0.473082356392704	-0.993012249936973	-0.0825133456920462	0.0930442625534642
MYSTI_07076	B	-0.916919635378882	-0.725096101774055	0.678224465082932	0.551173336551004	0.444679643223891	0.457868097029836	0.375133142583044	0.710194566862404	0.401565603398149	0.475603676118032	-1.22429352436938	-1.22813326932698
MYSTI_02977	B	-0.459361931349836	-0.527951216576112	-0.252409613002882	0.550738410560292	0.284992079397199	0.20491434923265	-0.000733809171956423	-0.0675514788040523	0.265545127026302	0.439632240174502	-0.253971715609104	-0.183842441876996
MYSTI_07367	B	-0.408536711850495	-0.346832102387417	0.7394645298856	0.335665941859675	0.274425828705001	0.255559296001939	0.18582664939559	0.217160776551074	-0.373174948007161	-0.244061880269916	-0.458273449829381	-0.177223930054511
MYSTI_07100	B	-0.927033423240507	-0.631529902474112	1.08509795248371	0.826564907727892	1.10962437646548	0.346436184780448	0.491855084969014	0.633913958411597	0.304808666176767	-0.0575599504323048	-1.72031536668278	-1.46186248818522
MYSTI_07070	B	-1.34069800145326	-0.915415107479465	0.667992960902012	1.18487841073719	0.828335485214174	0.399674199534337	-0.0144884720400196	1.40218441332387	-0.9288808974683	1.52460902808605	-1.35768261403312	-1.45050940532347
MYSTI_05044	B	-0.663505897588953	-0.208466482073305	1.69343954004623	-0.157382580512811	-0.084212522365199	-0.000751694924421287	-0.195002170181199	1.59239506358175	-0.669232826653218	-0.201805289863742	-0.484918386742351	-0.620556752722774
MYSTI_00538	B	-0.835765608994425	-1.03879687732609	-0.306798845323232	0.416666693688519	0.370314933276493	0.429444975072121	0.074992759355883	0.225233796303634	0.856253293534751	0.86881979312939	-0.462803292897396	-0.597561619819642
MYSTI_01774	B	-0.648493003976968	-0.635615955792822	1.00077088872653	0.629057342229075	0.680364632569697	-0.0963426722793201	0.286807024721421	0.975474125134452	0.876855246218527	0.776295299944623	-1.94933827690583	-1.89583465058938
MYSTI_07065	B	-1.48214538366925	-2.03438103528817	0.485799284630309	1.22260039349315	0.648202312259393	0.7025886417533	0.0818569856312408	0.435635736374369	1.55901099926723	1.90160844171907	-1.76547496808764	-1.75530140808299
MYSTI_03895	B	-0.608829529118218	-0.749753748701519	-0.0507131411531923	0.267594477397244	0.336177900264202	0.615836888506641	0.318822290602636	-0.181291599466867	0.950250849450708	0.958218059660897	-0.998202823090713	-0.858109624351815
MYSTI_07283	B	-1.42946381872466	-1.31705520736614	-0.354400480372385	0.0767708028507244	-0.114819973574624	0.800340436001736	0.333335529685741	-0.9693855140246	1.36961891247044	1.39777956132843	0.0795904709938355	0.1276892807315
MYSTI_00949	B	-1.0432310787802	-0.903059973164316	0.810074374206339	0.913738827574406	0.927824036699619	0.353753680151303	0.613320821438149	0.682397298618854	1.02537163201433	1.04202917784155	-2.1492502245451	-2.27296857205495
MYSTI_01148	B	1.91919660652973	1.52874332354234	0.911426617237169	0.587567602925066	0.315939626958093	-0.244342081003753	-0.56102699826701	0.832227311864573	-0.634699711985336	0.354563170696446	-2.40652856833805	-2.60306690015927
MYSTI_02125	B	0.182579735193201	0.414216973573355	1.50384526902007	0.608063392307542	1.09078018935502	-0.135004968696778	-0.101790257820053	1.28478402565396	-1.38490898725838	-0.472422129271044	-1.59277148376889	-1.39737175828802
MYSTI_00479	B	-1.14524317505549	-1.23066554192491	0.864852988703126	0.512319846019507	0.651094426764901	-0.24204506895005	0.0781945252829317	1.05981284924536	0.0972725012857669	-0.741575066215178	-0.0647093448237346	0.16069105966776
MYSTI_RS13455	B	1.9126560997662	1.41243160239114	0.235347076458782	-0.511738240859701	0.515061371438694	-0.0648583184100158	0.0074659354786899	-0.376256199773977	0.67178789170732	-0.651379730000059	-1.48856644416094	-1.66195104403613
MYSTI_05506	B	-0.810219190609756	-1.17162047813246	0.0855757026266062	0.405783550536551	0.63354347673951	0.485359903434293	0.085919030328828	0.483395315099408	0.452224790712281	0.0165238316372083	-0.44411148186161	-0.222374450510875
MYSTI_00773	B	-1.4699798045504	-1.95343702740733	0.240172578893258	0.206938033461565	0.371411655300305	0.608743524112695	0.666454397004729	-0.183561396749743	1.24592294418736	0.566672130366085	-0.0114639833222121	-0.287873051296314
MYSTI_06913	B	1.70294915813678	1.44456294786206	0.896451485949724	0.713868700674062	0.0171041832918899	-0.147585406769688	-0.898942218209797	1.3232035882656	-1.87810258417762	-1.07370252448141	-1.0016433740388	-1.09816395650279
MYSTI_06510	B	-0.111386851953664	-0.128810810872446	1.41982121519429	0.699767554428568	0.322889699059207	-0.244628048442618	0.299668827613829	1.36514878519501	-1.42412177044363	-0.10612884080197	-0.616644063406021	-1.47557569557056
MYSTI_06501	B	-0.528800451399054	-0.461947278370314	0.294041096626612	0.449539326561448	0.546610036464777	0.319941553832372	0.455128104291171	0.283988240428517	0.0434857645929849	0.0421284303927312	-0.817212458035135	-0.626902365386103
MYSTI_00512	B	0.0598917383797168	-0.0915469239606281	0.634450199882291	0.966433009660836	0.237285329112618	-0.0716010785879444	-0.338039962062615	0.653404976578285	-1.10991521786142	-0.370315639072079	-0.328958657639392	-0.241087774429674
MYSTI_03481	B	-1.04472666758481	-0.819257271620266	1.41902619859171	0.944468953313228	1.13018852083221	0.605903234461445	1.06776611400778	1.03437678161336	-0.796159324061282	-0.226814587910738	-1.72791330225037	-1.58685864939226
MYSTI_04644	B	-1.54613595536648	-1.39616761162961	0.561725375371063	0.635922900571025	0.846229419670493	0.910110691416662	0.585935065115613	0.421306681157823	0.849998251311682	0.613909964811366	-1.25220193313845	-1.23063284929119
MYSTI_03605	B	-0.749448205032056	-0.595678993979902	1.2010471980953	1.31592374372391	1.18892118203052	0.561663979808808	-0.393219048332558	1.07490531572311	0.856774010890392	0.72169716285334	-2.53938921924642	-2.64319712653445
MYSTI_06440	B	0.852397075228904	0.581626129171811	0.156110103633059	-0.389832359417646	-0.31496800184639	-0.17897321067017	-0.0171936790909779	0.182982025347135	0.55414535288185	-0.099911118601705	-0.651486514688365	-0.674895801947498
MYSTI_07809	B	-0.880844546985559	-0.898622407587157	0.368732854802342	0.376955382357282	0.287077873113027	0.596103605223021	0.349061943063642	0.246520772869196	0.172130564835314	0.405880737629541	-0.392059247508252	-0.630937531812389
MYSTI_03915	B	-0.101988026914903	-0.46160318993749	0.149185537082607	-0.0991083299008206	0.216136936589118	0.340238084388734	0.462698352479851	0.189549512950899	0.603343070551466	0.234070008340396	-0.766860389096003	-0.765661566533852
MYSTI_00175	B	-1.43155850189543	-0.973401636236613	0.917494631788919	1.26404409447027	2.49328535510976	1.24277882888733	1.99525562009156	-0.20848776329716	-0.211720931306763	-2.13635092426559	-1.25846619535297	-1.69287257799329
MYSTI_00260	B	-0.979097514892498	-0.94491833677813	0.69942983242577	1.09686656670538	0.639132286295908	0.387609869806143	0.38601566431905	0.933844159184972	-0.0987866880106818	0.0763497203565606	-1.19857668141739	-0.997868877995076
MYSTI_08007	B	0.115812149451093	-0.102551988271475	0.290494103588859	0.530115651586096	0.822479594135066	0.268363129730231	-0.130623206117216	0.663571300996477	0.199056448530046	-0.353608629221775	-1.19052991209692	-1.11257864231048
MYSTI_00710	B	0.663946432686917	0.722152303915333	0.363178019479259	0.180859659610658	0.363456824176037	-0.124167220654941	0.179118143492408	0.264350734642816	-0.517563597022704	-0.228478424503253	-0.990005854178014	-0.876847021644521
MYSTI_04206	B	-0.117078083849382	-0.146624285977905	0.997024825256039	1.13968741637479	0.640029357648705	0.094980078534098	0.504101052679275	0.991906580820801	0.252162826475205	-0.372046359493982	-2.11270522890477	-1.87143817956286
MYSTI_02351	B	-1.16353481192155	-1.33910785276241	0.681127489211834	0.551970032072516	0.522499547265834	0.21464122432875	0.249290903835794	0.703775196842081	0.890737505206545	0.391914878890544	-1.04217433195666	-0.661139781013276
MYSTI_02356	B	-0.366868824184971	-0.330347258997413	0.659986604685399	0.658474250407334	0.645176163783313	0.262049734676458	0.42844527923277	0.80241715601238	0.524350740368654	0.513102951611378	-2.03092302071802	-1.76586377687727
MYSTI_03396	B	-0.0149547753676043	-0.10315003822994	0.622275498786422	0.359160445966978	0.306608144085942	-0.246699992560567	-0.176610541936149	0.559340965128751	-0.0622972466868621	-0.477826729803175	-0.422986260518515	-0.342859468865274
MYSTI_07159	B	-1.18160806437689	-0.868181646275445	0.547586777767538	0.715638739314908	0.859024281315865	0.359287923669109	0.0122499688352917	0.570676631292578	-0.0426228992542512	0.188948612831091	-0.605591374628728	-0.555408950491074
MYSTI_05443	B	-1.15289458723069	-1.35139576814664	0.536728924249823	0.607565653760584	0.881985545195075	0.732091816315117	0.283722337281565	0.631306573388141	1.5482484230959	1.48914364329358	-2.17491922560279	-2.03158333559968
MYSTI_06776	B	-2.36012496354791	-2.63477931906583	0.911220668010456	0.714774628202713	0.683340180750767	1.27612183503745	1.52505653523151	0.468292499061997	1.51984598617074	1.04971920887355	-1.47642810464094	-1.67703915408451
MYSTI_01215	B	-0.531422429053773	-0.256371415137846	-0.414922383259956	0.164093082761115	0.211520940881533	0.0277737257983937	0.271437676097205	-0.172054346255209	0.640271413409369	0.58966486060608	-0.348922431052923	-0.181068694793989
MYSTI_04516	B	0.804840793190378	0.419741228903657	0.0107192966362923	-0.267259526311568	0.260971740029289	0.151135647024082	0.491240501752532	-0.152897990234699	0.433279568192685	0.51537728211748	-1.21585886440758	-1.45128967689255
MYSTI_RS26520	B	-0.183932862749337	-0.242743680800142	-0.0036146298014561	0.162019368244884	0.712161316781247	0.289444606322835	0.350382206573695	-0.0281066586057399	0.230906457303	0.366125185094782	-0.725962799359626	-0.926678509004136
MYSTI_07182	B	-0.0513756686936322	-0.100213871544	0.591872959404144	0.327518239343012	0.430151291615916	-0.0141262077071307	-0.0308524934467762	0.356879195654226	-0.025696872775459	-0.662484899000827	-0.485338229055012	-0.336333443794466
MYSTI_08011	B	0.556063058646673	0.569665703465478	0.469841938123928	0.113209193017768	0.555540719700966	-0.352384932547645	-0.299388987038546	0.12503137734619	0.125247565424422	-0.491413890338036	-0.68829116864794	-0.683120577153268
MYSTI_00208	B	-0.510441706616849	-0.737377317956062	0.672190760728583	0.662432105971542	0.196741319798077	0.324651225871465	0.313131280186592	0.781613711083736	0.593550112681616	0.190758353273726	-1.41832137626421	-1.06892846875821
MYSTI_05531	B	-1.35152690530872	-1.93701359394625	0.566512558344662	0.702120328600769	0.232431141091343	0.56716011550632	-0.191873139453978	0.360528758770382	1.30205492731981	1.2617682939317	-0.757915684410715	-0.754246800445323
MYSTI_08073	B	-0.0900764970493224	0.15748809216911	0.322153932683005	0.473539828479343	0.575795318129023	0.209672180983736	0.152545076093556	0.336359176815229	-0.489154329808079	-0.261921601807927	-0.800135402898952	-0.586265773788714
MYSTI_03718	B	-0.286368525481411	-0.344143034099952	0.252504286932185	0.302401627473516	0.524126694211283	0.290292120685587	0.432625155837222	0.118581456374757	0.440658053798424	0.34286492548795	-0.97549690247048	-1.09804585874909
MYSTI_03522	B	-0.0764868406934038	-0.214515645660706	0.0118469604184952	0.411114561979803	0.484793025181787	0.185685707787972	0.190334092061095	-0.121203730579197	0.313061868291166	0.163605433958043	-0.591123117979244	-0.75711231476582
MYSTI_02789	B	1.07896565253934	0.912134753258664	-0.488682468501409	0.0471497225477773	0.328587301283573	0.448541314085096	0.712702447446269	-0.677518312002091	0.770521281785053	0.0882416613424439	-1.73583937231702	-1.4848039814677
MYSTI_06072	B	-0.351666581417071	0.00723692234521778	1.10063624777983	0.791402539795239	1.17727002086291	0.156962707570203	0.658143402960793	1.07028817975791	-0.326180427844305	-0.64874622026433	-1.90940274342047	-1.72594404812591
MYSTI_04114	B	-2.31603719940718	-2.11411186450543	0.874954935907214	0.988263821036135	0.677233763727799	1.35934002349666	0.950221414888839	0.916560903074219	0.77637417086234	0.981143956031115	-1.71960972025921	-1.37433420485251
MYSTI_00314	B	-0.614885679331314	-0.203941805615271	-0.323011716688056	0.189771844644698	-0.161365129829568	-0.146984621399424	-0.459961722703525	-0.573823378350758	1.32063240236191	1.93038169180697	-0.526544014427348	-0.430267870468324
MYSTI_03453	B	-0.229645014026589	-0.27793340172609	0.186486592868169	0.556156914443539	0.536862954813111	0.974766925429046	0.757753481653843	0.270605203420569	0.68320002756637	0.735851939402465	-2.14799912796828	-2.04610649587616
MYSTI_04587	B	-0.135185486037029	-0.237520933124706	1.22677236694891	0.366353985084142	0.513448689416851	0.064540826490898	-0.0807294120975897	1.32433795818005	0.13863251785528	-0.274223381749147	-1.56979173789454	-1.33663539307311
MYSTI_08049	B	1.3379164109072	1.63239070100824	0.420597612721792	-0.0328554745110967	0.140984589324333	-0.354364978884142	-0.0871463500349527	0.473776544687098	-0.163406072772521	-0.262945309097342	-1.6700683727216	-1.434879300627
MYSTI_04300	B	1.45561978101983	1.51065764579502	-1.5446698804368	-1.15719508599159	-0.317046880379985	1.20467644872808	1.18204211657624	-1.93773627393289	1.73241081293058	1.4419626406748	-1.74985767736424	-1.82086364761904
MYSTI_05392	B	-0.627133353112043	-0.671619448323167	-0.372738786792061	0.41950760036266	0.137246950164073	0.366505950603813	0.192327037790086	-0.0830171962278481	0.155867514426705	0.916297028384644	-0.26145048737604	-0.171792809900811
MYSTI_06911	B	0.252731227030878	0.0943366070799634	0.889623551202746	0.261151978902832	0.207320464735151	-0.377789872341845	0.0719801772337085	1.13862156587053	-0.236118851060658	-0.898787443033223	-0.774254770758501	-0.628814634861588
MYSTI_02957	B	-0.321977049891361	-0.758307277471113	1.16883581050432	0.669938128365432	0.299058063075966	0.342404651420425	0.343048625067414	0.748851382154045	0.229285570290958	0.951351482387169	-1.82771892660278	-1.84477045930049
MYSTI_05125	B	-0.604792163005065	-0.886173056628349	1.0595990514068	1.27461811449725	0.636040058752659	0.193872271017652	-0.168798564639857	0.856949427063078	0.34605407180783	0.503068252051561	-1.73364141258678	-1.47679604973679
MYSTI_04539	B	-0.554787562069174	-0.608752450879239	1.0273228217013	0.837559372664261	0.823342779175745	0.404357717494543	0.0901806032920724	0.918144622879092	0.361291178152019	-1.0988503800436	-1.20530004290857	-0.994508659458452
MYSTI_06918	B	-0.607764763951266	-0.756219233297477	1.77667246848019	1.70793412925683	1.04331666654555	0.285259493839392	0.102809497479212	1.45361587994764	0.121804541097566	-0.254499514552641	-2.36991147046163	-2.50301769438337
MYSTI_04470	B	-0.169300593375782	-0.359187712586632	0.0627612729431899	0.426976575736971	0.569668594551914	0.454598152611508	0.214985270780964	0.157150664842193	0.160641768780851	0.389391297773692	-0.905006381836241	-1.00267891022263
MYSTI_01245	B	-0.713447833463967	-0.836302152829544	0.533907894332435	0.799604086949907	0.710560009379925	0.501031241329061	0.539850521288058	0.529400134427085	0.228399604203773	0.0996431152334818	-1.11861302420964	-1.27403359664057
MYSTI_02948	B	-0.216675873973841	-0.180529647031676	0.504930678942131	0.350755704023456	0.637153538799197	0.218193288583057	0.069159406501786	0.525222344989983	0.415694494591365	0.359148142352593	-1.34213091687169	-1.34092116090636
MYSTI_04285	B	0.643533929599721	0.312966977687957	0.0470984115419135	0.361456941146105	0.558627040209199	0.511036357385436	0.552783451723613	0.0633776554457892	0.569606012697736	0.663746232701746	-2.04627840122128	-2.23795460891793
MYSTI_05057	B	-1.18438100887609	-1.19297328186529	-0.564695890565908	0.472787223391922	1.07462669131773	1.48063875473946	1.68714243533303	-1.07319549156971	0.695318183177353	-0.365025893735254	-0.55950031554088	-0.470741405806361
MYSTI_02707	B	-0.059540663391612	0.263861000864081	1.02330971782691	0.352289336798435	0.669291594676748	0.0888642634182748	0.0207642108028487	1.18167648764947	0.266790922780922	-1.06245705917999	-1.47713179082658	-1.26771802141951
MYSTI_07119	B	-0.347002669499894	-0.508137439820993	-0.381564449205158	0.562733074754291	0.52521499579033	0.710424301248269	0.828137437346436	-0.305563880872683	0.548287757693554	0.0304116774377921	-0.816437869385792	-0.846502935486146
MYSTI_03210	B	-0.630588771988769	0.226440356233235	0.723256465313192	0.201158481282063	0.504180231141406	0.418598383923969	0.738409809870808	0.223313897217457	0.606610305479066	0.240114500708994	-1.61348824087355	-1.63800541830786
MYSTI_05071	B	-0.2493073040648	-0.338714687473951	-0.13885605608775	0.240926247090924	0.248328068695109	0.689650266123664	0.482912571088663	-0.306486440588136	0.614437209404258	0.917820724753625	-1.03319306201619	-1.12751753692542
MYSTI_03078	B	0.202333193400401	0.0537417355907159	-0.923561492043241	0.575112212540594	0.385178446687673	0.637710447451092	0.575317221872536	-0.443452961461736	-0.369485593875194	0.613835365130758	-0.420144170909026	-0.886584404384571
MYSTI_08029	B	-0.372427769125775	-0.422461530476612	1.3401691012972	1.02036559155051	0.78806364961887	0.251089793958217	0.0606454329805413	1.16666021476422	0.192103692426468	-0.245648918422019	-1.9968474257971	-1.78171183277454
MYSTI_03896	B	-0.159859198085856	-0.227851446808577	0.870542442954426	0.143172395655593	0.388616195615294	0.163873175859147	0.469624823129282	0.521737200772904	0.615900053149703	0.0588499236092499	-1.41952926106102	-1.42507630479015
MYSTI_01001	B	0.292315572666968	-0.0222024987917866	0.18511550047408	0.493089749077473	0.450094685667016	0.252900579835909	0.365235791417978	0.280853363628657	0.268956785542818	0.0575298328409168	-1.18611128395774	-1.43777807840228
MYSTI_03894	B	-0.837736330818208	-0.833458331733087	0.643650541577191	0.458643518456013	0.860572679553465	0.336370031809974	0.538876695876285	0.442187357459298	0.285419704511691	0.452014673469073	-1.16256366907624	-1.18397687108546
MYSTI_03802	B	-0.0938005388430252	-0.487615041743753	-0.303188484104291	-0.0261318254144545	-0.0665818643137737	0.471538447215989	-0.097306398804891	-0.00873397923821706	0.629790424953196	0.71081669768161	-0.434322584863244	-0.294464852525149
MYSTI_03084	B	-0.399158551168924	-0.453726228305623	0.500600728148596	0.524085197666032	0.891822213789244	0.281298336140978	0.400818470587931	0.283600332090852	0.199404454828326	0.117918963499006	-1.37414816750879	-0.972515749767629
MYSTI_00706	B	-0.107237215345851	0.0015497279920087	1.13152576559145	1.07071714633858	1.30284845469566	0.0511585142824114	-0.352184026335157	0.910767941308874	0.764768926696638	-0.0140732080109949	-2.207520825108	-2.55232120210561
MYSTI_05023	B	0.385910851922269	0.229843078580576	-0.0764058406676469	0.981772812247609	0.838142305879918	0.934873922295608	0.659121058212982	0.28625787980069	0.809294163208072	0.91865973205776	-2.87381524116646	-3.09365472237138
MYSTI_03439	B	-0.900901547501238	-0.618623382593936	0.392938209007042	0.672476882860515	0.378778737368082	0.400429751475107	-0.151571672659072	0.0912476790240255	0.494186248761523	0.611489560760363	-0.737966414592893	-0.632484051909511
MYSTI_03112	B	-0.965655580712536	-0.863669763595695	0.824410460601058	0.853128025525125	0.993643793787301	0.843748527695576	0.514714597156127	0.765201135209958	0.915451736683746	0.606965046273986	-2.30771257725134	-2.18022540137331
MYSTI_01755	B	0.0178299967451654	-0.101944059381355	0.66323979388252	0.890324792798539	0.800090054453106	0.278447907029477	0.502872791876491	0.631631920742253	0.543532846132452	0.280458376769268	-2.20878747499806	-2.29769694604986
MYSTI_01784	B	-1.38030568266346	-1.19523931360005	0.739623091404736	1.04680138922718	0.567855666871001	0.609854044646488	0.342521727428629	0.843146130123632	-0.503357184373776	-0.104312238030284	-0.512229002245633	-0.454358628788457
MYSTI_00703	B	-0.29471589300505	-0.0323744584442363	0.532839004162859	0.251408556794571	0.410193898460273	0.179336288098725	0.342966720817989	0.4611391685171	0.598453265947439	0.696544714859506	-1.44820944246476	-1.69758182374441
MYSTI_RS10920	B	-0.752664749274278	-1.17703552085175	-0.423929448250945	0.491595754783226	-0.102204475765673	0.514113302487514	0.562902064671237	-0.180369180775907	0.857208751539625	0.569992704982349	-0.21119595514225	-0.148413248403159
MYSTI_00960	B	-2.3021264300278	-2.47625232783148	-1.0918400745576	-0.138993816679991	1.33732320178402	2.46000499687227	3.45243862467156	-1.57350279650069	0.691823626265334	-0.642288824198515	0.263891035859587	0.0195227843433061
MYSTI_00246	B	-0.809074426762676	-0.725194160961605	0.312989994669042	0.361367646178936	0.615702147529712	0.303833037898668	0.11137076855791	0.54457359483745	0.655483164305185	0.541422447861834	-1.00162287422238	-0.910851339892087
MYSTI_RS11540	B	-0.956254469229247	-1.10497549425435	0.342180219349606	0.820018065235525	0.474260997846102	0.67912122748926	0.0764632120402453	0.334050268789099	0.746276722591206	0.759703519148569	-1.1158244833516	-1.0550197856544
MYSTI_00999	B	0.60127697582883	0.345088085330108	0.0922890928670714	0.0275890467553346	0.396762517512885	0.2976089599854	0.119707005649559	-0.0677725800407618	0.0652921572385488	-0.0301338196364416	-0.831748783521862	-1.01595865796868
MYSTI_07074	B	0.725074633826409	0.764722909387201	0.640654194491598	0.742453346056623	0.690014182793602	-0.233335152846248	-0.105115421090666	0.483646424916019	0.342730554768824	0.0380857849080058	-1.99156729224734	-2.09736416496403
MYSTI_06925	B	-0.232136258697064	-0.418776275630606	-0.00230645143825292	0.0570447156210019	0.115161179212199	0.317014748852062	0.112360400528065	-0.00135502861785852	0.842974794732086	0.946335824841009	-0.810540937233974	-0.92577671216867
MYSTI_01843	B	0.467310798795166	0.254134803917895	1.25001039690126	0.315615035935547	0.130814931997069	0.490930126960569	0.45089693100487	1.25864945245589	0.274655649686224	0.411646293984694	-2.94082857070312	-2.36383585093608
MYSTI_03657	B	-0.0713863716391785	-0.311564985933646	0.873666812267086	0.136981323467909	0.441911372398685	-0.341177009002953	0.457121282173041	0.785644416060698	-0.0118521652565011	-0.17576258649783	-0.819369640433258	-0.964212447604046
MYSTI_01246	B	-1.08834592308114	-1.27891005046574	0.896918414896481	0.997575356637645	1.57858767215608	0.879853912650887	0.926380802128859	0.640585010900981	0.687531121263142	0.365976707277623	-2.14609333052503	-2.46005969383977
MYSTI_06658	B	-1.42270845567	-1.2679110782824	0.224451241101189	-0.136426488313212	-0.381134236004428	0.395296130648198	0.676970193166115	0.394153153602689	1.26276560220694	1.30315374982411	-0.66818670539601	-0.380423106883176
MYSTI_02400	B	2.12264642665151	1.9577699729254	1.20570192542697	-0.156381506127417	0.414957638793643	-1.18697252599437	-0.434370266946159	0.960498160125242	-1.3926044558436	-0.945798068233481	-1.40474548591598	-1.14070181486177
MYSTI_05269	B	-0.450347530943093	0.000410183592086	0.686860891688035	0.594455667484429	0.295931575851618	0.132354848024457	-0.964650894500398	1.25806029116073	-0.0862333687125609	-0.471169445904765	-0.865847178445376	-0.129825039295149
MYSTI_07843	B	-0.152674764324885	-0.130425927324232	0.755508498045229	0.236066374768358	0.409767077938859	0.144535965353558	0.202220203115237	0.675770063800078	0.409482523987084	-0.269570043817101	-1.28207280278134	-0.998607168760842
MYSTI_06066	B	0.145626194213623	0.257196825482305	0.895234148000267	0.908912420820382	0.908945737836298	0.312123958165177	0.670396842658887	0.343191084487335	0.361346432361819	-0.142052078579267	-2.24437356574755	-2.41654799969928
MYSTI_07452	B	0.246193874073647	0.0151137908217329	-0.247846860160829	0.450068556310411	0.282511317170435	0.326960104854074	0.0220152201121042	0.159170698740336	-0.240158873402471	0.0519338505858276	-0.440918800703413	-0.625042878401862
MYSTI_07552	B	1.52021631480303	1.19058945260001	0.670754782430331	0.266225959583959	0.142203818780803	-0.228144773091204	-0.32588029041378	0.745514452052223	-0.651942433114924	-0.954431254876015	-1.25123757532742	-1.12386845342701
MYSTI_03482	B	-0.0728101583362761	-0.116775330993871	0.35827949952804	0.473339539490054	0.442720262572481	0.384490000619824	0.380564493043003	0.298556323985338	0.0136430037750834	0.181310510298697	-1.06323396908877	-1.2800841748936
MYSTI_05278	B	1.05875928387858	1.14625357125893	0.603110593363025	-0.0369651336917176	0.110479972914154	0.283529724591061	0.522396497512668	0.0507804004727124	0.43879020573395	-0.0656906996160984	-2.12519281075206	-1.98625160566522
MYSTI_03922	B	-0.145553182268024	-0.126306326224686	0.0184058213922533	0.482126090882989	0.259707397586009	0.473339583958952	0.0792663574804848	0.103227802955365	0.733701917559262	0.731551036863991	-1.34072136714956	-1.26874513303702
MYSTI_06749	B	0.254049686808834	-0.524049850218818	-0.0898285828007737	0.146172561405351	-0.236112420252699	0.568153387867698	-0.352391770222644	0.331202873533181	0.38771157053924	0.287047379848499	-0.466367486594979	-0.30558734991288
MYSTI_08085	B	0.158325967120188	-0.232398789212214	0.375503003012344	0.76553621592943	0.736015936059536	0.290598647770373	-0.0169600579019882	0.539357929538701	0.418996446413635	0.0693120931613773	-1.61044405146791	-1.49384334042346
MYSTI_07602	B	-0.616493707177531	-0.267535637231788	-0.657145668484279	0.699420440230353	0.899716462704029	1.31326346290848	1.25511654221876	-0.972187289694382	1.648002343802	1.81375503147258	-2.6963787283129	-2.41953325243532
MYSTI_05505	B	0.299018805524277	0.0805950049682274	0.0198816666613109	0.115339410938574	-0.000404817692263748	0.224915513419713	-0.0241821213450599	0.0226927612223058	0.0400918433006829	0.211985993927566	-0.475916977960507	-0.514017082964825
MYSTI_01862	B	-0.256697765200256	-0.148879493700285	0.537674966122374	0.409041115560777	1.00839811578155	0.485638556574504	0.420738457475577	0.529000185253288	0.997472405805695	1.15631018914774	-2.41400370462396	-2.724693028197
MYSTI_RS01805	B	-0.197139792940272	0.023305113908016	0.932517322377024	0.361329997195126	0.589300714178133	0.142487642472227	-0.326627343548568	0.580499429494841	-0.465238405449306	-0.721241502627723	-0.646205788200543	-0.272987386858963
MYSTI_07533	B	0.327149232731658	0.290490210756134	1.19634585299547	0.307704582187316	0.580418487782538	0.187014199353808	0.332564445488881	1.2332044462789	0.338332332858192	-0.624048961192434	-2.06569816968383	-2.10347665955663
MYSTI_05693	B	-0.640489119683735	-0.480657594003389	0.420399328478346	0.309756413630279	0.120846268348426	0.259906103452369	0.301865864269875	0.35099985635277	0.770513579450569	0.146317158072526	-0.776250957764988	-0.78320690060305
MYSTI_02987	B	0.545025812327493	0.26665608517451	0.424168015867656	0.275007055083403	0.634261419761218	0.44918551828839	0.80060027511041	0.417660943908025	0.693142316561618	0.636473099570665	-2.23697216928983	-2.90520837236355
MYSTI_00720	B	-0.858449501735356	-1.14264315493013	-0.201554695720938	0.480814330265984	0.572145447982916	1.01737414504992	0.531331945743121	-0.0262966653917225	0.35960813454907	0.06121077073613	-0.253505663275444	-0.54003509327355
MYSTI_01145	B	0.434298206248302	0.489034200075467	1.24989992058254	0.708127137231422	0.523932190343277	0.533795919285042	0.44674674711989	0.822371130250852	0.296384569456952	-0.800112689827092	-2.52502993352652	-2.17944739724015
MYSTI_01957	B	0.244868629278528	-0.554262330068864	2.21838714315402	0.930849383606965	1.41114670911972	0.107948583001981	0.102045617533554	2.02628508158526	-0.686084676088505	-0.167936323634466	-2.79591026932865	-2.83733754815955
MYSTI_01201	B	-1.72021630851274	-1.09676263850929	0.701093757038004	1.00180794513071	0.191743677106723	0.558455824927876	0.515766164718785	1.0193207584103	-0.452659558753943	0.881844262145883	-0.590845912484324	-1.009547971218
MYSTI_00540	B	1.43518617141784	1.20329312814582	0.395041875747971	0.806877766192489	0.521696222512899	0.291758538483158	0.106353496271156	0.228408366102446	-0.213898760015896	-0.17025176075067	-2.37917095158684	-2.22529409252038
MYSTI_07458	B	-0.292781863313291	-0.160943440904758	0.867775671772311	0.617322611376423	0.638629366452797	-0.252982803871353	-0.20778626527186	0.744153656633086	-0.0742291260224519	-0.0688665916381108	-1.04644858671709	-0.7638426284957
MYSTI_02247	B	-1.21226813824497	-1.04443077763069	0.912600322707963	0.808837631880778	1.20898394698248	0.356062805804624	0.196634062886476	1.05028881463944	-0.458274229910174	0.529033300506027	-1.17876135216266	-1.16870638745929
MYSTI_06336	B	-0.175039310543081	-0.253533410295708	-0.00490371183107641	0.214055371361979	0.242247089672963	-0.190850999450834	0.134713565134389	0.0088020359106693	0.227715777677831	0.347951312995535	-0.278023928638564	-0.273133791994113
MYSTI_01402	B	0.295360856642155	0.590683598366693	1.29029320509832	0.830591050964134	0.96094872599854	-0.0176894230194762	-0.0040219830015733	1.16372433312443	0.246519813864964	0.596138970436236	-2.96095941101533	-2.99158973745909
MYSTI_04288	B	-0.286099182525449	-0.197707265426775	-0.275647460859696	0.283913693932371	-0.141681645966056	0.755548327372733	-0.0674943521112557	0.0230058349515012	1.10709421116424	1.14003095030483	-1.22578308557662	-1.11518002525981
MYSTI_01216	B	0.286865606266616	0.675839993181139	-0.592540790665687	-1.0974020857286	0.211685155712525	0.225622478229793	0.937772477694795	-1.11372281680002	1.62576153927862	1.04918707466499	-1.0669671568636	-1.14210147497056
MYSTI_03086	B	0.646237266448933	0.62129643683201	0.512100086555325	0.566774664336448	0.300911083927605	0.0168388300400348	0.320771042330223	0.540165846431517	0.0469870137495203	-0.415448823285752	-1.54932475059003	-1.60730869677584
MYSTI_04247	B	-2.34160315209862	-2.34707608078956	0.7068028419884	1.05604587483997	1.36524400160686	0.970014391545975	0.640432982058966	0.229176738295767	1.44988291088452	1.02880357707315	-1.59122766892758	-1.16649641647784
MYSTI_06481	B	-0.920817529257773	-1.00451245294855	0.0868030823402197	0.567380794605331	0.350535878403496	0.416155103721987	0.146812166107265	-0.0765677878390107	0.449791910981869	0.830516677731456	-0.447168949089605	-0.398928894756686
MYSTI_07640	B	0.217680965341726	0.0957126011754461	-0.0766512204738969	0.46474120412004	0.29310630901055	0.937539970129524	0.564087058635259	0.135260948688234	0.923397716014129	0.768973521290979	-2.23812982465217	-2.08571924927982
MYSTI_00199	B	-0.627561645585644	-0.438134119375164	1.18297162053785	0.932655220912517	1.0841757746819	0.813903189861815	0.448687298826803	1.09188717883438	0.356803184637176	0.362831376333231	-2.60571599215902	-2.60250308750584
MYSTI_01006	B	-0.0414684158097387	-0.295553015362843	1.05058792314924	1.08727538557846	0.0624290381939385	0.509141869933169	-0.229202935746205	1.16992453854096	-0.339198934819683	0.781971370701052	-1.89188184122535	-1.864024983133
MYSTI_06660	B	-0.543136415872326	-0.752289313402306	-0.200868052532957	0.224143007564685	-0.18915682273944	0.553401580677534	0.435960083107046	-0.119624339909363	1.07281424611537	1.28233963466107	-0.85605767673194	-0.907525930937364
MYSTI_06012	B	0.651500449267619	0.742855746614152	0.365581959874735	0.0134577084656211	-0.105285240864347	-0.0250739048352724	-0.00351495419789494	0.345098156064385	-0.496531538942946	-0.0778597922460076	-0.57990977893664	-0.830318810263398
MYSTI_02822	B	-2.90700579896129	-2.81517431742484	1.05447714819061	0.493077790081502	1.03762300241835	1.35416364485102	1.34820976020724	0.499756487720031	1.1511149036235	1.4043568039492	-1.3863580756619	-1.23424134899343
MYSTI_03429	B	0.162583333650611	0.308316111190861	0.717716108469915	0.469717581183598	0.668002301864044	0.181850777333336	0.725962410976411	0.213316711979294	0.112356111281922	-0.547675247565296	-1.37228108253802	-1.63986511782667
MYSTI_05207	B	0.756040925977523	0.571983603891921	0.309236960534754	0.408949611421638	0.578107428284497	0.286777011028351	0.465413030506681	0.11201566505337	0.22312326357547	0.201813524389728	-1.83000476750571	-2.08345625715823
MYSTI_00854	B	-1.02490028654691	-1.11916726795857	0.843916157237469	0.716477277002433	0.533872172251163	0.403221114256457	0.345824481517877	0.956924943450964	0.112634697326763	-0.102937006900111	-0.951626282711727	-0.714239998925807
MYSTI_07696	B	-1.03014482653054	-1.12229649476824	1.03795800309566	1.34854227474821	0.921280941280061	0.791219804445456	0.562216964212531	1.01819566690138	0.618856911541663	0.595463463740856	-2.29649498390414	-2.44479772476289
MYSTI_00060	B	1.44894397976621	1.10939275541162	0.937611268825366	0.227542666718186	0.218601739248745	-0.752248901969367	-0.443653611365876	1.08715209182169	-0.932509152329967	-1.11641976508193	-0.899916140544134	-0.884496930500552
MYSTI_03192	B	-1.03802628680292	-1.05361676977314	0.48660294293432	0.432279768730895	0.571832559166985	0.25170809185941	0.156944330112159	0.363651328105632	0.33401963830924	0.548085851271518	-0.515103956521825	-0.538377497392284
MYSTI_02991	B	-0.588748367589908	-0.393524509700454	0.190553990226258	0.321246134185841	0.376823743555271	0.233896155351632	0.232107979692886	0.200651043041841	-0.107295134985948	0.712401502885134	-0.542876637118235	-0.635235899544327
MYSTI_01470	C	1.32455262777261	1.21843750986366	-0.365422677397794	-0.0364959943554339	-0.28387523510697	-0.605117603587935	-0.682925924475891	-0.639400571737577	-1.80591789224558	-1.57317815557528	1.76747196024483	1.68187195660136
MYSTI_03537	C	0.400536814478201	0.436939262081086	-1.6462050013949	-0.94083424818135	-0.218483777280666	0.125547353560817	0.41985108092409	-1.94549789409448	-0.224859305654165	-0.898922828207654	2.3244383305605	2.16749021320851
MYSTI_04370	C	1.98139349878365	1.46052940701533	-0.760111942564995	-0.188636134823406	-1.35459797009886	-1.3744989559341	-2.22134532907817	-0.698658596238014	-1.52886117893931	-0.746150203022381	2.78094925959903	2.64998814530123
MYSTI_05384	C	1.04742888152189	0.938908848256402	-1.94428970739773	-0.744580406559312	-0.235885665014159	0.141348925122939	0.546300129343374	-2.06871167780885	-0.70165100423246	-0.830724018336165	2.09704884849676	1.75480684660731
MYSTI_06922	C	2.63116299919647	2.29585696608327	-0.353528124399512	-0.687210568537406	-0.593780765343366	-1.21788341086403	-1.47453216641335	-0.337872476985316	-2.11693980550391	-0.875103857396853	1.5814413748307	1.1483898353333
MYSTI_05695	C	1.65076562334725	1.21383933526409	-1.33107554755573	-0.254774430593748	-0.595623579542369	-0.893753553713825	-1.08963332358168	-1.31804750764785	-1.58340901258159	-0.839780017809593	2.60232687363532	2.43916514077975
MYSTI_05459	C	1.52487391050363	1.51064179762569	-1.42222682275	-0.928312786559742	-1.00851073901484	-0.782379540408064	-0.836122818932697	-1.19598050608597	-1.01402196643443	-0.702916691749168	2.52392014164999	2.33103602215559
MYSTI_04025	C	0.705488821498252	0.93285793034784	-1.08860593848605	-1.83922011572307	-1.61025984119327	-1.23632639539044	-1.63024006862651	-0.644296518738649	-0.403335506885805	-0.884083693334855	3.85824763811415	3.83977368841841
MYSTI_07637	C	0.449829091571894	0.476726657042235	-1.79780309878799	-0.953820838390913	-1.13753514117587	-0.395855603205387	-0.168627788968022	-1.82551336762102	-0.126024022889746	-0.416468142772557	2.99635634671137	2.89873590848601
MYSTI_04838	C	0.60639470277898	0.844365566217363	-0.887741929010581	-0.628324603603964	-0.375085553268711	-0.505647601978588	-0.348380736515907	-1.10248484192353	-1.13055033789919	-0.696563406261049	2.15669908482658	2.06731965663859
MYSTI_00111	C	2.07934812274788	1.90169093229543	-2.12573908737881	-1.51320354590341	-0.923942520478283	-0.20852007769915	0.326871097245835	-2.16152349312712	0.431175902942762	-0.521247047143529	1.38367523318226	1.33141448331614
MYSTI_03714	C	3.86007158668969	3.35170947160223	-0.772172353719807	-2.00855812688592	-0.059086609482641	-1.29098375721633	-1.57943067971572	-3.62874211759461	0.557967508727204	-0.301073188903606	0.939914880550912	0.930383385948607
MYSTI_06764	C	1.34827156678388	1.20697247974835	-1.62284971529831	-1.63415385320958	-1.31951041192167	-0.815513607665279	-0.600529589754661	-1.82579086769579	0.0462384475411248	-0.654642676283695	3.08148509083188	2.79002313692375
MYSTI_04632	C	0.658155331169226	0.214952257815725	-1.22661485854048	-0.556256472616154	-0.13437842326519	-0.156898415422175	-0.0147347794454991	-1.88338228448416	0.0652402013201865	-1.00908225169856	2.08771548672626	1.95528420844083
MYSTI_06697	C	0.495147111996424	0.416488870721553	-1.50168973061741	-0.689008265139318	-0.71049079261403	-0.3630550211487	-0.1664260294787	-1.7462966872811	-0.2016689262111	-0.568292649730836	2.62551565346429	2.40977646603892
MYSTI_07547	C	2.16440629178215	2.43649404655452	-1.13317214810931	-2.12083460291929	-1.18298076611781	-1.21418885657044	-0.866303368823401	-1.15980037741265	-1.99520622362087	-1.4371586198432	3.38278906062603	3.12595556445429
MYSTI_04631	C	0.76891973100494	0.301046616835773	-1.6233767104226	-0.697183100869944	-0.334863969017567	-0.0261545876249123	0.0841748088725183	-1.68534520188382	-0.220349704484761	-1.19715065079035	2.35471365767092	2.27556911070981
MYSTI_04610	C	0.565760651222723	0.628813066401115	-1.40971387804613	-0.483858249854556	-0.309288447766905	-0.053809960340736	-0.140368978008999	-1.71721465344399	-0.451058991874319	-0.347485402765937	1.89673879486293	1.8214860496148
MYSTI_06151	C	1.35763440640534	1.82837579557345	-1.27259301775562	-1.6837840833474	-1.52886986361857	-1.84958463834571	-0.715275165009126	-1.39617699384017	-2.23738678932396	-1.75422254556748	4.66284329597569	4.58903959885357
MYSTI_03667	C	5.80501056736231	5.84454388570644	1.35334229888933	-2.80619961182431	0.514197467531108	-4.26775018371446	-1.71979184018753	2.63744583196462	-1.653389239954	-3.17377821846788	-1.42874182092859	-1.10488913637703
MYSTI_04434	C	0.0551252290470128	0.733088597011699	-0.64634912500161	-0.435378954061575	-0.224722871065905	-0.425326395261965	-0.150704319124321	-0.806666559128583	-1.01528321920148	-0.906200004976265	1.8991949361456	1.9232226856174
MYSTI_01467	C	1.08582881308076	1.2756950901938	-0.970465937609292	-1.24109824939405	-0.374419914158024	-0.806033436265107	-0.49810116024541	-1.73719284449934	-0.273993553054133	-0.534785676764052	2.14308940034199	1.93147746837286
MYSTI_05446	C	2.35311123288129	1.8874732426372	-1.16236578510181	-0.927643451768915	-1.25695300470685	-0.850276536381603	-1.05538728356525	-1.59188686113093	-0.79068495526713	-0.436935126426484	2.0945001016081	1.73704842722241
MYSTI_RS30540	C	1.81924367575553	2.15333010645072	-1.47713752191143	-1.88362493439899	-1.48168033973071	-2.11200328664974	-2.54078760763825	-1.99778212480304	-1.20851774686334	-1.5936245585949	5.14909976904017	5.17348456934399
MYSTI_06058	C	2.14344977117318	2.17927305681577	-1.20236186756144	-1.73435513803109	-1.05290103608887	-0.670821107314081	-0.0929014907625572	-1.25862323812127	-0.625165318629845	-1.21041786986226	1.88217359921854	1.64265063916395
MYSTI_02039	C	1.25824966756626	1.24529304341212	-0.782426939718903	-1.61666000733728	-1.50118783362445	-1.1112302532003	-0.792822097906024	-0.794875482893133	-0.53351593053052	-0.539735345137792	2.52110251635901	2.64780866301102
MYSTI_00286	C	2.33233592339536	2.23125453990607	-0.602182340739521	-0.614102904825796	-0.497086017315917	-0.922290891347373	-0.990248223516536	-0.850187157574625	-1.24102135604961	-0.732425056482526	0.954353026005993	0.93160045854448
MYSTI_04609	C	0.873336197362347	0.762383582611985	-1.2314679576615	-0.68906159862969	-0.55220491948794	-0.307078548095172	-0.329500625872454	-2.13823221219848	-0.125934586578232	-0.196707509905673	2.03765994710476	1.89680823135004
MYSTI_01468	C	1.41451695323655	1.44024843282797	-1.17694003608243	-1.26894473763056	-0.706125384211527	-0.728317576255822	-0.652173441432012	-1.93965989827733	-0.129440866395536	-0.399685366726526	2.2330734419462	1.91344847900102
MYSTI_04436	C	0.67588101720839	1.03062325118089	-1.19916057061943	-0.715820121931367	-0.769231955491604	-0.613131919650398	-0.431813651101033	-1.37003381131396	-0.692392326860006	-1.08059490047226	2.67525702594492	2.49041796310584
MYSTI_01469	C	1.30217110675531	1.37160446222308	-1.50006003148475	-1.15673279429641	-0.437227538882532	-0.341401775801913	-0.137421151538151	-2.00847405543437	-0.0891232673292262	-0.483319410896863	1.78391121358086	1.69607324310498
MYSTI_04620	C	0.710987237615997	0.694714474895825	-1.95006819389182	-1.0489964471849	-0.204758733697412	-0.0966080960513089	0.0452793135610303	-2.3511320862506	-0.0588033192961106	-0.526351764056008	2.46897678437846	2.31676082997685
MYSTI_02281	C	1.12946010193774	1.18111745705127	-1.74129509387632	-0.278957004611334	-0.373294386051716	-0.470084815955119	-0.568701723295655	-1.46353048616618	-1.359520120578	-0.322890294056085	2.2142736600563	2.0534227055451
MYSTI_01591	C	0.861501507857755	0.854485150983438	-0.0953632095412225	-0.670649095605436	-0.872822112375168	-1.40057380668096	-1.54885946051371	0.133538613906751	-2.81886749031134	-2.03704821759637	3.80365128545206	3.7910068344242
MYSTI_04633	C	0.737307454790505	0.29908524657783	-1.73300427334085	-0.701309297610534	-0.451821194346929	-0.105864756367504	0.0294527485852427	-2.06756826381252	0.159898494731548	-0.603670689493947	2.30137094253301	2.13612358775416
MYSTI_04146	C	1.72770916691403	1.71568052201597	-0.992041098356834	-0.981055266829699	-0.906536065112885	-0.997517493586294	-0.571755279027158	-1.30666755758534	-0.892312406674819	-1.13335263737159	2.19028983865742	2.14755827695721
MYSTI_04026	C	1.97900496030504	2.25729350999548	-0.898491402654739	-3.17253421731206	-2.3186650940279	-2.14821752096886	-3.45059723180946	-1.19540476011776	0.0737323159235057	-1.72762954290005	5.32043575887945	5.28107322468733
MYSTI_05019	C	0.966129865142962	1.30222641109328	-2.08551125910377	-0.861047029732726	-0.806755586938179	-0.277838751972798	-0.682989016793289	-1.63621393027432	-1.02330022842363	-0.565001545926037	2.9423973099423	2.72790376298621
MYSTI_07332	C	1.08155425236607	1.16223755793068	-1.06152193679915	-0.732863127497124	-1.14892346502964	-1.20227588809784	-1.98623622897378	-1.83549334396511	-2.39672861101372	-0.455231016932785	4.50798368351533	4.06749812449709
MYSTI_06765	C	1.13057434918316	1.20941839885431	-1.38733749219741	-1.72296605540103	-1.37864093446615	-1.0417226846178	-0.551674100421986	-1.59932607759191	0.199309481447044	-0.602536643364187	2.97698820437127	2.76791355420469
MYSTI_04432	C	0.74191948242431	1.09331027893193	-1.62042254064294	-0.824601883914799	-0.721625669229571	-0.235665791942241	-0.470529612074685	-1.22462416422962	-1.34646431024406	-0.76509919323453	2.80512137256993	2.56868203158627
MYSTI_06705	C	0.827959613279186	0.890307805300175	-1.11564719338746	-0.817480794419421	-0.644717861332104	-0.377074172277407	-0.294020356375967	-1.42195273296456	-0.382164968582048	-0.891274885339456	2.15394328786494	2.07212225823413
MYSTI_04635	C	0.524508978019508	0.337543354305998	-1.62097704616464	-0.704754628726311	-0.187246370500208	-0.0522067011936649	0.082666205977997	-2.06650312779595	-0.0466609007457564	-0.435204710245827	2.28879127756339	1.88004366950546
MYSTI_02700	C	2.32357387283643	2.33389704481065	-0.291697867975483	-0.808608036245662	-0.437779821784217	-1.33317431520857	-1.14453540171361	-0.0827549745080276	-1.79061922403951	-2.48365138366905	1.92794487286326	1.78740523463379
MYSTI_06926	C	2.14844775411526	2.00899820552893	0.270380501087061	-1.16156883826826	-0.755828761546484	-2.70928236842921	-2.22479482731628	-0.216475341086706	0.293431845949373	0.107255078805062	1.17132596556779	1.06811078559345
MYSTI_05365	C	1.1810772769579	1.35192334260441	-0.958884950392639	-0.421829925690972	-1.43865318757791	-0.966389714128649	-1.75378600403231	-0.309704431819828	-0.557525128606123	-0.185643445486356	1.9812445812346	2.07817158693787
MYSTI_00797	C	4.3379375418479	4.129296779301	-1.81927720428238	-1.7970709919871	-0.443444653334158	-0.773595076681842	-0.199724134757959	-2.09848432655925	-0.38659088351551	-0.852351921870472	-0.0222490159255528	-0.0744461122346785
MYSTI_05205	C	2.66079984383681	2.27998660574774	-2.15420979063466	-1.25641049772963	-1.0995104095406	-0.120141939810777	-0.0495958243644257	-1.68182474289457	-0.656834293906693	-1.29060788922088	1.60807951557936	1.76026942293834
MYSTI_06704	C	0.400448528701679	0.446350812803903	-1.48334761324475	-0.655444378346276	-0.537209622943694	0.212151312952383	-0.0905192516081428	-1.47917406866742	-0.339118033243135	-0.510021679006874	2.17187598027763	1.86400801232469
MYSTI_05383	C	2.16058893560303	1.9322094430012	-2.24833737042986	-0.782285629303598	-0.554450299865783	0.029741523324164	-0.511825220726694	-2.1841507669169	-1.96132491857302	-1.86977580528833	3.15018018190833	2.83942992726747
MYSTI_05447	C	0.979831982310301	1.16977119523832	-1.18610123986467	-1.21582791835317	-0.72234417399304	-0.614204611413717	-1.02454734371378	-1.27397312582024	-1.07088518716039	-1.0134637304297	2.99395007870093	2.97779407449915
MYSTI_03067	C	0.842214137512419	0.85327005789264	-1.22426679636479	-0.616376626684316	-0.771131486649031	-0.703053084985351	-0.871965437894183	-0.812183157728349	-1.12539375492839	-0.505318993889743	2.49710908121187	2.43709606250721
MYSTI_06150	C	1.57256908034313	1.89840619551109	-1.38760425590587	-1.58401001605421	-1.26115449823071	-1.49546612333466	-2.16423489031418	-1.54343521012712	-0.548843548201974	-1.86404434717889	4.19611060495416	4.18170700853923
MYSTI_08103	C	2.17229359354336	1.9072139143196	-0.0601915418053345	-1.69321930207701	-1.1391897610573	-0.966137451447267	-0.537771041558745	0.108487650684935	-0.547429979161388	-1.36231169669561	1.14109686858308	0.977158746671671
MYSTI_03577	C	0.480345762421289	0.553624214287838	-1.38555775845735	-0.732369055728338	-0.926341603660711	-0.446042688931247	-0.420538720990374	-1.27874575082221	-0.444210232488242	0.0872437561997721	2.36689492048989	2.14569715767967
MYSTI_07522	C	0.239470895463702	0.314982515230446	-2.06525774432672	-0.793726579840659	-0.639739085717519	-0.0748058738051949	-0.205238177748557	-1.60071096177217	-0.791759378890875	-0.372872694362654	3.21691643429609	2.77274065147411
MYSTI_06665	C	2.12466804089522	2.1873334093507	-1.51527019670857	-1.23541947642011	-0.87376766565303	-2.01554281229886	-1.26546425647988	-1.553923571024	-1.39458545163744	-0.555771174464871	3.13523926909495	2.96250388534588
MYSTI_03378	C	0.980844531796043	1.03243169543684	-0.785749566062591	-0.564940594260088	-0.493647177602151	-0.763413281611795	-0.979673358560934	-0.707521590066321	-0.590853291071921	-0.548190665493305	1.76895956752917	1.65175372996704
MYSTI_06579	C	1.57853559966197	1.54460441826823	-1.2946325323594	-2.22333803327187	-2.04469000317704	-0.167917016825442	0.135507968900361	-1.08015125767751	0.875581745293395	0.0885012208616178	1.35698961909614	1.23100827122955
MYSTI_08059	C	0.853174816417921	0.8543984888456	-1.559590849187	-1.0284313425747	-1.31092630976607	-0.297231647942089	-0.795530270403438	-1.4371690389135	-0.845943903645898	-0.371023337677748	3.10331363516532	2.83495975968159
MYSTI_01659	C	1.40627704285024	1.23679567692017	0.0841036205739449	-0.292167546182794	-0.827846296740399	-0.972834181148842	-1.00859056981453	0.128075351519202	-1.28040717536911	-1.23152230549488	1.54393969199112	1.21417669089586
MYSTI_04624	C	0.981364868176311	0.777150181532367	-2.4453768520579	-0.666093516829037	-0.11950179711452	-0.242759353937082	-0.0548145196418659	-2.29812037993987	-0.326807513677062	-0.733491412295495	2.77130428948944	2.35714600629471
MYSTI_04424	C	0.989079098425904	0.930849789588976	-1.73121477335237	-0.288783482432168	-0.544112640365919	-0.057468302890447	-0.577541975995809	-1.83385354991154	-0.377083249764143	-0.176636490005048	1.92841705470535	1.73834852199721
MYSTI_00315	C	1.37759321630341	1.24758332297168	-0.796987300672027	-0.862858586787601	-0.924135300183915	-1.85395951505687	-2.41208471527983	-1.08316503742781	0.709202529873881	0.917204374175373	1.97916643829875	1.70244057378495
MYSTI_06774	C	1.96277888107197	1.78837805135384	-1.63574522356384	-1.33515883709846	-1.25581668146224	-1.05655862169329	-0.648755280216823	-1.73044335573326	-0.926150434603217	-0.80726961582026	2.90414594541739	2.7405951723482
MYSTI_06755	C	2.54840530388068	2.17779104665374	-0.0659381449717173	-0.157734794926029	-0.17301076009173	-0.843879861430405	-0.983971335543767	-0.28435715963273	-1.91661053780049	-2.75341704799083	1.3151381564887	1.13758513536456
MYSTI_07185	C	1.68103436019956	1.71731419832422	-1.37748460114439	-1.47820529716197	-1.00258389010257	-1.30828229486121	-0.858915942505964	-1.73858304889966	-1.45344931779871	-1.53191395927599	3.75036916927636	3.60070062395035
MYSTI_04435	C	0.957998663526505	1.29665567583406	-0.728204376811403	-0.780032193292472	-0.244502034007708	-0.864038020830783	-0.340139609262357	-0.97313943722364	-1.43503120989866	-2.01425716396887	2.66794762559294	2.4567420803424
MYSTI_02133	C	0.785963423603061	0.644293741355058	-1.67266748986066	-2.24075142930932	-2.21966032803645	-0.895683149085605	-0.959902243949626	-2.3068052201812	-0.222297857343406	-0.945033541493821	5.04602213364585	4.98652196065612
MYSTI_06701	C	0.38573137766676	0.530804101005405	-1.52750702723765	-0.687027386796817	-0.455553177698942	-0.191018620475344	0.0413159786003092	-1.8551576958013	0.0794445929204901	-0.710841416755118	2.30684195336694	2.08296732120526
MYSTI_00522	C	2.90017651870569	2.84023299256315	-1.84353504878162	-1.66057571143959	-1.25289235085701	-1.19797273470135	-0.911039364148703	-2.14551998761395	-1.24106523370186	-0.977699885478376	2.76080139745827	2.72908940799534
MYSTI_03068	C	0.91512460846393	1.08660608543041	-1.13456978145956	-0.690067201540826	-0.894729530073647	-0.795955174323241	-1.10526616356025	-0.963825813106759	-0.986448609327352	-0.679292902572184	2.67334395074216	2.57508053132731
MYSTI_RS41710	C	0.493146693965798	0.48166744168307	0.0826035575609083	-1.17194949280422	-1.07837148209575	-1.14092211895799	-0.962408626369847	0.218423240028397	-2.05893115076053	-2.46096934808054	3.77504766052471	3.82266362530599
MYSTI_03534	C	0.668376095463321	0.576526484308408	-1.6714013711399	-0.328054561099213	-0.401514999832314	-0.0646467666330821	-0.248772992807359	-1.62740326003014	-0.579909292406763	-0.308878133432634	1.96498516956943	2.02069362804026
MYSTI_05625	C	0.92196350451222	1.1592238224729	-0.0121965684672105	-0.206116080554423	-1.60479250781968	-1.99559666928738	-1.33534094040597	0.259348841737923	-2.25117963006338	-2.36118880401074	3.76921104817232	3.6566639837134
MYSTI_06137	C	1.73337898358523	1.57812603345309	-0.501036154324854	-0.62500437079064	-0.60131868769591	-0.385336837090408	-0.496367049191997	-0.695244759056308	-1.13334759966228	-1.14291395321295	1.10952365782084	1.15954073616618
MYSTI_03711	C	2.29395710447857	2.18701083831217	-0.367915457783868	-2.33890779897816	0.471925110347536	-0.586450521927597	-0.576954723021929	-2.94873892867665	1.0470501840269	-0.700254818548766	0.665706261090724	0.85357275068108
MYSTI_04618	C	0.601694696985744	0.667706108425019	-1.37548325440416	-0.521543349764723	-0.486250935963675	-0.0156927463550538	-0.150743594354878	-1.64540999521818	-0.482231023068195	-0.521310684643321	1.98636841182171	1.94289636653971
MYSTI_00613	C	-0.0192082409517909	-0.20084251337714	0.676575436161034	-0.761539422475572	-0.431830342811521	-1.87441391721574	-1.14719254052304	0.654352949694003	-1.46527400689532	-1.95900231825502	3.27754260580498	3.25083231084514
MYSTI_RS27910	C	1.2757984460163	1.2267068866535	-0.514923694235849	-1.17204648703798	-1.30206504228932	-1.99723949098037	-1.9727783600643	-0.1126718967047	-1.72918108788531	-1.41618017266124	3.89097873744572	3.82360216174354
MYSTI_03536	C	0.683927722850687	0.715954921331285	-1.39882172269141	-0.8770045339409	-0.637413433937732	-0.243140534450259	-0.302008033617232	-1.85438315820987	-0.418806686009363	-0.533749613450581	2.49000425325531	2.37544081887006
MYSTI_05631	C	1.60185767133619	1.81030645499914	-0.29854173812072	-0.535308864000939	-0.609921963712977	-2.76117957802594	-1.95049139312355	0.0482022041255838	-2.03612250444305	-4.11481842541538	4.53345600322984	4.3125621331518
MYSTI_03069	C	0.910507665615409	1.00559791809481	-0.996100289318735	-0.938709029094406	-0.448311913959021	-1.05006015456813	-0.84958450812111	-0.834251569482088	-0.912307183737315	-0.84825404697952	2.59139688677871	2.37007622477141
MYSTI_07868	C	1.99993800196806	2.07641382559279	-1.22312155170041	-1.99048648795789	-1.05468846284386	-1.04636799601492	-2.36666531862861	-0.9633352727543	-1.18350274962002	-1.82803722371442	3.80660071616082	3.77325251951276
MYSTI_00066	C	2.01829221073458	1.88756709781345	-1.21217592207491	-1.2069694912697	-0.685552251525008	-1.55929170507954	-1.30401849507209	-1.65291804315968	-1.26266604722145	-1.84122566077314	3.45466632652861	3.36429198109889
MYSTI_04371	C	1.26066057387091	1.20005463602142	-0.64227349802746	-0.427050620817861	-0.666213512532611	-0.738904726290396	-0.670712164217335	-0.740217049524576	-0.933882276613138	-1.36724377062045	1.87685932998929	1.84892307876221
MYSTI_06149	C	2.45694610069933	2.75381725045752	-1.60716539224841	-2.98196771724847	-0.966163666528534	-1.81697030743474	-1.81724705405134	-1.94938254591231	-0.909039042260219	-2.28989250135244	4.65989538459742	4.46716949128218
MYSTI_04312	C	1.01273659527271	0.504701284166702	-2.79268758771127	-2.34997347622299	-1.60338185984762	-0.565996066217618	-1.17705717988859	-4.22826514164672	-0.803600870254797	-0.037719339087694	6.05833388026469	5.98290976117319
MYSTI_03503	C	1.43379390813937	1.46589586703818	-1.34369608671988	-0.740547111981725	-1.135674842463	-0.806874716413047	-1.48272885988542	-1.6945925704129	-1.46376042422948	-0.676768456080966	3.33110932363096	3.11384396937792
MYSTI_04524	C	1.31727802905274	0.975600069877773	-0.496373561640524	-0.219440718802703	-0.499969982479378	-0.327813830148953	-1.24061518211073	-0.388370337407958	-1.46434574183774	-0.932954397492193	1.60014842606173	1.67685722692793
MYSTI_04479	C	1.22393338274181	1.08395559338521	-0.229672928415194	-0.349213555444496	-0.571933164000582	-0.727859646802274	-1.30763730566049	-0.418106404567778	-1.36572556295588	-1.08869483742813	1.84906064724337	1.90189378190443
MYSTI_05509	C	0.498389259094572	0.108216703142886	-2.88364902206989	-2.04066123179084	-1.43403766525594	0.465756957413999	-0.291379451097663	-4.61121291850491	-2.00580540371805	0.161864625218032	6.22701986695813	5.80549828060967
MYSTI_03660	C	1.10209303254894	1.05133364232597	-0.71834841975074	-0.71800935237234	-0.541384749593158	-1.33246084884133	-0.76474301818898	-0.831033978723474	-1.27236925153812	-1.28845265152748	2.70040351746531	2.61297207819541
MYSTI_03032	C	-0.36344734207545	-0.779692144970372	-0.74549414002515	-0.857315870597244	-0.670452150704985	-1.19626169350106	-1.96336517417553	-2.77726930969685	-1.22135803575396	-1.85689532616484	6.21019343456873	6.22135775309672
MYSTI_05542	C	2.67201443618471	2.623762324385	-0.884608324322734	-2.28582894025411	-0.717359764675466	-6.21193563318735	-2.03363129042132	-1.14794085383289	0.0616923897645023	0.321606994308565	3.90449281682828	3.6977358452228
MYSTI_06148	C	1.24428305413739	1.49122067179367	-0.724186761311245	-1.76936114661411	-1.96153597684686	-1.59666634472903	-0.938295165955746	-0.880868837011811	-1.46751938179876	-0.838523820343164	3.73021793987396	3.7112357688057
MYSTI_05632	C	1.21276180825849	1.2201064667787	-0.18245323247011	-1.02606322679604	-0.943542815918336	-1.48019477162678	-1.66591504952497	-0.368105621119849	-1.79432638181401	-2.1453025629916	3.57102553876343	3.60200984846108
MYSTI_03116	C	0.861960204450394	0.931090229849456	-1.05020646705779	-0.702302647010525	-1.00357562563919	-0.396417754134738	-0.578512843404869	-1.57405829769121	-0.719654856450482	-0.808058212867852	2.62948133454635	2.41025493541044
MYSTI_06763	C	0.689286093796694	0.837467857474669	-1.85092507819979	-0.833436726401574	-1.08967296347796	-0.433510595864341	-0.317640800221962	-1.30210771192306	-0.356190195754927	0.140456534563981	2.3979307276757	2.11834285833257
MYSTI_04179	C	0.71264259198519	0.995233210019789	-1.39405044453238	-0.626369267782449	-0.681960173883867	-0.166078990929883	-0.226867745351605	-0.841294155722878	-0.551501160258878	-0.796396806762401	1.79199163609762	1.78465130712175
MYSTI_04431	C	0.621632695941548	0.855362983340783	-1.24057158452421	-0.662872826393709	-0.762015140725852	-0.24022485156341	-0.247401445871091	-1.57995668323524	-1.25945911606246	-0.463516783723396	2.57376497120419	2.40525778161285
MYSTI_04640	C	0.226355821607898	0.028726380766031	-1.50417881809772	-0.304286465888296	0.160090449674124	-0.0836806640199388	0.0836310648419598	-1.89012828997353	-0.155800017886522	-1.14020464951198	2.44180096951439	2.13767421897358
MYSTI_03608	C	1.97316259303249	1.98352235489746	-1.4945831598763	-1.41147409981192	-1.0033800002947	-1.14200730409947	-1.07089145495766	-1.31225896635782	-1.27630938996085	-1.31880810542656	3.0446019852364	3.02842554761892
MYSTI_06759	C	1.48600753626893	1.49293962227323	-0.869413729191442	-1.14944906654795	-1.45928364549087	-0.933949703161217	-0.585054276656362	-0.577083883817277	-3.72746092281025	-1.76392764202249	4.06975224219992	4.01692346895578
MYSTI_04625	C	0.607411864726441	0.801869392921246	-2.61516981178553	-0.760448188717735	-0.594539644855248	-0.41355434817023	0.0121603429694286	-1.8063819589688	0.00979776691912626	-0.427208296317401	2.72048441315969	2.46557846811902
MYSTI_RS10130	C	3.20176722604024	3.37225605014874	-1.86830076643023	-3.51437899832588	-1.00010344888623	-0.20078964054569	0.22998201113001	-2.07447964112253	0.464092555586955	-1.02161237814621	1.17916585630624	1.2324011742446
MYSTI_RS30545	C	0.491212585772769	1.18577975274851	-1.62873183735956	-0.888920390343051	-0.216358805747498	-2.03939670909467	-0.438663036159303	-0.818763097953049	-2.02159506908452	-2.70778968371918	4.64350430725992	4.43972198367964
MYSTI_02878	C	1.38698954068317	1.76330818216682	-1.27354734534232	-1.0736136076535	-0.800247772962837	-1.30540817730655	-0.725376717695669	-1.04132586301904	-1.79050930771773	-1.12400765109738	2.99503838468021	2.98870033526482
MYSTI_05629	C	1.71343942921398	1.71918836327128	-0.379400850107021	-0.18739585544539	-1.10983728410977	-1.50535416251889	-2.06152770865299	0.338911546076224	-5.64621024130696	-2.38137393259689	4.75217366748546	4.74738702869097
MYSTI_07713	C	1.70245692210427	1.77751094200944	-1.83387864846958	-1.1502729572696	-1.22679428073119	-2.05983856138305	-1.49908240936998	-1.77994049545956	-0.888843174147282	-1.96656384410971	4.52650608097169	4.39874042585455
MYSTI_06958	C	0.519055171921973	0.6607234019343	-0.735321420750907	-0.755842546745443	-0.854906936871402	-0.289875557459069	-0.540528771503547	-1.62637954561874	-1.25201804847717	-0.808231309064729	2.89993044511069	2.78339511752404
MYSTI_03174	C	0.742526053531922	0.783667903494333	-0.824662234355717	-0.667361736038663	-0.99447025958464	-0.754299835476344	-0.955989167864857	-0.44676219648403	-0.631152434291172	-1.59503605741561	2.73045774249511	2.61308222198966
MYSTI_02699	C	2.09643853759611	2.08012542272475	0.0429663311880546	-0.847129281510275	-0.586065274583069	-1.32681517244808	-0.925910204962019	-0.31443991418319	-1.03719654459697	-2.05558871757049	1.44656782227716	1.42704699606801
MYSTI_07714	C	0.602887591934127	0.514523102947308	-1.78168197734685	-1.16960915828188	-0.949831295359855	-0.702815655655971	-0.111744623308113	-0.948179315497748	-0.920861770016053	-1.0857234322177	3.38173573680954	3.17130079599319
MYSTI_05087	C	0.925713646939501	0.666972219240865	-0.225889038768676	-0.57210120680192	-0.590545036206869	-0.479157293476206	-0.784096843971843	0.0481381712499243	-1.33191800959371	-1.83512112387315	2.07646962222125	2.10153489304085
MYSTI_07179	C	1.57605490469444	1.70273490109324	-1.62151119309635	-0.934587626943596	-0.787887851679933	-0.993209427041647	-0.641592387214496	-0.842735980021301	-1.42343906538941	-0.8680046080697	2.42163549230277	2.41254284136598
MYSTI_00934	C	0.598156807183036	0.591391986449443	-0.220931211933385	-0.775510100629127	-0.263948545198621	-0.798019744497244	-0.158926688241657	-0.425170186253251	-1.49125365859325	-1.31655800287204	2.14936786355937	2.11140148102672
MYSTI_06699	C	0.535731417093421	0.484107763375487	-1.37864733391036	-0.465093050620139	-0.825362896093841	-0.0616701721835824	-0.438734726141419	-1.75129024069879	0.0275519130867039	-0.848036002647421	2.39334572423408	2.32809760450584
MYSTI_03375	C	1.03254628048971	1.04233274059158	-0.874927025645086	-0.20968913385507	-0.393686821390554	-0.948705433819198	-0.897743481281704	-0.586313480009789	-0.772200490746886	-0.584031805925679	1.51999057417529	1.67242807741738
MYSTI_00080	C	0.361870810021191	0.364221104554238	-1.62465560837368	-2.39003589652102	-0.90058610732347	-0.532038766923549	-0.17801059871692	-2.04675175833827	-0.129265131663017	-0.83843470507567	4.08680843367365	3.82687822468652
MYSTI_02996	C	1.7261307700832	1.7537115802652	-1.26097992029282	-0.590402225263631	-0.657868987311165	-0.661455822648215	-0.66023232649305	-0.870441731067052	-1.36911865484591	-0.799041584484431	1.71931638298369	1.67038251907417
MYSTI_00121	C	0.475232371518178	0.780742762459008	-0.573160962127712	-0.875035481273963	-0.756926161337434	-1.40219583528175	-1.19725626860504	-0.903663952038167	-1.2793511435001	0.0200480036945319	2.88360702686691	2.82795963962556
MYSTI_07508	C	0.022635926394396	0.664893182550502	-0.514192682622342	-1.76226516748897	-1.83043692536874	-1.85051817817505	-0.776016708030663	-1.59245308681516	-1.30962137996173	-0.485944189290374	4.71212976473852	4.72178944406961
MYSTI_01479	C	1.65254696372555	1.85028796366062	-1.4438308283963	-1.41256683643776	-1.00633365161641	-0.722224434201573	-0.664758768568827	-1.2834304075447	-0.584655865561192	-0.665964287429553	2.1252665098676	2.15566364250255
MYSTI_07986	C	2.81794406535849	2.776128710255	-1.32669800473515	-0.969407497867945	-0.243785084208107	-3.20581337602396	-0.976953262017474	-2.36331030989643	-1.79107892784509	-2.72307202516392	4.15008045141095	3.85596526073363
MYSTI_05086	C	1.45832333948057	1.34583652808126	-0.784323030774518	-0.404965455189092	-0.889701196107424	-0.920623220560708	-1.01857179705947	-0.120509974044785	-1.5191156398526	-1.61560623532459	2.21139451984715	2.2578621615042
MYSTI_01123	C	0.572575180132558	0.936873583518429	-0.924541966052152	-0.901088599899131	-1.01180376223957	-1.07191248561785	-0.356351947682269	-1.70144214021731	-0.334211582069148	-0.748559657913603	2.90679060306218	2.63367277497786
MYSTI_05669	C	2.0917154212095	1.53608391793114	-1.29567200878618	0.0920909110478636	-0.771461103205318	-0.455694465869076	-0.785919835075115	-1.21086189040068	-1.0990119599612	-0.340270248913535	1.19305187912959	1.04594938289301
MYSTI_05628	C	1.46363402930049	1.5039439770515	0.400950795703496	-0.159221444039963	-0.549410481104156	-1.5659352692828	-2.63872992388742	0.501282289010273	-4.85923349328464	-2.06699675925397	3.92588590011824	4.04383037966895
MYSTI_03502	C	0.643390623090873	0.877794555697317	-1.79434125424208	-0.636290518215221	-0.786091024286042	0.167479599347145	-0.587213301289726	-1.63270856709619	-1.08819369226832	0.0238208564696922	2.49055906724156	2.32179365555099
MYSTI_01127	C	0.495981965961819	0.932142933574294	-1.87647683546766	-0.63490433041301	-0.964645918347832	-0.0592207880667512	-0.939092760918541	-1.40780028976556	-1.00748810017963	-0.129736232423392	2.96822819688521	2.62301215916104
MYSTI_02432	C	2.70451550859211	2.06558915204692	-0.123526717055604	-1.07980233179871	-0.476508499257836	-1.01338981336724	-1.14032192263939	-0.268674998587757	-1.28410562093017	-0.995082526782298	0.903160205832878	0.70814756394709
MYSTI_00897	C	1.45590515364442	1.5325627411986	-0.581293531703826	-0.674651805102449	-0.415575074892201	-1.07818659377258	-0.544160217375158	-0.416502049678387	-1.04690898302498	-1.03730731695873	1.44981209508678	1.35630558257851
MYSTI_00116	C	3.60668382753087	3.86615406755984	-1.27712477631503	-1.59682947217654	-1.2498362535512	-1.78549832612008	-2.82306430191401	-0.82371946893974	-2.19286945167233	-1.62120503520036	2.92410009662629	2.9732090941723
MYSTI_01500	C	1.30290424484772	1.40718125317617	-0.64253198883099	-0.923502747586618	-1.0738757898606	-0.97636141134733	-0.749261574785184	-0.537457126291702	-1.14973147692671	-0.769466071824938	2.12089923066544	1.99120345876475
MYSTI_07861	C	1.55784063363668	7.88488715492159	-1.77232283162911	-2.4567439895162	2.51789415793344	-3.2567056161156	-2.90627423898311	-0.44801076900819	0.506732724011631	-2.93098067292512	0.646011357004094	0.6576720906699
MYSTI_07705	C	0.72752502003101	0.670489445243728	-1.27656910721309	-0.816994388898811	-1.05910153865372	-0.725188913996607	-0.195492163401765	-1.45535404436718	-0.848928342102282	-0.390480344294128	2.79926364067409	2.57083073697875
MYSTI_08124	C	2.41524083328763	2.28895620827535	-1.34239419582633	-1.37254156426008	-1.59403759344845	-1.38787360839063	-0.896970586828827	-0.909534335181322	-1.28391198233868	-1.34952066550003	2.78638686642124	2.64620062379013
MYSTI_00630	C	0.0955770423113194	0.139939897523464	-1.72000028640758	-0.859491840486033	-0.742070507418175	0.183360108570017	-0.772955989937595	-1.28669075074439	-0.0551470129287228	-0.0815765186536037	2.66065726787291	2.4383985902984
MYSTI_01706	C	4.15070359261885	4.47641839339227	-0.5583955921982	-3.20420732979061	0.170186472442021	-1.79162563869974	-0.319624329862225	-4.8963811881637	0.931063097403053	-1.66321738387033	1.2155802400281	1.48949966670051
MYSTI_02615	C	0.365443922577127	0.292610766946439	-1.35505607613213	-0.180202298970451	-0.753903963422992	-0.0470303469147506	-0.718199929320493	-1.1723530474184	-1.09836631520913	0.498289801789092	2.12890472692015	2.03986275915553
MYSTI_03713	C	3.01839244993576	3.25091036581878	-0.682024306894874	-3.00303607530802	-0.0542614100629581	-0.832754008895664	-0.372428409828212	-3.84740802828059	1.19610677892956	-1.13623644077338	1.24212387746321	1.2206152078964
MYSTI_06329	C	0.425690139664615	0.260658208542985	-0.368244726508349	-0.321774963571666	-0.443934122690441	-0.650571062431924	-0.401229265885735	-0.771224391330641	-0.517304323659818	-1.35884918703515	1.94919770357354	2.19758599133259
MYSTI_01069	C	1.70142227371836	1.48824366889444	-0.0364166823771832	0.0286302535171608	-0.755272115526521	-0.677272141387723	-0.668889896403027	-0.192988694583843	-2.11994977241955	-1.24434977698712	1.2281232457182	1.24871963783681
MYSTI_03060	C	0.638094695933114	0.782382302973387	-0.891961940983857	-0.881392577629187	-0.80866242723119	-0.779439728353248	-1.30183203930467	-1.08792186076926	-1.03408980306914	-1.44903537885752	3.48166029174439	3.33219846554719
MYSTI_06132	C	4.31899968838039	4.58705991996945	1.24785886441317	-2.27132902328178	0.345770571839607	-1.77237194157324	-3.08323233618701	-2.42433320620696	-1.41873807108717	-1.41416628915681	0.847569438731002	1.03691238415935
MYSTI_02641	C	2.24826174375501	2.23989055893748	-2.13818982147452	-1.27341039270721	-1.15573874635213	-1.77968212627837	-0.654285666184247	-1.53679916303837	-1.0719349052743	-0.926581892542451	3.14952337191561	2.89894703924349
MYSTI_01124	C	0.412834293182049	0.730658019501568	-1.12300501161842	-0.861100367159013	-0.71440259441097	-0.555395855856441	-0.856116769143849	-1.77589313103356	-0.0580375356358829	-0.691539226231161	2.89227383113108	2.59972434727461
MYSTI_07685	C	1.35980331153149	1.51733010141924	-1.41348657555875	-1.46768402692184	-1.40682406634721	-0.747955238986033	-1.04352767762059	-1.43867664711933	-1.54736609461466	-1.20449314610038	3.80803958433196	3.58484047598609
MYSTI_06116	C	4.221974774902	4.47576033658431	1.05809407475705	-2.54620055944846	0.0638405839356171	-1.85999269861582	-1.68273079426595	-1.99310774338364	-0.776727826035828	-2.02731716852376	0.513157347773516	0.553249672320957
MYSTI_03175	C	0.599325278257254	0.301598884291803	-1.70394129038818	-0.423926737652691	-1.41079102998989	-0.851561136484735	-0.516861246210096	-0.796547446467518	-0.273022647393868	-0.345479915507017	2.82896810673799	2.59223918080695
MYSTI_00431	C	-0.238374924045729	-0.0953097071371243	-1.69885554284608	-0.50674688712121	-0.189739344955132	0.464728115540655	-0.367903810447519	-1.54567489368728	-0.524525580019819	-0.0863252135178811	2.63645590375509	2.15227188448204
MYSTI_04356	C	0.733403206188926	0.769406329916976	-1.10152702631673	-0.710023108622812	-0.253349710013461	-0.235225269562932	-0.0651919547531481	-1.04979222305187	-0.279727366188016	-1.26481611336789	1.77888462396641	1.67795861180453
MYSTI_03101	C	1.17336389262639	0.954483981581172	-1.61369296684046	-0.34698370540692	-0.454670539927955	-0.334546503590728	-0.78658835753099	-1.79030407235746	-1.32784576651937	-1.07188517535944	2.95730643551744	2.64136277780831
MYSTI_01183	C	-0.942884115710937	-0.866526128680498	-1.45071798618016	-0.694841595055745	-0.441092555847431	-1.12003274485657	-1.06662465596725	-0.542774752103541	-2.2024015427341	-0.541984258511674	5.02918856226184	4.84069177338606
MYSTI_07364	C	1.35343268237368	1.42028276287485	-1.50883375314546	-1.2582382543832	-0.929782928760226	-0.0855347270507778	-0.0246583915111227	-1.00084720904185	-1.20419993587811	-0.629241564460791	1.97868554454038	1.88893577444263
MYSTI_08117	C	1.04723133120756	0.883242326505213	-0.830022289143326	-0.6949366377287	-0.718372288834813	-0.764296471988288	-0.516645219474375	-0.672204830080798	-0.799684559031954	-0.750123949116409	1.91038399990888	1.90542858777702
MYSTI_05714	C	2.36927865397537	2.67268791544752	-0.957652945742238	-1.7932698635944	-1.04046089847183	-1.39916573159847	-0.808704525037072	-1.09060162970551	-0.868372990612041	-1.51502106597381	2.27479650439612	2.15648657691636
MYSTI_03062	C	0.456952770462536	0.320464445342031	-1.09863829675012	-0.647242977257982	-1.0525672348378	-1.87661649310668	-0.63884025448087	-0.860826037840827	-0.0805756546711756	0.23792654016215	2.67320131139187	2.56676188158686
MYSTI_03823	C	0.97446735682761	0.790087181789644	0.432972383056644	-0.848197900949632	-1.2480881055836	-1.20308641691974	-0.767002864464892	0.171378791084246	-1.63702874844292	-0.577922944743396	1.87347066153271	2.03895060681332
MYSTI_01679	C	2.30817553185483	2.45361555891107	-0.0825526091534918	-1.56046337442112	-1.04647240639275	-2.40715149651772	-1.97030158530616	-0.0259473408433442	-4.90298957579678	-1.07726129481464	4.31647123151181	3.99487736096831
MYSTI_00432	C	0.76133469745945	0.843312528446726	-1.19788697388622	-1.15094086934293	-0.151864418324502	-1.03316451803673	-1.36180526462038	-1.88184882881569	0.045896342505765	-2.11660820685575	3.87548824194056	3.36808726952971
MYSTI_RS28415	C	0.625613032531197	0.626517387044494	0.433512440712732	-0.49814696520718	-0.921749528883913	-1.18525789202196	-1.09969435778807	0.420938404020728	-0.967112102892152	-2.52453465108165	2.5282174598839	2.56169677368187
MYSTI_07573	C	0.696140960283294	0.613164335079787	-0.482656302561082	-0.388845896682595	-0.721076215773842	-0.554206959630582	-0.813565843210309	-0.659327512461104	-1.124046161396	-0.429978766880424	1.99329804076533	1.87110032246751
MYSTI_00119	C	0.0915282180143251	0.25266936590838	-0.457086303809376	-0.438126031056239	-0.988770573366847	-0.608126929633798	-1.48155046623564	-0.649358556517114	-0.721548011224906	-0.606023678853342	2.75124933224929	2.85514363452527
MYSTI_01241	C	0.576266545333551	0.918337445587374	-1.403010363216	0.0983963854696004	-0.891420358651592	-0.137433998834165	-0.9808741652642	-1.69545805826127	-1.35441775706481	-1.03108927778928	2.9861840891876	2.91451951350319
MYSTI_01159	C	0.809240391334965	0.805989814488896	-1.31341123861366	-0.610755593104036	-0.316316420433296	-0.920195045796135	-1.47320069082571	-1.27078604531603	-1.03136016606224	-0.112673293458894	2.8368892501882	2.59657903759794
MYSTI_07638	C	0.469045200142128	0.792746743697034	-0.998676948226339	-1.10010935224673	-1.51306042297781	-0.528561221637606	-0.607603816204108	-1.55781761451177	-0.602936603751809	-0.307324968858685	3.16450773618298	2.78979126839272
MYSTI_RS18620	C	1.84819231241888	1.91808581633382	-0.657096186478228	-1.867045393225	-0.781941533934708	-0.81017918268431	-0.574073780262864	-0.571364848308564	-0.841299523062435	-1.35236736464488	1.79144113323025	1.89764855061803
MYSTI_00081	C	0.137737661077704	0.382434810311194	-3.0168689318783	-1.25433601415679	-0.90975991760063	-1.19877920444816	-0.121493030881374	-2.03027740711655	0.346016584816585	0.694595767073469	3.44400293935119	3.52672674345167
MYSTI_06144	C	2.58288381429931	2.79302038527983	-0.975766180626077	-1.69158116814873	-1.06078055303435	-1.66446848558426	-0.98113082878068	-1.05919497657599	-4.64213516856207	-1.85126927050093	4.3803837789296	4.17003865330433
MYSTI_RS34655	C	1.36066852947128	1.46747963315576	-0.643570956310642	-2.19207008918353	-2.57189830944239	-2.39543376202629	-2.5177647796375	-0.110304825447838	-3.42334200995907	-0.426579707797923	5.85834828626006	5.59446799091807
MYSTI_05231	C	0.251717388201289	0.519637929722057	-1.66153728297845	-0.371698039814127	-1.09554647207427	-0.0269527301335319	0.0569097960411007	-1.65215308325576	-1.03274257813179	-0.0259360407718461	2.74046732298178	2.29783379021355
MYSTI_04120	C	0.63601151888639	0.618211986535696	-0.450555054359231	-0.74596934402841	-0.729750662636054	-0.721767955654236	-0.832218229640095	-0.482126574203324	-0.321725978047729	-1.51488904743969	2.26426899303054	2.28051034755613
MYSTI_04619	C	0.508893742931713	0.815114164047259	-1.71645392331689	-1.35482355074116	-0.338855614721052	-0.387113474488956	0.186976792217781	-1.81979844948585	0.00773282270446707	-0.324623528337282	2.42905132236682	1.99389969682315
MYSTI_08096	C	2.10161216038155	1.77779797997806	-0.68569165906818	-0.395665745308296	-0.311105725225428	-1.41736459288243	-0.585464153903613	-0.716800773729434	-1.31621472823384	-1.46773313715158	1.62177274367648	1.39485763146671
MYSTI_06737	C	0.511557974472861	0.0387011639253068	-1.80660249774709	-0.546156816082437	-1.51188746593239	-0.333379491578315	-0.397811262484469	-1.20064452708721	-0.334714967365631	0.255998580021764	2.74537560593627	2.57956370392134
MYSTI_04118	C	0.65344901886051	0.523404802433983	-1.39553056350745	-0.647896516729714	-0.625215625811904	0.118708135381501	-0.591757332578405	-1.01412397736331	-1.17142520001188	-0.247198023757084	2.35790104689729	2.03968423618646
MYSTI_03447	C	1.40893690755591	1.4753320127164	-0.740565903530806	-1.0007068761551	-0.62519742388737	-1.07742774972172	-0.415531272876585	-0.288448745021789	-3.4482385776903	-0.777334489932469	2.87317343444869	2.61600868409514
MYSTI_03973	C	-0.828517636418495	-1.36093322629327	-0.827034315578197	-1.5346631229371	-0.183880219635071	-1.06837385729574	-0.402706166773403	-1.32633097392208	-1.07439384311072	-0.172530968883998	4.42133835125425	4.35802597959382
MYSTI_04307	C	0.259295284361778	-0.310943915591933	-3.57253575564671	-1.27872137354082	-2.78708681107349	-0.289408910221823	0.530910855246512	-2.76084155777302	-0.351405027801884	-0.00304690244569628	5.30768553343095	5.25609858105614
MYSTI_04311	C	-0.177165311765267	-0.731251634541991	-2.14931420286839	-1.73948028841736	0.288482222603978	0.528600772881571	-3.00153714014612	-2.11562138580246	-3.63369698735488	1.15268375717792	5.79845309907061	5.7798470991624
MYSTI_06768	C	0.0832402332587989	0.46774106023183	-0.635090437554734	-0.828606709840821	-0.417985740143285	-1.52441453609603	-0.160117775132878	-1.13717651424602	-0.50447598163141	-0.828189306496141	2.68449439842064	2.80058130923004
MYSTI_05508	C	0.119694736273333	0.0591686918108936	-2.7346466781691	-2.15411408889817	-1.33729860799767	0.00580968632064405	-0.910973928038642	-2.22092710100701	0.10773733145679	-0.83014803947051	5.0264427147351	4.86925528298435
MYSTI_04512	C	1.61645490643508	1.62449838288662	0.107482747342592	-0.799943548927271	-1.09512222605069	-0.922853549835333	-0.908007531169018	0.269757422209141	-1.49650485709774	-2.80918719336695	2.29464397462525	2.1187814729483
MYSTI_05626	C	1.61021950236547	1.69459983763916	-0.0784031150302278	-0.495609607553741	-0.875238628002156	-1.82194802113763	-2.85356546474039	0.0483265733725613	-1.58085959310619	-3.95298722089413	4.13545074018526	4.17001499690201
MYSTI_02527	C	0.144177524899115	0.293404928105392	-1.85948989971293	-0.595908349385064	-0.917460546838937	-0.288767021492136	-0.952802946825995	-1.48850479284098	-0.505584485894724	-1.33882309668011	3.90673063401624	3.60302805265013
MYSTI_04046	C	1.20435164516462	1.40784457357344	-1.0124721629646	-0.714945698467348	-0.434154458230962	-0.913281640143893	-0.251391564917515	-1.14565749630356	-0.876324702380211	-0.980463249059373	1.92193789949834	1.79455685423105
MYSTI_07470	C	1.97299174972586	1.89301769254421	-1.65131947022527	-0.587599055326749	-1.00427481380289	-0.622118148910636	-0.934524309377774	-1.66296463523639	-4.32850269099148	-0.453541277720989	3.74144834004765	3.63738661927445
MYSTI_07966	C	1.80956723352874	1.32993323092033	-0.732518601564704	-0.613611250394271	-1.0360372013834	-0.766207791292102	-1.35381963968341	-0.831663555654545	-1.40578779817839	-0.834895319335486	2.24052898812914	2.1945117049081
MYSTI_05649	C	0.769136797966825	0.798201497314123	-1.18649920155949	-1.01617208592257	-1.00744784822349	-0.396061842301103	-0.742775299588025	-1.49745466811908	-0.953929663806441	0.126254202062871	2.74742369654818	2.35932441562819
MYSTI_01646	C	0.831862749978086	0.603499973636829	-0.948797250838149	-0.457063201317332	-0.717365198088554	-1.3093359510231	-1.2099127039922	-0.61622681455656	-0.604129754390723	-0.783313029422925	2.80421052587262	2.40657065414201
MYSTI_04675	C	0.740596380072043	0.721932867794299	-2.21422214891396	-0.497227870207428	-0.636266578324237	0.553671809952181	-0.6811054327611	-1.13875070622746	-0.865708154089809	-0.056704410332328	2.15163443319353	1.92214980984427
MYSTI_07524	C	0.0462845356702797	-0.108531024558808	-2.44484889135269	-0.344752417070213	-1.13675624980589	0.959271778511265	-0.229159308639831	-1.66613720607646	-0.920177779278946	0.450696641597467	2.92854659854284	2.46556332246099
MYSTI_03776	C	1.42271176553482	1.48637217263556	-0.608300224608703	-0.774503047708823	-0.923432010387993	-1.4134068566557	-0.637933172914481	-0.904629385513388	-1.03454899941924	-1.62841968372668	2.54321707367847	2.47287236908616
MYSTI_03917	C	0.0490595051941938	0.261616459529151	-0.272862500020137	-0.777692544903218	-0.411202475265563	-0.614847030631102	-0.325650158224828	-0.442415353198729	-1.11194225166211	-0.532606084023788	2.19739051795501	1.98115191525111
MYSTI_07751	C	1.41654483677598	1.30513231152295	-0.526531160174219	-0.447121841159985	-0.721880909422307	-0.773962740840485	-0.774562500192921	-0.213782938583332	-1.17787591976694	-1.12228038086704	1.57895152356572	1.45736971914257
MYSTI_07985	C	2.76059477094925	2.61632108116263	-1.41605249691335	-0.0716975525094732	-1.37545670199623	-2.24202483963939	-0.712815042457708	-1.51661098438486	-4.08039117069441	-3.10135983244985	4.54602214568587	4.59347062324752
MYSTI_04977	C	1.94798996269551	1.87644800411439	-0.539637997636135	-0.416487461739367	-0.511013506204506	-1.17270671184297	-0.142111975560574	-0.0662553223590283	-1.60976442584346	-3.22235910726617	1.89105217950194	1.96484636214035
MYSTI_03061	C	0.32496074213052	0.491727050606963	-0.947463770040464	-0.443052653461615	-1.35944548593921	-0.840872336375883	-1.0367435479705	-0.816833370308986	-0.328559957984714	0.00146977045416463	2.54757781967964	2.40723573921009
MYSTI_00853	C	2.03639323588201	2.04841843179974	-0.298509931954927	-1.53984602004444	-1.13092297873617	-1.60780427411242	-4.14471779487728	-0.737721022864854	0.16569994829619	0.475363271011988	2.42276965387751	2.31087748172266
MYSTI_06118	C	3.52783455211473	3.73679469022628	0.0134395692392637	-3.66719054544489	-0.192764167616706	-1.28106509123798	-0.157415848272937	-3.0682152936422	1.28233599818351	-0.924185815053774	0.440333311307208	0.290098640197499
MYSTI_07410	C	2.17440750858568	2.00697084407961	-1.35837266134832	-1.07787599201182	-1.45541626565728	-1.271360424488	-0.532080669605403	-0.478319018244257	-1.67485043322537	-1.45762089115611	2.62981837384252	2.49469962922877
MYSTI_01252	C	2.27780070188369	2.57666897512565	-1.11342475807302	-2.05804196219052	-0.288059031639204	-1.89132745784195	-1.48379764041986	-0.341073778419585	-4.17198662881788	-0.281318177835139	3.36718965137676	3.40737010685106
MYSTI_00886	C	-0.023230975603953	0.448449987694254	-0.271714012629026	-0.675728514906464	-0.516862432896614	-0.294303821466368	-0.39945337447671	-0.85105288093858	-1.0595192000756	-0.620556155543934	2.1077788445377	2.1561925363053
MYSTI_05200	C	0.73488068820013	0.0928106245801175	-2.33342187002163	-0.695690947854226	-0.570435925317197	-0.145459972626465	-0.328222279012579	-1.49667832383904	0.230094033023738	0.423451099622591	2.32561563042006	1.76305724282451
MYSTI_07859	C	0.968585907470561	5.98817392985025	-0.869640833658825	-1.91930216579911	0.673654953546571	-2.72621763029155	-3.49682786983859	-0.685850891702902	-0.205692596120681	0.16126852454722	0.996668693116765	1.1151799788803
MYSTI_07782	C	2.31948749593969	2.46822652324575	0.25004768475024	-1.21929564025988	-0.00733516950802926	-2.02263789917068	-1.59568796505641	-0.869449017381431	-3.30197890748536	-3.99992326997253	4.09291952492754	3.8856266399711
MYSTI_06115	C	4.31520946213951	4.13900824491876	1.02580935742798	-1.46886187766813	-0.123013497473608	-2.22569777451487	-3.58663491965673	-1.77645222149152	0.59609805636184	-1.09873371371164	0.15260009697771	0.0506687866907001
MYSTI_00152	C	3.76547713969047	4.70773976716812	-1.79684180000425	-1.2949450585373	-0.406580713684805	0.108261881819551	-0.916597821171558	-2.49560413475949	-2.17030799812816	-1.06545281484576	0.930550770128945	0.634300782324234
MYSTI_01858	C	1.3720625849481	1.32749568736974	-0.948058535987393	-0.738316316301797	-0.839703211607986	-1.00910858790475	-0.678814813760491	-0.970234874358762	-1.63526295673859	-1.81219081019569	3.04584127651482	2.8862905580228
MYSTI_07260	C	1.44217622981477	1.67325430586171	-0.613137025467051	-1.21447004670845	-0.443982263869763	-1.32481513132699	-0.448657193596322	-0.901113119839286	-0.809875980020314	-0.398911383152008	1.61868300233557	1.42084860596814
MYSTI_00139	C	1.46017409331993	1.42035660700128	-0.089167979272645	-0.535966017216372	-0.519880085575263	-0.689795496539496	-0.902727799278255	-0.326405419803455	-0.721585822165292	-2.04870157026312	1.38198597031535	1.57171351947733
MYSTI_02522	C	1.71957635411253	1.69805202430102	-1.95639099205415	-1.64290099616322	-1.16828001691924	0.203005397492497	-0.411487946750571	-1.97777598721609	0.207700646428989	-1.21659400591192	2.41107577426307	2.1340197484171
MYSTI_06147	C	1.67633225453686	1.93991090901334	-0.189300456054575	-2.04919601038699	-0.597061569737744	-1.62193679592304	-0.452744631146262	-0.660603587477027	-4.59892288702762	-1.79507406582758	4.15830013686879	4.19029670316184
MYSTI_00211	C	0.840286105037519	0.831246256087598	-1.08447322737469	0.178825800873302	-0.183957224149559	-2.13344381130008	-0.600209347384166	-0.631340446422513	-1.27307987376457	-1.19952430565376	2.64919325749407	2.60647681655684
MYSTI_03954	C	0.253857887185536	0.589292392145657	-0.668377557387125	-0.614759438751276	-0.329952035799101	-0.53620706683401	-0.702892059582957	-1.06527545536531	-0.568650312369591	-1.46771787270635	2.55698112152975	2.55370039793477
MYSTI_00535	C	0.0475356063821835	0.469001458559585	-0.274851064576101	-1.08931062612809	-1.27028278548688	-1.12619577013872	-0.197101878582631	-0.210641855128024	-0.143133356095525	-0.423598442509158	2.14138655187267	2.07719216183069
MYSTI_04417	C	1.40426835468237	1.01854618774978	-0.399841903620366	-0.562493785927627	-0.337506790776763	-0.742690070059373	-0.57509418334279	-0.524697625808431	-1.47554112915702	-0.957957635628928	1.53456495116606	1.6184436307231
MYSTI_07862	C	1.69978020755712	7.55895931639656	-1.33022965136413	-1.10224930853891	1.62187799104532	0.0921982513008235	-1.80793629248181	-0.372558090712714	-2.33352122931446	-2.67569469682039	-0.65848251847988	-0.692143978587536
MYSTI_03773	C	1.49041411600179	1.77505763559705	-1.38294422164661	-0.517369183458705	-0.0767567123190034	-0.00346186570310891	-2.29355483298966	-0.826507277772476	-2.83506988168175	-1.31979922485683	2.95147515971366	3.03851628911562
MYSTI_05020	C	0.329820173208642	0.81714114046868	-1.12984358537933	-0.880711353672803	-0.938833133827485	-0.0499314332242289	-0.226693115940348	-1.91061185394537	-0.136788904674114	-0.0454172371376185	2.25071632017933	1.92115298394465
MYSTI_02302	C	1.62384612059648	1.41300881731917	-0.551539390285784	-0.774648293177245	-1.180448537772	-1.19910737457366	-0.519423451165917	-0.799775628739575	-1.16078906150462	0.129228437803954	1.71169581264264	1.30795254885657
MYSTI_04305	C	0.392271735085151	-1.08535453638475	-2.34253090439774	-0.479162998974997	-0.0783537203696616	0.22917833376108	-0.780390113968532	-1.65156972809024	-1.8232267762272	-0.771541607951574	4.36665981155551	4.02402050596295
MYSTI_01466	C	0.918142014805747	1.22197003294503	-1.48422181571811	-1.18711877625322	-0.0146312886962594	-0.799649547543302	-0.255971779711887	-1.62977259230312	-0.376676885336758	-0.165111662904465	2.06317524558583	1.70986705513053
MYSTI_06661	C	0.915943918264167	0.816834223798574	-1.19390108363243	-0.480908170373967	-0.232226056383729	-0.33571084031554	-0.208859724227148	-0.876368492684527	-1.3570083604672	-0.817265430737359	1.99959507449249	1.76987494226666
MYSTI_05288	C	-0.543777825173817	-0.0738542156005702	0.665237346342862	-0.684409207359743	-0.240387198084143	0.151600323732472	-1.91043220206835	-0.0897318615943332	-1.19569141877805	-2.53933061515087	3.04666140126059	3.41411547247397
MYSTI_05510	C	0.329826990958464	-0.288698307625247	-1.020375542687	-0.361911592248221	-0.856732954509658	0.0286624951532506	-2.358168686148	-1.7079117910642	-1.23108185512183	0.39332874056712	3.60870404185421	3.46435846087112
MYSTI_00935	C	1.00157852353625	1.16042105917895	-0.442919806746119	-0.597981175481275	-0.271312283657371	-0.857875901068184	-0.582318660816451	-0.864216080266733	-2.78989766051136	-0.556915205340369	2.467394555933	2.33404263523967
MYSTI_05849	C	0.56550008127233	0.461375777456497	-1.53353666210219	-0.888308569416719	-1.34154732326368	0.338950033614375	0.104874367375429	-1.68541690604507	-0.896665127359946	-1.35987603642051	3.27298562545182	2.96166473943767
MYSTI_02630	C	0.00265250292961738	0.0581482074528044	-0.533718693901762	-0.693346526012305	-0.488369142832497	0.0115419900718781	-0.501079528241236	-1.29688422822221	-1.54111910975556	-0.743914253991962	2.99380423233645	2.73228455016677
MYSTI_RS30535	C	0.82839040236331	0.769222055172886	-0.572738078444056	-0.457782053740889	-2.99069399978958	-1.81698848892625	-3.96554719715173	-0.627362849436274	-1.29804134810798	0.202027618089955	4.9705142759903	4.95899966398033
MYSTI_05229	C	0.277148422107745	0.668970967162926	-0.965976437868006	-0.425695600921559	-0.216463858515406	-0.124600863983147	-0.486864543561905	-1.15119651456237	-1.2868461360171	-0.329660375950315	2.11374514994969	1.92743979215945
MYSTI_04306	C	1.12776741100067	0.00824120087653046	-1.04026482789795	-0.146327262153356	-1.80776427247564	-0.660146418998263	-2.52464761238443	-2.52464761238443	-2.52464761238443	-2.52464761238443	6.56373664150832	6.05334797767739
MYSTI_08019	C	0.69971484759283	0.719681922932374	-0.332824888412233	-0.261786435128846	-1.24503739351132	-0.424885755376058	-0.756112503676743	0.273529391985671	-0.851169673389373	-1.64612976656946	1.89629564523909	1.92872460831407
MYSTI_03966	C	2.95922371229474	2.39328359613905	-1.48153732820193	-1.00574527473005	-1.2606262047346	-1.50091903922629	-0.378491272751203	-1.69309025266643	-1.60713152273184	0.110792519985358	1.83719188076918	1.62704918585403
MYSTI_00674	C	2.10439027357884	2.1807699749149	-1.00920633609721	-1.19140959877004	-1.10538141712936	-1.37639916123582	-2.26874094715467	-1.78881798350404	-0.673128375557675	-1.51732004304411	3.4317359327847	3.21350768121448
MYSTI_03953	C	0.215933590548632	0.745977992050211	-0.877639289034274	-0.394148481778355	-0.202163761282744	-0.341497177733293	-0.0903317516679234	-0.432183333551141	-2.30244318558606	-1.07077613373047	2.39170745024712	2.3575640815183
MYSTI_04317	C	0.524457153251825	0.270601041052145	-3.47255218648679	-2.16098534659944	-2.49769898912464	-0.358165451132876	0.701086245709878	-2.44709511131672	0.502121335612056	-1.87497219216738	5.42665907921383	5.3865444219881
MYSTI_06700	C	0.889056203607399	0.856838183870442	-1.79842614303275	-1.30295609153108	-0.761574035351335	-0.011567180716952	-0.244466003004875	-1.75269041949946	-0.739388795555358	-0.559904731943695	2.94376276292234	2.48131625023533
MYSTI_07867	C	1.81312933849111	1.77595273644545	-0.896855070724281	-0.892606546349197	-1.16748071835407	-1.96984070472002	-0.927159797260004	-1.43360421062725	-1.77075887990037	-1.26837242101832	3.48806928203626	3.24952699198069
MYSTI_05851	C	0.0066626003278607	-0.0260825613312807	-0.917153123981779	-0.134923760079529	-0.318963141508465	-0.384942675014624	-0.434727992330241	-1.38044049658069	-1.73256246841685	-0.165370602678271	2.85555954486794	2.63294467672593
MYSTI_00521	C	1.74410595126865	1.70988509142237	-2.29507749576749	-2.30918554609788	-0.634956060087116	-1.81407890761728	-0.363175697300729	-1.51495070985195	-0.820270626791608	-0.302515964082957	3.21974064338789	3.3804793215181
MYSTI_05550	C	0.991476816564631	0.767995004997859	-0.562291339998881	-0.144215505335078	-0.719577845670951	-0.677337953842672	-0.623805461991617	-0.410966335680374	-1.6971139674655	-0.233803507302483	1.71586671035502	1.59377338537004
MYSTI_03135	C	0.981179895067843	1.00852382161785	-1.82243545152422	-0.304176274384811	-0.266451760422779	-0.190113446963637	-0.735221351942742	-1.4739860192707	-2.1826601393358	-0.61315624584407	2.81207487388964	2.78642209911342
MYSTI_04990	C	2.82851985398339	2.83899772508976	-0.34350398251302	-2.10269403887951	-0.649879106102365	-1.23662050361371	-1.38427879711289	-0.19373172637073	-0.29479755043816	-0.28116413759944	0.195144290668052	0.624007972888633
MYSTI_06092	C	0.814011470124568	1.12126943884553	-1.04280746950302	-1.47894591954267	-0.439128417731779	-2.19922178315471	0.155081476749851	-3.46754529038743	-3.31435675070093	0.686364655389347	4.83508572844407	4.33019286146718
MYSTI_05803	C	2.48967134350612	2.65601122267092	-0.435961471380283	-1.54883615011807	-0.689146825480615	-0.953661324461971	-2.32930431583063	-0.84233696663969	-0.203220146071201	-1.73263832924866	1.7385119179076	1.85091104514647
MYSTI_06770	C	0.535474313293392	0.675207586094515	-1.1941820765675	-1.10343554846401	-0.922224948994241	-1.15498954847842	-0.366834067737758	-0.869612343876717	-0.296898380006756	-0.543653609023382	2.60963678887739	2.63151183488349
MYSTI_07272	C	0.644684277758497	0.790081783463478	-0.513773758020065	-0.93682860274172	-0.269561818373095	-0.269348206318503	-0.655486436202798	-0.718666382975284	-2.06284300611988	-0.391121701900374	2.23324116873054	2.1496226826992
MYSTI_00122	C	0.366539144926818	0.839602400560739	-1.03646212904209	-1.16929553178198	-0.923490902393935	-0.600697638201278	-0.298663086664011	-0.894602312518577	-0.4054010049123	-1.00020307880013	2.48887682374094	2.63379731508581
MYSTI_01890	C	0.148647422702767	0.276262577759942	0.2674487593251	-0.80149591428329	-1.41373757512007	-0.722141348718093	-0.52258903920676	-0.135112530057439	0.121372026913416	-1.34302308030238	2.09571745205167	2.02865124893514
MYSTI_01214	C	1.28703351263152	1.36783274829172	-0.888296813262473	-0.943898572325537	-0.604783407037871	-1.24517149201215	-0.858512212581836	-0.677714933181946	-0.600301216830804	-0.241178654410138	1.69588284721845	1.70910819350107
MYSTI_06277	C	1.08399651307233	1.09248560504813	0.64491241389894	-1.08432008574161	0.122671861069406	-1.04052271323464	-0.554908270669365	-0.962816593648441	-1.10823512885528	-1.58886026446138	1.77595600394913	1.61964065957277
MYSTI_03532	C	1.33789976027869	1.13163547635807	-0.40315446802466	-1.21832831992378	-0.270756753124784	-1.21958182718773	-0.805677804936904	-0.580944343201441	-1.07642366463835	-0.946186774059346	1.9696168320249	2.08190188643534
MYSTI_03775	C	1.36405054993843	1.38509242055939	-0.720235067621319	-0.837782759978274	-0.879994992054795	-1.45054306140233	-0.883251705359054	-0.551210700793728	-0.752788457279177	-1.39809451603518	2.3686534138294	2.35610487619664
MYSTI_01886	C	3.78907005895017	4.94580199885563	-0.588528160623778	-1.64089235480529	0.100866469814552	-3.07905583978106	-0.164200011818985	-0.0859133335784721	-1.89162869896315	-1.73077786891372	0.314448971074076	0.0308087697900294
MYSTI_01274	C	1.34142083860349	1.50713696761362	-0.0104800324143159	-1.04246700265394	-0.75257234884077	-1.38549895773041	-1.25924990802505	-0.609550170134913	-0.634723485387775	-0.614165539358067	1.64075628638957	1.81939335193858
MYSTI_04309	C	0.882712819173975	0.838571067457885	-2.70205297807758	-0.559984132927411	0.711110265422872	-2.25990013454333	-1.5033434867204	-1.89035878020389	-2.07466367893177	-2.29066548971129	5.41417837933695	5.43439614972399
MYSTI_07866	C	3.33324560287663	3.19292124924962	-1.50319522670516	-1.41009869398311	-0.417560460987453	-1.18391721736131	-1.20099213611091	-1.90351327889973	-0.228820027150785	-1.242121507002	1.38323245766085	1.18081923841336
MYSTI_04104	C	1.97694497500018	1.95893029515623	-2.24055337930773	-0.763576077336185	-1.23970646079474	-0.763894053161699	-1.62935443130083	-1.28137525825758	-1.88918135078291	-0.132042148690687	3.01956404770842	2.98424384176752
MYSTI_02718	C	2.40344735293095	2.35169668056723	-1.32398870118413	-0.861351678803241	-1.51636500508217	-0.358693486507963	-2.21885779359847	-0.470088255372357	-1.5277244869162	-2.56069767207987	3.01941457061058	3.06320847543564
MYSTI_07984	C	1.32631939647747	1.07668635816562	-2.31323925026039	-0.143148567322215	-0.195628488763155	0.163669013153158	-1.91336832335998	-2.28912520479978	-0.918080338375643	-0.791896279481696	3.01897245928293	2.9788392252837
MYSTI_00768	C	3.75289484153303	3.52090558845492	-1.24552662882728	-1.58151716637935	0.223918690384531	-1.14901580047271	-1.07508813970227	-0.875469805229647	-1.99053695381332	-0.824774478993665	0.619793004105884	0.624416848939874
MYSTI_07834	C	2.42239762393966	2.43509930985176	-0.655388601971352	-1.50223723631023	-1.03591714290756	-0.593319408739558	-0.0860853457141877	-1.6431573993186	-4.23226360159554	-3.24114827580016	4.17310680364153	3.95891327492423
MYSTI_00879	C	1.78267943013407	1.916946472955	-1.67680191411932	-1.19370788890234	-0.931980324593461	-0.403397371056353	-0.801534426928641	-1.57277211475328	-2.83592471139419	-0.382591649656547	3.12038518279747	2.97869931551759
MYSTI_01230	C	0.553345087315602	0.892171413876763	-0.763345226522654	-0.573900411468053	-0.683952609178155	-0.842011726004286	-0.541392045183569	-0.531185497043534	-1.42762974266578	-0.0817398171577768	1.92882682011997	2.07081375391148
MYSTI_02938	C	2.37402768014396	2.47035357492505	0.218387073345895	-0.81613083973372	-1.13120373720126	-1.29761906946	-1.20565725783588	-0.0561271817431557	-2.48366925594966	-0.721632158176111	1.35544674748071	1.29382442420415
MYSTI_03870	C	2.02991003488153	1.06486947851653	-2.3234115371143	-0.898149710632825	-1.04238682771896	-0.431299685332162	-0.400980084267281	-1.73138244986338	0.128597490524697	-1.05309015967281	2.42752928921338	2.22979416146559
MYSTI_04310	C	0.367811278909184	-0.20323377251409	-0.359558090447378	-1.27136505341011	-0.952675247534065	0.0848156498468438	-0.27067033120446	-1.18963405886519	-3.71664916178817	-2.24517118436937	4.77722443534552	4.97910553603128
MYSTI_01253	C	2.16398913696471	2.25450128306555	0.321703370011646	-1.17870305333922	-1.11286792487904	-1.40199928028565	-2.22459605832311	0.164981271349706	-3.53289196423982	-0.0814391649062394	2.35458213459022	2.27274024999124
MYSTI_04336	C	0.216856671520212	0.324995235917182	0.254199532102188	0.245796351388716	-0.233440154944519	-0.84340301233257	-0.876864760278655	0.104655457521366	-1.21743347964756	-1.94762981353296	1.96516105964201	2.00710691264459
MYSTI_07273	C	0.544834578236618	0.428335029823485	-0.413599168906384	-0.469032438282505	-0.0249877446081719	-0.598376812354092	-0.482036467974894	-0.618700233667397	-2.13468697364153	-0.777229085064029	2.33941897540444	2.20606034103446
MYSTI_04508	C	0.250486390654551	0.25138646948626	-1.05141943408742	-1.05784763262543	-0.783230886991523	-0.391068970336022	-0.291718873665202	-1.27439849925454	-0.224378000779714	0.326577246021742	2.31314352565537	1.93246866592193
MYSTI_04308	C	0.884085843156574	0.461761595026545	-1.45638503588972	-2.14080619377681	0.472611238695992	0.128930274648922	-1.69301712254869	-2.9407678203762	-2.32221916430135	-2.61504287718573	5.64391690014883	5.57693236240163
MYSTI_01128	C	-0.0315166970981249	0.139032272206197	-2.51938637074675	-0.479585898341099	-0.804460303160683	0.122696188134737	0.53950264921888	-1.44336212743381	-0.458702478591096	-0.0428303376665387	2.56730848133753	2.41130462214075
MYSTI_00158	C	1.64804126873199	1.75099534457569	-0.790952230838785	-1.5066227327297	-0.871669039002869	-0.316994218279319	-0.558478481503606	-1.12079016679013	-0.226286876151704	-0.89859980756845	1.40272734608104	1.48862959347583
MYSTI_01023	C	-0.279972800826354	-0.46188333868056	-0.540376413399841	-0.81214963370974	0.320158527916009	-0.829602470491932	-0.128546532690613	-0.502564431537874	-0.699385447002363	-1.34277264380531	2.62969016111387	2.64740502311472
MYSTI_03176	C	1.0617836593476	0.781755943931611	-0.907598533948968	-0.820976462980237	-2.03516575478086	-1.10021796781548	0.68498503317204	-0.977699164344853	-1.92257593975969	-1.15759412228207	3.24809829239438	3.14520501706652
MYSTI_04318	C	0.355666105880154	-0.197555154303122	-2.08655360920484	-1.30713895680403	-0.756642101565745	-0.357962274108319	-0.205928519226092	-1.51693611191151	0.975059283883764	-0.58811299452556	2.92520228430374	2.76090204758156
MYSTI_02680	C	0.795329579902891	0.712231714889564	-1.50230865057631	-1.78916802363509	-1.43439903341975	-0.784522030325113	-2.94127944534227	-1.00522193279292	0.412646910064998	1.28730368066318	3.28673905126027	2.96264817931055
MYSTI_RS14990	C	-1.2373095218364	-0.82575796966839	-1.91418590668662	-0.922815110016522	-1.91418590668662	-1.57602736493962	-1.91418590668662	-0.0295602738730234	-1.91418590668662	-0.904712456279662	6.70150988747208	6.45141643588803
MYSTI_00341	C	2.21594671026174	2.19830285142765	-1.21959699201215	-0.703328043764191	-0.835282666167342	-1.19515180264932	-1.87996360500018	-1.03875650559997	-0.426751989184271	-2.31301746823801	2.69211129850661	2.50548821241945
MYSTI_07628	C	-0.00768850131199805	0.309306379825429	-1.07388287198145	-0.107096144551218	-0.416150220154794	0.0100996207353532	-1.28306284526429	-0.217116939490428	-1.03363419178168	-0.553371998592231	2.25528577551313	2.11731193705417
MYSTI_05556	C	0.713604840840942	0.662451308865659	-1.03351543435669	-0.521115630605403	-0.413431355208209	-0.451640457664576	0.138885138337367	-0.892825659626725	-0.585364313675521	-1.13878816754149	1.94477315910505	1.57696657152959
MYSTI_06585	C	2.12181307261756	1.82220899747086	-0.289277293944469	-1.86086773277874	-1.0271445039997	-0.137549612401732	-1.04155527571218	-2.57610883492703	-3.22988143753536	-1.34335352278931	3.83913243814808	3.72258370585203
MYSTI_04706	C	0.770356200940569	0.797696983661336	-0.803541227607344	-0.732277076378478	-2.40501060586387	-1.12220174695728	-0.00866049592258911	-0.940586696558305	-0.517694027286248	0.118683226854191	2.41475307573307	2.42848238938495
MYSTI_02742	C	1.33936565676243	1.39147570340108	-0.612440312924756	-1.09679224236415	-0.940560790752862	-0.957269997395836	-0.824109215381671	-0.467574831591654	-0.390883429963327	-2.4623635755904	2.68447887298915	2.336674162812
MYSTI_03469	C	0.715223720230954	0.772845575361861	-1.28555369690483	-0.937205778136536	-1.13809841346606	-0.514646769950398	-1.28473929522821	-1.19616834107728	-1.2306255607973	-0.925246747257311	3.69964947335058	3.32456583387453
MYSTI_04993	C	3.39523147720881	3.16281854955552	-0.280154811110581	-1.68715520098019	-0.157985679053389	-1.09369853757631	-1.07006124171411	0.413894107600139	0.875818101884511	-3.87241449576232	0.0812710852790026	0.232436644668918
MYSTI_01158	C	0.364058848762371	0.374413350282611	-0.534019179403249	-0.281817863186236	-0.861721530801291	-0.0759771293937899	0.00316014289023059	-0.499274096355379	-1.72184465277591	-0.984826613695404	2.15155120779194	2.0662975158841
MYSTI_00159	C	1.39791708024043	1.77757221999045	-1.37987996503265	-1.0367182564661	-0.477235142087538	-0.7591671490375	-0.322115771574362	-1.65193136706228	-0.18895816533977	0.116124791069113	1.17177254221062	1.35261918308959
MYSTI_05800	C	2.13800204862987	2.16531622036242	-1.89114816723689	-1.29898067200662	-2.70797601329548	-1.26872648069994	-1.73420473800229	-1.51356247104903	0.478436986151532	-3.08203746950241	4.4553061533845	4.25957460326433
MYSTI_06135	C	3.86159682402739	4.03937201014164	0.248791578443043	-2.28745585740113	0.268693799514089	-0.666789292943389	-2.2102495032222	-3.61783050467761	1.612899804633	-1.92347171248966	0.388877295920099	0.28556555805472
MYSTI_RS37595	C	0.129557996746222	0.194375873782524	-0.512547571652148	-1.45105880080515	-0.351490382519057	-0.13168369527546	-3.24607043062937	-0.525296696854787	-1.08268629564026	-3.24607043062937	5.28206050639501	4.94090992708185
MYSTI_07735	C	1.04043715177149	0.863864619175979	-0.815021489726369	-0.529045732579941	-1.13940973726287	-0.39328701760013	-0.462837707207678	-0.94531551229593	-0.493495883080563	-1.66219107333704	2.28531851620806	2.25098386593498
MYSTI_01334	C	0.593101231940844	0.774034414212915	-0.441356446847422	-0.613699757589834	-0.231712796223398	-0.681580760373156	-0.487750267000846	-0.776078655325079	-1.29254490700024	-1.01700781474924	2.15844539926566	2.01615035968979
MYSTI_04367	C	1.47761840330379	1.70391332700166	-0.575178042625927	-1.61374721652672	-1.51322050529919	-1.25765419354254	-0.688482512569486	-0.952587752133974	-0.88480167349126	-0.302338630856778	2.46700640182261	2.13947239491781
MYSTI_05975	C	1.6609586708764	1.70113008055164	-0.175406441459277	0.0746199860736603	-0.422046190255095	-0.54722318876015	-0.54194297062665	-0.458548402519504	-2.08819738023202	-2.0224122391727	1.40691572164814	1.41215235387556
MYSTI_RS28410	C	0.984497390644691	0.715880000649356	-0.317371932996882	-0.519750006287067	-0.477155715435157	-0.424901681850335	-0.772318440199284	0.270212544148274	-2.60039465391688	-1.39587878696569	2.3439894111177	2.19319187109127
MYSTI_00068	C	0.712427220484048	0.589282157336746	-1.68321814560818	-1.37547619812485	-0.492468379581974	-1.32384693884505	-1.59667076909618	-0.782773113263083	-0.474542774212519	-0.817160271824119	3.72748689678195	3.51696031595322
MYSTI_05691	C	0.868214917311136	1.14459445088535	-2.11163884674446	-0.280207304378065	-0.477539923339023	-0.315515092664475	-0.0538310156830466	-0.876832547120634	-1.78138195651797	-0.351492798398752	2.24743387794609	1.98819623870385
MYSTI_06025	C	1.81964009560444	1.7742199963597	0.0256930615176909	-0.766498044762725	-0.298641057454189	-1.87478382788312	-2.01415955746087	0.258296201792747	-1.74783949686976	-2.02480949710862	2.49157847619544	2.35730365006926
MYSTI_02655	C	0.71830614177612	0.366248686779343	-1.30396962172178	-1.1950689814078	-0.516076138892887	-0.454777886901456	-0.869877429037134	-0.852244342815334	0.207699402982188	-0.358224311677038	2.25098851570585	2.00699596520993
MYSTI_00153	C	3.64262661972373	4.257812773786	-1.38898912315873	-0.232634971816207	0.0641536637306217	-0.935316335072644	-1.47045516485085	-1.3094558438715	-3.69095873424807	-0.65060919642528	1.08459448938066	0.629231822822267
MYSTI_02537	C	2.09542841169155	1.81212062791137	-1.25574702395601	-1.21860123734983	-1.29358922024488	-1.43520641451315	-1.51152201512456	-1.07908279097902	0.027968305146322	-0.65881240882555	2.24045434681809	2.27658941942568
MYSTI_02428	C	0.682494498237036	0.643580025476485	-0.75852188286617	0.0523579974921677	-0.214413965763622	0.166880392687236	-0.676007850650561	-0.00469519527492324	-2.18192989943429	-1.60326967043896	1.97616680243811	1.9173587480975
MYSTI_05225	C	0.668340478514995	0.63085478881718	-0.578280609898094	-0.897909971750504	0.247766443454051	-0.690067619984118	-0.25817210198758	-2.00876532318737	-0.740192702192026	-0.757621963087344	2.29287376619549	2.09117481510532
MYSTI_00234	C	0.547821906604513	0.64515027475243	-0.726655245577278	-0.703396814138911	-0.905057907702484	-0.566156340051983	-0.78342268598872	0.176693574505032	-3.29199989832302	-0.472212013893722	3.08126849276038	2.99796665705376
MYSTI_00079	C	-0.00931581670656456	0.0939739062979372	-1.32516731730589	-1.41586481437448	-1.03182583903359	-1.10044414589976	-0.543701583911179	-1.48556700804198	-0.307494306039942	-0.322145133323973	3.78010992360018	3.66744213473924
MYSTI_01593	C	0.639369266202822	0.612789274144898	-1.89151765201463	-1.13676120497738	-0.707476924087935	-0.573799367005055	-0.0592136808283623	-0.94727123583245	-1.46911710962807	0.145414326639212	2.70579336435208	2.68179094303487
MYSTI_00251	C	0.922310664504491	1.01054643824508	-1.49893462617956	-0.428888695506574	-1.99413280037919	-0.767167576714392	-1.2143415746263	-1.1523375334288	-0.110113521632797	0.219585239151493	2.57489429991522	2.43857968665135
MYSTI_01802	C	4.41586237279184	4.14760145727601	0.267179985747115	-0.528290992622233	-0.358912958015075	0.500853233136422	-2.1766290780459	-0.105127858138788	-2.12305217899866	-4.04443722036573	0.121465098606672	-0.116511861371669
MYSTI_03850	C	0.464837944356983	0.326507791176111	-0.85532760484674	-0.8767966457288	-1.25052840852146	-0.288068100761469	-0.0279382349214963	-0.704980959513173	-0.424702498429617	-0.496382056138862	2.11931288037625	2.01406589295228
MYSTI_01603	C	2.48438560656638	2.50676518977768	-1.12076899557825	-1.73444623912024	-0.620371465865133	-2.20739020690924	-0.727194928141929	-0.49886981423864	-2.60831968884374	-0.549224024701989	2.52072543463066	2.55470913242444
MYSTI_06133	C	4.11484698027351	4.38211375677086	-1.09427091843396	-4.48708003714164	0.386713887085459	-1.13023612886611	-2.29354695163134	-3.19438904271062	1.45525324760961	0.0545510467220724	0.769092154567336	1.03695200575483
MYSTI_RS11920	C	2.79291432158271	2.67613586792287	-1.94151517031994	-0.907285832378237	-2.06455209067208	-1.21878848320843	-0.604380245571806	-1.80537723636673	-2.41484578005659	-0.754428495834166	3.17513128370705	3.06699186119535
MYSTI_07019	C	1.0386029750453	1.36624703682308	-0.380097453439021	-0.668995328141129	-0.575356609393906	-0.550766227970319	-1.23297234969413	-0.334191005382018	-1.79953034012139	-1.17579345096273	2.10939517579895	2.20345757743731
MYSTI_03642	C	2.94799933041554	2.8747912706702	-0.629197741110255	-0.89920012195079	-0.814249829976306	-0.600548109245403	-0.654805820588252	-1.23143948039361	-1.48202501995575	-2.32171955272571	1.41217335158726	1.39822172327307
MYSTI_06694	C	1.48750659145771	2.19469608153461	-0.643716258492359	-1.77751348544674	-0.910150670626345	-0.251471235846514	-0.498508234665492	-0.844052297353249	-0.640860045938012	-0.742175438368693	1.21481515531528	1.41142983842981
MYSTI_02625	C	1.96181506751066	1.82698445842311	-0.945823470764699	-1.35784323334864	-0.554867897599395	-0.833754611292305	-0.548088258360161	-1.65088726259653	-0.737422851185149	-0.815258252239619	1.9550178400093	1.70012847144343
MYSTI_05597	C	-0.368087075577187	-0.185647974535761	-1.90156487585424	-0.249268776274534	-0.611422190499877	-0.0938546016175286	0.353781237603194	-2.02120000810115	-0.762661780890958	-0.38910602868232	3.24082588519749	2.98820618923286
MYSTI_07860	C	0.967185995926575	6.64421336740721	-1.20084624297204	-1.23678901671335	1.26725531289648	0.137555411750906	-1.81747062311995	-2.18520034265118	-1.30339769546301	-2.68522902745853	0.745820247218503	0.66690261317837
MYSTI_03772	C	0.76895346978148	1.15432430629355	-1.68714019299258	-1.38009920108111	-1.26376327970363	-1.12842643416816	-0.0204922938019214	-1.05860323662576	0.621501447819967	-1.23745972877334	2.61075206988435	2.62045307336715
MYSTI_05637	C	2.09747299094258	2.14751566450717	-2.94385566042113	-1.5972701694794	-0.790942986222609	-1.28503665394043	-0.881540607876896	-1.01828602544515	-0.579244259714987	0.386682382286752	2.26096053759163	2.20354478777247
MYSTI_06302	C	0.376491091035493	0.408484479422983	-1.04345419507895	-0.377470657798446	-0.311251586175554	-0.19446510312852	-0.643232264982342	-1.23056365991792	-1.08882678733682	0.0380959739492734	2.05371370964694	2.01247900036388
MYSTI_07110	C	1.36582014464322	1.38104167669231	-1.70419107131301	-0.399401742904806	-0.255229262181186	-2.32910724189947	-1.38578738880756	-1.6181679788093	-0.593596767288296	-0.652723252963698	3.08170779183312	3.10963509299866
MYSTI_07851	C	0.589420742902391	0.530949023374829	-0.869578766933559	-1.0424184675499	-0.749002857930201	-1.16153324020061	-1.5962342964713	-0.231898135259743	-0.365142949707276	0.225831875486776	2.43126569392241	2.23834137836619
MYSTI_06762	C	0.664731877314495	1.06401256459154	-0.00519689221140673	-1.68854260355012	-0.384777779067221	-0.888987862701815	-0.105953800387526	0.0023787671251938	-0.405952398565748	-2.90353811571179	2.24014314620288	2.41168309696153
MYSTI_01233	C	0.785416520072075	0.874517068855844	0.0313001577293841	-0.162797204812827	-0.42099340031709	-0.984509583955631	-0.942599951314995	0.107297040225759	-4.3933639287505	0.197583503521849	2.46067264681619	2.44747713192996
MYSTI_00622	C	1.94564752645674	2.1762511323126	0.119237273870629	-1.101261852001	-1.59520748116271	-1.70628333121238	-1.56771126706802	-1.87046857089323	-3.67181353871506	-1.56988696229462	4.54317601495696	4.29832105575009
MYSTI_00774	C	2.19314619497523	1.8983480636565	-1.23246044571202	-0.46333097674515	-0.480900013099816	-1.68251179597707	-2.97197844245111	-1.44478475673845	-0.607137102842346	-1.27720105865029	3.1169332633166	2.95187707026792
MYSTI_07683	C	3.91974082066335	3.9690211743466	-0.4194031918434	-2.87078022241143	0.329426631662329	-0.891920342278024	-0.6796670679241	-3.9685851519657	1.44245853951935	-3.19431387481685	1.34603708844573	1.01798559660214
MYSTI_06632	C	2.35871584992898	2.35858088907895	-1.08493023968441	-1.64365831755146	0.200272095703253	-0.9764526190232	-0.729989953009994	-1.54577446148375	0.109744968055232	-2.4213599598085	1.69801121650417	1.67684053129073
MYSTI_00520	C	0.834693600197328	0.708968176840887	-1.71961908139778	-0.772511550426717	-1.88352700321735	-0.193029488126309	0.159473940303669	-0.928109600732543	-0.62188933645598	-0.777543521282137	2.74029148423358	2.45280238006335
MYSTI_01232	C	1.89812562781569	1.86700239848719	-0.448027178715002	0.0193288342284132	-0.466550074609888	-0.360399598904102	-1.27316686428441	-0.289229875649214	-1.90935984984857	-4.54061400587537	2.86898698643844	2.63390360091682
MYSTI_04340	C	1.91451913950507	1.96325445055564	-3.18672494399246	-1.2644500284942	-0.521344845706816	-0.80979955645942	0.953816028257259	-2.52414879285279	-0.332012039847933	-0.509492065372387	2.15585374564088	2.16052890876715
MYSTI_01721	C	0.16598553624617	0.321545630280935	0.931531094987745	0.288832594485724	0.12518678482316	-1.51217965280322	-0.0131116033943952	1.210366074432	-4.85041351751348	-2.05954761945234	2.61313016735271	2.77867451055498
MYSTI_06822	C	-0.513186893519811	-0.95638219682112	0.291708576628946	-0.789603973589044	-0.641055026615235	0.121651927050275	-1.57809525656876	-0.291570185796232	-0.914740954039195	-0.737283920215702	3.05945261779206	2.94910528569382
MYSTI_05675	C	0.157130705017398	0.114748039085166	-0.742032020632752	-0.499781710020814	-0.59517016669398	-0.191278664588038	-0.46030090359397	-0.732756262529233	-1.12212599082667	-0.198698754298174	2.19305324008902	2.07721248899205
MYSTI_RS10000	C	0.754326406750898	0.253151408239281	-0.786520000647784	-2.98688275332027	-1.43554767952139	-0.675923173801925	0.564353893245205	-0.0556030835373909	-2.98688275332027	-2.66115781012979	5.17737595042612	4.83930959561733
MYSTI_02795	C	0.467008368211787	0.584993299638254	-1.8202494307278	-0.346807595970597	-1.35025076345561	0.0109977985571588	-0.93481601373433	-0.61134203458158	0.439945163037906	-1.19766681399421	2.51639349325494	2.24179452976408
MYSTI_01665	C	0.538641673665214	0.653138843376992	-1.09173661715453	-0.309128867557134	-0.280460747483115	-0.345896163543697	0.960371375548215	-1.2438824760987	-3.08871781427148	-0.45748725336837	2.31998270491674	2.34517534196987
MYSTI_00767	C	2.78543342074574	2.88132796098327	-0.692404965478625	-1.5321362197691	-1.56376639705061	-0.438390567410639	-1.00241259765249	-0.0645698712015141	-2.31693668755648	0.197424829777069	0.816003375055767	0.930427719557614
MYSTI_06022	C	0.65839446489308	0.944213177039442	0.039685611261751	-0.830851072057489	-1.06450319320826	-0.736180678858824	-0.457828633999698	-0.968149302928444	-0.139551990319621	-1.08502530962672	1.89412630762105	1.74567062018373
MYSTI_06138	C	1.7710409376562	1.76436521178814	-0.345366479930712	-0.505860746693717	-1.79745919362679	-0.760322574252778	-0.326588318165124	-0.539456957217448	-0.834785835521532	-1.16268238220746	1.40927388497432	1.32784245319689
MYSTI_01181	C	-0.0946691240862387	0.0782101637366805	-0.563311053764627	-0.0217854627838134	-1.03355730879493	0.24971202092601	-0.934741863323292	-0.162008843562445	-1.74348292165751	-0.764230597834961	2.63373166443336	2.35613332671177
MYSTI_07077	C	1.28564494861644	1.45962791624518	-0.785828484210152	-0.61585489663548	-0.8377401653423	-0.172906791510587	-0.560396835204442	-1.56142537452849	-0.154094762269612	-1.91848753774852	2.07462005837399	1.78684192421398
MYSTI_00852	C	0.914219667208393	0.742189883901382	-0.222364554574572	-0.634794114074661	-0.809257904956085	-1.22372393065748	-1.61808397440815	-0.0681141411282375	0.0303843440360456	-0.561750219363432	1.59771446862153	1.85358047539525
MYSTI_00970	C	1.1211063716904	0.975072662900873	0.331842839964052	-0.240832935752224	-0.777196479709977	-1.15363400272823	-1.64044355801257	0.334167331301739	-1.71538157719983	-1.40478441268136	1.96999437069178	2.20008938953534
MYSTI_04909	C	2.19764368892983	2.2943484052297	-1.27876917087649	-0.677442837849271	-0.591354502800542	-0.718974753594233	-1.21165854540574	-1.57656186043079	-0.538604901202125	-1.24469145935448	1.71788053694528	1.62818540040885
MYSTI_07217	C	-0.0925500029471094	-0.120765273372376	-0.559882487468496	-0.0754578378114408	-1.05691075350547	-0.0067094392075342	-1.16811433230047	-0.297886006241057	-1.2875968893407	-0.542797981711417	2.59955174881804	2.60911925508802
MYSTI_01353	C	0.873651450653497	0.906484988952975	-0.533114626204428	-0.203411460592731	-0.841268508033587	-0.955891851593711	-0.372101980787261	-0.687950790604078	-0.910218794341558	-0.884818786984242	1.72214635971406	1.88649399982106
MYSTI_03613	C	-0.45832977891427	-0.223604491497326	-2.0492745687639	-0.467129811206072	-1.01694842198269	-0.618141665387682	-0.367114174121007	-0.891015151211377	-1.29854087476962	0.402960419791961	3.65423083922239	3.33290767883959
MYSTI_04000	C	1.23721773332463	1.49290493562049	-0.785729907937052	-0.480286032561779	-0.205669286927875	-1.46115304278919	-0.206616308614825	-0.549365619250563	-1.08681306071301	-2.16432673455033	2.16345517731349	2.04638214708601
MYSTI_00899	C	-0.0975296558002272	0.0119601348308098	-0.93772940129655	-0.825121407352651	-1.31416695085452	-0.637578560710411	-0.22940112186215	-0.406119701337328	-0.240701848578277	-0.0553514468843366	2.41180764268237	2.31993231716327
MYSTI_07546	C	1.65010503427977	1.77082664610711	-0.60028621691867	-2.34706320223896	-1.03021590062789	-1.43814537466829	-0.687559176772745	-0.773906212796386	-1.42023390217047	-0.211067496979368	2.75544575320286	2.33210004958303
MYSTI_06771	C	0.708910255089191	0.870721632630457	-0.718616165855481	-0.670464105415353	-0.620881996367993	-1.25394352132619	-2.66057630555154	-0.542162298623316	-0.139575185087007	0.279840038939382	2.44781019320242	2.29893745836544
MYSTI_02412	C	1.62348019126381	1.55638773876091	-1.20790631161355	-0.875235148722047	-0.831918042546277	-0.421783018486797	-2.12422702502982	-1.45154254217143	-0.695231121487409	-1.20366125389129	2.79178439838917	2.83985213553472
MYSTI_01322	C	1.05468090692899	0.345620899137646	-2.97794747462615	-1.81761367070874	-2.57542858739511	-2.63978893287915	1.08138027727593	-0.350802696308862	0.396156192546993	-2.38666243342176	5.09815407398441	4.77225144546581
MYSTI_07373	C	0.30950260151302	0.21232152260056	0.201579125298832	-0.124904184192292	0.126600144963001	-1.62494299681907	-1.87319413864132	-0.041848083219179	-2.32664744509903	0.661513343450173	2.35265957673927	2.12736053340604
MYSTI_07703	C	0.550318915172117	0.852051638796391	-1.13055737269895	-1.23643115299009	-1.72734545351967	-0.497260642042141	0.634483460617359	-0.545818855981624	-0.253457930907251	-0.802837131466861	1.9709878216716	2.18586670334911
MYSTI_07134	C	1.18392377990636	1.20094515360118	-1.48652359662083	-0.591292060899203	-0.10171435239963	-1.13530416348791	-1.66687991867459	-0.972993845110943	-0.78355392246759	0.191456572706238	2.08255399848312	2.07938235496379
MYSTI_RS41835	C	2.13406241652981	1.77140858003153	1.10031339839299	-0.0875581734260358	-0.260792753826026	-0.919332007083374	-0.822309068715549	0.777249055663834	-5.27539688754283	-1.71548331253513	1.38419082730047	1.91364792521029
MYSTI_07554	C	2.11093137037759	2.33403479711064	-0.347751840393872	-1.95997407620817	-1.66069415690574	-0.876647503605578	-0.524594528196914	-0.417484171808487	0.158589594144004	-1.80869497571018	1.61332012016422	1.37896537103249
MYSTI_01534	C	1.77534494969411	1.66450099526128	-0.87860833447226	-0.673341202476639	-0.794637978338661	-0.720497931642546	-0.267764730444792	-0.566088471531369	-1.72515403196463	-0.48511113315119	1.35488858903119	1.31646928003551
MYSTI_05823	C	1.35470160694237	1.3553094549988	-0.7321961039558	-1.41941636606023	-1.03685100419747	-1.37656858482797	-0.100187546495248	-0.416532471471393	-1.02876508611466	-0.849091463339501	2.13526723346433	2.11433033105676
MYSTI_RS41275	D	1.42255778339424	1.23282377830639	-0.0539618516448108	-0.106208053740016	-0.161588817231731	-0.688159204877483	-0.744210610867047	-0.175996734260519	-0.912702020921586	-0.131944067530291	0.306557641688336	0.0128321576845316
MYSTI_06723	D	1.87869468160024	1.44713280625584	-0.402074374855147	-0.494879401015332	-0.323613961692246	0.0218234502749866	0.0355167465034469	-0.429768312437901	-0.0423188564055152	-0.399842635263674	-0.637307846003022	-0.653362296961651
MYSTI_03530	D	0.119529865927641	0.143458651886226	-1.39796880514271	-0.175542490164037	-0.0345416446400897	0.0936806860063957	0.135723188028679	-1.30423099863726	-0.805896745163189	-0.578365026324768	2.02806828723578	1.77608503098732
MYSTI_05344	D	0.453280212261113	0.510901362073206	0.0413527236949989	-0.307606954299382	0.0774720248469016	-0.318357912157776	-0.110942447928162	-0.379236792390024	-0.348473096337052	-0.582282619078503	0.5878066123671	0.376086886947597
MYSTI_01707	D	2.84681381404771	2.82706944842786	0.442417527324158	-2.25898162757064	0.578872542744746	-0.547525941189676	-0.677478263595624	-5.43596955847134	2.40541929128469	0.254334569364575	-0.285023177310268	-0.149948625056204
MYSTI_00377	D	1.23055183543558	0.990041464822509	-0.66127502282596	0.339094216299779	0.145027718233621	-0.156359126981565	-0.253412815823037	-0.914681859326052	-0.459003852424958	-0.727426584522652	0.266397034502946	0.201046992609784
MYSTI_07712	D	-0.0269862755128454	-0.351618501869385	-1.12000411758547	-0.584201211919643	-0.485013321788466	0.440619462841482	0.329317059608108	-0.97619477795002	0.445761179493225	0.376050850663592	0.934238682669349	1.01803097135008
MYSTI_06188	D	1.29839113343791	1.04579627217511	-0.145969915014939	-1.68735153840593	-0.550253440582031	-0.592200084346342	0.434892525427157	-1.68596616610614	1.44172929630118	-1.31974274366935	0.845241928933044	0.915432731850322
MYSTI_04359	D	-0.271838770971961	-0.16482034024969	-0.796414524176498	0.196477994698576	0.0904836271646872	0.202084842117022	-0.244989020630005	-0.748519661210414	-0.503273265133092	0.214363269465833	1.07290566926338	0.953540179662156
MYSTI_04615	D	-0.613346881231935	-0.985753619601908	-0.861402994013012	0.485716954170741	0.165896415259246	0.771952805643416	0.283238539867462	-0.72961767163101	0.0406490509650776	0.544004215663147	0.363150444750749	0.535512740158026
MYSTI_04638	D	-0.542871889727447	-0.697386369182603	-1.99803528275834	-0.211283234855655	0.0374548082390458	0.81900174811984	0.562847372302219	-2.02544448644765	0.842280361436618	0.901936890757106	1.25703673881559	1.05446334330128
MYSTI_03538	D	0.322761324373163	-0.0911121914314847	-0.819236706462318	-0.437629381552163	-0.4278839087136	-0.0274871258124367	-0.0435584885500315	-1.10841851487605	0.0254092647825832	0.0212628565626041	1.3744369370131	1.21145593466663
MYSTI_03539	D	0.118260074549386	-0.130066051515836	-0.93666908004818	-0.0534677173009683	-0.193296023802818	0.290979447584469	0.133598260080417	-0.86487245489238	0.460536245993969	0.452673057326185	0.415617052206644	0.306707189819114
MYSTI_04123	D	-0.407339847925959	-0.491157267018579	-1.14105161950442	0.0781523718194688	0.271776463375492	0.592283352921031	0.458793080695218	-1.11717360719245	0.533047709162577	0.8419244217349	0.310581418761142	0.0701635231715745
MYSTI_04953	D	0.842907672750702	0.456410397429149	-1.44456170928144	-0.505193455026939	-0.101912132262779	0.298714239996508	0.707380775269336	-1.75553141589756	-0.345471599947398	-0.685666073512937	1.41926039249518	1.11366290798819
MYSTI_04623	D	-0.649697297677593	-0.689640489862906	-1.3910404284123	-0.281672388162209	0.077189646863598	0.651338215165334	0.617614841802208	-1.66138421464125	0.559063663089134	0.0205686865213437	1.39341323256617	1.35424653274849
MYSTI_RS11650	D	0.761444574751204	0.125894541003248	-0.683558283688345	0.435085690502286	-0.425851366581171	0.0471240645073241	-1.08712967424978	-0.608214006935999	-0.629736847749703	0.41180309603979	0.860390484542478	0.79274772785867
MYSTI_01286	D	-0.0287005572197518	0.365631658744864	-1.0037103444111	-0.231949034134905	-0.383931587746854	-0.146641223849384	-0.566484767184301	-1.08166860822641	-0.631351052503327	-0.333998228394893	2.05964475906036	1.9831589858657
MYSTI_03540	D	-0.0520565159062176	-0.20148988910554	-0.863082819049104	-0.301568731825684	-0.209069596910114	0.34469790205385	0.173497285505192	-0.814937721965769	0.947968339618003	0.522003825416308	0.267217193069017	0.186820729100067
MYSTI_05271	D	2.5058878902788	3.06322971362749	0.169639759874078	-0.369262131032531	-0.0433079376062011	-1.38842217820976	-0.938359402305846	0.236231283679384	-1.26918183512689	-1.41506021691719	-0.313385462442859	-0.238009483818482
MYSTI_04630	D	-0.0686127532320207	-0.550692095901026	-1.28120729421528	-0.0433743803209516	-0.149879584444774	0.533423607758575	0.0723570909127762	-1.4432309971176	0.513350255221287	-0.503562523431324	1.45511215282148	1.46631652194886
MYSTI_03531	D	-0.0996285949742255	-0.289555660673775	-1.08050686846411	-0.473790489191096	0.327167645440793	0.268623393802971	0.473729651367348	-1.36217053300388	-0.0659845313697129	0.0263100169091199	1.32224325320632	0.953562716950241
MYSTI_00375	D	1.41574629414821	1.27749840559495	-0.901671655381458	0.575967885941084	0.027757190363312	-0.16459961242742	-0.586989146423209	-0.835845941837594	-0.651681969567287	-0.788445310122912	0.340324063358871	0.291939796353454
MYSTI_04770	D	1.26927197000829	0.999692931948987	-0.0635005704398388	0.0119480711828608	-0.380566537500293	0.386373949016004	0.276200787768117	-0.0251612717568381	-0.320120712796435	-0.69297883908513	-0.793133715621	-0.668026062724723
MYSTI_01685	D	0.862028151323175	0.662371607905222	-0.655063807261641	-0.39980292575237	-0.292737993610514	-0.145410166892891	0.1783529341202	-0.833342819538386	-0.928315599568949	-0.762455432690961	1.21603490055802	1.09834115140909
MYSTI_04740	D	0.815567084323842	0.628429255780198	-1.20910045440538	-0.36925120528773	-0.428848872700172	0.363688900925299	0.42188762471873	-1.13561674973681	0.209159663584035	0.267040993398943	0.320987237554075	0.116056521844977
MYSTI_03535	D	-0.276728386275671	-0.389344206920798	-1.14293559467782	-0.142426501466565	0.156595481820911	0.444340886063591	0.218265283763415	-1.23039769717641	-0.23354084757416	-0.490309888072272	1.545355117413	1.54112635310278
MYSTI_04627	D	-0.23362729217809	-0.444187888388901	-1.45778069867481	-0.526041335429678	0.152684070453223	0.414512762802298	0.276737266057653	-1.70908751167887	0.4401844254691	-0.414192628314691	1.75236840206231	1.74843042782046
MYSTI_04626	D	0.00402790800731267	-0.199209612312091	-2.36715598908294	-0.628214825657277	-0.25985430204976	0.647619041661397	0.297247315260998	-2.35090888222294	0.513889093009812	0.0195718887998062	2.26205125297944	2.06093711160625
MYSTI_04621	D	-0.0259462555800098	-0.0344748831122601	-1.51155201640564	-0.770609148437547	0.174317614664011	0.309826992712681	0.818965553968326	-2.10468406714144	0.334411529561413	-0.986474391794847	1.88860630904396	1.90761276252136
MYSTI_05227	D	0.185585061991382	0.165437689203177	-0.947752840658982	-0.151881302105121	-0.586425413431879	-0.141777558559035	-0.262063206765619	-1.11994939820555	-0.762648221954112	-0.542371708904826	2.19925228115665	1.96459461823392
MYSTI_04613	D	-0.676582850237626	-1.01811804491295	-0.673051884918539	0.49220927790252	0.38252774150879	0.619701227488216	0.524213006927871	-0.693040579811338	0.019787774000612	-0.09693198787655	0.529527527946307	0.589758791982678
MYSTI_05564	D	-0.528848047591486	-0.823315105044779	-1.5076977039123	-0.0228700102148203	0.141678262450252	0.858798842486156	0.689630684516601	-1.41754792401845	0.549671686713074	0.224644456778297	0.994338243148011	0.841516614689448
MYSTI_02368	D	1.23224829606444	0.668827635054397	-1.00742493423016	-0.391853180287503	-0.276003606448121	-0.215430518995783	-0.534774126767038	-0.876134081603603	-0.0541852270485066	-0.195341719637781	0.966651630004716	0.683419833894945
MYSTI_01833	D	2.2132761973406	2.01639000944254	0.753744034202809	-0.75885040757464	-0.571240272937036	-1.18801538796989	-1.17818376947833	0.87946042402336	-0.175571363273798	-0.755440281243338	-0.58151815256651	-0.654051029965766
MYSTI_04565	D	0.421104677105848	0.394103126080692	-1.71181406012903	0.0592971042324155	-0.491791366436436	0.142968070511426	-0.488355003646465	-1.1335773541337	-0.777514686845409	0.633499047264689	1.60649043134995	1.34559001464602
MYSTI_08056	D	2.45084063620248	1.54205538146609	1.0651199225255	-0.155780925160505	-0.00875482422102181	-1.56715470200876	-1.00328491170068	0.514770781152702	-1.43286784974825	-1.6776905499039	0.00773883278662701	0.265008208609723
MYSTI_04628	D	-0.060426097265406	-0.264332351389163	-1.72111289194527	-0.314224635523665	-0.341730179723051	0.372305769950046	0.337831418639643	-1.83329263952288	0.703428054658922	-0.149220364813077	1.68247068082061	1.58830323611329
MYSTI_02799	D	-0.105327976303697	-0.35838785328801	-1.13108268615224	0.0805942614505177	0.00475967988001003	0.364582927171632	0.222590678834722	-1.0911372688613	0.334553240657209	0.311040551349636	0.860334297851612	0.5074801474099
MYSTI_05226	D	-0.456015742292193	-0.488770594021203	-0.728255827659057	0.0161371216891553	0.0179721699531683	0.102077511843238	0.182766523312781	-0.904984684527214	-0.324323607072248	-0.394082273626575	1.58353757586823	1.39394182653191
MYSTI_04455	D	0.554005872354296	0.271556728353964	-0.602227531474615	-0.327860782247132	-0.593273816124354	-0.371682953005367	-0.338924909077857	-0.508576299673917	-0.732366545501963	-0.336206339881551	1.64681997668887	1.33873659958962
MYSTI_04642	D	-0.133730597746846	-0.0283284564902893	-1.20202748153968	-0.041475634223298	0.187045954317695	0.338852073695756	0.401904835671726	-1.38773845239863	-0.243777409711864	-0.304329632315355	1.32176392873257	1.09184087200821
MYSTI_04629	D	0.174814335860562	-0.147733274727651	-1.58226064627726	-0.342417659553085	-0.154949879826532	0.226326458747463	-0.0522563146371304	-1.90071718118024	0.379493250892589	-0.312711078676315	1.96609676381712	1.74631522556049
MYSTI_06664	D	1.6344569559381	1.41435887195159	-0.377344266291924	-0.420671524271034	-0.333616898379304	-0.606206083552008	-0.798469592018344	-0.418611001966658	-1.15877963103955	-0.160320662268191	0.757179134019093	0.468024697878242
MYSTI_04639	D	-0.0938677069879095	0.0385405007297912	-0.970549678952759	-0.168791441745809	0.297433468238953	0.326843699058493	0.4915607846981	-1.03564237523265	-0.193275628526759	-0.264159667270549	0.854506601590504	0.7174014444006
MYSTI_02230	D	-0.975967698579401	-0.561793519832875	-1.32337433972793	0.0783420226804523	-0.203975234744727	0.696947437836226	0.213196588665214	-1.07439838870162	0.238592644036123	0.830678989398388	0.988213315840804	1.09353818312934
MYSTI_03806	D	-0.217530409698911	-0.387447658575047	-1.38653077926249	-0.429352462640521	-0.255602050857695	0.383695544502134	0.745087683683723	-1.40641777524432	1.05074710385983	0.592058162455308	0.742447584512929	0.568845057265063
MYSTI_07627	D	-0.900155750200959	-0.979490584105404	-2.13629170649168	-0.0718593314209137	-0.175430871928347	1.37981842562849	0.541194796369316	-1.5141413297695	0.0934877786603021	1.05936249950492	1.57063795927261	1.13286811448115
MYSTI_05908	D	0.274834190685828	0.0667533715672946	-0.659856638687739	-0.287044062821984	-0.239564373375789	0.089184505009511	0.198358906748028	-1.06747846173581	-0.299438685699441	-0.490000996199267	1.31779581205115	1.09645643245822
MYSTI_01268	D	2.39693022337357	2.25249924946919	-1.12992169787829	-1.20221539670319	-0.619867196812486	-0.166813861633353	-0.10982551562954	-1.2135737012775	-0.118869313745089	-0.814334980614227	0.424470071522526	0.301522119928398
MYSTI_04641	D	-0.394157050513954	-0.465829532094668	-1.05698021452542	0.275236573611419	0.698120056715217	0.303360433742647	0.484248515703236	-1.22988335849771	-0.160711675960341	-0.2087088787569	1.02024539641447	0.735059734162006
MYSTI_05907	D	0.446533000540489	0.297722775359476	-0.892622820677394	-0.635401881753904	-0.110884586849295	-0.317107911094302	0.0949726189761702	-1.10157223740634	-0.4203881446886	-0.896173521384819	1.89109912595045	1.64382358302806
MYSTI_RS29675	D	1.64488620658591	1.58305371696868	0.471019120698108	-0.193423113239341	0.0826448700545814	-1.14974565334551	-0.847746095356184	0.192211223687426	-1.91593045493046	-1.76897590130822	1.09473119249584	0.807274887689179
MYSTI_04612	D	-1.15312802409291	-1.43884036460403	-0.764975300300858	0.193022969575329	0.825516488653024	1.15225065028461	1.135656114489	-1.5718877852664	1.09354231749355	0.310850351357406	0.234827977747425	-0.0168353953361304
MYSTI_02338	D	0.514848855430198	0.19668593602832	-0.407302118281869	0.0917815105195281	0.341318756160495	-0.089951192333519	0.0110930229266906	-0.430990476874911	-0.820954215332973	-0.557280516796025	0.662789141034601	0.487961297519472
MYSTI_04611	D	0.347449998865793	0.123434330340821	-1.37943726755541	-0.52927448994711	-0.188358205571092	-0.0220919312373749	-0.18337201691544	-1.49207353026173	-0.165612018170565	0.104263245166717	1.82108349373504	1.56398839155035
MYSTI_04636	D	0.321998793808442	0.101361875406681	-1.55897740622726	-0.589202253358094	-0.271002615628941	0.142180987466027	0.0545501186160511	-1.67585892417639	0.373252794945717	-0.583579959214843	2.02241905123782	1.66285753712478
MYSTI_01747	D	-0.0932747798710061	-0.078463295717718	-0.11289627051478	0.308940268222972	0.0525790765663032	0.00909007259232375	-0.477238312075366	-0.230108303381067	-0.029971127082641	0.709180504784468	0.00395280932138675	-0.0617906428448745
MYSTI_07145	D	2.80563926418919	2.75461749147691	-1.45855767196642	-1.38244649651304	-0.752170603961801	0.444146134404882	0.375798134170196	-1.36429222260977	-0.0506414827071335	0.329034039955094	-0.785192875632394	-0.915933710805707
MYSTI_05850	D	-0.314268923775314	-0.521895975181806	-1.06408061831158	-0.545166286876736	0.225333416889635	-0.0855160870139908	0.609526584044866	-1.53014905051691	-0.200924118748985	-0.732234078316033	2.20376304275663	1.95561209505023
MYSTI_06698	D	-0.956168506008874	-0.770467726712843	-0.0954247143143796	0.148602512991159	0.598055109715512	0.31576722043439	0.573236887224239	-0.752361316397135	0.0394970612530141	-0.953727959323317	0.959982050014327	0.893009381123903
MYSTI_04140	D	-0.506867643515768	-0.304574351505101	-0.159199183171996	-0.996048618032237	-0.767277499364898	-0.568041504672516	-0.693050484388273	-0.640085927971237	-0.0739611671839402	0.019265975821817	2.42229823008954	2.26754217389461
MYSTI_07130	D	1.06655750356393	0.857992369617381	-0.438347247576129	0.0139546655356781	-0.14228930392701	-0.389337039406694	-0.423491696929972	-0.192641850193155	-0.98273676642207	-0.59913840460238	0.744006895785077	0.485470874555338
MYSTI_06355	D	1.02443101043011	0.647066535954107	-1.35900397193983	0.231150248261184	-0.641908401533945	-0.0335763546811059	-0.53909343149194	-0.787059503795431	-0.952687308743927	-0.698157209607196	1.63836078623524	1.47047760091274
MYSTI_06064	D	1.49399834317849	1.78134021316441	-0.116511792921083	-0.533537032196255	-0.585744779752302	-0.626550393382219	-0.408598443435611	-0.176926137510957	-0.310429333357366	-0.507225608168548	-0.00858022516780643	-0.00123481045074492
MYSTI_06358	D	0.710495559141135	0.765358719084466	-0.517246892742813	-0.354994414981796	-0.577458852319891	-0.196106785395203	-0.603435826399632	-0.243232347003548	-0.379429439327962	-0.442960165241074	0.953814527840054	0.885195917346273
MYSTI_06662	D	0.948141806865564	1.03431243786334	-0.529551492452965	-0.341759682646286	-0.211152404697796	-0.546707446042964	-0.478947502261178	-0.449224285129819	-0.959384995189867	-0.923864218424926	1.18701360404423	1.27112417807266
MYSTI_01454	D	1.80044913617975	1.43298185784006	0.0821763719676589	0.110129040876675	-0.217548126464605	-0.461201106812851	-1.07308392005887	0.12049148730379	-1.57637831861348	-0.904013404717764	0.362913438770679	0.323083543728949
MYSTI_04753	D	-1.75364995015425	0.00764033766222205	-0.604394962283697	-0.151739205341546	0.273182384634881	0.712625513913849	0.849178123795042	-0.918328229453239	0.684621686501799	0.203923306016232	0.461843260997822	0.235097733710884
MYSTI_02845	D	0.670679597029384	0.605438777215353	-0.225504354623693	0.115873749241967	-0.144829788595496	0.0300089347718995	-0.108542045241959	-0.438638634359526	-0.420915890100902	-0.389826566415312	0.147845797754071	0.158410423324225
MYSTI_07775	D	0.763367678008283	0.145964648529286	-0.279075357660213	-0.0169114792765601	-0.19618761629102	0.0992288717319489	-0.36992435003139	-0.493841987901607	-0.0650468864821718	0.153896462036247	0.202355761712752	0.05617425562445
MYSTI_06173	D	0.769229124289089	1.24559513930804	-0.134163267052763	-0.290457323610722	0.140951260601085	-0.143337065295102	-0.311192338881225	-0.338399605510991	-0.0356905601062518	-0.168917156952091	-0.502265338374878	-0.231352868414183
MYSTI_01535	D	-0.360476099447693	-0.332167551663693	0.366732332310647	0.422028466529584	0.0261631822209107	-0.337040582068504	-0.549222362074701	0.524123032340846	-1.08866684552594	-1.07186477761825	0.952420325383645	1.44797087961315
MYSTI_06199	D	0.973163176354188	0.731204158782615	-0.370957435077523	-0.260177444538856	-0.277993680792951	-0.559667576477151	-0.406372038849332	-0.273892220474814	-0.730730509079089	-0.935904199398218	1.1114706808492	0.999857088701935
MYSTI_01488	D	-0.267778539732841	-0.472784536409778	-1.7747529880004	0.0512667396549311	0.0143751539596479	0.87900500548265	0.184879948354629	-1.19557664736005	0.14735466233016	0.844110244290965	0.897660772556209	0.692240184873882
MYSTI_03731	D	0.248678416745836	-0.171326759165204	-0.416491719016724	-0.169192309735928	-0.34383319376535	0.0855329566926208	0.0192017425604973	-0.334788630258679	-0.0298522608580782	0.238447622349474	0.502308151971418	0.371315982480111
MYSTI_06200	D	0.15065662326964	-0.00193354877606389	-0.395113234596177	-0.12374944967673	-0.0585094017844394	0.0189347708920682	-0.150576186640215	-0.351218762694312	0.000484583389175341	-0.0607301429220506	0.508149974971447	0.463604774567656
MYSTI_00361	D	0.920440700910012	0.673910768440949	-1.74957721653577	-0.4248612824963	-0.246843441062968	1.24026559885198	1.30067477971006	-1.56758545451132	0.655747752503157	0.520569168646658	-0.664308706906118	-0.658432667550334
MYSTI_07303	D	0.715927241726163	0.71665798089901	-0.948315039586568	-0.310660638814426	-0.524004951942684	-0.464458808634989	-0.755466323971584	-0.523355038027502	-0.83539519087797	-0.499377062546413	1.58613070485886	1.84231712691811
MYSTI_04430	D	0.305282045625605	0.0783274496117397	-0.822105221614903	-0.455616694704233	-0.576862426140575	-0.44649471417906	-0.512220568980361	-1.18496989612066	-0.30795483033701	-0.0592940262731894	2.05680641698746	1.9251024661252
MYSTI_04358	D	-0.183387205213599	-0.346774866564544	-0.582846576010478	0.280266533264486	0.191308858704915	0.181376442075697	0.00799644469965166	-0.784361772123262	-0.456323968886895	-0.0689489692389333	0.971071708090401	0.790623371202559
MYSTI_05617	D	1.02599955862701	0.852267511300985	0.51829485118086	-0.531109210620455	0.0729380296502651	-0.699076458894599	-0.661594030277261	-0.190274011904627	-0.172704084958189	-0.836396419945247	0.265466807227453	0.356187458613803
MYSTI_05146	D	0.811065307868828	0.701578942883707	-1.09698388322661	-0.46741889200023	-0.171383857515252	-0.172920094485203	-0.212127740882332	-1.10040792491664	-0.797825767699241	-0.693160130127916	1.77456109873214	1.42502294136874
MYSTI_00374	D	1.27091691247653	1.1530422189583	-0.694167854324586	0.40302591655654	0.188774513635376	-0.333610375964096	-0.463403338949883	-0.951777083069031	-0.411990913574051	-0.487433262927263	0.149858049699716	0.176765217482441
MYSTI_07341	D	0.391315581823562	0.46350048706509	-0.303993809971178	-0.289795602224746	-0.436697481412066	-0.592355847174657	-0.75531442230343	-0.376113796699414	-0.450199491548501	-0.581319963665488	1.49345277411175	1.43752157199908
MYSTI_06703	D	-0.129098705159089	0.045318560657563	-1.14293514617588	-0.514256160271724	-0.217414156943025	-0.254725739369871	-0.0297921349751249	-1.40024956645489	-0.00434523520076624	-0.279812656910492	2.00917214590542	1.91813879489789
MYSTI_06696	D	0.109569943961937	-0.150057079798788	-1.96157368240842	-0.357880589744697	-0.867081508093662	0.52824319877862	-0.123085159528117	-1.21553349689396	-0.0901902851016096	0.388607883208392	1.9612087689473	1.77777200667301
MYSTI_05699	D	-0.0877175823673362	-0.425757291181153	-0.470087351025397	0.14561078251532	-0.0496090919459586	0.13922034582016	0.101820186767577	-0.268355835808801	0.429291162306376	0.483896689690118	0.0661987586363395	-0.0645107734072337
MYSTI_04864	D	0.688678745173114	0.602913548383571	0.0168345693538079	0.0782085793710152	-0.358619704413353	-0.453221674157726	-0.896571978997535	-0.194289970063409	-1.141151016685	0.129665496312485	0.782601176285405	0.744952229437629
MYSTI_05347	D	0.161587604156242	0.290725269423374	-0.229205302602926	0.0737414184333094	0.153562257381232	-0.392050698099894	-0.239012999644657	-0.512178231793188	-0.496879300994777	-0.62377343921311	0.970227630607434	0.843255792346964
MYSTI_02926	D	-0.48208377679471	-0.693599256095167	0.260205562392402	0.863134849999945	0.26912485745936	0.125846257318941	0.0184282963318356	0.270475930741307	-0.490586312360456	-0.0222260309183664	-0.0104341114418478	-0.108286266633234
MYSTI_06663	D	0.512141376338734	0.599634083670646	-0.127612819612013	-0.109617753933977	0.0721500211388424	-0.353547230360597	-0.467718714409054	-0.507614669154208	-0.760135622213294	-1.07744541583027	1.13687561665971	1.08289112770549
MYSTI_04622	D	-0.4798426226566	-0.776549820681208	-1.70722598405291	-0.622615684016125	0.0633418699730068	0.823654038312732	0.855805954777372	-2.17238479245063	0.735185737301649	0.469021105097893	1.52877881351886	1.28283138487596
MYSTI_01011	D	0.17919923563546	-0.0446303986766505	-0.0912950567404049	0.388052988713733	0.215562901872495	0.0118580045744761	0.13513908262267	-0.0544584236109333	-0.881381834956715	-0.703562094412668	0.458838772953198	0.38667682202534
MYSTI_02846	D	0.786241078170598	1.31419492840604	0.279485247534085	-0.613640667124045	-0.177230515353726	-0.678873398796039	-0.12180292581815	-0.445602907798056	-0.0762525753199252	-0.239221690394613	0.135582709766206	-0.162879283272376
MYSTI_03238	D	0.572411114455317	0.213482653849653	-1.1961699344747	-0.241264384841701	0.543293860788461	0.432193713728203	0.755657337794938	-1.25394697585818	-0.0992111380194363	-0.674975342251447	0.594918470269816	0.35361062455908
MYSTI_05909	D	0.44033602693457	0.261953437987501	-0.540475234764401	-0.221455620698697	-0.190536252242545	-0.149164824583918	-0.147924216627935	-0.658066953389744	-0.190570508080015	-0.644220434164355	1.06598436581702	0.974140213812523
MYSTI_04634	D	0.482309620913695	0.107804854959241	-1.65019567277265	-0.837928908429383	-0.272063161019057	0.177087049316311	0.243975372157093	-2.19485685196453	0.309893291304761	-0.280861506782724	2.07951065499208	1.83532525732516
MYSTI_01407	D	1.06153934903552	0.803377783871564	-0.845083735010222	-0.509819495046278	-0.431034648265461	-0.492134531042925	-0.441888641688653	-0.652364807151693	-0.674808398113317	-0.291288540453381	1.24035520242122	1.23315046144363
MYSTI_06706	D	0.356515001262723	0.406039476014548	-0.827131105811524	-0.564517159352246	-0.174640630283131	-0.199621478832658	-0.125324961807594	-1.19162367030983	-0.0585040240114694	-0.524257971923205	1.48743890410738	1.41562762094701
MYSTI_03151	D	0.146227850358839	0.0948612038670209	-0.763817148477383	-0.600062993632088	-0.484384362589134	-0.30712039979581	-0.550738298597672	-0.742064604577715	-0.312530707813426	-0.342621306856826	2.09100255174674	1.77124821636746
MYSTI_00434	D	-0.639765518257061	-0.580556217459391	-0.505885774963025	-0.827937385256433	0.345775870316432	-0.150290748769329	-0.376697343420332	-1.02791522407162	-0.24028960357797	-0.855169743008158	2.50871941280512	2.35001227566177
MYSTI_02898	D	-0.17467779906702	-0.45563830670827	-0.464774763226787	-0.712398129552673	-0.197346657556947	0.165797573613142	0.325726086618515	-0.770943590952385	1.40671748874999	0.791639479745548	0.13545276373431	-0.0495541453974315
MYSTI_04974	D	0.695281242436778	0.688376682432953	-0.522028455678635	-0.382737427271547	-0.362106949609249	-0.479464843484138	-0.173776431132818	-0.690210258433373	-0.433022620450888	-1.00772419102452	1.42163393158024	1.24577932063519
MYSTI_03041	D	-0.0909261726285884	-0.163373157335958	-0.72858456585962	0.22530827320967	-0.177727757340994	0.337429718636994	-0.104126497261442	-0.383886636439962	0.0737456543029182	0.178696788167246	0.516850226668971	0.316594125880764
MYSTI_05346	D	0.0786352614175261	0.0847074126528291	-0.0487823937283345	0.239692624500918	0.333188912585149	-0.245038497369038	-0.387355568158862	-0.148496946664615	-0.57276463467382	-0.683476231702208	0.659282562332455	0.690407498808009
MYSTI_03428	D	-0.161821644410763	0.198845765973712	-0.254646541930914	-0.0838770539348275	0.223482336345763	0.030277594855443	0.0963917720368048	-0.465581158644973	-0.129514117167103	-0.576790320237142	0.496041401777696	0.627191965336298
MYSTI_01383	D	-0.00268079629568163	-0.232760984158814	-0.280498201720166	-0.204923189796048	-0.0304827580023712	0.317496090346731	0.522665874101207	-0.403136242624083	0.739863265553995	0.160527599844317	-0.239825137350671	-0.346245519898412
MYSTI_05184	D	0.374537923403556	0.342765371091776	-0.623451210644104	-0.181166792835951	-0.167225034747892	0.00789290960677569	-0.141944084744095	-1.0858222929003	-0.225239230270862	-0.107602678093331	0.997977859007539	0.809277261126887
MYSTI_08116	D	0.882349537637625	0.786479631881603	0.0231737820306677	-0.269747031423384	-0.440208815956254	-0.662437114091087	-0.434909477533395	-0.196994509027334	-1.10793399050332	-1.04096949115356	1.27582128254965	1.18537619558878
MYSTI_06061	D	0.917578291080352	0.852436027949519	0.0234686392361176	-0.282427899036207	-0.514803005551935	-0.869748132454545	-0.65086653035565	-0.106960957147169	-0.740802235124729	-1.01493518048361	1.1286055823177	1.25845539957015
MYSTI_03848	D	0.372624411347717	0.210518916399046	-0.511600409177435	-0.196351529286108	-0.277821314014171	-0.224578069015577	-0.290919982204894	-0.292068175789009	-0.471394220188383	-0.825458273632867	1.25854895561442	1.24849968994726
MYSTI_04946	D	0.420484816425326	0.36832215249891	-0.0329340360442849	0.119613212635917	-0.00840247239541192	-0.242834467663565	-0.141297951931721	-0.0656943172125839	-0.845621866512067	-0.632111124442625	0.554773337134645	0.505702717507454
MYSTI_05905	D	0.299839653791452	-0.061482530007936	0.301843453185382	0.34012827799509	0.537820508154613	0.00275385503308456	0.0828800570520851	0.130634761270798	-0.446501962290887	-0.500270767662268	-0.315453281103716	-0.372192025417691
MYSTI_03866	D	0.893742285601522	0.77184349944417	-0.83268168917423	-0.218082454492267	-0.491524173101404	-0.0149998599496062	-0.0548192888178178	-0.665477562565792	-0.663037587154246	0.191367887276318	0.60220126293644	0.481467679996905
MYSTI_08047	D	0.976031776032995	0.821804172964141	-0.223956833622351	-0.232128212227721	-0.499390377150664	-0.202786685774482	-0.405764751592239	-0.312312618010058	-0.120753021200285	-0.517250502420458	0.303990699035035	0.412516353966094
MYSTI_05565	D	0.213899484900297	0.00272268309799983	-1.99562608864196	-0.538247256153946	-0.0264411596860459	0.619475772751825	0.373978393669228	-2.59584357779257	0.645122949746606	0.0590055566072625	1.84822583192512	1.39372740957618
MYSTI_00855	D	0.4995081799193	0.502262822924056	-0.509817470409169	-0.0589830932408724	-0.192243152077644	-0.467837734772909	-0.454787032157149	-0.647173659240901	-0.523023227129693	-0.511639361722292	1.26696559275589	1.09676813515138
MYSTI_05342	D	0.0903609910626315	0.258427772176345	0.084721088740908	0.46025111049846	-0.084335104414528	-0.635352487448333	-1.02522142029135	-0.0277009229855878	-0.962222706916181	-0.461016869430761	1.10397005206389	1.19811849694451
MYSTI_05438	D	1.09438341624448	1.10994675427481	-0.12281312061282	-0.0920285818837989	-0.540129964503203	-0.890168505949674	-1.39302574712231	-0.100188882381211	-0.928494890765371	-0.526485081800585	1.24259554603745	1.14640905846224
MYSTI_01471	D	0.265493846540599	0.133475053803279	0.106802444025504	0.331692799040805	0.197719639382361	-0.199955577047103	-0.239843967311055	-0.3115436487598	-0.895820310862886	-0.639704890641374	0.758923173042243	0.492761438787429
MYSTI_02897	D	-0.475600860964319	-0.706588171467278	-0.494493316987182	-0.807516439293968	-0.522483444379546	0.0825032220349158	0.173035968752744	-0.740970146153847	2.01854329015541	1.72950974872397	-0.100575192582198	-0.155364657838701
MYSTI_02361	D	-0.12650289035585	-0.425554596335653	-0.288115602327125	0.20253927372373	0.316876999232113	0.0187212710797251	-0.0994136884892818	-0.372124994682093	-0.0556395892415278	0.252330848009557	0.395249405494365	0.181633563892031
MYSTI_00261	D	-0.178234504923216	-0.363149460774292	-0.18275268881893	0.42751036679692	0.267952339754034	-0.0525762322802787	-0.108103073040525	0.0772573565879515	-0.155389330142681	-0.230314647018059	0.31497827693121	0.182821596927871
MYSTI_03758	D	1.60680298388589	1.65253816571482	-1.09348669259449	-1.30773373408378	-1.17037099623004	-0.00537106619307792	0.298363680304883	-1.0402046459762	0.179801238847293	0.0537580125190917	0.510322849007377	0.315580204798254
MYSTI_07975	D	0.918822946223612	1.00350487339003	-0.389988332134278	-1.16903824588676	-0.627245210351488	-0.721639697502322	-0.396931848778971	-0.148420518766414	-0.0684314540392759	-0.136275022015626	0.763893590442384	0.97174891941911
MYSTI_00036	D	1.03368343210254	0.647028770438626	-0.18589552452959	0.0709123727742735	-0.032707260754357	0.104413948711306	-0.0498929045569554	-0.0737249939589706	-0.494689767556656	-0.059723566369092	-0.342015206584826	-0.617389299716297
MYSTI_02984	D	0.845382049888183	0.625675638546047	0.155683343944384	0.303379002420261	0.309328849035875	-0.516562699623343	-0.434112088453682	0.104271737011599	-0.986312321700185	-0.772214716724754	0.256335946001055	0.109145259654554
MYSTI_01751	D	1.61385323176672	1.31566009210319	-0.172233071906508	0.348637483225563	-0.0952468540272502	-0.816431054537341	-0.602528380570702	-0.0513599680917967	-2.09924064261661	-1.15279208733806	0.911001002178308	0.8006802498145
MYSTI_04080	D	0.353456116087468	-0.045029827567193	0.25665184021898	0.294439924747149	0.200443340340858	-0.18624972623086	-0.33879756307932	0.0621236117255748	-0.433387866550733	-0.437035308892545	0.124919730826097	0.148465728374514
MYSTI_05046	D	0.842067829212079	0.674917451425943	-0.219128465529973	-0.166359293649522	-0.233306776301836	-0.743697441429381	-0.342723591195073	-0.0762657727228184	-1.03887213253266	-1.8880648904619	1.60089625368975	1.59053682949538
MYSTI_03797	D	0.720145859812551	0.764412742812414	-0.46787420351383	-0.351679388529748	-0.36178630991949	-0.335823022319765	-0.809534671966622	-0.433605062916728	-0.841491252612128	-0.527088404658587	1.40558762344182	1.23873609037013
MYSTI_03132	D	0.265131117812905	0.38313369400403	-0.545473859215258	-0.355450376862795	-0.321680438994596	-0.478066520831568	-0.0111800264700186	-1.05671383020215	-0.486171047947604	-1.14882356200872	1.87650654750633	1.87878830320945
MYSTI_04746	D	-0.113344407523682	-0.198196256213729	-0.416472721491315	0.778119847340541	0.546162666922335	0.480447265101141	0.204051062517983	-0.18148915160379	-0.471761789973607	-0.460973841952709	-0.0946592709962513	-0.0718834021269092
MYSTI_02309	D	-0.817378251323396	-0.987785098782362	-0.738119674092054	0.221330782320843	0.133461414685854	0.415818856166988	0.339386573860256	-0.846608048566729	0.145186087700004	0.0380828805706486	1.2684400802221	0.828184397237839
MYSTI_06406	D	-0.127988018737538	-0.187950871856035	-0.507280243646326	0.0420082753220985	0.00611507935436784	0.369901059927342	0.132636942111779	-0.657935100297451	0.169000689473473	0.500765404190565	0.142009328574048	0.118717455583678
MYSTI_05891	D	0.729484491239468	0.71867535599144	-0.0307468600536396	-0.338139178469058	0.0827539105636195	-0.377904731025273	-0.359280778384189	-0.355644508545154	-0.794617648331807	-0.377511283950179	0.577743914806684	0.525187316158091
MYSTI_00556	D	0.318526809963958	0.164209293596613	0.0698447253342067	-0.504164560638985	-0.52417851016858	-0.538896827206646	-0.476958621052921	0.0270483968266468	-0.776290336175693	-1.16133327318305	1.73128664509588	1.67090625760857
MYSTI_00250	D	1.24731203354812	0.92383919161284	-0.813374879762407	-1.03609501402693	-0.698455423599478	0.347600907255908	0.764691993556779	-1.0288731256358	0.518534806218634	0.114865898900346	-0.184941633533853	-0.15510475453415
MYSTI_05182	D	0.207035327413132	-0.00382622951395284	-0.220780642902263	-0.186611260789146	0.148848163504027	-0.158415245094433	-0.180147123858088	-0.57642339254901	-0.589352909746557	-0.624995606915173	1.13750657867731	1.04716234177415
MYSTI_05155	D	0.123480275087134	-0.118820337443335	-0.920810243295659	-0.204297061131514	-0.142169246373362	0.135518159592221	0.0732283975061154	-0.822656728588525	-0.156193279763185	-0.161421726588351	1.20074654857176	0.993395242426688
MYSTI_07827	D	0.559152190529872	0.550618108836366	-0.0108370542640017	-0.391558845498052	-0.373791611990912	-0.613506719297	-0.132963867081388	-0.155261282030938	-0.415532122812879	-1.22818120954234	1.17451818052638	1.03734423262488
MYSTI_01437	D	1.38358408343564	1.35162302936502	0.189465787898021	-0.105000838471188	-0.206263617542378	-0.821424521784836	-0.455354083043185	0.0430776350879949	-0.842850405296439	-0.80271690022159	0.149036060502436	0.116823770070521
MYSTI_06792	D	-0.0922236889967891	-0.167869723790876	0.146241070321826	0.15589916691432	0.148106207381897	-0.0964145247842687	0.109367596589074	-0.142369555162249	0.301336168689202	-0.0860694220158909	-0.0541707647829384	-0.221832530363312
MYSTI_03746	D	0.648275533646727	0.211478401611444	0.0777549977787171	-0.0280304951662576	0.0104238358640387	-0.363849515142418	-0.277165394181399	0.153760034604844	-0.725940184763679	-0.228417441102726	0.244018644802942	0.277691582047762
MYSTI_06531	D	0.0429763229752318	0.215015076017117	-0.244018870166862	0.0603331814001749	0.0526572491490764	-0.00753440404597683	-0.248194531076168	-0.199007263008323	-0.328449464740245	0.103141272099425	0.350288209645166	0.20279322175139
MYSTI_01473	D	1.24215957389368	0.98823492021441	-0.269485894959216	-0.0551092668447613	-0.0255552844127216	-0.424202840171043	-0.274781919399466	-0.286659510627439	-0.301809842717217	-0.580143669780215	0.0833822346568169	-0.0960284998528316
MYSTI_05206	D	1.68661083013981	1.68502385835759	-1.11130242722455	-1.0750298727535	-0.793211963669407	-0.0402743229621976	0.314202440336244	-1.47874576345444	-0.0978201961704777	-0.472297752983616	0.648582457262867	0.734262713121677
MYSTI_07262	D	0.438196903235127	0.250272310873408	-1.4697084615034	0.0568255484954232	-0.311264557103634	-0.0831587617796288	-0.284640733400602	-1.02324529755397	-1.13475396327186	-0.0745947499447457	1.90507467690652	1.73099708504736
MYSTI_05389	D	0.539752072370291	0.60355375009696	0.427902221476339	-0.0849881542397899	0.176868620109365	-0.692629145667823	-0.484720569997009	0.46279893206202	-0.880216275761461	-1.22786550300438	0.571356055164056	0.588187997391424
MYSTI_00470	D	0.999054800487734	0.84734133619861	-0.809526626930836	-0.163981838274477	-0.304387631712842	-0.00502714357100764	0.0390218588743441	-0.643276907405369	-0.299473537768005	0.137947725671369	0.207361314012658	-0.00505334958216963
MYSTI_03745	D	2.14700658123456	2.02730451308341	-0.194596900746422	-0.393136889830574	-0.350474241855695	-0.883220724601442	-0.476130102215462	0.0147634546942079	-0.871493213030769	-1.4882048139686	0.276444405607647	0.191737931629142
MYSTI_06318	D	0.0202549635173934	-0.0841884522924072	-0.767750767241148	-0.029787045055059	-0.0276378033708706	0.00747236711464971	-0.000771251322774447	-0.288930909603698	-0.201820794303369	-0.443052944350558	0.956270060526425	0.859942576381423
MYSTI_03504	D	-0.14284053211726	-0.151035255191996	-0.61319051879436	-0.819967679361156	-0.462915495734707	-0.300733706891283	-0.0517739182569397	-1.13399384861438	0.148543522686612	0.144479847593026	1.80767510043174	1.57575248425069
MYSTI_07280	D	0.771600944560197	0.661462621452982	-0.625511770609471	-0.290276794049394	-0.499009958807799	0.00706751486713131	-0.413493075321917	-0.445889974680385	-0.582605026978506	0.0375823959527786	0.673751693740032	0.705321429874358
MYSTI_04414	D	0.573254199708265	0.439516724537665	-1.36940828319417	-0.30571253827968	-0.389627787057393	-0.16898761406136	-0.217685148052206	-1.18215460233165	-0.478389572772269	-0.241396141180191	1.79061958744102	1.54997117524197
MYSTI_00378	D	0.995215190577952	0.638189597887637	-0.593031976013982	0.450686120090531	0.211532520673863	-0.195830556228415	-0.333204185147343	-0.750501737106548	-0.566812038565148	-0.769991024774077	0.567550816711568	0.346197271893958
MYSTI_04178	D	0.17812462923823	0.367435635953708	-1.00777328124305	-0.46989832655176	-0.644017461701303	-0.613550195896979	-0.339109540307984	-0.578575644394199	-0.45779486685953	-0.276591407668253	1.84681656201167	1.99493389741944
MYSTI_03827	D	1.16880838615423	1.09790754445509	0.53044269393474	-0.174962562637422	0.261439940954466	-0.335273353613831	-0.178005986729868	0.296951231038689	-0.634235425206862	-0.978147856075296	-0.595855467700448	-0.459069144573503
MYSTI_02870	D	-0.359307234405943	-0.295747992943415	-0.225153345591764	0.157496096718075	0.525786526928627	0.0533294871849783	0.238001768843308	-0.318902859676987	-0.517616031004676	-0.443663692076152	0.593389039365105	0.592388236658838
MYSTI_03195	D	1.34595869973626	1.03113753939894	-1.14239984426314	-0.893751863115504	-0.0790136224498106	0.217915576758914	0.454440476954128	-1.16226021117095	0.364827190056531	0.0230930904264159	-0.00167088570003848	-0.158276146631749
MYSTI_01161	D	-0.0384470875110487	-0.060641974004664	-0.650332877485338	0.194100814526642	-0.216303394399519	-0.0968668702975837	-0.1694017279527	-0.45439038634073	-0.844181083050577	-0.362685528766704	1.47889622266934	1.22025389261288
MYSTI_06293	D	0.240198941396725	0.0964918009717284	0.389498597778443	0.250633890230633	0.315711811890772	-0.0220847717691086	0.0564096292996457	0.277153352488378	-0.22622163656319	-0.686389700534098	-0.377888230626242	-0.313513684563691
MYSTI_07268	D	1.02254157540974	1.38708681880822	0.0665970981500408	-0.397989805621792	-0.904152537926727	-1.37660668576296	-1.16208121370571	0.0448427622938805	-0.402464798485996	-0.371732106619515	0.983124687829966	1.11083420563086
MYSTI_03239	D	1.23057936756992	1.03308605844532	-1.37350927374065	-0.20825904768266	-0.104001421296383	-0.103927713075473	-0.213554821365697	-1.3988780150974	-0.538799598282123	-1.00671159354855	1.45928270358332	1.22469335449038
MYSTI_05906	D	0.365341594874865	0.0503575505639411	-0.0192213021788117	0.223312044501519	0.0992689056969507	-0.143952541023758	-0.00945984266783384	-0.143440404001016	-0.535253584123756	-0.606423399713034	0.322780776744114	0.396690201326816
MYSTI_07577	D	1.75181008901302	1.62726545824724	-2.0858610113679	-0.626331672005396	-0.29288693982366	1.11558872434352	0.892726283020773	-2.5122529110539	1.16944087754978	0.914809516631145	-0.762459347009766	-1.19184906754486
MYSTI_05929	D	1.47308303102923	1.05483414250476	-0.671164174879083	0.0431681662725349	-0.0741471164676533	0.211841336354654	0.253972263468022	-0.929683660989106	0.365833471413039	-0.367513104780947	-0.486607347511182	-0.873617006414275
MYSTI_06204	D	0.615265956785279	0.380416718689185	-0.290433116052702	-0.0297887636597185	0.0543562791211496	-0.35645904153969	-0.33097814848146	-0.299791585047499	-1.27003185322988	-0.867276818583013	1.06853461277734	1.32618575922102
MYSTI_05514	D	0.108408213254503	0.0850427565062795	-1.71070025474762	-0.0804335935290723	-0.584267901440343	0.687464423347086	-0.156396932584402	-1.18475281877272	-0.793626658716601	0.432950849981282	1.70315778579471	1.49315413090691
MYSTI_03133	D	0.330103494709993	0.241188917739223	-1.25852500538796	-0.391315326925433	-0.202247410890955	-0.773507320254701	0.0294866362679755	-1.292760818759	-0.196440208179434	-0.372268506175438	2.05165820976633	1.8346273380894
MYSTI_00510	D	0.570578773202083	0.67321861631088	-0.49925441775097	-1.06077094115435	-0.45752728391316	-0.344434017774406	0.443230017234686	-1.22488862367136	0.0381916872782462	-0.949281594279427	1.39629954063094	1.41463824388684
MYSTI_03774	D	0.34400611945464	0.360127338753461	-0.705669099987887	-0.803938701475134	-0.558408655451222	-0.0229902103650943	0.0726819405004946	-0.797193281833929	0.158984636841172	-0.261903896083904	1.0840111053142	1.1302927043332
MYSTI_05185	D	-0.396352073384216	-0.42883091506501	-0.655951076393992	0.22263078305868	0.251866089609209	0.283507201874	0.275218642793151	-0.454181885324328	-0.354983617591554	-0.0699994109365178	0.70997634132206	0.617099920038525
MYSTI_03733	D	0.301053770861936	0.314700679710915	-0.689238270360839	-0.401499522240039	-0.35787592568254	-0.3081009253474	-0.201665449666637	-0.358017709286219	-0.361284708956306	-0.385614468053481	1.27242117270242	1.17512135631819
MYSTI_03533	D	0.282590471965118	0.204195362875867	-0.828128298895457	-0.367622394633452	0.125029856681641	0.14641778432269	0.0293176919410119	-1.36024925934696	-0.354702258209162	-0.744150606975959	1.45277464831299	1.41452700196166
MYSTI_04940	D	1.06164472420631	0.531042986735081	-0.109650299400954	0.448555778607705	-0.131279111865437	-0.0944710924771641	-0.24259253414497	0.348063044624306	-0.664210942171591	-0.501296166793718	-0.311673949840628	-0.334132437478932
MYSTI_04544	D	-0.72163981267245	-0.619997251968506	-1.07204511835164	-0.0481298775980381	-0.0850808229350406	0.37322960238687	0.382954404524227	-1.16467910948139	-0.574476285983151	0.0609355006123131	1.94202979414885	1.52689897731795
MYSTI_03427	D	-0.141232136731452	-0.0785766614840124	-0.220237831104567	-0.481194469759814	0.249310948280252	-0.138137619692248	0.434236660981261	-0.738785366507175	0.829414222825244	-0.290605283769871	0.346162165495862	0.229645371466527
MYSTI_04126	D	0.285287066735725	0.240182185176113	-0.536756287977132	-0.392624580750478	0.0883326001707072	0.216261098135305	0.43639560079216	-0.684410316459473	0.553058264609453	-0.065403366944123	0.028513354844188	-0.16883561833245
MYSTI_02896	D	-0.601172822498766	-0.865136130666887	-0.484108890118053	-0.697374996584783	-0.548297429287432	0.00464596540787277	0.117509525074746	-0.561568690948876	1.87952656784671	1.9301587992772	-0.0956455723194516	-0.0785363251822897
MYSTI_05350	D	0.399459925415982	0.108966989022111	-0.0235438196545861	0.448656280734538	0.344690745654907	0.0862494948032868	0.151638358851061	-0.183556099139336	-0.447867686515764	-0.408572704928174	-0.287824247861851	-0.188297236382173
MYSTI_01138	D	0.439301697363069	0.293360083204558	-0.797494515233449	-0.192113668810928	-0.384824011952738	-0.212815614986788	-0.342504843692913	-0.411734561166755	-0.520168796959947	0.2814737097786	0.943257269732797	0.904263252724483
MYSTI_04617	D	0.296331442266682	0.312863459459265	-0.466860015735193	-0.0746811669953704	-0.343302270737865	0.149553830514282	0.0487482026829529	-0.652959635654316	-0.176944926231398	-0.476047978903184	0.687142218547139	0.696156840787005
MYSTI_06362	D	0.591871557316555	0.511873267948536	0.230452502210392	0.128540865334209	-0.18289961082036	-0.319283425724661	-0.378584271775646	0.292801375265471	-0.561604171768282	-0.629659995440297	0.141274908684071	0.175216998770004
MYSTI_04978	D	0.931109618524593	0.985752721729517	-0.0856045572899014	-0.688107612914232	-0.424781906242899	-0.438828238888119	0.0575531984409814	-0.34515443067548	-0.891698280361519	-0.997696024848608	0.976123787568326	0.921331724957334
MYSTI_01518	D	1.15989391364691	1.27360948673637	0.529903507577632	-0.468364042619941	-0.68807098668597	-1.21461384544717	-0.681968992155554	0.314612472584798	-1.18907281650703	-1.18173537051794	0.906847920751771	1.23895875263612
MYSTI_RS42730	D	0.082703240975329	-0.376688844995146	-0.704835755972168	0.400524933581705	0.152324048456226	0.485404724719569	-0.117769554123083	-0.471372840839232	-0.163429513860574	0.340299835981275	0.287952243463804	0.0848874826122934
MYSTI_05549	D	0.104304763416527	-0.0439453739606019	0.141559790993719	0.487923157175537	-0.177741045474708	-0.17055147010884	-0.226544218060534	0.766226814236537	-0.891183506428455	-0.0612528755589992	0.13265147096509	-0.0614475071952771
MYSTI_01406	D	0.901607039078877	1.13911778196889	-0.128239175991025	0.0907114072504491	0.241040504387362	-0.26612466201461	-0.570864808742028	-0.177010972034349	-1.19860669081639	-0.946346713286919	0.507535141390173	0.407181148809562
MYSTI_03364	D	0.899100272884416	0.795103993306547	-0.51141167525123	-0.669440821685511	-0.320944851812609	-0.616586646970653	-0.424252194782152	-0.156334768100923	-1.16515462396206	-1.00764747707712	1.63066297049521	1.54690582295609
MYSTI_06485	D	0.268804844056465	0.176970643187326	0.0391816611269853	0.0327889234750867	-0.0911991569334702	-0.0957836494519277	-0.291695575864981	-0.152628913824364	-0.270491601754735	-0.0282297848285413	0.290620550465762	0.121662060346399
MYSTI_RS29910	D	-1.33769935859965	-1.63086155092814	0.364138275471028	0.13028640164522	0.10273548349681	-0.0960925763522091	-0.46675179752633	0.294288008666991	-0.679684726547364	-0.0392594181777248	1.70165282962565	1.6572484292257
MYSTI_00376	D	1.01251448696826	1.11871559569933	-0.685082259942686	0.291724794526266	0.200289268484754	-0.220759100859546	-0.355816207519497	-0.721235485682682	-0.601746235582679	-0.211365900279336	0.0880537070303671	0.0847073371574449
MYSTI_07521	D	-0.958618490248199	-0.522881631302868	-0.839417015752204	-0.0476921013943041	-0.163603474768518	0.135957878384552	0.512728397105693	-0.87206965050251	-0.76791585344523	-0.650952865711524	2.14517490229812	2.02928990533699
MYSTI_06379	D	0.589921537004219	0.585857801195123	-0.294802044776603	0.13200542617272	-0.144607956985652	0.00917911801172089	-0.284403185421063	-0.167152881997421	-0.34109416779979	0.151481485012857	-0.103672879806789	-0.132712250609332
MYSTI_00313	D	0.475218787257608	0.397093630388051	0.114434752661202	-0.457124381617877	-0.162121599651464	-0.353873432296179	-0.281806686346497	-0.0714926753847802	0.0660187151297276	-0.290042018329848	0.24021686372132	0.323478044468743
MYSTI_07319	D	0.809909519980064	0.711514735652033	-0.0725801640210157	-0.00691255896072818	0.176506656037553	-0.43658396922854	-0.359875282244593	-0.0891757146507342	-0.185042694822004	-0.569753295143435	0.051242432192252	-0.0292496647908571
MYSTI_04400	D	1.49015695499966	1.30977725708443	-0.516070996290113	-0.229884241803678	-0.268212298925356	-0.56908014646333	-0.73128244461196	-0.355153082902236	-0.759451147618224	-1.27384826060102	0.832840338572154	1.07020806855967
MYSTI_05388	D	0.656935243680154	0.583715213915955	-0.903966099461424	-0.450075386406009	-0.522282435058571	-0.850952145805859	-0.417560054330256	-0.857252280884383	-0.498985563912976	0.04626342011872	1.71103031844237	1.50312976970228
MYSTI_02220	D	-0.111272809164333	-0.363615879286495	-0.999120705173592	0.0647088900458321	-0.829689094715267	0.228617274096813	-0.259636356629221	-0.805085798000386	-0.383307955855848	0.23832325279403	1.65909571642914	1.56098346545932
MYSTI_03578	D	0.0142581047601027	-0.139476618311422	0.136360899119067	-0.06986257820021	-0.124078449251146	-0.43167390617057	-0.589857175414661	0.0985594017545122	-0.110212739651752	-0.477486642966262	0.872350320837434	0.821119383494896
MYSTI_02323	D	0.972765268110193	0.821221248261523	0.189462886188767	-0.0337592867237468	0.266217522819591	-0.277431204562633	0.16260832749966	-0.0811776067281542	-0.588367470224135	-1.21692484399205	0.0164748722127861	-0.23108971286179
MYSTI_06357	D	0.506413411457933	0.449426002669194	-0.150908070839215	-0.311236550437517	-0.249462312918517	-0.0389998453817793	-0.204043906398681	-0.189517479827751	-0.389151953612409	-0.424732604110197	0.563906732913106	0.438306576485829
MYSTI_02623	D	1.12418988882009	0.88745766827787	-0.282354593172711	-0.629900016481139	-0.54415428097732	-0.42614347924258	0.0181198588766982	-0.450840661549227	-0.268868810535697	-0.767224125673728	0.705091138285317	0.634627413372431
MYSTI_05102	D	0.737566913385246	0.577579022441981	-0.37022982255534	-0.11696434057278	-0.189425799739915	-0.217956526110004	-0.201597331247839	-0.627065041551141	-0.197231272023926	-0.0383842624464403	0.28220049725587	0.361507963164296
MYSTI_02889	D	-0.730966013068288	-0.655874777346463	-0.284238393661962	-0.821595355704856	-0.676431512047603	-0.357413772321006	0.10156474889774	-0.0779381743971559	1.66201814591417	1.66816058016932	0.00177901856866391	0.170935504997439
MYSTI_05147	D	-0.324838811795004	-0.606969574788721	-1.14268301315095	-0.0392470012934147	0.152507379445961	0.684183017622413	0.19872295853847	-0.949631107140839	0.314068639295897	0.286854386344912	0.740925747460841	0.68610737946045
MYSTI_01442	D	0.330015903725595	0.135937375805273	-0.461371038619486	-0.0675575242602804	-0.305191107761981	0.197057343228156	-0.00345088264843696	-0.240348636509824	-0.450814044341403	-0.397954974016033	0.691517785876805	0.572159799521618
MYSTI_07276	D	0.889891296000439	0.960181538315528	-1.17886089244626	-0.289363198672747	-0.553556154222289	-0.448300851206636	-0.29199046996419	-0.528753491202551	-0.773578681926196	-0.312745322950006	1.35170410453304	1.17537212374187
MYSTI_05307	D	0.401553779652426	-0.0269973082863988	-0.629959138962656	0.198432355052853	-0.613362745988374	-0.163576296292964	-0.44318383865558	-0.512169605189994	-1.0203303840937	-0.274329762612815	1.58447937106038	1.49944357431683
MYSTI_03134	D	0.083359456505546	0.21947056170349	-1.89802323726116	-0.443630260141337	-0.436632185504378	-0.0527505482220505	-0.160132995569963	-1.07085956554671	-0.00468243237543398	0.0787857706375661	1.98455053085486	1.70054490491956
MYSTI_00570	D	0.80984021077132	0.940197950076442	-0.0856325713785235	-0.0267450597413035	-0.142372851939271	-0.573327281608991	-0.598327096906722	-0.217060960856372	-1.21175835304632	-1.4130223363739	1.29674777437815	1.22146057662548
MYSTI_00475	D	3.22480656935058	3.15306934956458	0.271968027780183	-1.85576350513469	0.748638006798791	-0.455800161140926	-0.84004383695855	-2.56855535078046	1.16273066799929	-0.0762209862089431	-1.36519454616807	-1.39963423510179
MYSTI_04465	D	-0.565636524467442	-0.638815774792311	-1.14015466414981	0.477078489416483	-0.0418226646819608	0.764685414446998	0.174034101522233	-0.680022884132804	0.224860498932262	0.935466794996255	0.354944278914592	0.135382933995496
MYSTI_03249	D	0.331517966241181	0.413132019091027	-0.025523630867978	-0.576799538774505	-0.777252178096946	-0.96904318034089	-0.74242267293118	-0.140375226081806	-0.599463144477548	-0.592121988669236	1.64034115260497	2.03801042230291
MYSTI_04322	D	0.467386172017548	0.541882630647494	0.631937119436293	-0.713484481562032	-0.741625990595212	-0.620579956267544	-0.500564116116177	0.726689680794216	0.053722006041351	-0.278876134343522	0.254176894593522	0.179336175354072
MYSTI_01035	D	0.671294076327712	5.13741483508853	0.0377348653059686	-0.507740943117555	0.352368400088681	-1.60221929641378	-1.35134972559463	0.570698602472698	-0.785455378600463	-1.03685319392815	-0.789197230161725	-0.696695011467294
MYSTI_05688	D	0.176565464536182	0.252400280331999	0.47768680142096	0.192899519906822	0.182439263550824	-0.407016206819998	-0.205063880615272	0.266284345840546	-0.821132506700854	-0.534008774939554	0.133784911966265	0.285160781522077
MYSTI_07133	D	0.597520396654348	0.435062413480049	-0.817858837695017	-0.117857021507913	-0.38138387273267	-0.280641818272578	-0.436767468380689	-0.484412471688007	-1.16754182268251	-0.382981907176637	1.58903591736349	1.44782649263813
MYSTI_04876	D	0.530549435168229	0.371871610333461	-0.219743153092537	0.0369718493055693	-0.0483374382993862	-0.307753109318499	-0.332275804331621	-0.153170480650019	-1.03165129668488	-1.45573843048138	1.21175313347853	1.39752368457253
MYSTI_00433	D	-0.720783765599288	-0.56654684594689	-0.845262434932039	-0.527518883335022	0.123460053412721	0.0742234718914219	0.369542341306019	-1.60982188843134	-0.20867203336311	-0.287880254807401	2.26877746465047	1.93048277515446
MYSTI_06353	D	0.34765418827385	0.294994928545689	-0.904827904921005	-0.249993282675188	-0.178036526321602	0.0869330597076292	0.375617774751095	-0.862142759557136	-0.652540099162703	-0.458505798303735	1.21778945566335	0.983056963999752
MYSTI_03140	D	0.0365731825867233	-0.054429911619172	-1.10538565359121	0.212753845190308	-0.243719549009912	0.200926468906413	-0.229626380459633	-0.969848532387031	-0.0326629056725771	0.12210134824924	1.02593199578884	1.03738609201802
MYSTI_08015	D	0.727807118719687	0.396422383675038	-1.27567004775491	-0.377585818834058	-0.277164863941353	0.167015858994887	0.306728131651091	-0.957058614766813	-0.140374161125735	-0.647634948818636	1.17681281274704	0.900702149453755
MYSTI_06233	D	-0.134013686238047	-0.0579230751303541	0.108418244020395	0.440233136791617	0.217549425646766	-0.164762654397368	-0.353414828478819	0.315061147093706	-0.325269561897235	-0.199736244342231	0.0936547786511426	0.0602033182804185
MYSTI_07840	D	0.0877547560474348	0.305058543597777	0.566191393589266	0.535009924894128	-0.326431098206381	-0.0607854308215607	-0.24520151117329	0.190674170711345	-1.01635636502606	-1.019647997917	0.492742544492399	0.490991069811948
MYSTI_05228	D	-0.514711015533369	-0.625725044480918	-0.968794042171439	0.269348893159876	-0.275082926109215	0.739561572487149	0.367019377517448	-0.748124881360672	0.545736233300289	0.59149708209018	0.389979987652424	0.229294763448236
MYSTI_06491	D	0.288382534212591	-0.0492626923295791	0.0386865221384909	0.0135752130950877	-0.240327181727711	-0.268785639613272	-0.379800001515369	-0.105056815362774	-0.852475126660778	0.338156211124414	0.731468778844654	0.485438197794247
MYSTI_04616	D	-0.473119590189651	-0.377263748923053	-0.503305908869349	-0.237175162166308	-0.0569241861118179	-0.217794921683149	-0.13702248561121	-0.610674854317784	0.0242516995435711	-0.703117997777417	1.52193362278763	1.77021353331854
MYSTI_05188	D	-0.0995295290177172	-0.084931132629082	-1.707624354635	-0.212645996959745	0.00816297144854339	0.385123122954026	0.0850677317780395	-1.03203466706746	-0.539167050267098	0.0271907563715654	1.72476380558829	1.44562434243565
MYSTI_03843	D	-0.530741337401903	-0.519723025875187	-0.792040297979398	-0.305905901788243	-0.179563797986546	0.283444457405761	0.0937425118106976	-0.802881836249227	0.999009504581066	0.651745618085981	0.604465016456468	0.49844908894053
MYSTI_01333	D	-0.0204959806008027	0.104619478651946	-0.145373946374612	-0.342314218125329	-0.300399500597839	-0.197821348458046	0.0652771507684005	-0.48687770064676	-0.986341064417747	-0.612543587352782	1.51276622764449	1.40950448950908
MYSTI_02825	D	0.745611487002998	1.63184132085224	0.25808978673515	-0.19583166059339	0.081894895203888	-0.68486119402931	-0.224865299405238	0.00357371875892554	-0.879881707881689	-0.915365664175035	0.0649162834708452	0.114878034060622
MYSTI_06682	D	0.145961226748238	-0.1039569120372	-1.14971891299844	-0.78956404697516	-0.664839099824716	0.193375478675582	0.441465684831641	-1.0451903180358	0.6058782257006	0.188985404886063	1.29713527898231	0.880467990046885
MYSTI_03829	D	0.828029628650933	0.479392300522253	-0.830696507614404	-0.944600793990375	-0.273426208990356	-0.177120513051362	-0.478999684836095	-0.730529980387834	-0.333601606254268	0.0193886484901942	1.28485806933645	1.15730664812487
MYSTI_06549	D	0.408390565385639	0.182905964766721	-0.548611151137401	0.101171128640646	-0.289249769393171	0.00120951155419746	-0.0550602027246256	-0.187741491739256	-0.651139641598965	-0.395231140233937	0.822178839299253	0.611177387180893
MYSTI_00669	D	-0.311126026584096	0.0218497820366199	0.369366703265205	-0.0983051376055748	0.607023254715521	-0.0704124428873385	0.499028692267332	-0.295098309246502	-0.421327585874751	-1.36205215154	0.527615118691546	0.533438102762045
MYSTI_08046	D	0.379619018327048	1.09722810572392	0.295579857092882	-0.194076890609283	-0.110172590592081	-0.215791589407036	0.123034119746796	-0.215860489247481	0.0626457985629258	-0.0621368091400587	-0.446914035066939	-0.713154495390686
MYSTI_06360	D	0.927692602635986	1.04398253734294	0.0452884326632059	-0.181288597895925	-0.360017720006971	-0.687855378959066	-0.414746468772577	0.165846570777877	-0.842511471959272	-0.957341203542152	0.633523126476963	0.627427571239
MYSTI_01135	D	0.720379349390052	0.626596564017955	-0.0891394635093814	-0.33492518692953	-0.0504935863826965	-0.372260845281884	-0.406837676176165	-0.116273956919715	0.0988301704375161	-0.26251617228086	0.138141274049797	0.0484995295849071
MYSTI_03115	D	1.14012325729401	1.11446921839726	0.212732482003297	-0.477054881664287	-0.599827128408794	-1.02994207912699	-0.847258642984931	-0.0992606949996802	-1.08815010243437	-0.628418959188537	1.17549407280275	1.12709345831027
MYSTI_03576	D	-0.683220252211131	-0.327198258433654	-0.982778843045656	-0.706927238264669	-0.770537271035382	-0.175155241494044	-0.603527178578515	-0.88711207622732	0.327609962618363	-0.13329070936406	2.3961621788817	2.54597492715438
MYSTI_04983	D	0.845877719026216	1.09227176351856	-0.922478509345932	-0.571288980559798	-0.550863333874444	-0.303714972826253	-0.484942116632867	-0.592060527779221	-0.72787501360926	-0.66719078505562	1.52074589468824	1.36151886245037
MYSTI_03706	D	1.05038984125386	1.18330065560497	0.0393198253684925	-1.65432734043625	0.768542490127784	-0.0639220561857989	-0.0375959610367627	-3.46436803448415	2.06076788567638	0.106827942044825	-0.101123137611692	0.112187889678328
MYSTI_00903	D	2.25377551470428	1.75300780230696	-0.808825145120137	-0.0913035961338142	-0.698446613919797	0.0307168692139204	-0.706975938423072	-0.866912091634761	0.0594232281144667	-0.10792971514898	-0.346127936860007	-0.470402377099049
MYSTI_06394	D	-0.000344741786962643	0.00854473042929449	-0.157856094547316	0.0564438166512335	0.072487137983261	0.0365203537679939	-0.030505839034582	-0.0625073559078864	0.0295387871558326	-0.233470173621475	0.188197906419401	0.0929514724912046
MYSTI_03204	D	1.10582778867157	1.00565805207819	0.245472294516992	0.0405294726165444	0.162929382535992	-0.697644388361947	-0.237592862193647	0.0262133220243559	-0.292629524029435	-0.953862298982816	-0.166697383866524	-0.238203855009278
MYSTI_05434	D	2.25799118923189	2.10555768316957	-2.30701455487588	-2.02322900580207	-1.67240309269403	0.854561207188205	1.66609741002714	-2.45574802701956	2.46441910641847	1.12810898079807	-0.890506481968641	-1.12783441447318
MYSTI_08036	D	1.07788167894431	1.06948141221165	0.409273800385282	-0.295603027480857	-0.522221603191346	-1.13377025051189	-0.948137042715524	0.463380856867042	-1.11852786752785	-1.15672960034484	1.01009781307576	1.14487383028828
MYSTI_03047	D	0.996975223121806	0.882853487332456	0.0529378781778007	-0.418702346897618	-0.327690156082191	-0.686189879622479	-0.251246182807913	0.0879148410142427	-1.07212649931405	-0.434529647264158	0.48055736300892	0.689245919333176
MYSTI_03712	D	2.54574768458495	2.31686039398133	-0.47181894521348	-2.38200037401186	0.600992442737253	-0.937892561363878	-0.383545947246564	-2.94565930609511	1.24284758573234	-0.815523600779235	0.604226481276473	0.625766146397796
MYSTI_05387	D	0.585960141489521	0.750779549069174	-0.530871888111314	-0.156275136960328	-0.255211416592017	-0.793848353722391	-0.920646144539537	-0.367605826303544	-0.878845069415311	-0.142195173214153	1.37778448870711	1.3309748295928
MYSTI_02047	D	0.128800691447797	0.00369386592318222	-0.652379812496699	-0.147125838594679	-0.118811249897512	-0.00602364880099948	-0.313648603502939	-0.699857112329289	-0.204727508490894	0.0774178180429939	1.10460391994717	0.828057478751866
MYSTI_01094	D	1.05241230027577	0.857429629397876	-0.0118598829500129	0.0818957763547719	0.236002346063012	-0.0526163539091034	-0.145157853485202	-0.00430177588481229	-0.618322577551693	-0.20844671737188	-0.488917177620079	-0.698117713318656
MYSTI_07207	D	0.344741972701115	0.766241459037213	-0.417805546993325	-0.45369234151512	-0.365238993948866	-0.716542260638441	-0.503389900942441	-0.337341047154494	-1.36525864131698	-0.0978694292786937	1.63779784685454	1.50835688319549
MYSTI_03445	D	0.208030012300421	0.166360668516115	-0.00602618938305888	-0.265661159884637	-0.24625286048731	-0.327615431388253	-0.393856963367531	-0.120352966012133	-0.323614510677571	0.00657098564407477	0.676831843832671	0.625586570907206
MYSTI_02815	D	0.239900405661153	0.518535733121624	-0.318046121020728	-0.324341892414754	-0.466232978547513	-0.700955156310338	-0.295218478873846	-0.419450564094952	-0.749460505552074	-0.67389785506391	1.62725963755937	1.56190777553597
MYSTI_03240	D	0.493562077128683	0.382757732108495	0.523933447224307	0.302035055460095	0.490225866802289	-0.152938253886848	0.00997248612379664	0.619110013669157	-0.711140925172874	-1.11040667847052	-0.419500534924246	-0.427610286062338
MYSTI_05566	D	0.445482414796032	0.264161428611894	-1.97462502124132	-0.705811212567587	-0.536678090521628	0.215503220611325	0.257867924284625	-1.94875236641974	0.0987997115523882	0.260176497469123	2.11518593645011	1.50868955697479
MYSTI_05224	D	0.421019670771445	0.135416894719899	-1.0562300287528	-0.522457057372424	-0.125633032389672	-0.0613377572325504	0.258876932907809	-1.14172043084586	0.0146067641354772	-0.650295109482762	1.43419876607259	1.29355438746883
MYSTI_06359	D	0.486842934455844	0.481821910122557	-0.397507992622804	-0.268817173081876	-0.563345766983007	-0.242194667289116	-0.47636828943746	-0.275371776771779	-0.0720673121016411	-0.167922877228818	0.777884017166443	0.717046993771655
MYSTI_04428	D	0.549723504720626	0.0944497022202242	-1.73357643647038	-0.129170468336529	-0.243460353127997	0.169189635572312	0.00755574272379356	-1.68077154131816	-0.0999817417319431	0.275343088420527	1.6466041238767	1.14409474345082
MYSTI_02065	D	1.72211683927946	1.80939619756353	-1.29838947697474	-1.16611453385182	0.132083022308569	0.616985849228096	0.836198875625223	-1.80673821298094	0.71122465184734	0.401958517916404	-1.01005135284067	-0.948670377120459
MYSTI_05562	D	-0.224604762200327	-0.400120803844315	-2.31359780395551	-0.711077679563875	-0.247909899153157	0.886203278065663	0.280925071177302	-2.57474883731957	0.416979914832469	0.490512459015481	2.40681715886323	1.99062190408259
MYSTI_02060	D	2.10227305797897	2.23899059680714	-1.06320700862539	-2.21612312472426	-1.76493274204256	0.419991216468102	0.622658456187299	-1.27503020248726	1.10676729431249	0.00142122214007401	-0.14763073694888	-0.0251780290657191
MYSTI_05156	D	-0.551746433653303	-0.511327095685051	-0.110637247355426	-0.120911743193378	-0.108858860425187	-0.0595331618589334	0.189286277842605	-0.32205844881703	0.736314916667379	0.945350832513101	-0.0204481592874739	-0.065430876747314
MYSTI_06381	D	0.464551140934464	0.350484916532452	-0.294639441145689	-0.31447189265088	-0.263910467644672	-0.190606310478852	-0.635640590729448	-0.151929275459182	0.00936483150687728	-0.335285140991658	0.646689171847184	0.715393058279414
MYSTI_02952	D	-0.374926413082232	-0.555056750424971	-0.801233979666746	-0.499662251292392	0.215372656935179	0.264524952383983	0.459528844301214	-0.795690718681099	1.25526245828154	0.650067272296962	0.188447380832024	-0.0066334518834541
MYSTI_03231	D	0.617820640656548	0.500961465705474	-0.7832580284222	-0.426474256700743	-0.695108161170525	-0.504822513576112	-0.843404513351866	-0.464276659381163	-0.0810014524130338	0.0223579934006342	1.34848638115168	1.3087191041013
MYSTI_06537	D	0.739444836608417	0.505937007590909	-0.48068985196123	0.241797463453693	0.235170323061386	0.334793965929098	0.202096719149532	-0.531185071707759	-0.113440172606802	-0.34745985899932	-0.218634475258256	-0.567830885259671
MYSTI_06361	D	1.58471702270412	1.55232318898105	-0.633118897493606	-0.398427951180043	-0.752185556901027	-0.678583428344837	-0.798888888205521	-0.455967469099111	-0.796377494628338	-0.849530894587359	1.13817378152621	1.08786658722847
MYSTI_01247	D	1.11798716941678	1.18788380395148	-0.37181645972597	-0.448129634067312	-0.445686145727869	-0.680348638003755	-0.524302345522704	-0.290167095182763	-0.373729831203589	-0.424053393081321	0.615768030234547	0.636594538912476
MYSTI_01217	D	-0.633975556746677	-0.767800030962674	0.146066380942656	0.331348986462112	-0.0615843852231404	-0.251362308707604	0.348289997145063	-0.380591525724867	-1.55298102302416	-1.06082734189395	2.16593909767844	1.71747771005479
MYSTI_04553	D	-1.44419333767964	-1.18849756760161	-1.62228801067817	0.307425124319714	0.0800295469832228	1.03359174767651	0.547883007205108	-1.07185675862291	0.291434856971216	1.08857381440788	1.24669588097865	0.73120169604003
MYSTI_03434	D	0.607486664507567	0.585972988687057	-0.433359776321531	-0.528490837052358	-0.115186714593658	-0.637992885711594	-0.367016155286549	-0.556632593762201	-0.426921474864281	-0.887360776492953	1.43167653449183	1.32782502639866
MYSTI_01684	D	0.394423385391772	0.405777799852627	-0.590715281039378	-0.158282802146902	-0.151225498849172	0.2810632454103	0.237843701874596	-0.766592431026044	-0.518842442964733	-0.467174923376914	0.888339981913161	0.445385264960693
MYSTI_03805	D	0.554922865879382	0.804547143087714	-0.89968163447198	-0.351552847927616	-0.353110291579259	-0.219561624201054	-0.235754887069753	-0.751685772054193	0.772315908320566	0.772346278509508	-0.0707874620666669	-0.0219976764266558
MYSTI_04877	D	0.320195026564619	0.322550697258754	-0.705629852186638	-0.330316669676648	-0.544685741476657	-0.399895701155657	0.0103158807205315	-0.810428723553629	-0.880829336889223	-0.535164475995989	1.86328479033265	1.69060410605789
MYSTI_05602	D	0.490466973061421	0.728414054039151	0.203507134698446	0.052461123542253	-0.210849475605457	-0.650629917389377	-1.16751823813409	0.391992854822439	-0.721923712177148	-0.230157228164723	0.594949806129067	0.519286625178013
MYSTI_00541	D	-0.475350895992541	-0.68486711584435	-1.64194026151212	0.0279112139022413	0.522458434256567	0.837197197120105	0.101236992850129	-1.25331955620269	-0.241951689399443	0.533221781985331	1.30840983414189	0.966994064694884
MYSTI_07101	D	-0.183996359240597	-0.0239119042571723	-0.574487051166964	0.0692948549034984	-0.310120809038787	-0.019894032273033	-0.212118278641233	-0.244927226105965	-0.297961455201213	0.105427641698478	0.987776677737086	0.704917941585895
MYSTI_06707	D	0.491915624427696	0.0477347362012495	-1.08118000773797	-0.402098146467731	-0.661518267195367	-0.170619719285042	-0.0617044430139977	-1.1188224902432	0.491371394171031	0.367081210794066	1.08663916565266	1.0112009426966
MYSTI_05970	D	1.72978218336618	1.39917912796575	0.388496302501505	-1.08102732223954	-0.16694528899216	-0.437819468636725	-0.0299354894597137	-0.151749207122297	0.310989089378346	-0.499416580697636	-0.772115765919118	-0.689437580144588
MYSTI_05145	D	0.637539195853138	0.398765029779534	-0.624752711211173	-0.534256664225628	-0.316733657172469	-0.257160266314729	0.00908776138409628	-0.95939278950371	-0.170000153042787	-0.664014149958399	1.35096663334845	1.12995177106369
MYSTI_01480	D	1.03611694261843	0.943175239613542	0.0680049561287674	-0.16393671426184	-0.653953054558595	-0.607245426854771	-1.60691199367655	-0.0472865537189016	-0.831103617496394	-0.748347081321343	1.36107190721863	1.25041539630903
MYSTI_01987	D	1.23336198920822	1.15632514214808	-0.757207075032479	0.0246942697811967	-0.282850654169218	0.476146403666448	0.266334355771088	-0.766847863269119	-0.126843174844137	0.044362736473083	-0.585720202358683	-0.681755927374482
MYSTI_01114	D	0.0107949068663746	0.304161803996461	-0.0155987129135422	-0.294796534663814	0.150713520276033	-0.637310215671688	-0.573732328529202	-0.3704141705889	-0.463380599155288	-0.460243933140362	1.23705834573651	1.11274791778742
MYSTI_01655	D	-0.0356751512108424	0.0809670281188897	-0.24388592258599	-0.388300618289334	-0.373248945970317	-0.39459140396057	-0.642121127007863	-0.882883777786757	-0.441630674762308	-0.168638908786656	1.76745775814112	1.72255174410063
MYSTI_02856	D	0.749090155684847	0.736944890839943	-0.686063162279936	-0.14093537392313	-0.527568649310455	-0.422485592723111	-0.70965431487044	-0.538626443887097	-1.61137484146786	-0.0881434862044621	1.75893191350839	1.47988490463331
MYSTI_04496	D	1.92478947787985	1.81178132390391	-1.10776702270806	-0.443568440725372	-0.170353162128146	-0.676845169903375	-0.649506019465271	-1.17632961382249	0.231818223134569	-0.0087987694788243	-0.00346567394825925	0.268244847261467
MYSTI_03872	D	0.0682140890437477	0.028552673761963	0.184974838069293	0.035692042272041	-0.188380394203778	-0.297994376616819	0.0361820173174774	0.336715840388988	-0.629946749254703	-0.95790009668454	0.595903818658929	0.787986297247391
MYSTI_02360	D	-0.571378274827429	-0.565553450167053	-0.998150583920799	0.286016654980633	0.218665342673662	0.562782745560803	0.0935758128346844	-0.403660908814324	-0.392811144028608	0.246021935050813	0.714494688132765	0.809997182524851
MYSTI_07823	D	0.89968042855247	1.10084142003574	-0.227917138014368	-0.60706625415016	-0.364611917219934	-1.64883865381295	-1.64561357656247	-0.218640500721673	0.167462994388847	0.553557384673704	1.02374618778502	0.967399625045772
MYSTI_04127	D	0.965446661235024	0.869271516378065	-1.19640359354671	-0.656802328314846	-0.494297344957976	0.0444947001999569	0.212600805873974	-0.796021041450478	0.185008805577198	-0.387043578302313	0.665652460506351	0.588092936801759
MYSTI_05085	D	0.250877755167885	0.0110810359367761	-0.318033563221432	-0.171394703260386	-0.788765184370709	-0.0566474934000336	-0.320321569590746	-0.526405841381127	-0.00085000885202291	-0.0819736385784253	0.971459006364453	1.03097420518576
MYSTI_01344	D	0.627453766096277	0.553213194102581	0.267052724611247	-0.193801713592686	-0.147946509178135	-0.342443505699087	-1.022609302093	-0.152669367269599	-1.24749439037612	-0.829007149125001	1.34720386853156	1.14104838399198
MYSTI_02289	D	0.492596097312495	0.301787988629732	-0.1599276324001	-0.331800179868781	-0.408340251509413	-0.327312068200103	-0.19214870826613	-0.122498286827014	-0.497254438184324	-0.273378580403296	0.7121061581284	0.806169901588534
MYSTI_00902	D	1.73641883510838	1.3903659879359	-0.542773738724398	-0.0601105870490972	-0.505400750950074	0.325873572389904	0.171090609059757	-0.502121192485555	-0.0136884915248814	-0.270728915217418	-0.768236285596995	-0.960689042945527
MYSTI_05349	D	0.000440980183764594	-0.25513519960111	-0.413829012554901	0.345107179645648	0.113281555602663	0.0810180043903692	-0.0828325014947957	-0.336958253428156	-0.236075991694181	0.284469003345082	0.215780164372447	0.284734071233176
MYSTI_05900	D	-0.106490129078139	-0.128209493923459	-0.476852360142026	-0.30076343221074	-0.770351864408013	-0.259706918360891	-0.341175414627498	-0.590531379073008	-0.565767452250681	0.00407211951316633	1.83356284418018	1.7022134803811
MYSTI_04691	D	0.587645028765209	0.834264641429229	-0.642580237269904	-0.203928849306704	-0.486282742686676	-0.899502590327234	-0.308655387881382	-0.353051815636819	-0.37939067423374	-1.00643496526927	1.51251047977102	1.34540711264627
MYSTI_05340	D	-0.62333426571927	-0.832530459053958	-0.622341742960202	-0.0171379810036818	0.0943064868200381	0.712352812535892	0.0830155170006215	-0.39020847150254	0.760481442142542	0.860422718763488	0.0781557658225758	-0.103181822845503
MYSTI_06588	D	0.0755620002184934	0.040045546417609	-0.0735342790555791	-0.258415728281866	-0.179711667324517	-0.00868384909664144	-0.345829439686339	-0.0285645826904393	-0.332024272834937	-0.612941719661515	0.805975584391701	0.91812240760404
MYSTI_06680	D	0.531310928958161	0.58038323109283	-0.611813139513979	-0.720183239352677	-0.953046235029799	-0.47469627808335	-0.644890673056766	-1.07995362728129	-0.0436773483243424	-0.227613592304229	1.94420165612903	1.6999783167664
MYSTI_03459	D	1.0577342005496	1.17942065540094	-0.572561297793174	-0.306182260036133	-0.524909556759876	-0.497063818686611	-0.691758085279664	-0.230182356742645	-0.52333981710064	-0.804582647687425	0.942747671962247	0.970677312173382
MYSTI_02288	D	0.0964276995336881	-0.11800946245997	0.0579745167032346	-0.194399750200908	-0.242417399634318	-0.411346969574765	-0.15118992386788	-0.0681822916019854	0.0106922890328871	-0.197035653805866	0.579349410731748	0.638137535144143
MYSTI_03397	D	0.804921986180492	0.715739618068062	0.657381365826652	-0.177938326110722	-0.547793924722495	-0.809006885221097	-0.733488320713947	1.13481283609925	-1.72556001386083	-1.50957890499273	1.22700928284241	0.963501286604963
MYSTI_02732	D	0.135074773616807	-0.0572363391474635	-0.720659717189111	-0.781906268652602	-0.314476650661693	-0.451143928317732	-0.172765691172376	-0.644456844041533	0.261674635375888	0.312709546658615	1.27008965642198	1.16309682710922
MYSTI_00285	D	0.647593789133685	0.934178478832068	-0.647499873576376	-0.507195753552763	-0.246624055920996	-0.371494617337623	-0.319237058925353	-0.774923972632104	0.090139112149382	-0.530975813037928	0.805585537918574	0.920454226949433
MYSTI_02810	D	1.02383823687739	1.10751721347779	-0.153133566679244	0.171013834627791	0.00240400016993725	0.0535254944594445	-0.564140929925477	-0.000696115836056777	-1.27847107688904	-1.25403457317048	0.507084993775646	0.385092489112296
MYSTI_00240	D	-0.705443041407673	-0.633097005638877	-0.842224323976774	0.398937994636933	0.286464278329866	0.54317554552331	0.180560528055741	-0.520779311215191	-0.0931329424273066	0.554547604210537	0.457205052589654	0.373785621319778
MYSTI_01146	D	0.0476937587676325	0.183562259432586	-1.27682053915706	-0.0904985483065008	-0.407441429556519	0.223422225408775	-0.0792360496007127	-0.700990356744997	-0.359874209832913	0.493063333640045	1.08405576351526	0.883063792434402
MYSTI_04337	D	-0.211443728819834	-0.238075557695359	0.133226306251277	-0.021780322921817	-0.359485510190501	-0.275896047713958	-0.111829317643348	0.202319101649083	-0.430597867414498	-0.43673352196037	0.846137075173813	0.904159391285516
MYSTI_06490	D	0.447137589329454	0.51392675751301	-0.463959761548624	-0.121879124099658	-0.347727476771629	-0.485714101661946	-0.271338948108415	-0.153117225027795	-0.00754879592516033	-0.317023566273027	0.6073372443712	0.599907408202595
MYSTI_04199	D	-0.193944853062451	-0.0937166364093436	-0.898827105757549	0.259412642753727	-0.208312925030942	0.326786869690965	-0.269728680324803	-0.379509151727854	-1.15935480515945	-0.282054637818627	1.47339461083023	1.4258546720161
MYSTI_02229	D	0.210355466857489	0.389140532425042	-1.48799013464455	-0.336546155100345	-0.612712615929219	0.162616638819628	-0.4183196911716	-0.528935573343002	-1.4497150571872	0.448667454780404	1.83069568297142	1.79274345152192
MYSTI_03739	D	0.334936148439512	0.384538868052637	-0.465014519170238	-0.298111675653445	-0.420315173476279	-0.141058979230101	-0.431494078241498	-0.185879862801619	-0.678166684129597	0.0314878916236268	0.991423563919721	0.877654500667276
MYSTI_01328	D	-1.545546992369	-2.11425149844038	0.864507594310266	-0.672177193487549	-1.18862177835686	-0.977466568387653	-0.463664342883225	0.535008114439002	-0.071975635304538	1.1098566630682	1.79706543907757	2.72726619833417
MYSTI_04765	D	1.06684442658998	0.898885093930998	-0.12725937203655	-0.607461472947127	-0.361911412068869	0.579267275867657	0.915928542460918	-0.0930694948272066	-0.473627158588265	-0.949423871754822	-0.421989147114676	-0.42618340951203
MYSTI_00489	D	-0.83394482952801	-0.976211541003471	0.405388618173475	0.644740613085879	0.478176410358945	0.459929461026968	0.21731050717935	0.412470447117849	-0.656257653323552	-0.515752302660999	0.0684090479726045	0.295741221600951
MYSTI_06969	D	0.330926889252433	0.191266482582094	-1.28713749744771	-0.662301903642396	-0.597823541810824	0.095525696429144	0.395936385411222	-0.950857565170766	-0.721259194871507	-0.558324969880461	2.02767926628668	1.73636995286208
MYSTI_03715	D	1.17149135907061	0.891945068727459	-1.47995444659995	-0.598498607688674	-0.56183699565918	-0.083419126896036	-0.443024077237384	-1.4016337703263	0.29663786414473	0.0841084352683712	1.18637667209328	0.937807625103066
MYSTI_02924	D	-0.427839502067233	-0.695691644877282	-0.00437247169009858	0.298569287660422	0.137445647265414	0.277499083085937	0.135998777839802	-0.189171842992261	0.23192284820353	0.409455094809811	-0.0148567906667765	-0.158958486571274
MYSTI_06448	D	0.109365385909328	0.0994015357989522	-0.160665809156667	0.0458871912712606	-0.307323198241983	-0.313056464183742	-0.516793286491291	0.124755808555628	-0.496790096833385	-0.179107226087234	0.664364297347035	0.929961862112094
MYSTI_06736	D	1.29016748687771	1.20401060798027	0.0318878158550184	-0.53444196091654	-0.546207264730674	-0.248578644784967	-0.387411726506691	0.200160587459544	-1.08982161329715	-0.468424702370491	0.315337120689676	0.233322293744289
MYSTI_05101	D	0.578776401769085	0.528285757151822	0.0308541592556768	0.190528768182324	-0.169270030573518	-0.123662896643907	-0.586864299986861	-0.0339072764456088	-0.835237354223857	-0.616471072475557	0.498102801955671	0.538865042034733
MYSTI_04360	D	-0.135241240362756	-0.334715752193164	-1.57731862907618	-0.213694368891506	-0.456922060013474	0.408509317062313	0.103384155201585	-0.88771718333801	-0.183780273632511	0.721237430195727	1.38202549779372	1.17423310725425
MYSTI_04172	D	0.0767978001513008	-0.044397169291388	-0.982434079087465	-0.49056249332201	-0.074540590357298	0.238232258903045	0.053294058428401	-1.01813978230574	0.292734767807243	-0.323074366043178	1.16802049997342	1.10406909514366
MYSTI_06326	D	-0.312027292787517	0.114384401800747	-1.44073998663876	-0.0947228445641972	-0.490737278279159	-0.216101769464462	-0.191154940732252	-0.828969601422621	-0.54476244083664	0.186853978021748	2.08376676549028	1.73421100941284
MYSTI_02894	D	0.0734400246648317	-0.146326986630823	-0.63145315972681	-0.877577710301683	-0.714740697877335	-0.2592528863164	-0.252797491258004	-0.944652371473834	1.45842414628348	1.18498441180505	0.615620301116833	0.494332419714707
MYSTI_01115	D	-0.389196939656484	-0.488337284790155	-0.309491640475251	0.120841217188328	-0.195671034183896	-0.333606250007563	-0.588664104021214	-0.249530389270014	-1.146404767123	0.0968887350307508	1.63834012974249	1.84483232756601
MYSTI_06503	D	0.734341302091874	0.533084192678299	-1.04034090201224	-0.125854611823797	-0.137728129460186	-0.0451830898900134	0.285460894328754	-1.12582465921962	-0.0557450386688281	0.192949438001218	0.497061429667198	0.287779174307351
MYSTI_02728	D	0.895642332251773	0.786110833128529	-0.0328883163106291	-0.229624868854289	0.0412468463225171	-0.150407971866656	0.217578703139971	-0.404266344615779	-0.205701911663626	-0.389290245306732	-0.28741789757354	-0.24098115865154
MYSTI_03227	D	-0.104669037291641	-0.334507690807818	-1.18292060056492	-0.232322427418859	-0.174579975443139	0.232128128851093	0.15917682536346	-1.15719330801118	-0.441362732588081	-0.338735229729451	1.91360644689443	1.66137960074611
MYSTI_06497	D	0.64617415413394	0.451998560171717	-0.595401972261779	-0.639952384536532	-0.468478393688175	-0.210040317458223	-0.48865841993655	-0.519853471171405	-0.655829277502976	-0.585893266422111	1.58532123679724	1.48061355187486
MYSTI_RS08855	D	-0.462303791993662	-0.350252659431773	-0.653393067075633	-0.628546721491356	-0.105998030789829	-0.348623958433912	-0.472262300385621	-0.510309392036325	-0.559703284621637	0.273078922243023	1.84424626476316	1.97406801925356
MYSTI_02471	D	2.91688211422439	2.1182337839525	-0.400248608757575	-0.647583042975265	-1.23631775011518	-1.03442565538834	-0.14355961911583	-0.206121772126332	-0.178656119603215	0.290996933396992	-0.620880392691159	-0.858319870800974
MYSTI_06744	D	0.0636010333769068	0.0427180957222753	0.0855181387075721	0.36861890889832	-0.416042508068069	-0.28990539354683	-0.675889183774661	0.260330293056134	-1.08499962912233	-0.376620393079905	1.0233129805417	0.999357657288888
MYSTI_02378	D	-0.347003986585037	-0.570550908884268	-0.904608088869594	0.324583464612477	0.204503121680636	0.598914707624541	-0.164638224597963	-0.693844369059827	-0.614041897925476	0.574226860448229	1.03156700385355	0.560892317702734
MYSTI_06230	D	-0.224371357755928	0.104373076870521	0.0248493170423263	-0.120807569750605	-0.143371369893847	-0.135334243822321	-0.179691667507836	-0.245676126367973	-0.856504162485001	-0.711707793520024	1.17790575884226	1.31033613834843
MYSTI_02364	D	-0.452258316129932	-0.497217949519024	-0.225416198216418	-0.0635769377300406	0.39682534443217	-0.215086007329141	-0.0439705005832423	-0.831974321152607	-0.347930855263725	-0.20830895282114	1.14398446669399	1.34493022761911
MYSTI_06354	D	0.697403454385764	0.909678322855974	-0.875154633368105	-0.635403924151662	-0.228533167750165	-0.460799063953875	0.0723256822351193	-0.53793780900288	-1.09638520767455	-0.836911901512954	1.66671258486217	1.32500566307516
MYSTI_06198	D	-0.800901096826401	-0.815630101106533	0.245454504067444	0.172026526953356	0.495534530037235	0.250291072528423	0.401871807039297	0.0555551540271111	0.176801246530159	-0.491406747013789	0.0721957383122334	0.238207365451462
MYSTI_07208	D	0.136267340684435	0.127498228808163	0.00389820084817316	-0.00349524316804306	0.0753314097926676	-0.544686240390618	-0.223693180827521	0.226211334315559	-1.67537083487186	-0.71525270894457	1.33244159975817	1.26085009399545
MYSTI_01905	D	0.0457807739380698	0.117296746113592	1.12111885470914	0.364704557810574	0.744506128970357	-0.238438443150223	-0.319910593357207	1.29195812443435	-1.6797649789714	-1.59557829281945	0.0284199006426515	0.119907221679549
MYSTI_01388	D	0.753009679035859	0.665084072844678	-0.813208300806524	0.498222310090169	-0.138576844606488	-0.0437967357482894	-0.493648686693104	-1.15939709962595	-1.39730968905339	-0.180924005924668	1.28401789624109	1.02652740424661
MYSTI_06324	D	0.708381109548348	0.49229042483112	0.0308009287549602	0.111636664851241	0.0456686810424678	-0.185284848925816	0.0091174204511919	0.0629133336092966	-0.0685495216891443	-0.13762736601001	-0.540935559756047	-0.5284112667076
MYSTI_05366	D	0.655481179146985	0.838024104708916	-0.512989257033663	-0.385190756759293	-1.34832189174887	-0.89645126883028	-1.09259313351021	0.162843217541511	-0.707474567307626	0.165207223456902	1.54965834016113	1.5718068101745
MYSTI_02818	D	-0.444398001513179	-0.530764115928996	0.30136372166449	-1.64574107769205	0.138645511687146	0.538709235108113	0.903319448038053	-1.71456093296466	1.60472208603708	-1.41070844520316	1.17714834671129	1.08226422405589
MYSTI_07528	D	0.139598562683485	0.00810967558533093	0.171551543519996	-0.43702195239949	0.138109235953415	-0.258843965233003	-0.0853672870493565	0.141469600867225	0.17832952589729	-0.99265199531823	0.381775839613919	0.614941215879425
MYSTI_05635	D	0.506722181585939	0.286018994475414	-0.263561251451069	-0.410554350422	-0.0903769342353407	0.225207090024734	0.429403641407253	-0.531365939512426	0.493065536931722	-0.213199203475472	-0.120210372555627	-0.311149392773133
MYSTI_02868	D	0.807467927115905	0.833351777413856	-0.341043005114733	-0.758601542277209	-0.691736957676357	-0.405862659891064	-0.370168467171082	-0.608909169715419	0.208783978303545	0.295735059372378	0.501930562893026	0.529052496747157
MYSTI_03795	D	0.129950824235124	-0.0283526157916025	-0.516844816219633	0.0630081938036309	-0.0999845480342909	0.315327642429654	0.319672257708721	-0.203910131281216	-0.646522676618108	-0.106902581743	0.388931310673145	0.385627140837572
MYSTI_07365	D	0.89531284971247	1.02575137963482	-0.566848776109774	-1.77001939057675	-1.31799331375423	-0.0814258298075412	0.29222548812827	-0.788896559509249	-0.359287050663612	0.0492923004675312	1.30545794293148	1.31643095954658
MYSTI_05395	D	-0.404106328824602	-0.417598923790704	-0.692608906905946	-0.310997711521935	-0.30370949051464	0.418248063131372	-0.347379436103594	-0.619800870368421	-0.289883180463198	0.588287831682793	1.24457742921679	1.13497152446208
MYSTI_00181	D	0.0181988466206402	-0.108716093851154	-0.0888331343993158	-0.033504676700133	0.213761620231857	-0.125354497225516	-0.0936104760689407	0.0367759387231761	-0.342669014924924	-1.07820281283851	0.75013502978673	0.852019270646091
MYSTI_04143	D	0.363693239912976	0.205853169835862	-0.318754403506013	0.236745180309645	-0.459244031670409	0.166045840382207	-0.570485644665117	-0.400374890002009	-0.351741528508713	-0.0625018566634008	0.676430749044256	0.51433417553072
MYSTI_02650	D	0.126493716212762	0.0263030367679686	-1.20786958547066	-0.237085266782046	-0.135026964268866	0.0593278032588138	0.20130371139728	-0.571026746708402	-0.848520817345731	-0.572854763756876	1.65566486225915	1.50329101443661
MYSTI_03901	D	0.786636380457756	0.490965713711891	-0.723304789403603	-0.590240397459128	-0.409580413056887	-0.414074299408714	-0.592444337553561	-0.375381074763729	-0.789789172664964	-0.126590843558358	1.50772133658638	1.23608189711292
MYSTI_01130	D	0.592057188094163	0.572128970130693	-0.265617797263307	-0.252144037748232	0.016803302501593	-0.339722917429443	-0.330916422869647	-0.222145192448069	-0.567139567460208	-0.665188933772988	0.742800926543795	0.719084481721653
MYSTI_02869	D	0.372504228938668	0.381653331251833	-0.393757344320219	-0.127445901398723	0.0566690591697885	-0.245476398404133	-0.253480936772545	-0.807038922314128	-0.351542121227606	-0.59274834385705	1.07480265175973	0.885860697174397
MYSTI_00373	D	0.0269040331821113	0.0259558452773447	-0.991242974534982	-0.460390060527306	-0.395755854637581	-0.0256460639416662	-0.407680782536785	-0.516654107484381	-0.890778686021056	-0.342385123268134	2.06746315702354	1.9102106174689
MYSTI_05946	D	1.13943793465866	0.82970309386616	0.182341058858682	0.0681503087158379	0.263508983528101	-0.648116740340541	-0.346175146590552	-0.153938580421251	-0.497484679662152	-0.954762819712302	0.0333103117781288	0.0840262753212251
MYSTI_02092	D	-0.516733064945077	-0.16218204209898	0.382304583241798	-0.653890104134248	-0.981432310970822	-0.956389969115911	-0.087913230934106	1.04967871649612	-0.241837363106391	-2.27941330782323	2.30166414981391	2.14614394357694
MYSTI_05183	D	-0.475998676054033	-0.490783542442339	-0.600355778579726	0.177540498221614	-0.165823462667213	0.423393220426815	0.228965346982342	-0.930417158752045	-0.931098682299243	-0.571606820391892	1.71507793096228	1.62110712459344
MYSTI_04173	D	-0.689599599579768	-0.802515181446186	-1.03139055467505	0.0435209951054158	0.462254457979183	0.539240199436639	0.582062326171407	-1.60520102027343	-0.2627654541451	-0.108716548101551	1.4466108331693	1.42649954635914
MYSTI_03579	D	0.0848383100836294	0.0913318130064535	-0.112732138685177	-0.087973011054375	-0.0508433268120552	-0.434679525420753	-0.382100354617544	0.169889209127483	-0.898671276248891	-0.181621080531951	0.885335207195089	0.917226173958086
MYSTI_01330	D	0.479957518954565	0.38657042189079	-0.0686952773927096	-0.407842655783215	-0.38406198683033	-0.253304163892388	-0.369396090108097	-0.505317550046103	-1.02932753740175	-0.9568785087138	1.60726983568244	1.5010259936406
MYSTI_02319	D	0.737506105272404	0.308450407915718	0.0985913918194772	-0.470586381565719	-0.280608604722307	-0.718256257386022	0.0844123119265081	0.212874736889463	-0.00743179500022784	-0.959782709298729	0.433497604728492	0.561333189420941
MYSTI_01984	D	-0.180471207004706	-0.6101253875838	-0.612492724972656	0.157905489213123	0.0362823447837766	-0.00734708344947599	-0.0450174440573026	-0.3017668972926	0.504781998269104	0.587783490870683	0.260745676669394	0.209721744554464
MYSTI_03058	D	-0.372628387709282	-0.340035851700149	1.27723673581641	0.382538324175391	0.53820282906095	-0.0526469611954177	-0.340606435932408	1.17020165830374	-1.08246332968621	-1.90542847174424	0.342121394519657	0.383508496091558
MYSTI_00212	D	-0.885384097018051	-1.05949105861029	-1.30562844117751	0.202220223405178	-0.202361223559844	0.836492001645473	0.843761741752676	-0.992832874332825	0.0237731231582199	1.33116213722934	0.607286638686912	0.60100182882071
MYSTI_02579	D	1.62911598703314	1.36314281013882	-0.496344957398923	-0.271603766698744	-0.30962065500095	-0.392134934137312	0.00880193746945679	-0.567669238972339	-0.133288133269579	0.159176054042392	-0.482041818988801	-0.507533284217157
MYSTI_00104	D	0.552881410128295	0.423470818301226	0.239511975716065	0.219806433153499	0.272750386847306	-0.110055028649063	-0.0437175481263399	0.365883389923015	0.0831519119648547	-1.06429998620347	-0.665697665513415	-0.273686097541978
MYSTI_02046	D	0.485039054107183	0.371334216868918	0.370699378261987	-0.409706648240945	-0.0422067285594405	-0.364794547713791	-0.208248407709693	0.334225591819676	-1.15029293545695	-1.05150260386818	0.789458621893651	0.87599500859759
MYSTI_00006	D	1.52943141211731	1.42331757782145	-0.0759658858813239	-0.336136233560728	-0.505227183429868	-1.12801685059786	-0.762340485375123	-0.19290174864055	-0.936501010478569	-1.09302760536153	1.05608047592063	1.02128753746617
MYSTI_08133	D	0.073577897265368	-0.169429321165028	-0.817282204576271	-0.279706164430092	-0.242759765955245	0.0389432732744304	-0.037804681867323	-1.36333416974286	0.0184815909335097	-0.157346210968326	1.6418483059356	1.29481145129623
MYSTI_02888	D	-0.0753254959840053	-0.163563865926246	-0.55092044283713	-0.710989275774205	-0.910490788832737	-0.36942660753577	-0.446235907202908	-0.395754222220164	0.96325360462717	1.31697097914828	0.673639234269844	0.668842788267868
MYSTI_06552	D	0.657329559701445	0.383841107636906	-0.132557061494376	-0.193869076036473	-0.400326572810899	-0.146388289907547	-0.0154227386436805	-0.393507325228489	-1.33860452287938	-0.63884910863046	1.12205281681609	1.09630121147686
MYSTI_04852	D	0.792285015442907	0.74687538066396	-1.26530718336595	-0.265597247391881	-0.782209989623368	0.243858090881742	-0.098372016754368	-0.969759846426829	-0.130353264923789	-0.30894868820171	1.1272331500699	0.910296599629389
MYSTI_04357	D	0.394445369282538	0.460780475720551	-1.25449481243356	-0.163324457158623	-0.292402137418545	0.274802226398295	-0.11298118540722	-1.60312766293121	0.0151514501794576	-0.326319271989048	1.45658849840954	1.15088150734783
MYSTI_05902	D	0.448543487287621	0.69349986229874	-0.847471773114448	-0.52205415020237	0.232100873956192	0.133937137799608	-0.00545330780128062	-0.418158783132439	-0.716730559720325	-0.330285991562613	0.635750336032007	0.696322868159301
MYSTI_02953	D	-0.210312793531941	-0.370214658808333	-0.734946906202559	-0.769653469120581	-0.00622205638059015	0.346628450220186	0.446956518882343	-0.784683950039543	1.67431354590973	0.785735185988489	-0.115752831622995	-0.261847035294196
MYSTI_04648	D	-0.74985190574362	-0.659180175272283	-0.449921907438526	0.47118074322308	0.276181876198546	0.254082452174409	0.339332691860578	-0.5555582785661	-0.257641453808091	0.00029788057009128	0.738832545418758	0.59224553138316
MYSTI_00347	D	-0.533391224414117	-0.593165005886204	-0.445772304507781	-0.0720690462667868	0.0985831466708742	0.401715160526932	0.183165418562368	-0.262798067676979	0.137351648094201	-1.03824944732526	0.996112756983255	1.12851696523949
MYSTI_05098	D	0.325695360817917	0.173271722789542	-0.0987366227865536	-0.0488261352327868	-0.271765608220283	-0.329415905520143	-0.263290479283421	0.0517145463463109	-0.142955563153702	-0.278217146071105	0.445436526242691	0.437089304071545
MYSTI_05109	D	0.746210878041335	1.01553873079092	0.0944457441466362	0.022396264941106	-0.3054700358382	-0.827816851255159	-1.57651284156567	0.118216172030806	-0.788393237103421	-1.03963259001004	1.23103628451835	1.30998148130334
MYSTI_03161	D	0.0451967341034152	-0.0802277446117294	-0.703575051482483	-0.309255116165311	-0.629242121944579	-0.379972102720599	0.112101765543612	-0.813650673127787	-0.113088269442553	-0.528497626673948	1.71857107391944	1.68163913260251
MYSTI_05456	D	0.327166129942823	0.304013669000526	-0.548882303333547	0.212412517203608	0.022543375812889	-0.0863614877405254	-0.274315335857773	-0.00190200587939593	-0.522719804560401	-0.141264384291873	0.435109214092	0.274200415611681
MYSTI_05883	D	-0.143052944808156	-0.386881265710786	-0.228580918491932	0.375558490528723	0.180539013019001	0.135567257728949	-0.0874733409334159	-0.139990508447518	0.0801162796354529	0.297755089646421	-0.000156082380003753	-0.0834010697867384
MYSTI_04842	D	-0.203291841426205	-0.208343384703205	-0.42349051378603	-0.246264863934728	-0.342468146495527	-0.298309212983703	-0.0672400623180955	-0.0874777205298294	0.31399766796655	-0.0322053609643191	0.845868774544874	0.749224664630226
MYSTI_04224	D	0.885107349201123	0.783377493504386	-0.191724342670717	-0.0119408941059831	-0.276338101136819	-0.454983556266372	-0.349282802979038	-0.221439293996211	-0.346168409478405	-0.502152539995638	0.381020327050802	0.304524770872881
MYSTI_04115	D	0.102542712840428	-0.152609605264564	-0.598611324046599	0.316487374211844	0.120869883405259	0.553208194883551	0.274311433177875	-0.288870060791421	-0.0549298907231179	0.0521351810050366	-0.0551263139420826	-0.269407584756209
MYSTI_05130	D	-0.990633042330979	-0.913180422457938	-0.661395933658097	0.0687128424827925	-0.0119274057968219	0.665297824123371	0.2380120324927	-0.593648214300872	0.363011876096831	0.798393153606394	0.502157677734717	0.535199612007899
MYSTI_03110	D	-0.553610757260421	-0.477732746988371	-1.38361853443839	-0.0150940988621606	-0.67394960199146	0.668327654477409	0.110693177464402	-1.00260748425395	-0.0805987720273968	0.598709021327501	1.55219608187977	1.25728606067308
MYSTI_01348	D	1.05949221890707	0.801074035008314	0.210974104555277	-0.282453924856508	-0.5839933142639	-0.429380926673671	-0.708673720024898	0.0427815588207334	-1.32978934061029	-1.36201931607531	1.30468129875654	1.27730732645664
MYSTI_05117	D	1.00766475902511	0.908832818202651	0.281628553149142	-0.275354365551925	-0.435370262023991	-1.04194034520819	-0.783003177053933	-0.0247184357743944	-1.21031136312784	-0.566465366164532	0.943049791180892	1.19598739334702
MYSTI_04255	D	0.705791691283959	0.577576464080821	0.193684260684888	0.219766638464794	0.00921523317984629	-0.0129288397170964	-0.265434854395847	0.0489773439815089	-0.631831475927813	-0.265087860393542	-0.218107461384825	-0.361621139856698
MYSTI_05181	D	0.252507874170911	0.038687669101634	-0.865622102017271	-0.243846124066055	-0.190754417671167	-0.104561032882064	-0.318978087344146	-1.04288386406029	-0.301483848891134	0.0873418417341032	1.40021220753254	1.28937988439293
MYSTI_01225	D	1.64385123065991	1.43309192614348	-0.221845271597971	-0.113007689822128	-0.376039338398707	-0.418078946710084	-0.67717338857614	-0.576386535106002	-1.13088422430887	-0.511453197712443	0.585680472017719	0.362244963411239
MYSTI_04448	D	-0.739958863429894	-0.526271339528547	-0.812344435598208	-0.826213923388286	-0.204085170223708	0.0628884430483172	0.0246382579126969	-1.0325231520934	0.873342209604244	0.439204651395103	1.25760622233391	1.48371709996778
MYSTI_07849	D	0.777027619027361	0.851129900612861	-0.588986731204358	-0.370019487347687	-0.0767863743050956	-1.00230965212715	-1.26232178448673	-0.360782276664661	-0.596839941966488	-0.648077163117614	1.77150339933195	1.50646249224762
MYSTI_07281	D	0.133358605174571	0.130595221538792	-0.38994409854223	0.0725967651829684	-0.338251737308177	0.058074797310395	-0.334447278858711	-0.166568944539886	-0.211755113583923	0.0139857716113987	0.529697779609524	0.502658232405283
MYSTI_05832	D	-0.207120394519333	-0.2067476448522	0.0267760527078007	0.293370728148084	0.0274441486877102	-0.456686281352756	-0.625191260691901	-0.0626940884180414	-0.805051175133576	-0.464130704340739	1.33955310628524	1.14047751347971
MYSTI_06189	D	0.556658373000918	0.606849092528721	-0.485137615202206	-0.284763340358092	-0.120826179927745	-0.0362423967362826	-0.216687087509353	-0.311718061285893	-1.00052474198139	-0.611644490694697	1.02692142307848	0.877115025087541
MYSTI_03710	D	1.60755741050322	1.56506870575465	-0.481613049967772	-1.54987104825647	-0.121475424653106	-0.597166045165078	-0.459725033771525	-1.82995734072608	0.159954302783603	0.076517121248239	0.797544025682146	0.833166376568172
MYSTI_02214	D	0.298236608116063	0.14563678967183	-0.554607445976755	-0.13447676026567	-0.201793607042214	-0.114681310997785	-0.270317245341563	-0.375389571053073	-0.0452739411253109	-0.265045501425783	0.795014923352117	0.722697062088137
MYSTI_05285	D	0.332460980804647	0.535868635604247	-0.127320549276229	-0.130461160163144	-0.111631276450192	-0.373937818744219	-0.386604632126103	0.0392458666429381	-0.294315896911121	-1.2971408495511	0.899230720731353	0.914605979438916
MYSTI_03826	D	0.701135952354992	0.801544356043845	0.465315212389559	0.175206005236751	0.014598486510689	-0.361818553782951	-0.279509703264065	0.400625952498475	-0.983255227381109	-1.03613804980107	-0.0943132138527343	0.196608783047612
MYSTI_02192	D	0.418589960047584	0.299071359919038	0.21676122075144	0.163963433565563	0.0812113174293057	0.111794861591022	-0.282598548001038	0.294822608482285	-0.54648315710843	-0.661902539977238	-0.0911677860513773	-0.00406273064815288
MYSTI_01696	D	1.57797973899868	1.28437834656332	0.208913166260563	-0.195441732670854	-0.176290374762763	-0.0827579635568423	-0.549203512622286	0.174600051586943	-0.357591940604452	-0.900174141484856	-0.456014747543811	-0.528396890163627
MYSTI_01284	D	1.00119110373952	0.935646659642408	-0.130537436933853	0.201141945726194	-0.362366614322575	-0.469923460018768	-0.628298206065923	-0.192578095386876	-0.727634640961918	-1.115181294575	0.663980216598743	0.824559822558054
MYSTI_06315	D	0.14919987211675	0.317919592903728	-1.90589027590016	-0.0875265116951578	-0.182781997280753	0.138719118476482	-0.175025506617265	-1.17085929489364	-0.862042736877052	0.531362181325864	1.86028705582754	1.38663850261367
MYSTI_03446	D	-0.0852587813129748	-0.245447092835962	-0.762528890822136	-0.245535025531243	-0.720371761224303	0.128454563898732	-0.287165869456659	-0.597871578172089	-0.182470825587894	0.485535469953314	1.24089871737111	1.2717610737201
MYSTI_04326	D	-0.282288364222993	-0.0179174975072751	-0.102747482011107	-0.690825345748118	-0.586413193087379	-0.280794683801872	-0.147917170333018	0.00180105274208309	1.05226355415302	1.10019118953434	0.0555674375216046	-0.100919497239294
MYSTI_04582	D	1.04773235929821	1.18764254046866	-0.455828809808532	-0.204609904636479	-0.704137180252154	-0.778338021837742	-0.720874045738936	-0.0816420848158206	-1.20617240629399	-0.0897809512233714	0.951992794997455	1.05401570984269
MYSTI_04774	D	0.504621389134581	0.635294408795192	-0.540044192293028	-0.11430870188207	0.176528256414942	0.552109816720662	0.732495721715317	-0.839186989355847	-0.0595527860174112	-0.240355765058531	-0.410455443532982	-0.397145714640834
MYSTI_07368	D	-0.386195143345329	-0.319018791990331	-0.540647793401837	-0.311750821372081	-0.290343983494411	-0.146496652405681	-0.345521411460723	-0.356455877562633	-0.0336087428388598	0.190138335467518	1.13696725390338	1.40293362850098
MYSTI_RS07015	D	0.358471146112997	0.27652293381094	-0.912362248176372	-0.408941775301674	0.119583781801259	0.144025156172072	0.306986306222903	-1.28170358326877	-0.564252510881429	-0.146489390918516	1.1288402708885	0.979319913538083
MYSTI_07542	D	0.76078313398329	0.688186797751936	-0.0126187906711817	-0.609822603714257	-0.906949034907822	-0.344306396777165	-0.602549361163829	-0.423814339180032	-0.745506889094459	-0.51516062323541	1.33509017174071	1.37666793526823
MYSTI_04399	D	1.10679948494475	1.0826407515173	-0.23318068625222	-0.193768556422745	-0.351488853216296	-0.425466061440835	-0.379727309789821	-0.347318404282062	-1.11263062145477	-0.844690120613306	0.827533360745591	0.871297016264414
MYSTI_06542	D	-0.106140975943918	-0.126996297574753	-0.0957403341739091	-0.278998094517677	-0.0649684767343697	-0.547918795571974	-0.0608199869288164	-0.0862433087606114	-0.0474572651391547	-0.841459172653327	1.15643975937785	1.10030294862066
MYSTI_04211	D	0.409132521952658	0.547162118451325	-0.256341819768519	-0.321983712523606	-0.386418666330657	-0.475850359588572	-0.735360302734389	-0.549794642522068	-0.212575590215204	-0.698483088791926	1.44573800001855	1.23477554205241
MYSTI_RS26075	D	2.65998232278699	2.43064094225202	-0.11988124426826	-0.554821514736165	0.276949715785003	-0.421093502310166	-0.0492247783328157	0.0196803733477182	-1.39911075378386	-0.180008372515832	-1.321061096185	-1.34205209203964
MYSTI_03887	D	0.274665919020761	-0.0762150831094655	-0.712156381929827	-0.460933579286635	-0.744558495533759	-0.0857772418339184	-0.339329639558208	-0.943896536947502	-0.560943873431999	0.28726837829505	1.82087510350962	1.54100143080588
MYSTI_03003	D	0.336813407240196	0.39552634381945	-0.227196698835412	-0.263127431996667	0.20375900448828	-0.213792941634154	-0.870409882303093	0.103430459259084	-0.519976865786688	-1.25045144227468	1.13401492732955	1.17141112069413
MYSTI_RS14145	D	0.357278306506702	-0.0215303195711272	-0.253297367271569	0.019248725237162	-0.203321066419619	0.0792688641198751	-0.374953055270849	-0.29222248984202	0.129694135195157	0.578610025265409	0.125304050717682	-0.144079808666811
MYSTI_02891	D	-0.875009989848154	-0.802093815418139	-0.492330737782174	-0.586208130955237	-0.543565504390346	-0.589811146273645	-0.32938313519794	-0.295782672640847	2.08936270696856	2.26774991771092	0.0438705569570867	0.113201950869911
MYSTI_03501	D	0.870119793381784	0.625076520980693	-0.884735294637309	-0.250716345680502	-0.822376619423983	0.0384072145006957	-0.414704319379785	-0.643421447091223	-1.03722101769247	-0.264716104801289	1.38825750309808	1.39603011674532
MYSTI_03572	D	0.228090944386471	0.165684087071249	-0.504183098040771	-0.149632049165099	0.41664870563047	0.134863656445102	0.251453457160489	-0.410042076619231	-0.560611921824961	-0.573624983689934	0.631902947160674	0.369450331485535
MYSTI_04112	D	0.769518036090489	0.420827998683526	-0.0431560622210405	0.205173229777225	-0.254338040357371	-0.347268405941813	-0.461454218249932	0.0295666677637101	-0.772767947214049	-0.498863539419746	0.513578138789356	0.43918414229964
MYSTI_04171	D	-0.104459823130094	-0.137263320538199	-0.631634305785576	-0.270642378477618	-0.356758747899903	-0.19241477623158	0.260505110857817	-0.564569315017103	-0.285227732463101	0.0558758052429464	1.18063722761991	1.0459522558225
MYSTI_03525	D	-0.529485816574388	-0.516155024495937	-0.260254813989199	0.18975829763594	0.115903997948937	0.11613776122616	0.29822627026306	-0.229775027586888	-0.163267733368018	-0.473130958334556	0.741885662440005	0.710157384834877
MYSTI_02893	D	-0.484612396593119	-0.55736656746304	-0.846671744171177	-0.952298431127433	-0.731111357055109	-0.132816670492305	-0.399984421122669	-0.76273141440417	2.32035315604674	1.75553527433179	0.464143056544037	0.327561515506446
MYSTI_00933	D	0.480536415197012	0.49283621087628	-0.196942913297089	-0.590037567728849	-0.142092554370285	-0.511896907695292	0.134766132729247	-0.428195127374705	0.0126045443248355	-2.47997685969736	1.65747827273421	1.57092035430199
MYSTI_03716	D	0.409111424648545	0.242689063781025	-0.80039384779548	-0.241215337073129	-0.313235833090939	-0.307255982097066	-1.10585400304128	-1.00602869915892	-0.109838961068183	0.955966761877141	1.26204467466508	1.01401073835322
MYSTI_06380	D	0.0361054791222912	-0.147532089482722	-0.0191804866800389	0.116972071774002	-0.0403036263955272	0.065917984137295	-0.283269916064429	-0.074236473840541	-0.213389845972117	0.148605652303102	0.159557740804889	0.250753510293789
MYSTI_04321	D	0.531407824177732	0.584565376001162	0.784546214718896	-0.735183490405497	-0.861974032271315	-0.818910958925267	-0.383758636141339	0.78016039128819	0.176944231069903	-0.684187961708115	0.359134737290796	0.267256304904846
MYSTI_02458	D	2.09380889510725	1.87827006001257	0.246938371734895	-0.924786590708482	-0.668795061780598	-0.825225678789005	-0.733468778693371	-0.199033751291857	-1.48188865919779	-0.981326459032614	0.742939329865669	0.852568322773319
MYSTI_05371	D	1.88964615318957	1.92550564046034	-0.232388192323832	-0.524306179406056	-0.169654060001832	-0.728495571715657	0.353270931698635	-0.557583212627476	-0.25207135343129	-1.42870007234662	-0.139586054309227	-0.135638029186556
MYSTI_02681	D	-0.395511579209137	-0.308799381904674	-1.30240978826092	-1.4180671619965	-1.57687694552208	-0.283431884053179	0.0725151501770185	-1.6219564104481	0.588749473981387	1.79248379669397	2.27146374001417	2.18184099052804
MYSTI_04589	D	-0.513654943992419	-0.464783157514345	-1.03738839125606	-0.840610176653922	-0.169748164210699	-0.431963154013371	-0.301263242205158	-0.739664491650752	-0.0626344014337903	0.531870717482425	2.07687653508783	1.95296287036025
MYSTI_03082	D	0.837975663374243	1.12823091148987	0.226066571177714	-0.431907655863272	-0.451734988118353	-0.963840062231517	-0.171427085792551	-0.0230195210138024	-0.631851855772572	-0.625245258423691	0.453849207255857	0.652904073918078
[truncated: 285 more rows]
