# Supplementary material for: Transcriptomic analysis of the Myxococcus xanthus FruA regulon, and comparative developmental transcriptomic analysis of two fruiting body forming species, Myxococcus xanthus and Myxococcus stipitatus
Source: BMC Genomics. 2021 Nov 1;22:784. doi: 10.1186/s12864-021-08051-w (PMC8561891; doi:10.1186/s12864-021-08051-w)
Supplement: Supplementary file 31 — Additional file 31:. Kmeans clusters for top orthologs [file 12864_2021_8051_MOESM31_ESM.csv]

		Cluster	MD1_rep3	MD1_rep4	hr2_rep3	hr2_rep4	hr4_rep3	hr4_rep4	hr6_rep3	hr6_rep4	hr8_rep3	hr8_rep4	Ctrl_rep3	Ctrl_rep4	hr0rep3_fruA	hr0rep3	hr0rep4_fruA	hr0rep4	hr12rep3_fruA	hr12rep3	hr12rep4_fruA	hr12rep4	hr2rep3_fruA	hr2rep3	hr2rep4_fruA	hr2rep4	hr24rep3_fruA	hr24rep3	hr24rep4_fruA	hr24rep4	hr6rep3_fruA	hr6rep3	hr6rep4_fruA	hr6rep4
MXAN_5553	NA	A	1.87017483540608	2.47977519706366	-2.67191854516359	-3.59844765580421	-1.44614512055317	-2.11088011942382	-4.27633261063432	-0.469354920085916	-0.976800689905506	-4.64821182930802	-3.00679168938698	-2.53300206803885	4.26174209941708	5.77389757121693	3.86076505712103	4.5753960747029	1.54156067327904	-0.866425972370411	-1.4497628008534	-1.23412491577005	1.69248243795903	-0.354060590751232	0.319179643913328	-0.934280923722602	-1.98715969642105	-0.655975931505184	-2.11218076756008	-0.192826935828237	2.36175503270127	-0.432838186787254	5.82809892340199	1.39269442369156
MXAN_5858	NA	A	-2.3642472490016	-2.82169230157395	0.460041730561066	-0.437295812986436	-0.479684037793751	-0.593704874266844	0.491612402173505	0.598045790277345	0.165425372014028	0.0540555240814236	-5.14403841120233	-5.57802876453207	3.59020810610551	3.16798638213307	3.31991214203089	2.28272328097718	-0.949230723005472	-1.90352588215072	-1.37987634143149	-1.71341644694104	4.8344495811849	1.82864786239849	5.19943455389281	2.46859754846553	-1.69143123129216	-1.42778845755917	-1.82861178346537	-2.77789216449554	3.45619167186731	-2.37408699176173	3.96025372770739	-2.41303420241079
MXAN_5556	NA	A	3.8654508245362	4.32697669818458	0.318768845033353	-3.21089349028869	-0.0588240556122113	-3.47008836528066	-2.91686966055527	-1.44535347331152	-1.9903503967472	-3.48895489135961	-0.687350039087801	-1.10398652612147	2.44459914039845	6.48860274692568	5.41717492318243	2.98729797715523	0.638006988869351	-1.55832882868242	-2.13731690820107	-1.12439555746221	1.31357024570041	-0.505084186418276	0.415153833399518	-0.923485627989032	-2.21060257568692	0.190909853402515	-2.13324652891292	-0.683236351540815	-0.0438038967463745	-1.66928239248802	4.25616928797227	-1.30122761226749
MXAN_7332	NA	A	2.50535558519243	2.35108596884128	-1.64849522962305	-0.367149086765743	-1.70319614071181	-2.56775253915244	-1.02801091664376	-1.76282634339174	-4.45180987682422	-3.4598767554836	4.16333935240372	4.20047033869526	4.95726281233255	4.57683265175744	4.41172067400479	4.57578330715208	-2.4915967512267	-0.542020093044877	-1.79426091675123	-0.394467152951846	-0.348504993840991	-0.0630693719978836	-0.655204344484485	0.0847619431699087	-2.91923007284476	-1.39163847911909	-1.78896224552161	-1.0149976756058	-0.576906351476572	-0.191511252280826	-1.39344799748788	0.728321953681444
MXAN_5512	NA	A	-1.06049666112491	-0.762095132316357	-2.8929763415299	-3.40273202299882	-2.38032196338493	-4.147548051886	-1.77440181402533	-5.41814101747451	-5.29180451675062	-1.26711611920758	2.83688296342268	2.32166429454286	4.36178573075517	3.99061586854424	4.19825993216591	4.5227539141088	-1.02135259293652	0.0722569659020973	-0.487710078954393	-0.271419241841537	0.659724162679156	1.31431786678816	0.808845925303235	1.63457011558795	-1.09331525434085	-0.212993725335134	0.355203359683681	0.69374829890846	0.429098773288098	0.971088291012951	0.293466564112572	2.02014150730136
MXAN_3585	NA	A	0.14247566531494	-0.122335022277333	-2.83270584446533	-2.8487009484845	-3.04765208857557	-3.6047239134041	-1.6901586654089	-4.33203898081112	-2.4004197104146	-5.62531815199175	0.0425638062217306	-0.00744833317720328	3.2716227766601	3.17223723909655	3.35792937343495	3.57868822697338	-1.19193767190585	2.59703901924055	-1.08726111505205	2.35598905766778	1.81614877154071	2.30717478349051	1.26098637281918	2.12901648052163	-2.20574101507988	0.038633237626966	-2.78125853952419	-0.263381295146546	1.85508436362062	2.27172472354042	1.70079370047704	2.14297369747188
MXAN_2127	NA	A	0.70596447985087	0.708779599164336	-2.34204905737824	-3.26730944277343	-2.82336866621777	-2.36861336273071	-1.86042134821948	-3.35382364477079	-6.0781637442256	-5.06520531055343	2.3295238308091	2.10501415586906	4.0695609596653	4.86098593722548	3.834660895265	4.49204292848486	-0.189798848685792	0.641272440884986	-0.0253056665921854	0.947660398972697	-0.47193448097019	0.254755541819346	-0.48462616144945	0.75295276218622	-0.687818941672321	0.149319610792247	-0.107352736941818	-0.176523833534052	0.304567475150025	0.910333925904659	0.768895610785714	1.46602469388535
MXAN_4421	NA	A	-1.28530279617287	-1.45073826333325	-2.52296608729741	-2.48933891385347	-1.72230454400401	-2.78678078813705	-2.24858090639116	-2.78672065384209	-4.75152041231693	-4.43122021169283	-1.23986916721844	-1.09297208914002	3.04786836339171	3.71884940715076	2.94904813821371	3.29244996227708	0.332470097302275	0.47028525143908	0.581498284580618	0.704647681386778	2.72095623817523	3.28599344000281	2.65582128198708	3.05728155902627	-0.653220544927644	-1.2335236761393	-0.728223868075334	-1.02399312579893	1.10932130917474	1.50131742155621	1.34388084825199	1.67558676442442
MXAN_7333	NA	A	1.84392431892095	1.79215275761362	-2.26628165271176	-1.98277356975592	-1.28381143576104	-4.24601618165131	-2.00816355579382	-3.32258382894838	-2.82375024442428	-3.78445586217493	3.04810948989437	2.74366510405724	4.16294822284979	3.84398759120505	3.82599141320524	3.91241231520129	-1.65273330514654	-0.446992101295322	-1.60115415405182	-0.453925575844428	1.4832568977295	1.65772582349519	1.36270157983305	1.56537288155268	-2.28201074671296	-0.358511079531182	-1.4413650864764	-0.490237649229005	-0.461012216970374	0.108088302317393	-0.579861190442879	0.135302739047013
MXAN_3495	NA	A	1.32900984495712	1.27079746282679	-2.18975396074964	-3.66995154157394	-2.12626311125584	-7.67192780393572	-3.43467715852354	-2.46720920705016	-1.33619725666901	-1.10284379468617	2.43345032154383	2.21636316597384	2.93269203524076	3.01068871462966	2.95180796079292	3.05652499801581	0.576024225355344	0.138666567276175	-1.47107950004073	0.62389323018224	1.21390555137494	0.971635928710937	1.36708212179884	1.2028744587801	-1.80229883583387	-1.009761032029	-1.38435864437222	0.304585774322506	0.112366148848828	0.950413627257245	1.63892784176106	1.36461186707088
MXAN_3424	NA	A	0.517445881471821	6.19579598966088	-1.66432104018656	-1.75271871038622	0.758685135926094	-0.368096204466253	-2.36284140099058	-2.72054010654056	-1.83254170973555	-3.27519383880214	0.177192698501842	0.0888189044425838	2.85517312354766	4.80876762075537	4.71026993675565	3.38057776956905	-1.20484472354341	-1.73263400065015	-1.42614098035557	0.138893074735844	2.05429639677665	-1.22703906299807	1.80476791868992	-1.26422265778443	-0.107288062700637	-2.10986474127909	-1.00020772737095	0.244497572902507	1.16257998599791	-2.16662215085014	-2.10407867892665	-0.578566212166793
MXAN_7189	NA	A	-0.565855591281523	-0.838400025239832	-0.626419722175943	-3.52142984441553	-3.09137274140188	-1.57073595599317	-2.03551331716488	-0.676440564005423	-4.96013080737257	-4.84112048170256	-0.605808705045219	-0.667637985707306	1.05861008157437	2.17249336794894	0.715452194774391	2.05456859434737	0.0898970077185002	0.388283409648842	0.152811101159017	0.812152740400064	2.93454259540444	3.11051749097763	3.40225371512231	3.45471987534855	-2.13543812362183	-0.690128008085701	-1.61519167962335	-1.48240253986338	2.15237549794561	2.74231196371672	2.48084113676939	2.20219531984396
MXAN_5539	NA	A	3.7585033387576	3.83474394927568	-0.611517514756992	-1.63209907968848	-0.0622312837913777	-3.15089745012406	-0.609150677843724	-3.51003118321023	-1.56005994277766	-3.51003118321023	-0.24070368697882	-0.507175172679491	2.33539846281165	5.5029906218004	3.96613027582003	2.68487185705973	0.373540429660203	-1.55782289175911	-1.39026129138973	-1.35626744280035	0.74240550244118	-0.769410756068543	0.206981899732093	-0.930190845252465	-1.32417700701834	-0.232060411240531	-1.33372896064623	-2.30298261015821	0.542362572820458	-0.959981001635039	3.85257870890519	-0.249727226054586
MXAN_0510	NA	A	0.26204348119937	0.110368556793031	-2.16267470639082	-2.80720633924886	-2.81266289902358	-1.47485098976435	-1.54001567222271	-2.81409752233828	-0.800864086358715	-1.55077981414408	4.39500410868884	4.32517289625062	3.8564998070948	3.58775434078294	4.09002355506377	3.32495885607655	-1.96373593534885	0.423387137618839	-2.45347731150031	0.65409623555442	0.195932446290993	0.726828671530189	-0.150891310020597	0.884001635572114	-2.55923875275083	-1.11793647299924	-2.6103228959514	-0.972111171880222	-0.315997593960349	0.744843170563309	-0.267501507034144	0.793450081857571
MXAN_5554	NA	A	2.2233343413907	2.47960896885847	-2.29690898574028	-1.95486876957322	-1.87275901924335	-2.29690898574028	-2.29690898574028	-1.74225525347871	1.30814748884397	-2.29690898574028	-1.31262159219178	-2.06376170004748	2.8368109443903	5.41779098443059	3.64964188278479	2.74092615165898	0.460069289168892	-1.11078486617526	-2.29690898574028	-1.86931657496152	1.38981046218684	-0.830219893591294	0.26291321683141	-0.847091967970756	-2.29690898574028	-0.944402050774075	-0.600933416286378	-0.441996880271877	1.80047509526693	-0.785889892081085	4.94561228112441	0.643214684152214
MXAN_RS06085	NA	A	1.25420811699547	1.70782666560875	-3.22360445187968	-2.37349028877955	-2.47208641012776	-3.22360445187968	-3.22360445187968	-0.445353673568953	-0.246726907511485	-3.22360445187968	2.14927395846938	2.17618649265599	2.92389792749321	2.4219910480461	3.0658482235331	2.7814641280048	-1.67767078676098	-0.22094978657086	-2.42152685307417	-0.680153018072295	2.3619506773023	2.45368575893757	1.94631399029376	1.83183183590709	-2.09708063822858	-2.05827535435663	-2.82307291939581	-1.50545767768394	1.41015155926176	0.505077793160131	1.3583920731336	1.56816187284671
MXAN_5538	NA	A	3.97260096429979	4.40156004254393	-0.661572701261995	-0.715296840970272	0.135567910066234	-1.40294099011891	-2.52944977021359	-0.478728990677533	-0.464924663656946	-3.44180220802514	-1.19378735248129	-1.26933825149579	1.58485630810173	5.34188596563052	2.87785179334585	1.43028669527896	0.59024908200625	-1.89924236987316	-1.59274934957857	-0.986354458159814	1.28848915992025	-1.39364743222107	-0.218081588346313	-1.6842948982821	-1.82318268534524	-0.361645598600338	-1.74582663857124	-1.7236554338294	1.05313447809834	-1.07366131377598	4.78292588271828	-0.799224746525457
MXAN_7409	NA	A	-2.21260119331292	-1.94591988079374	-2.61656624050988	-2.83436808693967	-2.6943656079771	-1.55934896778256	-2.30603605357766	-2.85239091181393	-5.726010568686	-2.4365147353286	1.78430461570479	2.05120145684007	2.90052948677332	2.91489403720055	2.76612195760688	2.78441341248254	-0.724259458038745	0.620070354539162	0.295257767738911	0.98129542421738	1.81178965272555	1.91305686837216	2.14006045503137	2.24688632987127	-0.381138370576701	0.676255239695743	-0.379788534139236	-0.555831153101415	1.33216578186915	1.00497132717234	-0.366369181122021	1.36823477585899
MXAN_4837	NA	A	-0.529498439159603	-0.72641405786263	-2.0221443852095	-4.55594360805151	-1.55725652457222	-3.20335712457356	-1.39223085665508	-2.43735478940222	-2.76453509107786	-1.20755368527109	0.631257935153875	0.498799237141458	3.80724631575684	2.32645836215462	3.53455447124188	3.12944422400904	1.73865960903173	-1.60603238330002	2.00742201889121	-1.2849510149875	3.10917138364249	3.19277878490052	2.48399629782591	2.67390845498879	-0.592513792529938	-1.08119785221282	0.239708488670456	-1.20845072803484	-0.724475899631026	-1.30394291025817	-0.205097664682329	-0.970454775936903
MXAN_5555	NA	A	3.51796866656345	4.07634396795032	-2.1573274324617	-1.81528721629464	-0.394990583634915	-2.1573274324617	-1.78544821378799	-2.1573274324617	-2.1573274324617	-1.31095595290027	-0.593353333678774	-1.39044797682877	2.09026058857876	5.56434605214433	3.5512923333452	1.86167066153981	0.791227472528486	-1.18901202043748	-0.308274574015133	-2.1573274324617	1.15713561747162	-0.252825689304593	-0.127737744525321	-1.43538589591534	-1.78345087718867	-0.232696045253349	-1.75679589997783	-0.950278859409686	0.676895374277538	-1.2124266625433	4.33931269550212	-0.300448721897074
MXAN_3966	NA	A	1.26350946891432	1.46856251557818	-0.977458065916487	-5.6911181327936	-1.71873676187372	-1.66756143060494	-1.38235040980215	-4.73682345621137	-0.643532418588504	-0.918540201798709	-2.5228382441826	-2.35189398880439	2.37836487024989	2.27446899252397	3.61306393462199	3.24320074199344	2.57205150420632	-1.01577812694123	2.15690235172437	-1.20638676600669	0.695185557179061	0.605526918292744	1.3584698271167	0.970290960697797	1.63754103975874	-0.341646729787312	2.04897364524567	-0.431978092926895	-0.714629013985644	-0.799856897546613	1.81085750986096	-0.975841100193296
MXAN_6985	NA	A	0.241083435181535	0.462311376649889	-1.55485956098067	-2.85819076773101	-3.38183115387808	-3.48630357629293	-3.34614817634879	-3.59427749118425	-5.52516479419916	-3.36880582594492	2.71324635669662	2.45808257447955	1.98595567995045	1.37297147514924	1.69759499712859	1.17415486821065	1.73819282877902	1.61413924564783	1.27477890613689	1.59729936435982	0.756412083968216	0.872189834986827	0.497541339469825	0.913141928339412	-0.323709713448695	0.462449331727283	0.180787224789583	0.298012975568363	0.999930594489028	1.51301853883456	1.25503441520332	1.360961684262
MXAN_3842	NA	A	-0.956811521891597	-0.980629054183247	-3.37229979011129	-2.36145567205288	-4.75904132902578	-2.77666069776331	-3.67143447949397	-3.00969067113445	-2.82544147668854	-2.77557917677115	0.0550298877008153	-0.146800420981782	2.993393048853	3.170944182289	2.9278836151432	3.12830385026145	-0.0459971539296529	1.28232312613312	0.255142145775622	1.07109594838808	0.617301527530646	1.33251312208292	0.317309796935834	1.23829991280242	1.26828134316455	0.619407821318163	1.14410040243516	0.936725448242548	1.19280749214685	1.4249390392686	0.931096065357528	1.77494366819816
MXAN_5859	NA	A	-1.41393255451804	-1.21500684537227	-1.67129708406319	-2.60179852501613	-1.94534589294302	-1.26407007087044	-4.97432360675362	-1.50058078655454	0.421563441223464	-1.16397134707629	0.246190642420897	0.259452015830077	2.19944067276649	1.57159445084168	2.27637038468079	1.35487883836011	-0.502511579709346	-0.394176796362379	-0.647935842678886	-0.520224519615206	4.47086454518264	0.325091613541195	4.85910900369804	0.752830069864114	-0.693055743139931	-0.770020101110854	-1.03518539410009	-1.52406459809559	3.29334038308347	-1.09115598228024	4.11319618208823	-1.21526497332114
MXAN_1671	NA	A	-1.85766728540283	-1.71799680659792	-3.83140630487024	-2.63504964188759	-2.98476677140294	-2.34430205801044	-3.01053580764533	-3.47046867248755	-2.56178668036849	-3.42271891797225	1.77927650079644	1.46524855881741	3.0392788242634	3.06725062570715	2.99643556442077	3.07644131781219	0.00397648397967032	1.29345065410354	0.265149040412123	1.25993162081717	-0.0619736599801097	0.319496617823646	-0.169497469098415	0.267622773924993	0.227254919248729	1.08244549812644	1.26740939050052	0.984384368662587	1.10200908759876	1.53435428701957	1.19456079107689	1.84219315061207
MXAN_RS01945	NA	A	-1.21628770023378	-2.1531014371852	-3.57512371170966	-1.44639206241033	-2.04175087344517	0.356794967488501	-0.747474790744605	-1.04721946468911	-3.83292148246345	-0.402177263902773	2.65568795549676	2.78172366286135	3.37446208287155	3.39346325272228	4.31269280812947	4.63521932726966	-2.53017837847402	-0.458964423947307	-2.36642596285538	-0.409858258360262	-0.0275486362534512	0.411521636114552	-0.0125701444991009	0.888123183313725	-0.588566836992343	-0.879091243309046	0.0222075690584669	-0.424092906972525	0.236394860713512	0.335981884614891	-0.291056644458372	1.04652903225115
MXAN_0538	NA	A	3.17806937883448	3.22098243048596	-1.12725978098297	-2.43442299015342	-1.57883507539125	-1.1387995556029	-0.424557466767423	-1.37344602562398	-0.110060153274578	-0.29399598834825	-3.43513469359761	-3.63466175062541	2.28654168423807	0.521620362724951	2.41161443362578	0.881443194655038	-0.693803834931767	-0.515653422947281	-0.241707790706862	-0.348191082215374	2.91567872620547	3.7328262492206	2.94966074173674	3.60013546200526	-1.92561701947352	-1.98395965279803	-1.51757040142497	-2.61624121014771	-0.0195447200668077	-0.13215943903827	-0.357119675918014	0.204169066304029
MXAN_0354	NA	A	-1.49173906256965	-1.42993739760936	-2.25410779259497	-2.01824479987131	-3.09912105391792	-1.63316155562606	-2.25163751284754	-1.85974611030442	-1.96001283842657	-5.63142397782909	-0.41425423118953	-0.330868464215686	2.61647741673187	2.58876991672963	2.73373303512534	2.36880243637408	-0.251577326077363	1.55916575863119	-0.179962600851883	1.64985004412749	2.16685128137792	2.37175646985582	1.39627482812654	2.12891243101096	-0.655495851537998	0.0150937472583861	-1.71688409265803	-0.323808476278432	1.62159853863465	1.75668086019984	0.824649678771935	1.70336670145018
MXAN_1623	NA	A	0.290725167108176	0.357263459948081	-2.89451670661633	-3.73916451745537	-2.82978082887485	-2.81072377051484	-4.13396311632077	-2.64782956672574	-2.94828944188915	-3.61991630719213	1.96941229016767	1.92573419405544	2.00673033572448	2.17185200320225	1.90205681618875	1.95169914483169	0.263402798458618	1.05483855717448	0.421840753156093	1.15733958599657	1.17520537899563	1.97056044920201	1.08930180835274	2.03303618656277	-0.376388741759701	-0.166179035375288	-0.441451396228187	-0.486397953675569	1.22037537982868	1.5893029598651	0.840953435347515	1.70297067846119
MXAN_1678	NA	A	-0.775835575875235	-0.909017432900158	-3.14968783577844	-2.90789782231825	-2.04677521933209	-2.87177741005007	-3.1472510277516	-2.25189039754276	-2.01873308187971	-2.38785707117073	2.11427839402738	1.89344018041265	4.10430096073578	3.10564050661498	3.9139177150426	3.60037535707648	-0.0783575631712239	-0.670963378525808	0.0746104265207883	-0.390405000235116	1.00513059945507	1.20330704572307	1.29717340003667	1.55920069769672	-0.16647363725655	-0.19983340812102	0.0251214748564461	-0.457736660154772	0.181973479646041	-0.0180219604896834	-0.0843767037637306	0.454420948472292
MXAN_2280	NA	A	-1.40946931352009	-1.22472902420226	-3.16958832844783	-1.660002555158	-1.34832856649123	-1.94436857912515	-0.59423852331849	-2.44342353372511	-5.75194532725378	-3.43294432078231	1.65820115389727	1.16447979569985	2.91154486594292	3.09178462168437	2.77655764977184	2.934429453989	-0.28602244793657	0.361468306677342	0.553278806873722	0.391436015920361	0.750235626454067	0.845539174762132	0.584201872499717	1.03919988740591	-0.504824417907632	-0.359152486141574	-0.0818106831132841	-0.153862733860006	1.33811681922289	1.12810808312854	1.12105637580302	1.71507233125036
MXAN_1624	NA	A	-0.0672110859056296	-0.114320406703024	-2.74296692550323	-2.8130486349083	-3.11590222532681	-3.91129917017728	-2.86531588483906	-3.29605724315852	-3.71145674578762	-3.23257166797562	1.48034505585386	1.23148285124867	1.86607890218649	1.79505118011555	1.75175405426697	1.7828915743185	0.727536480960332	1.30535029905871	0.793004278393171	1.18567865099809	0.988660281152539	1.62264998746707	1.20776435568409	1.7629031400501	0.131517145788701	0.285910693114374	0.208857021022231	-0.00223202883191398	1.4213009276163	1.61991192075023	1.0638373439886	1.63989587508244
MXAN_1695	NA	A	-0.844043117396257	-0.404142939862771	-2.47777333581926	-4.48869819560512	-4.83073841177218	-2.52121965901958	-2.39496056597383	-2.65565446168929	-1.33131269112374	-1.8460092037808	0.796507314994019	1.01858564271783	0.718494098111977	0.832350712332147	1.03168945443354	0.132110828805006	0.603504647512402	0.392262270363147	1.26300615852997	0.290639385894297	2.44759676124508	2.85576731565065	3.08384913449217	2.33786407734335	-0.390576473317721	1.57152739660956	-0.564726534455644	0.0973756925597895	1.78218974146051	1.30159106747413	1.04686011091064	1.14608377837597
MXAN_5138	NA	A	1.91757022256577	1.95770034682283	-3.10623449511801	-1.81882822086235	-1.03762097240415	-1.52226526655247	-1.11864890853027	-1.17656273433982	-0.815249392403188	0.125298293109857	1.95332151379326	1.88560491319612	3.3441183653986	2.7973429817165	3.1858431582552	3.0828125130323	-2.36372911035281	0.0248504276726038	-2.19384287712176	0.130959195339686	0.359706712268753	0.683680392977204	0.0542042549760442	0.359928549851835	-3.00105004722498	-2.84812213489668	-3.1521991126967	-1.96821321881963	1.08140095879336	0.684067543939371	1.2235088752825	1.27064727233104
MXAN_4523	NA	A	-0.260917541454296	-0.322107172689834	-3.45121230607803	-3.19007092887168	-3.81999526970748	-1.37034850266341	-2.5931810564849	-3.17050757187711	-2.85301593956397	-3.95611386849513	1.20051531398575	1.01889738243623	1.76341924955033	2.15974563008489	1.4907003454295	1.78276644903767	2.36624950854166	0.846998922716186	1.42476395260992	1.10156645959257	0.722520298653121	1.12771091010969	0.531468911441003	0.749116327603932	2.19245788980005	0.31530045478328	1.66801144617293	-0.227923117841137	0.585823671326679	0.499229807619312	1.30608521122342	0.362045133008857
MXAN_RS07890	NA	A	0.520439530322661	0.435065707771566	-2.09448287989597	-2.18677581067281	-2.81954852028715	-3.83771625889609	-3.46583704022238	-3.83771625889609	-3.83771625889609	-1.4437902845849	2.81047725578278	2.91940236936192	0.797721185077239	1.53059168942323	1.12355038655969	1.32981295805162	-0.95023663501269	1.68453001248664	-1.0409353584844	1.2103370846258	0.892575109049301	1.03126179840303	0.474078579670174	0.961468324521825	0.602445679558374	0.955198422330167	0.0142580174511924	0.977575196489959	1.22448352130925	1.71042117516019	0.706075411142657	1.60298589129928
MXAN_5107	NA	A	-1.61285069172517	-1.54752203702157	-3.17522672808033	-0.817956458467676	-2.27197517388328	-3.10364503571428	0.607169389968133	-2.21296803845382	-3.45253367319557	-0.339076168810652	2.62351289939264	2.57144077612524	1.60078751349784	1.923441034138	1.21196900699821	1.19218154213671	-1.92204280960213	-0.708337546286523	-2.24291025321405	-0.554959786838827	1.19901323571895	2.03350839042697	0.395060103567894	2.6618487661521	-1.49744759644292	-1.19565004644089	-0.0670240474446366	1.29123289561013	1.45769697931725	1.44531950885664	0.742677834739693	3.76526621497593
MXAN_5922	NA	A	-2.20351933647419	-2.33951656093063	-2.90752775163192	-2.22830309040568	-2.21307216785466	-1.8528565436052	-1.56422409169703	-3.04123760725366	-2.07124090102423	-2.83272139472673	-0.108152151279777	-0.612253539544417	3.39105479083951	3.08664014777422	3.26259468085946	3.50625317956338	-0.198455122685539	0.216429826544417	0.291710562121507	0.229968079855103	1.13491075085763	1.76125321039813	1.13777851675478	1.94824315030753	-0.516440598808064	-0.0988614332692404	-0.0898058621931757	0.0343115214593617	1.03177882389584	1.12065148471184	0.929788396732729	1.7948210307087
MXAN_4746	NA	A	0.978887311195248	0.588100590432104	-3.7966264403268	-2.97520914238468	-2.84652047467466	-1.85616015961296	-1.78646386125322	-3.33764121611209	-2.39321204642418	-3.05388552254977	-0.202035285712867	-0.0601750480638188	0.370403386472768	0.286233740595558	0.140096467468824	0.435049314560027	1.29822635622621	2.49281375783351	1.22677197336793	2.45673410716705	0.924112703871536	1.81690815124149	0.619032207415485	1.42887353553601	-0.151327102066558	-0.930021664860806	-0.171508094887912	-1.53451705964675	2.35414848605872	2.81701759745363	2.34199397572488	2.51989945595609
MXAN_0403	NA	A	-0.720954477813702	-0.648792928006383	-2.64465963368989	-2.67226315228595	-1.69916221064381	-2.5711232881565	-2.90135586196318	-3.34559019912736	-1.49077775366765	-3.6833634952106	2.26626361562481	1.74853255984804	3.22201894196404	3.03843420419176	2.91803453246408	3.09919843048126	-0.813187124239002	0.30897518177548	0.0202692699004814	0.721788967305516	0.416457502205029	1.03961413245154	0.151128107670337	1.05600635451363	-1.23990581507499	-0.152982411497515	-0.0595271703934994	0.447695122891302	0.826600539725197	0.95514663569528	0.636237941107254	1.77124348195499
MXAN_5104	NA	A	-1.75600882304099	-1.66747997196582	-1.64543700222152	-1.08695304148625	-2.9489867909974	-0.573860458881693	-0.498852458949192	-3.58290133456645	-0.359396217423097	-2.31678190860317	2.4377145078667	1.64085865130716	2.03503775687413	1.84222427196174	1.97465178528242	1.75402734738046	-1.78635020393184	-2.48661592583643	-1.33751105550748	-2.9391134015445	1.5393002850717	2.20010951050837	1.18492150364198	2.97255311650863	-0.242738205099063	-1.5263476934453	0.378216683388285	1.42735871211996	0.874180272827737	0.5560590031833	0.509834707219941	3.42828637835765
MXAN_RS36450	NA	A	-0.693088920157162	-1.01681704939501	-1.13578019620043	-1.6731758478548	-3.58863183257102	-3.69370055919041	-1.75551578273405	-0.593447415081234	-0.701534615135122	-4.34014987432295	-2.8580162516057	-2.87864059657265	2.31238198259333	1.67593053637876	3.08290615428623	2.23159974485368	0.557039543090707	0.754109905129767	0.670255412663526	1.03013644718459	1.53655833759664	1.25178335182416	2.54653509290189	1.82109613243906	0.752944141128432	0.987163014697662	0.444328677877867	0.441216836478026	0.620193253267412	0.720631496895968	0.137628952878728	1.35405992665412
MXAN_7089	NA	A	0.980151098515165	1.12783626752048	-1.75845835183355	-1.88737110180004	-1.85368601579866	-1.18303097685368	-1.47994187999244	-1.79707843371038	-1.98436591004854	-1.66673551609345	3.30092262746434	3.06739648051986	3.73824838214987	3.51524418313481	3.53240587354011	3.5642037561121	-1.61016296053024	-0.986169343328497	-1.29430147164526	-0.797478809514733	0.127638953452713	0.536217303093018	-0.163249460954843	0.62893007987671	-1.56575018138237	-1.4847679763352	-1.25097002266897	-1.18827028637615	-0.358061803221785	-0.0390067193606463	-0.426195479049747	0.655857695119998
MXAN_2790	NA	A	0.577522912143527	0.249740178245332	-1.03267461381908	-1.13353201761735	-0.664478404157375	-0.0803485223346794	0.996046809204008	-0.771169462935399	0.342399994465772	0.60162820228882	-0.638139427921175	-0.945345241544345	2.41018457858606	0.942894368962389	2.34999292650526	1.34832875823301	-0.24385014879245	-2.10099874110803	0.371482432703719	-2.27943563690027	3.84741405991952	3.56746139160399	3.68339788516279	3.29422629057054	-2.17068910207162	-2.15432668001958	-1.67720364458555	-2.76725846979999	-0.808244298351157	-1.77861105813125	-1.32344126382429	-2.01297405468116
MXAN_5874	NA	A	-2.38154838151899	-2.20341817005683	-2.20403195415173	-2.83789991218025	-1.99160043639164	-2.18190740095318	-1.74642242639703	-2.54582351264019	-4.84680765912997	-1.97885730332594	0.595637907052874	0.26843433310324	2.5623989595156	1.8672135983045	2.27659653693751	2.31692272661757	0.831822707216087	0.24391696999151	1.15515124611464	0.158060791868811	1.42103160282002	1.82761003707356	1.46061274098667	1.87324902288204	1.37512749887502	-0.0930199455666312	1.74051608548379	-0.190028822633984	0.873087954988021	0.780651935066063	0.69389228346464	0.879430986584181
MXAN_5105	NA	A	-1.36797229166783	-1.70304142384294	-2.68057974421553	-1.88382023585867	-2.81467745884553	-0.76973563066288	1.38315473735426	-2.49292582020074	-4.06051101280537	0.0878615013275468	2.72968354135072	2.21893933009737	1.72794149763242	1.88678810102504	1.63840053367326	1.58658481911959	-1.60010908739568	-0.897481192353027	-1.4803620199024	-0.876042231515369	1.17633218011378	2.03590575330584	0.616945601600184	2.6272520599464	-1.69681376839043	-1.51213505237452	0.0434411619924813	0.883802378335012	0.816100845197073	0.96622678827559	0.119978546823097	3.29086759286126
MXAN_2085	NA	A	0.410435557470175	0.69929276918243	-2.63484055731239	-2.31946092687374	-2.1582988398947	-2.93478062663176	-2.80893603325272	-1.88365059967928	-3.01928627935427	-4.8268367951268	0.826647559502542	0.710923020003293	1.83877664245537	1.58141842544612	1.71455851192891	1.57622535674975	0.141493527918875	0.630176010090546	1.43599382938897	0.856238077530465	1.42784070494766	1.72232951057696	1.3156020550368	1.84011599117568	1.44746747314305	-1.93866062621842	2.45648412611551	-0.57243627232925	0.521575430497323	0.69447940558738	0.267254675159258	0.981858896766289
MXAN_5417	NA	A	-0.897954548995097	-1.46105440770053	-2.23720526158018	-2.17986086190397	-3.27818602382295	-2.61106134033041	-3.70233599031988	-0.875612875147958	-3.70233599031988	-3.70233599031988	1.98549048722925	1.51903992974624	0.446600344398388	2.67690702381177	0.147808265841721	-0.21425520662128	2.04714647908481	1.36473726887194	1.49510846914401	1.06420748990871	1.18688674547474	1.45508848736117	1.47483166958808	1.75251162941149	0.904732484925093	0.882182140705209	0.806067433414463	0.569767834114478	0.663711498880174	0.775101660797798	1.08980516796378	0.554465986388688
MXAN_0217	NA	A	0.474744147360346	0.255396946943863	-3.27466318947121	-3.10812537710386	-2.91029217149204	-5.35473715272275	-1.8956638023007	-2.7325150691202	-1.8553114320743	-1.91622220492422	1.1005207218837	0.636591625375258	2.13470778198283	2.16889716747941	2.14213095855808	2.05664239744066	0.72330827222903	0.867424196526343	0.481756983858681	0.60891536094309	0.712544184416583	1.58663831414704	0.659898261778322	1.24682919860707	0.850307319313952	-0.452850968033381	0.602222808468149	-0.279366510884732	1.00478601540015	1.27879941336567	1.07014509571033	1.11654070633883
MXAN_4102	NA	A	-2.10390854767925	-1.515838864433	-1.70553828263966	-2.08502066079707	-4.4857677894028	-1.2846029806068	-0.5679741091975	-2.64641752832171	-3.83249341719037	-2.32940882114856	0.366359568901182	0.788874389187727	1.65319232176144	2.71749866300273	2.40053591467277	2.63171486829891	-0.0825503520339517	1.97964066896346	-0.882390228083225	1.43744749500622	-0.233331103751394	0.208563490894497	0.0227595071508917	-0.129482557046453	0.869567840885069	0.650842064118668	0.666389983514997	0.845488014421226	1.58131012122536	2.12063205508546	1.12242656772515	1.82148170751597
MXAN_2695	NA	A	-0.233194093407706	-0.462085544511403	-2.98344190080102	-1.79068377742626	-1.92650413667822	-1.7955266724995	-2.24875629689678	-3.17405681425515	-2.79003250607648	-2.56023076326123	1.42299724915255	1.09672557475292	3.45716477521286	3.15398276697158	3.53772078739009	3.67548437750579	-1.12853623591829	-0.313571982910073	-0.686858231314529	-0.598870344696401	0.44349283708199	0.818576882135686	0.333031235622531	0.81504923499795	0.00819352361959425	-0.251748804505509	0.477367773111606	0.961195288616144	0.255095202181554	0.468550976086778	0.675720711984839	1.34374890873409
MXAN_5999	NA	A	-1.2619373451027	-1.1714890929582	-4.19752018069701	-1.65752729334004	-2.29670029135037	-2.15865896279078	-3.8256409620233	-2.93061483491942	-1.38734375476687	-0.988734104500058	1.25809384603027	1.42406251240018	3.0610458457531	2.8345532997398	2.59857689832865	2.36337408959915	1.10255210416204	0.0635997659093972	1.19130872496321	0.352405599906063	0.450905208473917	-0.713221994945114	0.166029441186149	-0.925695625415226	1.40621425585665	0.887197171226147	1.79612820696528	-0.253117644092825	1.08197490647049	-0.194622580599064	1.68007834198581	0.244724448544696
MXAN_5977	NA	A	1.06238593529217	0.752626458827673	-1.31506417393283	-2.97060349090401	-2.15660374891661	-1.25360232981997	-2.16177647525078	-3.64511594051609	-4.37553357489374	-2.48920804449479	2.65264909408186	2.52578894295703	2.51428629362898	2.53606101687462	2.46234267656389	2.33318786182852	-0.650948788072572	0.295975180370417	-0.0352537873679726	0.256134028098672	0.913724795763533	0.752491972307941	0.725181034725598	0.89728236855303	-0.556147189610985	-0.904637113046232	-0.582818646290472	-0.394141329119763	0.754806470302092	0.580717956091735	0.306989754813313	1.16882279115573
MXAN_1604	NA	A	-1.1013449715356	-1.26024631859547	-1.53062562737794	-1.50276781874795	-4.13728157235295	-3.43430006254695	-1.28355572038682	-1.13123827306861	-5.89961842117973	-2.1732679983591	0.908266124029163	0.876094849505447	1.037896046905	1.31357834694363	1.00893446149884	0.91385611136373	1.1222530441918	1.22986322710237	0.938331943022089	1.39122260744598	1.0084130699785	0.914364095803535	1.04130842321162	0.819249695917199	1.21783578987268	0.492008717830736	1.24480969104394	0.25038669544462	1.46649488362123	1.40442104387225	1.57215290149192	1.28250501405485
MXAN_3914	NA	A	-1.31462103351825	-1.58325214440546	-3.45938972209984	-0.757282687108284	-2.11962194454464	-2.06094311231346	-0.50992444692554	-1.28281965520098	-4.00715975465579	-4.03019465805885	3.3750668274205	3.46219297793842	-0.825510721981944	0.608441506806491	-0.448561796154352	-1.11393423008621	1.37902060433864	0.723797914386654	1.89347857304728	1.15915044603584	0.868697370938968	0.802721108659978	1.49509651508389	0.0455586775311332	1.46019620922709	1.26707929314535	1.59391080153839	0.304064351264146	1.06901275471115	0.354136735086592	0.679647723837198	0.971945516055897
MXAN_7088	NA	A	-0.21640797999633	0.217018674118531	-0.683329334759384	-3.19320071864485	-0.578084524085237	-1.05836670055329	-3.19320071864485	-2.63854698638327	-3.19320071864485	-3.19320071864485	2.70646201467452	2.15782557792841	2.71389656831792	2.51552684163583	2.79990105705244	2.55544657308743	-0.918235545480803	-0.584007242720716	-0.116624075956108	-0.488374177740235	1.96938684671882	0.158895963023744	2.68130423914709	-0.206437378620471	0.0214280574242984	-0.615137575820373	0.255676260804231	-1.09841693247095	0.748415361958187	-0.0835533350955453	0.56366983579748	-0.00652920742681662
MXAN_5588	NA	A	-0.832040379176399	-1.86147795863178	-1.03701209200342	-2.87185940473289	-1.31307973155331	-3.21389962089995	-2.54662091037189	-2.44563136858223	0.750009863126817	-3.21389962089995	-1.8185297648601	-2.05829658506577	1.78470438036272	1.11777400114482	1.58533788981308	1.27101187464029	0.192044938728335	0.312432309962667	0.556017484090685	0.333871270800326	2.49794125365969	2.58009884216605	2.31452258411605	2.63153578891531	-0.694538550063931	-0.363056482054838	0.00640677713700555	0.034971509269675	1.76258949790801	1.68856062702873	2.73365106782447	0.116460508201738
MXAN_4366	NA	A	1.62436574182346	1.67602601540055	-0.721191378529602	-1.39020148062414	0.414692490287221	-0.403098014539519	-3.68529628841858	-0.892087961924593	-3.40390113487985	-1.73817450062081	2.70809406499955	2.62307104207133	1.61555621740377	0.931010912696826	1.90647725777641	1.29797235839079	-1.1086206021021	-0.147453442048099	-1.2603946066806	-0.509404615392008	2.31219317098051	1.7265947482116	2.13253999522086	1.58441346543902	-2.58469787607098	-2.53901023926724	-2.10113844176591	-2.33902873289654	0.958905298287156	-0.353882723266499	0.956126969293682	0.709542290744349
MXAN_4894	NA	A	1.82098506398943	1.58263125509905	-2.54940970493524	-1.15883056719465	-0.959158189176364	-0.364006375913682	-0.906533892956091	-2.4987627515231	-2.35605549552595	-2.29108914533059	2.68242682649482	2.3613435550292	3.1700729319478	3.59741014537476	2.69086706599478	3.67694478627044	-2.28684388011476	-0.754992637658811	-0.7437729026813	-0.410573895946337	-0.0967552590645315	0.294015694179611	-0.333824443418084	0.379737831998934	-1.77891886989831	-0.588551482803609	-1.78045306892267	0.232688568740318	-0.238250690054373	-0.0981625677244917	-0.862942107429793	0.568764203153597
MXAN_2210	NA	A	0.85743000666695	1.32570133208044	-0.502413168466588	-1.70815420863399	-0.940920039025996	-2.69700152316234	-5.28558432098072	-0.770046510084002	-0.513253181717914	-1.26863141990253	0.916128474461624	1.0004036834432	2.12719492265787	2.40688263996822	2.43391041005089	2.51310341629569	-0.0148136906811613	-1.09439938366266	0.0819666875355969	-0.702621242543048	2.04489790983701	1.66396106022234	1.89130175673629	2.30043924688527	-1.94277474214229	-2.20556013245097	-0.839865734602038	-2.68102567208226	0.328195851413271	0.386607408576737	0.361453276383477	0.527486886923622
MXAN_6773	NA	A	0.447550649129278	-0.214275180572461	-0.832114083515481	-1.03428598459306	-3.29748075903064	-4.90661642340075	-3.60199641219536	-1.63263855803887	-4.90661642340075	0.360347660018668	0.785766423396685	0.280440903885046	1.52940196236043	0.311987313714606	1.03130686817585	0.763392984566914	0.381690710052033	1.33998385896459	0.706999555812579	1.15715720303013	1.87910483900301	1.7082815430813	1.61750750510267	1.87320503279836	0.0419301507410035	0.21719424049205	-0.173287478959619	0.0970039523581416	1.35747837144171	0.8898342084376	0.651346933329241	1.17039843381509
MXAN_0221	NA	A	1.08111992593472	0.679119800172658	-1.80329212903213	-0.654883026285919	-3.54652550803225	-3.54652550803225	-2.87924679750419	-0.870396999979913	-3.18322339762198	-3.54652550803225	2.15039936322326	1.81684734707278	2.52670259045038	2.69588851582097	2.57784287007375	2.49022788397909	0.0238890864608523	0.332260318672138	-0.235702175746826	0.272070724699734	0.617020867415326	1.24289160748073	0.567938737143979	1.02205443447569	0.262531164261628	0.132336882839962	0.136023456270198	-1.15335431020094	0.201759530274847	0.668848134488521	-0.140863961167192	0.0627660804246331
MXAN_5302	NA	A	-1.11415881482046	-1.16819615461969	-0.25110606574027	-0.504792690532162	-1.58280688325545	-1.39006084650582	-3.04590285179251	-0.975299741176092	-3.98722075258763	-4.35052286299791	-1.91689262366211	-1.58751960640068	2.57710635212248	2.81641762052253	2.59508352738704	2.63787907214155	0.622118692595629	0.743736916454807	0.365521404422518	-0.274185266682291	1.37469099110348	0.830475276772979	1.75430685053745	0.787052253234535	0.704563395781094	0.233995268027184	0.814559469391032	-0.790254157139478	1.15163592424655	0.43583165128098	2.02808015206644	0.46586449982428
MXAN_0533	NA	A	2.42529814663013	2.35538969194208	-2.27989225191039	-2.17309308207282	-1.79324606520108	-1.72749740426432	-1.44128754493689	-2.59596945756684	-1.77090423716657	-1.53412237012967	2.15775182702394	2.11570966785128	2.10606428071958	2.0184052315148	1.97925585778287	2.13062537665981	-0.982360761062406	0.0959339279207079	-0.650258495866677	0.116994744433843	1.15978642722055	1.84268248584755	1.00478346274467	1.7201795120621	-2.65535533587416	-2.41698114916669	-2.17857885985288	-1.79490243975209	0.438470223949061	1.10369684978869	0.0288859409867523	1.19453579974506
MXAN_1605	NA	A	-0.80686270364922	-0.535657723846088	-0.676804834932478	-1.17385487715615	-4.34801128901859	-2.03849253626599	-2.36967903404409	-2.1729273389357	-4.34801128901859	-4.34801128901859	0.643740940552928	0.486761712587419	1.06615192746723	1.54990907061108	1.53703413635797	1.48727055534809	1.24767936254869	1.070500945157	1.07872242422045	0.729820511369583	1.06097188378517	0.832986850752292	0.999471545200241	0.678972228263166	1.2818154719753	0.523570927152236	1.15912325210027	-0.0278585016635349	1.41838208044251	1.20012614503768	1.88612294206987	0.907036504549889
MXAN_7192	NA	A	-0.937609615365272	-0.217452807384629	-2.29399815296105	-4.19844121186657	-2.48048940562792	-2.04704057657438	-5.24820538537038	-0.97888596579885	-2.76745704898045	-0.475627454375487	0.374273191063287	0.169455567041114	1.82551813361528	2.01555518880281	2.13409556519712	2.21267403965824	0.45772074811793	0.711089463691359	0.320910197923935	0.281406925731516	1.32224908832115	0.963246078494942	1.28442144286175	0.691825637357549	0.407250169865283	0.101266017635909	0.269044495786593	0.717728525809197	1.52349901362421	1.11239953593129	1.52650612408332	1.2230724736912
MXAN_0094	NA	A	-0.132129798094894	-0.139650307201082	-2.08397376051448	-2.92683021894958	-1.4600643585099	-1.08035934257273	-0.726780978945147	-2.52169682357138	-0.6774330968399	-1.41374197146712	3.4660577464376	3.19579849305513	3.15509946507815	3.66565754914895	2.90403532655455	2.87206613254067	-1.13526378204583	-0.558612369576515	-0.879862285900692	-0.0855509871837477	0.461443303307789	0.822666579356067	0.121164886539841	1.030626572863	-1.69807112677753	-1.07691949353913	-1.71105721758108	-1.12124492095137	-0.498265443917866	0.0457887392154515	-0.35635193921833	0.543455429261098
MXAN_2339	NA	A	-1.11416628588224	-1.22453700266587	-0.587533773281368	-2.3179991065407	-1.34059675235103	-0.166598471248516	-3.36776328004451	-3.36776328004451	0.486156636897914	1.30303042548262	2.02764600504224	1.81929404724128	3.14629817866412	3.34121044185862	3.48221225037217	3.92834167919633	-1.09279810688047	-0.308825902132149	-1.85223971573936	0.415119669990316	-0.398140136690847	0.0386761453937181	-0.680615435381806	-0.0326797443529596	-0.924832722012926	-0.948237057749449	-0.610762518143594	-1.06736255948335	-0.133717092422019	0.335529503781274	0.496351854067854	0.717302105059211
MXAN_2866	NA	A	-0.618550652753259	-0.0962676955441442	-1.53536102492225	-2.66026579584424	-3.27859440392237	-2.63214508878983	-0.766469426075274	-2.01168905814478	-3.27859440392237	-3.27859440392237	2.1279497267082	1.76239137421024	2.89423543400863	2.94429242787552	2.79547906746993	2.64971907188378	-0.665106906112411	0.287118860942411	0.368254757683435	-0.235122055471988	0.530391885563824	1.12647880182337	0.534615624367058	1.09285812954473	-0.48853103462593	-0.859068181627303	0.0375275995926767	0.241097007782275	0.629743166353446	0.881864436418308	0.522135186664466	0.978207572786205
MXAN_5297	NA	A	-1.90142926971472	-2.28227322385008	-0.906382089256166	-1.37476976650598	-1.42184884590561	-0.676195530009885	-0.944515465144034	-0.911918343593094	-0.388331847980703	-1.57212382339579	-1.53700386374366	-1.79639186833861	0.671433280848225	1.73057860307111	0.811033031435437	0.950081103750772	0.868558304626312	-1.06419247273677	0.312362955650411	-0.913674100729452	2.60923979247389	3.22850410684596	2.6926868645168	4.24852098795989	-1.30329501439118	-2.522441769886	-0.783079483704816	-2.36160293015071	1.37343310617197	1.27710007840355	2.50287167271417	1.38506582056876
MXAN_0659	NA	A	-0.281957425786668	-0.215719144894312	-2.04472747518421	-2.06154499890965	-1.72943195640134	-3.26557380122186	-2.51935254843358	-1.71343225048331	-4.30917813273262	-3.28483640884887	-0.804950420051293	-0.875038690978002	1.74536765127914	1.87658806542562	1.62247502981914	1.9085596133228	0.296717338656961	1.47818506455035	0.396209355589763	1.5381926279549	1.23229602162494	2.07560622021452	1.20593832338145	1.95000190201698	-0.256144018560404	0.211330955696527	-0.0835207498621582	0.397654160021567	1.13467445013465	1.93143551720747	0.796113437838075	1.64806228761344
MXAN_0515	NA	A	1.68833307426059	1.53803455952318	-3.11565708216647	-3.09614614674662	-2.12895771881052	-2.88610744382518	-2.90405196931874	-3.5316893712494	-1.92959478327649	-2.97062862014907	-0.389816067344842	-0.60251263529846	1.11340608357368	1.12672628994811	0.76818165566919	0.879468545257753	1.48972705897968	2.5526462311962	1.68641241845344	1.84266714647712	0.875260082487037	1.25293254399095	0.773154858931223	1.35752137919027	0.649939327390531	-0.0574210760132772	0.859590049914399	-0.0929587698239818	0.510851617212959	1.13029144722479	0.996414779121103	0.613982535220826
MXAN_3010	NA	A	-1.41034567761257	-1.37867346022229	-2.34016662249677	-2.73166970946866	-5.05740663177836	-3.1213605138669	-0.277970485111167	-2.88232268169547	-1.67196104747989	-0.448170999151675	0.153425289373491	0.312100104222576	1.66254233285055	2.11361553474933	1.90318472795322	1.8843382399088	-0.377132995732969	1.08234194332097	0.2113390758456	1.1138674003109	1.65634444783775	1.86077770033098	1.3420943128404	1.52147127277165	-0.150932165263513	0.0534902744570482	-0.239808826725966	-0.36451512549986	1.40314773416791	1.27034526185285	1.49802146021004	1.409989829102
MXAN_2209	NA	A	1.68625566623837	1.8426724164172	-1.20101535876771	-2.39185585145654	-1.55856723452561	-1.81268329389987	-3.1921402301286	-1.62175272513257	-1.06177231217444	-2.61929723171557	0.807063761722457	0.909162229139836	1.80334839312251	2.30474072870046	2.29224375683645	2.36207590718562	0.0780485432218985	-0.769268877873097	0.0276122194424175	-0.954977803498615	2.33227035546254	1.91048130336955	2.27815359109456	2.44025603531196	-1.51753500180793	-2.13928290557427	-1.64441981304361	-2.35475497271364	0.214077783001205	0.307334883208119	0.844960674361459	0.398565364475459
MXAN_3146	NA	A	-1.73435619574791	-2.00464034672391	-2.95476697769851	-1.30382652947523	-2.95476697769851	-2.30831766256597	-2.95476697769851	-1.43107244268937	-2.95476697769851	-2.95476697769851	1.25054655068733	0.457580666119092	2.0055616669259	2.31801800773573	1.70452524133649	2.38352748893115	0.314218864568422	1.07246445303006	0.356056354586912	0.791496134145642	0.383099347709789	0.627208838895528	-0.63583742165984	0.582140198603454	1.27403670491872	0.758678792219048	0.763296223243058	0.0804288262955399	2.06131382768093	1.65153760593965	1.83737418058515	1.51877551319718
MXAN_5109	NA	A	-0.948949295397144	-0.626543624624672	-2.51256365554759	-0.363644630218388	-2.15108043517769	-1.76535441139565	-0.114564160935492	-2.78692414843553	-2.5429707180024	-1.03951203190138	2.7107684541626	2.32870063449607	1.65642352221001	1.36979512842959	1.30531251690987	2.02357542406979	-1.78273254943944	-0.508154719607142	-2.09741710859277	-0.642530047847737	0.605102727649701	1.91973979986301	0.16389343521042	2.55231704806422	-1.0147972289379	-1.9855904555351	-1.46955092803163	1.06314932785995	0.965796315452293	1.37153921802258	0.675023892327223	3.64174270490033
MXAN_3548	NA	A	-2.71361692566353	-2.3971953902032	-3.09017477368499	-1.4105641805348	-5.38326481646965	-1.41039633492195	-1.86182314797422	-2.93379512609451	-0.946255934726574	0.240642789145965	0.361093919498246	0.268870766931475	1.78103050183104	1.61199208191708	1.98696388122136	1.97492272621987	1.14905422601819	0.463217329092259	1.18174624629727	0.508315812546267	0.449819750335309	0.721300340322103	0.670494064169929	0.711428266144881	0.380169093677826	1.06930595239715	0.975491773268153	0.929641491333299	0.863714022179789	1.06411579825481	1.28217390174625	1.50158189572492
MXAN_6547	NA	A	2.43824764621096	2.56079368928445	-2.71335159137014	0.48997820613121	-1.37358381381495	-0.142143630485482	-0.970751067914671	-3.62442373433637	-1.47503364985907	-0.150940723507247	0.703087582566557	0.654795961050641	3.22420780797043	2.18723762783961	2.86720568984901	2.71722684004806	-0.675868829346183	-1.93201400610362	-0.680972631023117	-1.16897598447104	1.45729916893444	1.75979762449713	1.05719965024649	1.12918134944873	-1.87311399164251	-1.2048975120413	-0.736921285810697	-1.90627696014063	-1.15066489411214	-1.01850025701161	-0.432692135207438	-0.0151321458794857
MXAN_7463	NA	A	-0.879885430596587	-0.946077837951825	-1.95060992332747	-1.85178672252689	-2.38545531049729	-4.64992135196543	-1.89500574193833	-2.71861013703097	-4.08204345492634	-1.72797786869169	1.87840619961392	1.45606394062134	1.81642750387395	0.762569207131218	1.13644936629015	1.15141745593284	0.306311763100402	0.810010214597185	1.08920409592557	0.708096870002292	0.994913163109182	1.49625679853209	1.07228788219857	1.71305467194735	0.571656781239767	0.512803898806602	0.959254408188059	0.612109250268153	0.914144168666999	1.13492918815816	0.751271476535592	1.23973547471343
MXAN_5193	NA	A	-0.292612902750543	-0.465199224733841	-2.60397900240267	-1.70848233750441	-1.78277140130967	-1.60263366518164	-2.54181936186979	-1.33270978344666	-6.40235678001031	-1.24940934620672	-0.253605339007315	-0.303743883351212	1.75856450314913	1.81191597805176	1.63552062384912	1.55849777938161	-0.120710630812171	1.25497222989879	0.287591040087722	1.02486081427628	1.00601985621	0.908421916834323	0.764755630944963	0.957093503068489	0.596640935979373	0.751179779441124	0.908320655211083	-0.149742579537133	1.55599898969439	1.46300022795007	0.846115447434777	1.72030632666106
MXAN_4900	NA	A	-1.33415182772176	-1.41733491065389	-2.85510927226165	-2.47786615322993	-2.57832294051253	-2.89624220592763	-2.4635876180109	-2.82207981670424	-2.54447123516337	-2.02591731961223	-0.408056556708939	-0.626285479604347	2.23211253467011	1.92818435441746	1.89658669149129	1.9588731796413	0.93299173191337	1.44624883726616	0.698297554740787	1.51656404996699	1.03499497450827	1.48703024701398	0.932385811027244	1.67246203726255	0.632640170930667	0.748116838867785	0.521717207267807	0.78443610229708	0.736637776334959	1.41054824883326	0.35967962682337	1.51891736083695
MXAN_4104	NA	A	-0.689466524140918	-0.684572184081952	-2.69117443873604	-3.56980719454886	-2.69347740810371	-3.1014890163363	-2.06451013254307	-2.14884165761685	-1.21592060904599	-3.73918514860432	0.591531432031402	0.493111477125462	1.3826033208131	2.10830341931479	1.72777983986643	2.00631393568721	0.444253758324011	1.56950964305619	0.174443974630101	1.47565646755078	0.27310447956804	0.806120366427862	0.268861204808283	0.630094179331003	0.666428155746088	0.452726034540289	0.878953265546423	0.399764317441131	1.39509295309893	1.95687801251158	1.35688182398469	1.54003225235418
MXAN_5970	NA	A	0.540566680454218	0.496670884399755	-2.29236299946127	-3.29827833616079	-3.14780615501471	-1.25993142060881	-0.957345351314959	-2.09157407532589	-0.21667748272338	-1.03064194631356	0.190832675175539	0.0545195210691869	1.09899955110189	0.794362186111735	0.852473113704725	1.65052133799803	-0.293977133341411	0.548121028282294	0.0251373162322324	0.88967671545749	2.20067665699118	2.89742636250442	1.98802206995509	2.66210488264603	-1.36588199507283	-2.64688127395092	-1.01405051374765	-3.12925711891512	1.27600738458247	1.69022932726774	1.3330343932852	1.55528371473208
MXAN_4074	NA	A	-0.320533699326929	-0.292579923173752	-1.61851718448343	-2.25233695443061	-1.63412609289918	-5.03601420122402	-1.82920771507466	-1.83370918170903	-4.67271209081375	-2.00360326772752	-0.0442619716525021	-0.219085369994889	0.915663333869784	1.31112100947689	0.981859799563684	0.9796934891576	1.46026811751138	1.32133183842977	0.99348920803	1.31672663204178	1.02776243892141	1.04785920875704	1.00667338549162	1.10324709703791	1.22575167450701	0.779216536059578	0.569217215575249	0.770393373349157	1.23791253763706	1.17498750435037	1.18203598735336	1.35147726538962
MXAN_5713	NA	A	-1.19410170789922	-1.09407287960111	-3.93009051909879	-1.3950029704823	-3.07882581323823	-2.23524195617836	-1.50271589201179	-1.37133591082765	-3.25400518163483	-4.22576321910074	1.33061277115766	1.18164136794397	1.1105148730288	0.954726346224418	1.03035482175981	1.19035801666951	1.01577115903944	0.8773072350049	1.12968297937562	1.07382736588569	1.19426561764852	0.738998317665972	0.978811205365171	0.599373784206912	0.864223786866229	0.731928226567061	1.32953759214963	0.851212414128274	1.38629732282034	1.28640267674158	1.24132070735296	1.18398746247057
MXAN_7109	NA	A	1.18036364704234	1.45495531262771	-2.91722804994182	-3.62165294522603	-1.9222149306564	-3.92495623986825	-2.24755062582229	-3.56869774573286	-2.37328871440738	-1.41556645797467	0.844241005213791	0.849265429353564	1.45506728552105	1.35607275822348	1.49468424150928	1.7041677474971	-0.130868201614048	1.08084555262957	0.199114142090067	1.13944926029593	0.704516632056198	0.947226676325024	0.635339966351984	1.00557072680222	0.0595852998774298	1.1987073100457	0.215184076596483	1.50341075810553	0.651690521955927	1.1033865323502	0.443079994174677	0.896099034598499
MXAN_1937	NA	A	-2.49637786603337	-2.29457254699937	-3.45243793389154	-1.17254131636537	-2.48471006535572	-0.802851811541116	-0.930063816915478	-2.37250035255044	-1.54441689022775	-0.829150930137843	-0.287625973347795	-0.0753951204462027	2.86015079162118	2.835257282812	3.19604641683102	3.4725060253512	-0.549999699757464	-0.0154645213721381	-0.396441659779411	-0.312513081984349	1.04537582738479	1.28517380101309	0.843399778539583	1.4503288435865	-0.436417899929927	-0.597369642944754	-0.390065123951372	0.208955648960716	1.00657232014274	0.899242617787461	0.683145560220257	1.65476133928088
MXAN_1092	NA	A	-2.00017499992944	-1.33027497469425	-2.13527636525913	-2.03598496104476	-1.6917625058387	-1.06008494570014	-1.00394865124894	-1.72056674579751	-0.116618097618913	-1.23249002826155	-0.997939918576437	-1.39454875056374	2.60950859222785	3.77774041060914	3.18928758334813	3.50689838079855	0.285265840748442	-1.35001645112203	-0.473787704661827	-0.723493261177364	1.81340054156067	0.169884082164314	1.92292012645257	0.539202840322764	-0.342965524197584	-1.19423138765509	-0.677599883027643	0.696365734485925	1.12378060807723	-0.729158884109436	2.51276038109032	0.063908918598603
MXAN_6084	NA	A	-0.706576520112286	-0.758941121101222	-2.38323728542773	-2.19092957198601	-1.92097975592214	-0.829373118940515	-1.48335225576596	-3.24082864458287	-1.2064526649731	-1.4436913124008	0.753778383517279	0.479690376352455	3.49739106589398	3.25412757973716	3.20283643166225	3.48947270352979	-0.619007567089533	-0.130224794442878	-0.398664056280474	-0.10189925602428	0.629826921473418	1.05333967565602	0.393196428174976	0.923314432673093	-1.72122894185609	-0.681265182328696	-1.54557306343128	0.120600391052434	0.575130688179396	0.81959465942858	0.637247864054245	1.5326775112808
MXAN_3033	NA	A	-0.176507163243309	-0.254154264034302	-1.54099952267097	-1.32266405687697	-3.75445156691208	-1.24946636199491	-3.53071407237668	-2.55033930919623	-3.27909117018914	-3.62132799800213	1.7148237303524	1.50707817269127	0.373458531582497	-0.329221277752139	0.330142475930125	-0.234932618101397	1.33649851163607	1.55370907997912	1.18745317546358	1.17368549000468	1.52516058545231	1.29184486532804	1.75236969890333	1.74188482317387	0.891849133543352	0.793559046158488	0.607642874714699	0.580872798093358	1.04669199009016	0.774647515574335	0.880009980598248	0.780486902080314
MXAN_0219	NA	A	0.160712553071036	0.25809235117707	-2.67951529046508	-1.26733542230074	-2.02234809652238	-1.33490988128981	-3.03090447342358	-1.34138772724181	-2.24515524791705	-5.11306559476649	0.957339374108384	0.858236632746563	2.55472069026199	2.50627812357042	2.19752895317725	2.60558098901785	0.139359224640075	0.738822744052912	0.374710312444501	0.751563078972576	0.273648714971651	0.564224616050764	-0.129044818733372	0.528523377764813	0.122773653681697	-0.491656574146987	0.321203245252477	-0.495081071202862	0.773544687484002	1.23120632675496	1.05562775101838	1.17670679779077
MXAN_3172	NA	A	-1.18814352882697	-1.62705519391869	-0.406623868627262	-4.2050016462349	-0.201543816762353	-2.93400784165437	-4.2050016462349	-1.58277956263235	-0.90087444273261	-2.55979415268185	-0.648977592525448	-0.996542600076891	2.18135899814114	2.10929489127765	1.87692454839689	2.07178945959546	1.57840318706233	0.639990778090498	1.14489962183456	0.843051697286985	0.36653681635597	0.553411338564955	0.986556078812326	0.821981871046859	0.757300663841716	0.0207763345636947	1.28168692707862	0.593427151433382	0.755341481355457	0.652131309696559	1.38456043391334	0.836922304560211
MXAN_2271	NA	A	-0.139744836100215	0.139285113891853	-1.93333764565764	-2.22811672716062	-2.2294400039827	-5.58763979139647	-1.75273795174152	-1.93556735450104	-2.11679540574091	-2.38470736695157	-0.132749357921261	-0.202387709327972	0.961898604572447	1.49219706585413	0.91313223750001	1.43088349432204	0.173531534828447	1.296172980343	0.000605076226039003	1.50148830635705	1.13404863990189	1.1806997792175	1.02847374190172	1.24595641426709	0.533687784672527	1.10684943502364	-0.266836475058971	2.43798222865902	1.1608875442437	1.02939494599852	0.977255769696596	1.16562992806365
MXAN_7144	NA	A	-1.87080018866033	-1.59108433682274	-0.869836970220494	-1.14424450816933	-1.5577315131382	-1.62946688854273	-2.56499615112138	-1.64550880208418	-4.57127190344627	-1.40466451400036	-1.45114589258965	-1.60734688646161	1.54837217278155	1.24309706541525	1.55926728881737	3.10079781492362	1.84477455388017	-0.0799970507671732	1.36737727136213	0.0637356546140104	1.84534540985023	1.96774389837758	1.97710309118406	1.78908762235696	0.997972582357737	-0.0104472320560589	1.01500859677738	0.112584683690046	0.377368181581641	-0.0758367449966499	1.23552757791446	0.0292161171929619
MXAN_5110	NA	A	-1.26752213779822	-0.456863408322122	-1.79844124572276	-1.45559220472894	-0.303174040728846	-0.157040354544952	-0.153988628595304	-2.5775645280492	-1.57979757857071	-4.75264847813209	2.22536334648209	1.73520019668722	1.36473202300756	1.07461466876141	0.823247393284666	1.46547137635405	-1.30379547294673	-0.311340905851535	-1.10579931652629	-0.647104738271613	0.778110335325406	1.59349324510866	0.54913727182498	2.46713241243306	-0.332282249948656	-2.1014048289765	-1.3466800172007	1.49996572234108	1.08176462707493	1.2659166376723	0.241892201567302	3.48499867699046
MXAN_1084	NA	A	0.225525285550253	0.781396278731154	-3.54065705950178	-1.97634888990112	-3.47739738243224	-1.22371257470869	-3.03609693116442	-1.49900590061405	-0.353417913759769	-1.5142609096941	2.35995341759509	2.04251230248877	2.56528526105073	2.74723361321041	2.76439784468883	2.57695268413581	-0.904888423135479	-0.313993488755052	-0.577419715008821	-0.389274036398964	0.400311415291479	0.579227928653512	0.310612262043505	0.186174404086492	-0.896005066277405	-0.26030669524738	-0.165265188966862	-0.756002869287719	0.873856891486464	0.433417324528615	0.915366034415682	1.12183009689704
MXAN_6082	NA	A	0.18642809697419	0.144287665517851	-2.46797955890424	-2.044803379611	-1.5299676747557	-0.768427249538258	-1.0023992975682	-2.43518552687134	-1.49739254269727	-1.34401697852113	2.11393283982591	1.64116064867049	3.2265172333133	3.21319599046872	3.07758619080902	3.337661992282	-1.46029272371667	-0.102482270630761	-1.13670379985351	-0.246853037536669	0.195177044848075	0.675352625284413	-0.111880812367964	0.711047515604193	-2.07047716271933	-1.03775191093175	-1.80611664978921	-0.304931109148137	0.451391013725894	0.754582294460674	0.0694630045335867	1.56987752884286
MXAN_5681	NA	A	-0.981309972420216	-0.393850153656202	-4.03715080396803	-4.03715080396803	-1.68626313959505	-2.7661569993875	0.787895492702784	-2.02018946290157	0.593280695078507	0.556275964025293	2.36624847631451	1.95815013958934	2.35999561704332	2.30637236043322	2.49802937098215	2.3044997704164	-0.919502459944414	-0.635855309053274	-1.79895969746278	-0.406678160967684	0.322072334492019	0.668060382385525	0.13650054352132	0.762033779449882	-0.355341382055929	0.0103480178466038	0.103602959538733	0.439589836134075	0.377108250276367	0.248334976688064	0.124742386889174	1.11526699157339
MXAN_6925	NA	A	-1.16153876867759	-1.32638222919171	-3.62059001222079	-1.5891314463632	-2.40991713006044	-0.301627084973111	-1.49153393797867	-2.8511134947135	-2.18268056838003	-0.837386726788614	1.59387621281639	1.12056487770238	3.08949727470146	2.80758063784812	2.77962431804057	2.83601516164569	-1.75008409019797	0.315768459664923	-0.749180002863692	0.0987279824929193	0.594123143963662	0.973310122343712	0.221882720767798	1.12152734301256	-0.46508950619565	-0.0589876922408692	-0.313510944303825	0.000370762074476616	1.1275285904044	0.877687280269026	-0.0733141587302644	1.62398290613183
MXAN_4956	NA	A	1.20567620500956	0.730064311081538	-2.26954364195541	-2.11178822709678	-2.46941945630322	-2.05183310447421	-2.25782384164627	-2.71292953658346	-1.99252957742693	-1.6655882604456	0.818862019483408	0.45107671948681	1.29061560918167	0.562902073936057	1.29259817696554	1.30538464343443	-1.11602478332607	2.57557808641366	-1.28507309317784	2.19511529444841	0.588809350761789	1.22809337266019	0.332420679871237	1.44970134397481	-1.89923440910823	0.691486176617754	-1.99787750788437	0.61341165439638	1.07350439337377	2.69544631042941	0.260371953328125	2.46854706457389
MXAN_0587	NA	A	0.690805899948597	0.556293265888918	-3.10751319202273	-1.72410128420405	-1.41886989104547	0.000590351456736471	-0.22314182349087	-3.54801075065502	0.0541507389283993	-0.227343099561883	-1.95168162987907	-2.39138979946718	1.61248759480527	0.962784171155134	1.37078463075092	1.82140992993439	0.300385674151727	0.328065574152699	0.252791432478553	0.885649382582587	2.39760249246464	2.90504612586297	2.39071919855743	2.89643993799627	-0.683414656909553	-2.19285138412882	-1.01673067066443	-2.37134999823496	0.172720315223017	0.663497134268233	0.167317447399826	0.42685688225769
MXAN_3639	NA	A	-1.28038145270257	-1.84434715256281	-3.69405382461563	-2.98270319783592	-2.45811350963945	-2.04815994265856	-1.89674422340906	-3.13294598372122	-0.714087307257197	-2.30515368423328	1.16294397830332	0.9883295918671	1.47305735068616	1.95886842467783	1.34747169664719	0.92988745641709	0.435449192598048	1.97952581232518	0.511803049913071	2.43950677979908	0.820555827049015	1.09543434154766	0.734235197201517	0.647034495671726	0.326295229309432	1.29708610920488	0.185884346599208	1.00100925771822	0.511139188696509	1.3491156929258	-0.26451641532419	1.42657367480189
MXAN_4400	NA	A	0.0250401287444477	0.241966838798295	-1.93554476434186	-1.62381689275732	-3.54595969608428	-3.99849741489824	-2.03889733263433	-3.93636369472959	-2.35517619268107	-1.76231693870924	1.94747438187885	1.86349526087341	1.46658481147312	1.44994321864913	0.976283538759466	1.01653608289897	0.346161951466689	1.05923329147341	1.08530778934776	0.74883905475097	0.618184002818795	0.619119874689158	0.445550193948257	0.153487604873385	0.87614433915706	1.18021837136918	1.27934591514525	1.18588552083747	1.15394608751941	0.316312221441015	0.652988400276154	0.488524045646324
MXAN_3414	NA	A	2.98841895474619	5.65644738158805	-0.125216296899151	-1.80330576169876	-0.153103183577593	-2.29880955176668	-2.51746943375843	0.536538913364176	-2.82144603387622	-3.18474814428649	-1.78937828824664	-1.39583342872006	0.307523823817245	1.25913145637687	1.28405534605811	0.994253263346889	0.497776484358353	0.216547350628262	0.869737050464871	-0.729300394421168	0.520085302141354	0.139389767662053	0.51223116767709	0.769752717830529	-0.394684774990056	0.138710842612249	0.385690619769007	-0.983495849467098	0.295634965147578	0.236555011644641	0.19222658698266	0.39608413549217
MXAN_0829	NA	A	-1.24868129428889	-0.353567967822536	-1.00005068314437	-0.766626960977637	-3.43360098744578	-3.43360098744578	-3.06172176877207	-0.811378903843233	-1.59472928582616	-3.43360098744578	1.63025310956068	1.21194480542039	2.64410365575887	2.41929595175859	2.53005177742291	2.66450785889839	0.0974202917304927	-0.75092064195243	0.169776573873793	0.0264374754382848	0.533827708149281	0.407064473309101	0.754475366209457	0.327159842748398	0.492383620704891	0.640755224370948	0.856208438614659	-0.457163119873608	0.763606024368197	0.295081257594028	0.856912689875832	1.0243774430311
MXAN_4470	NA	A	-0.527994007730567	-0.462166642904921	-2.60401186436024	-2.54666746468403	-1.16343507077188	-4.06914259309994	0.42044683452254	-0.630166203113176	-4.06914259309994	-4.06914259309994	0.161452557456517	-0.0615807709677911	1.25745997476594	1.03458345194798	1.09807639714346	1.30266406295829	1.18328222630662	1.19034201001148	1.33243222444177	0.820035717163833	0.357118655617322	0.678785827658297	0.368716216885554	0.472872435197984	1.45335804429879	0.623333392837391	1.58274428815615	1.23847290845072	0.79033524649769	1.10686679107252	0.934809483638277	0.795261056803286
MXAN_6510	NA	A	0.0479105866738276	0.0386533626685974	-0.97790033776653	-1.69966480007118	-2.36119846870126	-5.87698637292135	-2.73897964785825	-0.70502723855336	-1.30558223220863	-2.48106382814867	0.332523819785592	0.453962456455923	2.08628928524438	2.22479211776315	1.88889719152926	2.02217519515651	0.81389381127005	0.170857953868767	0.634284079811316	0.331250564818209	0.837890243577862	1.22984551234443	1.13913775546144	1.40412491384354	0.227729132838103	-0.607611717488529	0.186759555942686	-0.161145610592287	0.590057079734351	0.949152534120248	0.45948775388055	0.84548534752129
MXAN_0680	NA	A	-1.15576867097062	-1.64520775287674	-3.00611084471152	-2.80689054083092	-2.81504937238757	-2.40137253995376	-0.800113031305061	-1.78445708216682	-1.28457529745143	-2.24124454752682	-0.282685154118505	-0.382434673761323	1.40792331494898	1.39782777305626	1.9296494922917	1.85228346244062	0.026082547815184	1.51307274655123	-0.200581306510479	1.1332205974678	1.6105851628768	2.13315545106847	1.29099360404227	2.00299989624643	-0.450247735795214	-0.46461050717046	-1.25935463269046	0.0809810478528794	1.35574401492683	1.94378257482861	1.32869313288127	1.97370887093237
MXAN_6837	NA	A	-0.295824608559115	-0.912383011021416	-2.07763444003148	-2.07763444003148	-1.65348447353455	-2.07763444003148	-2.07763444003148	-0.958583678815514	-2.07763444003148	-2.07763444003148	-1.3532252109338	-1.16921993524614	2.3063312461607	2.26855154022022	1.9292154707541	2.43758460362493	-0.38167711611525	1.03547213285261	-0.228581581584914	1.13644249433938	2.16243405931388	2.4179581115084	1.84313633530042	2.75481396600353	-2.07763444003148	0.255572325980745	-1.36394892297255	0.402700479570653	0.52654516847161	0.779178235675181	0.0394904277590289	0.564943021468203
MXAN_5108	NA	A	-0.56145024546093	-0.388008965076672	-2.06900045320002	-0.477549632541441	-0.867948861377108	-0.338663633521012	0.108937889137126	-2.20267956224771	-1.00953249503117	-0.660762551311159	2.92472707963643	2.66179669011057	1.40650163559262	1.40428962792221	0.947501214773243	1.11912369181478	-2.23510649516748	-1.24316683945828	-2.09416124947728	-1.0120314237581	0.483658424814037	1.7217990979466	-0.000798187213191248	2.43792443904717	-2.28536576426346	-2.08152559486396	-2.28731288717063	0.954961906652527	0.898042243304146	1.22181550699102	0.033125002426373	3.49086039097073
MXAN_0657	NA	A	-0.239812386815636	-0.392286447376513	-1.82826205655272	-2.27532956469046	-2.27158188885211	-2.50831691240471	-2.27989054369149	-2.24203271411881	-2.89994004997249	-3.74645933299827	-0.58885111883621	-0.830625185800118	1.569596932709	1.51918654160741	1.64705447441661	1.82849962768886	0.425159024826717	1.73062434350345	0.0588511583088795	1.76657129412735	0.968774327396046	1.5424714039118	0.784167982316882	1.49877318820806	0.438028781165215	0.689227024136544	0.258866812973864	0.388996645824522	0.937680517607854	1.67750375675738	0.925293315858251	1.44806104876487
MXAN_0317	NA	A	0.650687630638615	0.510709402043304	-1.48364680533181	-1.62650744237217	-1.7160577191624	-2.63524772427989	-3.19444491359814	-1.7836543576447	-0.0719935134945793	0.109165439044741	1.12410465860467	0.837046353787445	2.40463807523943	2.5365512719444	2.53746336376099	2.58185319377981	-0.425639567806169	0.94947045886337	-2.22452404071063	1.12982422085716	0.300071242429739	0.157578934310802	0.448457991250557	0.592420572222144	-2.91379829242207	0.468509678698885	-2.36251939768532	1.69386669266473	-0.870142805820901	0.878279042317319	0.0970748847795466	1.30040347309111
MXAN_4103	NA	A	-1.34168437811115	-1.28538077489592	-1.79556190609688	-2.18811972701608	-0.914473009838662	-2.18369746893163	-2.07252870601348	-2.5375186386764	-2.3743454170943	-4.51482654647701	0.243503513350046	0.963174911792362	0.925914120953544	2.31796493222671	1.75259344589656	1.81084470955949	-0.0706406347618351	1.46243342690928	0.494807514585232	1.37703436530927	0.21269980757382	0.445511071712266	0.0869887495000352	0.0624817637967965	0.791869357089897	0.670132138889198	0.936694405783769	0.315085662100361	1.46701206856972	1.77507850582165	1.82298392907695	1.34396880741642
MXAN_3704	NA	A	-0.367650655110195	-0.3974603989192	-3.42349148665801	-2.80516287857988	-0.730058701051144	-3.06435775357184	-3.42349148665801	-2.15658614088042	-1.27410140218071	-1.77828399310495	0.0712475538472264	0.32637940659985	2.49861946662561	1.72232013727496	2.40666400496746	2.18459229318068	-0.107393224460164	0.180556620444182	0.135063773700723	0.12427940504227	1.80943973307573	0.718820660715894	1.65647027083404	0.821908369620038	0.530302120027998	0.677231258584357	-0.0175230257266215	-0.0785863224580616	1.5610033674844	0.117298286226476	1.66250947874698	0.419441262360319
MXAN_6601	NA	A	0.745638773044339	0.771972015181925	-2.27445634466065	-2.45149896105169	-2.00349054668354	-2.29864185345684	-1.84980419527569	-2.64980245285846	-2.44422701535358	-2.54926081987415	2.68697163020866	2.52697142233167	2.19140833099668	2.51360388397637	2.27035221804893	2.24414828879444	-0.290666574113146	0.283188727957182	-0.239430469001487	0.201227305296895	0.299594779656905	0.687068282489395	0.255384941577653	0.807587057178313	-0.50531050732145	-0.683434763301461	-0.506649617860086	-0.245189339155917	0.401021912367607	0.860405175867378	0.367666807259811	0.87765190773397
MXAN_3461	NA	A	1.44370655767828	1.36859365308155	-1.14051107837637	-0.843848328138905	-2.16472316023931	-1.59473915578323	-2.80006428023225	-0.531453603662361	-1.88774113404338	-4.26677130752993	1.3730499500011	1.28685750859285	2.49015820035146	2.54357971701095	2.27572732558948	1.60138847882041	-0.446321412815346	0.474531604706187	-0.86453817304242	0.552439415659718	0.948110624739845	0.991631566847005	0.898872785956504	1.40964054524023	-2.00842275788455	-1.4681481508945	-0.399564905291248	-1.56456969898344	-0.0197381587885452	0.84372775670133	0.734314015592382	0.764825599136495
MXAN_2281	NA	A	-0.839197729703011	-0.793464548074661	-1.33666679791068	-1.57225210758559	-1.39472426282501	-0.883576566172403	-1.3976188198308	-2.11580970630812	-2.43914789933083	-1.66651194749024	2.02576923228387	1.75392834474299	3.10880076869401	3.2127318159156	2.97284537782633	3.21292882377444	-1.42341290585833	-0.31224467778868	-0.783832776803616	-0.250364325845815	0.220437748333474	0.594884858311968	-0.0648701164419592	1.04679133258868	-1.23488472378467	-1.39472290240801	-0.925465247864963	-0.919698447888916	0.666009166985472	0.971569110729403	0.198394563235517	1.76337536649456
MXAN_3426	NA	A	-1.58701377101309	1.51100259502751	-2.8074245529637	-1.42598217037597	-2.05590651121177	-2.8074245529637	-2.8074245529637	-2.03915630064598	-0.0573891107205426	-2.8074245529637	-0.892113355124155	-1.89901004817835	2.03157990258025	2.84402575575432	2.64063289967393	2.0993720059679	0.362453533631526	0.251512824948668	0.448305482376071	0.174381239296791	1.16000414263137	0.931027807191184	1.11334622236821	0.998693771006509	0.312194264535544	-0.22936141013922	0.256055157633729	0.490262518562761	0.921929232341183	1.10973135798985	1.01474447654517	0.744375699201382
MXAN_5291	NA	A	-1.08210346789831	-1.10612976936061	-0.768097831233177	-2.24879030548519	-1.66679863911965	-2.19234862941246	-0.37759118378685	-0.675428397847707	-4.01768630349262	-2.97226835294321	0.576500893800963	0.716094416074815	2.07336523070127	1.54955213562322	2.00018769729509	1.78724836677256	0.0966309895059414	0.169605095305885	0.274378080159389	0.467045063294294	2.22412301840049	2.27174710391999	2.09472629625027	1.89149691464411	-1.05345553684423	-1.16684316464751	-1.01051390816501	-1.45515515975445	1.12541635517537	0.350903972636046	1.21961492195694	0.904574098474322
MXAN_0111	NA	A	-1.68266971913153	-1.63633408344334	-1.33930293233032	-2.8420591371557	-2.19774606909478	-2.43376719339972	-1.59740834691954	-1.55289952604118	-1.31387614252298	-4.55239661650113	-0.399505162010383	-0.57370653757723	1.66767881322326	1.92577966006472	1.75831237099795	1.85529366924375	0.789137935486958	0.898342036342902	0.994957277908544	0.989599035861268	1.3108896840142	1.27577075378857	1.27445323762296	1.50283903830777	0.537590389465834	0.0065438429310074	0.705006762164682	0.115785302420307	1.04269915569827	1.22889575481542	1.12893900691821	1.11315773885125
MXAN_4159	NA	A	-1.62872795130386	-1.6634829147668	-3.49257523630441	-1.3494095337332	-2.02785324557345	0.662669554524546	-2.14189655889421	-2.4117006002606	-4.79556922531591	0.577056968786071	1.22859530598062	0.856526160729771	1.16097769499391	1.83850417084706	1.38838633624316	1.52906859882868	0.191700525245259	0.766168549871195	0.247742082428588	0.622062146031849	0.243955573663107	-0.250692112990293	-0.0249931318306604	-0.470105512962495	1.69225513175005	2.15911017015838	1.45005250786674	0.251528058818843	1.27527346918958	0.512628087876505	0.800230389200355	0.802514540901621
MXAN_3114	NA	A	0.273685026514379	0.143262138084751	-2.70913032495073	-2.3863395294268	-2.29331131991307	-1.90552893511824	-3.20169694774557	-2.29305439880322	-3.1179299664175	-2.14417928724973	0.0448259771836987	-0.0701634248393415	2.44863382603497	2.12025373027911	2.04752083862184	2.17034842308804	-0.270907661194467	1.40443512682191	0.0589274839288478	1.07753684829748	0.578526799355084	0.779078421153534	0.297161051562764	0.75791733086743	-0.127682929018562	0.435129184919314	0.482628816424995	0.495863510916713	1.13874185693212	1.4991509731926	0.801771370871865	1.46452598962578
MXAN_2883	NA	A	0.761544979564934	0.662020715231693	-0.0930301278317875	-2.02100910394401	-0.157385230538428	-2.85557962350335	-1.4008873367251	-0.582101142647923	-1.02549982205204	-1.39432967721529	0.523798247026609	0.54755161110258	1.88543855477482	3.09811581653687	2.55872205814508	2.50622560271127	-1.19928127693315	2.09891382557722	-1.68902290593832	1.51019297349299	-1.44883468544944	-1.20890530963239	-1.75686002810628	-1.19529961012523	-1.1330750391599	-0.780781341544026	-1.55382959597337	-1.36265659188659	0.890074201030043	2.46699140886793	1.35199654549424	1.99678190965034
MXAN_5682	NA	A	-1.1822832918356	-1.0413390875313	-1.7151739630343	-0.55625997581808	-0.689994783175983	-2.06672381785067	-3.89206149193084	-1.01844183505877	-3.89206149193084	-0.137005214071982	1.93901013045448	1.70881488334398	2.62199996677779	2.52547810877716	2.37345621750877	2.51165767376219	-1.27857399412088	-0.833124114018473	-1.02008240656818	-0.109178541896007	0.618997346354348	0.167884958461872	0.799720735002595	0.609165863928257	-0.588294991736042	-0.0171385622070703	0.858519604939527	0.0523410446733505	1.13955669289016	0.249617874822533	0.889174303115618	0.97234215797239
MXAN_6057	NA	A	-1.31668470808443	-1.26541372451719	-1.47174296892248	-1.89302734230209	-2.07767946764948	-3.53469561947886	-2.04738706338392	-2.28260131318646	-2.48765864557806	-3.88902217828843	0.383333629019793	0.241701868214876	1.59623427551878	1.46744523976884	1.33739854426224	0.973688442331403	0.155160596385821	0.922071065365857	1.15461600975496	1.06883932209367	1.36672695916693	1.26776266734721	1.28396487871169	1.20496299118022	0.691020678172462	0.689895628072509	1.04850172214983	0.429075217709995	1.28966819197485	1.35316267403833	1.03404249007221	1.30663994007892
MXAN_6224	NA	A	-1.88177976082054	-1.74976888050297	-2.43592330181892	-2.76015032660409	-1.66447889412566	-0.877371868674493	-2.43491183224309	-0.718321917715845	-1.51503306234097	-3.10219054277115	1.31613420160274	1.55342988041582	1.7368139127728	2.38218937258099	2.14402558622369	1.84962103273251	-0.566181321822352	0.34199918298384	-0.652850623374706	0.680692407263682	1.35645667565128	1.90508035491132	1.65876846572548	2.19480328223252	-1.11730928347363	0.772732386952619	-0.214688094245476	-0.801789822209988	0.548851723996025	1.05826829756953	-0.161728664808382	1.15461143393742
MXAN_4176	NA	A	0.452993714790232	0.727843935728814	-2.38591281129246	-1.5929062327477	-1.17960333772609	-1.09551224247799	-3.39182013341419	-1.84072098453275	-3.93591044217487	-2.4401485042256	1.78653812065185	1.86326502236344	1.69611848525041	2.11141168300614	1.71231433433725	1.92792673418226	-0.498389300417839	0.313185431878658	-0.271150452754634	0.416721700286221	1.2367240129846	1.82703257348438	1.31591737890717	1.54754689821733	-1.1173002875255	-0.130885073978099	-1.01151451317495	-0.487809723850527	0.647311371489698	0.733466231789562	0.110311199210862	0.952955211734317
MXAN_7113	NA	A	-0.963732336513933	-1.06206081260009	-3.31172655993127	-2.77395525883901	-2.58184655618187	-2.32388018124039	-1.73326430639614	-2.48973055889515	-2.54240933572207	-2.73389586205691	1.68760125345976	1.46683728801513	0.473206631362951	0.382560165041109	0.623069947620369	0.471131012269062	1.01137428811531	1.76666144972727	0.838995008516681	1.61000988937787	0.89479529787601	1.10791314731347	0.977291492917288	1.01149554586784	0.959318863390076	1.48585994733607	1.0357181650449	0.364203981402513	0.928127882858309	1.26866021677334	1.14997492949252	1.001695364599
MXAN_1647	NA	A	-0.837362940933803	-0.671706813022902	-2.08948452338411	-2.77414990431748	-3.39247851239561	-2.50653991987579	-0.491598007029105	-0.826255516898599	-3.39247851239561	-3.39247851239561	-0.250606453116585	-0.130282970251496	1.2789445216712	1.24081690295278	1.15782915857789	1.15242446887871	1.69323481626113	0.606260647087005	1.42216288510591	0.850835093506002	1.80890283803833	1.2798436697497	1.79907921265162	1.65353573062955	0.790066392783303	0.139111506668383	1.1948611880104	-0.357282708401557	0.644601190568605	0.456852157793833	0.958286186595111	0.985056726888789
MXAN_0853	NA	A	1.35808486173625	1.36016514987068	-0.937843725382189	-2.25719626465535	-1.87540701601157	-2.34230754205161	-4.89206066292602	-1.39133668481837	-0.567321322742261	-0.28422981841052	1.61650525528677	1.49429291574142	2.12895969841508	2.16657310739976	2.39782629839746	2.25047887388394	0.24965919164263	-0.199195347658074	-1.31613241816196	0.00891209345270383	1.02426817477565	0.375181201742119	1.29604719429516	0.482404414272557	-1.67435956727051	-0.989341691728546	-1.36941079896885	-0.23654541882974	-0.063904633469587	0.338819598524339	1.17678599870677	0.671628884941855
MXAN_3521	NA	A	-1.18947379405683	-1.25184451346561	-2.13013256653499	-3.14688245466986	-2.0121697372269	-1.76947386979891	-4.24300957207019	-1.2266359230522	1.29753423253365	-3.90242208972253	0.985894234982737	0.891474890806887	1.37254098690643	1.69107059757875	1.26035257044091	1.36310095594189	0.37926675288958	1.21329620827623	0.288864553305849	1.40843194569498	0.584672700947003	0.791544308946971	0.775506042486503	0.831876424199777	0.0907907955804497	0.849326696809465	0.193272082249919	0.80077789518076	0.889781371307171	1.07240242541391	0.658238793953695	1.1820270541645
MXAN_4423	NA	A	1.71326402957395	1.80006103692048	-1.72871127725856	-1.20057644375959	-1.14205838993228	-1.25923013361074	-1.7537049128062	-2.04125036708004	-1.07887152726775	-1.81222945485587	1.10564565752353	1.00565864897935	2.48589474810902	1.75580694873114	2.3613031022597	2.21103325881821	-1.41539637770641	0.51385395451935	-1.16839389223122	0.235526535149111	0.961478610392467	1.02841972382549	0.717271098457889	0.899617641974723	-1.90752711164608	-2.31707570129879	-2.36666061149605	-2.56234368326452	1.31855993199902	1.07705443657679	1.10606722493092	1.45751329547295
MXAN_6755	NA	A	-0.245491041225277	-0.188583097791165	-3.06903070516337	-2.8945609070148	-2.59400818533225	-1.73863110183349	-1.67859236083372	-2.57409212638534	-2.85806992242925	-2.30953002330899	0.251744897268297	0.151669852554123	0.746710179007987	0.907954561304255	0.935734208086398	1.02313875173219	0.632090253006762	2.68635297627124	0.195281801236931	2.67923717499235	0.527517949951182	0.9343717232379	-0.148742954673866	0.846816421845425	0.804914348104059	1.66971831902219	-0.222679655812133	1.28093708884631	0.803652451369913	1.70922295876938	0.338016909072755	1.39692925612397
MXAN_RS25465	NA	A	1.04632563059774	1.33980946898963	-2.24197820872851	-3.15494461646937	-2.4291782502077	-2.77746555317273	-2.18734145967401	-2.38874691428189	-2.24649501786962	-2.92016665432488	0.823760804196876	0.695127344951631	0.870612196442925	1.1267924438793	0.513199067512835	1.18309990932939	1.18386551064957	2.21338002529247	0.863098957945397	2.39580633369684	0.302358645214143	1.07295892516159	0.328098705957327	1.0850445797634	-0.76303851065237	0.723920745174505	-0.618637304370978	0.0922294454749863	0.650490503909758	1.3514812395751	0.840399538836211	1.02613246720043
MXAN_6910	NA	A	-2.223932125365	-2.03423751712181	-2.89877319676197	-1.62614358791093	-3.29986051296847	-1.52342068259052	-1.49437489041236	-3.00189602048631	-1.45434150751822	-2.28815929569635	1.00838796266747	0.785561165530284	1.99273374782038	1.75040553421237	1.98429999050376	2.09162708465118	0.144759224023437	0.617664701896363	0.516490807001253	0.38852707066161	1.08919069972915	0.947956509580862	1.06212668272367	1.23371285302506	0.177126597698757	0.192042043078633	0.599444534407077	0.519351315551988	1.08532869571231	1.34760467274066	0.82175332268792	1.48904412092773
MXAN_0664	NA	A	-1.16082117170013	-1.28011107863557	-2.63253274090374	-0.469638869490034	-2.63253274090374	0.27456489343214	-2.63253274090374	-1.86426448858602	0.629149238384539	-1.78616126134231	1.55997187470873	0.894009271892926	3.20763694418519	2.76393829397606	3.14540380177541	2.76390688840058	-1.25405359699704	0.768762754011012	-1.31799831564786	-0.59519110126278	0.728363266389356	0.604323035955009	0.672849613605018	-0.406044315364094	-1.16005510988244	-0.13156146190533	-1.25403735649736	0.45912126999636	0.935701927083806	0.356228928169004	-0.0457853705156195	0.85938971857267
MXAN_4227	NA	A	-1.04601714473238	-1.67854083706975	-2.62866746804436	-2.62866746804436	-2.62866746804436	0.889647765592096	-2.25678824937065	-2.62866746804436	-2.62866746804436	1.91626595855813	-1.14653384532711	-1.26209800660852	2.13454717515694	2.41399678432284	2.08217749845107	2.63125110333718	0.319887436945828	1.0846279183465	0.56978156041027	0.919103423655922	0.0787981148134813	0.482936655374541	-0.208505452610201	0.542742716227378	-0.26644415456858	1.64424741203048	0.489004226547718	0.849272260462017	0.522455330387576	0.556286268027447	0.145750411351893	0.735485010509674
MXAN_RS05685	NA	A	-0.500466504118581	-0.270516306067756	-1.38479239116353	-2.36301005996212	-2.51673666724595	-3.78046881550251	-4.44274518657047	-1.97987450256021	-0.465785545107847	-1.68793142716918	1.16567318278365	1.36169322147566	0.541903041712762	1.35106608412793	0.642162507139652	0.56190972419638	0.141824346045028	0.263921624007724	0.873513706117015	0.298339798110923	1.33156599885158	-0.0260787276714121	1.39971397799206	0.273925314012836	1.26443419453615	0.799126481397913	1.47320314602404	-0.366265667295214	1.91276064265061	1.17754024201198	1.80353344005899	1.14686112718191
MXAN_4583	NA	A	-0.626006687585347	-0.634924641099657	-3.28605043875445	-1.2120334283384	-1.14271679843338	-3.28605043875445	-3.28605043875445	-1.44670017767336	-3.28605043875445	-1.31302643896892	1.94996742320261	1.81515001348905	1.83904497997969	2.06076843118635	1.77393478985777	2.06069533709728	0.119894120873833	0.39174049900744	0.52266199383154	0.532545793977529	0.666294481292197	0.473432091703286	0.651892554599509	0.942789308183472	0.141876513386626	-0.00807966678475935	0.360087937886695	-0.571968405399353	0.751029264209758	1.25008674361885	1.19172838844722	0.60403733347029
MXAN_2659	NA	A	0.173947580473918	0.308421629602273	-1.31814407671205	-1.38329706246694	-1.33828377807848	-1.29833790744493	-1.82233749259398	-1.5281246158524	-1.55361758565132	-1.99538129525491	2.89027370152823	2.73048540959364	2.88098663032648	2.8860223905286	2.75046133065825	2.8541196529128	-1.43157633897536	0.0593716612934614	-0.9898016812047	0.0580871205255509	-0.955860818508897	-0.851688450491832	-1.2321143068961	-1.03412876866526	-1.15737849707781	-0.551375097013798	0.00692563976000393	-0.422740965194714	0.601794895328174	0.778464620178555	0.552587554608243	1.33223892076531
MXAN_0255	NA	A	-0.670535003543264	-0.592106718034364	-3.05886658379194	-2.05957218239618	-3.65645869944452	-2.41550830150415	-2.86454306490322	-2.72362972980791	-1.75770160515165	-1.45412138656326	0.855100315438008	0.708477127509994	1.71386597957355	1.42318647887462	1.26958274937212	1.17809169170105	1.41273790117294	0.691944935449765	1.28494122464522	0.82911921875248	1.29703331809724	1.42634593190301	1.10825441402656	1.22311191721237	1.35893067207484	0.583857212599316	1.01807636459431	-0.312164803094671	0.702673636074797	0.531639009516622	0.582613178536997	0.365624801109325
MXAN_2286	NA	A	2.2201240280017	2.2018016262357	-2.13242966159577	-1.34017451784624	-1.25013224189565	-1.86439367662273	-0.738301441060308	-1.54212338376086	-1.15583164523324	-1.03676094581819	2.99340472093171	2.73250100457145	2.36134397579616	2.54416108460388	2.28269875119042	2.00589048941521	-1.1018495386022	-0.906735123022774	-0.943501126424128	-0.877166130056864	0.315360115216615	0.645300899930783	0.241887397930194	0.665369194975213	-1.10972336058746	-2.20449411655055	-0.71412406495674	-1.85647838560313	-0.255730564060103	-0.0322627175948114	-0.392372208625517	0.244741561118222
MXAN_0792	NA	A	1.94217463268298	1.58427376572383	-2.4286543542292	-3.88779546002642	-3.24207131492067	-2.73190613272994	-2.36835733724765	-1.18689751965278	-0.85428747874094	-1.66378805704449	2.44526712032253	2.10926276170796	1.72857061484913	1.7218674235569	1.68495043654995	1.18619533564199	0.471637925310044	-0.0963635143546613	0.832339410607017	-0.251590586300013	0.447074479286845	0.340175576424717	0.541443699309195	-0.0125184586141645	-0.114941439409019	-0.15834093637874	0.603564979015937	0.108167246967272	0.538350964367159	-0.0478066814304272	0.417026293431048	0.342976605324597
MXAN_6923	NA	A	-0.536151017328345	-0.470566875701625	-2.80210962669818	-1.60609510348868	-1.48026242077025	-0.904355563834653	-1.03567033352271	-2.35062751896191	-1.62178761555038	-1.22955893312012	2.31341622680558	1.8589071384344	3.15889027900513	3.03635028933588	3.01104267567464	3.17831985596298	-0.814402304392477	-0.309325619967428	-0.769929147147206	-0.305664744382378	0.0799820503820907	0.787729684047013	-0.0109004294859947	0.947840154776939	-1.20690463732647	-0.814180669577224	-0.96512847734112	-0.386736366832475	0.0970680776301869	0.161771440026303	0.0725384011397416	0.916501132208724
MXAN_2730	NA	A	0.104380628212446	0.121843005876338	-2.66684563427016	-1.21844538347971	-1.20853819257563	-1.1214113741638	-1.66807667687923	-2.32968381472087	-3.11890590166365	-1.57158482643335	1.80806237590605	1.77209518284923	2.65177795791646	2.905538817724	2.83424791367904	2.76107024698408	-1.60754852476114	0.295987404228676	-1.24307253889264	-0.0303244218572019	0.317109490436808	0.657514546069704	0.0485862057993813	0.441412424674105	-0.493744821359163	-0.360846028065165	-1.07739321755214	-0.0776542252532035	0.663576604301658	0.817975077055527	0.213085762135112	1.37981193807843
MXAN_5594	NA	A	-0.776055386847341	-0.342695818322129	-3.14166909484525	-1.04899371992061	-1.58044982480809	-1.66638247002226	-1.7505186569302	-2.74463254139385	-2.89090320286417	-1.14948634554106	0.696787676884536	0.513211516460441	2.69056197513269	2.78964872918233	2.79710749964281	2.97763532373062	-0.536201865854833	-0.00957358995389335	-0.604707908984246	-0.203934509449565	0.863237320976252	1.18023863199982	0.907708674673033	1.1196871807099	-0.952156829533554	0.28724651343596	-0.555024587660622	0.381538034032472	0.339663086095326	0.447310535225462	0.711605550164309	1.25019810458571
MXAN_5468	NA	A	-0.337783197013056	-1.17111017290458	-2.42937107664159	-2.75359810142676	-1.19481842824718	-1.66485369026348	-3.09563831759382	-2.54098458533224	0.289807266704655	-3.09563831759382	-0.497574396512614	-0.490027060670037	1.39959539708889	0.438626075085502	1.00695946768653	0.422684200384807	0.907914430313252	0.168746765335778	1.35201276744311	-0.17825311309541	2.08647653103023	1.71408413615438	2.41567759882954	1.58677821441878	0.164247639113531	-0.517575174769345	0.550500059047328	0.504097556213145	1.50724751730825	1.44049886477948	2.41028183608523	-0.399010690958479
MXAN_0075	NA	A	1.26375922100635	1.1230625023509	-1.92823807863896	-1.99927226169299	-1.50551654403451	-2.36917045164479	-2.11449249712252	-2.38337025075075	-2.07254748413247	-2.67809409826453	2.57209575214973	2.47139114866437	1.88992394821967	1.94641166457645	1.92210025505143	1.73020095197881	-0.250949322547745	-0.0581544924405026	-0.0253702562008531	-0.0177948081125248	0.750882444566942	1.28057571667506	0.762585798572628	1.21869266184676	-1.07447509441384	-1.3258854230943	-0.674621257486914	-1.10905277453057	0.480766537040283	0.802695066740799	0.312477765175595	1.05938366049299
MXAN_3131	NA	A	-0.695393719311056	-0.468813824485316	-2.2707531162915	-0.738708174629874	-1.31765026904877	-0.906806863606283	-0.655543361249122	-1.10640765585574	-1.59142813580917	0.0913265964815366	3.29779597860637	2.96616260976982	2.87856256412647	2.84188275991037	2.7389365637885	2.78347713759551	-2.1660940103961	-0.309638443811314	-1.489220216567	-0.609796509195842	-0.140613945982493	0.100423719020879	-0.333134098197835	-0.0427521565601774	-1.23939658850486	-0.889320324693465	-0.938570229926388	-0.708633843600965	0.239036439078216	0.294943533123255	-0.641630850474469	1.02775843669683
MXAN_RS19730	NA	A	0.624524704263665	0.71381660604617	-2.12933332396607	-1.09988791889965	-2.49612430295616	-3.30566954231333	-2.9300697225949	-3.44264951572056	-3.29565226790287	-1.6775828465602	1.22553438413087	1.34772541169099	0.891545874642188	0.654603004374132	0.73288538006315	0.403119329001006	0.891362941149984	0.525935956837786	0.710009662988012	0.847700387994322	1.47576371312066	1.28586086350193	1.47309441170301	1.28169922408475	1.07836843328018	0.295531793634533	0.755213580614998	0.201689705100417	1.01311164510812	0.549462506605054	0.732700669438098	0.665709251539706
MXAN_4695	NA	A	0.212415387199441	0.129484375170551	-1.81044208847328	-1.56477912941511	-3.46636608522789	-2.06517837764465	-3.51863683305111	-1.26829396812227	0.360529645256646	-3.89051605172482	1.10123617784671	0.944256949881197	2.27392060769238	1.66428058197999	2.0773806976476	2.04341743386836	-0.137816324182524	0.321807008410373	-0.0440242707796381	0.502437106279788	0.848591274947353	0.605076499815062	0.981821376325454	0.510800936878891	-0.143680541132121	-0.0464749445399653	-0.281731034282064	-0.370824640020174	1.28791250193141	0.688129730582701	1.23050501600621	0.824760980875491
MXAN_6912	NA	A	-1.89044726220187	1.08074245557356	-2.96662467903176	-2.96662467903176	-2.21510663727984	0.621168053505135	-2.59474546035805	-2.662805330662	0.159671655308637	0.730437101821606	0.302702817199648	2.49189179138833	1.8511287509228	1.90601691179871	2.78693641645761	2.29329389234977	-0.0791450551483619	-1.13847553233365	-0.0946455936691004	-0.187410795760587	1.08813766864337	0.385472002636835	1.37127961808025	0.204785505239976	0.379727010462778	-0.725232575630746	-0.142897979764294	-0.326329007638535	0.345836574217518	-0.416574497456571	1.3391892899191	-0.931352429558516
MXAN_7407	NA	A	-0.182088245419163	-0.190816456354719	-2.55555319274966	-2.10065857425321	-2.41143553297926	-1.38659196339021	-1.88588211394033	-2.44668422840645	-1.93575189493234	-1.48747240555387	1.94004811397298	1.66136174461568	2.3777931422832	2.36574860624289	2.44738180995734	2.69551598889128	-0.756637955206203	0.487848556791709	-0.725094765929519	0.0483507054664756	0.918911909963684	1.07732040403409	0.781761884163426	1.10944595644171	-0.950573460085224	-0.887241359277597	-1.01804786944873	-0.347583140675763	0.437587477940991	1.01767128038141	0.675304021890755	1.22606155556463
MXAN_3656	NA	A	0.982897336359629	0.979902339059944	-1.33509641404193	-1.69132020560938	-2.02932705022013	-1.49252623735908	-1.14403223231201	-1.0556418019993	-4.29857322542066	-2.35028000551032	3.43898893904829	3.37583175432636	1.30589777744969	1.36791256321036	1.37229050782519	1.24592661914222	-0.448306777022175	0.816112294280551	-0.487973472050239	0.754392038944546	0.0807183027947378	0.920640447264097	-0.390742594081658	0.735518966514521	-1.13540271247869	-0.334778181676608	-0.696671685023828	-0.116835737704225	-0.208762131890129	0.804451866265335	0.172988735339713	0.861799976575181
MXAN_2547	NA	A	1.44348561999167	1.60852505413401	-1.10518597193006	-0.595439928026993	-1.90886717658156	-1.28503986896304	-2.26215348264237	0.399804012493565	-4.44117010049274	-4.44117010049274	0.99827203167172	0.731927897261285	-1.00357399511485	-0.215388450077642	-0.369787505039802	0.0283454699006453	0.165221515004978	1.85310007895098	0.101602263450789	1.48204518391628	0.262345474693665	0.793379975615391	0.101434350826795	0.623627097013689	0.299607311317939	1.79858351405131	-0.0162731719892522	2.02402554746568	0.309856840446614	1.16291333723888	0.425084145006619	1.03086303089853
MXAN_2667	NA	A	0.361510647817706	0.523058549455454	-1.64840470133951	-1.28048771937499	-1.51342388276367	-1.40378665287903	-1.71405171271471	-1.49125824638592	-1.5946327918853	-1.31415295816389	1.99169272735771	1.88309802799126	3.02366185778083	3.21417148558173	2.73426209648706	2.9838273161699	-1.41570506529694	-0.299388528926457	-1.22149040527853	-0.193080282404646	0.33103238138329	0.82128674888272	-0.0935342829896246	0.676489429257844	-1.50542018320079	-1.62832673572088	-0.87337195067461	-1.3838510677404	0.269142927116414	0.499782104189631	0.270204391431381	0.991146476836974
MXAN_0220	NA	A	0.472400144641755	-0.000689417097924583	-2.33216446421294	-3.11042525342726	-3.02831550309739	-3.45246546959432	0.15319691647678	-1.43550412852786	-3.45246546959432	-1.38486371020753	1.41586002500012	1.16242730749086	1.59259748757608	1.44008771931675	1.32759196462916	1.79847590678011	1.05591272261821	0.188925168789686	1.17954259206739	0.256224022676697	0.737041882139232	0.388199991160565	0.244513842369265	0.213064265337212	0.885884445400322	-0.0421190964650284	1.09594589459353	-0.889934325856146	1.40701237000331	0.171862612244594	1.25003351765865	0.692146039110443
MXAN_3009	NA	A	-0.191183601746191	-0.143249013653758	-2.16267223143938	-1.88414807355633	-2.1125197584796	-1.47656384936231	-2.25051196621493	-2.08530985777362	-2.19560445120786	-1.91419478877007	2.66777180091823	2.28236870721448	1.80715171337732	2.75634384505424	2.35889965876866	2.47558439019205	-0.651948054695562	0.559765699548057	-0.710770836296222	0.476814572377195	-0.2954510477279	-0.25237422154728	-0.447593402677711	-0.489547013376518	-0.267017988865734	-0.304277148143402	-0.0937426083639554	0.0751625113793448	1.05635303411765	1.10134452690022	0.980050371573192	1.33106908247768
MXAN_5129	NA	A	-2.24145074708836	-1.58349120711862	-1.03845872183703	-1.82807371478249	-2.14416007687766	0.0664274608480913	-0.997907283101361	-1.15278983560572	-1.6271373944012	-0.768697318429998	1.13694943544295	0.980630158906408	3.39899019858394	3.13619563596924	3.44577460003898	3.27634489404941	-0.924633146757532	-0.647876093862096	-0.473211795078261	-1.57766253675222	0.378246330900914	0.263365243549224	0.0475567100688989	0.235215963638871	-0.62634282426192	-0.39432499600827	-0.27784199451596	-0.298157988913984	0.784447345916865	0.111256842387526	0.617297673089478	0.723519182001875
MXAN_0005	NA	A	0.183308859683815	-0.147773807311041	-1.58686713668915	-3.33010051568926	-1.42928062634262	-2.9709667826031	-2.95822129701555	-0.551849737378538	-3.33010051568926	-2.71470107272499	1.04353195191996	1.15522009897936	-0.0701856933083675	0.693840820685195	0.574192406675275	0.624004791557554	1.02880810296872	1.976637018309	0.624133033029151	1.4902820146831	0.338274605414098	0.228068862739772	0.34656290711292	-0.158690331417529	1.29437513852964	1.78079639054615	0.5844393694818	1.08160046067555	1.14224208315692	1.08614760221646	1.48360714010224	0.488663857702729
MXAN_0681	NA	A	-1.65198905078729	-1.67100316900205	-1.07004220233924	-2.99561285450891	-1.3104865429825	-2.69120375554344	-1.47120563109881	-2.38335839409374	-0.119703039579287	-3.33765307067597	-0.819464555492542	-0.732041813752191	0.84492228984157	0.631085038034518	1.22393108179755	1.16249178353282	0.152868976206403	1.3376869351764	0.220902189682756	1.85350204749822	1.74406983259483	1.53132498662314	1.50763545240183	1.40432852819964	-0.487167312260312	0.442567579080982	-0.274173360078549	0.695912704595122	1.6063613199192	1.7818924086462	1.2443434543373	1.62927814402636
MXAN_3132	NA	A	-1.00500164507669	-0.61139685660512	-2.3341577393871	-1.18672389566736	-1.00211113925089	-0.935827668140318	-2.02586492169097	-1.41230355343662	-2.61100562506	-2.02388533164338	2.3518293154039	1.75726178943505	2.87452317088199	2.66680333987708	2.95008228793333	2.95916055646963	-0.704150581441265	-0.504308731445017	-0.785020322803404	-0.326794792630705	0.536244438608589	0.411079558836445	0.619362212120672	0.284875715177804	-0.812305179656896	-0.456018402883112	-0.607426237461281	-0.614686884276704	0.31342378720788	0.59348686533156	0.510897156961603	1.12995931431131
MXAN_4451	NA	A	-0.908320221981709	-0.671846029827719	-2.63680296358351	-2.3622650342192	-2.37005576796308	-2.11200673915531	-2.29413192619189	-2.31991213710123	-2.53657065285202	-2.50262885180597	-0.361476317917031	-0.531029987851309	1.94876026679535	1.45938203156079	1.55788763291143	1.4362004189565	1.56013132678036	0.696704813238414	1.41139799480263	0.961122067238771	0.930759256746157	1.39193758354243	0.971346992604898	1.51129448243945	1.03015142101524	0.673185538091447	0.957744907543303	0.916931288099711	0.36210369215498	0.664687142944082	0.434676910423995	0.730640862560021
MXAN_1548	NA	A	-1.44310982687189	-1.12717364309464	-0.976655249485925	-1.38141774440989	-1.6008629923353	-3.62802952002878	-3.62802952002878	-1.24416089497347	-2.52673759562884	-1.56042776064199	0.722726668796107	0.140529061542393	1.31277378734558	1.22442180894334	1.3501664799862	0.988516391886887	0.708203701407976	-0.462714265261924	2.03934853148757	0.118233591815375	1.94771620261755	1.52939495765228	1.9614355286562	1.60397424211791	0.751911295124924	-0.135732695047601	1.01580133706424	-0.651591652456603	1.26585960967082	0.0752632637970096	0.928609844137843	0.681757056215395
MXAN_3896	NA	A	-0.69600484745149	0.392180231398532	-0.817570114611883	-3.25112041891329	-0.71881749500212	-2.89198668582713	-3.25112041891329	-1.0760364688304	-3.25112041891329	-0.366759828567976	1.28341520639052	1.19990350929954	2.2851601973073	2.78747355050029	1.89378139838733	2.53529473239273	-0.187663942501092	0.105966330264209	-0.112321061955656	0.418990657335498	0.36077924836631	1.08563216308346	0.228549006098199	1.45541804767905	-0.590068286026318	0.241176406067882	-0.13344872432122	0.460924941341905	-0.158052074447026	0.373207662925617	-0.197574832661198	0.591812330105032
MXAN_6424	NA	A	-0.0614964348538525	-0.113551226884179	-2.18372730368436	-0.751135455826627	-3.29667368747785	-1.51086001934557	-3.38091301870172	-1.04238920719977	-0.744064525727484	-4.04819172922978	-0.0480880110743787	0.150635212399227	1.41469724800591	1.40970532277468	1.81878810435067	1.68119427584938	0.288041492206976	0.475417714654706	-0.16488472103869	0.368259123487495	1.73358067625727	1.5319692505012	1.82184687477603	1.73054832882391	-0.209002686863792	-0.404762131735086	-0.0446142356043806	-0.134778372915086	0.983426455591217	0.57174591452851	1.25157599062767	0.907700783327736
MXAN_5892	NA	A	-1.42300048862657	-1.39630719567297	-2.95488945792972	-2.12500493912932	-2.13131568678075	-2.12282487852042	-2.27084081029401	-2.53687278216139	-1.62750560909218	-2.08041251268567	-0.044978947381777	-0.0589610259282249	2.35128271739645	2.03041856282624	1.82946353347372	1.63496073030428	0.442354921786571	0.012741344110168	1.12490070541958	0.42973573706106	1.26739122879426	1.31489992137841	1.19493266425413	1.36425485109315	0.450929570024659	0.48766171717361	1.40378504236706	0.231155184012312	1.02789755628508	0.537375036108216	0.672501711446806	0.964271598887235
MXAN_3779	NA	A	-0.707969404556806	-0.515579594690287	-0.319698193072217	-1.23372168599588	-1.03315215144834	-0.823028836989023	-0.948914628600857	-0.814456889575956	-0.329175324418456	-0.262768084373368	2.09330525889357	1.92821689387058	2.46782853989815	2.90196218782196	2.58060788927061	2.55437093419609	-1.75338729888187	-0.218933699533455	-1.54789828054933	-0.176042910585865	0.864768265403663	1.28790658899745	0.652911786096828	1.38597612810533	-2.67087953222495	-1.94917276300757	-2.48275994179912	-1.96805500502931	-0.125485760815481	0.658863832695666	-0.181362905467401	0.685724586365611
MXAN_RS10435	NA	A	-1.1707607106213	-1.33835068981643	-0.422874426208565	-2.85642473050998	-0.605584809988559	-2.85642473050998	-2.85642473050998	-2.08815647819226	-2.85642473050998	-2.51615752350276	-1.29245063172705	-0.0207287625682442	0.926431557175637	1.23798130886306	1.35039582613236	1.54980957891711	0.930122676723173	1.08358409833759	0.746952830809599	1.15966463557733	1.19833761716515	0.725551086084063	0.799632625670994	0.993668433408972	0.982764311856009	0.421546041459719	0.313476814760826	0.48848043368997	1.53392992185678	1.46287943845316	1.68736693952877	1.28818677819479
MXAN_6100	NA	A	-0.797955428674402	-0.539162013340273	-3.11710846565648	-3.11710846565648	-1.21628857630984	-1.18106234774503	-3.11710846565648	-2.16281378907425	1.17669193119429	-1.35415613596579	0.868218387322867	0.906100728332387	2.20195172383466	1.96076404045531	2.21721204617681	1.8457407749207	-0.503620967846527	-0.585346925217396	1.17495591799553	-1.20641518685694	1.18376715182485	-0.179104264984843	1.07096788799876	-0.485957131126781	1.08875122629593	0.293237907472807	0.827725305466708	-0.554577321918311	1.52679254068963	-0.128346796583737	1.43953089851014	0.46372381412218
MXAN_2320	NA	A	-0.0941530986062311	-0.319587792883365	-1.78531342297529	-1.95855417498945	-1.86412965025054	-2.94506891132553	-1.3237334770072	-2.71840511914484	-3.26971368434749	-1.18441367168337	-1.06470488341634	-1.20431497368781	1.65787515898562	0.953403958934946	1.26399133703172	1.12296482599535	0.883419312441824	0.208619800897098	1.10221900902565	0.59454823498132	1.82857397054806	2.19773976074276	1.8437004429329	2.25899261926366	-0.0966443918835758	0.119655969319642	-0.156894164481109	0.502851934600479	0.789041727107633	0.764536660257385	0.918575836976644	0.974920856639451
MXAN_7039	NA	A	-0.924094592374139	-0.907154829453937	-3.13166058759766	-2.36440008555672	-2.57641479446249	-1.82379126030856	-1.59740198169951	-3.17311072324925	-1.55423249297494	-1.87153722086009	1.49431348376425	1.38635922270917	1.81328026628337	1.75080934294118	1.62359894705714	1.61079932558482	0.659161184074438	1.21031761634198	0.790505096056746	1.33258779267063	-0.299175740342639	0.289802311732901	-0.25059184582754	0.385049963663358	0.971968118832205	0.879703608638549	1.23892832865599	0.370455255429315	0.366154608175259	1.0419933244901	0.226450059455763	1.03132829815029
MXAN_1735	NA	A	1.01814802405417	0.793331493072481	-0.132720767108771	-2.32509557370748	0.485276693086341	-0.750926765810174	-4.30439894681174	-0.125542037589635	-0.699342472227495	-0.938470347343447	3.00997404365222	2.77619029530594	0.0503551691943009	-0.602781489258957	-0.417930712350506	-0.223301750056462	-0.272347656780354	2.10798984285484	-0.792103321975189	2.13117661447412	-0.692499279532139	0.356791481833096	-1.10895943487705	0.25095968151101	-1.51433557751531	1.55782456848016	-1.69088937027998	1.24412089765016	-1.0437380159646	1.42445832041097	-0.927424215542591	1.35621060915208
MXAN_2546	NA	A	1.16459783954296	2.03630425359052	-0.254331040390725	-2.12335013640545	-1.22731715645088	-4.19736714682151	-4.19736714682151	-0.30691329542291	-0.525956007418987	-2.55215965326845	2.2605691671345	2.25912983517233	-0.43661174969883	-0.155484360377187	0.235045314451461	-0.243261839574688	0.535936398701599	1.50352329608939	0.36823691072548	1.12396752519434	0.441668497219175	0.0822994321071437	0.563591861675118	0.247618435178561	-0.0626135417152698	0.777605878918003	-0.282827261650442	0.40126675058171	0.713424650444826	0.912549035352709	0.616340508970002	0.321884744966995
MXAN_6196	NA	A	1.8733510454832	1.68897781937622	-1.68604541523459	-1.46181235269342	-1.41058081506496	-1.20042772534023	-0.793342741104768	-1.79450852966144	-1.07026505210074	-0.978091463717728	2.68658952584198	2.51270698386402	2.2208900092056	2.01684734644222	2.08812318265296	1.89030689408869	-1.18005384913363	-0.485616425018451	-0.827036064453777	-0.257540440488912	0.362671445421404	0.994871081750075	0.15613156222032	0.840151438765137	-1.90983123631766	-2.90113440925043	-1.16518302011427	-1.31970029630856	0.288629746788263	0.386977791349917	-0.222543404808818	0.6564873675624
MXAN_4565	NA	A	-1.00098635292506	-0.52334291278917	-2.42218164677058	-2.24874179161092	-2.33487179300627	-1.43460309896384	-1.61231259566689	-3.21853176323056	-1.52179919503875	-1.45705177278206	0.792520741955618	0.452633331410354	2.43538659188066	2.50500314110698	2.29798973247686	2.34745544821743	0.249625199824212	-0.516180133144761	0.606683550946478	-0.173123309333125	1.17523331321714	1.67068141976653	1.12495892119889	1.74077302598764	-0.138626844535176	-0.22327626359654	0.675193602158311	-0.264782227926295	0.232195030721726	0.101524483493254	-0.0106260733811183	0.693180240339018
MXAN_3538	NA	A	-0.0476993972945543	0.281035864797708	-1.69382739372843	-1.82254465620752	-1.31513439829328	-1.92395657687162	-1.4007918100437	-1.95260685350986	-2.49543717203788	-3.10158943385996	1.53418991920699	1.31265234536653	2.58093082346033	2.53145878808587	2.43525755621643	2.70476133110949	-0.694960149510091	-0.430585350358831	0.257197885951745	-0.379216204584971	0.836402959356363	1.17469513998708	0.800486814433482	1.31541493828511	-0.663464222516188	-0.850005197277673	0.101869468960707	0.0179498193295018	0.0188941297371468	0.225234709960397	-0.210503105322363	0.853889427172067
MXAN_7146	NA	A	-1.58517834645668	-0.982820933103937	-1.10603690612296	-1.80681730740248	-0.333064099881341	-0.864893485891097	-1.97047004945457	-0.978074604043786	-1.62862233190776	-2.69362885376815	-0.844736868841158	-0.777266782349033	2.00182085241142	2.05017896595213	1.7521436061253	4.52108092776851	0.583308503010366	-0.66002961496891	0.0779342007494819	-0.0617222589643127	1.38405445682174	2.00366398039976	1.49512784163804	1.79669494853397	0.153628878904291	-0.638525411518637	0.246464396470545	-1.09489737732515	-0.214573332546757	-0.177215762533975	0.621663200450447	-0.269190432155324
MXAN_0089	NA	A	-0.0182337207925931	0.301503588974011	-0.682770467109634	-2.16812582421321	-1.92826410380234	-2.41960714804859	-1.10596686104023	-2.16690641761998	-3.69060095262913	-0.287922722313602	-0.175142961701119	-0.0787953856497685	2.72434448419484	2.892308998081	2.40302476057044	2.64256832400668	-0.742046047638941	-0.474900560523063	0.228605147974367	0.162845810227389	0.890775467478573	0.87830112729564	0.783024757547652	1.09732304431359	-0.0768874260365351	-0.558390464923325	-0.572929258037052	-0.775416086999596	0.586993753725058	0.756566314224572	0.746069891305511	0.828650939159375
MXAN_5775	NA	A	0.0787896706595852	0.0364354229967905	-2.09914661241657	-1.94119491759374	-2.32327058501555	-2.23881470149809	-2.3600135277055	-1.93561903233126	-2.35694085090464	-2.43684676106704	-0.495864417589093	-0.556493283670703	0.843974799972107	0.894142553121547	0.828999413581739	0.748670717664902	0.399981360939201	2.57775501072381	-0.193578923568161	2.577793444824	0.492522574149728	1.18015762742297	0.423215911015559	1.01482106183622	0.137276301816925	1.72109431109341	-0.844898937759478	1.56590905726141	0.458988776482194	1.68633193497373	0.748586849221226	1.36723575136276
MXAN_2988	NA	A	-2.0337579142555	-2.09174216318812	-1.72384190768021	-2.39068654468212	-1.61524259236621	-1.57498911138037	-1.56306512808893	-3.24961076747784	-1.29233006676747	-2.54361452591953	-0.586724982159804	-0.436520532999639	1.25253382140686	1.80461635646058	1.79651942828817	2.04145020503984	0.793166504003685	0.947284698190063	1.19939396090286	0.796857212758369	0.93290915802704	1.02278145284519	0.826154329313037	1.19562358655304	1.34937599129725	1.00488788428334	1.36425082562569	0.417453218543126	0.614321647869953	0.932627503215399	0.160943129491074	0.648975322851171
MXAN_6937	NA	A	1.2578236139763	1.36872667611368	-0.957291125335384	-2.78803901772388	-1.49032743220682	-1.88934293768117	-1.13714913291552	-1.14501573490043	-1.87163476321761	-0.685299462258111	2.23593273459595	1.80227187128206	-0.387402827692635	-1.60164162119362	-0.634464411571631	-0.823577517755886	1.74511117572149	-0.470293790161885	1.81178643696414	-0.640860757570484	1.71515701639609	1.28113850398115	1.9480483286788	1.86979044068944	2.79376120864049	-0.195539849213328	1.40829139412047	-0.260721394858808	-0.833468938390841	-1.17584091530744	-0.806984233406753	-1.44294353779783
MXAN_2987	NA	A	0.286795650768545	0.343275887686858	-1.82434965563152	-2.16091121063544	-1.81290079659563	-2.25487956537355	-1.59316508838474	-1.38513408949303	-4.63353358180304	-1.98121392557064	1.62327169821445	1.35578140664064	1.68312734381879	2.19994157853332	1.62873055475512	1.76859983861701	0.829612741125702	0.172767015676571	0.967588046133724	0.298262703723653	0.688142342254876	0.614661805573762	0.640923107820111	0.666169550771249	0.817291072745647	0.418329469034179	0.747413411094792	-0.379754736800571	0.197765405884869	0.141747748059592	-0.0360260159939472	-0.0283297126513347
MXAN_4613	NA	A	-0.713779651058353	-0.500274893695493	-1.79221244119404	-0.663106793725118	-1.67157667338046	-1.45930232616247	-1.70933913301719	-1.39743341638362	-4.01675117572939	-0.790811836045829	1.4509217216893	1.11473070422715	2.2745810246741	2.58940254165708	2.61128692688155	2.67289718221565	-0.792316012875261	0.303162721985036	-0.567341433316967	0.204277888273742	0.416992422903686	0.695265137524785	0.342722728203055	0.745637517236759	-0.901741208578983	-0.991679337839515	-0.635978961715265	-0.659877905786799	0.893090193068408	0.928218864333912	0.804088389883447	1.21624723574708
MXAN_2668	NA	A	-0.141679452750619	-0.0565293295930456	-2.00848223233892	-2.02782047916676	-1.56548101714777	-2.15657351195605	-1.95688061042571	-1.86023743122458	-2.01906389625815	-1.98173303178805	1.41118989845511	1.17953796032549	2.52575626716133	2.68231700435697	2.59367782623377	2.89246928727277	-0.504050113185606	0.23679445511125	-0.536689580809536	0.362159483144964	0.518862026024394	0.781614387254418	0.455797445425818	0.821269545076477	-0.436982177875102	-1.00121828914416	-0.11613453371899	-0.798620007990335	0.45570056511656	0.76966061167518	0.475141527312886	1.006227405426
MXAN_5724	NA	A	-1.08549483614489	-0.926622253647841	-3.10300556272314	-1.35869798646604	-1.48216198516539	-1.14972471930806	-1.46443758828896	-2.38010243056274	-2.1512538637864	-0.784036931637297	0.498051465703901	0.0140756884415296	2.50117674096419	2.34924750617787	2.749869861787	2.96843515289256	-0.813826172642894	-0.132395955164425	-0.385923351495299	-0.414280654377874	0.826008377695167	1.18968336932155	0.758191183404978	1.41405303079828	-0.747658547429156	-0.413109843909401	-0.165083549913396	0.0783471852944064	0.811354559077728	0.904224823185345	0.356961158372327	1.53813612954638
MXAN_5100	NA	A	1.75748988489703	1.27712786468035	0.22984143431809	-3.06359149394424	-2.0454237553353	-3.06359149394424	-3.06359149394424	-0.746016379136416	-2.16898674090262	-3.06359149394424	1.08978957154854	1.18932524913329	0.227498424690999	0.0633238126489086	0.149521853012202	-0.318454568911366	1.40363759329194	-0.244295376287559	1.8071278093509	-0.437197321038949	0.962643043327275	0.631857891210839	1.28719244866525	1.19818054006755	1.2747584210504	0.841566042762719	1.2024203833723	0.496677211914192	0.370774713848802	0.0460558896050669	0.342070052920819	0.365859981071709
MXAN_4693	NA	A	-0.692264132889839	-0.244312275125266	-1.46773032424756	-0.246774155982723	-1.76821693041744	-1.38507572872473	0.44410682330528	-2.37749511748161	-4.11910459479041	-1.58607982304954	2.04284837123847	1.69916407048617	2.6815906089887	2.29499520299899	2.37252482939496	2.49876329699561	-0.949226508195192	-0.592772663927795	0.0291161889343332	-0.529390304141746	0.274026948577325	0.175046643766378	0.90566969325423	0.538779814583802	-0.904475818721266	0.176813503119654	-0.235508378889499	0.224485598827854	0.441565820050459	-0.269773924600974	0.025873801223403	0.542829465439995
MXAN_4564	NA	A	0.181302999892674	0.507466965963811	-2.83097206256686	-1.68264531277998	-1.65658825459664	-1.11673111403305	-1.52280318696928	-2.39501425132819	-1.86262442540333	-1.43103776495236	2.02947273501065	1.80464605749153	2.44982312977115	2.4652265354185	2.20376627416335	2.27764757023589	-0.624115530651045	-0.761645780121439	-0.209503122942714	-0.752793134470959	0.896287815767341	1.55255004142403	0.829070510510478	1.73188514371875	-0.576898142476338	-0.852139554003289	-0.0753730717186993	-0.635884271605276	-0.190666815210987	-0.0820099720391951	-0.355988754940238	0.686288743441724
MXAN_7147	NA	A	-1.64839427784444	-1.71046115808322	-0.177995271824321	-0.981075575630197	-0.814494995376299	-0.0680469803939694	-0.144722511220671	-0.182752016235318	-1.78562924889047	-1.54620740644326	-1.04627723463442	-1.37201847380343	2.33668557624606	2.81229202442153	1.96573769071717	4.82668852289746	-0.789376941011246	-0.946243700565327	-0.926138443741952	-0.077402048273763	1.18657250713053	2.02122811943395	0.662756165363032	1.32613808954201	-0.0594711493934064	-0.429310999513	0.275450198923689	-0.592821344954949	-0.945404384875586	-0.479589079973059	-0.198005086947957	-0.491710565045143
MXAN_5485	NA	A	1.43184616764276	1.45770539762763	-1.87368703560047	-2.48278323827947	-1.82949773390708	-1.43651570296535	-0.859411881994058	-1.94370922794719	-1.39115038392912	-2.00328636467631	1.04236825730279	0.792512061503178	2.79697811027044	2.71394048980162	2.64176629040829	2.72960409915616	-0.0122315701164197	-0.269252372719855	0.00666187571575882	-0.0489012844826107	0.572355239342452	1.00436360333252	0.312990790125278	1.07790624302393	-0.273632690161303	-1.28805609217448	0.0723406805465956	-1.50153310974344	-0.742567782515206	-0.193833103301973	-0.442382881611659	-0.0609068496734135
MXAN_2666	NA	A	0.575543137606827	0.576641950110666	-1.45090496742573	-0.919740203272852	-1.10278216427846	-1.02383858744093	-1.19363808551464	-1.05238411320367	-1.44655968247041	-0.853178034206268	2.10234067786505	2.03199548148838	2.78086039025576	3.12196739061684	2.64805598044289	2.88933467889592	-1.75451044002203	-0.561584633266691	-1.52919573960127	-0.516207409044158	0.20780971493935	0.626710330680021	-0.19584121888543	0.524055540836386	-1.46550477030833	-1.78715478656981	-1.19492748424862	-1.25502623768285	0.0199772725024623	0.32895704091421	0.115618488622273	0.753110481665168
MXAN_6223	NA	A	-2.19672355482795	-1.56160498076258	-1.57973062140391	-2.52389269885425	-2.11216463289861	-2.17940761463475	-1.57718213745807	-1.71992925002833	0.117253177542303	-0.694053778275149	1.5482263142119	1.75964635965887	1.84420605589005	2.17934953115577	2.05498708381571	1.85542142274608	-1.0417599431894	0.104812314744835	-0.651990311768532	0.772102208163441	1.0688251926641	1.62534226098726	1.2110538700044	1.99024562731066	-0.968662001650134	0.528029647044097	-1.02040065712089	-0.34986356053037	0.336437488086567	0.810393833520833	-0.407465219777454	0.778498575633489
MXAN_3000	NA	A	-1.22271110564055	-1.30085567949138	-2.20589531523198	-2.28242508531622	-2.42130831327471	-2.15375493476703	-1.56970305353595	-1.76349303521697	-2.13539944468113	-1.95567523414112	-0.92488327615977	-0.781361126555133	1.70832600747912	1.68508307240945	1.81222287445408	1.61924460022924	0.0226199616324347	1.53122867230559	-0.0564390206905934	1.27992184991025	1.36187540731185	1.26610005696938	1.02265915577324	1.44800848902578	0.607548739904463	0.933766228483906	0.319451051831964	0.0695647309767189	1.07351104513187	1.21558114743741	0.302600694596949	1.49459083883885
MXAN_5197	NA	A	-0.622888311775561	-0.356251648024575	-3.5709399276953	-1.80855155023515	-2.03399994441365	-1.86109634767133	-1.6000150889259	-2.34399079762657	-3.32984775053084	-1.92386767069379	0.62903442143624	0.359481894960995	1.49888983500947	1.56026460608297	1.38933357126902	1.55708324974328	0.698593613184345	0.675080938509034	0.855143764333668	0.616642792518698	0.639246241362802	0.969369097910249	0.565589778839842	1.06413094847981	0.502190173417715	0.414356606711829	0.686001117071594	0.86976385821019	0.957520516595839	1.0288660377792	0.733600673045386	1.18126530112052
MXAN_3041	NA	A	0.807595808497217	0.829754684030004	-1.93142074745402	-1.40398187547654	-1.82744079601816	-1.48765437264081	-2.16487416652707	-2.29654457778703	-2.14533219333276	-1.38442420794361	2.57695558687704	2.34935944042583	1.62959755037696	1.82610371886194	1.35083363394832	1.66004459533315	-0.791131150236414	-0.468999087382072	0.182518379006629	-0.196964732494916	1.017931995176	1.73173439153603	0.941016292771407	1.96750317226324	-1.45798568911517	-0.759374953717867	-0.521605701365376	-0.969892484463836	-0.0237013878621664	0.51690303765697	-0.481529057430572	0.925004894487698
MXAN_2660	NA	A	-0.739443229007007	-0.582478192459305	-1.9732957492054	-1.54431062976093	-2.48960665556218	-1.95974198482868	-2.15667127546555	-1.85598832043212	-1.44728051531944	-1.14369115458462	1.35591677170649	1.20525288425604	2.41946311667896	2.80736262961346	2.54798256552806	2.55542375672018	-0.77468530105515	0.739255954139781	-0.277609623287027	0.734250960889778	-0.580431758600106	-0.14320022578873	-0.836455741813053	-0.211940912587915	-0.518295961206965	0.325134061430253	0.453433726772003	0.0791170702798087	0.628771942035746	0.969086293163334	0.858718222491465	1.55595727525881
MXAN_1083	NA	A	0.182374258528541	-0.112491118730053	-1.38250561862432	-2.76507762762186	-0.48284118044331	-1.06093892456125	-1.26870692549206	-2.11100158308208	-1.23403816345367	-1.54959880468052	2.34222151543409	1.98208298779896	2.5903207303045	2.74700969881637	2.6839669381395	2.47220341512358	-1.01947549587669	-0.929372572993737	-1.19224547643212	-0.376766284985974	0.214633779596938	0.410397849809208	-0.117258164418549	0.565030184175627	-1.12440584052578	-0.875304847633936	-0.290683273850074	-0.834641924118181	0.668629934224943	0.408918636128724	0.406164421710508	1.05339947773271
MXAN_1769	NA	A	0.626398794270682	0.403322900829885	-3.53131760151571	-0.315020515459425	-3.53131760151571	-0.993985891631507	-0.371202946939833	-1.35623365143282	-0.663407254666275	-3.1910503945085	2.03269157746225	1.93294205781943	0.206993063549606	0.613766491465467	0.689795805818442	0.569899176266873	0.383197642682014	-0.648277295842459	0.523167593235651	-0.428706876720217	2.02460691850677	1.66518499995996	1.95102922661664	1.35492091642031	-0.870265468628737	-0.810426999081374	-0.774316839614794	-0.0533778730093397	1.15246469487095	0.0656983403693658	1.18269602806262	0.160130982359797
MXAN_0791	NA	A	1.41350573079293	1.10860105234052	-1.98316669635975	-1.28311370915243	-1.32797240565731	-2.52423086525328	-3.82749435125379	-2.21028271110077	-1.44439193345913	-2.14202332761513	2.20992340138728	2.03456164281726	1.81331122371581	1.87439462159559	1.6774039680941	1.38866306951312	-0.318382366160749	-0.545605947224931	0.793432731231887	0.0195722914151109	0.296033664556589	0.18959671007771	0.456646698201325	0.25583504673399	0.500210685255732	0.209318633862848	0.698887934578694	-0.323292602247705	0.401438658757725	0.0223106538440891	0.13685594932643	0.42945254738625
MXAN_1432	NA	A	1.14234354678558	1.37084498068334	-1.77137797346303	-0.627504141454825	-0.855351055887508	-0.0791741591899191	-4.17972826155247	-0.707497302060252	-1.33365744912949	-2.90639998667312	2.82919881512428	2.73588090702743	1.45275016395907	1.45079420412797	1.3949433882989	1.45879046210906	-1.0205862010499	-0.220253872886957	-1.08710407134929	-0.206829995406804	0.361183277512078	0.712674241610968	0.302753809837001	0.568114442068549	-0.59781387354017	-0.908177882731485	-0.359438259593237	-0.735367660981088	0.47226293136942	0.447914181987995	0.0798042517873299	0.816008542660565
MXAN_1486	NA	A	-0.714059354506967	-0.598831161365791	-1.14856047310895	0.383484468552683	-2.48778049674239	0.133760345560569	-2.60913996115716	-1.98930799460609	-2.44887263265483	1.91893777880718	1.19271078532554	0.831393661891044	2.70510091384629	1.89696967577664	2.30728000242646	2.26343295643054	1.21201506283466	-1.12172399599076	0.0389996330757425	-0.813532267416484	0.616823418357907	-0.435290883729071	0.337506416577103	1.11245059641273	-0.263869831928186	-1.15285432909042	-0.282040492465814	-1.5296651770955	-0.368451513773676	-0.742155802842149	1.79473954063855	-0.0394688880393845
MXAN_7512	NA	A	0.3363793033518	0.347657633400946	-3.31705907707463	-1.03092339196132	-2.09485344360674	-0.800104904348296	-1.42921140741909	-3.1406652540996	-0.731617117220079	0.0326234743221629	1.47350217299106	0.911210221813292	2.75613309890854	2.50721361349659	2.75489061032671	2.50969126583594	-1.16561152403712	-0.47074343023762	-0.656853302273257	-0.852188183807341	0.50642584543831	0.346898257319419	0.464543929632821	0.468559491329806	-0.482685224187033	-0.324048636070163	0.0316057867983979	0.208274876994123	0.401434486249123	-0.278592336438901	-0.130616171432148	0.848729336004293
MXAN_5939	NA	A	-2.20611784181596	-1.89018165803871	-1.95748723067144	-1.2168811231104	-0.657234076840798	-0.583460786844223	-2.03587396380931	-0.250016004245709	-3.49643278193123	-3.34561958442343	0.50914863141745	0.160523323524711	1.12559457768658	0.787580368873761	0.949842510031181	1.09228670181924	-0.125050677032815	-0.12991758836644	0.325006732447576	0.00191562303175541	1.83204115818736	1.67184183635711	2.04215743209919	1.56417351865748	0.317456366094834	0.212043953906272	0.458936251268377	0.765973297336806	1.27439602032493	0.431140204317921	1.6600126299968	0.712202179751148
MXAN_7157	NA	A	-0.526361623463286	-0.53494119313147	-2.19565711756715	-3.29009561399323	-3.00592294645454	-2.30584974038133	-1.6042691796621	-2.06631266796318	-2.69971949700957	-1.44737656644096	0.811421359352142	0.633545195018275	1.25307392790612	0.924002967375193	1.1649904416759	0.939839784614287	1.0655993344097	0.966093797244309	0.927717181700631	0.89875089447689	0.926271112734584	0.760144935205997	0.990202522035794	0.860958744161765	1.22915099799351	0.837908405256865	1.25114841734617	0.505993978534152	0.704015508968679	0.710465580132873	0.77555871754029	0.539652342382698
MXAN_6701	NA	A	-0.889073695488465	-0.814351144861099	-2.81820754832488	-2.089391609147	-1.256006731712	-1.65434329298912	-4.561440927325	-2.24386581251718	-0.736380476703568	-0.864379146471633	1.38855804834357	1.47684690811349	1.51626371587966	1.45917038916634	1.29183968934708	1.34417098973088	0.381491607424558	0.661559754810331	0.529863554446974	0.832712126220401	0.964231635246714	1.14862650137725	0.792453487587409	1.03567956810517	0.493645331454005	0.370125761174111	-0.180182676800599	0.0756381071439804	0.678473041087722	0.641992763639763	0.533395080670138	0.49088500137097
MXAN_2865	NA	A	-0.899402262201393	-0.129832248785652	-0.905983102665305	-1.14599979335795	-0.0202261670320345	-2.37111383140501	-2.37111383140501	-2.37111383140501	-2.37111383140501	-1.75571438844074	2.59828593363868	2.1028649052093	2.02723879028416	1.88572399633352	2.15637296157488	2.51263731247675	-0.675156507488778	0.381490897373636	0.76768552555263	-0.752911351779605	0.6572275679647	-0.0161839499309178	0.934268523103752	0.534622638972783	-1.06126802754708	-0.446482444196658	-0.194811608841013	-0.169861536585613	0.59832916980114	-0.643131887504262	0.48871354125152	0.655958838439598
MXAN_6467	NA	A	1.06015920009089	1.22431687375154	-0.974273698637663	-0.879448492110896	-1.12939489000967	-0.453055966045135	-0.841851309415049	-1.766268464919	-0.434514825213791	-2.22797930274656	1.72166705567875	1.42357842751109	2.90708148185329	2.4696476788023	2.7557444326102	2.70084782382742	-1.10945639217963	0.178101451392322	-1.08303585397867	-0.0357663857183308	0.334111984587446	0.309280465582287	-0.179577133923951	0.45644152301851	-1.74983208637639	-1.37288988707799	-1.89694120680188	-1.64134874414493	-0.0530480605329604	0.592619455020703	-0.745296825916178	0.440381672021941
MXAN_0095	NA	A	0.0142917824956044	0.249422650449485	-3.11927266056149	-1.41627782849199	-1.09848220961869	-1.37747765711554	-0.299365271213137	-2.13504897832257	0.16911437314617	0.491283838131018	3.19421758884912	3.2666210772223	2.13497689796327	2.12663963364315	2.05617259906687	2.06330992914718	-0.552313269111909	-0.289056925298565	-0.314930844208947	-0.342777872301658	-0.0903046808461188	-0.0939600693577969	-0.0294792932631829	0.136294642729055	-1.3528110999835	-0.67827972993338	-1.1656856484251	-1.22514019165766	-0.411395368061724	-0.203616036251615	-0.00115211033931217	0.294482731520707
MXAN_0870	NA	A	0.972159895142573	1.09658472527599	-2.4576251579847	-2.04507814328484	-1.80979624244403	-1.26960161266323	-1.66937730332479	-2.36580810804949	-3.71362310237174	-1.27524559826516	2.18243878434354	2.03043860506991	1.5409073849783	1.72931106824158	1.62834890835548	1.31025296276958	-0.288067925239664	0.51807328831689	-0.411312326809423	0.555148117415806	0.480230528524245	0.785136640885002	0.603669094072792	0.527236182180102	-0.561402485231438	0.0277354195731085	-0.158653787270975	-0.465150239700193	0.584410181840713	0.644424218069751	0.390696951345037	0.883539076239304
MXAN_4182	NA	A	-0.172620996091015	0.0433226948986771	-2.04934087020892	-3.4415292869456	-2.10578860580226	-2.52809411581137	-1.51953935321179	-2.32512229179715	-1.08902787178336	-2.20851124923265	-0.386227479431125	-0.658655911307233	0.786419729915488	0.851726919900576	0.622515303700975	0.714282371814013	1.17115671120377	0.604379391198968	1.0719057627775	0.775311454199644	1.63552255270359	1.83375294468277	1.50375253471278	1.51831995479949	0.275277651528473	0.120348106874472	0.360237289126179	-0.103308595916173	1.13528805013608	1.03675844979447	1.34517155498921	1.18231719858149
MXAN_1082	NA	A	-0.256329375188349	0.05171536894232	-1.75355800542019	-1.56745798247871	-1.44865123538996	-1.27876674442772	-1.58056041306015	-2.42149846609728	-0.781418125929813	-1.44188332975112	2.0956204626269	1.79274279948494	2.4783071748104	2.70484254991965	2.55620192854046	2.52801986770425	-1.37694030305684	-0.347191824141806	-0.671890825957437	-0.114141819338332	0.230930589103027	0.629512802795576	-0.208103934886577	0.333854003488112	-1.26955713758656	-0.89240124834205	-0.32823204566799	-0.773115198134287	0.653079934701626	0.521988447579748	0.685179251898019	1.24970283326015
MXAN_1597	NA	A	-0.882257163855948	-0.880894321117901	-1.06009919067788	-1.58818031131625	-3.60981636497287	-2.3184653508292	-2.19220625778344	-1.09836787055854	-3.04082662315162	-0.901633680761163	0.524518495160922	0.350163903350816	1.04474762091426	1.53468340268956	1.52648548324377	1.30032937222435	0.0341707012891197	0.853659148969407	0.108326033430916	0.789647267765955	1.44279343732141	1.33418162490406	1.44610910663141	1.32722695004853	-0.111248664968288	0.132221836159603	-0.683150332458608	-0.261331179065756	0.874174683662662	1.32207512768853	1.33412502949581	1.34883808656635
MXAN_6840	NA	A	-1.85285406062805	-1.15564827942779	-1.85285406062805	-1.85285406062805	-1.85285406062805	-1.85285406062805	-1.18557535009999	-1.85285406062805	-1.85285406062805	-0.335861965506246	-1.27834759366822	-0.486284599192217	1.24020107383126	1.16950348812393	1.17754617769554	1.60433746477928	0.217495054630672	0.510336693879557	0.494770903280292	0.997098987764126	2.21596340300003	2.67985885149634	1.78229864184004	2.80503034874616	-0.726330246976956	0.566672161667009	-0.474358676221676	-0.866270979655322	0.261038049671091	0.697196120947133	0.575154080213859	0.484154613578509
MXAN_0087	NA	A	-0.673489354330302	-0.685804765873223	-0.950793064348146	-1.87732217498876	-0.482641367261873	-0.461767989859797	-0.748069730642208	-2.62326700012282	0.334595630795702	-2.08071486893115	3.48738651571693	3.22231796614903	1.09752366903148	1.40458727355219	1.51755873313923	1.61781663278174	-0.856737233233853	-0.563895593984967	-0.936334371338464	-0.889744708851617	1.02525857155407	1.40966623350418	0.867390599112008	1.38271610967532	-0.650354144458817	-1.57457941352637	-1.23111077903867	-1.20893957429684	0.16598199597369	0.182561035056725	0.126459237759518	0.653745931286084
MXAN_4368	NA	A	-1.13284136979225	-0.83288267752143	1.18894930361181	-0.0360237228893059	0.402256938520315	-0.160949199589348	0.237630529151438	0.0814085570980243	0.418474118519139	-0.839188663970764	-4.2168038051621	-3.19031424236542	1.75809641404637	2.1009300541453	1.97582538305456	2.24395612041081	-0.597479601328866	-0.774658018720563	-0.804341347235932	-0.539732830403207	1.65485280990673	1.50291150257972	1.79950458985467	1.36990859628697	-0.661414438195494	-0.865857363875545	-0.426600994661142	-0.595087659502379	-0.0633899770055937	-0.575432848765161	-0.0799239624890475	-0.341782193712344
MXAN_5881	NA	A	0.800693588201026	0.669044332063281	-1.42614140289605	-1.67896389650518	-1.94055908747187	-2.65935049324843	-1.95494330663761	-1.04710057666701	-2.89205823290312	-4.17027323122508	1.24238541172395	1.29104692623573	0.99600549257719	0.853645840639313	1.05277323587552	1.06063781455046	0.911842932621528	-0.105773778919655	1.12210234257323	0.0745483656134196	0.767269945393581	0.289085596229787	0.653595525962727	0.341395059984622	1.29272304384982	0.990892340755806	0.898738655986881	0.521294707412128	0.763482153133115	0.0455376074403997	0.644017380197553	0.59240570745294
MXAN_RS16985	NA	A	-0.138736812093052	-0.825565935627104	-1.70520243903828	-1.22722352456636	-1.64973335633621	-2.04714979503708	-2.0214707972159	-1.32565860082178	-3.18435431944352	-2.61468051659307	-0.207589769805411	-0.320351077915392	1.68262163856462	1.60032807758723	1.60706905624661	1.66921450165317	0.492303945431132	1.30082210832163	0.133697845358348	1.41164958443663	0.923939957048768	1.15529927651008	0.550239784869575	1.55396064402906	-0.601566960045474	-0.149007584850599	-0.619657116772604	-0.431830920915395	0.76624454621477	1.71863183089556	0.648135536652919	1.85562119325712
MXAN_1111	NA	A	-0.44015281764608	-0.453329021467468	-2.52520988609468	-1.89740659730166	-1.63077095951541	-2.22437454080296	-2.77890616239253	-2.49600838928257	-2.33594743406537	-1.44316223510963	1.45992024227189	1.20928401357081	1.71552715114494	2.0695284897653	1.5141237234012	1.60264823694494	0.412594786976284	0.571379065418416	0.0321525625449901	0.669325363786937	0.597739890889528	1.1589624457971	0.479672221996642	1.25250996957243	-0.0254432825833817	0.102078065938509	-0.203331625723191	0.253410681793214	0.518719048303964	1.01052788989094	0.591258432043126	1.23268066993377
MXAN_1182	NA	A	1.85542355139547	1.81437365088287	-0.455198155053485	-0.0616433280619155	-0.576029278916426	-0.459115544314365	-1.37531519869524	-0.309181970024616	-2.01407275957462	-4.70320344926214	2.69892703256288	2.45353499185854	1.25922109265627	1.41355725894018	1.10888473201885	1.12310185029794	-0.667961298438877	0.0880436471860024	-0.660637140275881	-0.399879950559526	-0.322898727893556	-0.241813949474558	-0.322657741755778	-0.513044669386344	-0.890902613391845	-1.18676922767173	-0.606616860974134	-1.05179005861506	0.455890687141055	0.950258426412326	0.839840432892524	0.757674568095201
MXAN_1539	NA	A	-0.506385402897495	-0.401618418965336	-2.10123462743596	-1.39137622522924	-1.39041966078096	-1.44528843346635	-0.138600204703112	-2.26740147246349	-4.20057213341824	-1.58359208886468	1.1484103337022	1.16330505222333	1.87707071696637	1.83042218512571	2.35543813578056	2.18154820996695	-0.396679931075322	0.600272154604237	-0.4974371086969	0.198359048442361	0.429062182083852	0.196686299780612	0.539413324812218	0.329557899448929	0.590480282091766	-0.457655851374266	0.75714475930385	-0.978406515366121	0.847687376146638	0.796210921791948	1.03759947858002	0.877999713885927
MXAN_RS30530	NA	A	1.79683029674592	1.45155571030448	-1.14736981781188	-1.55816705537784	-1.49304109477222	-2.10630938482356	-2.3638368103929	-1.14547631699043	-3.005757148897	-1.79064846042127	0.618892931739966	0.175507343530487	0.676251902329369	0.332815034173088	0.875197191448445	0.85914120753271	0.417217883918514	0.971249854913696	0.328724647663609	0.8120199203999	1.54367301770256	1.98437897295437	1.91258638389694	1.93101263964735	-1.38827183381077	-0.653600955922997	-1.85023643482774	-0.888792438449055	0.139303807617688	0.970716827741443	1.00751662116737	0.586915557069762
MXAN_0532	NA	A	1.24199939451958	1.19784725688161	-2.7738471707497	-2.85819333221971	-1.20373203124055	-2.37609420850332	-0.921715851686555	-1.99917740150651	-1.37918474180386	-0.886637910026749	2.59023655437739	2.74066559074669	1.31994846371958	1.39786772283335	1.702239427288	1.58673436318652	-0.150022991805788	-0.109307788721631	-0.159129180627748	-0.0834760984052583	0.739572381754439	0.946570328949386	0.566417778525141	0.770745245731904	-0.621533710503916	-0.753037486566714	-0.771549043967026	-0.824522970126889	0.165994927220583	0.299736470511187	0.120918540638051	0.483667471578549
MXAN_RS01715	NA	A	-0.311209600850562	0.275636620377743	-0.82688391180384	-0.893865116745632	-0.563403461294993	-2.37535782944115	-0.333922360798903	-1.90662580388303	-3.09771910176357	-3.83850510263232	2.1039868403034	1.96796995864213	0.532366129410434	1.06808984212361	1.32478718177281	1.33083110818787	0.801786188606413	0.525754842461133	1.43994675569399	0.237507274715548	-0.205035686372784	-0.844211121438867	-0.37308174362749	-1.25981965544242	1.30870670244698	0.386570662063018	2.03373289641288	0.0440586804106431	0.422013431636409	0.195098026768544	0.923317774934204	-0.0925204208722104
MXAN_3537	NA	A	-0.102138535244126	0.242669218905606	-1.93701202420155	-1.53050572423899	-1.61219690582633	-1.44521631540682	-1.2647318942932	-2.12168394140424	-1.52478168860972	-1.93984722244284	1.76912851580157	1.57395619054818	2.54950446049073	2.55642053716221	2.32291156468109	2.41631129826799	-0.971180300871465	-0.495412027861446	-0.0779637257672334	-0.317846914111575	0.563343618815505	1.23440253798223	0.505784042999547	1.4025586021247	-1.11869152544907	-0.858432033662714	-0.201950639856589	-0.0811414374014756	-0.188583974674245	0.28945717122663	-0.534208078479518	0.897077150797124
MXAN_0831	NA	A	0.232717343437539	0.708028342633779	-0.704066810718851	-2.44210055780333	-0.883320884623746	-2.78414077397039	-2.78414077397039	-1.04253129666159	-2.78414077397039	-2.78414077397039	0.668245763333588	0.651780313502234	1.77651531133129	2.40256344820547	1.58550265656327	1.99109242874376	-0.713791658711663	0.0988995317028651	-0.334800854573947	0.924548718300627	0.576755233322709	0.674668527136051	0.382452132607296	0.352182383696729	0.430488002098759	0.539318212928353	0.279338936627036	1.1602617626338	0.338246793721749	0.540569128680902	0.503183520805099	0.439816666961789
MXAN_3638	NA	A	-1.13037773651939	-1.24679873252849	-2.35978303448215	-2.2370164682051	-1.88300614368369	-1.71034813333078	-2.07511484114161	-2.00998631613113	-1.57914723075295	-2.11165822424261	-0.300743208825621	-0.430111598837655	1.79354259397708	1.63856846830165	1.65498934065134	1.82063889762343	0.400681870179705	1.76233697212318	0.614637869965289	1.85135831230185	0.184060190955632	0.870155187563386	0.121728631479272	0.895920477903079	0.336148546527705	0.828326961052902	0.4870653562072	0.807836258119201	0.294106180254873	1.41569966851601	0.0516118160239696	1.24467806895441
MXAN_0262	NA	A	-0.577384425261027	-0.89414141771658	-1.6212093613869	-2.92441026383601	-1.52972945610912	-2.39954562846031	-3.97417443733983	-1.87598655117138	-0.628815174288529	-0.277112656486462	0.750297567526596	0.453523533795475	0.157643604901303	0.203732296654567	0.51838957472753	-0.159327818005759	0.113238729319024	2.00713145470971	0.371638248289888	1.68911758809098	1.19495163393492	1.23001835519371	1.36039911463001	0.646111436977126	0.111150312551006	0.986474427904394	-0.525297457890746	1.04408430447705	1.18316254544626	1.41586547415141	0.669331088443043	1.28087335622866
MXAN_3880	NA	A	-0.787171999994522	-0.524898729485456	-1.67930972506791	-0.878252820672871	-2.43237270413758	-4.45953923183105	-1.94741425398396	-0.225727077332691	0.0491352813791162	-2.48651523204552	1.88138770586713	1.38538905752308	1.17115976770541	1.19774222143825	1.58268880570103	1.25686155126709	-0.123306010394301	-0.0831935384870519	0.534127242771744	-0.114761747011682	0.816433842341863	0.466356348191492	0.651035568487977	-0.0289634792380964	1.08141276462482	-0.0967335306792227	1.2552298935132	-0.899270525972625	1.23546805894099	0.518970518276308	1.15481279099675	0.529219187308276
MXAN_1522	NA	A	-0.280151499117848	-0.328965713074023	-1.01904673475836	-2.13837351624297	-2.97905899434176	-1.86692899620432	-3.35703128862897	-1.60749825672343	-1.61525186831913	-2.53722094422154	-0.345877707511218	-0.629007145115193	1.09843690814832	1.23768642319105	1.01443999025459	0.933827618356219	0.776362726361407	0.510860246764244	1.22969884810823	0.298764896947821	1.34705383027328	0.886284755753103	1.22571256221024	0.843882449418023	0.978248970268117	0.478956598547791	1.02884696037142	0.235706605810019	1.41542352679106	0.832047977905729	1.21381571469336	1.11835505408473
MXAN_6884	NA	A	-0.34892915576493	-0.586551567069328	-1.77295811689415	-0.513628526055007	-0.823557023763055	-1.58253565053477	-3.65261853230956	-1.10523552123684	-0.634217788645456	-1.64040439715533	0.894934760208067	0.299444548332612	2.7369445909998	2.66033982625333	2.60731734380532	2.35311393396176	-1.22773334991521	0.275640107871296	-0.956312826287225	-0.190217072218366	0.858224538670089	0.676444584536731	0.485238361717008	0.530295219477948	-0.753221851498572	-0.444250335479956	-0.70307985487444	-0.64211883019725	0.926705839044854	0.688469608679749	0.541920739206856	1.04253639713402
MXAN_4611	NA	A	0.755501461496896	0.763808217523321	-2.02566418470794	-0.94390997382953	-1.05732638068451	-1.25804968021336	-0.108260267614506	-0.959183287772336	0.808098619984191	-3.2389122389394	2.69593355024709	2.48418926600532	1.69254013183872	2.17781275472083	1.9505489535668	1.92821239969206	-1.39575801259715	-0.376633015245431	-1.20348445366959	-0.571739245637677	-0.08859976717262	0.485165298640678	0.116680737152706	0.282767109866263	-1.73221513418414	-0.927624469945363	-0.928169101766121	-1.11430932480941	0.698122493776731	0.0331234654040626	0.354493166782155	0.702840912091262
MXAN_1259	NA	A	0.991720967845819	0.607961908923364	0.258700855410509	-1.8545064123301	-0.39758783778175	-1.96495499033729	-0.279360855406213	0.0026376886156001	-2.13465687051789	-3.23594879491783	1.42485100307458	1.43961225453527	1.53833979355015	1.0512907429384	1.24478387133915	1.46212148766226	0.254573251964551	-1.86062696531277	-0.691595296123147	-1.98501833063756	2.37864060617153	0.437508673395771	2.38043154939935	-0.135587313025573	-0.166289232253595	0.838407416898905	-0.868599003455277	-0.935548074356666	0.785652552335489	-0.630025317593072	1.08500490199853	-1.0419342320105
MXAN_1531	NA	A	-0.850566461044598	-0.856054256966086	-0.977486181045924	-0.640770817639337	-1.64248552799134	-1.41553422466945	-3.71505129054833	-0.586899307985024	-4.08693050922204	-0.963638361860314	0.216955269950714	0.165986233855483	1.57987099819147	1.6822819012024	1.73387013532517	1.86926661382906	0.13025026533482	0.41653943330408	0.14930540594459	-0.0708411431347393	0.856697075677942	0.207220729334751	0.985275401400894	0.343645243370917	1.2153121539054	0.380893025071566	0.929183620678639	-0.742025345022095	1.51226791189363	0.599304464013848	0.972235980270549	0.601921564573346
MXAN_7114	NA	A	-0.887227196965276	-0.928920612743524	-1.09585360597774	-1.69070450753444	-1.82900991494967	-3.07214689012217	-1.76752687891678	-0.344053835166324	-3.07214689012217	-3.07214689012217	0.380239647181809	0.409796071829172	0.81640375519725	0.858579510094388	0.663192937050115	0.446175627856459	0.536613899488727	0.867861938725393	0.574702271483634	1.17116671577944	1.53834717621843	1.33292631562357	1.72690169098337	1.05313003014213	0.355780062018912	0.295409798275278	0.196862605502937	0.126198509292223	1.60176796263297	1.10685011033965	0.750022139386698	0.950808447517669
MXAN_5069	NA	A	-0.617371247709847	-0.629686659252767	-0.603357373535395	1.05313509689923	0.383707782968234	0.846481860423994	-2.87096824187212	-1.75191748065616	-2.87096824187212	-2.87096824187212	1.92298906010053	1.59157874447867	2.42522529818355	1.83163847200715	2.12396075653015	2.3527014383072	-0.596003068708077	-0.421031425389162	-0.751198350051623	-0.32751680806474	-0.0595329858874551	-0.0481263900367939	-0.402734874924442	0.334695857479769	0.0375107163856656	-0.832844900863519	-0.0472415426046595	-0.477797044040817	0.308328605608585	0.0311816331816512	0.476737667557879	0.459391887229567
MXAN_5938	NA	A	-1.12231354349071	-1.01599071207056	-1.54834419083363	-2.30910282634908	0.990310906728923	-3.1592169894492	-0.505544323027505	-2.85539764107945	-3.1592169894492	-0.499333287059861	0.0349960223025709	0.0492420567088097	1.2533805128643	1.11290177323781	1.48953987535081	1.32569450609104	-0.210662084459017	0.242078505465553	-0.0204176324915633	0.000203092076451306	1.59736226574646	1.29827481869346	1.5018715559054	1.22724504621212	0.0554117866199464	0.410624349332746	-0.472178591747766	0.36047442225544	0.908329968540541	0.884713289538251	1.35853087309341	0.77653318474347
MXAN_4025	NA	A	0.659518950742548	0.634424193748813	-2.43751463258945	-0.946961598119509	-2.177632151284	-0.616323390011158	-1.57517746271867	-0.957985812977937	-1.52570567383956	-1.46838670657534	1.37076837630246	1.47156301370211	2.19366670301766	2.05148662086812	2.1540790084144	2.05666510809786	-1.86391565010093	-0.142702260495546	-1.22421577528506	0.176988406631028	0.724233351303406	0.642573427283827	0.575733228186952	0.562262331951811	-0.553968916373759	-1.30122359810891	-0.956525051719796	-1.5733778653644	1.05349009889314	0.534800746636479	1.19354054745563	1.26582243232777
MXAN_3705	NA	A	0.472243111566252	0.7696682058713	-1.87892820941242	-2.02142137985362	-1.6791577296386	-2.13262017110909	-2.17356771907761	-1.53847458173849	-0.675482736885364	-1.14016259280961	0.887216533154811	1.02132268494343	2.31066149670102	2.03429608301461	2.21928040767176	2.1488869276758	-0.680147127580165	0.127231492080396	-0.525111021729682	0.110821947450752	1.05164988508567	1.264397428075	0.751755436383194	1.18839977905242	-1.12749711024449	-1.01829712624845	-1.27107717351568	-1.37050999673839	0.70485039305526	0.486390818585319	0.867438813944556	0.815943232270083
MXAN_3723	NA	A	-0.241477881544919	-0.120931795060834	-1.60944412108659	-1.58090229378465	-2.44917859565666	-1.75993149114494	-1.62793288579493	-2.02180420404905	-3.59773860261333	-2.15654828104416	0.56204697876821	0.49206221992211	1.75932135846076	1.88843522522873	1.89283115477916	1.85688279614046	0.40770048383777	0.610316472128625	0.0460631635992286	0.501366782763682	0.693551864805903	0.976135289739293	0.677884398674724	0.788139806493191	0.675608331095056	0.168916521813687	0.557996526054827	0.0525194786929681	0.671497232167878	0.688212305768808	0.399251525338826	0.799150235506195
MXAN_4634	NA	A	-1.67947243892217	-1.61857242459055	-1.65593461718607	-1.91955730761865	-2.1900801646572	-1.41068530436034	-1.85468910571857	-1.54607712818574	-2.32386282203096	-1.95804643959963	-0.861953925155369	-0.8122767506459	1.15119668048718	1.30843710784699	1.3694217285877	1.48128827934379	0.637405534770899	1.57693937265225	0.293258753743514	1.399818383753	0.905510519955861	1.36998219092603	0.774212756912416	1.22292844789973	0.420672152141744	0.571181526364734	0.0851686729306849	0.607424435088674	0.892351511250023	1.53502998775851	0.939883946479938	1.28909643977749
MXAN_2154	NA	A	1.13203791154837	1.01021473312626	-0.545098152819265	-1.12224139142343	-1.64066103127828	-2.46470311917412	-2.41582290129444	-0.441578525010478	-4.89545610928611	-2.09208590561069	0.044336141712809	0.028898806745711	0.231252565039639	0.472258333768136	0.0755622921369117	0.22456601709571	0.675706365566041	1.24770627108756	0.866065118191362	1.33461715695228	0.492835361721911	0.685151219703603	0.681134031548782	0.731263834703568	0.438425498326918	0.595738696118524	0.217597672383696	0.513512563981902	0.881809736612948	1.17313981108089	0.947110157532895	0.916706839210371
MXAN_0082	NA	A	0.450648256655984	0.622886883863075	-0.614090589231735	-0.201279259780549	-1.53119791406746	-3.59270884801235	-1.77145905241721	-0.0910820983615448	-4.37021910313026	-0.414257842716007	0.394100218920427	0.315079688352785	0.613285697285156	0.62795683337532	0.801992175168208	1.02884513564004	-0.32532574329145	0.362386130378021	0.0519900158757078	0.659308085074202	1.54201302452575	1.96540272556303	1.50063045316073	1.65630900131958	-0.864646335003214	-0.750578595267858	-0.598596546839206	-0.751389650908332	0.671513815429353	1.04066236714542	0.714445994842792	0.857375076451587
MXAN_2381	NA	A	-0.411632397930614	-0.120341020170994	-2.78100564075565	-1.68325250116142	-3.33248158801522	-1.54666791988294	-0.788112155594953	-1.12092641241954	-1.33396418752399	-2.8636973796972	2.03798073323041	1.81281399125386	1.12510506687947	1.28430831855217	0.935670506040076	0.764478103722127	0.717108140138293	0.357307942513409	1.05375273728924	0.308953528237458	-0.415624508663785	-0.788373041581323	1.14291755730064	-0.418469894835616	1.29203791608517	0.659569580018156	1.48278969274247	0.413785240441362	0.518886205134927	0.218494435388255	1.10461015255602	0.373978800709733
MXAN_3542	NA	A	0.36484724080378	0.588679593235957	-1.45795772965586	-0.956497370197487	-1.08385301182502	-0.551068003163319	-0.559101088604175	-1.81139074646638	-1.57100810355299	-0.801466314767337	2.18907933799904	2.01024233728859	2.40373897738919	2.35690399158702	2.63197135609214	2.49497659083737	-0.703603068665757	-1.17495319291124	-0.445660124423268	-1.19189387084989	0.346715661673079	0.863901845229179	0.473040201498902	1.24158651789612	-1.63540619967685	-1.29928114801967	-0.730384832469831	-1.18103550815011	-0.419297592062092	-0.189476261504504	-0.577605448688056	0.375255964123481
MXAN_0080	NA	A	0.590024148097222	0.476319051860869	-0.394148967803014	-0.603359147286392	-0.743006324949989	-1.12585362047367	-1.0363060352511	0.044363541166101	-0.668634011884084	-3.11934396430313	0.445772364339493	0.378197969181289	1.46549225583926	1.05940953667871	1.22041887545019	1.33873130287025	-1.36258435180116	0.582063827905915	-1.80587695509883	0.396446694450264	1.69245188044067	2.22659291542851	1.37332357956732	2.13083133619615	-1.78366381905529	-1.35645063813394	-2.82864203677654	-1.35604040553586	0.611726058798452	0.926374150975421	0.194179838830572	1.03119095027634
MXAN_7308	NA	A	0.186708259415414	0.580269793170549	-0.580469764225175	-2.08721690659738	-0.160787236729286	-2.46716355024013	-3.73815735482066	-0.395899449175745	-3.73815735482066	0.368312758238556	1.96329528614255	1.80961446999194	1.42955410736598	1.54974146120527	1.62222421967656	1.40046055700979	-0.289304349635296	0.171564710223527	0.108334426124519	-0.190386463120381	0.39895230851577	0.270013685083773	0.266500710330975	-0.000621482676316454	-0.159736287472681	-0.370600666423213	0.321865222670679	-0.440470283294202	0.925822099980461	0.222506277812875	0.656199738840341	0.36703105743161
MXAN_3834	NA	A	-0.734365282088531	-0.887620925758519	-3.16748807092168	-2.68863256031319	0.267340582993985	-3.17961299032715	-0.819188916866552	-0.972523727916308	-3.17544461300304	-0.762263024277064	0.666566804972526	0.791682516784999	0.801176768622843	0.589641704730703	0.639056186611127	0.991390632335386	0.575570569585246	0.340039103291071	0.515738471338048	0.314700039443198	1.13748669931562	0.433845399132165	0.812037219196175	0.706653132864729	0.881619504770118	-0.307745235911701	1.43392038276779	-0.241059651886859	1.62565509950601	1.18585187673934	1.18669037341284	1.03928193085667
MXAN_6521	NA	A	0.312973575791473	0.320103124369032	-2.32395300121517	-1.50044208196701	-1.03797195543164	-2.06255596499156	-2.59643159077574	-1.82138530790151	-1.71037326355389	-0.760603495954182	1.08430608932873	1.07083785319292	2.57222327506963	2.16484092224233	2.0993783571218	2.01372172102321	-0.54946770579345	-0.133049708028965	0.0259009249648638	-0.389853143911179	0.857610445692979	1.38419282910027	0.637914982279053	1.36858350758189	-0.682783546117511	-1.1972260944856	-0.0926125328823346	-0.583172504931014	0.319912074444208	0.409655845532658	0.0766974646009153	0.723028905604828
MXAN_3973	NA	A	-1.27936691531374	-1.70940872341003	-1.23030731328897	-1.72807385313648	-1.09717602103331	-1.39479211567653	-3.00704347098447	-2.1979336787273	-1.05063172715147	-3.28244950218078	0.037719505148992	-0.20214765343217	1.41395011582555	1.54581381356013	1.40188797080609	1.39233029673182	0.112969212164683	0.667337042548327	0.524659481626057	0.992556815924273	0.889132701683515	0.833809181520301	0.490299661925578	0.757417536193818	0.595904974733704	0.546213755741557	0.82906807772035	0.600114280862187	1.19552007800469	1.26915351593567	0.939345905770655	1.14412704990728
MXAN_0530	NA	A	-0.282791641744842	-0.437603748229398	-1.39235966630817	-1.64154361560894	-1.24566055050194	-2.37530267329003	-2.14970037895697	-1.61667805839403	-1.38935637882787	-2.09341151807447	-0.342659005101106	-0.70239578801187	1.78478823606812	1.32133328354096	1.84638295872387	1.90994195251909	-1.10795131893283	1.13626352639181	-0.306450407483094	1.02677312380278	0.942792347984946	1.56918203523841	0.876029600211856	1.9511041390682	-1.17705536703479	0.445451473397	-0.787918023669551	0.864288719650963	0.7304372135197	1.54452322119629	-0.0667460240803788	1.16629233293631
MXAN_4055	NA	A	0.645220004188632	0.466462137221539	-1.08848748085738	-1.87725129544366	-0.750400699362378	-0.60668122069908	-1.53848202661598	-1.22072867755578	-0.799551408369974	-1.96917513388192	1.72348048811313	1.49160539671861	2.75227174044941	2.09672263860769	2.44515319289968	2.34309662133532	-1.571140432081	-0.19011207297473	-1.62353099603959	-0.116539369319474	0.800184456295638	1.08023544324383	0.560712424781544	1.00499517469185	-0.806507814387717	-0.849146258812497	-1.17656846518294	-1.52089263562916	0.045903345041399	-0.235727498258642	-0.0106349879979124	0.495515409881532
MXAN_2137	NA	A	-1.3094230023641	-1.19042636715351	-0.0537007846517517	-1.44467046846876	-0.436606219247296	-0.490117435291658	-0.97172443754089	-0.221455492850299	-3.69128224408765	-3.69128224408765	-0.603721785543477	-0.928278987490428	0.919656263029069	0.486624489906739	0.91454657467612	1.12103799524766	-0.329561529719821	0.812187698438467	-0.226778835210768	1.01933485199715	1.36949588570346	1.65173654993915	1.20760627167027	1.48134983053328	-0.840796485671992	0.649570361471306	-0.803779795561983	0.531117049574043	1.38596862431012	1.30823941812652	1.27465016967996	1.10048408063874
MXAN_5587	NA	A	-0.393145568697176	-0.451797971137615	-1.79992977978092	-0.498043706290196	0.474446349298961	-0.368894902726733	-2.7310445501187	-1.70191802921012	-3.10292376879241	-0.569898997051543	-0.71350687209454	-1.1745189130264	1.44488303007682	0.405765841516671	1.22770410583713	0.611006619885041	-0.154368863802228	-0.652986952309451	0.0358755881652257	-0.559472334985029	2.05966379657125	1.64500465196583	2.08863395625482	1.68500022815031	-0.917069592600523	-0.451680119636825	-0.0394440581949871	-0.388841735437311	1.51032569251452	1.18256201186368	2.46141494269237	-0.162800098899917
MXAN_3105	NA	A	-1.2045240420151	-0.858097555867767	-1.46423295534961	-1.26447246493145	-1.35619118650959	-0.749705137444927	-1.17914873786745	-1.38206615312061	-0.247045235600011	-0.734820347394596	1.74799404382207	1.88748486589849	1.65805486746023	2.68518353797052	2.32916009253734	2.6435584823438	-0.920334501722385	0.36634683247992	-1.40179963872931	0.292189007957953	-0.968760127455564	-1.10665303904037	-1.45062169135423	-1.08124683119377	0.442223688773716	-0.836729302824427	-0.0173381968228128	-0.524584511196327	1.17256432861261	1.23535144954094	1.03612251296773	1.25213794607499
MXAN_1993	NA	A	0.28670349852573	0.328400730597425	-2.5439886908644	-1.15832627668998	-1.28096858747397	-1.3668989112862	-1.466381770121	-2.27985709766393	-2.25673932180402	-1.24682629499332	1.24335393469062	1.07216982874345	2.5581514734853	2.2978726067213	2.37723553944465	2.46144825588078	-1.12339714467972	-0.0777098712873485	-0.692664891128596	-0.0413322154550961	0.00912049359506462	0.609716972393489	-0.0423867039548789	0.819029560362473	-0.0927844478692705	-0.0923811399947105	-0.0187522483809612	0.515276075162348	0.00336362931907885	0.510530776624154	-0.370618287282955	1.05964052538452
MXAN_2731	NA	A	1.16748928154188	1.17518124349241	-2.67041196731331	-0.907724710344577	-1.28747463850121	-0.916283546027282	-4.35587120859073	-0.974309280574466	-1.32930218701606	-2.83258254436399	0.751364966821425	0.482576331305985	0.258822812046112	0.557682835167411	0.646946724961692	0.667049725091118	0.499730490067424	1.57850246310436	0.436949089201951	1.2136835556759	0.207021964781651	-0.170452704055977	0.0602780153901694	-0.52366178824645	1.25886147858511	1.56074403054808	0.503517358344778	0.789427412967891	0.794968843643119	0.630295953586028	0.640463644150328	0.0865163545592011
MXAN_7140	NA	A	-0.281697279988774	-0.114070150504356	-1.59202397209574	-1.9274289100691	-1.90876334981042	-2.30276840968977	-2.25300637564021	-1.30593818963913	-3.54473305428643	-1.04946250015489	0.675307396845894	0.572865947167752	1.64190616549668	1.9360446819899	1.69948899401772	1.63029790857226	0.20269245313535	0.523490436603673	-0.0084658426048092	0.485848891956216	0.997069456637331	1.2124616793673	0.944295722856201	0.966196552810183	0.102493294270601	-0.274074063915816	-0.124114046434874	0.212910295779896	0.706385848672542	0.795930346018593	0.556922743065824	0.823937329570415
MXAN_7253	NA	A	-0.984553835310718	-1.28735346726637	-0.206960617235388	-1.09614680860148	-1.37896267740048	-2.24486150154794	-4.46968017564459	-1.19570231028271	-1.71964473340144	-0.743329752823954	-0.708893911284362	-0.646468467522183	1.32226641753554	0.555052403013388	1.30341411365601	1.04398462372365	0.33142759426085	0.169196850631614	0.652755119418258	0.368211289636398	1.5870614250591	0.563726834538016	1.4744676366138	0.641031611064474	1.08949017298061	0.432206009044779	1.3221079836234	-0.19757635121023	1.46317319323429	0.830071610857178	1.37162781099855	0.358861909641924
MXAN_0655	NA	A	-1.67810787149987	-1.37168004152359	1.01502177416922	-0.319037411967476	0.291350651329602	-0.156012976679534	0.926595692255997	1.28364724994917	-4.88317025077846	-0.217331588095216	-0.315113962165461	-0.673490465864709	0.883894601161058	0.903843662828109	0.550672288142235	0.962405553547608	-0.843254923819886	0.139407244531979	-1.29223881247032	-0.479928880960141	0.845106323481849	1.08920495497109	0.906948318789981	0.824750271083436	0.499242419895719	-1.09441956841531	-0.216161863557318	3.39078588578499	-0.286129233598375	-0.472259357240441	0.0760401653452689	-0.290579848631221
MXAN_4328	NA	A	0.585075847873241	0.607415731732631	-0.895277049652389	-1.05053246801499	-2.05139446452112	-0.505664832987505	0.15575777492747	-1.40060083578016	-0.805662005584231	-0.784194924618629	1.6196817499697	1.37085807422724	2.22932165799848	1.40829672327282	2.35009237372847	1.82929554359251	-1.70913532727052	-0.518599603923362	-0.899363988487219	-0.497087315949153	1.02787656120412	1.35204526274337	0.821209322018034	1.18697170005808	-1.2178222007597	-2.84615949240258	-0.349819799141397	-2.2507443592777	0.314573513966427	0.0504778899446068	0.411933576327191	0.461175364786267
MXAN_1110	NA	A	-0.897850062012616	-0.897376485321727	-1.75697418883329	-1.58052158399901	-2.18896030850756	-1.39174311441286	-1.31339627597935	-1.73574275298838	-3.04023722566675	-2.328163886701	0.762594962643924	0.667029603651672	1.51591420264265	1.8534405509759	1.54175780847527	1.89776156763118	0.694544977192178	0.568732692606931	0.0444259329803796	0.67564694546855	0.434218870408568	1.3088644872953	0.473428368538571	1.3121481440079	-0.14643559153242	-0.263787595071673	-0.221523209976224	0.454184381893423	0.389784757086593	1.14407691432231	0.817772764123102	1.20638434905844
MXAN_3462	NA	A	1.53414215773216	1.47877716398367	-0.221412944983625	-1.09093092042513	-0.650031762651575	-2.2192334557029	-2.35998564199871	-0.00198991574153773	-2.09209465975556	-2.39534866647761	2.07845023557315	1.93386608793203	1.45514793344184	1.60068706455788	1.15579256843876	0.46667871031069	-0.221643516901823	0.759920287478353	-0.323913525408466	0.479166370486748	0.652846129243555	0.866739389692169	0.507407644566426	0.825481185899424	-1.9262053590647	-0.982472107150553	-1.65256611216521	-1.44236024485583	-0.0669515972215038	0.716824269915458	0.515081865717061	0.620131365535347
MXAN_3209	NA	A	0.296513979832603	0.364953662523266	-1.62809150508473	-1.16999932763981	-1.29392582964369	-2.97036715939667	-1.34208400283938	-0.532025576362887	-4.06164180938614	0.0223767813869609	2.24996896611257	2.09841757703489	1.20348791714996	1.39625524261831	1.2922685012028	0.955163516250559	-0.379117180741299	-0.38385087162425	0.28417087624357	-0.557070342409371	1.0061517516719	0.54256382389234	0.53602800717933	0.0989885407620035	0.527806888676253	-0.454537198019311	0.996649089955317	-0.812770679216517	0.890560051108958	-0.30800920647194	0.629249893339805	0.501915621894604
MXAN_0142	NA	A	-0.658336255033563	-0.36264340026278	-1.66711080135177	-2.04574048031336	-1.95560037728025	-2.59062724842812	-2.38633771422729	-2.01166085693127	-2.46795191568549	-1.19446745404779	1.6224123862638	1.55643780057191	1.11214532002137	1.34057272535447	1.16834894035076	1.10111211732464	0.0126399543540483	0.935854784013396	-0.0490284411092592	0.869497373322796	0.573980846140351	0.703164877022413	0.533374361228756	0.658650990459696	0.186460941974918	0.0974836469933678	0.27082713584854	0.151141442478702	1.21975193430138	1.34524174296424	0.737990338066778	1.19241528561463
MXAN_2661	NA	A	-0.141863965456887	-0.288340571197518	-1.65877946849457	-1.2830725761149	-1.7167367209887	-2.53108286167549	-1.29278789253124	-1.43418653052383	-0.733643661731644	-0.441731151830085	1.94685349138999	1.83008891599996	2.0973989579313	2.571163583547	2.3721516102888	2.27244776036771	-1.0006587078519	0.401905821852459	-0.907308490475566	0.290449043569701	-0.845700778613091	-0.363954079835944	-0.88079323785964	-0.523124865456948	-0.592437587274981	0.361876462007801	0.0325502274085441	-0.366612406397293	0.435597331727037	0.640071137736735	0.461188115722516	1.2890730947607
MXAN_2150	NA	A	1.13469739415862	0.499268568081433	-0.57034820322807	-1.43428301361276	-2.88816459318182	-1.6815136576941	0.841875744186895	-0.818690121925671	-3.90633233179075	-0.0418446903017173	-0.0944011782906582	0.0694162236099052	1.50783088469507	0.691017351397748	1.35379348472435	1.86760306836228	0.383452052452087	-1.0232920261175	0.725675729870957	-0.862859983340375	1.60911361579606	1.53756716276896	1.55241297858512	1.58368418823917	-0.128050828770353	-0.454428924587289	-0.188269130849184	-1.34380118805258	0.205742052684201	-0.104057350031986	0.114341054967574	-0.13715433280562
MXAN_1547	NA	A	-1.17848317087016	-1.57717527998722	-1.41884815042543	-1.71178144234715	-2.52241633770579	-1.3658320296335	-1.74832480293707	-1.65440710624037	-1.80443569986941	-1.5708867396609	0.717306689086486	0.442227527286787	1.79892926998177	1.56364250815484	1.28857123328503	1.28464463548692	0.0896067707131287	-0.385092766477014	1.06735786429897	-0.138844603414746	1.49033351802221	1.98153741314566	1.42750786771321	2.15282327628913	-0.269245436026366	-0.413466791914587	0.077616552921036	0.27434912509263	0.639357137317967	0.665533396539809	0.0659582979728999	0.731937274201213
MXAN_1568	NA	A	-0.0350500440632171	-0.122763041434236	-1.3110254099283	-1.60234936334131	-1.38290739954943	-0.690079172959401	-2.71000934018792	-0.820873501232142	-4.68834159516243	-0.797745614618059	1.42686765105736	1.67594878628024	0.171605395085026	0.522353144086734	0.298245163475402	0.241138034931044	-0.521675990741114	0.675365504825701	0.305324879440369	0.529806137255153	0.882474298666442	0.647694231996462	0.566252143709082	0.600686784186849	-0.0638659409435265	1.67634049934741	-0.0630964247833798	1.90458398059505	0.863152749320964	0.709632902515442	0.267927260405137	0.844383291764596
MXAN_0071	NA	A	-2.04179455808689	-1.46879239667959	-0.4948068729156	-2.7749919332907	0.670351332875518	-2.30204589137936	-0.186514055219474	-2.4390258647866	-3.39332054136883	0.333029881451801	0.733376015256952	0.447658270991506	1.6699150259992	1.45913078760329	1.61814960197216	1.65491565304383	0.610232206538239	0.172392723495943	0.95249214426088	-0.0266970763624936	0.51280308977489	1.0117526643769	0.6113375237828	0.916481916799064	-0.273701723869594	0.481602388354932	-0.44474266390485	0.0846191871375392	0.392097660251614	0.588614616000769	0.627352845389493	0.298128042506676
MXAN_6306	NA	A	1.32138058441566	1.17196378289208	-0.516186078704028	-2.02535773747593	-1.64786085963308	-3.59082462727617	-3.1070466701993	-1.01685093699721	-0.587959349016355	-0.800997173916146	0.216053380087626	0.10250656801791	1.29745626519978	1.48939638891336	1.05061284258219	1.17319074818112	1.10048559360011	0.233986171631273	-0.578051931197825	0.720261158851619	0.862560717755636	0.653346239000141	1.11170280441495	1.2405796789139	-1.7964217910642	-0.393743690243186	-0.805493111952796	0.611053112931993	-0.0595987689016546	0.713711307964552	1.02437219957989	0.831773181644051
MXAN_4393	NA	A	0.632951228026954	0.70153597548222	-1.12442779285843	-2.28282668534606	-0.481990960445536	-0.888275720313446	-0.650914726607196	-0.869821250780548	-1.65907232657151	-2.96513730384309	1.90964041006326	2.22781768340356	1.52803171484305	1.53604027844854	1.68648588161916	1.30632144170394	-1.11794352419026	-0.153825141157558	-0.885260356930704	0.0832182807632904	0.949281268805873	1.26576018081663	0.536930613258246	1.00887647232983	-1.81772977190254	-0.555783473132806	-2.05801656149991	0.23301869608419	0.543937283200441	0.360994467610412	0.223408036308544	0.776775682811464
MXAN_5677	NA	A	-0.127453470321882	-0.248917095944722	-2.85094983544069	-1.37026657765877	-1.70949884322148	-0.825541634523173	-0.619714933308749	-0.951638804937189	-3.79064171404191	-3.10852587390277	0.837808405119339	0.644917361379145	0.215490009566937	0.248874377846372	0.0671695828819718	0.0988620425513584	0.918110765690847	0.91312943473964	0.434136220613828	0.800898472659201	0.827325406878164	0.614878078846498	0.635676225677193	0.0240435825809939	1.20139180583569	0.589625385333118	0.972012196865876	0.538947681826317	1.32573458202227	1.12876712554166	1.53815427254929	1.02719576629562
MXAN_0215	NA	A	-0.736304494342924	-0.496284552505052	-1.13548112997148	-0.721699019517853	-1.99392426673594	-1.95205156575383	-4.29669554657851	-1.79888671193888	-1.05401162412345	-1.1260761568914	-0.0559316614124192	-0.32857394277306	0.987703277987241	1.19047068836137	1.6273010677383	1.09352223568816	1.03687519050118	1.19521477524984	0.765380510019049	1.20037699621159	-0.296950751332442	0.247867951678422	-0.421369805787035	-0.293771642875065	1.55210402612782	0.987877917246873	1.20672599710807	0.29516578276014	0.696470861713363	1.02337644508766	0.561682755446875	1.03989639361338
MXAN_1341	NA	A	0.00421225194415165	-0.0156893059791106	0.509528335321177	0.0150724388737169	-0.629587553836635	-0.917705492740361	-0.759890476885476	-0.841378854233804	-4.39998559659125	-4.05971838958403	0.164684096819966	0.295244217348784	0.598618404671426	0.910291172851426	0.611484546749749	0.460346023863622	-0.548035883649932	0.941202906715684	-0.282338278525929	0.857727121712452	1.28473159310506	1.05684701361104	0.901800153365824	1.03334167225142	0.000309514300233182	0.184532534433845	-0.717436632288799	-0.880294184886605	1.12978984622731	1.31623433172305	0.585081887615919	1.19098058569608
MXAN_3716	NA	A	-0.615372680180126	-0.82435639856117	-2.14117822349235	-1.44668131094327	-0.833398511872234	-0.293252626785089	-1.21597324699443	-2.76641724268103	-1.15275954042354	0.030665926895427	1.26016503468127	0.755154853996004	2.64458977755484	2.62794830764582	2.66280580106176	2.80242859170208	-0.730050777867909	0.0117256652188988	-0.739504461369617	0.213635650863029	-0.17902315919981	-0.0753810263607519	-0.395067909319561	0.303840102400107	-0.396182150125549	-0.456099148210914	-0.700896860152824	0.0129892205322548	0.0791549421497955	0.371519481222682	0.312977257791399	0.871994660824811
MXAN_1329	NA	A	-0.395859335526723	-0.17857283081705	-1.38032400248091	-1.28544970962403	-1.71968644713801	-1.30453998981465	-3.51094504214265	-1.96994059417838	0.458731074933762	-0.706598776192677	1.11491845312121	0.901487936938661	0.735633091126358	1.02980300756553	0.73935142750531	0.886069334910847	-0.527444171458474	2.00460727501536	-0.929741396682883	2.08128886487308	-0.101419407546892	0.446862584913401	-0.452432702178761	-0.0567628426564717	-1.08186815740412	0.313188921167744	-1.40288787880138	0.201068858458124	1.07741074402523	1.92664698333218	1.30655229281371	1.78085243394356
MXAN_0543	NA	A	-1.28062494498855	-0.868822907570696	-1.56298304720851	-2.45471208470407	-2.66378078571916	-2.50883345822664	-1.57988189225707	-1.51237495627424	-1.52532585192415	-1.83257815663392	0.685972412656493	0.611458766443434	1.27664512971971	0.88498848780711	1.32864801700788	1.12955416752601	0.447379275647977	0.278700188862974	1.00262835788511	0.173646501637924	1.12368414029321	1.25077419073813	1.0671636752984	1.48918265805517	1.21233946256416	0.360407353915861	1.28477197810451	-0.0559781775588242	0.651682675463844	0.546266008433546	0.224387758277864	0.81561505672652
MXAN_3398	NA	A	1.05001803351076	0.89449317087674	-0.772542180065702	-0.182768245602837	-0.287146298882552	-2.76637352293246	-0.540873164429729	-0.559284260521619	-2.76220514560835	-0.0930963225221202	0.410376342450498	0.0829517901393837	2.40425354708619	2.60550929744589	2.24131668485729	2.72173694622796	-0.949225585683524	-0.122852590709809	-0.4920128461653	-1.35365961903924	0.467065056608726	0.612945104136253	0.66896969158596	0.90739931280548	-1.14062599672111	-1.3240640469226	-0.511997679486861	-1.03072346984472	-0.0324389115523589	-0.465793929365147	0.222198653411375	0.0984501849135508
MXAN_5343	NA	A	0.170901953668873	0.0121217548175583	-1.12785461995478	-0.947634698035763	-0.45137741235944	-0.646742089375747	-0.235493551876941	-1.35059784836587	-0.750324286162007	-1.25298317986252	1.48733032163211	1.22972157641953	3.03635057882982	2.85976041368689	2.83626269273893	3.03337929950511	-1.15618964261554	-0.73559765356903	-0.789977827144003	-0.517636527431089	-0.700422676946941	-0.0445060442300136	-0.775660812236852	0.111489676580844	-1.36562883708856	-1.00925646226966	-0.48192905700256	-0.149276432386062	-0.58770640746911	-0.212279199681037	-0.218179500085986	0.72993649826986
MXAN_6177	NA	A	3.41656873700649	3.67969119064186	-0.603622557932496	-1.08664460089018	-1.03037533483243	0.439010650857969	-2.46808698347791	-0.726477506169113	-2.46808698347791	-2.46808698347791	0.346067864058223	0.740372062680098	0.589148731045286	0.933513383485393	0.42623440055944	0.95753942272809	0.59536949293429	-1.28196286391289	0.165407426375415	-0.31432324306804	0.127330250909938	0.798453445364968	-0.202568369158484	0.16306435105179	-0.379222555032846	-0.0485607611828494	-0.100737192015364	-0.488259444987267	0.216918566894843	0.243482554928955	-0.0400788426359986	-0.131078309271349
MXAN_4637	NA	A	-0.0930038003850466	-0.361740443598652	-1.20443108768828	-1.62764071039278	-1.67429673195659	-1.5520422696963	-1.85793236687819	-0.944024570968352	-2.40542754959753	-2.93552907609878	0.929748275065085	0.944486268011209	1.42221446591994	1.85075677963462	1.55870035813593	1.85131162383419	-0.488841534712339	1.36594224630069	-0.870921368697759	1.4154096661023	0.338366813764567	0.971416715761451	0.00685109834076414	1.07388039359627	-0.392819961924603	0.227298677003592	-1.01249665508419	0.330610272218472	0.344297235745195	1.35443967618689	0.22971004828295	1.20570751377529
MXAN_4636	NA	A	0.5234756283637	0.40101960298461	-1.67960566237732	-1.37673458127371	-1.88983867195839	-1.90996987553791	-2.00882017465448	-1.02905317405656	-2.5091221048826	-2.63224812333251	1.14851276524623	1.18465457457011	1.32198193294048	1.60787409023608	1.44292957292793	1.55711314395103	-0.189510063905834	1.3591485169326	-0.89641943819181	1.28070355370358	0.40926482827583	0.967996711055541	0.114417870492066	0.967279306332044	-0.469536099800104	0.166154417027268	-1.15990085406011	0.14555060937948	0.320262629705104	1.07994198896277	0.67937312127064	1.07310395967424
MXAN_3159	NA	A	-1.13519363516908	-1.28394205774941	-2.10749473588693	-1.46300109783822	-2.15707591918302	-1.97934653517932	-1.94059227220834	-1.46138426104377	-2.23940721745684	-1.9750490235808	-0.340813288259966	-0.248964673625673	0.697246267090408	1.11292438065356	0.75245466303555	0.853330922854452	0.359830686533947	0.859657808149123	0.842104028119344	0.892461208010545	1.05322317660484	1.56026283210215	0.988960486344839	1.65678461169919	0.937117297383139	0.668584347076145	1.22623419752427	-0.170277329242685	0.903702575233488	1.13720440422933	0.754843630721446	1.24561452305833
MXAN_6920	NA	A	1.13051290210362	2.19627484093495	-0.777936299216128	-2.28078721206893	-0.16085138479843	-2.03962672517958	-2.00912386441132	-2.01185061395309	1.41362188902721	0.376722160605164	0.363837665336181	0.395640637627616	2.30434613586732	2.30680954330489	2.14984070436731	2.41981327331333	-0.013253031145438	-0.599139834729966	-0.783276411260706	0.135837087306723	-0.459826816342656	-0.0523862010570877	-0.616146903004909	-0.144138035144675	-1.25808414044174	-0.410010772734713	-1.06053215254417	0.429367330689376	-0.369358872246725	-0.184795736330582	-0.447269299921836	0.05577013604898
MXAN_1031	NA	A	-1.05498360444361	-1.03658816090615	-0.940314209518669	-3.09803053193804	0.173328425860596	-3.06220610251834	-0.117110710722672	-0.252728813499147	-3.94814469503816	-0.0836570535491248	0.565946093335826	0.717480492898423	1.12409205176491	1.36213207440451	1.28402633006013	1.17087203658884	0.0554080528689127	-0.344096587935971	0.00608885368025458	-0.0274251319695287	1.15422325563362	0.841272420474819	1.34699311735335	1.26714357493336	-0.16986319201776	0.860850406324073	0.055432798587236	-0.272572952488482	0.705830465027433	0.420445581090506	0.695360830744709	0.600794884914143
MXAN_1519	NA	A	-0.295284109184726	-0.533686571740118	-2.03780759159727	-1.62140976807626	-1.90991829364305	-2.49188927004665	-2.39316291522205	-1.71817642643325	-1.78613861524678	-1.99196588670338	1.54955499396415	1.14158808905733	1.26684604108277	0.718116679311844	1.09472857528157	1.15987351487401	1.37482044340774	-0.167198786119865	1.14885869106937	0.0519401927499743	0.977841769214971	1.37246457801866	1.09415669072978	1.39362235689251	0.669791259913733	-0.45440571848952	0.686917631948406	-0.229761976110915	0.334713567477584	0.306328747022667	0.718530499381343	0.570111607215377
MXAN_1721	NA	A	-0.143647638969764	-0.566041753767682	-1.30701757988967	-1.2844945161934	-1.86220805100214	-0.371059345059162	-2.27666294952861	-0.883572056665607	-0.353872409446669	-3.88937457869562	-0.480621567781612	-0.319570993901776	0.793846912164048	0.304667628245786	0.359906618194776	0.713124540825607	1.33862309810298	2.2039675003859	1.76741014025662	1.17364482349095	1.64138423476188	1.3675314768324	1.56340952597892	0.95399348963201	0.0917021092709822	-0.397077753714439	-0.00577836279469945	-1.58897385813446	0.251639133919032	0.361481004968183	0.588404248506061	0.255236930009146
MXAN_0055	NA	A	-0.545843299192342	-0.608214018601121	-0.960962981980308	-1.53046572136798	-0.523869622344066	-1.03932127093563	-2.12143404094035	-1.7389115432434	-4.90399908841109	-0.0763284923008891	0.689540974247265	0.610945665434985	1.2263678739387	1.74185358330741	1.47422457887975	1.55143408984505	0.0389334463384667	0.805707857447388	0.155487989407956	0.854304733118523	-0.113098231314897	-0.145586103611231	0.0380834145731717	-0.322317896548244	1.15505931062742	0.973554579722671	0.738676623394057	0.427256715412938	0.51789634604184	0.509714852826369	0.641128411973459	0.48018126425411
MXAN_1209	NA	A	-0.681382543856023	-1.08278189616337	-1.66164987464633	-2.03290852713797	-2.03290852713797	-2.03290852713797	-2.03290852713797	0.215179475063681	-1.66960641672769	-2.03290852713797	-1.1727165044466	-0.767969486215239	1.70540213792735	1.12724063610319	1.64141088835272	1.73236218080978	0.242056646026078	0.139376417909726	0.910542576175282	0.228579824943442	1.28155452279535	0.905095673533672	1.19081209254086	1.58253968220622	0.55903685985058	0.110426186190719	0.037460695486911	-0.634661763955622	0.801314279601268	1.07673885641134	0.983918627767256	1.36426286200529
MXAN_4774	NA	A	-0.358931358746251	-0.0985679423990025	-1.34782928162591	-0.380788080189369	-0.540522882542076	-0.679294029253944	-0.821654430506587	-1.22967620263008	-2.02026803990358	-1.0569522653932	0.688632427223489	0.309024658683319	3.24450759910457	2.58214149168597	2.82841606864654	3.12237533326913	-1.33524351964857	-0.919946931021357	-0.816232836727199	-1.11024252222354	0.0180528783640526	0.272812027927845	-0.112114882549051	0.319047013251353	-0.635052984876667	0.207109191983252	0.00574745928791565	0.640565044798135	-0.114007067103957	-0.353156614215186	-0.832873261171637	0.524923938501587
MXAN_0772	NA	A	-0.467509027842318	-0.359979651076265	-0.56582936571713	-0.63945135434079	-1.07676625823278	0.0373777042889802	-3.77019904383965	-0.127960350084568	-3.77019904383965	0.65481109082994	0.998091853615375	1.19989825034926	1.98309357878069	1.59810890447967	1.85489573710142	1.61807623759121	-0.763049757049719	-0.0569036574487862	-0.571750015385019	-0.610778962313993	0.82094870137226	0.388036626088435	0.79468439262882	0.42493907746092	-0.510313087132293	-0.637988556133845	-0.364230582908259	-0.472511972313188	1.02701045058711	0.333171718661555	0.424940166377861	0.607336195444751
MXAN_4177	NA	A	0.163197650831213	0.539084175185815	-2.26234392935812	-2.02652068834522	-1.93677778319136	-1.79064409700746	-0.681311313250748	-1.64290513370971	-0.0380715257649591	-1.92594914632382	1.87840264200652	1.87780265210198	1.3860317108155	1.58987059383956	1.15827972614968	1.67943114885409	-0.889330250167551	-0.299663197871791	-0.423984395227522	-0.187614557056957	1.25275457339762	1.53648091764415	1.33111561122331	1.20138736598803	-1.13913131124845	-0.343201211966905	-1.02872596057543	-0.868308467122659	0.783207144427715	0.4651937441808	0.285934412486952	0.356308899055755
MXAN_6811	NA	A	2.30023497777031	2.12281473051408	-1.19633871167095	-0.990652744194216	-1.39649704516886	-1.20152836973222	-0.462160763906729	-0.327728599833479	-1.60605621144044	-1.41455744695597	2.62770919892255	2.48227013965655	0.917235416347879	1.09304568946065	1.0350587906731	0.379355045026507	-0.729456122909911	-0.821423275521123	-0.823499034526487	-1.14417468575367	0.569127349860526	1.17401406374148	0.560196158272877	1.08719945379203	-1.28576017193263	-1.75428203597782	-1.1961895357025	-1.25238041931588	0.18508138352137	0.227582610383513	0.274914735269807	0.566845431329659
MXAN_0438	NA	A	0.148765490463516	-0.00449015320647206	-0.145744566975805	-2.65561595086127	-2.65561595086127	1.68213607223364	-0.0709818592723712	-1.13192141585213	-2.65561595086127	-1.61019800031186	2.13834135111138	2.0000044723257	1.27313556378078	1.74720225143729	1.43145866215208	1.29848935638555	-1.27713680695457	-0.0464224749371365	-0.0221215410079418	0.123597932409901	0.705280056431828	0.318819651858408	0.291079951376494	0.407864482340227	0.00543618202570695	-1.49028685333822	-0.119584889113328	-1.08857054750626	0.551315263846498	0.154388433483293	0.204211421795258	0.492780365602343
MXAN_0344	NA	A	-0.913864496291803	-0.821832120633476	-0.883130810149851	-0.852751549890159	-1.18819997824413	-0.700996759064469	-1.66619705124312	-1.03066922621583	-4.31313428244403	-1.23504476545534	-0.363945399863626	-0.53459777215156	1.80097824604393	1.98381725997139	2.21928614222753	2.47916086095564	0.14021575111202	0.716480466386752	-0.159266835230914	0.660212372309482	0.0367843860706607	0.351613772762768	0.00507768234662365	0.288967653107504	0.69478254639554	-0.0290336220288427	0.356728428834584	0.375216350728181	0.448739226102772	0.760534091980199	0.509309610520802	0.864759821050795
MXAN_4327	NA	A	0.13492132108421	0.362937099736675	-1.31875741670706	-1.13638703577433	-0.91144195134445	-1.03113674457899	-0.874719134244794	-1.54728757036025	-1.65637620973968	-1.24920587175163	1.55705409043288	1.45734087662447	2.6338933199299	2.34547171079508	2.53430648462749	2.74617111055724	-0.791825852184004	-0.503042283959083	-0.819810154531734	-0.378639769484925	0.185029499711618	0.861197033319876	0.0160571690268085	1.05157240453257	-0.642487467437773	-1.25137566492586	-0.31439047443113	-1.28460447726454	-0.267701340535035	0.119021135834481	-0.37174421065621	0.345960373698194
MXAN_RS20435	NA	A	0.377875873776467	0.686433017581489	0.33656529553199	-2.95686763273034	0.397599443641099	0.79125454735933	0.154993352613043	-0.228774577774494	-2.95686763273034	-2.95686763273034	2.23478202557632	1.95558051862383	0.171139095455928	-0.399659838674276	-0.380563741239986	0.226050627920061	0.574153646445938	-1.00465934127922	0.555427992106218	-0.501419882865012	1.81697448453611	0.883797828024546	1.46886907605092	1.20376271741781	0.211038143371161	-1.29012171490432	-0.502713312359727	-1.23872085853459	0.329925934754665	-0.40681745115515	0.708070002285863	-0.260240006094995
MXAN_7330	NA	A	0.456894539839295	0.0969131919039459	-1.32288710305024	-0.711603074456574	-1.05858424280824	-1.46723620923398	-1.45168359694407	-1.68607227155443	-0.199768938480196	-0.926635115041175	1.13501024366617	0.789344113201228	2.78891559281847	2.43105804211951	2.75027166022359	2.99946561397945	-1.11587720976689	0.288524145023105	-1.10747383894717	-0.0447081416092869	-0.362912849751179	-0.184256944725493	-0.588343353903079	-0.338918977648937	-0.729184763089459	-0.512186442607783	-0.459928768703678	-1.38569629608608	0.469872781798554	0.393544376496289	0.264137819214829	0.790006018123496
MXAN_7158	NA	A	0.199819913793792	0.0784380074250794	-1.70355530906648	-1.70081419073733	-2.00385128575925	-2.04514982279866	-2.04660180808908	-1.40429651394412	-2.44958276535015	-2.42058303162493	0.234204181378004	0.102300579594038	0.765418619698247	0.394036106304887	0.471592172959435	0.164698503326802	1.26835062229744	0.652644493372408	1.09289409344135	1.02807389553266	1.55246332939057	1.88446683969202	1.50343439135769	1.75822537646084	0.441734115510071	-0.121026342709486	0.315229760887073	-0.496191353526497	0.719169977622263	0.824646983442285	0.468972161044963	0.470838299074041
MXAN_0531	NA	A	0.804223903113805	0.668492308574298	-1.72057896348269	-0.841863808909194	-1.98384398458954	-0.2780800102333	0.0740859788710582	-0.936911788304601	-0.708032235440582	-0.889976846611386	2.58326301641158	2.28546247796052	1.5682587436459	2.06398163623199	1.87714607896303	1.89110136689853	-1.99960862741764	0.327745650342281	-1.69581149654921	0.138414064906457	0.349633894417747	0.370388361853812	-0.357369815238037	0.232521326940603	-1.46625895573791	-0.61978093175274	-1.52547822208865	-1.0066214982322	0.26001269053894	0.479779010556061	-0.520807440475666	0.576514114836731
MXAN_0824	NA	A	-0.365611255188584	-0.356171045897498	-1.05365376716895	-1.53025136617676	-3.1782180062083	-0.843672059263811	-1.44341439688581	-0.6888798337183	-1.51610673099912	-1.95582564704371	0.116249064933958	0.0214465485604434	2.1924406734292	2.46852132605228	2.01790530057587	2.14446182741991	-0.296749333361127	-0.177896310147691	0.166399000255725	-0.0181709981257887	0.744162334661223	1.07065616110395	0.87478033105334	1.28887212395696	-0.932701479646076	-0.788502062261658	-0.207225910593956	-0.381418699994234	0.759322985105213	0.920463477183445	0.136556628556511	0.812231119833358
MXAN_5957	NA	A	-2.14455078138242	-1.39380697904366	-0.980382917466041	-0.734719958407877	-2.63630691422065	-3.06045688071758	-1.19400944114041	-0.962268994549132	0.955454715358131	-2.72018967371036	-0.542268365534146	-0.122159770773092	0.786740505071666	1.22678265713864	0.92979852086022	0.915605279390066	0.109421205877644	0.543591226384612	0.354616693209494	0.758139352014405	0.980112074120155	1.0657540273485	0.80753569371636	0.853183072578393	0.444678581097503	0.0717536069882225	0.585681495923571	-0.0252610767235275	1.20404709725148	1.24203718443782	1.5215396442957	1.15990912060632
MXAN_5659	NA	A	0.552726403115105	0.657814256990476	-0.747209271654319	-0.888466003706565	-1.27832164951574	-1.0803458382749	-1.56588187929822	-1.6335018536507	-5.28420122025174	-1.494711068398	0.655740793989593	0.95572067162722	0.924193720583719	0.863920934623278	0.577544386305944	0.616136133868472	0.00451774663641569	0.453147446582157	0.033370048976451	0.503838650768633	0.5827184926116	0.871472234546272	0.440166595341494	0.67689716465332	-0.240291874440878	0.112357610484563	0.119948687723043	1.46478049282778	0.854897875350201	0.845937371259891	0.605093965838782	0.839988974486668
MXAN_6563	NA	A	2.49242074143114	2.57881300922231	0.376159952009571	-0.73588426893782	-1.07918846749816	-1.23517926771958	-1.14392002599032	0.0876841590572024	-2.42435401629889	-0.685220316776325	1.34579503289964	1.27387376111488	-0.0985871529429776	-0.196542955370955	-0.085867260259068	0.407750497906456	-1.20182139576024	1.71141798104751	-1.33749100252485	1.23115922714707	-1.16824992623769	-1.36163035622458	-1.50517956001141	-1.38751231419257	-0.339483116562173	0.17901527570057	-0.955635074832829	0.0797010622645136	0.943539581389208	1.50205174177823	1.5243801948766	1.20798426029555
MXAN_0093	NA	A	-0.111992962497299	-0.0178676636284072	-1.4006224264089	-1.56164152558674	-1.20056849355165	-1.25962337800657	-0.700865279250139	-1.57563359212803	-0.463226807875357	-0.50342477768367	3.55542427422688	3.43245027888434	1.44828803730033	1.57997879244505	1.53839073926608	1.2795578811517	-0.2695604194305	-0.750707180914455	-0.145930549981316	-1.03167549979887	0.831852140346562	-0.307634427745024	0.870090962832164	-0.406486078175934	0.114234682242036	-0.459378324430757	-0.0446096672018959	-1.38731190838676	0.0462870591559064	-1.04925636660322	0.108809842106432	-0.15734736067196
MXAN_4871	NA	A	-1.57849188635305	-1.30090932486458	-2.1034903327287	-1.68487344317249	-1.88905976305622	-1.0778910284936	-2.11202149649428	-1.88688143013215	-0.821548511113017	-2.53651107271195	-0.0645898134851866	-0.124326410562412	1.94477997813811	1.40549930747795	1.64765530789253	1.44937618231375	0.586922756167166	0.480407882194585	0.942582578212065	0.512537210804016	0.559237332790026	0.952046205592666	0.885365798058752	0.88000933554	1.01037307295987	0.0980273433756196	1.35437944850389	0.567014256754527	0.497996411683882	0.375147663538984	0.541792356291692	0.489444084877585
MXAN_2188	NA	A	-0.756606456573165	-1.19519758593228	-1.74796041677683	-0.99623997757833	-1.83644883559697	-1.37572102728968	-1.6562420974432	-1.64384113779971	-2.23298995999231	-1.51358274563792	0.298356813827777	0.202994104651067	1.6858850749888	1.66607913430292	1.62207315075019	1.89264224687104	-0.432566487252048	1.27282861334518	-0.648832412766058	1.40495107662873	0.597218303601712	1.29561966290918	0.366917980167166	1.4175776585467	-0.502208379133526	0.240917447241076	-1.05059594030284	-0.259825478005467	0.537434625544	1.47545439775413	0.485569539724247	1.38633910722642
MXAN_4538	NA	A	3.30025458665074	3.05784845917258	-0.338502105691008	-1.82531802675578	-0.319391068655938	-1.2463064104817	-1.22343089711097	0.343569058355039	0.725825688735496	-4.0679115932363	-0.14209076185349	-0.0010499352400215	0.15133156697053	-0.488520292732318	0.30496118240905	0.00538828316677087	0.876315380475075	0.706483490484311	0.537922003278917	0.738721411748768	-0.223407645322366	0.0538487090383999	-0.200706802988319	-0.463668298318155	-0.218066659208288	-0.108654283281441	-1.25942096940832	-0.864349325385342	0.563252350315691	0.73685329192654	0.516353689377667	0.371865923564203
MXAN_4610	NA	A	0.798174775034515	1.21708038053078	-0.180690033821918	-1.20921714623715	0.545282938790641	-0.0788760677684461	-2.8166413006677	-0.361797404169485	-2.53524614712898	-2.57312107637714	2.90618258594979	2.35383173638244	1.0430869264118	1.32129983578694	1.1938970969476	1.04618517198691	-0.821192004303789	-0.738583702858448	-0.245069416028159	-0.409306636070238	0.195043316651788	-0.250516318669769	0.314413314620991	-0.162888752009532	-1.00266634314952	-0.610457376516933	-0.301018070815738	-1.09373673316751	0.719817050934403	0.380656233594387	0.775415686493744	0.580657479643723
MXAN_2262	NA	A	-1.47574310227376	-0.9979326890753	-2.00125990453154	-1.43153990405816	-1.30638354686781	-1.28837121191492	-0.576533017570604	-1.31222715989323	-2.36109505652656	-2.7742416335297	0.976777991174448	0.738025143738481	1.74311393254654	1.93297912255844	2.0309442185777	2.06603431848401	0.145426357644675	0.318222408388887	0.28059190214636	0.112998904194896	0.865512132529151	0.957242109015045	0.872466696283405	0.896517891846952	-0.707089787810252	0.0449703733261968	-0.353867834346288	0.190906676839649	0.444144244072891	0.769083180952323	0.465545841262888	0.734781402815182
MXAN_1545	NA	A	-1.37056178346061	-0.797559622053308	-1.81101562377633	-1.34064538415482	-2.72208776674255	-0.184756056858347	0.178792738623949	-1.60303700552659	-2.35878565633228	-2.10668832377828	1.17125099187109	1.04647081482862	0.946714319673892	1.38940952073647	1.39586794039805	1.53071810026099	-0.651738651483827	-0.451194497058154	0.289461091537251	-0.81139448794301	1.16829372908443	1.21402577793782	1.42227352992649	1.19155218655342	-0.445355562708792	-0.22111648774414	0.395583927849521	-0.520835471923158	1.34545919124719	0.699215389188581	1.2418484390926	0.769834692733859
MXAN_4006	NA	A	-0.685828350796474	-0.631221275154994	-1.39582789759388	-1.15052561499838	-2.58847838583549	-0.414369152960612	-2.46203525022888	0.0611742176246306	-4.73181202615657	-0.00197972078842046	0.565311718996271	0.391336389789643	0.710395659740143	0.657669610712573	0.679320508920161	0.528106545224966	0.118136284104768	0.515613494762738	0.311499281587926	0.538851518917755	0.68268506556005	0.800275184762225	0.785228552986395	0.7789015417749	0.348723666291574	0.352905325766592	0.446080106782341	0.744328695805189	0.908505050269817	1.12920630606196	0.876382330971387	1.13144061709968
MXAN_7497	NA	A	2.06723357989748	1.93097832645976	-1.65271477914997	-1.7588515414014	-2.00845949364369	-1.79136519970063	-1.30082687142163	-1.23266966451135	-1.68757729033912	-1.77969240659777	2.31031581754415	2.15980326372873	1.2068845481924	1.01976572903247	0.850123237063547	0.704340841651534	0.131312864367247	-0.590549800507425	0.368997303064324	-0.524886310494042	0.646523209233349	1.1232040535935	0.668810465785569	1.25256687779659	-0.502886068855688	-0.796181335189775	0.063179845046486	-0.511215171001774	-0.0961089492971965	-0.11821514488846	-0.0823423823559288	-0.0694975531012574
MXAN_2405	NA	A	-0.360481642651726	-0.252197247952891	-2.61714304673682	-1.21152818359644	-2.24469184661496	-0.870289718239962	-1.81856163203144	-1.41486552046735	-0.441181300891511	-2.10732421136778	1.56255532671564	1.27764575330791	2.07235085570645	2.33516179388914	2.14753492102956	1.96314044442582	-0.774566504893869	0.21234029585594	-0.576444633172111	0.161253882478897	0.350465312970615	0.129726739377398	0.209383704216391	0.198795097178186	0.105145285807462	-0.125774378566341	0.516458344459886	-0.45161782289264	0.59331968494218	0.542446963172312	0.181896174333239	0.707047110208828
MXAN_3576	NA	A	-1.27490778159102	-1.13891442459066	-1.53997334801033	-2.33541849431914	-3.29271091040994	0.306695825281792	-0.420973402734673	-1.78597357389196	-3.35355876649659	0.517441195869183	0.847808816504346	0.536055866170657	1.36432123772985	0.342742976452493	1.20119230644266	0.92737486070636	0.524929317000022	0.365720596857056	0.680769405766775	0.417309465686051	1.50981532402314	0.633817115658498	1.00497559671251	0.608602835446543	0.534527610076806	-0.109756265540033	0.771114681663334	0.03075868218904	0.599308059737538	0.222212897852113	1.01990994463625	0.284782349121327
MXAN_1658	NA	A	-0.96857411870602	-0.846404207780268	-1.20534347823594	-2.23874591495442	-2.65548803223203	-1.66035769251225	-1.47633163414048	-1.09211660892523	-1.36172110224508	-1.92879855319242	-0.161659157431497	-0.336498113062243	1.84046410764165	1.70949600888043	1.97443287715021	1.69823550486301	0.11969231239153	0.817676697199825	0.0751133945147959	0.841444082213423	0.196786516291466	0.540108361459037	0.114306084151009	0.696637137208642	-0.249392872359845	1.12113096922012	-0.351424121568133	1.826669669401	0.686300645355981	0.791177631081103	0.545275809253109	0.937907799069537
MXAN_0622	NA	A	-0.0396436797148656	-0.00517883745344072	-1.81718430782839	-1.03162579120302	-0.942200217662677	-0.00556559522384603	-0.963168608401702	-1.39662096208482	-0.244449317332862	-0.297610969962669	2.39794427953704	2.16535766881029	2.158799829854	2.1551662158705	2.12086872502117	2.21280388797129	-1.42125216477521	-0.320427145553873	-1.5295573506297	-0.635722742586015	0.111835244771241	0.54272880980086	-0.142148612981956	0.713839736893064	-1.47764606758393	-0.828607250009687	-1.44978110562087	-0.615955036372677	-0.015472854610465	0.279266261113358	-0.458149569039623	0.779357526989486
MXAN_2498	NA	A	0.730708993433035	1.09714653302601	-1.89135261686801	-1.76743103906706	-1.52191419901392	-2.01667692420645	-1.43706467060836	-1.67240192511735	-2.50258837554346	-1.86197731936012	2.21082489159218	2.19415892821613	1.15245490841333	1.36782370979603	1.14288844184871	1.01522738346196	-0.336560856984423	0.535209211742711	-0.166125189953437	0.549228250211327	0.321715170597042	0.889974370455253	0.198187741095744	0.964464584614873	-0.227841568622523	-0.793117577385411	-0.0526504628159863	-0.170079613518993	0.380112241805532	0.684608018235593	0.0971115734498138	0.885937387070193
MXAN_2340	NA	A	-0.59253640247823	-1.36704219048158	-1.69298931919021	-0.413307523458567	-2.06424797168185	0.541672734204805	-0.451536342514836	-0.945197210465879	-1.70094586127157	-0.192439597694784	1.62539634992765	1.66668998543729	2.54669053543488	2.29630583671087	2.48605969929165	2.64697281779344	-0.108230495479983	0.206645298002554	-1.26217037287634	-0.446045492056442	-0.76308062184938	0.397192711367522	-0.881921723171036	-0.402194033719014	0.297975341793931	-0.546082703856797	-0.10821090635547	-0.666001208499498	-0.430929388245924	-0.147706580266434	0.41863696410262	0.0525776715466169
MXAN_5733	NA	A	-0.332446873044729	-0.220140363818158	-2.08813823850021	-1.36863719219514	-0.356918304293407	-0.684276285966376	-0.298985012550505	-1.84119816409496	0.385210003413478	-0.183056306028869	-0.188380187006704	-0.260282570403117	2.06034730026598	2.16353528045846	1.77331086922575	2.31008742332704	-0.594916738462135	-1.10081982131292	-0.894184199700804	-0.500392138184887	1.76916589392363	1.71289843333438	1.56324437335417	2.13231324962829	-0.58311048759877	0.390366159210611	-0.213848675015839	-1.25329337354637	-0.997437899297651	-1.04964762104508	-0.625197022162491	-0.625171511912674
MXAN_5208	NA	A	-1.83903227402067	-1.97960993312487	-1.95328064740749	0.0213837218444928	-2.32007162639758	-2.18203029783799	0.633779667483915	-0.813439628202793	-1.47085607350107	-0.553725318531382	-1.83147461904635	-1.09698730938963	1.93086310510385	2.0785666360184	1.80514626247851	1.35879284187313	0.138017102913759	0.241435859366761	0.495152751676204	0.599491014628142	1.16020145230691	0.618762942995766	0.795823646857232	0.347688426763715	0.219270422710239	0.928404974358717	-0.306351630573158	0.909415970649695	0.714888674737321	0.725515183163632	0.129873183246497	0.494385516856085
MXAN_3446	NA	A	-0.825495894159303	-1.10555527809919	-1.44640629861326	-1.97697430939446	-0.222474224366672	-2.68528387791819	-0.125243698183234	-3.40162395023715	-2.1174059808791	-0.0400374572260027	1.7223926577339	1.62359085415625	0.456319819814778	0.103326170860637	0.306883823104378	-0.117267658346603	1.25934955515013	0.304842264107687	1.49518369447849	0.205962275006077	0.283790816846635	-0.3508818978199	1.02774309353439	-0.106184518579775	1.17384842530588	1.06083376962991	0.741915424010233	0.266121611162975	1.02821717164369	0.0043859501348118	1.43239379345266	0.0237338736893395
MXAN_5152	NA	A	0.269826254309066	0.288984835411648	-1.64807235463811	-1.55325172734115	-1.57237894106004	-0.949715015040244	-1.29757134048212	-1.97336562066248	-1.5083885958136	-0.454027527614976	2.12060093081073	1.72217469186432	1.95651944676229	1.97442579607004	2.18850493514129	2.18128630765957	-1.29257709850651	0.669727466232931	-1.03512103372863	0.367908855013148	-0.307427570155138	-0.0520037975548444	-0.575901809556497	-0.235586906342048	-0.695006856820495	-0.234369772614908	-0.716310695386538	-0.407573219688562	0.707413286433082	0.853714674905229	0.353199813796966	0.854362588596587
MXAN_4174	NA	A	0.537460784814376	0.548583548279009	-1.50890330015816	-1.70249379109548	-1.77256092135107	-2.33337403837298	-1.7659905465879	-1.35308799715848	-1.63480789727818	-2.3072384010678	1.41441109827618	1.39154923940197	1.1074568043678	1.38235528135229	1.06259099694366	1.48080553505265	0.00182873006967554	0.268336005943647	0.00463372362182213	0.475278095329768	0.867270665327997	1.47543494034659	1.23237371272944	1.3537584832883	-1.15459014358511	-0.29862658028124	-0.642630683525692	-0.733875179631871	0.498559337871724	0.807199185191568	0.437841312611381	0.860451999274096
MXAN_0318	NA	A	-0.230662932337309	0.360492006808887	0.0547809839249735	-1.54917113792251	-0.568877331422533	-0.953465969805525	-1.24537122817023	-1.97503570684541	-4.54125870234242	1.06199370025757	0.508460418450122	0.428838591846482	1.98595475451014	1.55427749132722	2.19389842294217	2.07311350093648	-0.0328805101298926	0.221399842544977	0.154230955331896	-0.0565273355555043	0.332035369809129	-0.083766894199754	0.190458314253166	0.235316124633709	-0.289870215358746	0.489629752225899	-0.34908948170948	0.778225371669543	-0.330338818269412	-0.0195740187076705	-0.266209322553471	-0.131005996142505
MXAN_2974	NA	A	-0.231713638592936	-0.263180140886883	-1.23240338732819	-1.40442856297684	-1.0192518942139	-1.53134144275707	-1.26114500145334	-1.36945893354775	-1.32050440154978	-1.80781757053811	0.464506859963089	0.350330468451205	0.507092264233112	1.33305053121944	0.955625744167209	1.21932564359711	-1.09038718844418	2.13135713150987	-1.40505166728682	1.96421826089269	-0.782668975802876	-0.228538519502836	-1.07943507863194	-0.389202396602137	-0.613127884589099	1.10670664337036	-0.212650292914546	1.42397801885103	0.707062581944614	2.30446013855577	0.579324725460209	2.19526796540351
MXAN_6958	NA	A	-0.238017471290132	-0.330957836883336	-1.37690732885383	-1.35978630459594	-1.72032112606702	-1.54256935227529	-1.80289596435212	-1.56740763515716	-2.11298550879113	-1.44531284356458	0.931267678901538	0.798744574456185	0.0689064372717478	0.250855330518363	0.0032002741226016	0.147591962653244	0.146361869949896	2.38490652078418	-0.330599300578777	2.41680359977007	-0.0625391425626383	0.563756840251957	-0.190376204896038	0.738318462234194	-0.467034711800666	1.55671036343155	-1.27264342911944	1.50135633053775	0.510922881640115	1.81511782196808	0.452682752197413	1.5328504600992
MXAN_1183	NA	A	0.889006046529698	0.968321434086198	0.17379227784489	-0.0964902530688807	-0.382813817822907	-0.936804310077675	-0.895626408004974	0.236389056918551	-4.37915076858281	0.220443429187851	2.43748773429404	2.41399066195416	1.14737872335152	1.1990067272749	0.834028610892785	0.827150784215258	-0.441956245897665	-0.0773590490472067	-0.609813490552767	0.0342586099786502	-0.321834092967224	-0.195118548816541	-0.493727564061288	-0.657855523621413	-1.11330899658171	-1.2751437966491	-0.791492400017976	-1.52547456714125	0.56817675776065	0.558961631067239	0.867985205419266	0.817592142135714
MXAN_3886	NA	A	0.751662655273423	0.997593908306266	-1.23469260509727	-1.00388350423665	-0.756678120227967	-2.00389750239487	-0.747776529428554	-1.01106041632945	-1.62888735262122	-2.73501798449297	1.55057258531979	1.4231970952505	2.2416828635113	1.82254746943344	2.17778216005117	1.90243026479215	-0.428831396508537	-0.149799484560662	-0.603228361912682	-0.135462237349762	0.652893343657487	0.702341079003201	0.489049379545284	0.826832386101779	-0.653589741736437	-1.10378002241514	-0.65748632506554	-1.3038571461617	0.158253027870675	0.0440770424717218	0.336309102602208	0.0807043673490426
MXAN_3054	NA	A	-0.692591735481917	-0.886406513673996	-1.64790508731704	-2.25926551820428	-1.36291615057837	-1.7126703937968	-1.73241004024708	-1.10857841433048	-1.49038220116508	-2.94109324182332	0.459523297083347	0.15616490040159	1.54530296568978	1.74630804400272	1.8713600972192	1.75290022278765	-0.0869512354737143	0.815463795066334	0.354684416240913	0.371768889750175	0.807249088454881	0.800715571537804	0.6041242324817	0.922548577739351	0.226664256363645	-0.142433931257896	0.0614457338770737	0.136784606100646	0.858631932123247	0.91649862090124	0.542808961746712	1.11265625378198
MXAN_3191	NA	A	-0.715376278582839	-1.52307533698925	-0.931030761658672	-1.47533866706509	-1.03823416121382	-1.92993122454765	-1.82265886107442	-0.823278000323876	-2.00560906739608	-2.24097932949395	-0.720386458790697	-1.08625878571106	1.09085993915378	2.55184369390475	0.78452906910586	1.81626799145334	0.178946630728003	-0.0654262934189749	0.885671784682197	0.043710372617344	0.436840626603436	0.096987967988369	0.592932046402941	0.218637616070341	1.50386377754704	0.42672003283135	1.3457373222617	0.292228059404723	1.31418761573813	0.691609193955003	1.61040200612006	0.495607479697981
MXAN_7222	NA	A	-0.113410942372658	0.469468697399031	-0.262897205820502	-0.0967092050616758	-0.889800884705198	-1.94158621340035	-2.11172907348864	-0.465166596325624	-4.18420480887672	-1.82814557354439	1.81359254516363	1.69841135017097	0.880746675193345	0.614801092723831	1.01160927557324	0.657690949959371	0.334106711097691	0.902916115997138	-0.399286135562249	1.17353963394076	-0.0160051987387702	0.0213951606377689	0.251541661818542	0.122695694944506	-0.167566104133296	1.92206135288362	0.203074177583367	0.949686721902609	-0.896464652519825	0.664953571175837	-0.182064580528264	-0.137254213087083
MXAN_3463	NA	A	1.7859889682078	1.74792423155241	0.000750044981031373	-1.85205497665772	0.416971809453609	-0.262256984331452	-1.74350318111307	0.694319491504592	-4.09866675227661	-0.809170918919203	2.06328621375228	1.84823078640171	0.740337703267343	0.659259573964597	0.245083892864916	-0.283820132942539	-0.567645473100331	0.232686855062613	-0.044181557525242	0.611950343808199	0.540368891764075	0.332853812492704	0.509768345391017	0.50886533016064	-1.50672136528806	-1.18698868143548	-1.34166599037569	-0.538398046418177	0.0423469603380413	0.493874712685307	0.309933265054975	0.450272827675698
MXAN_0016	NA	A	-0.607692263431583	-0.589639662782599	-0.178065532373881	-0.946945226942215	-1.58879871489349	-0.713709885558195	-3.74922242013095	-1.39300858384882	-1.0926791087378	-0.0146315257454468	-0.585218040335537	-0.858906096660551	0.995317400497625	1.08164050555146	1.33905704867552	1.44417057797923	0.577066093246581	-0.517053531702472	0.0271191449200856	0.173835709520517	1.73143664220435	2.34822238165873	1.47918985896055	2.17342900239163	0.799533625794895	-0.589511619740672	0.851565467376443	-0.60141022710002	-0.115146513744067	0.0393572015360126	-0.32037204821783	-0.598929658367499
MXAN_2622	NA	A	0.603825350551414	0.168847517951499	-1.17740687844093	-1.17395913841066	-3.53348641870715	-0.756471576408077	-3.58575716653036	-1.22954333024823	0.27154723589757	-0.591707785735777	1.11323360344014	1.17996067544808	1.46358922228266	1.4868346756873	1.30939430505723	1.19068314611334	-0.0128272914202245	-0.60054963602657	0.220523376750171	-1.1784225019329	0.907626915885793	1.09293530416004	1.01809369911087	0.760813470423554	0.631812312858323	-0.314206787709383	0.0744396827289027	0.0759293900670217	0.408411103995983	-0.254343601378287	0.407805953554659	0.0223751709839881
MXAN_3086	NA	A	-1.34848907219225	-0.763553757939238	-0.555385841629167	-1.26813051763286	-2.09139926512233	0.342720367189568	-1.59935161109337	-0.97246017825795	-4.4422869294953	-1.1527910961379	-0.162420029551818	0.162241716799876	1.1451178828867	0.626863738787018	0.724932060748092	0.808654446879122	-0.0390694921264565	-0.0223099484362868	1.10405290549974	-0.122214298028362	1.65958092895433	1.14377218095375	1.27699772962434	0.886136039837647	0.82713603913874	0.560914687335863	0.798001709725908	0.470239855768948	1.11458643393135	0.150254535466608	0.464668675010703	0.272990103105002
MXAN_6690	NA	A	-0.750626254696556	-0.625196095861938	-1.66767228065074	-1.51987491060837	-0.0985780453800018	-1.92543334194188	-1.13702148912109	-0.933006430660933	-1.04226896626375	-2.9053082348398	1.48324738362032	1.21818433473051	1.69675379704433	1.75592338147969	1.75233219934034	1.84075128295917	-0.893544995956429	0.0837933935665873	-0.755280662654485	0.30071519156132	0.978827076558921	0.843833705583948	0.341011019992862	0.77412103776224	-1.27198114701178	-0.504201728752023	-0.373874027616127	-0.480788278318713	1.08363113588842	0.907017018174073	0.674812470280286	1.14970246179157
MXAN_7475	NA	A	-0.403543335654041	-0.509379777782994	-1.2222265041154	-1.59224261182742	-1.79101425500747	-2.0023978638349	-1.77570404654263	-1.45618217094702	-2.44824577510401	-2.4080884248299	-0.138223176141707	-0.238999206834503	1.50002039459996	1.44895828573011	1.22360501989955	1.36995536974222	0.458280925711177	0.999352240010047	0.674882138595635	0.827634882151862	0.871562735340401	1.24645562644405	0.757058510725008	1.23566579858145	-0.163256385534359	-0.275501333937928	-0.100075614487583	0.0488402072912564	0.889368226976599	1.25967397615089	0.645914404841921	1.06785173978973
MXAN_7183	NA	A	0.468718242552053	0.366498349684471	-0.392610709265968	-1.57792194366788	-2.32865020306637	-3.3468179416753	-0.390230002163689	0.348597939863713	-2.24552601727537	-3.3468179416753	1.24736925561828	0.919310220554165	0.659123151149877	0.798266151305879	0.692659104970616	0.258602649247104	0.371220873628641	-0.0353375750712503	0.461894490910693	0.0198055233310397	0.284153576593244	0.0327059662988853	0.705926763683039	0.107024960000724	0.68732418331814	0.558339595031655	1.29701291541772	-0.200832194849293	0.611153889676623	0.9556761234801	1.0331542126655	0.980206389728235
MXAN_3234	NA	A	-1.20428443847711	-1.12629708201784	-1.71331398994124	-1.05410425348958	-1.35899739762803	-1.53381362819929	-0.982034994305534	-1.43147271348793	-1.39476541269563	-0.374974813172246	0.0279119702121751	-0.00744845730913113	2.40383611848913	2.29567340215969	2.55843246267851	2.68385391792718	-0.472565794541932	0.17597699325888	-0.90449819290772	0.0376005798184949	0.133771990164419	0.507815185630404	0.355836572043364	0.850082101694589	-0.712473386346931	-0.371428358466131	-0.586238552889261	0.208400525121515	0.389035745547492	1.01353059013642	0.360405499168943	1.22654781182432
MXAN_5655	NA	A	1.65764034443214	1.34041837088922	-2.05324770843374	-1.05465780854294	-1.68088183021657	-2.14804673800202	0.0664548442841042	-2.21839886293628	-0.487583330091396	-1.60095074782294	1.24818081186225	1.30631743090727	2.03831969217036	1.18795829954576	1.2692745394816	1.28060919586317	-1.14379315601457	0.922676514376754	-0.495036369852275	0.734181589396924	0.318099867789968	0.50639197086446	0.581506450727925	0.426074051804209	-1.66734325834596	-0.0166626428262564	-1.32910989603201	-0.622113755752479	-0.00916097662533311	0.465784702136062	0.777987720374632	0.399110684587972
MXAN_0389	NA	A	-1.56162541436001	-1.85175686582443	-1.34151923860182	-2.29329272945129	-1.37507312717727	-0.149969264841404	-0.35829211292247	-0.430764557633268	-3.51840676749835	-0.228910934140947	1.17912049611091	0.989333562371312	1.66600477334537	1.37414642141272	1.51752484260434	1.2568264352158	0.513644522533039	-0.574319978265602	0.717829147668281	-0.974955333690966	1.09208729884225	0.899950720743997	1.29000912561384	0.743365266513438	0.228428743094345	-0.150850079100904	0.569031237793807	-0.269535637328723	0.78501834779287	-0.488214140164779	0.802546929418007	-0.0573816900720896
MXAN_5658	NA	A	-0.36959794244601	-0.312013008934913	-1.00068280700955	-1.47528710830714	-1.44550984180535	-0.651559226089714	-0.235977354680582	-1.28143619344825	-4.49544065466558	0.0719157014338885	-0.0896590163765092	-0.0281042966927298	1.37897667504146	1.26353617757486	1.80074797053285	1.67166793042094	0.954188546095119	-0.591915355317556	1.3330875263451	-0.184632561092008	1.27192726757505	0.834524785341068	1.32826707848459	0.517045147270644	0.350321287224275	-0.518766400237196	0.179474467265254	-0.446229690101618	0.216129046216158	-0.592276628969884	0.822065837632612	-0.274787358279291
MXAN_3258	NA	A	-1.14396657049544	-1.78457640812219	-0.805690159048143	-1.42302579439758	-1.14147468458058	-0.851890799745608	-1.84076904298533	-2.46686890459532	0.455306561000796	0.224889619257229	1.39096946661341	1.0797055221253	1.82114641717369	2.01801307087809	2.29912575956528	2.05001526946426	-1.40963799547618	0.412819493671325	-0.868473114982513	0.460608295010659	-0.295245806163924	-0.47431554239239	-0.362199046132461	-0.314095110529502	-0.198203851262418	0.0929427250609232	0.297676550089628	-0.387574266396896	0.920182742116038	1.13867893434137	-0.124541026072404	1.2304676970109
MXAN_3452	NA	A	-0.342948882736653	-0.923464866771106	-1.60450711907883	-2.72480812446021	-0.697641596766728	-0.589974106368649	-0.746475869485702	-1.32380238487791	-2.36150601404993	-1.87843664489878	0.0893467230759288	0.110887843481525	2.2547851275918	1.89660461547119	1.97587261338609	1.97326215811988	-0.548526454125104	-0.552523179412512	0.218642978853044	-0.463319772378796	0.887091542819397	0.903633505833264	1.16099257957725	0.700248802291124	0.0021912303650069	-0.391601358447983	0.95774083984224	0.0594693917473021	0.397579443231931	0.0368181982959817	0.531350445817469	0.993018334058476
MXAN_4742	NA	A	0.377877637371929	-0.274435560021384	-2.6555090714069	-1.0898793049692	-0.992580232336678	-0.556579951728139	-0.740290723336447	-1.82953379580066	-0.181153607583957	-0.0144681355104836	1.84095436809156	1.26806641855481	2.46290002350426	2.07331648243677	2.49247699981313	2.53067678433355	-1.27449623843693	-0.807581682908365	-0.886604423245847	-1.03260973875117	0.00676922367135724	-0.248029337136648	-0.0184965753302322	-0.243961740352223	-0.0335098541257466	-0.349929537743771	0.157660590789376	0.0168073089177003	0.103876576607401	-0.320520948260453	-0.278923102722532	0.497711147615904
MXAN_1965	NA	A	-2.07805878425575	-1.7612212836599	-1.05691226281716	-1.40300453685333	-1.62663938621651	-1.51226104417393	-2.27337927523938	-0.834395447117968	-1.32787784845623	-2.59210865314246	0.109494870466301	0.186869503061942	1.00255254141324	0.8171674934776	1.02165691138159	1.04334397714391	1.25818434389805	0.148803398452143	1.20357020270593	0.443731385166451	1.12261933354274	1.13844805935715	1.29197496502348	1.48673961006561	1.15583786966034	0.345384853008223	0.927346885594128	0.0229018619775267	0.346802940130772	0.603433691122333	0.289623334649074	0.499370490634114
MXAN_2697	NA	A	-0.269953473728108	-0.0607807713891573	0.00533344023763593	0.280180995375953	0.12645438809212	-2.71190656904395	0.858481143501905	-1.75761189246172	-1.81730181600234	-2.71190656904395	1.89198709863365	1.79583376082571	1.62801692299221	1.74540450255282	1.99893839745147	2.11256713539754	-0.25777382376338	-0.645467550113778	-0.167553070249276	-0.558142828634082	-0.325054811504198	-0.151280786190323	0.301110000830874	0.193829901333836	-0.119961182055406	-1.19374130121891	0.0450941928569639	-0.318735371212648	0.574886998441047	-0.161856387468768	0.188801331692913	-0.517892006136631
MXAN_7371	NA	A	0.432983294187896	0.641169861350387	-0.0786990187078551	-1.34657939706709	-1.70508255018451	-0.250669849520928	-0.0904999925858228	0.129889218571854	-0.363079016003082	-1.0691625944805	-1.14782742152478	-1.2674485882477	2.26892780530931	-0.489139926736783	1.96634985543848	-0.743383034064741	1.97800424497619	-0.583412881680869	0.516013767883375	-0.475027208237957	1.78058073672635	-0.951587535120439	1.17143868169312	-1.02554351113494	0.374573748032204	-1.21253906675831	0.280530064196341	-1.56913187176861	1.91460723844455	-0.895741456888548	2.53054596690099	-0.721059562997581
MXAN_2258	NA	A	-2.16078418271896	-1.99496891854906	-1.40655069136174	-1.19808409082494	-0.878921330832556	-2.375519958975	-0.171300430737433	-1.84815818138422	-1.15269919759295	-0.423834786752504	0.947098456328844	0.563766830051382	1.31065331709218	1.36020616084402	1.57455022248822	1.47396702732736	-0.439901286187607	-0.567209529492695	0.301663090539193	-0.866610285180955	1.59941418707266	1.44925356085611	1.54245851630519	1.06167049202397	-0.406527801492222	0.11296921190764	-0.0781228708776966	-0.632043544921958	1.17959402173372	0.31021742327142	1.03754790222591	0.776206667814701
MXAN_0134	NA	A	-0.173983874038193	-0.427274907239792	-0.656934672200686	-0.994447065169259	-0.416153669016711	-1.12715322309893	-1.19131553903288	0.336630006420129	0.301073574586435	-3.18787937787338	0.257675466690429	0.12263487956928	1.917426677659	1.87348671982733	1.96300927408686	1.73340394966955	-1.34723475273346	0.0483306163291104	-1.23746995702312	-0.215654624702829	1.34119878013175	1.53998777939155	0.60600633712552	1.14701395050456	-1.37319872454784	-0.902040369729011	-1.0270784621072	-1.47171971369664	0.609650148911304	0.677672880159163	0.256262819886802	1.01807507126115
MXAN_6275	NA	A	-1.75076491354512	-2.02471593499796	-0.922432929909684	-2.21495507895627	-1.23466127245629	-1.45892046328651	-0.110012728612321	-1.67742641035292	-1.04550617217839	-1.24084220064595	-0.891295734477203	-1.31403879912737	1.46634298142874	1.86704896350805	1.33953240743847	1.59418501547825	-0.279197235046833	1.1162406753328	0.181786262284043	1.53322467064166	-0.181862692073993	0.177178715457319	-0.343665286419916	0.477685031304063	0.498343805555058	0.639686068922229	0.719879650089152	1.40530976076064	0.502527242302725	1.53333134109283	0.401151713751775	1.23684354673895
MXAN_0216	NA	A	-1.63472216221103	-1.53934305768566	-0.932095377032191	-1.73445590088668	-1.37380613970803	-2.23745707376757	-2.07492423477822	-2.35538366623749	-0.616561810416619	-1.36434597707699	-0.289352585387894	-0.437422652401654	1.2067611311397	1.62893062066019	1.53758613004431	1.40820552361131	0.864707781376867	0.704325544850843	0.717923635924614	0.963693387603017	0.343937463276733	0.741956840720865	0.167187114026611	0.6163190078926	1.25779946882213	0.191646943794476	1.02591210589739	-0.216220718903783	0.807323555480046	0.817979477564493	0.954539246303167	0.849356377504451
MXAN_3279	NA	A	-1.4223310566139	-1.366688110079	-1.82530157005178	-1.63706226010711	-1.6374115877612	-1.49995213651771	-1.20167527704695	-1.38795612364495	-1.71462217968063	-1.80661038164062	-0.520910880362205	-0.606392457075369	1.19755145989738	1.07296358517655	1.02274107618263	1.05944554420392	1.02506812050487	-0.301579743435489	1.28808276423755	-0.0255135067519916	1.35635281540425	1.8037386181921	1.4617727414047	1.90570541519375	0.446648827739512	-0.218670986757555	0.468814234105148	1.01397414659662	0.372668142387141	0.453355874962913	0.654422572251308	0.569372319086128
MXAN_0144	NA	A	-0.721386447275902	-0.257836100811605	-2.08701681011662	-2.29548353820168	-2.07689346150558	-1.74301113239591	-1.44148354501419	-1.95821259315889	-1.54777769906726	-2.16961367533925	1.27407224675129	1.40868323439335	0.920560844243452	1.06323628265563	1.00122829566794	0.784570776206856	0.0436687989300975	1.08278859831609	0.0110970370658663	0.837509175012523	0.707715364105557	0.651465526239811	0.66923640730591	0.621330770816616	0.55775963508524	0.325164977087093	0.401181932380307	-0.00500875878890383	1.17645607046366	1.06870680117626	0.827530686447698	0.869760301324549
MXAN_6779	NA	A	-0.293246488653679	-0.660609937723047	-2.338438515225	-1.01325461499431	-1.87404073121214	-1.53925326976882	-0.932935534238487	-1.71650997918383	-2.01705899132205	-2.04665579041929	1.13234803020831	0.773880717971858	1.84207960973066	2.00900050722667	1.72337444657514	1.90861339447626	-0.0698418138492727	0.418152808435828	-0.00500509473807931	0.45936353825334	0.30422745571529	0.954384230163104	0.27509246438092	1.13524547907216	-0.139025438639566	-0.221893115777931	-0.520431324241448	0.22184809389152	0.501920420099793	0.672076541644266	0.0659382230190246	0.990654679122789
MXAN_6501	NA	A	0.113177425277176	0.538026579877966	-1.91608219672727	-0.905201889493562	-1.08388477280037	-0.463270136396062	-1.27220088160543	-1.36730116305436	-1.98626579705068	-1.03179163262539	1.59512948666356	1.39106900567489	2.31632375476184	2.141985972476	2.15974521137884	2.13013246096654	-1.13047996774944	-0.459415507538049	-0.72724044975718	-0.481470698078777	0.137562523623195	0.505526348783604	-0.130846816817391	0.38329716390532	-1.17443359684418	-0.951450367598199	-0.527167288176686	-0.380848846762991	0.507570192411672	0.591652023548047	0.393755135365561	1.08439872436183
MXAN_1926	NA	A	-0.394228396429384	-0.740803972126594	-1.82361603762429	-1.35807238478134	-1.8639563699282	-1.60723507164161	-1.93733968121989	-1.70577712050946	-2.17152411541136	-2.43612714414538	-0.139340886459308	-0.0393102715003693	1.05641695962579	1.4351195302069	1.10216263480786	1.20720702337608	0.439317714993781	1.17169831793031	0.653348837948917	1.25977121305467	0.0153905617049332	0.430259736740471	-0.10309241981275	0.598289838986943	0.87510444841962	1.01510142767192	0.828906017135356	1.01271746751384	0.599474913441043	1.09696255946715	0.477718333146871	1.04545633541749
MXAN_6038	NA	A	1.88260845773747	1.93531750159573	-1.71816647280885	-1.51470081244108	-1.18106294544236	-2.31263379231601	-1.56294637500532	-1.7705268342218	-1.69157126223716	-0.879192842955813	2.76504637857381	2.58197887641014	0.161508762237148	0.545160493027083	0.147794437992331	-0.0716223972761956	1.02925856898158	-0.0168332619586007	0.678085414068807	0.131969310731707	0.134111304884154	0.328106495566454	0.337059836637712	0.0992036150199951	0.291561492787077	0.00579494293974747	0.137351961059945	-0.691305887760668	-0.0355918526244174	0.00112965359954309	0.291444757217816	-0.0383375240199566
MXAN_7310	NA	A	1.44247757035146	0.952790660525126	-1.06078164941619	-1.01812513730675	-1.46890473966969	-1.18811046066706	-1.7771204614782	-1.17369599066057	-1.82859527251626	-1.28370468425083	1.74546347576863	1.68912536734746	1.9433905318089	1.97086677199683	1.56059951509646	1.71663341605684	-1.11715990373923	0.171229991407309	-0.897930515168905	-0.0582314362845775	0.0992164411109773	0.587098693403453	-0.386810745777902	0.73366165701513	-0.95137437488734	-0.954125565486191	-0.508609378284891	-0.92683206974935	0.3338158103933	0.872169340457132	-0.310521367897683	1.09209451050263
MXAN_5933	NA	A	-0.190948447465846	-0.474442024499924	-0.940576247607133	-1.07880407919528	-1.31354252065791	-1.04870130571626	-0.918562171348547	-1.21537177977776	-2.24163833232398	-1.56833700741898	0.145807959168263	0.109735934718541	2.15331434782693	2.01323614271063	2.03100179684118	2.18550478543499	-0.389905225095736	-0.391179305882114	0.0572868144639163	-0.375165637207747	0.993586805813798	1.34194738483448	1.07899572805425	1.65062505823077	-0.893307347922255	-1.50415448608313	-0.404406443104607	-0.877913426243682	0.228044191066049	0.505900175510256	0.149810558829843	1.18215810404705
MXAN_5163	NA	A	0.482617130663584	0.410187103727678	-1.85761792406054	-1.81378061238794	-1.32985759360102	-1.12463584909691	-1.4885442973473	-1.11701017827868	-3.0644452684153	-0.970813444073896	0.839774496296496	0.938805002586461	1.64173806421598	1.39667266372946	1.30399124116139	1.12125303975357	-0.470483813546775	0.181619378282166	-0.00821688454409397	0.169950456432412	1.29805507173756	1.56466808292585	1.49368823010955	1.4249194341736	-0.82297255518972	-0.588244540226786	-0.698815741567684	-0.922010630091512	0.534586945728158	0.285375475643814	0.738771197237446	0.450776318023001
MXAN_1331	NA	A	-0.444875816872273	-0.242000516172356	-0.83941761448628	-1.65432681076329	-1.6732570145662	-2.61510402590287	-1.73112320904639	-1.49785793481664	-1.46972969289233	-1.50491337342124	0.448639197230711	0.220098776982251	0.0483196499346619	0.518382127668969	0.763913586226724	0.245956643621845	-0.537624106466414	2.35922941709119	-0.380406910871463	1.80163741827201	0.625829789622	0.0441149025002323	-0.297455304711755	-0.200663175133549	0.395089401742619	1.27071878890496	-0.149420052212004	0.486522664832818	1.82527043859402	1.59097868387613	1.07862364609012	1.51485042514381
MXAN_0072	NA	A	-0.437223080036208	-0.905719697512088	-0.3667717733683	-3.14700128013144	-0.0562837818873341	-2.78786754704528	0.272973234976893	-1.048813393963	-3.14700128013144	0.255676950184079	1.35675740463924	1.30402264808139	1.46393722698528	1.0145874745077	1.40330639084205	0.97405834920358	-0.19844637514126	0.600945742744966	0.411553980227286	0.357570186845328	0.502793252829361	0.71326567230687	0.235667039695996	0.807499581985577	-0.961147103939555	0.979614762588576	-0.779651488668896	0.243625423124818	0.165459973117832	0.422175472804351	-0.246293379394577	0.596729413528214
MXAN_4264	NA	B	-2.83515836148304	-3.13388517942025	-2.69475445799294	-2.80506213862089	-1.92264438042745	-1.62303396424612	-3.0073346808712	-3.34622415378398	-3.55861408490346	-3.76011936167708	-3.18587890029974	-4.51023200116596	-1.73216031371477	-1.53103990564513	-1.98064486018073	-1.48683985400566	4.48578253845044	5.51786017271022	4.34037221718293	5.44780487461237	-2.43262056339926	-1.67171567212007	-1.86957460494737	-0.999150959013104	4.61695150551825	5.05306960456308	4.75501813748097	5.22700364089334	2.66899818950544	3.89493508809389	1.68790897297679	2.39098345593049
MXAN_4267	NA	B	-2.2864249896236	-2.56275097827902	-3.06017199325381	-2.69510912447968	-1.77508253951619	-2.25552539415765	-3.26709710034948	-3.45571576497008	-1.59684939336655	-2.45060244646759	-2.79384049100758	-3.1524319915194	-1.98994897003078	-1.45396078905608	-2.09448636277725	-2.0928334566935	4.1462325027825	5.20878666038625	4.29589188835083	5.01579535148441	-2.38232049751148	-1.42121876447195	-1.7475223958973	-1.41268405262476	4.07254980323929	4.66123067297013	4.46207600009757	4.810582199482	2.31879329401278	3.47550863998651	1.40196544082632	2.07716504243512
MXAN_7061	NA	B	1.81322968098163	1.69633603826559	-1.03012092341785	-1.46648825758076	-1.11207783859436	-2.25288481849651	-2.15202514657594	-1.0841541450606	-2.64471703325081	-2.42299392411592	-5.50263600210624	-5.81194066121471	-3.77408640342103	-2.98107692047818	-3.73969240049213	-2.93717992401222	2.0198213737038	6.1090430881141	2.59611769545291	6.20793507889651	-0.149928092047224	1.0293851414289	0.274919866167833	1.18557765694552	-1.0057240546041	4.15308261540963	-0.875494087975607	3.60567150777903	1.25019771295988	4.34592121934604	0.839048856955609	3.81693310103718
MXAN_3479	NA	B	-3.34925301335391	-3.10587489460258	-3.50826380184646	-2.49370625409049	-1.79955078673752	-3.07077249422324	-1.60393814146956	-2.74441641984128	-4.03534595097603	-3.1878759622051	-1.23703209519692	-1.47510850923335	-0.162583395968479	-1.24330930193171	-1.16868439862577	-1.23838719001875	5.15869843221445	0.0204132225902942	5.23233728390111	1.38293726050987	0.510096131444026	0.745781098593545	2.42347819401246	1.34707536748106	5.28174049447607	5.23572107918383	5.63921620997505	5.82809241891195	-0.953861885934067	-1.7914956872133	0.786767591082112	-1.42289460090734
MXAN_4266	NA	B	-2.53975145052348	-2.62944752917279	-1.83153481259188	-2.25594628462569	-1.86065573078268	-1.58542954280767	-1.64183824720263	-1.96980150187725	-1.29657413552565	-1.91351689375851	-3.24545300966896	-3.00432034674864	-2.44671649380985	-2.21299555330548	-2.33367537908802	-2.17965251046554	4.0651259397275	5.00962920870152	3.90850235806174	4.89102587110241	-2.75302462907763	-1.72226553998173	-2.33097592715797	-1.72215431127772	4.0944560602722	4.46158201191909	4.2801930285831	4.77278979248138	1.95967540748076	3.25444637982466	0.913104953415449	1.86519881787991
MXAN_4265	NA	B	-3.14376510902579	-3.07902502011236	-1.01145211542655	-1.2745770331851	-0.757612030056344	-2.76034338809052	-0.227105968506248	-2.01163301436774	-3.06100954072464	-0.672190103144588	-3.41533113133211	-3.84084386809933	-2.4980155943648	-1.42172254636514	-2.23963456838078	-2.10640564358314	3.86169462832015	4.81648086465047	3.71379546961149	4.97070030640347	-2.68860556957974	-1.65703800951014	-2.20207919325678	-2.00146954302305	3.71128648674213	4.34297852538117	4.05499745903602	4.6971479301566	1.88735072017755	3.33799164691997	0.724761450830149	1.95067350190572
MXAN_6956	NA	B	-1.9113781968674	-2.42795173482881	-0.90161295482784	-3.14675818903226	-4.66923331744817	-4.66923331744817	-1.0291381977424	-1.00016103231781	-0.705323833421398	-1.68450410945679	-4.66923331744817	-4.2354270952427	-2.07898863843199	-2.8856353032775	-2.38799060691636	-2.55565133705604	4.4683199811978	2.28214288170855	4.6513177192676	2.6436870553339	2.94961460737191	2.16223352531505	3.2431839696464	1.85640497874139	2.36600827480577	3.7778343717099	2.67308185437429	1.81190055232899	1.97687882730064	1.19751400244077	1.87977983343308	1.01831874678777
MXAN_4263	NA	B	-2.21286723779423	-2.56969795172431	-2.31089240109994	-0.958957788759366	-1.90052158570119	-1.81734197150096	-3.89750727978287	-1.16875015429529	-0.847542003313301	-1.07838819215027	-2.94576823968085	-3.15794955756167	-2.21871246464046	-1.61965496888056	-2.17242000469782	-1.76858735284036	4.03483077788672	4.61980468444489	3.62119567879927	4.44324960244981	-2.5764961314919	-1.91185389997608	-2.10853778977594	-2.04848514382169	4.30555921563484	3.97886276986278	4.08476944614444	4.46799244800352	1.81221255534318	3.00666435853595	1.10045636966317	1.81533421272046
MXAN_4082	NA	B	-2.67725038192656	-1.83545342702429	-3.32468309218004	-3.39007675907914	-3.23144837249226	-1.96768513401566	-1.96568187165561	-3.16412380040016	-2.32422872911499	-2.31972892306354	-2.11616298763811	-2.00575390051748	-2.09321139924963	-1.08131245958342	-1.61457005043364	-1.67224338812533	4.40188337297615	5.00024295968626	3.69672502563696	4.75569075587384	-0.592005654654503	-1.19464287809649	-0.769826867932167	-1.23113545561941	3.8721609979113	3.13934262969348	3.78834520960637	3.92250985712353	1.47671569814704	2.61576534432873	2.47533979025493	1.42650389156382
MXAN_7102	NA	B	-0.0826709397454746	0.20946339275979	-1.72758214910413	-1.90850729005279	-2.42803746627057	-1.1847909242514	-0.0527633660435072	-1.1542798018806	-0.940953589312385	-1.51732684044576	1.21121776449821	1.41580950185772	-4.05098881292358	-4.17802769956517	-4.1641847475816	-3.98889336920857	0.134519970299724	4.67194197154841	-0.152654688643786	4.73762141606908	-1.12257297459027	3.39202929821606	-1.1258640385096	3.25396024938442	-0.725232524826675	5.03134268619139	-0.672450966660744	4.86897057241509	-2.19184370165938	3.62524769508051	-2.07027729428685	2.88777866724247
MXAN_2181	NA	B	-2.31720772916318	-2.69617936479281	-2.09039115698158	-3.39338514599307	-3.39338514599307	-3.39338514599307	-3.02150592731936	-0.946135913104726	-3.39338514599307	0.0800978648360511	-2.40909775244457	-2.02681568455723	-1.1404529820093	-2.38056700985639	-1.48348455416452	-2.11472630166234	3.93173291620886	0.421464001126385	4.78783864218033	1.29809744269355	3.20398394444443	2.13257862526221	3.6777648142802	2.53130442160362	3.49828159203028	4.38627180356207	3.57421843009116	4.30997028650653	0.277637110942188	-0.583380761648507	-0.201653546864139	-1.12610262722695
MXAN_RS35160	NA	B	-0.331742114497922	-0.688159419530988	-2.83138569690963	-1.98127153380951	-2.83138569690963	-2.83138569690963	-2.83138569690963	-2.52756634853988	-2.83138569690963	-2.83138569690963	-1.34925207419239	-1.28080043488806	-1.95403299360624	-1.04778768273896	-1.637936716241	-1.07569097999109	-0.144369592208283	4.69483684960739	-0.483760733001286	5.24037177694281	-0.585873619146689	4.00997786826522	0.0809704029318183	3.1238253567207	-0.846504437612117	5.07699140702213	-0.00765899764216815	3.86983167743194	-1.19806711347371	4.97109718008633	-1.11107614076927	4.171962594339
MXAN_7101	NA	B	0.0779939923406623	0.605049019282463	-1.31476787143226	-1.78980084386344	-2.64956520877626	0.476042011461155	-1.01406028096349	-1.92612347007639	-3.66773294738519	-3.66773294738519	1.79856250192071	2.20768809361016	-2.7903802440818	-3.17496753155591	-2.87244652223787	-3.10664853349633	-0.306012233017356	4.46808156378942	-0.412002912045422	4.45847925367552	-1.19380477419922	3.37147439191746	-1.1079107448135	3.18415238538508	-1.2248023893536	4.92345325305305	-0.447426549348231	4.48531019213896	-1.88003549450454	3.73029658087613	-2.36878158713161	3.12841984621681
MXAN_2990	NA	B	-4.19641521849395	-4.01622925789176	-1.10857327225461	-0.718538545398346	-1.76608208795489	-1.75980356408609	-2.23519459488233	-0.911723346307278	-3.07831897455704	-1.85738855422127	-4.77202875201927	-4.64103814312467	-1.96924084015325	-1.93148650161191	-1.74146937404099	-1.56440085202741	4.28014976011992	1.49060359017732	4.92095167954493	1.72659964422616	1.86232771913599	1.90678887986539	1.71726138778684	2.36053015015815	3.39715479577667	1.68321626338559	3.46879689159201	3.04677488737105	1.99728904893655	1.10850485373106	1.99682346671859	1.30415886049885
MXAN_RS00925	NA	B	-3.21758642783963	-3.61898578014697	-2.958239612506	-1.48312017930045	-2.12466742989087	-1.01564023012	-0.39485268099325	-3.04541787611243	1.44375648268898	-0.554624110538625	-4.35119187104642	-4.56911241112157	-0.305718892335423	-1.54675486236959	-1.41436959090311	-1.46376211228112	4.86654681240063	-1.16781691620682	5.37837697863264	-0.522584450299625	3.01345904906626	1.32811926725166	3.59935164200284	2.24719089328457	3.2668958523316	2.7252959317418	4.9387351438839	0.885663615883851	0.602319824116066	-0.840430166081762	1.00157360595356	-0.7024094991447
MXAN_1975	NA	B	-1.36671968904855	-1.98282730904049	-2.38950170098435	-0.744372629693201	-1.30157547794223	-0.673748083657278	-0.768986973935599	-1.65036178102945	-0.777469224033236	-0.584815855095105	-7.09876285635819	-6.5894212418676	0.0573823811209557	-1.86517603194998	-0.849543057573625	-1.1371380813804	4.09722646662969	-0.814886942936329	4.32587669443965	-0.440042287743447	2.88877483585541	2.43278249245643	3.47297379461936	3.17099862800901	3.56860115644421	1.39536251092375	3.77511393423764	2.230207091813	0.362276318437935	-0.392753347103072	-0.116174410297708	-0.233299323317215
MXAN_5262	NA	B	-0.715896724918611	-1.17628743377245	-1.10864073421256	-0.969660891400951	-1.25646135081043	-0.487305379277005	-1.43887933568621	-0.958138867371323	-0.137496413880978	-2.9504911613318	-5.22531124668348	-5.15296865043332	-2.29333944682223	-3.01517169122113	-2.85988147581894	-2.76551460882193	2.25599216676515	2.71852569794333	2.3815704622499	2.89014656401986	1.32903748320168	3.9562482562583	1.55388757691343	4.59410725461435	0.485627391337825	3.85264491791697	0.768125994716549	4.30701468985047	-1.6268174181918	2.44101275822503	-1.43558151004541	2.03990312668772
MXAN_4578	NA	B	-2.39241408523187	-2.53114343132607	-2.88668155467462	-2.60756202015227	-2.45897318738623	-2.74091686118164	-2.93187499394433	-3.58853298314024	-1.60983345752016	-2.56360652219982	-1.50934581284259	-1.83698381431147	-2.87578437386005	-2.37848879418281	-2.76783193075934	-2.4004758623876	2.54395238042399	2.88090706836364	2.55775755018626	2.44510437863898	2.80324050091097	3.17849430646501	3.11134437977375	3.03152469823166	3.37349632098281	2.09544813882587	2.6744936002195	2.52081211137738	1.4114028970664	2.30312374339327	1.42288242687384	1.72646518336776
MXAN_5039	NA	B	-2.37435292954823	-2.68772447925843	-2.76085671105623	-2.56798920971067	-3.47120738206787	-2.82931314947555	-1.97175481607916	-2.76768452247419	-1.39051641906762	-1.47636851342771	-5.11275383012998	-5.32956289531639	1.42126972891774	0.61768564809883	1.80035503635614	1.42412204801088	3.24011544805615	1.88882101236257	3.38030105758784	1.59770082613359	0.655570167013611	0.355784094526884	1.08069795893788	0.217620396320115	4.14539374679515	2.21896473378226	4.54628846651547	1.15724224934731	1.9265326616936	0.641763528515002	1.91412552056529	0.509730528075732
MXAN_0723	NA	B	-3.69721229957133	-3.72822987066996	-2.17306828200083	-1.7374702392191	-2.06854560456343	-2.15878432192539	-2.0719313441316	-2.27242738917519	-1.54717050945797	-1.74451457438871	-3.90243716986623	-4.25907916168531	-1.02541561386299	-0.841626516940794	-0.800703774280924	-1.0564021864039	2.61126685149337	2.60644954072534	2.4342046442927	2.88834572048811	2.33392266038956	2.99930316975956	2.23452436213046	2.74311660048761	1.10692316575861	1.05082876901179	0.61684335564764	-0.0607270954057633	3.30984832594477	3.01674507776483	2.72238344725888	2.47104026239615
MXAN_6253	NA	B	0.513623072775647	0.141407056995774	-3.03283431684879	-4.49796504558849	-2.14707738121552	-4.13883131250233	-0.857869925882721	-2.86120251654032	-4.49796504558849	-2.62615667160143	-2.02143624785176	-2.06904335354084	-0.609414400269074	-0.166291423543723	-0.909241029814539	-0.263259354260168	3.0920454678406	2.74214966801029	2.28259313587077	3.5056118546356	-0.28295563363333	-0.161212463591735	-0.147181102979	-0.0245845290639704	3.70976562151368	1.39475758767085	4.39549218459539	1.35000807393023	1.93944590899426	1.96073370407485	2.53068356149364	1.75620485591465
MXAN_4581	NA	B	-2.44392712733472	-2.76004599694723	-1.01472871507938	-3.13871908316877	-0.5313458002161	-2.93937211679418	-1.30200067835531	-0.723351371776337	-1.27544396932552	-3.63774440156123	-2.34144090511536	-1.95814916477434	-3.07154558334802	-3.00450517704676	-2.86671075647607	-2.81537084669015	1.64656700700472	2.81985485708061	2.04317271294645	2.02602031148578	2.87550431065025	3.10083963279077	3.1527726717825	3.06761774788854	2.72268798092397	2.40022363657721	2.3840112899701	2.15247168925239	0.944202682215938	2.03893469760166	1.04359936150778	1.40592110433082
MXAN_7018	NA	B	-1.35418210564189	-2.34136220397404	-1.7089811273028	-3.57851544651532	-2.53462277081558	-3.83970245493741	-1.83443926808005	-2.10761191883003	-0.476147286561123	-2.66838282996273	-4.15961216000779	-3.97328254112557	-0.392901590876098	-1.28028823491221	-0.653301299856332	-1.09982294432382	2.88642992942515	2.62160405315531	2.736923726706	2.98606177659067	1.89314768746271	2.44715234651138	2.01275995279055	2.66001133248044	0.406974530090837	2.32741363925163	0.555419283822381	1.16535655983946	2.31619529519985	2.67027021397954	1.99135176534504	2.32608409107187
MXAN_7030	NA	B	-2.20369479728838	-2.45725262041006	-0.892712962253182	-0.996838432685292	-1.3705208412365	-2.05701912443952	-3.86726061567132	-0.524531995095297	-0.725667616310115	-2.91701080351772	-4.03411053917469	-4.02101688124822	-1.8349275457786	-1.90753895056991	-1.75703704910639	-1.95173188923408	2.35375843601579	3.31676931634338	2.11442780790438	3.2565744612251	2.06033658196623	0.685529802436701	1.9455149344892	0.271656763649613	2.31075674183747	3.67325516918773	1.10061837220042	2.49672428188211	2.82221069646667	1.88410952915734	1.86488762559154	1.36174214366563
MXAN_RS17120	NA	B	-1.695004789675	-1.92904902555212	-2.31363797568333	-1.89080251328214	-2.31047881629554	-2.03147777371818	-2.11201822265143	-2.52906267206491	-1.63185814153102	-1.44533797457829	-3.83959079748226	-4.05630161022566	-1.22411847770466	-2.24544970151841	-1.46161148325884	-1.72232464832483	3.29950826370927	2.33339116972422	3.28748853119249	2.29851812584585	2.05226337356299	1.47363340724075	2.33301037260203	1.65941587625877	3.50813842438641	2.74909970767406	3.55240453567101	2.41181715195001	1.38582955788632	0.969255492126635	0.620768142609515	0.503582491106325
MXAN_1121	NA	B	-1.45500748062067	-1.31121930893278	0.30857627538065	-1.48791384343513	-0.325676027689932	-0.517834846810567	-0.389428159665874	-0.350415143636251	-0.4185807497258	-1.034211742252	-4.24813600234111	-4.04824628744742	-3.56338072842168	-2.95560469853284	-3.39924775840548	-3.16440164522962	4.46978443855072	-0.319374089470832	3.72899288171014	0.164717136195565	1.96356714345902	2.07755346028784	3.41339426912646	1.77787593993442	1.63286626470589	2.41464557784166	2.84706627272963	2.45342844854083	-0.224334173936652	-0.541326497459446	2.46020114772437	0.0416699278268808
MXAN_3564	NA	B	-1.84113134449479	-1.79015028201286	-2.05346864544407	-2.53149083657844	-2.10112596976798	-3.04327251218412	-2.74725427632544	-2.37523904083496	-2.85124589962322	-3.48493195380428	-2.6723952094921	-2.73561561781723	0.0677770394068098	0.271445878640318	-0.0608957088208708	-0.157626872638929	4.17024549232797	1.53295088745701	3.72113497660067	1.31584607255187	0.173281441404322	0.137632119033418	0.704722239091565	0.213168383108961	4.47776112792311	1.90879071242708	4.51546826481132	1.63647407035126	1.68485562470522	0.95145124595901	2.19055032309794	0.772288270941409
MXAN_1593	NA	B	-0.431106471876184	-0.776822007129343	-1.17070366667545	-2.73660698037057	-2.05128920229792	-3.02311225242089	-2.37263284366007	-1.0261117937455	-2.56067776589298	-3.89040420473649	-4.5461813578012	-3.91710866021557	-1.2332858659734	-1.25393111985064	-1.3054874183109	-1.20399419322205	3.15236876790056	1.96200797295679	3.04492467152236	2.17471419435362	1.5679909297126	1.91020516809714	1.85721371343796	1.74814967974009	2.72813509031983	1.57716299028352	2.66256368637559	0.543375774044227	2.24246841039189	2.12229385886348	2.63815959856453	1.56772129761497
MXAN_3953	NA	B	-1.59076132759075	-1.55206175320167	-2.37324811500506	-3.33280869245148	-3.08937002223947	-2.33456178707557	-2.70172041654404	-2.27958262595794	-1.93003854519435	-3.01429898045384	-2.91061354493418	-2.48985672067256	-0.960785364960051	-1.4886041455008	-1.27532196463956	-1.20987005333864	3.22648791163001	2.6300027639527	3.0162810923695	3.05490545399963	1.89180263447273	2.82452722657902	2.02958684709286	2.58246325361616	1.66551038157001	3.13178507615985	1.74352791334461	2.79939699768776	0.427465566347367	1.66158697156301	0.493074903220267	1.35509906615449
MXAN_5497	NA	B	-2.74493929016055	-2.96363960829544	-1.22729508519429	-3.31880517332864	-3.6608453894957	-1.95542302169807	-0.941287582948934	-1.15288320649764	-3.00757101728327	-0.371349556138296	-2.93643616039802	-2.89396593386277	-1.47268002910063	-1.57096884138344	-1.43522821232321	-1.32721810803259	2.54777586445606	1.49922041180968	3.12943811160217	1.60981815557862	1.6510254562872	0.757512098746647	2.24017115916161	1.32730659596253	4.34915399940909	2.90176323274862	3.99705412522273	2.20342433208048	1.65717382171899	0.98597787131671	1.52776439282746	0.595956587212872
MXAN_RS10730	NA	B	-1.84451603314693	-2.37883727067306	0.251552658282846	-0.68846039619595	-0.89746073737009	-1.68181555123258	-1.17094560938624	0.407934103947844	-0.403681538215018	-3.71464741902299	-4.88671899372873	-5.1041269316443	0.486191632630459	-1.51045257888452	-0.624790258282395	-0.395368049614452	4.02090681583644	-0.611521784165804	3.96997265209462	-0.488737346423598	2.55648571221744	2.37874905875492	3.1126450829133	3.49467811598226	2.14889281756035	1.36512903574676	2.90835834409459	1.82098124500001	-0.72076901128422	-0.266922949545607	-0.52610207887135	-1.006602737374
MXAN_0280	NA	B	-2.5330626358772	-1.93089469451881	-0.0314717184717637	-3.10692851904529	-2.20583176003985	-3.08983500212619	-3.07708951653864	-2.89431500295078	-3.44896873521235	-3.44896873521235	-1.53365753737281	-2.29336569937817	-0.627613638067273	-1.04980712733268	-0.745056501396705	-0.65357118055574	2.98993724172286	2.93616116740488	3.17724769081739	2.90984920557843	0.944162808155386	0.995595891901196	1.518422738009	1.45823656274351	2.5579494527126	2.77887246404531	2.43950505753199	2.77235701677455	1.58264944960864	1.55055292700182	0.973734966854987	1.08520336323412
MXAN_0862	NA	B	-4.20404831716003	-4.49292470793222	-3.581852564966	-2.16718778562252	-1.58721718560416	0.152414795877939	-0.162909541921749	-3.93827097567065	0.5916577359579	-0.279156781905252	-3.91841824097239	-4.05911848572676	1.38366822947678	0.307779052810867	0.123756466030561	0.355553025557052	2.78537938075968	0.641177757309359	2.67845202818722	1.04742209793819	2.19828895716637	2.32857705283054	2.50437972857764	3.14261647913957	1.26072220503133	1.97664356423839	1.71572258027113	1.80238372636747	0.248685630980509	0.352650358011769	0.352539998425417	0.44063373653604
MXAN_0861	NA	B	-3.97538324819322	-3.87394332222015	-2.28796635482098	-2.88281725637768	-2.12092599864433	-1.7269279290812	-0.557670531166104	-3.96044029059565	1.55000360315668	0.010254194993947	-3.85705705197605	-3.83045341675995	0.903451823221231	-0.475062921851285	0.204543851379193	0.0240792428887158	2.82017749555146	0.446644445743409	2.64682606182951	0.953888093452172	2.51506523606867	2.52947783202786	2.92453386908198	3.02704548768864	1.62517803666252	2.10042245554443	1.8138117864344	2.0489665047378	0.532949855461345	0.34204494467275	0.483756563811121	0.0455269372787628
MXAN_7023	NA	B	-0.0676861976873457	-0.532953552374074	-1.81198309170127	-1.48267454221418	-0.871628546735272	-1.36417194743123	-1.12980826919812	-1.97156582984266	-0.693640057325283	-1.61149030426783	-5.28825125682655	-5.48449422269957	-2.18294215030453	-2.65089672613351	-2.52019314726444	-1.6195046221522	2.69681062020722	1.62868825544656	2.41362853019367	1.85919307619445	1.4619913396231	2.28131662643679	1.60708935731189	2.55975361386805	1.5043644545953	1.24752155180245	1.65328789648725	0.784669902615896	2.20362110104075	2.53070227948822	2.60024396948208	2.25100188936437
MXAN_2301	NA	B	-2.70521331155634	-2.99408970232854	-2.99408970232854	-2.99408970232854	-0.549644721097833	-2.99408970232854	-1.8723121915708	-1.87503894111257	-2.99408970232854	-2.99408970232854	-2.77616916225338	-2.99408970232854	0.0989654321307718	-0.249938564637228	-0.210973582269195	0.366255852028622	2.37462714480519	1.58830442419646	2.85176109822989	1.6583452733232	1.65433568684239	0.786120840849723	1.82363307367831	0.766671127865642	3.94356264119876	2.0230217498001	3.46071811717658	0.887654184774241	2.2788834845075	1.40644674594805	1.86180722098021	1.36680429246152
MXAN_1149	NA	B	-1.46710755613363	-1.45985884585539	-1.47735374447278	-1.86548308389756	-2.14505694464961	-2.98902362349092	-2.26924669763567	-1.45001835511176	-3.33879028468345	-2.94845413166469	-2.89629537268288	-2.77829831892151	-1.35542086823294	-1.55893820568666	-1.54896212446001	-1.43576687035698	3.48755927127361	2.36662490297305	2.83698755844152	2.40754500085792	0.908218261696629	1.11231318248996	1.104284298542	1.16262755895456	3.35292705447426	2.80197580723717	3.37277660509821	2.06923546838912	1.36803337778138	1.49461780538355	1.96326207885267	1.17508679549081
MXAN_5063	NA	B	-0.509273154489334	-0.648312837312336	-0.208031565261552	-1.9287566650375	-1.31124448237585	-3.80028754774069	-3.90804188691231	-0.0144195956029032	-5.37491635662021	-5.37491635662021	-0.79050137756759	-0.631656746070026	-0.739478912646881	-0.814430953023825	-0.894183690363226	-0.968682047193124	3.08724696832216	2.20998662864676	2.5807359435827	2.33975658206011	1.09054923870601	1.3158413392001	0.98053078321851	1.24898715057817	1.11765558116552	1.86418929663296	0.924448796335842	1.54476344810414	1.9788886085874	1.92912310843178	2.26474502666609	1.4396856745993
MXAN_7015	NA	B	-3.1597909783072	-2.69864311950845	-1.87404994640365	-2.42685747449691	-1.05935616607924	-2.80691886290248	-0.504867540763102	-1.86664999183144	-1.2066770863777	-5.03173753699913	-2.59810729766333	-2.42612628007535	-1.02579644417395	-1.00779620062467	-0.636657850598442	-0.708719808861308	3.14153721617476	2.47943423039002	2.65381460974639	2.77472645068729	1.39059062479936	1.77468634092188	1.48668982229562	1.89392941656048	0.657196545035444	2.05081425968769	0.66534315790219	1.11160559064937	2.02264078696719	2.30775465557252	2.5160006498033	2.11198822847285
MXAN_0928	NA	B	-2.7217146526694	-2.59135500575775	-0.827133953051359	-0.800457282256346	-0.814651518305956	-1.37794371881409	-1.11919011815283	-0.968589111796229	-0.70652385994247	-0.716693161810865	-3.9552814722926	-4.08919484152547	-1.88744042724583	-1.56905257680592	-1.42277005380653	-1.47700689154578	3.90800089133648	2.49072600049013	3.70934361826863	2.56868223417427	-0.383825601120348	0.337851701838474	0.183764193481244	0.411520857403836	2.68097655424078	3.77400188427416	2.7086461034516	3.5879640440446	-0.17383781351888	1.02282996288484	-0.216414254171122	0.434768268700688
MXAN_1321	NA	B	-1.99072152742858	-2.57065942997773	0.462408173726699	-1.1520149690529	-1.69691062300694	-1.47482700099405	-0.961444691067516	0.11900639735873	-0.568960448351822	0.586517039050063	1.22685535027271	2.14675749946349	-4.41959082668842	-2.69314404498596	-4.26558388347539	-5.42433844212031	2.07928134767837	1.80946152738705	2.42958540546832	2.8711948443305	0.909961257296199	0.187441293792617	1.08195618150457	-0.0887758692970841	2.47889869750798	2.66913021081879	2.38000372847941	0.631088029165365	1.26300527417269	0.214077832541223	0.525773779140774	1.23456788729119
MXAN_4295	NA	B	-1.85644611110627	-1.99019054079175	-2.22278475966614	-2.216649775825	-2.48931037722175	-1.75684133409307	-2.04918724907826	-2.0401408754739	-2.61289308991412	-2.39428428301069	-4.18764813630223	-4.33431118237627	0.983610548355788	1.16671233772611	0.493273244988407	1.15714990574981	2.0711468223618	3.0713592905168	1.16611434926665	3.0240456847284	0.582046140244659	1.46989657655435	0.17615412055325	1.57968216051862	0.599016100978115	1.66025758091312	0.839757402687964	2.14125287229587	1.01724118257559	2.65945897559029	1.93583765658366	2.35667476167019
MXAN_7108	NA	B	-1.69865806727756	-1.83631440998703	-1.9744178753317	-1.63569689094394	-2.7039656601308	-2.18445116140641	-2.06449076703321	-1.97964791787262	-6.79682761255853	-1.29155575343545	-0.612058727033679	-0.517947193900055	-0.476931916349264	-0.362210954487217	-0.598352016280897	-0.703733227418162	2.25024362001893	2.68735892783022	2.11306674098705	2.59548990814206	1.09237086651825	1.12939703809051	1.3122316945062	1.05151212562386	1.77511458167579	3.45132583439117	1.51802383945784	3.25438858283622	0.746391795538083	1.08701071915461	0.85036121011454	0.522972666561154
MXAN_4789	NA	B	-3.01206784451434	-3.21039611328801	-2.36687226061447	-1.88743942179657	-3.83435538324933	-0.723964495384037	-4.11637128811685	-2.0411540565391	-0.813936196737709	-0.763536946698128	-2.4977633665437	-2.70887859575628	0.332079699971444	-0.086934573217559	0.0807216184069919	-0.145121127844664	3.17855071197147	0.825433716288727	2.93954211399024	1.11839301962147	1.87095146210092	1.65318791265345	2.09790279931919	1.98546206320401	2.74367940626156	2.38466024207811	2.45477857567931	2.27316516056654	0.746232580794838	0.202633931545308	0.871352676002423	0.450063979844754
MXAN_1148	NA	B	-1.80314664942604	-1.84124260488806	-1.64884669563329	-1.8819053292546	-2.06865629191803	-2.61323082051667	-2.73806728387948	-1.61141187142169	-2.09899302919124	-2.83729996446465	-2.74599872966545	-2.74442464191882	-0.981768774880621	-1.04594909596354	-1.58957577771381	-1.34578615826306	3.13783857353055	2.25918712444381	2.82733202750382	2.6261204396404	0.803401754345389	1.21910603709165	0.924594913739899	1.44335384377159	2.96826672515944	2.73402596121833	3.06454064652712	1.94155661536054	1.21714005297049	1.6377639239822	1.45112337186299	1.34095170785084
MXAN_7402	NA	B	-1.02068568328119	-1.13540562585164	-0.50594298685697	-0.478503434288941	-1.03054572636877	-1.39699467489903	-1.34611513807658	-0.352901297305202	-1.00414071766614	-0.904922950206124	-4.92567835683792	-4.86526622937287	-1.41230463679081	-1.23354438059071	-1.19255344286303	-0.897326799486974	-0.0851430754881921	3.97845531520431	0.493827361939584	3.76183663593472	0.170908228600643	1.43923469757207	0.216911332801134	1.15901323081609	0.0993449678968066	4.39544930433049	0.414185565157405	3.31548860774123	0.0326671320111913	2.68328505846966	-0.482900177974942	2.1102678957307
MXAN_1592	NA	B	1.35200888484423	1.15276906961856	0.279444152236861	-1.68027694935828	-1.70911714815196	-1.02707291149447	-2.35583844063173	0.265823256132343	-3.92393495213813	-5.48233104729117	-3.13448951510082	-3.20479832049801	-1.62216970141496	-1.37801216315206	-1.53902318065024	-1.7691835128115	2.85324178355571	1.61496592752773	2.52200488930539	1.70557530824457	1.11919700810165	1.54905748192821	1.4242736202926	1.4530791329508	1.91326482180908	0.936863553953222	1.73843661033573	-0.00955292578305489	1.76718372787974	1.73174340434997	2.15169708281277	1.30517105259724
MXAN_6855	NA	B	-1.84110140339256	-1.98547092272619	-1.4879561514515	-2.7536673978565	-2.13164756257542	-1.97730316373225	-1.25510872879218	-1.14015930747899	-1.19776177421227	-0.309047449540548	-4.21749268906958	-4.09087653565718	-1.07230269068882	-2.04009142178758	-1.20109729668385	-1.11790887780112	3.20919029341174	2.12840753631883	2.7541392658414	2.27847242887741	1.19934330791489	0.871509472322657	1.3482997048472	0.882281214083916	2.23286320942061	2.74425249292716	2.11195997968562	1.68994611680599	1.88415810501016	1.53398592976178	1.88863885990598	1.06154545631123
MXAN_2500	NA	B	-1.41692933000167	-1.32258557121367	-0.284901031621837	-1.34836831656986	-0.912854221645514	-1.3012415836488	-0.0962140426858173	-1.03102436596511	0.416217426679818	-0.962072709945986	-3.22659950065993	-3.25312443506524	-1.87938982668635	-1.21002165446044	-1.7005717280348	-1.86372667028471	0.373670122116165	3.84918918470285	0.9165790752443	3.81604107347617	-0.930104331965829	1.38461054106266	-1.06063738797056	1.2264981457132	-0.122845460640475	4.3141941615628	3.02273938599486	4.01723476517576	-1.57060682430539	2.07008820801066	-1.50257500157263	1.58933190520532
MXAN_6116	NA	B	-1.39900037788705	-1.69000533255109	-2.11659369435638	-3.09653717155755	-3.18856382669393	-2.06040955150835	-1.56325496177882	-2.44627504832848	-1.25629845336406	-1.27535416818728	-4.43966307206891	-4.66637080925165	1.66467075432984	0.993924658854116	1.05253351576984	1.25080547522025	1.54936762480181	1.63563248276843	1.64787868139671	1.9540184932462	1.40196777556098	1.66566897636397	1.44648616730171	1.90903669745696	0.847861094033268	2.32705650408611	0.910357757168283	2.49418447732431	1.04326986957075	0.992111989266768	1.36788964347711	1.04360382953614
MXAN_1294	NA	B	-1.62148035719727	-1.45347539641204	-0.794059914416149	-1.53836174221119	-1.00040865091256	-1.51555074496392	-1.62299956782236	-1.17758929067741	-1.51827028464202	-2.04083498449693	-4.34480386363055	-4.34184439086868	-1.53575817223263	-1.39196858756491	-1.58835529435314	-0.932265211063324	2.02600821646967	2.94733972247155	0.695917916292862	2.75974064776438	1.35259640503193	1.44225318640004	0.761282228004973	1.3687538625378	1.85657717666279	3.08180753218976	0.261250368913005	3.98997651645611	1.38932918674719	1.73829279682726	1.52418070756138	1.22271998313439
MXAN_5101	NA	B	-2.37365255978952	-2.33970615139267	-0.51622160813127	-1.28290237646438	-1.02997170969185	-1.65494907150218	-1.17652134523284	-1.03685805687499	-1.01062217156436	-1.66078025592681	-4.02178749185003	-3.6481123691765	-1.47449972163104	-2.08843575219281	-1.64189946848224	-1.52783916690582	3.57157611625616	1.46688453933932	3.8877135069433	1.54186984042291	2.16264435161778	2.39538396755749	2.64922891853503	2.04329085553304	0.574970965477149	1.79766173304051	1.87856342510992	1.75481058408661	0.664752926836721	0.536089732310778	1.45835990446018	0.100957909282414
MXAN_0524	NA	B	-1.98202048573202	-2.26537484999264	-0.478621249508185	-0.215006945392197	-0.879014678286287	-0.910858662798438	-1.0121005289259	-0.141002634351107	-0.684237581209649	-1.10915853504547	-4.63469774765169	-4.57309939941773	-0.558052157486861	-2.24309574495514	-1.5715045678693	-1.35279488188063	3.2890800779518	1.02779437142561	3.32360911931998	1.05459686829739	0.9654512631394	1.21243563995348	1.43027303777888	1.88377604808922	2.12623967424354	2.78321442635514	3.03917987144032	2.5451624402639	-0.306378771145152	0.284605642254039	-0.0541919159657809	0.00579285710147914
MXAN_0563	NA	B	-0.650047061927106	1.24522932792688	-2.32067118480328	-4.5423828271769	-2.26611917518283	-2.96336319327254	-2.3895963186212	-2.25475292463428	-2.1282133305413	-3.76746624151039	-1.66838385010218	-1.60602895470301	0.365518251558471	0.57064740178597	0.582467692003557	0.475838103049214	2.66603540857509	1.70589756851602	2.93730141708356	1.46232885690888	0.360765784240392	0.539102492087241	1.41310817066578	0.628678463560473	2.28246114500684	1.7609830300539	3.26052793358513	1.15095117164038	0.391948939875964	1.00633415363273	1.03878386693479	0.712115883783729
MXAN_7260	NA	B	-1.3809747876088	-1.50296317216043	-0.533846138768006	0.430604483125291	-0.326405933069496	0.288135271540533	-1.86343838523691	-0.582805613370928	-0.817446541770892	-1.21706759231538	-1.58094051613849	-1.81999293518645	-0.778372478845542	-1.59724578582153	-1.13301291161668	-0.743986167631554	-0.830296464241381	3.73105357767032	-1.1679226178566	4.12467176997676	-1.4175341057189	1.710047543594	-1.03462962828992	1.10779018984863	-2.2207728783079	3.76986720875323	-1.36268979374672	2.99751388413421	-0.993609785879721	4.36079697136956	-0.99106915761779	3.37654249118748
MXAN_6783	NA	B	-0.881449035672861	-1.04315420635742	-0.839114391189388	-1.76491605073678	-1.93428983221816	-3.53370356035538	-0.00300885740670864	-1.16577593945336	-1.33148598024314	-0.725527647815294	-0.553893205107612	-0.764785133287619	-0.0485240707800987	0.352331598122427	-0.148638389665219	-0.174470719882688	-1.93872839909056	4.24103148869761	-1.7807005872127	4.06424666805222	-0.830714034226154	0.783074655482626	-0.927145226947302	0.596820890504949	-1.40978927638951	4.25922419993657	-1.3554075179522	3.73855215119439	-0.0836685712510175	3.18548872750278	-0.634793174656937	2.65291342840453
MXAN_1736	NA	B	-1.07099146349319	-0.855495754426238	-1.64219096716988	-0.814191370168063	-1.47766647807878	0.0750623212186738	-1.14801348780982	-0.368789219398958	-5.17392290241745	0.506185053247881	1.28401341153856	1.6064018213646	-2.48674821148537	-3.57189473748337	-3.41258608637095	-3.22821532095889	3.2777301343777	1.43506400886458	2.6122606646287	1.75380184774248	1.69648710220961	1.43519389806728	1.82951185123246	1.08842311342071	0.771992981828126	1.79155735735938	-0.129554371628644	-0.325486144067169	1.60009273739102	0.9198455355783	1.73959288639063	0.282529788496073
MXAN_2158	NA	B	-1.53613658622224	-1.84484900499024	-1.6212916204696	-1.74013240323019	-0.640319824139602	-3.29625128384953	-4.87088009272905	-1.20180780759869	-4.87088009272905	-0.277453324735724	-0.247767230161147	-0.215259669542079	-0.688304732211502	-1.03980998324972	-0.488462476440037	-0.789782895973764	2.27678122252914	1.92772308514166	2.34807967595775	1.7378760470669	0.690025316707099	0.592375856191634	0.691157959997364	0.619136427300875	2.86857535484615	1.97888931519898	2.81867237238681	1.13232393380392	1.88454110760864	1.01855835248973	1.81013411832183	0.974538882723686
MXAN_2875	NA	B	-3.18862664185407	-3.31467742770936	-0.696919145780037	-1.53829869162909	-1.91391639431099	-2.1299700405924	-1.99502728275627	-0.374350207285364	0.110882613734217	-1.43337384283421	-2.96175173180831	-3.8309978364785	-0.0656988180431854	-0.632546604121308	-0.274548657106162	0.0752454227560166	2.7782255441158	-0.266064899201347	3.49687202971212	0.128149099320645	2.4929923577264	0.93169854279171	2.65034105488649	1.47939527670234	2.8089647423125	1.6354436640786	3.25653457517661	0.905375356900627	1.25398807800961	-0.32573028392498	0.964495193868543	-0.0261050466566699
MXAN_3835	NA	B	-1.84953404956027	-1.30342881081975	-2.37630120310528	-2.05197879362983	-1.93986957918198	-1.3152096148083	-1.42763249561322	-1.64787226524821	-5.78061945531534	-1.79219807239684	-1.18961819156053	-1.19824952517994	-0.581852404859486	-1.34321780498252	-1.22586838237609	-1.08535876391718	2.86870615921239	1.66674606055193	2.58565174492954	1.93705563220966	1.72934798040568	1.49514587133255	1.98676896558689	1.59610751848379	2.26304706601315	1.61519021768238	1.98389174046876	1.57967287381741	1.31274157230123	1.18730684750668	1.32615305309132	0.975276108961438
MXAN_5908	NA	B	-2.39575416029436	-2.64157736593341	-2.44366998190139	-3.88555342221201	-3.06382424668168	-2.29168570389507	-1.75997046230388	-3.16398774189316	-1.40814175079542	-1.2058475528389	-1.80400954462493	-2.08305848600716	0.639958194857135	-0.246012300513304	0.244526438342739	0.10906275929003	2.57119661377914	1.72112364866392	2.48634072189087	1.52455070095241	1.68383643234747	1.43202613825238	1.75860758815756	1.33517926746096	2.04610134098799	1.72846222856242	2.14641128001196	1.51676335319247	1.67411852458953	1.24679364013955	1.42383565054392	1.10419819787225
MXAN_1387	NA	B	-2.36552286614369	-2.20611484459757	-1.89544813500531	-1.8541236554288	-2.4336178112954	-2.36337913704297	-2.59050205767961	-1.84139029778286	-2.80534191264087	-2.58115575338554	-1.69834446155992	-1.6664920794776	-0.589234298952734	-0.916521979215023	-0.539580527400911	-0.353859643264038	2.850676126039	1.89084699715545	2.31670477807144	2.02654349155379	1.33265216531514	0.966422857238836	1.66758301621475	1.17208890441505	3.2170169912333	2.88839099659246	2.48005143032658	2.09425717929271	1.28797120054429	1.08799925795711	0.776577050715336	0.644847018207605
MXAN_6609	NA	B	-2.52230778574742	-2.95169595495161	-1.79424623333432	-1.69923755471757	-1.85967263598908	-0.357814365728614	-0.769888726076347	-1.13903007205209	-2.25099407052971	-3.96385041021257	-2.51926201766535	-2.31071953028081	0.992075922835891	-0.536322351432094	0.246190053753713	0.495945904084023	3.14770038379802	-0.0192045170964397	3.23915213194484	-0.383398054151151	2.43841541962886	2.00684346677189	2.59138426664604	2.40582878552943	2.81947076720938	1.17160058220047	2.61089900459715	1.00349788433088	0.156793845012115	-0.26018733823233	0.572420123414887	-0.560386923560124
MXAN_1043	NA	B	-2.10924541284491	-1.79284310050489	-0.732644273379425	-0.772541625404125	-1.15856702008948	-0.894867264602325	-1.46494276181714	-0.613355427889397	-1.61088104882824	-1.20264620233629	-2.82840138603852	-2.68612410621174	-1.8282267332886	-1.48453957891544	-1.58466564409213	-1.5009648970035	0.390344785379792	3.53949969715169	0.446344687436937	3.66562977597393	-0.289061196221716	0.948021074595582	-0.274171190498793	0.686945633061356	0.974994067330208	4.8388184441302	1.0222222613561	4.40545819509283	0.329026940256384	1.85254541261611	0.457941980782593	1.27089591480297
MXAN_6833	NA	B	-1.25006956248642	-1.20334137730094	-1.93706850999105	-2.25972967650284	-2.24090504801175	-1.37313869411227	-0.938566284671843	-1.93219841152056	-0.209210158720415	0.332999693953303	-4.30569574724156	-4.87527350760778	-1.25887009266298	-0.612098006672948	-1.05858860846054	-0.71944338787096	2.45727258710935	3.37397304122606	2.6939735108969	2.78573055525013	1.17579221941981	1.03935050865512	1.13191315648187	0.615089572554128	1.7735328526579	1.09658733073099	1.20395347978543	1.26800465731744	1.61717141260024	1.48218341311706	1.50821342048005	0.618455661599086
MXAN_0598	NA	B	-2.2291197280477	-2.10864486950637	-1.70125760924204	-0.756941646157606	-1.17042865112648	-2.28451869395391	-5.07857379447617	-0.413042605146332	-1.5078753495989	-2.35921244873356	-3.16326259663663	-2.85104134392436	1.00359354611629	0.194211190958078	0.508401076834368	0.52246236784236	2.31128466597801	1.19205831758267	2.074075601002	1.23089505752232	2.2734484557307	2.20524129624855	2.0775746456171	2.30725811748831	1.93370910201665	0.270897608530124	1.67039791273932	-0.85617450081447	1.28094937364673	1.05375568477014	1.24471751570398	1.12516230103682
MXAN_1751	NA	B	-0.511946179959791	-0.396987597615249	-2.25934130714408	-2.21696528662832	-0.950631999782982	-1.32413913258834	-1.66845972867108	-1.64726769344066	-2.30993104753353	-2.66584871262071	-1.25710687396509	-1.60178938288458	-1.55479977992785	-1.81123812134805	-1.84115824383833	-2.25556374442697	3.78862757530909	0.28137895303932	3.87979481813823	0.731018981248363	2.0178757633236	1.72533524172706	2.24324681739259	1.83813749024642	2.79752381511379	1.71114775716635	2.6907881541809	2.05139397818488	0.672942366469925	-0.106357355601405	0.434993807398278	-0.484673330961757
MXAN_2961	NA	B	-3.17625151092549	-3.3815481679435	-1.05112959037852	-1.17586763080973	-2.69731040524445	-0.79345652273772	-0.284291465961729	-1.48959132725998	-1.87534717005604	0.668854918101536	-3.19664061822431	-3.68162860818158	-0.0495940683547484	-1.5139336769381	-0.976815474164485	-0.759859187763296	3.17999082411011	1.57951711883579	2.70355725847521	1.16392921149739	1.2151606634601	0.389191128323923	1.36057047108861	0.482919818835348	2.37549738793781	2.72532599253731	2.2912694429965	1.93254816719402	1.45477424792163	0.933883933242638	1.42152487835369	0.224749962032069
MXAN_0525	NA	B	-2.49434661671175	-2.26508872495011	-0.40514533852868	-0.701735604091402	-0.817053442688934	-0.745592950788126	-1.17544818123195	-0.518144683389032	-0.739369203915626	-1.19504950196216	-4.47227849012844	-4.93282615737598	-0.405662055724363	-1.81062287847348	-0.932825482467072	-1.15406163147255	2.8970476532122	1.09818369158703	2.95344242256045	1.26173848761135	1.67672969161638	1.15451141987006	1.76345371352465	1.06304949836776	2.97895424208732	1.71979873465366	2.79080558593489	1.22997480696155	0.966849599999598	0.448942844900671	0.539951576732946	0.221816974279132
MXAN_1752	NA	B	-0.567680916467086	-0.530608497484897	-1.81069522986554	-1.67577080521689	-1.27817856732208	-1.67700105546081	-1.53344033583023	-1.70423467700852	-3.14892835210145	-1.66576625833226	-1.15455847945685	-1.25530080548993	-1.59387326871338	-2.24583825403077	-1.94612465894504	-2.17946148796862	3.88697858147462	0.331544466190556	3.70864340878881	0.949662846579464	1.75149031802353	1.49577373084419	2.19161591938848	1.71760519966479	3.01085565810766	2.11365187995301	2.68131657427632	2.10506250412192	0.367552396103765	-0.187375096973561	0.463800156254772	-0.620716893104019
MXAN_7351	NA	B	-1.30575693388549	-1.39719951428967	-1.7655502090854	-1.90189444390461	-1.42046208348061	-2.08178542730932	-1.80196807239938	-1.3694250802776	-2.49810546055274	-2.12777949033145	-2.9899663806196	-2.92669417157949	1.29551447724397	1.22774115632495	1.54681103377575	1.49155446096143	-0.211296344328218	2.92238141612418	-0.499364142614679	2.95150061542607	1.94970507476589	2.50995354638354	1.18598875540197	2.09466764163768	-1.89364988438592	1.00698021998627	-2.21385935160495	1.24686346630176	1.18438358843361	2.66600896445546	1.16665278984274	1.95804978358387
MXAN_RS17855	NA	B	-1.87684253061583	-1.15779648515405	-1.14878097820273	-1.49575849067449	-3.23450239559127	-0.646729670735455	-3.65865236208819	-1.4835684120053	-3.65865236208819	-1.68562836230266	-2.45423124040759	-2.50304932625401	0.556795508681117	0.643551113640656	0.314815429699503	0.481980898562597	1.48043837548414	0.961641658418454	2.71285647034291	1.16173016828417	1.12374433822732	1.17109360264116	1.11192373139705	1.19555333882702	4.09273643875602	1.77619888946695	3.19381977683481	1.68427989650828	-0.0692659561842426	0.709937914040473	0.120314372552289	0.580046649939096
MXAN_0932	NA	B	-0.753390333634981	-0.506773446210156	0.0206810631742425	-0.568390671769112	-0.89442416565822	-1.11386851613697	-0.964323875149372	-0.098290568500401	-1.28842518455345	-1.22116584685754	-4.39585876606834	-4.35741249604813	-1.80170683968508	-2.69575955659657	-2.2381974169738	-2.27462278300097	2.67364270774157	2.20113012253763	2.30304230619532	2.31453414850194	0.896736672958088	0.584196660944285	1.03753437859479	0.430548486226229	1.89420714293746	2.68048469352173	1.82983345419242	1.89597008755187	1.15037253810073	1.37621106283916	0.987624350920532	0.895860589905096
MXAN_2876	NA	B	0.704565032668816	0.304868745821361	-3.10792622442471	-2.59206246380337	-2.21795636349336	-1.2076387337464	-0.937554832218268	-3.32955600828286	-1.22198167470904	-1.74294645115135	-3.37555135798879	-3.48107997234517	-0.475683560915108	-1.12571988048729	-0.897591695653279	-0.64397700178632	2.51953377382244	2.09051577105368	2.33547981474904	2.58634702171515	0.70087835578925	1.52783709921621	0.743829866041146	1.74953581707651	2.18625325874554	1.0598094067108	2.65361066782453	0.620122807137792	1.05303183792444	1.25855954954118	1.0841671061408	1.17828028902666
MXAN_4579	NA	B	-1.58417139609401	-1.86564302297492	-1.92394497020007	-2.22547518613826	-2.39008077636607	-2.19818010855799	-2.14295158994241	-1.59868924790161	-1.06780317862229	-1.79676767556684	0.0266491050827469	0.0805866871162202	-2.50844487441478	-2.65449229625603	-2.54522650413091	-1.85982983436934	1.68716383209853	2.30724114867001	1.77832704957898	1.95345283253677	2.12932334434675	2.00136997520219	2.2420135979813	1.99699955407789	2.36569686791913	2.34731731619782	1.72903446526112	1.40558880222832	0.907452851389641	1.45097899595704	0.947027733193119	1.00547650269798
MXAN_6957	NA	B	-1.62207280071974	-1.50081892011176	-0.424753010575705	-1.15200018181298	-1.21604287011603	-1.07900638877238	-0.787776811852524	-0.242226006449792	-0.78796478890264	-0.780257649015505	-3.28286568440196	-3.19032825115492	-1.9452640723619	-3.15880321551913	-2.46440959414146	-2.5217477329919	3.43489901575215	1.73170762104795	3.23788891479714	2.04825622338558	1.72011506389713	1.50472706794188	2.18149478573328	1.49620557208001	1.45835639902151	2.43645238982829	1.63239715453108	1.18148597863587	0.450528841883166	0.873537497209552	0.558184800442426	0.210100652713331
MXAN_1198	NA	B	-1.65555896896299	-1.81176983776081	-1.74124398815731	-1.95006882477016	-1.8466051455767	-2.28159626455298	-2.22712790634815	-2.46830930151884	-5.18512555990213	-2.66581292727309	-0.463636913664782	-0.414148805682695	-0.10779785984913	-0.537648205556721	-0.482830364919526	-0.263155879036402	2.27566063610945	1.58027373041461	1.8236596297983	1.54236000122499	1.98147391046637	2.33908978077848	1.89415041920345	2.07563678643603	1.58999203948195	1.6989847040982	1.10174988707185	1.20086347128308	1.25647617990066	1.44212386242653	1.2794721544828	1.02046956035571
MXAN_0113	NA	B	-1.1995719869315	-1.25375527275266	-2.73486715800416	-2.28173858502836	-2.22581347163678	-3.34716924857039	-1.57968433623358	-2.76447850523122	-2.1112237013821	-2.04145783930679	-2.9782654881297	-2.60000470585626	0.192316395689673	0.47699105352287	0.339482559661876	0.409271332698525	1.81557911765288	2.44590638437046	1.29846704469799	2.57214795410212	0.89465286139116	1.1306660728783	0.850607393621129	1.03973854574427	2.04110026748996	2.14354099960635	1.59578571485627	2.06018992001111	1.44340222220236	1.82123849480406	1.24534523819423	1.30160072586788
MXAN_6742	NA	B	-0.761786434546475	-0.892883127305982	-0.916672873199218	-1.52795760542313	-3.71493008761679	-5.47726693644357	-1.45135752183594	-1.15627327622019	-2.13190767339227	-2.31059462235788	-1.92124288273412	-2.21507139429946	-0.334973746493507	-0.258663199328216	0.47786022112039	0.0880052803403233	1.66713497123054	2.60863019586457	1.15976882341404	2.0903696348718	1.18411166523361	0.988862469543105	1.14040795317574	1.06522075511363	1.63711037944011	1.77953281477966	0.961665127388874	1.30765779196881	1.62572253660394	2.07448087564972	1.72698393304356	1.48805595241431
MXAN_6186	NA	B	-2.10947058829211	-2.21264366486591	-2.6035515671189	-1.91697163950063	-2.59540400891515	-2.42693242577222	-3.07220974547125	-2.18479355622023	-1.98909852910304	-2.45275356087163	-1.98105812498331	-2.15839140162399	0.442143300971946	0.0837069858331922	0.386588176014378	0.451597573934928	2.06550568420283	1.73854510177423	1.73781513935089	1.58966041133866	1.34892037434481	1.42949861210285	1.34782038577517	1.4725619880867	2.32875542691978	1.93021705668339	2.53997493411782	1.55697189363031	1.30987589192942	1.4510669268427	1.24279362371957	1.24925932516482
MXAN_1364	NA	B	-0.951667317070321	-1.26300667025577	-2.36778312273759	-1.43588767387572	-1.62781610918341	-2.12278431338347	-3.67056614093257	-2.65263731643361	-2.33166970443791	-2.94970638200236	-0.671497748434438	-0.937362829286476	-1.40617244962823	-1.28766765492595	-1.48461609937311	0.169502098993505	2.33169741014249	1.83026730879789	1.99479468980396	2.10312179330848	1.17474110302603	1.22637288983615	1.38273537348508	0.763088603374499	2.56097633952604	1.27630063875625	2.61794001499666	0.155754902274724	2.02758282050245	1.75513186857305	2.13147387191397	1.65935980464972
MXAN_1974	NA	B	-3.75451654739004	-3.58675878453431	-0.990531637472245	-1.4452949789833	-0.134436669556449	0.841961702101358	-1.12384991115869	-1.66174248213202	-0.193403899365852	-1.11729225164888	-4.06604402565942	-3.85015834352911	0.512220123338682	0.104902626902664	0.148447895538394	0.304349649042756	2.79706697345277	-0.228792686691409	3.48510757813233	0.0109727825906054	1.84833771848801	1.54527214598178	2.00611926532018	1.8374645221344	1.69615940965129	0.719237051096595	2.28221561798794	0.704867391352237	0.747653619086421	0.208373388678843	0.550991937875325	-0.198899180630849
MXAN_7024	NA	B	-2.90012665575155	-2.68594500487239	-0.997699177220079	-0.860194492201401	-1.13928739120152	-1.21109580840704	-1.40420932664891	-0.732026315617176	-1.25982591244021	-1.1649339923046	-3.49327518480507	-3.36915794949312	-0.420046579808149	-1.62683595058127	-0.880660920402052	-1.05563163728723	2.91068957160352	0.890470886073228	2.83718610170857	1.15881125677959	1.65411925691195	1.23662760797717	1.97391426040883	1.42113380134872	2.68566163282289	2.61778804982704	2.7495481170615	2.44899371978521	0.463791373664312	0.139261884849503	0.208852508246167	-0.19589773002641
MXAN_7259	NA	B	-2.91314964368357	-2.77043133046668	0.563260293085061	-0.822629036348238	-0.41280056394446	0.790840915151668	-0.568474734722663	0.0980267686252683	-1.66653694508907	-4.69495947515593	-2.77964827731639	-2.52249551862658	-0.65191903169008	-0.500917268214528	-1.08435582075928	-0.321438077535552	0.842284949150394	2.479798449188	1.2758861662847	3.22065737188067	-0.215118579334963	1.02049914812827	0.168417881800334	1.43986439155979	0.649912722953371	2.42674356884831	0.717796281410092	2.11120944581736	-1.04391720838876	3.26052388223441	-0.389145506205076	2.29221478136413
MXAN_7020	NA	B	-0.812865189252446	-1.77042440671311	-0.964195486942278	-3.24446959777253	-1.17334872899875	-1.80880695843311	-0.52360898336994	-1.37589730680673	0.233658161738614	-2.98533302398892	-3.55398416987911	-4.09463146435669	-0.520121307644116	-1.63944277379752	-0.324105437776645	-1.0286708144626	2.54237967064923	1.93728830604038	2.12631236740117	2.03103961031404	1.24115364080171	1.37451205687712	1.50909625701355	1.53635157125756	0.956847797035518	2.2872145353016	0.745012156321581	0.851681209418011	1.73461909104353	1.72484978084722	1.72104651802312	1.26684292011054
MXAN_3999	NA	B	-1.34729594700276	-1.05039985815218	-1.20279383004039	-3.44316018511755	-1.99351553639778	-5.68977196073644	-2.39388448656425	-2.02069967560609	-0.380176577420755	-2.05313397712898	-1.20690215372523	-1.08524331444126	0.0967156404125991	0.353282865912988	0.248151330840153	0.372864039232558	1.36719262168614	2.72880239828692	1.19885466507353	2.35585235500713	0.924466822858374	0.744016095122266	0.706626508192452	0.689734046738915	1.1801659581981	2.02094518119486	0.388299464663369	1.46667731211388	1.81081834627637	2.05787933819462	1.50423671305902	1.65139579926942
MXAN_2099	NA	B	-0.559792369295799	-0.784410647571216	-0.751095417381912	-1.68492654162986	-1.71348822205363	-2.41638865400637	-2.52068750260241	-0.547785767751547	-3.66653410130634	-3.98724613272008	-2.40283800907682	-2.39981555396057	-0.302103156659646	-0.0208237833607754	-0.912834918998042	-0.143547886940569	2.15124752096238	2.32042645728742	1.98008310366238	2.47698280939844	0.82348179902216	1.23647522964461	0.93805593911646	1.39021303797454	0.549543860409781	0.653487851769258	0.448433427432141	1.14759049352542	1.90524250956557	2.49639562808659	2.10152836601003	2.19513063144844
MXAN_5402	NA	B	0.562609068169769	0.355879400034626	-0.342858913370057	-0.602957989901194	-0.697848702897996	-0.957338708784265	-0.769847725959607	-0.3564427795644	-1.50450488390831	-1.06553986115745	-5.41058058996046	-5.29706826571354	-0.709867080530081	-1.99596729606599	-1.51848151029646	-1.52195281842013	2.31199952475696	1.25322913006377	2.35345344125937	1.5228445454313	1.53415540587045	2.00693287543345	1.62234313124556	2.09056699770622	0.856499805219347	1.33025656986524	0.710044456938345	0.753420359237456	1.05049722322789	0.929977531718267	0.788339102275282	0.718208558076642
MXAN_2355	NA	B	-1.68914969397444	-2.1010389880576	-2.06737773653972	-2.47536926742882	-0.473867222681637	-3.88513153235008	-2.77739079572835	-0.869042143614433	-2.40539356381663	-1.25953605744487	-2.52934555143142	-2.3839202721941	-0.528754042072465	0.116288542956466	-0.141667480155903	-0.312456150829585	1.52227808649523	2.68463487441415	1.38026459905172	2.51909315029066	1.19207914799567	1.19963422912346	0.961540408372191	0.88441087006734	1.57887406845127	2.4796970982035	1.5723085210914	2.28365327371798	1.57679803340799	1.38699809171058	1.38840361594876	1.17248388702169
MXAN_2350	NA	B	-1.82898861712233	-1.87339141875845	-1.92613341868089	-1.91618872957376	-2.20124713834475	-2.97148738748202	-3.42065018082391	-1.96339760290196	-3.12217875974985	-1.25272973892859	-2.2022444157568	-2.41005030910352	1.0285887579088	0.820483024916156	1.11907713813218	1.04718705889974	1.50455795113656	1.22780338731607	1.12383797244887	1.00194291167601	1.51785942124038	1.40442710737378	1.32769376735534	1.71411839461878	2.15428146816311	-0.0296717007715017	1.61963443148085	2.55911279609228	1.2315950661829	1.17111847409069	2.01656131102073	1.52847897794508
MXAN_3158	NA	B	-2.37159342995403	-2.25935511884391	-3.00383353407219	-1.94032302595107	-2.44782389430545	-1.20197110473994	-1.40973910567076	-2.20187603990589	-4.61682470780635	-1.85683467085489	-0.466036029842633	-0.687933319426199	0.625991956394687	0.19849108562999	0.334334226628585	0.408148463214233	2.33052439215144	0.383580281771509	2.60285085177118	0.378076423865372	1.80559444418714	1.73774478368026	2.23002677748691	2.22702866768549	2.14346156621254	1.45359223713595	2.1837481913981	1.44718026813419	0.613848380398331	0.4413929171248	0.590559198858508	0.327968867644106
MXAN_1034	NA	B	-2.06203967581539	-1.83912389117612	-4.00845606669415	-2.4441478970935	-3.18282250761763	-2.8436939749582	-1.54337489596153	-3.41240152189336	-0.944319672009172	-0.851778550531042	-0.278268899152522	-0.377279588578108	0.0331922932263211	0.366315800443576	0.106329235018864	0.152438927882544	0.61684273553867	2.71171602866454	0.974697112440658	2.64392308745863	0.575165609861527	0.757756553426169	0.529144859673623	0.671258428903403	1.40076699142003	2.54954119752656	1.20164695555542	2.58732537295864	1.16780252939429	1.88697580266475	1.02733826359832	1.82752935582415
MXAN_6468	NA	B	-1.63415781897074	-1.74653312023998	-3.67106126492923	-1.13106837757226	0.135026041478072	-0.426225209941739	-3.67106126492923	-0.994932756876894	-3.67106126492923	-3.67106126492923	-0.611443090724022	-0.835365296987498	-0.650556991372858	-0.84180162440182	-0.776739880891877	-0.647687607380867	1.37328167452038	2.08193767915003	1.32260520967357	2.30054444258215	1.7100317031219	1.07686715582901	1.4395135353898	0.730255723674477	2.12928384160162	1.92073964821642	1.49402106745971	1.56321623561522	1.80294188326121	1.78886622940014	1.05437583189693	1.05724893220683
MXAN_1444	NA	B	-1.56077959595167	-1.73215760053342	-0.415340277671886	-0.693033479405113	-1.02740594557861	-0.591669558345449	-1.34934088454183	-0.0333934068448247	0.149212955362721	-0.921609998363985	-3.19303500360195	-3.16051878232215	-1.20417580066183	-1.04532755116137	-1.53974663573926	-1.64181289791903	3.7502131285277	0.237998731269451	3.72938469402637	0.188245564671616	-0.295410781175759	-0.799210599237256	1.86698392296012	-0.551612539176094	3.22881292033522	1.83958261754854	3.95390975078335	1.31346923399241	0.37029331318713	-0.290074618302745	2.05601890793262	-0.638469784063004
MXAN_1920	NA	B	-2.72122082004599	-2.87291885451114	-1.70378016912385	-1.89846362472353	-1.71271648836507	-1.5094893390633	-2.41769600816582	-1.66802911925228	-1.92983987655797	-1.46095122936491	-2.36277517245344	-2.77196261877564	0.00619984297524923	0.669979039040294	0.305664910518555	0.528621717711346	0.948508384924716	2.75814995778311	0.742845059698572	3.21470472135646	0.498516794615904	1.22877464376682	0.235187066859904	1.36600551674089	0.844698945236171	2.61865012848333	0.738011406205889	2.73448157066993	0.632124643245493	2.25059692133068	0.40670020295433	2.3014218462853
MXAN_4296	NA	B	-1.32643728565833	-1.29229134527054	-1.65651301516986	-2.00212091634471	-2.07395159118879	-1.98926449510512	-1.99215741421949	-1.58833708594103	-2.99455410101514	-2.07505486524464	-2.93759684846246	-3.12422717990215	0.711389645779047	0.971980488182931	0.46516895776147	1.03038858051037	1.80166099116799	2.78458946491359	0.975606490559768	2.80549841277961	-0.122887287527149	0.303198908948339	-0.619466269218616	0.389688603001915	0.881971999108687	1.80987339115345	1.04064496871003	2.21113321401501	1.12147782429944	2.31299441883019	1.93662020129219	2.24097313925399
MXAN_0106	NA	B	-1.25144697540626	-0.835439226103501	-0.638509348376397	-1.71631257294563	-2.25660854979837	-2.89064646085878	-1.25327502241992	-3.24446763060355	-0.882419237598798	-1.41169134626092	-3.52710035281855	-3.77312802984494	0.251535569313665	0.0418899912780084	0.0468381072996094	0.354964603167033	1.28640268866654	2.76208943303229	0.425807024792877	2.77586010436906	0.365684576874956	0.637916205995454	-0.0336205403953675	0.541330958387038	1.78508299619142	2.23182369493805	1.18263042664588	2.2937558235018	1.33158188035683	1.93903606601764	1.77100241954761	1.68943272305523
MXAN_1374	NA	B	-1.17096359272979	-1.54924204722611	-1.63050847060752	-1.92891412219451	-1.62909277297163	-1.76754111664155	-2.98058834078786	-1.64333217928453	-0.624348244262833	-1.46292513251976	-3.60884403180361	-3.5186217731369	0.0796678964446222	1.73996294908045	0.345045894290394	0.489581730957374	1.45057397905639	1.376198137354	2.2083836518846	1.38471605112159	0.495512903540137	0.757964371579961	0.624765307819688	1.55715312882263	1.1009219363037	1.16870935807436	5.13905166760594	0.607873503768518	0.393005231017939	0.707499172211369	1.0387467835531	0.849588169679821
MXAN_1006	NA	B	-1.00867473078136	-0.803718776810346	-2.44915111728616	-2.69434180838975	-0.909800867853575	-3.73560649923741	-4.2540386887562	-1.12454103491286	-2.47911320823698	-1.03781353920329	-0.533763833941286	-0.848594871506132	-1.06943134167238	-0.709080054970982	-0.627448771832257	-0.895709359370795	1.94833992218187	2.18776383433072	1.97869873145502	1.85625633769219	0.972588051221947	0.749693268728413	1.21125106123792	0.711270258739616	2.42158933437154	2.45381319643706	1.987793201061	1.63131761961748	1.45426289690914	1.57398285790126	1.33357860995362	0.708629322922973
MXAN_6953	NA	B	-1.76670715098853	-1.80901148373457	-0.0673579750149926	-0.0613977198043845	-0.171621250728453	-0.265343067909317	-0.761599992514459	-0.533643340078431	-0.190912835604729	-0.501925278494655	-5.35022615634538	-5.31288363699319	-0.27339965873886	-1.77169250679048	-0.648665802068708	-1.15509636056763	2.11745075278531	0.810649637280275	2.01857907130256	0.949121534198325	1.68346775670295	0.939989678912912	1.97062522109573	0.772924843988651	2.1470383763975	2.16564827596373	2.07525078750269	1.20189664511817	0.899317297657575	0.0142776091078254	0.892753608264476	-0.0175068799019122
MXAN_4292	NA	B	-1.21746193923696	-1.19116546676988	-1.57512659261717	-1.85762291010464	-2.25958252771793	-2.17949086248952	-2.03066676127455	-1.47145178167858	-2.55447458947023	-2.56457593016568	-2.78983749618971	-3.01263843816553	0.275740626270574	0.770210365651375	-0.0649087330932705	0.702844472116324	2.16676531922769	2.91376437191525	1.25859599049765	2.9568969577219	0.0499826472488873	0.371396471193203	-0.412391029505898	0.530375901501346	0.997020584714845	2.07158794284633	1.07790215730022	2.28190971675129	0.983584451349795	2.11437109111288	1.81411894030985	1.84432705075015
MXAN_7348	NA	B	-1.58723349115169	-2.42984495482064	-2.3869713569887	-2.00929056850934	-1.59946209610557	-2.51318350466009	-2.27595862124594	-2.35200477429378	-2.27656453273279	-3.2217373049277	-1.83807366986729	-2.11306242574587	1.27272353381377	0.556386938771781	0.695833680228716	0.71868311970982	2.40981943508684	1.17716513248139	2.27349633944411	1.5939374919428	1.54460680660156	1.83745557213712	1.70438558554243	2.00944386130994	1.58372556066468	1.50942292724309	1.42030616681654	1.78271278202901	0.584661663562232	0.707555469266139	0.608336761177982	0.612728473219458
MXAN_3085	NA	B	-2.15165125568879	-1.91272603573424	-4.37854510533111	-2.3778383198152	-4.62066237978641	-1.32736224398722	-0.870552616155019	-2.17119268941127	-2.2346359203532	-0.0513661374426935	-1.10474650472238	-0.931123706283961	1.13636212339427	0.818211925865643	0.862501522219255	0.716534406400075	1.16380890766842	0.815018782808609	1.99821937781066	0.212900372020357	1.92818657785493	1.51720170560098	1.87682152224198	1.22159623271081	1.73866133911832	1.34681479272713	1.8929766495406	0.718796520213083	1.6163617893053	0.572925057847652	1.36952108539886	0.608982223964594
MXAN_2364	NA	B	-2.00540076803134	-2.11957360265639	-2.06112524478457	-1.84346524383509	-2.69194086648057	-1.76713938895816	-2.56723196931752	-2.11648827281975	-2.45225316665583	-2.14185236911725	-0.71120817245514	-0.544058473777858	-0.529955783439922	-0.450010282319528	-0.704434637581107	-0.453814007705242	1.43511228753061	2.92628833936214	1.41448827645814	3.12650988113025	0.36058261696061	2.13527234418994	0.886604014051802	1.80242451851568	0.775011150747078	2.39533629943956	0.847585099104634	1.33702657295456	0.320371040879451	2.62984291849544	0.495958976692917	2.27153791342245
MXAN_RS04040	NA	B	-1.40280640980015	-1.61015382430936	-1.44207118815304	-1.88874021445835	-1.70707445394547	-3.14345126343611	-1.31350632428062	-1.3033341684391	-0.424205800274457	-1.63072922637359	-4.08315079921679	-3.76486624824064	0.895844858655208	1.42226268581784	0.622334197576118	1.11767695193449	1.16692608489471	2.45766560698079	0.837437850886452	2.52875937415444	1.60914386810168	1.96218906640807	1.18978962243809	1.72366817881986	-0.570137905003625	1.15640594188589	-0.748507602058893	0.138256409367143	1.55102298835211	1.90450578034793	1.43576884564972	1.31307711571963
MXAN_0934	NA	B	-2.33093537500031	-2.02310577353439	-2.68462953958054	-1.7495818568148	-0.509478607612685	0.231791586125158	0.95351531466522	-2.98223709613822	-1.45185597278972	-2.13494535646663	-0.00329568552668391	-0.762648159895129	-2.62152657091071	-1.09657609071113	-2.33311668356584	-2.07908283695971	0.933891303064113	0.417101290193427	0.403420659832671	0.746750707319713	2.27456361251053	3.21773164334663	1.96267760825036	2.5698798546863	1.74441650038525	-0.0114567444240148	1.89579879955403	1.38834081759757	2.31325205671565	1.40839875161121	0.759004915220133	1.55393692885254
MXAN_3647	NA	B	-0.631676442686926	-2.12579605583064	-3.3557926221972	-1.54129901857136	-1.16641241422599	-0.847690236493944	-1.86107628861026	-2.66417175564127	-2.90972709093628	-1.87693747851561	3.21848362261092	2.86552122526911	-1.44291590632043	-0.298432786964265	-1.32146844704036	-1.54817904936818	0.542709536646412	1.08217507694944	1.45684725359844	2.86062502495135	1.90681395861308	1.98341779947727	1.42126324467986	1.09395178640202	0.52569961784248	2.11226658752008	0.435472520351749	0.909591623212985	0.248254698066892	0.360229068992548	-1.27075646209681	1.83900941031489
MXAN_6280	NA	B	-1.0556003683226	-1.17298161130466	-1.84197858138853	-1.77338008203717	-1.83144387940472	-2.42000106099024	-2.4855363891514	-1.44622234284863	-2.44087473009698	-5.52505564712574	-0.6544909329811	-1.00419072154615	0.993748313617643	0.506846591202952	0.78259534864863	0.357395863093546	2.32385609603276	0.869926675719753	2.31034632887767	0.991173983927891	2.04060960074165	2.19617358656876	1.97928270031645	2.08249657647289	1.08273657935483	0.673377250493618	1.05351421300832	0.257847713582042	0.993884096119712	0.59716424826376	0.859036764657408	0.699743816497647
MXAN_2223	NA	B	-1.66001104414425	-2.34320244553224	-0.896407861561049	-2.41595045316305	-2.52372619405915	-2.83274606642498	-3.19091336892224	-1.97828273228764	-1.67516268182993	-1.14343545065936	-1.86160872358432	-1.81326732282095	-0.0330236971720037	0.258260111692085	-0.0112383712596511	0.181496628839474	1.45600480838486	2.03873546726192	1.70116231751714	1.96888331437435	0.646167886950783	0.283585087942354	0.548969134494113	-0.127040694972889	2.49423428409955	1.99953644183885	2.44481031267263	0.493873765570271	2.24314049622114	1.85614881532214	2.40135015623782	1.48965807897421
MXAN_0763	NA	B	-0.784352041195424	-0.839965629611964	-1.85327820668221	-2.22133031192992	-2.1673772772237	-2.74670078779205	-1.85061992589132	-1.84858994032641	-1.08278954304965	-1.45616705191917	-2.17521903289763	-2.36798347803896	0.439164958651869	0.919690848093783	0.426645744454767	0.369847972052543	0.310079173646013	3.52359315124815	0.0901312307873372	3.66599835925103	0.441514396458656	0.696844478195143	0.185915158203985	0.540844352200503	-0.402471851111873	3.02507904997888	-1.21068043859171	2.92246072800177	0.785182820070625	2.54204590742302	0.196987618413127	1.92549956913078
MXAN_5969	NA	B	-2.70867372381609	-2.07287031315055	-3.23812174216062	-1.71564661374471	-0.332414219832553	-0.444066641638356	-3.23812174216062	-2.68346800989904	-3.23812174216062	-1.59291424860756	-1.84275188612077	-1.60364192771494	0.960983498480156	1.23249690612747	1.53224917658534	1.84087513611898	1.7921631719627	0.118965007016886	1.1076909434691	0.649353501211058	1.19901580881657	1.12634853189622	0.978379011720912	1.00727811411743	2.77541795972739	0.836234469656112	2.44105095518374	1.32101441288023	1.01317163623548	0.41301101650033	1.78447092206894	0.580642631231375
MXAN_0945	NA	B	-1.33048216261875	-0.986653957255839	-1.13513877415081	-1.99316341152107	-1.8912558332296	-1.92039509690582	-0.68705715681863	-1.61828900028891	-0.889672660944905	-1.74993423784594	-2.55245762162203	-2.36003880101965	-2.04268292210119	-1.94863597695034	-1.75219808745374	-1.88778988441053	2.65394258403908	1.38453933186264	3.05142385338069	1.49990279847078	1.38668255095957	1.29162297718806	2.20875400119305	0.998244136037945	1.31738102119216	1.82824672844703	2.25776613630429	2.28563555320158	1.0289782124063	0.909526243554255	1.93814197444476	0.705057482455574
MXAN_0848	NA	B	-1.22056721283339	-0.70151201118537	-1.9412394901589	-3.36940756136254	-1.80982480663673	-1.81360323004096	-2.25864136819105	-2.03833048977316	-3.85628443666471	-1.75356267732824	-2.2426708667369	-2.12999165824109	0.203773714801125	0.319280688427588	0.303361603112116	0.554677854061831	2.08274940053103	2.04652273970641	1.95080309317286	1.91633294868075	0.840105415074246	1.11934693578074	0.790301729226242	1.11876449374145	1.86067872687458	2.02883719469395	1.65964809372687	2.00408426865066	1.02131813453001	1.43742450412897	0.790951358987236	1.08667291124434
MXAN_0807	NA	B	-1.45241592775286	-2.08493962009024	-1.17060182551943	-0.196396664313566	-2.61091628456791	0.252157843570455	-3.03506625106484	-0.527104068066786	1.96166674757376	1.38994388360474	-2.17487422837347	-1.77012721014211	-0.720150361655708	-1.43303808613077	-1.35417229062443	-0.771123760380946	2.02319904925675	-1.65974442145979	2.85667870778187	-0.579618501199517	1.97562478678071	0.844539439079974	2.19882000899031	1.90302872265623	4.00017534118909	0.242904520904853	3.09666182803303	0.442873477441531	0.277395002184434	-0.666925356815684	0.123339794536228	-1.38179429542591
MXAN_0878	NA	B	-2.85844125821023	-3.22264147378183	-2.35410092878015	-1.8362068247399	-2.02678992992747	-2.01829912166714	-2.71479666210651	-2.00314349507071	-2.36295705966906	-1.61239652503722	-1.9291683033106	-1.66377592905156	1.45063751783603	1.66572672934908	1.6202435368786	1.62870892845603	0.800797121784896	1.71304053620189	0.605692885666134	1.50874649142619	1.06008090021915	0.935253882845844	0.945186036138473	1.04885110364794	1.80944217340106	1.73082851972124	1.71658133919628	1.20615511203886	1.29990411240659	1.37415084883366	1.24963117360847	1.23305856169598
MXAN_3431	NA	B	0.0293626526515842	0.690888465836371	-2.08514985410297	-0.888142510918533	-1.17846597250155	-0.418771168238925	-0.829060800971053	-2.3840267482148	-1.33414019692514	-0.981723275009663	-3.00248078509367	-3.15063972464083	-0.478395470201679	-2.32955021213706	-1.26488611643804	-1.52367240960309	3.12993319034381	-0.177805262097386	3.33201040724886	-0.119019879303078	1.59738433083401	1.43405767524474	2.0831347590132	1.91285014278043	2.57994651640548	1.73140803018618	2.46917085407212	2.15928254657468	-0.0100450380700927	-0.461315674023631	-0.0670944063634797	-0.46504406633676
MXAN_3812	NA	B	-2.98531282455649	-2.9794770575402	-1.68026969152561	-2.20607686008349	-2.10684426075295	-1.02760755398409	-0.377910448931591	-2.19839726167165	-0.994514234372317	-2.58908568860534	-1.5382798924608	-1.59524501022355	-0.60119912229953	0.0623841490000459	-0.650418939994013	-0.150710982259877	2.70583389834646	2.78739247769635	1.46979929632201	1.6731329314959	0.551441073269864	1.43377990465824	0.500541165683563	0.932621076871914	1.28422765052914	3.93144242284893	1.57592794767996	0.850222997545625	0.688324764827318	0.794396897999148	2.15400046554409	0.285880708942953
MXAN_2490	NA	B	-0.600517390303805	-0.826212729291878	-0.963200678489117	-2.44169997376695	-2.32293777953482	-2.44679583815311	-2.2448456282642	-1.36485910984298	-2.59728330971337	-5.81523334081005	-0.876185998429164	-1.1298043904826	0.634664594334989	1.17587192536099	0.907420695470565	1.15413924617176	1.504115377193	1.04405804892991	1.43928977884245	1.19973812668008	1.21814230898656	1.36711397496057	1.5329835650742	1.5780484118711	0.960470958577096	0.733077768695733	0.858862162008947	1.94583256398614	0.933152689871712	1.06482006957227	1.40928632893397	0.96848757155999
MXAN_1269	NA	B	-0.443788029363521	-0.408896947475153	-0.980783588680048	-1.56459791112343	-1.73845994395557	-0.988146307997708	-1.45834425440813	-1.47363567130673	-1.49529986170609	-6.49203286034469	0.315851684864203	0.143102407625767	-0.917240258450997	-1.54134249664416	-1.12520891946878	-1.27756952243079	1.81843642696193	2.42510764736061	1.42419248109501	2.4461846836559	0.681263866572733	1.13564222381138	0.937350911530906	1.35901458967152	0.703200552237886	2.54801620632544	0.501162425935242	1.63085029104955	0.672149685671281	1.58333346714158	0.489755124386866	1.09073189745799
MXAN_5890	NA	B	-1.53332470805865	-1.31303928184099	-3.64613369933167	-1.87723770132425	-2.20842205068619	-2.07150489045216	-3.64613369933167	-1.32855858452385	-0.519837364991279	-3.0307342563674	-2.25076384329182	-1.93237096316048	0.5529715413091	0.837670896175331	0.560686857310658	1.23761744455008	1.03413993671372	1.67217914052047	1.16850769816984	1.67520097268417	1.01162071701303	1.35231887202128	1.30443455516073	1.26107159862419	1.45941026455442	1.13051930562554	1.41215720000979	0.787574569537265	1.79334092044553	1.87319555310573	1.43097778425992	1.80246521556962
MXAN_4008	NA	B	-0.919837221268641	-0.949197128436687	-0.549006870727112	-1.10033014729115	-0.868827333928592	-3.04563342876691	-2.70391560418043	-0.974369327702527	-4.31662723334744	-3.70122779038317	-1.37452654798068	-0.928244627552265	-0.387875718705387	-0.329252361225477	-0.484993784568037	-0.318937385567284	2.53181820073047	0.63626754589556	2.60776798310419	0.746392168839127	1.90959016762053	1.46714302195645	2.49983580177433	2.11445913322135	1.52895177922341	0.64402163189678	1.795212723857	0.840383598962214	1.11115176186199	1.10489250199398	0.952245300888887	0.462669189805514
MXAN_1589	NA	B	-1.78473715632122	-1.78362329695001	-1.31176921839424	-3.82164060227971	-3.82164060227971	-3.82164060227971	-1.16796793585801	-1.57355260007806	0.244463714269234	-2.44538005819726	-0.435209421998606	-0.586063130162141	-0.129294921978018	-0.0755690511259504	-0.255133164076229	0.259456594475571	2.17920884532804	1.03926940011374	2.25630986041884	1.52437750497648	1.12198698262027	1.28744851563203	1.42608361538445	1.32477893941003	1.37981447847076	0.817866040679212	1.72553659859569	0.240462345423644	1.7244545927685	1.34511026309114	1.93868465275215	1.17790881756913
MXAN_4305	NA	B	-2.18909258061182	-1.78453957606565	-1.08894304615872	-1.2160377887014	-2.31952373064526	-2.31283573186329	-1.95591177290004	-0.822935747295812	-3.64109493399316	-2.63176441639163	-2.46625732864869	-2.35017468545657	0.66267845463951	0.871851517840467	0.481764622674644	0.971539490974612	1.94530413913576	2.22413706225683	1.13750146109124	2.02983514911236	0.260861328803136	0.614546428839589	0.0363100406659349	0.382781161522352	1.71510799283751	2.20874967929119	1.40972895571961	1.66678773744147	1.10127135900018	1.73279880637857	1.83855968242455	1.48699626808251
MXAN_5525	NA	B	-1.01191674243333	-1.15596666936715	-2.1471130921926	-1.92075590425596	-1.76426185909348	-2.71922571048451	-3.07754080251835	-1.07770051114661	-0.747882907158549	-5.25655742036872	-1.42797310535864	-1.48799883879755	0.873809541981074	1.24765412360602	1.00550836058464	1.10190762008607	1.35279073088733	1.52542161086865	1.29728353162457	1.60422806768147	0.85212934460053	0.977608013767518	0.907847901298124	0.947677779683612	1.89731659854492	0.468330878911702	1.95169950826912	-0.112836479205447	1.34340162444713	1.75601484738112	1.52910869403317	1.26799126412412
MXAN_1178	NA	B	-1.8139576067812	-1.51727372010092	-1.69891893800936	-1.75761884428133	-2.21367279387119	-2.0013984466532	-1.56105559800316	-0.941756065197268	-4.55884729622011	-3.44591445226579	-1.87006386821876	-1.83793657625864	1.23708178780165	1.525483120355	1.3897031133851	1.45587950764244	0.751614043370093	1.62076937741072	0.716032433606086	1.29552951488445	1.48137722233075	1.43500669039111	1.06604724322694	1.31029491846709	1.53796946985202	0.961760985137623	1.31508611766054	0.545597206376561	1.62717712865084	1.44367123607216	1.17908400185536	1.32324908738443
MXAN_2542	NA	B	-2.59245575814409	-2.52278371074533	-2.45097688970576	-2.2132521465696	-1.68412429952799	-1.63209567074013	-4.05986606841809	-1.88438090061146	-2.26381423941873	-2.53012148150308	-0.380722329602564	-0.226278757232901	0.517472157847488	0.345409633052977	0.542278928342995	0.575281366221253	1.83018661640622	1.45307850503266	1.99093137903665	1.38907314459012	1.18819759623838	1.11953497541548	1.25476445295972	0.973419619582348	2.18857351312836	1.53430736322328	2.03472517174705	0.637992637455781	1.31110801601593	1.4061690464325	1.32105622491265	0.827311904577867
MXAN_6588	NA	B	-1.28828320848432	-2.48061721505104	-1.75063252641492	-2.02081936869617	-2.8709335317963	-1.29630472291678	-2.8709335317963	-1.60402818601871	-2.8709335317963	-2.8709335317963	-1.88664613824779	-1.71533049596212	0.594259505546889	0.473985835548753	0.941948512348323	1.2696997288545	2.20112105834674	0.770457106587708	1.18355166295507	1.17559442902565	0.987438812052611	0.711042284797743	0.942276496493129	1.08356733032073	1.80453787522562	1.65641685699258	1.41887589426415	1.3514657618654	1.44523540484811	1.9629903019205	2.31767625052687	1.23425488045597
MXAN_6458	NA	B	-1.39849405199225	-0.586059172007579	-1.53694386127135	-2.15533528193419	-1.91246777265407	-3.15229164686004	-2.11531276306682	-1.15336050360111	-2.24286871499632	-1.73257882135533	-2.27504990073353	-1.84734942432096	-0.0595138610884565	-0.719877134024943	-0.480175294995213	-0.432681948014061	3.05641559180003	0.51384657167335	3.37168530873309	0.702640700254458	1.76947542995453	1.33019211741419	1.86253570795566	1.21354667656517	2.35229194701934	1.72313026754283	2.32135000164658	1.32148753770546	0.859643400544794	0.0198127170155562	1.45950437964609	-0.0771982025549018
MXAN_1132	NA	B	-2.4770210260178	-1.61563817773073	-1.68112172688468	-2.17983659721399	-1.41642967131024	-1.72391392112476	-3.94873259522141	-0.573509473399597	-3.94873259522141	-1.70876189188328	-1.60492697329015	-1.47356875506411	0.710794697334038	0.599252374626609	1.01253405023436	1.511410003675	0.868839754619538	1.34633600802717	0.846721086527118	1.25598195763921	1.70368200415315	1.47554720606609	1.82894622330886	1.49180385105051	2.97140601079103	1.3785802937992	1.19038378452557	1.11257062789455	0.664516866085524	0.698090665590995	0.854232110482119	0.830563827931542
MXAN_7212	NA	B	-1.03638791011878	-0.972202995398343	-2.3628011125078	-2.22029404862705	-1.95510219504167	-2.87027882444653	-3.13133790437036	-2.1480737319124	-2.46485442450276	-2.54277909481385	-0.169724385723601	-0.445088503261617	0.347248601561436	0.103743243667459	0.375802662692966	-0.0420867118740258	2.83087533310005	0.56471786197738	2.89144688891573	0.493786502184623	1.77298378098873	1.82523376904835	2.08137990360153	2.23508396066792	1.70764105382414	0.230674282022386	2.21547537452457	1.30891308819459	0.659938246804632	0.573257141153794	-0.530279610108675	0.673089757777188
MXAN_1591	NA	B	1.4472783612024	1.14033594855128	0.054753204908323	-1.4145774442672	-1.73690611778549	-1.76455105328277	-1.5203687594486	0.0829569666252468	-1.13595501676215	-1.78407972954711	-3.78613939203549	-3.89547220211518	-1.82332012387839	-1.68206850068618	-1.91828448672692	-1.8562310184753	2.41974739318049	1.28067300509145	2.42038706154975	1.48016430602545	0.887255474724583	1.43436649459443	1.0790080406199	1.37173064174786	1.49278386360375	0.817297267043299	1.43403971407368	-0.20597028933916	1.49661115600451	1.39938798851661	1.74090207762105	1.04424516866585
MXAN_RS12915	NA	B	-2.77674658411183	-2.55805364973471	-1.46088323897057	-1.22864921792495	-0.782026789332433	-2.32053568951758	-1.63983910087704	-1.53267379225188	-1.80646999046042	-2.842404812302	-2.64447719341898	-3.20379387158963	1.83420470349045	0.980187213629702	1.78010057970738	1.9129647714189	0.792735216579948	0.813477420835681	1.53234805142291	0.61140480519968	1.40951893902511	1.8444030626085	1.41350499721855	1.84059656154206	2.16133703222115	0.297983145272863	2.11111386701846	0.404703513680313	0.648852004552777	0.640124754790365	0.717714576167791	1.04927871410945
MXAN_5750	NA	B	-0.913741205287876	-0.744150559752407	-2.98959603162082	-2.47028071305484	-2.13756003941584	-2.54566797139095	-2.02393593841545	-2.90977612358982	-1.5954574845456	-1.0081426314862	-1.40129898195554	-1.57283626749923	-0.0345851182527319	0.192391354699764	0.129744603162118	0.403057894987692	1.27289079705895	3.01924725350764	0.839073563546972	2.82252990810199	0.017503686285929	0.306337749324811	0.114089617180213	0.279012151052035	1.45379873930908	3.25658165961305	1.03215954154912	2.92984227120933	0.671966292564241	1.57702867641124	0.854096970794275	1.17567633590882
MXAN_7017	NA	B	-1.00172842445315	-1.60953204695427	-0.862559089325318	-1.86522170238191	-1.82483539391172	-0.964735022867929	-0.383277894707668	-1.10068175124524	-0.238886134961547	-1.57541430605279	-3.76150804206169	-3.69915314666252	-0.689100286312533	-1.77453537787092	-0.678226061399835	-1.17032236083408	2.18624797060076	1.86203961410575	1.82519890555806	2.18317836062245	1.32590647114145	1.99548407164909	1.40232730186222	2.12582587948558	-0.580878299967788	1.30947255362122	-0.31625853027923	0.389407214836966	1.58106819240605	2.0366148355405	1.8487954243138	2.02528707650623
MXAN_0977	NA	B	-1.86003652613058	-2.02124842146642	-0.311370789631518	-1.03127817790281	-0.660989263005545	-1.68212118816012	-1.44895298504461	-0.136447687929627	-3.28102364402535	-2.03477994058789	-3.40540505993455	-3.26078296768434	0.851287076399593	3.25137782208844	0.730358629611455	2.72596121705714	1.63445668664008	2.74035040038454	1.36150752119606	2.02034030599491	-0.535093551852917	0.0385190111294023	-0.124138851946674	0.0908259086631933	0.243076766044512	1.51388926541928	0.451420050426433	0.773869228670303	1.06523538768233	1.09285878762125	1.33632747193753	-0.127992481663499
MXAN_7016	NA	B	-1.52068149263866	-2.40055282990612	-1.46048099186881	-1.47750041318127	-0.736586960906338	-0.484051058137613	-0.221281426812526	-0.757104226809479	0.214450481936846	-1.28956576867315	-3.64345549583223	-3.50593393189571	-1.28004526673588	-2.0461404338624	-1.17409876910083	-1.48058839177562	2.47231226233536	2.19638793728903	1.95137194713236	2.32323833670917	0.859587191236088	1.56680095042642	1.19941594676721	1.63859553619553	-0.0834668245257673	1.65544477988731	-0.438109249203841	0.884887970042412	1.60900700392421	2.01870074588534	1.75731675261266	1.65212568948629
MXAN_3124	NA	B	-1.67843215508176	-1.93096829141401	-1.5747176269485	-2.40776831783733	-2.61763863740415	-1.95055609282891	-2.42593237486788	-1.04712712232735	-5.26979846080472	-1.26742415671729	-0.804024311408276	-0.882087054884547	1.06287673035374	0.914723682446515	1.1579935028119	1.26665511275236	1.70477327038091	0.794801749610385	1.55850747260294	0.853964899711021	1.33547085394313	1.82785547149631	1.60457977101561	1.80227399344499	1.11866183471739	1.09176908708618	1.2311114946116	0.660040341594516	0.905330019480203	0.937015084905384	1.16430412232131	0.863766107238312
MXAN_2922	NA	B	-1.9585515462748	-1.68808299300891	-2.28298587848678	-1.88023441180582	-2.2304657053807	-1.23779101636108	-1.46938430983551	-2.53221738619501	-1.75472064239177	-1.79518909503349	-1.70093598838413	-1.687867699953	-0.963144397800551	-0.919280225264089	-1.06969012517344	-0.808561348349608	1.72708338624591	0.977754092651734	2.1587343345502	1.14885193601879	1.9248226494945	1.93474272631189	1.93081761503581	1.94955272234168	1.58738134378361	1.03043127186646	1.64745279761768	0.150435265883926	2.4702956466389	1.46391847199266	2.40305106987981	1.4737774393851
MXAN_0279	NA	B	-2.00159861819296	-2.14073031979223	-2.15978798404585	-2.53104663653749	-0.38771299621641	-2.17191290345132	-2.53104663653749	-2.22722728816773	-2.53104663653749	-0.885839142984435	-1.54675924298899	-1.62263213175215	-0.635645335017025	-0.586196855374115	-0.363286037856554	-0.0674009238265931	2.28652571330346	1.88893034452153	2.77884742899558	1.25183631349734	1.00193975150969	0.513602825986835	1.45721965622626	0.374689833840302	2.22560560511566	2.29385162496627	2.11278422055553	1.613429634959	1.15968268171563	1.06596930534759	1.3738294048385	0.991125343899673
MXAN_0326	NA	B	-1.56087351756463	-1.70368664334246	-0.574599121381603	-1.10165083318027	-0.751063001326052	-1.21403654240928	-1.11657986428511	-0.901722763239443	-0.507648892202306	-1.82340846004408	-0.887936900236987	-0.957131124167004	-2.89459891771201	-2.93310938943731	-3.53442320324212	-1.61675336086958	2.61480177706415	1.67882014499377	2.60989436385125	2.07421542265042	1.46605049498103	1.86099040114989	1.85495635737021	2.40366466071469	1.36703061324416	0.552869283392832	1.47350886997008	1.56657342702739	0.0147052024237748	1.01374887581365	0.710963736275936	0.816428903717012
MXAN_0722	NA	B	-1.03042387441739	-1.27105536725432	-3.6904676255865	-3.07213901750837	-2.67229988697756	0.800219150192836	-1.60830650424358	-2.57141686437053	-3.6904676255865	-0.324539026118199	-0.688411949941316	-1.30931948430305	0.475386264097802	0.011149831966291	0.231432443325214	-0.00290919041038595	1.50009590055507	0.41901238563839	2.16467954669941	0.838052365353002	2.14983212676087	0.970722803058344	1.90982387217872	0.838079233634066	1.60091788531244	1.50848837338246	1.79622094772702	0.284272415276991	2.0094102145538	0.353462653400957	1.94220125579851	0.128296747805497
MXAN_4307	NA	B	-1.18236387726548	-0.513052207009134	-0.413581080293945	-2.40945488294034	-3.79089726552807	-2.6996226155386	-2.87854482771652	-0.785094743498063	-3.79089726552807	-3.45063005852086	0.401607350084405	0.168677658376605	0.440710180225136	0.854183753242661	0.45838393136232	0.678618304865313	1.05905104473326	1.74132368876406	0.751875098415456	1.6949600706226	0.819596800812527	1.36652721215299	0.610285329844964	1.3903675424113	0.547452649466569	0.676926268765536	0.633999662975415	1.02439418985797	1.22518353985137	2.24302539635666	1.31272000854962	1.81426914210234
MXAN_4299	NA	B	-1.44280402714729	-1.48640770753981	-1.24670337007859	-1.58879173732175	-1.97733733525946	-1.9778882110045	-2.37074815671997	-1.28570151361131	-3.29269529611895	-2.370928023367	-2.04348563532398	-2.20197746379614	1.12249965115477	1.27867887470233	0.945566000294582	1.5646773430875	1.23873471800836	2.59245379585835	0.534970638581912	2.53528032852871	-0.42021757534844	0.3649694233447	-0.779226699814707	0.0818563584935301	0.783836286673907	1.32079622340428	0.88390790731316	2.07998259484772	1.08265405638308	2.26170028966357	1.77968091730354	2.03266734480795
MXAN_4298	NA	B	-1.28169348429484	-1.18701429478121	-1.33018740479705	-1.61735129448627	-1.78381666195823	-2.07391926601343	-2.08100555620483	-1.29223352642578	-2.95313358141843	-2.40997292129743	-2.41292776030176	-2.51613688128555	0.813541108585556	1.08766812434984	0.551940597076769	1.1781655050128	1.46158379194407	2.71555486470609	0.694267165085142	2.62286736636172	-0.347686056573657	0.200535081790392	-0.795079303645604	-0.0416313903113128	0.870866626386483	1.63507135250257	1.06839725503363	2.1939550469373	1.09038534621402	2.23310830192673	1.81056943816348	1.89531241171879
MXAN_1089	NA	B	-1.41529013195916	-1.27859700083382	-3.29233559766285	-1.12438765583688	-1.63302394953654	-1.94773018848759	-2.22874544381499	-2.08364720820919	-5.36258379155399	-1.02527091714918	0.312664954948722	0.212784130019072	0.737759324766077	0.663902858914192	0.823523860572961	0.741222552559962	1.51628306243858	0.380868192925749	1.68810700780576	0.330428012665961	1.90129687511358	0.651201193741326	1.84643945549745	0.426606382258279	1.89499015194411	0.950660267211947	1.93657820397881	0.0889311376101025	1.67354369330399	0.453239196368085	1.759387691073	0.401193679326474
MXAN_0457	NA	B	1.91665208485063	1.83495001227422	-0.996490681302726	-3.20306016069498	-0.624625100082243	-1.81871685936797	-2.20407537683524	-3.85650688888585	-0.19989100890704	-1.46592000947705	-2.80187344668191	-2.84647652680757	-0.3673991998501	0.73723001298842	0.176681410878794	0.327070641588044	1.27211415912569	-0.135209122466406	0.296274614647199	0.0854323698835184	2.24296824194606	2.80674588603762	2.05565885203857	2.55206661804226	0.520715888463906	-0.812726002577488	0.693745503681864	0.112126279855723	1.02752103083517	0.543904724257089	1.27389666119845	0.85721539134336
MXAN_2571	NA	B	-1.24712446696979	-1.17733746797098	-1.89730649450679	-1.82369767508715	-0.910422552188365	-2.46181992617302	-1.54706159698129	-0.974256011849094	-2.90204961961252	-3.93257176933729	-0.876254231498887	-1.03884071720639	0.58115541587147	0.128348086740784	-0.225124730648972	0.0235845599970244	2.71269766106404	0.885968651481813	2.49368001602091	0.609380181697919	-0.0723350868001411	0.202217379640201	1.62766170540377	0.377470050006638	2.22397672870142	1.47341589529878	3.04163311216076	0.765679308385158	0.0903536248904118	0.495762017981395	3.13660856116431	0.216609390323896
MXAN_0521	NA	B	-2.5708514886039	-1.65558832663523	-0.445729568056935	-0.829618869338058	-1.41115308658694	-4.44279804729584	-0.0508559553429198	-1.13427625376717	-4.07949593688556	-1.0042830994973	-1.9662692495591	-1.6071020793541	0.647274311427343	-0.632512720445225	0.656406255445894	0.429290856008264	1.45342190837086	1.74822070172779	1.2350961193557	1.60601738319843	0.808737139213024	-0.051132582912941	0.629407863327099	0.263740419296504	2.27326259928265	2.11029466067828	1.86824299908833	1.27670353415949	1.5227794171656	1.22173557920731	0.833860531079814	1.29717498624884
MXAN_6579	NA	B	-3.4323150694535	-3.64264802989214	-3.29136293239682	-1.71609581330201	-0.932815823676184	-1.46323781088244	-1.32189814823946	-1.66075403846994	-0.993027018735932	-2.10739946125535	-1.43891664045396	-1.61240242225242	1.94404617042652	1.81209941134632	1.9530033403786	1.92576261490733	1.53466523066677	0.51243239489056	1.48455528099108	0.250846118893874	1.18544351559047	1.41903737637566	1.27489180765442	1.57022833721528	0.11866362664213	0.98752591515855	0.769920184350068	0.713912101366708	1.03590210999131	0.949105541749585	1.14295311566435	1.02787901475056
MXAN_3286	NA	B	-1.42101458175306	-1.24407067074337	-0.627237136621632	-0.840454027990782	-0.831019733448664	-0.673261625535162	-0.730123819309759	-0.807264465801931	-0.612022197900194	-0.46034394864359	-3.93221814662556	-3.51995943907839	-1.8076755951574	-1.55932664773746	-1.5554028865515	-1.33294073966536	2.45963529818572	1.60175633449659	2.25125769575474	1.38924521804874	0.535293332792914	0.335595819665935	0.809988110077141	0.16122662315248	2.80476993800719	2.44865608444201	2.78343142397843	1.71105252622683	0.964326535515548	0.506087428430934	1.17716199021871	0.0148513035699267
MXAN_RS00155	NA	B	-1.9523891535519	-1.82037827323433	-0.590442936696553	-3.1727999355025	-3.1727999355025	-3.1727999355025	-0.453242128955737	-0.788931310447199	-3.1727999355025	-3.1727999355025	-0.427141075684169	-0.79165179421906	1.64495349445206	1.3110046600045	1.77133633609906	1.97551959581491	1.09318692243753	0.98901780680192	1.32319560149028	0.903537660813115	0.923723526107595	0.43259584917632	0.848065750535199	0.336947089527914	1.39881112986408	1.53690896164837	1.3151756230677	1.59130048560162	1.07849344289359	0.871130343484951	0.649369094006365	0.69390297647437
MXAN_3754	NA	B	-2.88648242102966	-2.29841273778342	-0.113291291565372	-0.853283627288254	0.300976568419332	-1.71486948175165	-0.8365440934027	-0.101353287926063	-1.88289607845474	-4.42197018319179	-0.607541864760807	-0.38990058648478	-0.3374010219802	-0.14763378032268	-0.30707501729744	-0.139491052344332	2.10490607288189	0.622830426807545	1.77469006134078	0.508236086411664	-0.302011444028178	-0.699439582828451	0.606163295038722	-0.403379135706563	3.94990300926305	1.78413329479531	3.61927911958072	1.58349167917331	0.450855591425925	-0.0558811722903831	1.65760495207632	-0.464212296777121
MXAN_7001	NA	B	-1.17681866133226	-0.956280334925367	-0.671586892417718	-0.295675166966062	-0.533674085724446	-0.672914831371749	-0.67390374033184	-0.617659416059535	-0.979134712639677	-0.737775264269386	-3.10782039818375	-2.99468238546095	-1.84031484661941	-2.55626487030509	-2.75335336909042	-2.63609337359311	1.96200930685116	1.79986284013614	1.84031015127143	1.84310088048902	0.911217468029509	0.798362711748872	1.01639746691613	0.625551073842065	2.58793325851485	1.94122761174966	2.43947570413749	1.14091616082201	1.21312078583312	1.01689493389849	1.45083665399904	0.616735341051815
MXAN_6346	NA	B	-1.3636930966586	-1.22082057997087	-1.63284596796369	-1.24186091664742	-1.29823799728394	-1.20274082602228	-0.738815386494493	-2.01228278024845	-0.880570925576054	0.756375121910866	-1.3381470212552	-1.88563259628064	-2.41618766192138	-1.53504330464671	-2.62277295987824	-1.8099638632645	1.79016270529704	1.07719687091863	1.63189406045948	0.986044190605709	1.40718657180007	2.68816973164971	1.55850891277756	3.84922638478691	0.42247420530058	-0.449680953000212	0.15242450929026	0.0579031997911059	1.83524815522459	1.73487860720703	1.96758848415945	1.73401512593367
MXAN_1268	NA	B	-1.30608999764727	-1.6330393313257	-1.31475947827353	-1.64039682650668	-2.94796601020744	-3.96613374881638	-1.00954580930477	-0.96033122678637	-3.96613374881638	-1.50098260707251	-0.99374414228826	-1.20313049221915	0.199720140867919	0.178950344164802	0.42894593758431	0.322205133037747	1.10592084132665	2.14062034607364	0.904585554478763	2.33072948785251	1.35163416842318	1.52253333109656	0.860836255642284	1.40063662343261	0.285254738167295	1.60695713981569	0.659111421562671	1.24284522176454	1.46164524639305	1.76900091736536	1.11097773477522	1.55914283543962
MXAN_4456	NA	B	-1.48872723254553	-1.96049531169739	-2.77753015328123	-1.55943553809742	-1.9853892509755	-1.7550526275789	-2.08730813404095	-2.06842245152342	-5.27791413064542	-0.148270277229472	-0.122485208027969	-0.204795459125231	1.23313784771069	0.482700192693525	0.80968766789422	0.722688229379154	1.03025564566834	0.415471074472473	1.27976236375205	0.567092810611427	1.89580387456365	1.8337159715352	1.92707183641332	2.29300841305036	0.878462949754237	1.37479639917382	0.669318434476281	1.0917965724234	0.630145142743279	0.737517724949253	0.671014644725018	0.892377978778732
MXAN_5064	NA	B	-1.03717264906583	-1.0334021752146	-0.844705241940192	-0.976697330812579	-2.63704706920618	-2.49644501645946	-1.45771585848109	-0.301365391942518	-4.33059502139259	-2.66456224553179	-0.665303721544131	-0.345119409544619	-0.938314217121572	-1.25433933051539	-1.09245492507423	-0.73947272086918	2.83685829315666	1.71789494519172	2.02468041844263	1.63505071410153	0.780565995403972	0.979057052826887	0.740455938937076	0.921252946112389	1.0764925565611	1.68721874857817	0.789880011283593	1.02785740034789	1.6388639124518	1.60251341264824	2.18316169826251	1.17290828040974
MXAN_1621	NA	B	-2.91419093069168	-3.38793976295405	-0.422133854448984	-1.46654441630179	-0.656794329853797	-1.66357706243988	-1.02791587461903	-0.00989617632645245	-1.01907792706062	-0.0830222174863833	-2.46662812067579	-2.3714309338136	-1.6755339790451	-1.01722429572717	-1.61496733337839	-1.70613524350364	1.7314440039737	1.8815304829267	1.27183034703194	1.99019125142542	0.872459518958516	0.626436034572485	1.02067086697571	0.663006440823269	2.52080218254634	1.70650104212292	1.74874454855017	1.22838769430232	2.00797255799487	1.60053438878022	1.54792329429758	1.08457780304417
MXAN_5679	NA	B	-2.86147566489566	-2.03219655976806	-1.20519247232186	-2.41387345792098	-1.58945661042537	-2.22864962747324	-0.962721655346482	-1.68975903059446	-1.82871634509779	-0.347595720929354	0.967435481504509	0.765597000733839	-1.80213863062127	-1.37925610927936	-1.67145268467821	-2.16298641177327	1.1613542279676	2.06237836769467	1.20015596947079	3.33667233787542	1.42447053932611	1.13535685204773	1.54786756321297	0.264276054447515	1.58007168863626	1.96951475792413	1.24927776407201	0.643258788541058	1.40669336672419	1.24095230424341	0.604823829863882	1.61531408683929
MXAN_4976	NA	B	-2.0331607288003	-2.47186804124509	-2.37906928332306	-0.543782390355932	-0.293685657599968	-3.3434927668061	-1.1470067635367	-0.751355598405211	-0.0260325979118665	-3.98994208193864	-1.20962876157837	-1.1542461139969	-0.668336502936754	-0.179656755088025	-0.614676149006168	-0.845286549957795	1.51716664838435	1.88564463169434	1.37305212041901	1.58213714460746	1.02801160148708	0.374528192118206	0.607727734626838	-0.276011176353213	2.56296744589353	1.68317501388362	2.06748219824858	0.906827132967526	2.31947248442612	1.4159236015887	1.56161762186912	1.04150434662561
MXAN_0836	NA	B	-0.261952730884145	-0.543517694808392	-0.482752779875278	-2.11280133470416	-0.0939563926924887	-3.54036902998768	-3.81493912644651	-1.36009522994829	-1.94718543943597	-2.66982624999841	-1.0449462858412	-1.66684862170011	-0.426062947997543	0.173735463272496	-0.230335810663857	-0.189128497340062	2.9802462730407	1.2530459883531	2.98455839099922	1.25391536994548	1.15429972870221	1.31438840404265	1.56195881694191	1.23198158715343	0.631642025617455	1.4507228130912	1.27913032818797	0.611610452548066	0.405628877085586	-0.00782134465839679	2.24853614790218	-0.142861149901175
MXAN_RS17140	NA	B	-1.07506350228396	-0.866014766638031	-2.1677042281627	-2.18207407363453	-2.38965112891965	-2.13357129590651	-2.14568722863993	-1.87885554473593	-3.41343280080179	-2.1579906727852	-2.06114584552177	-1.80590152014742	0.748252353467764	0.834782493229921	0.497032352773276	0.845208744935515	1.65819317939663	1.91575839518126	1.37095850430358	1.97241711459782	0.899952213677185	1.16999102489833	0.882676387958503	0.886693241975559	1.38254461456311	1.03493808514336	1.24360743501235	2.07709470427751	1.18219932860249	1.38336469637925	1.29153749242463	0.99989024537941
MXAN_4297	NA	B	-1.14351490987702	-1.06209533399812	-1.38897050495508	-1.81815225977754	-1.96517221545414	-1.87409443146877	-1.85338718555593	-1.42320456126332	-2.34594924990951	-1.95398140254336	-2.50299044194341	-2.76370233658868	1.12724601418932	1.36176378183717	0.783832074939806	1.41839648362753	1.32230410578974	2.61677088586419	0.515870968867592	2.62393369277854	-0.489963497896756	0.302544591838368	-0.990513214161226	0.261046477278146	0.41514892622939	1.20048290979798	0.546296752759979	1.98303984783624	0.866012196342549	2.37927640921855	1.67270572365885	2.17901970253893
MXAN_6603	NA	B	-2.1177298770649	-2.09819645084816	-3.52828105604563	-0.859735916271712	-0.808822210293155	-3.5404059754511	-0.0986251284641346	-1.33331671304026	-1.65990680285302	-3.89953970853727	-1.38135119335383	-0.834890415578098	0.440383783498895	0.294502498404136	0.673233468652958	0.522777036845314	1.65745104849214	1.2986154903605	1.66957587475705	1.27792732400411	1.45311323425464	0.570764475360738	1.47971983078973	0.394429616301979	1.47649783731505	1.44993169446903	1.18619923406645	1.08929224854954	1.68919328836432	1.08951425038446	1.36933282569906	1.07834638723116
MXAN_1102	NA	B	-2.6492258297104	-2.25619907055108	-2.1169055135857	-0.248635168934159	0.461560965015999	-0.476366282212279	-0.591064776723492	-1.11285846521662	-0.203714023820757	-0.391380998801112	-1.51683002194961	-2.22853426594351	0.708625574700466	-0.363526874579204	-0.0637746041213312	0.0261860975875763	3.11836845182949	-1.3899557971123	3.56134591055658	-1.28637463116701	1.52668051454962	-0.0967784192367853	1.79149986778617	0.838387867458904	2.29555106352745	1.8024118879133	3.56517018619405	1.13931983543948	-0.751602870120001	-1.35186239958842	-0.970030388754926	-0.769487820430377
MXAN_2680	NA	B	-0.746461489126665	-0.466122949938848	-1.31796763431528	-2.05307099956537	-2.10113829221285	-2.60254404645096	-1.81078078710289	-1.58086911420198	-2.27074933467785	-2.2909093753765	-1.25864370955949	-1.06990091367439	-1.06932288232513	-0.732993314680575	-0.930153386350462	-0.906515440646089	2.07612044697597	2.37169515994051	1.79713577073854	2.39936997684269	0.253302321054118	0.559607820881373	0.178890953594852	0.502150346290779	2.16779831104088	2.5482151699877	1.87625428572185	2.50604150077116	0.882254893397008	1.43454443905573	0.618319326765858	1.03644294714631
MXAN_4975	NA	B	-1.24562855952708	-0.895800868185571	-0.926954939779115	-1.13163624592342	-1.5805910396063	-1.52814153144918	-2.21956731361419	-1.25878321149643	-0.817665154712969	-1.99613022048398	-2.16733189663501	-2.02740633777362	-0.716472248127118	-1.10643831835542	-0.65448967805281	-0.525184673133504	3.39335806790174	1.12162393856357	2.94187669711028	1.35773636708499	0.319720518831867	-0.23044961228625	1.20426500106337	-0.59778591609334	2.61384094709764	2.06326092082625	3.06339076383868	2.38922737743393	0.411131876507802	-0.0296752671784848	1.21971452212516	-0.443013965971494
MXAN_5815	NA	B	-1.7578744521286	-1.60822060516917	-1.68829882468231	-1.55644177023887	-0.662950849825478	-0.658068661907334	-1.14714784303125	-1.61092999000503	-4.99654735249074	-0.624602360261715	-2.45316654093073	-2.86236373255228	0.727193870927209	0.107822154786172	0.451593928553939	0.518248414851209	1.48655515667591	0.476265913409986	1.91576109269363	0.480699001363286	1.60626880250462	1.33992290130219	1.73082005843236	1.37768412700726	1.36292300944261	0.766336767337775	1.83074327575566	0.387168544902046	1.68620482946624	0.876737275661693	1.43174193420465	1.06592192394509
MXAN_0177	NA	B	-2.19328739971423	-2.0900471187395	-1.12093008534708	-1.29774969955506	-0.180925119380182	-0.915338591483046	-0.202642048958404	-0.689095758244758	1.00022499712417	-0.176633929522099	-3.25476894052321	-3.3097351451206	-1.65122815242464	-1.71394174208924	-1.39544829637748	-1.68199935466414	1.16971773681982	1.63676382543076	0.915788991557472	1.68641669969809	1.67605329410864	0.759983860130136	2.10062606206535	0.702259992317829	-0.874555814047058	2.39201047111582	0.710579446547875	2.71596232527506	1.23190433426924	1.62539747832927	0.894525345983741	1.53011233541743
MXAN_5269	NA	B	-0.475167503101764	-0.579982081250899	-1.87959610712779	-3.2213195057597	-2.63359311639454	-2.31349908259086	-1.13306630873106	-2.63030625233568	-1.12611951892414	-1.43185459442168	-1.62161491524513	-1.84461723621984	0.633070372405781	-0.29232672750261	-0.0470953828156517	0.204028924493455	2.27698030119349	0.759900847459541	2.35086035884357	1.18409598439747	1.88168754796195	2.61361084650182	1.88853373636887	2.63547631257965	0.667246074337612	-0.22319520383642	0.861666162854233	-0.582601119306663	0.879266220405931	1.19203296707895	0.928000472951755	1.07949752573034
MXAN_6947	NA	B	0.00645710451825643	-0.121197594197802	-0.653244889898509	-0.0154934805755458	-1.21401941895681	-0.595969755140006	0.385328429709547	-0.028163910883789	-4.20518438491797	-2.10333535358438	-3.1731166392884	-3.10697721757795	1.50921814787641	-0.111175423731477	1.17520792442222	0.709220602018959	2.05497700214887	-0.964438388226057	1.7435048442115	-1.20186303032191	2.06242699883167	0.220930620184732	2.35745705288261	0.338718802627612	1.95224744431671	-1.07618967034707	1.91239875793702	-1.2235813311283	1.87474521084777	-0.0180401603268017	1.38878612810176	0.12036557846714
MXAN_1000	NA	B	-1.75360521570654	-2.02816166009459	-1.4927568626954	-1.09538163585678	-0.714778080258348	-0.831227581108821	-0.449433671098726	-2.0786372940704	-5.68008184150619	-0.835912352189344	-2.01001690113659	-2.15879457162371	0.854728773794617	0.834389586539558	0.565865788855973	0.717047930116154	0.956642371957019	1.47521141388928	1.24986306981189	1.31388147659279	0.617993966597901	0.634660125996882	0.779938637754203	0.558759677396061	1.94936584306071	1.15727144791612	1.97757192747019	1.30535759892376	1.17873524389657	1.15106554848251	0.950351762082507	0.90008547621073
MXAN_4955	NA	B	-1.20502279988352	-1.04392488251492	-2.00371895434481	-2.50100603816035	-1.66300832886025	-2.24089826849049	-2.08247810126022	-1.64264650182712	-1.06572196998965	-2.2319936004302	-0.477245166186952	-0.534087514083323	-0.471827705470938	-0.26849197240835	-0.185092055196003	-0.417081843377762	0.186984303398415	3.31775754790069	0.221545875916954	3.20616688258543	0.472939083629711	1.17482257101328	-0.0941221378159138	0.696327379641636	-0.263142654392594	2.17251217453489	-0.734161330923559	2.18924827493751	1.54680245970041	2.60389240277806	1.27341872774667	2.06325414183328
MXAN_4747	NA	B	0.169675625690465	0.158126533040269	-2.5881739667308	-2.62880144816519	-2.37517851377593	-1.61128343654672	-1.25763081352271	-2.96951104788719	-1.66912970835673	-2.07047079710528	-0.996530143588169	-0.921174071021433	-0.0357794378586718	-0.362148038827078	-0.410759669616851	0.102346354689187	1.63979902312965	2.45100730206773	1.40083616095231	2.22738205461566	0.446748928819094	1.41340681415677	0.305534140065426	1.03431192617667	0.294026333279529	-0.449151360160679	0.480156851687195	-0.980738259967238	2.05159847555749	2.52350836890882	2.42702879462763	2.20096702566678
MXAN_0022	NA	B	-0.019587481278549	0.137392022561599	-0.952892412899704	-1.46427538913145	-1.20134780619085	-1.21734101597246	-2.98304407913368	-1.0337836367923	-5.48988436149713	-2.30526063349439	0.295923231084942	0.281290077833285	-0.206188748681895	-0.639230893796696	-0.58404253884933	-0.975629516761855	1.7269067965414	0.348046334538287	1.71876311913793	0.4502166429391	1.68537711227606	2.34573113534146	2.30543768734186	2.03127155574641	0.636435488765038	1.74265283625535	0.954847153647691	0.818780428534964	0.564700036134376	0.50042393474417	0.267641215434342	0.260671705622046
MXAN_0330	NA	B	-0.851758131758841	-0.864891348987264	-0.655168386195754	-0.887504070930994	-1.38986350004714	-1.92449289660635	-1.67109238266948	-0.792985040366993	-1.2854760681642	-1.70217144408528	-1.82760423203656	-1.84193584961304	-0.604817146120316	-1.4499933437822	-0.88640358999556	-1.37637601737712	2.20508363509952	0.894517270535744	2.53210644191818	1.42922456125887	1.08764064007961	1.65880528626986	1.20646148466644	1.92467247760958	0.282431402363246	3.08831652260316	2.83017795788596	3.38092786646519	-1.27037607400963	-0.0830021789213156	-0.955564769800807	-0.198889075286548
MXAN_6181	NA	B	-0.414867027098998	2.36015052604559	-1.68289583459216	-1.02701943183405	-1.44086891680581	-0.0639895033306175	-1.86446777751111	-1.25504170520382	-1.89813950826375	-4.97632876285449	0.0446980284661134	0.00181924407812861	-0.897119120881411	-0.988953890732522	-1.50227555852856	-1.02222345560767	2.30494612678679	1.46281340943534	3.24678438855392	1.47639481381171	0.244065181572022	0.173151444689456	0.452361106038602	-0.122123061939272	1.06987017863214	2.27165106562418	1.0173196248078	2.04857868120716	0.547965478930478	-0.189974248575599	0.644154755377343	-0.0204362502969726
MXAN_1046	NA	B	2.46844540946461	2.03806523594601	-1.44276219632165	-3.38162829539578	-1.75300667404332	-2.2816661207543	-0.499749530485154	-1.09023935914637	-1.33817134725483	-0.425537356587071	-1.52618197005621	-1.63003307385909	-0.370170274064446	-0.751510723497986	-0.85788392425172	-1.26605355840642	1.61422857489146	-0.310160693982326	3.00094806525361	0.0615827452189173	0.492985021005467	0.560912306551435	0.863077437162769	0.695899950871251	1.06674989382172	1.23527919783281	4.25724965308662	2.09315854300953	-0.523857381087057	-0.609550890893882	-0.155620285344794	-0.234798378683799
MXAN_0942	NA	B	-0.911127368947413	-1.51548705981758	-2.20164148113352	-0.62129694646686	-2.11639068033383	0.996769095389713	0.511877742895803	-1.46690298250345	-1.14941135019032	-0.627938018747621	-1.76935989110481	-2.43410249988029	-1.23913352770813	-1.17224108995991	-1.45936030301863	-1.73800295680038	0.301969364509472	1.6151365939827	1.05129737851774	1.29433123541905	1.15832581518576	-0.819753946281685	0.888356147476129	-0.641420296546102	2.10801940420534	3.75506893700428	1.59934556312238	3.39088255630602	1.53444764046091	-0.261985244760996	2.00862901854892	-0.0689008488226976
MXAN_6463	NA	B	-1.7556367065865	-1.71663101183459	-1.33080720554622	-0.819241568751719	-1.256162905689	-1.27232170413825	-1.4610802983555	-1.0698805466379	-2.19960266221862	-1.17763492671699	-3.08717700698649	-3.22202019001046	0.248694885269767	-0.787626055705319	-0.556321939412555	-0.556134353671249	2.70137593786402	0.648340718604068	2.61127983663267	1.15831988067264	1.42365186573529	1.50719967754792	1.8318351732887	2.05886141670569	1.62967112062642	1.5667170669065	1.82016706304429	1.90007031108796	0.34145731916632	0.507438178226829	0.00653893348533963	0.306659697396965
MXAN_5634	NA	B	-1.83445557025457	-2.02226636476946	-2.03452082753098	-1.70774139351773	-1.53329974923966	-3.13952870396467	-2.48015609462015	-1.49971939977437	-3.03656630925838	-2.47620587127163	-0.685171019919987	-0.698697489645505	0.733030006224988	0.554978347587371	0.545610191314896	0.650406526153587	1.59306258577178	1.32798398826284	1.68249626845693	1.48783388093364	1.00845239640479	0.707087257524227	0.989752293705532	0.360275659721923	2.07254836885642	1.51447091965052	1.78050286363404	1.06435008508949	1.6448417829876	0.97176648920262	1.46691368883353	0.991965193450394
MXAN_0120	NA	B	-1.92586710025758	-2.02905708286727	-1.19878433770619	-1.46519398648441	-1.90381662958198	-2.83335576974401	-1.90504758448722	-0.610150517081912	-1.55706308940432	-1.62846719056214	-2.27099658701965	-2.63946906812045	-0.367039728827581	-0.24453100650243	-0.309446903264706	-0.350170078390486	1.1558168589774	1.53788674913737	1.40802114339687	1.08548638280237	1.33790995266049	1.14353450752634	1.37486343210756	1.30893840976277	1.83803392365113	1.73923063414634	1.35615264575635	2.97124754806125	1.27099802712199	0.85059884318568	1.64588535442614	1.21385224758227
MXAN_5041	NA	B	-1.91393826175745	-1.58954931859532	-0.95648146539904	-1.34270593193746	-1.04606668578302	-2.00232937062145	-0.795923880403564	-1.11484097802471	-1.59161641366275	-1.09726208803294	-2.94350576663255	-3.06630460136461	-0.385981141989861	-1.24545976419389	-0.508131439281726	-0.774264641776552	2.60627081661209	1.09672643196188	2.42492524906355	0.967591279508261	1.39777200023145	1.04787868049513	1.77486476090424	1.12235357675756	2.8325485063811	0.738834274425693	2.61527131936449	0.149397598412078	1.3308488919892	0.775428690529086	1.11263686238914	0.381012810431974
MXAN_0616	NA	B	-1.48694109339471	-2.07131020584653	-0.467496709395727	-0.553480134543769	-0.961037939769236	0.25391535705198	-0.655251054784116	-0.313532948225967	-0.593956759915205	0.249878642608984	-4.51018973447776	-4.34804139472252	0.0773357370217758	-1.10517947599281	-0.841105594557691	-0.830859712276599	2.29991503355433	0.463760150608293	2.25608779921938	0.490787382590637	1.79641645591371	1.93153138723111	2.0528464943321	2.02979392562544	0.851871528919261	0.939856313396655	1.01273894325848	1.37410281113006	0.282964869236156	0.235448375111974	0.126697130484787	0.0124344206075104
MXAN_4790	NA	B	-3.27934324881657	-2.96945807501588	-1.45240886928963	-1.20145183771477	-0.558379814334445	-0.107363165294796	-0.361899772017365	-0.716998024244052	-1.44897653706473	-2.12857771491716	-2.30550030052706	-2.84480605419809	0.10211021613147	-0.122506273450211	-0.572563059109761	-0.575885694479837	2.45579458969483	0.331245112073164	2.385929304603	0.99242009731605	1.36739439050304	1.5345528326792	1.56827770934955	1.90079897680899	1.85300794858788	1.90020621620852	1.79421223418541	1.82167890481052	0.0660786159789453	0.149488023197055	0.186845209425643	0.236078058921077
MXAN_3688	NA	B	-1.1616303515602	-1.04115549301888	-2.70809042897718	-2.03178104488441	-1.6601967536157	-1.21702931746641	-1.57530657219032	-2.26947494067987	-4.01108441798867	-0.887792270626945	-1.91985186148952	-1.95549525357516	0.81733365309272	0.779043307570387	0.90696876536085	0.940727157514986	1.66806240332766	1.1870707809091	2.14416227782564	1.06674738239951	0.646669998356031	0.857893639310439	0.834204105089136	0.65911819624283	2.06705077099754	0.284833679921396	1.98256396967362	1.76118636568961	0.682498290959049	1.12752896156295	0.855169827510685	1.17005517275913
MXAN_2351	NA	B	-1.67337279571095	-2.19896257830084	-0.509204931794564	-2.5892788950461	-2.5892788950461	-2.5892788950461	-2.5892788950461	-1.82101064272838	-2.5892788950461	0.443132038450406	-1.49073006406516	-1.82239943941317	1.48993074692697	2.11332781883317	1.10566876058616	1.95562408622821	0.981135699447	0.576036359720752	0.875224513830784	0.570141186479551	0.49548407556485	0.843583083698796	0.768084690064907	0.682545660235684	2.24422844399973	0.261564243799013	1.65253629503709	0.801347808210162	1.02095361309737	1.32787701590745	1.09919698851194	1.15445179861356
MXAN_6900	NA	B	-1.96485417858917	-1.2676483973889	-1.96485417858917	-1.96485417858917	-1.96485417858917	-1.96485417858917	-1.96485417858917	-1.96485417858917	-1.96485417858917	-1.96485417858917	-1.96485417858917	-1.73170689289636	0.350061710819969	0.318423350920964	0.20290642009177	-0.0191465971306068	1.09860229782304	0.485082637893796	1.84385825399683	0.814359704682006	1.48465145207869	0.897405415761062	1.56097485623789	0.85503244742378	2.85360619214851	1.16735630911664	2.41640407193523	0.597676965149007	1.94348339168665	1.25632818012921	1.8992609555232	0.621569059889286
MXAN_7301	NA	B	-1.70063087030473	-1.43360790771376	-1.29925532105712	-1.18469066069961	-1.03093951538218	-0.814130050257408	-2.34964821988036	-1.95601828367351	-2.02644334193387	-1.16542278608689	-0.849939820809286	-0.790780189326248	-0.26251244962805	-0.358239867531329	-0.55867580467025	-0.488101842645656	-0.341166081431142	2.92154105932929	-0.37131282464035	2.87470726457623	0.699535301545767	1.2642587395756	0.591567542545092	0.631998750562	-0.644025650410645	4.21737872294699	0.354205373717117	2.7707412547497	0.168111348935577	2.00407415443812	-0.552816824857385	1.68023880001828
MXAN_0992	NA	B	-2.28326600277701	-2.02632261342158	-1.64921422197337	-2.06045937073402	-2.66531982549381	-2.56030979477496	-2.18787528943058	-2.4557792456457	-1.38512052065871	-1.65041757524729	-0.789983683680562	-1.17892599089065	0.634294194898759	0.31034063290177	0.458396651268801	0.39413194065482	1.92693040004684	1.48825963960801	1.86390441456233	1.28940774633075	0.810592812668366	0.848838988722735	0.835480414492574	0.681763075042513	1.94618011996105	1.80288301679902	1.83784469292443	1.8992580335485	1.08601962025068	0.910277904826961	1.00474953306277	0.863440302156583
MXAN_4880	NA	B	-0.966293555748087	-1.10352081653214	-2.78685606190647	-2.16216510699149	-1.9881552467329	-1.36978527451225	-3.31166629849369	-2.45732400009582	-1.80573972371386	-2.53037179061429	-0.623309315988658	-0.926203095893684	0.284874079595026	0.646222474613023	0.372661008144128	0.441115767887084	0.563734670227234	1.92660847274407	0.54476779547945	1.93222700361172	0.810726355727894	1.23855317590369	0.658758842072682	1.0112718812252	1.05175904340519	2.47020925197329	1.33364578259234	1.63147341945541	0.859120810255096	1.70954452508759	0.956009478087115	1.58810644913611
MXAN_2289	NA	B	-1.69475336419242	-1.46964940931457	-1.59975347721117	-1.31924060772957	-0.979804935279459	-1.26453021106079	-1.41639541886023	-1.38253764432948	-0.364902555926276	-2.11731969645366	-1.44099097825743	-1.1488752706988	-0.684095140431674	-0.405128567910099	-0.350339511075125	-0.174549097256941	0.595422871998997	3.66236692890576	-0.305452126436426	3.30137656367144	-0.638496719663586	0.0966022667094411	-0.57928569196053	-0.00139978262367002	0.83978572839086	3.54609133109667	0.34878363194133	2.90397611931541	0.00922161297685875	2.34885867216194	0.247576478976701	1.4374380005265
MXAN_0456	NA	B	-2.31577860777386	-2.35415155902322	-1.18689291467806	-1.28246134221605	-1.44222167585336	-0.379961055670887	-2.67947812154977	-3.05135734022348	-2.15675258718186	0.314571259244818	-1.74830501334783	-2.61755111801802	0.358103626836679	0.917380768487013	0.16175600673296	0.341997847165394	2.47591163275474	0.113957914543374	1.94230913437932	1.67814379999494	1.30786579823657	0.185498436635272	1.19301859154286	0.862282613072492	1.44661236739643	0.823565589500287	1.9504193378004	1.22074648421088	1.62255751253166	-0.105251701385008	1.84553006762189	0.557934248233403
MXAN_5177	NA	B	-3.02213850049756	-1.8568870714875	-3.02213850049756	-1.64069611790983	-0.407022305937949	-1.44750969161804	-2.3548597899695	-1.38537597144939	-0.400472717717235	-2.68187129349035	-2.03785110694906	-1.75719945957483	2.09428053880473	2.11535365089624	2.00568528393028	2.26438128011064	0.508882778678713	0.725808522378849	1.06427338814194	0.482432966479212	1.31402802200154	0.986032539406871	1.26306563565542	1.04842882561102	0.724697010095134	0.758082149259394	0.952366102420864	0.538130205360868	0.628903766269611	0.399164655433572	0.941797705337592	1.19822750082634
MXAN_3675	NA	B	-0.949244852996396	-1.35395988688941	-2.53995495580451	-0.830929272681762	-2.10426579519757	-3.11914709202439	-2.88330817378648	-0.839998139376517	-1.25505024230106	-0.531602673715089	-0.711564668541	-0.796626638386198	0.210362186225102	-0.631547472953084	0.112870022596391	0.283253197309916	1.22291199225439	0.688145944852018	1.1018681707466	0.850104767939594	2.04812549006937	2.49891999183248	1.74369147751792	1.95515009140625	0.601982790700767	-1.15424254569909	0.967581421636896	-1.91030189837031	1.9153022163827	1.55016480089796	2.78330613338492	1.07800361296957
MXAN_1152	NA	B	-3.09776611055151	-3.298437623248	-0.384668834679514	-0.562418420212471	-2.04742364459212	0.10123137679443	-0.79151112988971	-0.500603116913052	-3.39032912139006	-0.53427641418454	-2.02426121493935	-2.50563573941447	1.05464133107555	0.0337001291162302	0.233375083433238	-1.08576563429583	1.14784915893936	1.07866223381698	0.818774086367442	0.94670078559524	0.625662759613517	0.664080764164947	1.45348383287717	0.869486710041334	2.1489233039819	1.74322133244885	2.05748773127488	2.53495810832956	0.667358984494609	0.693627858365918	0.787326261441276	0.562545172138188
MXAN_1397	NA	B	-0.0934819809294449	0.0795972279829389	-1.45959363967565	-1.50139125426142	-1.58553002851325	-1.7444423481821	-1.64941180417293	-1.4245990490259	-2.01907841284239	-1.8776080984526	-3.21967832449904	-3.17536091804919	-0.142512051302873	-0.999477424635003	-0.746824908180036	-0.583123935894621	1.76754641069379	1.58410034189941	1.8480102880337	1.6142961849288	1.09142123057301	1.68025429108983	1.08420147900056	1.57208731752575	1.69535767878802	1.03917747881742	2.08797536544457	0.434891297452033	1.21302110005591	1.4013237126274	0.796320485532938	1.23253228817039
MXAN_RS13275	NA	B	0.303645575660187	0.144574334743057	-0.299429630173156	-1.87002102761398	-2.03785749150862	-1.574992669388	-3.70476688144113	-1.05459145243557	-1.87367769853713	-2.19312485447749	-1.51793216386818	-1.42347012342366	-0.00668477823544045	-1.5751382181282	-1.02717324143169	-1.05074954854137	2.15661587578119	1.02887423122599	2.17498815256662	1.19862488671484	1.24514144413186	0.991371361297011	1.70279306973822	1.67515832484621	2.00980552932844	1.65954846902499	1.71447163869325	2.06320834999658	0.557507352798057	0.627473903289765	-0.589398591266113	0.545205870633454
MXAN_3266	NA	B	-1.44556578472523	-1.81775631735006	-1.61302538666013	-1.93891480451379	-0.877350295992612	-2.02081610344311	-2.18910363879624	-0.868233913254129	-5.34921829337212	-1.48473065188308	-0.615875390216275	-0.644253748392903	0.885050626266119	0.923899688100522	0.867204223314977	0.905288417589897	0.680182621130643	0.885214270577801	1.11633514376375	1.13720169809048	1.40423361036974	1.55722915852278	1.35128661716885	1.53475084895507	1.13860606369383	0.223872595259951	0.769281547143117	0.490536969129715	1.23765399885283	1.25031685837523	1.34638956651595	1.16030980577842
MXAN_2362	NA	B	-2.44309988804924	-2.26117439797876	-1.25013577269914	-1.95954267655557	-1.60263626142727	-0.420797712516485	-1.27362249356317	-1.64254378950355	1.32519591462399	0.992553906532111	-2.89474364459303	-2.86882718105653	-1.08848518230018	-1.11068881883514	-1.04900379977584	-0.797850588082039	1.849909303233	0.777611314924293	2.00171567725781	1.10497924179938	1.18939970030261	0.74290531072104	1.51009945939048	0.852271447069736	2.04032413495115	1.81090606552041	1.88571513029397	1.70877874322293	1.16248066204741	0.520297493664625	0.875347938662768	0.312660762718224
MXAN_1276	NA	B	-2.36990944323664	-1.41978281226204	-2.36990944323664	-0.601013445229215	-1.94575947673971	-1.09891563865611	-1.24813193247891	-0.0523343284288194	-0.531037741617022	0.406574255899612	-1.38562204968814	-1.60302998760371	0.269614140407003	-1.35709130709996	-1.176460462568	-1.40587643017601	2.80795702766688	0.312770902256712	2.53701963196458	0.732701281558855	1.6418468211648	1.13943510797282	1.80374190425271	2.38369564054846	1.09713819675007	2.59073942200758	1.71752856205552	2.35902581936775	-0.582211990355991	-1.26133775528464	-0.561024497736944	-0.830339971474845
MXAN_2531	NA	B	-0.956705273367924	-0.574477267691599	-1.35305512468037	-1.38299353405212	-0.995975590970866	-0.930358642719501	-0.849930718546278	-0.709573918240219	-0.690106887489529	-2.11210710182395	-2.13654688151625	-2.02505466209415	-1.50980866871974	-0.351779921663544	-1.29474580937503	-1.38734240894243	1.86343438395816	1.07948903121565	2.51628663464826	1.24713889930634	0.462286636570262	0.04261287612578	0.747671813270481	0.589653271440362	1.99901379631418	2.87265763318997	4.53598188607257	1.68348137252182	0.0346275309272208	-0.361998792173857	0.376017483105677	-0.427792044599393
MXAN_3290	NA	B	-1.93021003841843	-2.06240106435518	-0.558703765885111	-0.250073973992238	-0.298673815486531	-0.648362761647121	-0.333318410589115	-0.696720750814386	-0.359407479067276	-0.339309293327414	-3.6223893496469	-3.70442827914736	-0.458469021045426	-1.44428142689101	-1.16275544316561	-1.2357964998598	2.74625401595374	0.716240216105188	2.4745275286481	1.08022134472566	0.75324273716166	0.521101166806167	0.768549165946812	0.585324112158203	2.84274661506238	1.01985443888895	2.69560415899807	0.691603902756341	0.927991720674221	0.278143839727459	0.877824339817733	0.126072069908215
MXAN_5375	NA	B	-0.219217281276795	-0.40204107637351	-1.73483804631021	-1.4242565670765	-2.81393810895526	-1.68710530355461	-2.82740015981427	-1.82669586278315	-2.11257695992336	-4.40772755524344	-0.405443896753391	-0.198838854777857	1.23724965389162	0.640406600103712	0.818249193240804	0.69085170963091	1.50910919462875	0.0758430297660704	1.8805671712721	-0.0349087811878039	1.44199984693484	1.41577387695032	1.45935186383037	1.37371981882252	1.34265761876019	1.24808153391668	1.70944085982037	1.13958502685503	0.544421728198507	0.133321400621516	0.843231781866607	0.591126544919237
MXAN_2293	NA	B	-0.447664799023306	-0.43924500198615	-2.1558457691702	-3.26929053282314	-1.81792697637991	-2.06418129493884	-2.3340561768748	-1.5731769033026	-2.39177820288479	-1.56742393669403	-1.2142646274546	-0.975710805384956	-0.491069279018182	-0.288491614099895	-0.572692877139401	-0.339738076334973	1.05784070734749	1.52693276089173	1.19819534465995	1.42893357398619	1.48156047882792	1.80616814671102	1.74848531883244	1.65482756663953	0.669816445065626	0.642992146792855	0.656174686865354	0.311523243640504	1.84394759508345	2.20212664292178	2.02982115359299	1.68321106165095
MXAN_7232	NA	B	-0.147142171667577	-0.374911960246243	-0.0821846887131965	-0.771237450199671	-0.832556624006173	-0.845867076201021	-0.844300915285773	-0.120104931131177	0.0204897617812474	-1.10101466874771	-4.2088354288542	-4.40794718210535	-0.586117197334763	-2.08668270672262	-1.28657099212044	-1.56354067451374	2.1133999193938	1.34286461965612	1.72803636166074	1.4556046878195	1.33799806882965	1.62200925667069	1.61966542294257	1.57609820071428	1.0743670833952	1.47996153211364	0.753804737135107	1.13311839710584	0.296235235241557	0.803564230995445	0.372377194853662	0.529419957540622
MXAN_1062	NA	B	-1.11137471152941	-0.631022500363097	-1.74507997023179	-1.69220795013582	-1.97939965798368	-3.01340353044285	-1.03165596814901	-0.770592739132197	-4.58614753794403	-3.57318910427186	0.292796592697314	0.23760767893149	0.952608160736279	0.982542623854681	0.98847364322229	0.967557700224098	0.858883564823418	1.55194628037584	0.877626744833657	1.24918801518334	0.403203294437597	0.716747223568055	0.527032898881076	0.424869389635298	1.2555948236824	1.50486362076025	1.1888473421056	1.11850635206877	0.999858549832852	1.09966879836549	0.886598644203038	1.04905172776091
MXAN_1947	NA	B	-2.28747664298274	-1.98679233201747	-1.61268711420926	-1.224423546487	-1.49647362025284	-1.73780014785122	-2.42861768417306	-2.31381141831079	-2.7636603094922	-2.30194093536251	-1.13341355579044	-1.13757588245274	0.484896500969516	0.377113560565764	0.520962423384276	0.435765009488435	1.73149556063976	0.508423960212749	2.11687785229423	0.79591396993464	1.42418026186419	1.37813285676592	1.46849641079047	1.54072799615362	1.8677507772681	1.32396266214226	1.82343460057652	1.69471713610809	0.701345777277687	0.680408306255208	0.683695872799277	0.866371693891542
MXAN_6948	NA	B	-0.931512731930118	-1.00803417420308	-0.488708564546538	-0.995908266455312	-0.455589866081789	-1.14134002811736	-0.312132695955999	0.0862785692862538	-0.0731290929655319	-0.0450040101190154	-4.15340691492307	-3.77982055502371	1.65557815494139	0.408490928665787	1.51907505939261	1.30944254546613	1.92195516483247	-0.613409351563299	1.24821168640524	-0.70405078693564	1.84176785392912	0.513479741586252	2.0890721616442	0.976666764265323	0.967693845657699	-2.5505879138181	1.07333116598893	-2.22267102426588	1.52036187208111	0.334394246391591	1.35841392395783	0.651092292412516
MXAN_1482	NA	B	0.0668649581024852	-0.259458255940863	-1.75765130553658	-1.08348397250376	-1.69518619426803	-1.6405390760772	-1.41884611566989	-1.70129370439042	-2.99420329208616	-5.12163624109812	0.827654972961945	0.645144460399392	-0.326884506558605	-0.492419396345203	-0.525925681639014	-0.544977626989098	1.05051186900405	1.80253819309731	1.28419649917935	1.74236549031019	0.439978864202859	0.901939869319035	0.458591199005923	0.652017566206226	0.639479718568836	1.14156189539172	0.51155502555461	0.756518934533373	1.75945062856609	1.81638346649877	1.62161960606161	1.44413215213915
MXAN_RS36110	NA	B	-1.09116061148779	-1.06432217521698	0.471020018996107	0.0488714636574912	-0.182135117957628	-0.832759374862709	-0.329007699439885	0.349665811714086	-0.840602666033293	-1.38228860036253	-3.76342827905052	-3.8035746610668	-1.6381388313847	-1.80305556975434	-1.52021718489008	-1.61173550983705	1.62093823761342	2.21662160457418	1.58705026136488	2.19319011495629	0.883058796341189	0.558792178277594	1.33442081137542	0.636972702297323	1.04473361653672	2.46479872421682	0.769433720582605	1.84658812703599	0.147049548563286	0.921813305811224	0.209690272272818	0.557716965156885
MXAN_2965	NA	B	-2.89817548472718	-3.00490480765315	-1.68572537208946	-2.39878890708946	-1.2065561679047	-2.13771537167149	-0.907822529330299	-1.51500907458081	0.215806458264081	-1.16127739313018	-2.41130927598301	-2.85622319779774	0.675157406990278	1.03315710600941	1.15667829817925	1.32966817065283	1.21230752016741	1.72044301992777	0.81557975990242	1.21754486686462	0.914423868383579	0.744674436278107	0.885049302081475	0.789460516862412	1.33292232001083	1.13827697922319	1.05378527783252	1.0269278324871	1.12029257855867	1.36170037697041	1.39548961783889	1.04416186847223
MXAN_2371	NA	B	-1.31357911001015	-1.07471498520958	-1.13477870435341	-0.107600648152499	-0.85590948957775	-2.64010939681266	-2.99924312989883	-1.36248060085066	-2.63594101948856	0.403435100416695	-0.362840910198797	-0.52407928974153	0.322362449103053	-1.7212652607144	0.125404241828936	-0.885661149506705	1.60714848559889	-0.467481589459743	2.43990739330343	-0.372848956993541	2.59119180375753	-0.487357694391751	2.63304861617575	0.641463146763567	2.5232575074999	0.570598208883118	2.35828313012035	0.850120459355069	1.99321327957761	-0.567882726426778	0.925589483202967	-0.471248643799496
MXAN_4304	NA	B	-1.56976180928626	-1.15432378675004	-1.02045537366271	-1.91585501144478	-2.85225906187552	-1.84952716366825	-1.69636632921255	-0.833651639458031	-2.69324483153747	-2.07825606353489	-2.05303593470255	-1.94165096769085	0.693970359779627	1.12885248160651	0.534518202984298	1.17494912088047	1.40754656412451	2.07652127502382	0.587463814718429	1.87250783746987	0.0573735568518199	0.623500761545907	-0.480470339580528	0.359741961190512	1.52924910671791	1.88506215193173	0.874455528027248	1.46304511785026	0.897492333011039	1.77736887142269	1.67215143752505	1.52308782974272
MXAN_7370	NA	B	-0.262453592927094	-0.108752179375849	-0.0124782279883675	0.195988372548429	0.381579394816983	0.224527341479631	-2.64842949483415	-0.772220711306209	-3.02030871350786	-3.02030871350786	-1.62493885746801	-1.55879943575756	2.00634980261901	-1.00112396560013	1.99116142983314	-0.03973901821319	2.15755775739567	-0.488547173068772	1.15785104844639	-0.982967073866897	1.48041901957978	-1.55361962135887	1.41755009647764	-1.08897823303762	1.91434970358659	-0.232979132880757	1.4259223386413	-0.169093246808963	2.33523261487404	-0.6521678192587	2.82099927313528	-0.271582982667003
MXAN_3091	NA	B	-1.00708319728648	-1.28252216805839	-1.43872905665254	-2.39050254750202	-0.709909063221012	-3.61561658554908	-1.34583980962139	-0.208164698007648	-3.61561658554908	-0.365911303641795	-1.13908778781235	-1.09564686212897	-0.387565426479636	-1.05840879149302	-0.521705870397448	-0.820219030892463	1.8079100358581	1.26103728751215	1.91919910581538	1.01689097697399	1.53380439038649	0.678534653007715	1.75101613630805	0.596470755866426	2.01421017544482	1.74480774195686	1.51033943576898	1.07727492072942	1.32839780504609	0.720304071793372	1.33092354597101	0.711407745854459
MXAN_0070	NA	B	-1.18427176404384	-1.18818859750023	-1.42421720056916	-1.95394218103536	-1.62304451045969	-3.73371118873159	-2.13247728693205	-1.20347153372087	-1.37712031990629	-0.708598928579372	-1.68685150800662	-1.60157035694758	-0.933567951093868	-0.793669034765265	-0.533361737953825	-0.17153624431929	1.73612065810681	2.09238088548731	1.05596974650474	2.10756989742799	1.05301375085537	1.14561192547153	1.14690178463888	1.14278253453483	1.16507993688948	1.66317164472667	0.617656476062024	1.37724463665825	1.15466790440525	1.79333131411597	1.81639782876267	1.18169941991713
MXAN_6728	NA	B	-2.98162500676999	-2.28441922556973	-2.98162500676999	0.567047635141762	-0.143264049633915	-0.24759614070431	0.398161458211563	-2.67780565840023	1.45256362180978	-2.13525352720856	-2.98162500676999	-2.37169141309107	-0.0772833787239273	0.650632447792661	0.143022364957775	0.310345210862089	0.588789587723111	1.20566639202852	1.36418767885972	0.688486069478802	1.61922832766636	1.71270627352731	1.91726350898793	1.94624671946085	0.0880345558942404	0.0985316026548118	-0.0330471293060057	-0.130409540071094	1.05545469619422	1.19737199369183	0.840544022738876	1.20136091533661
MXAN_5186	NA	B	-1.34983357181967	-1.65335913621031	-0.586330100240532	-0.818413497031698	-1.62191208923328	-1.42018614707877	-0.154584478675143	-0.357986755141059	-4.15421501314445	-3.30784353358302	-2.36935941359002	-1.87363900815353	0.806113631479962	0.914935655137868	-0.021063153263535	0.557005776330829	1.38302941116187	0.328830302923999	1.52367915350708	-0.0200446705515365	1.25476815965931	0.954874104767283	1.31046697259738	1.41028159434088	1.54296870487885	0.732598753098231	1.91012453322782	2.07342294954062	0.756576784121878	0.323222637973227	1.37796140254465	0.547910040424852
MXAN_6276	NA	B	-0.383356280708792	-0.701989891412947	-2.82628735827009	-1.35642095083182	-2.27027771850335	-0.754165505665235	-0.390573186647615	-0.720240319453147	-4.80258064241452	-3.03962831272383	-0.787849878516289	-1.12997954087805	1.31914168075749	1.36418063676083	1.39227862255003	1.43384735341553	1.24088687212386	1.27722356510785	0.743759192580521	1.42291129198625	0.0866420933801013	0.046914722290313	0.113740959128324	0.22440287486724	1.15711596409216	0.980449054603448	0.963988615820492	1.19324598918362	0.887539600262222	1.24653780430528	0.996102885733884	1.0724398070762
MXAN_5360	NA	B	-0.727550041437389	-0.540400726067906	-2.64443201174771	-2.37664167705497	-1.54715877802425	-0.807726839600033	-0.449726887263768	-3.07732696316615	-1.54667453294185	-1.79237193876767	-1.0983158649891	-1.13867179497906	0.458905746894921	0.0735697835232703	-0.103032546006498	-0.120840435727843	2.66272202889584	-0.0498188101523329	2.93622417319822	0.344238834533103	1.05852599104612	1.51175183592304	1.45366184336407	1.68665414262859	1.93826798394343	1.27856312455188	2.62611764803643	1.38279424771006	-0.439388706166666	-0.349658058427439	-0.143553996851228	-0.458706774877117
MXAN_6023	NA	B	-2.37865478533296	-1.99766529351179	-2.04068951073075	-2.26360876957742	-1.38850161838107	-1.90834530803053	-0.397974106584205	-1.99805261673397	-0.305720746141938	-0.75130886713504	-2.62978325579486	-3.36360693469225	0.808408060182779	0.816548567843308	0.471667440711408	0.663008572323027	1.62011502341075	0.915160740902517	1.61801511542235	1.2624993353126	1.12966160299997	1.62704549927196	1.13528166139414	1.75761375371004	0.9549751711084	1.18807693656894	1.18926339872035	1.41829607679945	0.542177552599418	0.868476952007124	0.73848923721883	0.69913111413944
MXAN_3586	NA	B	-1.99468288919186	-1.78286375326681	-1.81552681946068	-1.84515351023283	-2.12366357936021	-2.40065965482322	-1.55191436622854	-1.37681334497835	-1.29492087363766	-1.09354057694831	-2.51879125118868	-2.21024675124699	0.316570006168275	-0.122378404348156	0.196951252839522	0.163749961045525	1.72993570697041	1.22019009205176	1.90000832598373	1.21222090158434	1.32830638613056	1.30272152923089	1.32310788748244	1.16630658932473	1.85344756566994	1.20037069412162	1.90004504406812	1.0370895624755	1.37552876733657	0.967462539152326	1.08481963585796	0.852323327418098
MXAN_1570	NA	B	-1.12484698707165	-1.0179022344311	-0.983399347689931	-2.0622390340743	-2.20076601474994	-3.14051437235973	-2.29447435317622	-1.16618932477087	-3.24729155455122	-1.68002142291105	-0.436696212233389	-0.627607704340562	0.634578341408725	-0.165357062457553	0.0668370630561999	-0.14815432157597	2.0888551024832	0.428376309898699	1.9905110021205	0.551850518580606	1.83494990069507	1.58322929590979	2.00687438999054	1.71659187925236	1.53319011210625	0.847570873560661	1.52516375541843	0.802486801417887	0.900489852330969	0.434133126848556	0.981441064608315	0.368330556706733
MXAN_6681	NA	B	-1.01185306288043	-1.34509542050094	-2.69751708276912	-2.07918847469099	-2.69751708276912	-2.69751708276912	-0.261739236970761	-2.69751708276912	0.564164896519165	-2.69751708276912	0.213645113375267	0.24078002717537	-0.50935172237405	-0.243726900602161	-0.311071457526539	-0.11460786793591	1.12210205939211	2.7423472507042	1.14897469817606	2.19166122749466	1.12811977464347	1.29297417403242	1.22325369256279	0.637566452922438	0.266713683879275	0.382639526655686	0.420154611822959	0.337678721224935	1.59305063662499	1.55333850089468	1.63841911344197	0.666635395784914
MXAN_3965	NA	B	-2.11090736312727	-2.07668683148782	-3.02681346246242	-3.02681346246242	0.375074645862423	-1.75581965788189	0.393161052645919	0.443013288774936	0.234868516825862	0.222891819444863	-2.30240423336474	-2.4168798687835	0.135318091512388	-0.52038800401036	0.34845247047005	0.43037806294492	1.1653308108314	-0.274208733683775	1.84390584083272	-0.0450076702019322	1.5248455088802	1.26733777609437	1.51579098885711	0.482933562567997	2.64547846493249	1.07390928277994	2.55932494455048	-0.825561167643024	1.12845509818426	-0.216809078117857	1.36754363119858	-0.559714324963917
MXAN_7321	NA	B	-0.826739628691193	-0.601776576993389	-1.58566155911082	-2.18143411532726	-2.54393839022199	-2.18568221280574	-2.86051237014937	-1.49802929646232	-1.25266730207562	-1.48823846825512	-1.32341133959963	-1.27599130079839	-0.0701896561321895	-0.0541021943461555	0.238832406747148	0.0939721786242096	0.955203928398113	2.85432056647783	0.395245726059816	2.77058013735742	0.906923327012189	0.812645461732968	0.676952587668396	0.715238340473229	0.364035492978198	1.92356928987134	-0.405505125043728	1.53996321925677	1.40848451621069	2.05345066858103	0.861484322058125	1.58297736650544
MXAN_2720	NA	B	-1.23412765618137	-1.42675603854072	-0.914950657515748	-1.15906614869358	-0.464758243319931	-1.29256997075747	-0.979036673191853	-1.04523923300526	-1.08387108939321	-1.42139127151813	-2.86760337069246	-3.33900086204724	1.28232710955235	-0.0478936231151827	0.998610566552323	0.847685168279357	1.48326200221802	-0.433499854979603	1.63504627459335	-0.42789403803207	2.69017846712642	2.2999152824882	2.899009662453	2.71215339988552	0.83203957009936	0.163098017510505	1.35409088170102	0.229989747234271	-0.184463182812964	-0.670608091967427	-0.0528666723660738	-0.381809471563395
MXAN_1726	NA	B	-1.50871614384084	-1.41964213166067	-0.841660181670612	-2.58489356067073	-0.0525906367595557	-2.58489356067073	-2.58489356067073	-2.58489356067073	-2.58489356067073	-2.58489356067073	-0.869973846665903	-0.795978845104302	0.643157598398711	1.13912215868367	0.790372372261738	1.51632321711186	1.72830216674759	0.772193188506773	1.56332722305402	0.962877331029548	1.24074329674185	1.21575139749267	1.30090714336672	0.478586872530767	1.62096613128168	1.0222110506961	1.58179696536589	-0.022362416932558	0.649152626951763	0.671629897715679	1.2158360299161	0.907028898805682
MXAN_3727	NA	B	-1.17196964047087	-2.14156523897751	0.816373073184153	0.562643258496552	-1.27259294771334	-0.502142916279952	0.40904030407652	0.564456432486113	-4.11135754605792	-2.080733682157	-2.49829320873414	-1.99949581631089	-0.627462270678948	-0.296752922473799	-0.700027814482923	-1.11431410211103	0.825412628390858	2.06184785348806	0.632294198822619	2.23264633643519	-0.43409070163046	-0.348448748402112	0.144460987199591	-0.331597731420938	2.06454810712886	2.16639608086525	1.35008227402444	1.96900737589173	0.63954596851852	1.30973449065929	0.997753585821387	0.884602332412697
MXAN_6124	NA	B	-1.88373852066128	-1.6691906221363	-1.70824511014468	-1.56955307960709	-2.6193172531109	-0.309798500358301	-2.6193172531109	-2.31549790474115	-2.6193172531109	-2.00391781014663	0.440300921094304	0.318979856833582	0.818278852266983	1.08230020444188	0.854735951215025	1.09461313556655	0.13766102179827	-0.256126498603293	2.11699288390181	-0.357828901029493	0.953665262221298	0.203524598724425	1.52504404355813	-0.205361719180467	1.67620707120478	1.92734184788939	2.00592791726814	0.295867612518625	1.88678515481642	0.282832621942871	1.91151128085762	0.604640187821274
MXAN_RS36995	NA	B	-0.973347275693786	-1.23459182260927	0.0223939156272834	-0.961376700589982	-0.967260741992584	-1.8264258912915	-2.22264594749974	0.078699223782527	-3.41237705500094	-2.58032234963666	-1.3379807961003	-1.23937895672878	-0.897698191892857	-0.823693772703269	-1.31388631134209	-1.1125231666576	2.41917101848051	1.83580608705084	2.17366662938958	1.99754774603143	0.617789714485129	1.08727119326784	0.595214870947869	1.13049046949451	0.432652005975015	1.2208043003659	0.242055587916989	0.83330879572337	1.52081628364415	1.67674274384107	1.61509271926648	1.40398567444885
MXAN_4367	NA	B	-1.30843915139623	-1.15194760048034	-1.18184749714595	-1.21803872718978	-1.6369194682722	-0.582877812833562	-4.47528042540828	-2.15770531060045	-3.82200605319584	0.31126915921219	-1.08884924512717	-1.38069947962069	0.750054653268055	1.07951620829653	0.83918061943693	0.837358943608944	0.904566226343452	1.33622447518046	0.73670898168835	1.08629868836498	1.26318358578672	0.968619069151437	1.14642324176129	0.688666948619704	1.2136536566263	1.56095635474991	1.01140814790524	1.01142515838191	0.874074595762661	0.790185996631678	0.76202080004129	0.832815260452451
MXAN_6440	NA	B	-1.35101207075931	-0.94090294678176	-1.67189860465833	-2.91993647936778	-3.40421140615988	-1.0460288680665	-1.06455769016192	-2.91846025278502	-2.08835900039593	-1.38334616813281	-1.00000776809547	-0.750656232062568	0.0178632858570538	0.151111355953364	0.335182851057541	0.137437021477842	1.26702674338787	1.00545705633103	1.21785974463545	0.976833088187474	1.47380782309299	1.92542571527063	2.16227108934134	1.61611248427267	1.23303444851772	1.15954478198936	0.997729307824443	1.14667788871654	1.05753469763868	0.922326768196063	0.942343290047793	0.793798045631413
MXAN_4109	NA	B	-0.775797576521493	-0.893691755233925	-0.551508414598394	-1.26828466700899	-0.641202295375783	-2.17245283458864	-1.5706169606793	-1.05387959651077	-5.56759359912549	-1.8880629765835	-1.27417244721087	-1.35973583875113	0.811943273523083	1.2290943765326	0.908360795580284	1.06867636114159	1.56175014772125	1.70588569559148	1.06836288909753	1.70297056940265	0.438189864946761	0.605624934345075	0.459370986475989	0.530249023307933	0.716784372189368	0.861683825348891	0.359854407889936	0.748623466560572	1.01381230084382	1.21040376480475	1.23556069863298	0.779797208251731
MXAN_0105	NA	B	-1.50072283333448	-1.5269060158784	0.674909750712487	-0.301959650047025	-0.470846172065245	-2.01094249380201	-0.467511106069272	0.134444550866732	-0.233321337940141	-0.597179532419363	-4.52397147441753	-4.69109618927066	-0.350069419788703	-0.566084584087299	0.000374121903235825	0.159955608110462	0.876219582092627	1.74445060446675	0.464002713609881	1.31704081381125	0.989824023489891	0.874919778870417	0.71385670099024	0.673445465887697	1.27726300230401	1.06591498843301	0.667329657263258	1.02187701455515	1.33546211241989	1.38159077790777	0.781520106304013	1.08620943512138
MXAN_7049	NA	B	-1.58348341132932	-1.42978199777808	-2.07372766357336	-1.25534630008897	-2.19800489158901	-2.11651985781344	-0.341707997440778	-0.279101280980436	-2.8986864028435	-4.34133853191009	-0.670041685261314	-0.554331237378547	0.399469904763921	0.804473092022882	0.275342642052693	0.330065569895165	0.823718144945625	1.61054403823579	1.08539518132895	1.54027334480103	0.80808244402548	0.630330966443387	0.592208011978295	0.35318938180202	1.36404791702115	1.2871698566089	1.2351577707759	1.17660522156185	1.5280816747888	1.24201856060812	1.41342275688816	1.24247477743874
MXAN_6040	NA	B	-0.736631768040388	-0.777376360479291	-2.17253170510129	-2.14241020162978	-1.9146871092443	-3.25161846165641	-4.68240308898675	-0.0168718996569179	-0.155692854863185	-1.0769533034171	0.324060673574175	0.350876023103006	0.268195918585	0.360261163380445	0.287353065867793	0.117660432317052	1.80361546424127	0.477662712318622	2.15085083886326	0.206775221277021	1.85810574577368	0.825032857948961	2.20649116415634	1.00838329264555	0.630615629657902	0.375650853290928	1.32566335375552	-0.362250301631693	0.780182124489878	0.358246024619265	0.974332036493032	0.599412458348391
MXAN_1710	NA	B	-0.0146719055209896	0.355120770040259	-2.75469170581806	-2.48702579756183	-1.95512518985283	-2.22646547829752	-1.78998063339622	-3.04091795250009	-1.65619363274082	-1.37768386539356	-0.368738627361546	-0.198191515728404	-0.531573711004405	-0.234218590907256	-0.380751228507243	-0.334308335609805	1.71998289563217	2.04102170147961	1.17144227099009	1.98533303221406	0.338359371893468	0.262043799625486	0.191972004292207	0.255504587671291	2.0728225539978	1.96700203338183	1.94580071051574	1.4551173156065	0.754735088122473	1.14277594895583	0.875643031567488	0.815861054214258
MXAN_5639	NA	B	-1.0362978901951	-1.04824497996484	-1.68378071146673	-3.07252600690839	-2.44415114267287	-1.76406889463087	-2.31243092582869	-2.2503177849652	-1.7042722306817	-1.29564368969629	-1.38518078686308	-1.63504460557444	0.655002564382192	0.298929889914538	0.28071543422306	0.47889316558275	1.830454387975	0.843855111094607	1.77906366067828	1.28614938169033	1.17073576338933	1.25295041499012	1.18300926758496	1.04695177841734	1.72280398645293	1.0570590054676	1.63446460451909	0.729938667034013	1.04656800043017	0.879880162608863	1.45752794456153	0.997006458451494
MXAN_4111	NA	B	-1.20153258008636	-1.58510901555415	-0.735078002700396	-2.33668809973943	-1.13561235272183	-0.592397172720986	-3.38645227324325	-1.74968974419508	0.149049896005699	-3.38645227324325	-1.60159667368881	-1.75197245879757	0.63815774428081	1.09735232226376	0.653024773402669	0.829923267716882	2.13077179306339	-0.4423654840105	2.02775683412641	0.283658803005545	1.6242387646023	1.26351984159221	1.73918884918242	1.87026711075674	0.993488541910454	0.790596543183372	1.10152328532695	0.42978754600184	0.504953681647707	0.182724479692548	1.09132655395843	0.503635498981496
MXAN_6215	NA	B	-0.930016271862848	-1.66553187834271	-2.28706603402046	-2.06758489461604	-2.83854198128003	-0.528449204896072	-3.59006002303196	-1.0820978400339	-3.59006002303196	0.560291376118492	-0.116341824453972	-0.381600976873944	0.358379507626361	-0.00596725393096076	0.512537762248391	0.296095562201194	1.07209478183896	1.79581958268876	0.929513501084889	1.28222444426878	0.910667710055683	0.801605441350939	0.974823413436511	0.302707135521629	1.27307847297396	1.2028546581943	0.977946806017489	0.657405581442547	1.03347914804456	1.31240022489672	1.81291034047836	1.01648275588632
MXAN_3501	NA	B	-1.04456702871962	-1.12576095731456	-1.29070391167965	-0.837973988880099	-1.0779717841631	-1.13859008022303	-2.0656632416077	-0.765870121914163	-1.78708987471961	-0.0888910707103463	-3.32858172646445	-2.70681548652796	-1.07049982719751	-0.980428561989755	-0.725383882183706	-0.891795197626156	1.32481649496578	2.38206755563412	1.41768485121732	2.04451253769744	0.872608451689638	0.445961737937063	0.647963963626916	0.309903347804598	2.02992514832759	2.21012682653632	1.3481281633743	1.50286237387476	1.45369008858848	1.17600673340062	0.979627500249304	0.780700966997193
MXAN_6745	NA	B	-2.93793343424777	-2.29376158823252	-2.88624237166991	-0.816992607409995	-2.28814771526242	-1.15313107506789	-1.9813459059181	-1.31960209755858	-0.924340589239794	-0.949395560415867	-1.74390546706392	-1.60803942553031	0.358844989126137	0.32580282395445	0.181938430072885	0.108850014397198	1.8632443685595	1.12991346545002	1.55975150022616	1.12723751257019	1.57251759771378	1.49920702210301	1.81603615210313	1.69067221478757	1.04396140223327	1.27563588805492	1.0085869231455	1.40392812434993	0.904290276654019	0.476657955867026	0.793453614435783	0.762307561812581
MXAN_2470	NA	B	-0.910299508047006	-0.932392919815801	-2.305651481664	-1.83701133376517	-2.25197237055845	-2.13602765082055	-2.42415792571846	-2.17180764236473	-3.32584037382641	-1.82864366956291	-0.0283742449590321	-0.317747731821084	1.24775188582431	1.08642966317818	0.96242235359451	0.945818012914222	0.805922151901969	1.77696147141423	0.593695334141511	1.67775038526688	0.210772074461843	0.751588193953248	0.0529782847905249	0.805819924878644	1.15635503982515	1.17448579500466	1.29027489467511	1.229112215053	1.02409053041974	1.59801070734774	0.729336523879763	1.35035141039838
MXAN_2799	NA	B	-1.71352767022233	-1.75578952172878	-1.9835359113848	-2.50253489565824	-1.44910364536366	-2.13243368209484	-3.44892265907476	-1.79041709717573	-1.20464873760751	-1.70396476406258	-0.619456091977488	-0.797912594568636	0.255358450191483	0.543582943769909	0.441990049103957	0.515954928365945	1.14290625894272	1.62592676990188	1.23441650472324	1.45434248923167	0.967658618073958	1.14372879772974	0.798355253133195	0.893868645793647	0.818561063331824	1.19311559220775	0.926740056095266	0.626422488884073	1.61384750739098	1.65980725645758	1.65589067445813	1.5897729231324
MXAN_1104	NA	B	-1.72023339426015	-1.76097798669905	-1.23681346606481	-2.49184830334406	-0.773144412651114	-1.54548532828634	-3.15387973735942	-1.45027937403482	-3.71603347477395	-1.10472505883091	-1.07181751791293	-0.679850671960805	0.53991790511582	0.618460847880844	0.728075027173742	0.801103739317717	1.65334400279654	1.36491156511737	1.40522209677674	1.26172003495342	0.854189369869267	0.734700326379543	0.964929983633637	0.720983785890561	1.65199502586051	1.17597092315247	1.44207531153601	1.36252253050884	0.899678674624419	0.926632923699517	0.927325316548811	0.671329335342565
MXAN_2216	NA	B	-1.08936466918605	-1.68230664955496	-2.43992914748898	-0.538780393636912	-0.525456491907303	-1.12155170835322	-4.1831625264891	-1.01807498132141	0.9956763841942	-4.1831625264891	-0.321837712449997	-0.701219564537762	1.1206935712758	1.12711424295357	0.557752401285886	0.629157712846212	1.19668412526263	0.754802991427506	1.25598799671316	0.527454569595703	0.243098722228161	0.00640243374459271	0.102041609663881	-0.0225321763409543	1.31121091278224	1.42710886786537	1.62519660683332	1.12445297506156	1.33010644099798	0.367283808512343	1.67381045899662	0.451341715515047
MXAN_0010	NA	B	-2.12038432182927	-2.21570111619794	-1.53741217843904	-2.0119669805877	-2.12141831264005	-1.74388145929624	-1.79409051612352	-1.48705839424931	-1.04045542340249	-1.58768767218845	-1.45063719774101	-1.6297744000461	0.509305067476445	0.216199064628462	0.115022745278159	0.0419836360119064	1.8151838482214	2.01256620220123	0.8785877247974	2.04496714508756	1.05953373388714	1.0613794142633	1.01005526298169	1.05879135495712	0.915505434114767	2.64727625173984	-0.0421961070853509	1.99534819093715	0.865895425172456	1.05132447689252	0.607147132122227	0.876591969055706
MXAN_5278	NA	B	-1.27036112403774	-1.48069408447637	0.402788759697246	-0.893545994257401	-0.84901913763338	-3.86027585708264	-0.67569118789969	-0.237405752643647	-4.50672517221518	-2.26675446887705	0.754046478905062	0.601828430188383	-0.196928284092253	-0.827859207236934	-0.243563666612078	-0.929756997596806	1.24275729718952	1.66528013910252	0.843176095854279	1.58650746489905	0.822765063363604	0.75018088331284	0.754705532977087	0.674539635724197	0.919803662676973	2.06061797283654	0.927543667803786	1.23058146569577	0.873299478848164	1.04852531322699	0.92442470434393	0.155208888015231
MXAN_5745	NA	B	-1.1786706168687	-1.25938195224434	-0.715645103982227	-1.11593174547157	-1.07012055409361	-0.303334681765746	-1.45281676449911	-1.54744207939403	-0.943604584935925	-0.913954123314229	-3.17780515743434	-3.37809912219033	-0.563511230116957	-0.189781493621586	-0.581017110899948	-0.350130172518291	1.24349246020147	2.06032395037881	0.918834950280448	1.97727097331121	0.369526190924951	0.402338032557381	0.201777350398832	0.281458255549127	0.64320625060688	1.85019731614648	0.612302613999905	3.65211919832135	1.04215332962229	1.28022891569345	1.08445787872721	1.12155882663114
MXAN_4784	NA	B	-1.17088180848504	-1.36792738520318	-2.35899402685523	-1.06607648037183	-1.61287069673477	-1.80480897015268	-1.16213491619129	-1.5988058035621	-4.01533927308758	-2.38849640775924	-1.25125244324343	-1.10591749405213	0.654108986550844	0.899713543265717	0.760113220867822	0.853194114136178	1.31224224000556	1.58422823360605	1.26809936978489	1.72206525999478	0.728415618668903	1.00409562228093	0.580627990802775	1.108173397106	0.92826984887118	1.31337210314254	0.767775814308019	0.933306751163146	1.10328255735844	1.33228015649633	0.895863475019784	1.15427740226859
MXAN_2537	NA	B	-0.140819573829061	-0.432029884958176	-0.869631224455947	-0.581620995604496	-0.526720783914485	-0.32039756374343	-0.429618271970122	-0.918465423979747	-0.711378934429849	-0.888656047709437	-3.75200611283345	-3.7694149159559	-0.966692235379325	-0.788420725427866	-1.26483848186273	-1.31988499054873	2.09791652457684	1.06873698343922	2.0499116058357	1.13563004602047	0.699090299776193	1.00213559417788	0.874541044300289	1.28040277320243	1.30609129891193	1.96409100688148	2.76898693071547	1.58010003415917	-0.00918866838935806	-0.130511299870877	0.0598019335997524	-0.0671399407337958
MXAN_3145	NA	B	-2.0304438840702	-1.50203582994098	-1.44307142467939	-1.44518187549988	-0.802003243390281	-1.00308572872641	-1.75481705192502	-1.95600327062121	-4.44563629888582	-1.21600651360269	0.818483945318796	0.858254929080179	0.117748507875988	0.849088529981334	0.0160132816045859	0.355331732543901	1.01696588892129	1.76061589695658	0.260168632058364	1.67915078665203	-0.60495940869564	0.019708308860773	-0.768676752553914	-0.0986581997510241	1.92535713131027	2.00427690431804	1.43619387146883	1.38510341693193	0.874881071989536	1.26406980596906	1.20813359043833	1.22103325006264
MXAN_1028	NA	B	-1.58833703995891	-0.423337351354718	-1.18696149071129	-0.405353675987716	-2.12331107621378	-0.747252097109889	-3.42415258624834	-1.30400090235639	-3.1725296840608	-1.81246001177191	0.00125966330569049	-0.265844071885751	-0.184494230518598	0.0596633077443025	0.184773969226032	-0.103325275077171	0.477689791177491	2.57402670395852	0.689342970533672	2.52457687983525	0.141343148126154	-0.0712581081065098	-0.149496704939367	-0.245566934748877	0.659062874060855	2.58051654757933	0.933714874536399	2.23533409788284	0.784331922747247	1.46957786534544	0.896800637017207	0.995665987973572
MXAN_3433	NA	B	-1.90991868256475	-1.95268614827954	-2.32181174079814	-1.82985928162477	-0.0709753713006114	0.254578672092972	0.420766528217124	-1.93376106756256	-0.458147675589144	-0.517549327366991	-3.13061031964507	-3.48710425764104	-0.0999333076224289	1.27592484149088	-0.00211629922094403	0.685690787269086	1.44256436489553	1.15781206465191	1.02920516092003	1.42172950576519	0.87951848464483	1.67681374490676	1.05363710831946	2.2229009876094	-0.617346657775752	0.547150962741371	-0.274242295183591	-0.0417414726630261	0.713623475565486	1.39073607905098	0.958115257880989	1.51703587881638
MXAN_3733	NA	B	-2.06241587598664	-1.93524990649514	-2.1401026283498	-0.439960364509743	-1.88409867001967	-0.698902924967091	-1.18823073601231	-2.54737567707286	-4.72245962715575	0.209460079072644	1.12912656456655	1.10475042960844	0.542670099380351	0.284115591778161	0.0381592992242492	0.396557104471247	1.4026434810205	-0.102165606649101	1.79085182349573	-0.0118425310709442	1.39639544529943	0.982196385065623	1.35937931771447	1.0041542014954	1.20954262988437	0.792999707355575	1.61165349053831	0.608796176668277	0.83441373627091	0.277062035058422	0.592511069665785	0.165365880654616
MXAN_1280	NA	B	-0.85561940349554	-0.376918065339643	0.211924921850494	-0.32630939676157	-0.233165602404046	-1.09079842667592	-0.630830842088109	-0.0487293487522571	-0.616923572075024	-0.819184482572823	-2.56536208149379	-2.55251748560295	-1.37120204770698	-2.60620692039057	-2.04119140271734	-2.52993904325386	2.53500280673614	0.814661018390606	2.22661356515881	1.18426469517647	1.32118220267571	1.05231928572494	1.56170946138421	0.951416773535097	1.95204887497602	1.54713134829762	1.69871636645436	1.29262622058322	0.41467217202336	-0.154696010148601	0.567765505168738	-0.512461086656801
MXAN_3838	NA	B	-0.802550447057797	-0.583355945230068	-2.52491894648953	-2.07549829538771	-2.14377019717551	-2.22575229001873	-2.36475643566956	-1.88516998031247	-2.45537208294072	-1.74833499144343	-0.552116731700469	-0.645295645368055	0.181817761077097	0.162979046311927	0.092359240535778	-0.0894544945731202	1.36523707732814	1.71564244056174	1.2932405885121	1.69549884808552	0.738248971312844	0.552639176515008	0.818534669046073	0.50829650043282	1.80110184392595	1.80113997338769	1.66025188945911	1.21689969001251	1.18778462526778	1.18685212289428	1.0848563653227	1.03296565337809
MXAN_0962	NA	B	-1.23978459395188	-1.47358552360686	-1.46970842040001	-1.06745797300186	-1.26827312136246	-1.46110490779729	-1.33867832137282	-1.44663593830021	-2.35467201773083	-2.2036989712239	-1.08832378075109	-1.17081791411553	0.201755038110637	0.499234422455281	0.147924207972286	0.119301354617631	0.376714731803677	2.94025995754294	0.101030963619797	2.96716446943909	-0.107021704323952	0.771972218627134	-0.383005564861204	0.738840013124911	0.293502492884652	3.16049785649449	-0.0159006426682282	2.41612785257525	0.193817357910975	1.63190152390285	0.377633942367995	1.15099099201853
MXAN_2564	NA	B	-1.56762222111646	-1.51469373055024	-1.55194988057757	-1.96720671331341	-1.34190265546828	-3.26989291790706	-1.27424313087998	-1.57040833860471	-3.1912537602165	-1.53425467511637	-1.18165625725133	-0.987429377215239	1.11666155741073	0.881019636209705	1.03202368798257	1.33725401492584	1.49994259384109	0.662977403881592	1.52520599630417	0.604934851102219	1.20905889064732	1.50859452884454	1.2528740490991	1.46309567339575	0.985880432236049	0.256333387079619	1.02999824368958	0.591735204354467	0.96292470883646	0.808416122449889	1.29924294344554	0.924339732480919
MXAN_2287	NA	B	-1.85070388376025	-1.67778091725074	-2.23966341031956	-1.00521865825033	-3.63835823146893	-3.67286508695953	-1.75035343768978	-0.960743267199357	-1.60887863665122	-0.638258263212363	0.234676854585294	0.256340387935651	0.891466215325191	0.698857845303983	1.04872503453441	0.988934099991	0.864320051879939	1.61575402845425	0.440840286091385	1.62608157633352	0.656910123911454	0.520796784442958	0.977625699079923	0.635469189216649	0.598085116731807	1.66315479519555	0.338644511173846	1.30074057951128	0.993395719954761	1.37592612174504	0.265035257472569	1.05104351389161
MXAN_3726	NA	B	-2.05314971948727	-1.77433111543041	0.414411117109306	-0.40316004270734	-0.959642968754442	0.117273636348997	-0.788513707003813	0.604442348898646	-3.39381089040319	0.291446769817347	-2.24708795925927	-2.86062300035745	-0.606552169483701	-0.4532200283588	-0.138347688863196	-0.540997507556301	1.00181915562393	2.31174114899039	0.261192451533883	1.45251055869023	-0.182367383353698	-0.596414189679716	0.446979688181142	-1.12940043362736	2.4215073852344	2.52320114500065	1.73215014366725	1.73253514788195	1.0401330832311	0.894937096688118	0.857188850443231	0.024149076985382
MXAN_5845	NA	B	-1.20661853709989	-1.28156546253791	-2.24398999130475	-1.2941510015134	-0.236873980472012	-0.756684631756901	-1.37656247077596	-1.44393831793887	-1.7088803182424	-3.1277826705235	-1.74763484900886	-1.79314018700858	0.67350842860907	0.0654772314394965	0.10798314129786	-0.928961342303025	0.875816100439897	0.537985886351128	1.67000971914428	1.0516762065042	2.11069139558598	2.59292044565689	2.25145414032485	2.45842555790383	1.06946618377142	0.602048194285015	0.906113456584382	0.760376150212018	1.04860469370873	0.377306393113113	-0.451305381655912	0.43822581720983
MXAN_3544	NA	B	-1.84636763580099	-1.97674982056988	-2.49737068128407	-1.53233380641106	-1.82484822332991	-1.42690408605836	-2.42313526905376	-2.62204333004081	-1.74188761212377	-1.13779708970317	-0.887369937211577	-0.921589088603783	1.19566365803917	1.18939269790131	1.17718103180023	1.25798622925417	1.64288523382141	0.468208635170269	1.78072361997408	0.519909339043753	0.6725652950695	0.794505037724505	0.771638053119911	1.03377145450919	1.91337366327331	0.989890428271782	2.09139590013016	1.00415497268982	0.60110562258474	0.444898821251767	0.56977464741356	0.719372239148491
MXAN_2386	NA	B	-1.43368158303489	-1.29631772003928	-0.344072101770839	-1.65522957446038	-1.34329225492898	-1.09303561238122	-1.06720602435395	-0.846738353867353	-1.26173015422826	-0.577615487790878	-1.86878729720203	-1.39947262330434	-1.60286998221776	-2.00684150837004	-1.61227480823193	-1.70192540968681	2.32672672120456	1.39714939352703	2.05423514115952	1.44248888860315	0.57108686449522	0.579675958563129	0.958992856644166	0.446711449253693	2.30112521370282	2.25483948008318	2.06500522187417	1.60321293431359	0.853918939403574	0.732158386854412	1.13959958525908	0.384163460927656
MXAN_4043	NA	B	-1.62913975653293	-1.4680032156243	-0.851768398589325	-0.58966099446809	-1.12303456869969	-0.984476042157777	-1.360654649931	-0.721441645166726	-1.50166334874707	-2.01749738693937	-2.38182198633717	-2.19797897092143	1.33437075358118	-0.484451517440469	-0.0315220065645274	0.259367321209959	2.4456420346498	-0.127992064958288	2.88618649363361	-0.24224886068307	1.25743900050821	0.965859901741704	1.54708242671752	1.57480077143469	1.84681517833849	1.61678864854308	2.81026673677126	0.613584694513611	-0.235771932344145	-0.525453450022948	-0.0952115974668164	-0.588411568047972
MXAN_2097	NA	B	-1.43489513203595	-1.46519167825442	-0.0619455797380706	-0.80916442936612	-0.797339221399991	-2.01792123716222	-2.23496867225335	-0.00887807320518341	-1.44771378894832	-2.6639021762205	-2.82619880052778	-2.49367234777176	-0.434706415302179	0.0895253285670101	-0.380414546883779	-0.237062078351759	1.6402825224567	1.72936065641859	1.67480604544314	1.76976662144502	0.696568380274947	0.955982446529328	0.628264812432505	0.861350771876049	0.401817422169568	1.22437683911406	0.219271421908079	0.73218562677131	1.64098394174598	1.80606354762229	1.77809372742181	1.465274065225
MXAN_1189	NA	B	-1.40096934453613	-1.51134006131977	-2.18943560995871	-1.4916724672847	-3.23041637220148	-3.00811702356588	-0.447759852549051	-0.154535137461394	-3.65456633869841	-1.68154233891288	0.285499502862549	-0.0222096150081343	0.758031163615089	0.775755568169017	0.826166327558568	0.385429859206815	1.21130150656559	1.39871909894021	1.23437144984927	0.665506292768532	1.14478883991833	0.853506090255994	1.54413294961803	0.860385434631101	0.880693868232878	0.751168112300769	0.587248851384778	0.592899265776091	1.24779887867647	0.85251959897719	0.849981166185191	1.08666033600408
MXAN_3267	NA	B	-3.03452241859095	-2.25202711034703	-2.02686777204046	-0.986423904247162	-2.52696417586808	-0.441698961111565	0.35638358939269	-1.09397264298824	0.644849212832633	-3.77010115104058	-1.42629552910932	-1.25013142762046	0.738456530115237	0.546912645421082	0.573649494100946	0.683852420530953	0.855118697607199	0.228638008442037	1.35233414402227	0.0833456118159388	1.52990274191389	1.44935012930096	1.68864415933529	1.06234725499444	0.7088555115132	0.737678592372959	0.910197846774459	0.619251620041269	1.87021592538581	0.408895849421246	1.18616770452699	0.573957403102343
MXAN_2061	NA	B	-1.44940822355145	-1.4228083689515	-0.381755163245137	-0.460286204314835	-0.501868804964934	-0.874183193943804	-0.708619881666248	-0.253046453214585	-0.612139731277171	-0.650210972550084	-3.24143292831375	-2.98656686031097	-1.08193813835941	-1.17418218395848	-1.3199302991271	-1.31528873963933	2.59750524322005	0.918169285996148	2.34244362444469	1.08212572047848	0.773807137749532	1.0879998030985	0.878715620179046	1.11761936486419	2.1154436356808	1.98487418566408	1.77265819764357	1.87701553420361	-0.00203485897438327	0.134567263566895	-0.0679142277910856	-0.179329382635318
MXAN_2579	NA	B	-1.82955247080119	-1.90978379488072	-2.58596267421278	-0.430746935047366	-0.751825935121523	-0.675118560660129	-3.95731683453919	-2.23100816704445	-0.190932355189196	0.615240658366092	-0.988472152602466	-1.20529184685831	0.083401449100605	0.373410660666377	0.163367958854461	0.315039684400331	0.947249194836789	1.0676433140971	0.664470421389902	1.17870464265319	-0.16564967776532	-0.0350448146561035	-0.0306353041670944	-0.100356306274969	3.24317261132447	0.479799048149338	2.36287018920244	1.20920359285548	1.21147971066895	0.979001259979515	1.35121043472375	0.842432998552012
MXAN_0410	NA	B	-1.85934352816266	-2.12307931894148	-0.86092385287188	-1.31541643732532	-3.2170033931381	0.106968820454642	-0.434346873485665	-1.54296547346658	-3.64115335963502	-1.66812935984949	-0.826998512098889	-0.878150103037799	0.473340831600609	-0.158500092556521	0.0331660558556672	0.0464050755410845	2.07358987712828	0.667166851638832	1.73481602216827	0.521086597869775	1.61653021648496	0.951380148583213	1.91533616458603	1.33712520564613	1.45194065581635	0.886197029153847	1.12647601912163	0.448933213795829	1.17412301375308	0.537843640826797	0.486709569909409	0.93687529463496
MXAN_4783	NA	B	-1.6181579584373	-1.83420500634136	-2.05054375412587	-1.71962841185565	-3.20288032722397	-0.818251156493951	-1.17635576503338	-1.7308854295122	-0.973348207672789	-1.84833073908695	-1.82594707115026	-2.25043348151936	1.03555786236334	0.967619174760694	0.734132709554171	0.737870606255859	1.31583229316606	1.30225664058122	1.27757270834012	1.41040970315034	0.968684130601789	1.49254286906013	0.80575614754412	1.16503709596257	0.633467488840898	0.833102576410838	0.590236378391459	0.547572744902608	1.36289062085465	1.39082642504983	1.40882337000868	1.06877576265368
MXAN_4243	NA	B	1.20368882693774	1.27865686482655	-1.12565611754387	-1.54101892010122	-1.18636833581738	-1.72693900233593	-1.63650412484436	-1.62950774719615	-1.41581634324454	-1.90299755428695	-0.939988244791007	-0.892855938920572	-1.40005177705601	-1.2232767380323	-1.39029065796293	-1.65123442789336	1.73462979751654	2.44609548983949	1.79682664508063	2.21013831290255	-0.366139267871624	-0.498306569277821	-0.112018581289918	-0.617316311721856	1.80811746204501	1.92092541046289	1.58276567632966	1.21853585776724	1.14598348115432	1.39962513112772	0.860569883109321	0.64972782108811
MXAN_1206	NA	B	-2.16506139912306	-2.27743670039231	-0.497899279836612	-0.156017332908578	-0.89653064946855	0.115478028114403	-0.00439809123322288	-0.701933643844535	0.269947382738627	-3.86169763807434	-2.48704513107672	-2.56748503063588	-0.196023752256375	-0.0904675576025307	-0.40808113968349	-0.120867648326271	2.01288499632709	1.18391476063916	1.62511154810641	1.66266382865751	0.145776045191249	0.00301327172236654	0.34063960623798	-0.561258568419156	1.45349071015411	1.57290102359751	1.56460441315346	1.52646673212023	1.19615342811777	0.431478235299513	1.74558584364287	0.142093709061366
MXAN_0955	NA	B	-1.53169429667689	-1.10938618622303	-2.16139853352059	-0.0831746653451111	-1.47375651702967	-3.59502318163959	-1.97169572084444	-1.15383028690705	-2.95942765751207	-2.08511352851789	-0.0108773462156728	0.011444246305393	0.199199632917867	0.188849410095298	0.178602736072187	-0.140255718989544	1.02301252797207	1.17703973740346	1.62291152703902	1.11673074530986	1.21104299585608	0.527349406526551	1.17501765677474	0.217780409534649	1.20476824333184	1.9923372052804	1.39193285696036	1.70162825675952	1.24385893016648	0.683128303752305	0.92216111099955	0.486837700363932
MXAN_6541	NA	B	-0.856081798720129	-0.178655818917574	-0.987076868174167	-1.78334433288202	-1.32903690313991	-3.69379244599623	-1.08240265324384	-0.137197104361796	-1.57111719270468	-2.95616996476621	-0.913478607910435	-1.04722471357501	-0.398547944066435	0.509760359950757	-0.0704203300882034	1.29569939112961	0.833500407241665	0.513946618462873	0.586073286468578	0.824182443088912	2.02823419772884	1.97429485420514	1.92506995431868	1.7628091635093	-0.929398853324495	0.664302616182582	-0.965024285145814	0.3972724794092	1.44904373568143	1.17822629570183	2.09893698758857	0.857617026349001
MXAN_5680	NA	B	-0.63862322262538	-0.491119097541659	-0.776965924296629	-1.01499480805638	-1.06310992750077	-1.76259539822185	-2.38437843882253	-1.11914732941822	-1.41410924074741	-1.91402174999941	-0.934716357768579	-1.00659113392952	-1.00955177620724	-0.815635140999465	-0.980711993857325	-0.861224296289736	2.30186452100441	1.57047633831307	2.38503520381249	1.4036378541366	-0.0680413538845297	-0.774530107102196	0.12920394357679	-0.743287584943932	2.45051250582669	2.37163131597108	2.42668571222539	1.09049458002485	1.23795068640148	0.564728270736584	1.70534608900681	0.135787861176535
MXAN_7022	NA	B	-1.45422218142044	-1.82475350050207	-2.33928249662023	-1.17798870308417	-1.6966486375461	-1.44027538112285	-1.28496603752844	-1.72198689821379	-0.880949404460276	-0.657372819143719	-1.27539057006476	-1.52205763567003	-0.782988237954941	-1.13536449065177	-0.612146202345862	-0.595712436866327	2.25978111665585	0.49896007176552	2.36092307047411	0.584863006666172	1.32315674580286	0.621397674980857	1.35281606606126	0.675731737021509	1.33326751982969	1.21925829210122	1.72638850814079	0.0430114583924102	2.11656521719224	0.842399173796798	2.64915340148614	0.794432572828342
MXAN_5117	NA	B	-1.52474450265034	-1.93475459161705	-0.984319836903639	-1.66343872656985	-2.40468637046834	-0.683009550801514	-1.54366530564637	-1.82880317581783	-0.801606374047328	-4.65552629098976	-0.339779382090779	-0.114796415496005	0.512185171196886	0.594286860363586	0.920369580427001	0.865624987484269	1.00548745259502	1.54177499088707	0.808141776593458	1.43039779531131	0.764463725888577	0.428773986130969	0.767076615593317	0.198679409925459	0.829348220021386	0.830230293250473	1.10253774258388	0.603613748876953	1.43027805756601	1.20549204122878	1.74105254394805	0.899315523226341
MXAN_6874	NA	B	-1.57651909978202	-1.36110709546307	-1.01450537035182	-1.59658606190317	-1.61081643920461	-2.876837030048	-0.895089467754159	-0.992515293555749	-2.12560522962868	-2.83985914817393	-0.646342661068261	-0.627901571888702	-0.0166984588862036	-0.264898178111437	-0.482255273329917	-0.691823518624434	2.41087308442883	0.709363123423271	2.41683797655384	0.850408877471349	1.29239819244641	1.15832481694186	1.32946861145393	1.06477823734791	1.84519359921767	1.27039086171118	1.49815789842471	1.26907586375701	0.791519653375868	0.59298253556788	0.770414312511282	0.349172253141156
MXAN_4531	NA	B	-2.0740202121979	-1.25882835515244	-1.04244422280499	-1.99078823407915	-1.06625144647971	-0.514848177099088	-2.84733179427502	-0.840644590786484	-1.00964878984342	-3.75968423208658	-0.817583546719818	-0.821387122142093	0.899843060468873	1.38612739184639	0.920450662226852	1.57010912567213	0.243868515820495	1.36125921898	0.228746446755055	1.65794713926118	0.677453318890607	0.697807576056086	0.641498363286456	0.234552054222037	0.221392455880019	2.50360312839545	0.243893261538818	2.44893363611542	0.606363257113478	0.455689410434192	1.08578047427106	-0.0418577735678953
MXAN_1984	NA	B	-1.1569193219768	-0.476469519548006	-1.23338994158591	-1.97016053174388	-2.30384074030211	-2.91397512825794	-1.62027285382666	-1.14733309932867	-0.534380420003701	-4.0750462940597	-0.0503193878471064	-0.0756921901850944	0.203560601563422	0.541903108095126	0.3071624055101	0.656778944385702	1.22276253202554	1.20860897873606	1.26948110022387	1.03511315332045	0.317609008306775	-0.101338713627572	0.37329084371784	0.171391799081722	1.99703465004729	1.31444923715404	2.19971859610289	1.25895407153144	1.1564476535955	0.880592830755908	0.92367397860759	0.620604649531852
MXAN_3412	NA	B	-1.52759399561237	-0.752913776401199	-2.13088466983028	-1.74035709132337	-0.282817802547555	-2.91847569201003	-0.878439979367824	-2.4354135938579	-3.06418546596822	-1.67021876895664	-0.0291412137927001	-0.362654330519459	-0.0637984635332796	-0.31889175996664	0.0168470258118685	-0.0271309280397727	1.2302028737222	1.92465210932353	0.953038483948969	1.86649520201987	0.438421307578551	0.444749517727328	0.497542610833765	0.37810034839862	1.86297342907033	1.31019784014449	1.66891224606037	1.29356728197666	1.05548506982589	1.24881369855363	1.21218594437901	0.800732542352151
MXAN_2343	NA	B	-0.33798833491572	0.0121344188259123	-1.01803263360706	-1.65335718096069	-2.68078744351967	-2.17482058259187	-1.31841182156677	-1.14428917246332	-0.678011746636916	-0.317041375198436	0.0780453999569222	-0.00596370611535235	-1.77473038310573	-1.94730135437981	-1.7042795144503	-1.88474412294078	1.7416681118615	1.32796696490658	1.85422470841308	1.29406159734726	0.890436832033274	-0.229173565394918	1.04763319950567	-0.274330725608999	2.30023488512339	1.27811261437766	2.26268593756095	1.07003940853006	1.55909993066819	0.773398949314931	1.23276812223349	0.420752582797451
MXAN_7064	NA	B	-1.25610465088989	-1.24655147286323	-1.31486802799363	-1.07538490567848	-1.60944102634137	-1.2762782971893	-1.32206255211705	-1.03745286758344	-1.51724881187919	-1.72604355105259	-2.59845361996344	-2.68033835791768	-0.350479562494153	-0.610433282239516	-0.175628238583606	-0.360104132432914	1.98472259397249	1.85283984863098	1.96095702538106	1.59755538547269	0.833604527537437	0.543291749401474	1.06604429748717	0.741124007915099	1.77630150081033	1.38267142081462	1.6545183761413	1.55962708876501	1.0544159373775	1.04269526748346	0.269140685461657	0.83736364456716
MXAN_2218	NA	B	0.868612746722655	0.381865824787434	-0.372068381555557	-0.826831723066609	-2.42236433464539	-3.66550130981789	-2.05278968065088	-1.28163268476258	-3.30219919940761	-1.79369293583082	0.889193466703404	0.808477426796421	0.139122403120246	-0.131236917138563	-0.602996378163251	-0.560151010977438	0.940890305679831	0.274507519029676	1.54648809727874	0.0807618020262675	1.3668688942645	0.288966815935699	1.5473759165634	0.162771977477604	1.52430783000653	0.822438650682009	1.40657888687957	-0.320596145617939	1.75048647140989	0.476178056935485	1.65701121671612	0.39915639261903
MXAN_6875	NA	B	-2.03467834777351	-1.93866812158052	-0.305184205768824	-0.771163693632865	-1.18790581091048	-1.73811065235034	0.279464663203729	-0.86850686158465	-4.58979391923532	-0.256988924480892	-1.6174043127072	-1.32759837709121	0.045643524738006	-0.28759044350647	-0.109061252978339	-0.120278348841936	2.08427545093236	0.839433866005801	1.92351753141616	1.16850990229429	1.10402127704158	1.16284929295081	1.35435389302307	1.28786746607205	1.14794487681771	1.20135366900774	0.976995403274294	1.42074996888443	0.56044345675769	0.595414945720441	-0.0720460566927033	0.0721401409950904
MXAN_6483	NA	B	-1.63972997864492	-2.06002701822971	-2.02872487315905	-1.40267822684599	-1.58983050776637	-1.43110544703797	-1.52528110466042	-1.9247020603815	-1.30751173853549	-1.32276236211545	-2.10342648717072	-2.41633937183567	1.64410332851186	1.60026120516871	1.43149440141162	1.56589924683347	0.182741583494582	0.912705852522834	0.454962558723654	0.913859488790676	1.03704192368777	0.929488724747548	0.998344485065184	1.02004319058434	0.502796276387075	1.26808426481911	0.749811876524891	1.3359619859634	1.17880645517286	1.01598228674354	0.865087835077787	1.1446422061523
MXAN_7517	NA	B	-0.513229573389392	-0.522225995934123	-0.168573834701192	-0.502453127265856	-0.564654272857068	-0.868076842095798	-0.742466441629819	-0.215935781830931	-0.645090691945947	-1.66792625651637	-2.23381307820458	-2.32219908256372	-0.970488666865455	-1.15779338559619	-1.41976489825546	-1.15146202563356	2.03891774520078	0.4806766836333	0.817635190978415	0.353922608885402	0.730472246114234	0.709351632872057	0.429565480958138	1.04246472529185	2.92997016988224	-0.494791982060473	2.65070542602262	3.94181327197581	-0.481303556447173	0.0378637979612133	0.822237273164582	-0.34334675914751
MXAN_3959	NA	B	-1.11906223738245	-1.16817539727654	-1.38388566681456	-2.31830611942648	-2.43712818153151	-0.517642977738543	-1.87110562168878	-2.01318592138988	-2.0110468761668	-1.92798263265124	-0.502615466020144	-0.00964772622174692	-0.0577717896858712	0.341572915321176	0.26416296943898	-0.137337278570206	0.298224358587195	1.04361122528527	0.570671552040046	0.829676926528652	1.77490628743616	2.41455336752231	2.05745438671498	2.10833343766382	-0.349440167901875	1.58101476058988	-0.0287420425975746	-0.504161812549979	1.48167334162627	1.56178883459085	0.800982542543908	1.22861100972469
MXAN_5118	NA	B	-1.00753930476011	-0.849449264512058	-0.458081441036471	-2.30945281133063	-2.43832555406097	-2.17340826583368	-1.91512480569579	-1.58774343485513	-4.05043917009877	-0.722283868548848	-0.39575950886921	-0.469981162188692	0.535797362736588	0.619309776178318	0.847930228134249	0.71383990134602	1.09665859690936	1.75366094002835	0.59098312703634	1.65947264197698	0.716585688895767	0.508019832813947	0.789471908366536	0.287884251365064	1.14290069095019	0.932759194911819	0.732196335803017	0.890469000762138	1.09624637482911	1.25627223261973	1.2424337477431	0.964696758383743
MXAN_4434	NA	B	-0.818558235135546	-0.722651984906614	-1.15963803222558	-1.21037964600432	-0.984864912010224	-1.41536088941101	-1.80109875660297	-1.11718169231427	-3.25795991142523	-2.50806234047171	-1.67160751669807	-1.65009381039668	-0.236951870964756	-0.470601624407644	-0.173317477777688	-0.238418950445643	1.72348617539458	1.73963442118965	1.36776402094596	1.68734188137987	0.74735036113189	0.872678172725204	0.725046382813472	0.839410926516596	2.01738425062487	1.22374258133856	1.68656924144264	0.491097460948787	1.03420079793292	1.26018206074179	1.02342167210508	0.997437243966091
MXAN_1923	NA	B	-1.76741227289869	-1.79797946258895	-0.905368662010083	-1.24072339150534	-0.824653387668823	-1.37314479763952	-1.21286090048571	-0.992223753459118	-1.52727782072193	-1.42074864751209	-1.67530729400929	-1.59303585262241	-1.05310335582939	-1.07987051618634	-0.788645085165735	-0.99795412795048	1.7425581180012	2.084565820958	1.45996631303096	2.10665573374957	0.474617395797919	0.391568495422117	0.519000988793175	0.380613282107976	1.81161579389053	2.4812608824732	1.56426440832311	2.04820978060671	0.800853476554371	1.13349625851556	0.552029050429745	0.699033529599753
MXAN_2390	NA	B	-1.85741417286039	-1.32158736108831	-1.78195996744388	-1.36438257167101	-1.50760459628415	-1.34117516250321	-0.750480484595753	-2.48696878751952	-1.27246567587936	-0.261236133196769	-1.45236708865234	-1.54513332112028	-0.39268181683546	-0.883369995824019	-0.582730819066768	-0.94017050507107	2.10613155664445	0.456266526579963	1.96175589669131	0.584705576980793	1.8917680221777	1.07018272294722	1.97385828282573	0.984811797975061	1.99894844224043	0.920117799361083	1.843729890208	0.682134728906696	1.21688164986463	0.176242176293568	1.58980152638959	0.284391863526078
MXAN_0712	NA	B	-0.878842392992036	-0.818602839205253	-0.567010095295229	-0.437295776074253	-0.597158520229153	-0.808001422526543	-0.563224540918361	-0.446935906624107	-1.80524294663116	-1.56396350191772	-3.85812862653571	-3.95890564778233	0.262046220991129	-0.201034228885804	-0.279772248396007	-0.458221940527826	1.83352831049005	1.12329774476709	1.65326727715824	1.39064505279346	0.611683894760205	1.02312261518137	0.695558399568274	0.902703417802204	1.47524896892126	0.800772496774531	1.51130138066863	0.506766014593451	0.829536258657971	1.02638404171826	0.875203270062126	0.721275269633214
MXAN_5722	NA	B	-1.79394277952617	-2.17751921499396	-2.36798967406749	-3.12874830958293	-1.00881248231244	-1.37294176679641	-1.25930466613629	-0.509035721445704	-0.554414348647093	-1.58493649837187	-1.46067395749963	-1.10814908342151	-0.333994575198959	0.293256290003948	-0.022379938226698	0.0188273750970973	1.24913520411554	1.04644560155196	0.517133064309722	0.237929602920415	1.79863713061026	1.26317815457062	1.43762768086381	1.27785691131692	0.913310821202003	0.488961061610548	0.446034455820427	2.12384946651313	1.49514067550738	1.1116001306544	2.09023329543634	0.873686094122613
MXAN_6901	NA	B	-1.33566938990727	-1.33566938990727	-1.33566938990727	-1.33566938990727	-1.33566938990727	-1.33566938990727	-1.33566938990727	-1.33566938990727	-1.33566938990727	3.35011200661923	-1.11774884983212	-1.10252210421447	-0.1622207882786	-0.647973221578831	-0.395106181425614	-0.55908808890064	1.27781810790268	-0.936387203921202	2.12883401896961	-0.578668048661898	0.753137064414172	0.568832353249834	1.46847257328743	0.42183791983577	3.43668490089726	0.182495877917777	2.60916438121592	0.231376013447734	0.523434384143883	0.175349703751926	0.189289608471062	0.203900081854524
MXAN_3825	NA	B	-0.748513009731434	-0.960163136912022	-0.844275708285807	-1.14101474467554	-0.524239880411198	-2.63482677030867	-2.54325444512935	-0.834392674914726	-0.95361375295668	-1.43482909637352	-1.09490346564325	-1.08478788396925	-0.7459862486335	-1.2833580200429	-1.13569113139482	-1.57325838860272	2.12947559470625	0.991859439764134	2.21058392506222	1.00877857675914	1.05211606545254	0.950272071629032	1.04020579341223	0.810897111177809	1.95976078159108	1.00940721259895	2.82973017071964	0.590040110593794	0.936758559222985	0.629408678668344	1.03513393731385	0.352680329313381
MXAN_4187	NA	B	-1.33345068021539	-1.54189350399666	-2.97056971246148	-1.68414065416363	-1.91754540999358	-1.23406351630758	-1.57448194852499	-1.91221581058513	-1.50112531931655	-1.84842514943538	-0.865590297570709	-0.944329449260479	0.535829339993585	0.427617662746483	0.0563350009946557	0.224543757440893	1.28985392318931	0.415959181748775	1.4610904331414	0.809826830190389	1.8573307160884	2.14935679953043	1.77521321533746	2.03398000987312	0.68456550383994	0.934564189123671	0.900402554362206	0.912505963340912	0.657886017572263	0.688838885532549	0.807885786181231	0.704245681603858
MXAN_6854	NA	B	-0.875754236063076	-0.50075433329429	-0.844055902654668	-1.41737377840075	-1.70976051076353	-4.18898773481344	-1.08904811747755	-0.506271376244713	0.355063849869194	-2.39176249964537	-0.11883667945815	-0.0970975396867768	-1.0292694819615	-0.758924750785485	-0.591638933443248	-0.594016160652791	1.09452838107366	1.37372518537509	1.24065686239617	1.36686856005109	0.697239013979062	-0.488175017506901	0.799361366319227	-0.459086127719228	2.29975535748949	2.04266399752851	1.88012886468812	1.29985165161912	1.13709511579762	0.482355175571559	1.22876808336514	0.362751715448419
MXAN_3411	NA	B	-1.073259581125	-0.600469918248324	-2.33080269099826	-1.48455041332844	-1.49641626419458	-1.93652372734527	-1.88151633754663	-1.67013945259239	-1.53381654498195	-2.13917157916279	-0.240920925519523	-0.185697773876283	-0.49017108818655	-0.576422845283062	-0.82438739194569	-0.891166345301062	1.33999654537264	1.70604345747648	1.68289632575701	1.62746598040889	0.775862180126834	0.268266220775246	0.801035108175505	0.153838329024705	2.18132832917941	1.73161543277166	2.04025501584841	1.24166117786418	1.32833130570814	0.745310637729299	1.13425979577724	0.597267037640201
MXAN_5620	NA	B	-1.40468478705678	-1.46190203326175	-0.764661622547486	-0.731440951767013	-1.11211008302627	-0.830453748963572	-0.83525864902972	-0.902377872968332	-0.456889964444624	-0.518835406985044	-2.54319832640835	-2.28425127429838	-0.968744288136376	-1.80346259949346	-1.3895021729909	-1.45674129206547	2.06166561601713	1.34637411975215	1.8199962864484	1.56039314082687	0.690691982951819	0.724335870822269	1.10833853297534	0.906545432444892	2.0416020020657	2.23093995175936	1.50014554282868	1.78434882630913	0.479073899042774	0.435392052751698	0.6221443650361	0.152527451411206
MXAN_6152	NA	B	-1.2122952830989	0.967642551367302	-0.727629167318391	-2.60142230957456	-1.2995122982575	-2.190980479688	-1.75250929119344	-2.614386534709	-1.11210305073798	-1.99201177803097	-1.41339938716282	-1.49804064317363	-0.0473011548228559	0.257600838868196	0.0118058852140415	0.251787065105184	1.47735458550775	2.04015298860188	0.83082983646657	2.05123296184521	0.428455950848891	0.860680281740651	0.438228675789741	0.880959718141478	1.04403483495716	1.52815417498077	-0.163127737014076	1.45728844760952	0.919296320198947	1.48487436914155	0.579436395682002	1.1149032327153
MXAN_2331	NA	B	-1.14308850984554	-0.957213885987767	-0.975311537976515	-0.52871915330582	-2.7893865925586	-0.825860182190798	-3.7917911579512	-2.48546314581812	-0.460480678868421	-0.127606819789992	-1.49541957491135	-1.61749549258667	-0.0629327358093654	0.264370722337831	0.268168300032583	0.292198355911809	0.659810762542	1.45874513717509	0.72798674795346	1.66706720808292	0.967702233897684	0.30015322510316	0.75625027241692	0.261894590188418	1.17988036256243	1.59640729255248	0.847190263573204	2.22211482409064	1.29851234780357	0.629419874766517	1.25285011293831	0.610046833671132
MXAN_5324	NA	B	-1.11005354358194	-0.900698295650995	-0.285493678587926	-1.93191137946974	-1.05080029603489	-1.9428864631878	-1.1134165375958	-0.112262793519193	-2.59475602387016	-1.22796957192519	-2.00283345970941	-2.45141415802828	0.659411514747697	0.290977575219642	0.0242011882295756	0.201318015544002	0.881932811132673	1.77881333558678	0.883202256392764	1.86369714814245	1.90431881230236	1.71681664377576	1.7191287442515	2.0133620753608	-0.621525402003215	0.62883813444803	-1.28465888228602	0.546128994391966	1.00006022179219	1.26526553624406	0.338192132099454	0.915015345788861
MXAN_5293	NA	B	0.0266272490081194	-0.270929594559108	-2.50767570448199	-1.91437184420203	-3.14457157092406	-1.28964278904211	-1.18591464642039	-2.04931872771171	-0.691225652223348	0.208893117903743	-1.39456645263149	-1.51934662967397	0.683152023637063	0.176658270860018	0.405417530003495	0.925601073864985	1.09678322838209	2.42748451464556	1.42267576403598	1.93459492281664	0.608639824857663	0.787607207952054	0.246174311123328	0.38462817908106	-0.0184822426110918	-1.18718246600277	0.178043462063051	-0.489476413576852	1.55598190383298	1.6773892535752	1.6355637923256	1.28078910409228
MXAN_3079	NA	B	-0.669500063760324	-0.947598893426497	-0.742744935468982	-1.40873785695984	-0.849223391532043	-1.02039743933315	-0.854267585761425	-1.15783909730795	-1.33246762280843	-1.45472109874313	-3.50607796360198	-3.70761654838977	0.31628712953558	-0.389357671874231	0.377426899776651	0.770987083757207	1.44393200169358	1.11694892424812	1.39351555806645	1.30194839772555	0.291376404653546	0.767634162881389	0.404904362665828	0.915221090617184	1.24302670774268	1.08144417740692	1.35394460306476	1.81818197466946	0.684603023747844	0.949459478290738	0.853887485497433	0.955820702926845
MXAN_1344	NA	B	-0.0195502731050858	0.0599894693974168	-0.326317229205447	-0.938187185066388	-0.761378444642695	-1.00565540973546	-0.895547327055958	-0.663656704735939	-1.62929262986205	-1.18858193929685	-3.54542742407931	-3.55844946234035	1.44133873720761	0.483339281547234	0.929397796019749	0.741313295393132	1.20776448226596	-0.527575046889845	1.52172249328124	-0.183521746347514	1.65217942134395	2.01067064447113	1.88300711973169	2.35989541415456	0.381747631507389	-0.287003247091052	0.534199674679005	0.74133556598253	-0.0333047604765166	-0.103415284570884	-0.33437093858544	0.0533340261041833
MXAN_3285	NA	B	0.113918764387572	0.298980200086353	-0.914878742604703	-1.17582991572626	-1.62112195886935	-1.27850140713195	-1.16595114273378	-0.763330942225517	-1.14026138417967	-1.53515736292557	-2.15637444560625	-2.00372861570459	-1.24731759411364	-0.949922222229697	-1.39941361751254	-1.28182064145358	1.88290409647922	1.67621851377073	1.64405424525888	1.72392407158063	-0.0280691166023761	0.448745966818763	0.236183752203905	0.458090807892958	2.00079125887728	2.1624973463776	2.29539054148323	1.84682681895916	0.412708896015795	0.770517754339352	0.413101586347283	0.27682448874079
[truncated: 1,324 more rows]
