# Supplementary material for: Transcriptomic analysis of the Myxococcus xanthus FruA regulon, and comparative developmental transcriptomic analysis of two fruiting body forming species, Myxococcus xanthus and Myxococcus stipitatus
Source: BMC Genomics. 2021 Nov 1;22:784. doi: 10.1186/s12864-021-08051-w (PMC8561891; doi:10.1186/s12864-021-08051-w)
Supplement: Supplementary file 32 — Additional file 32: Log2 Fold-changes for M. xanthus, M. stipitatus core genes [file 12864_2021_8051_MOESM32_ESM.csv]

Myxococcus_xanthus_DK_1622_NC_008095	MXAN_0hr_2hr	MXAN_0hr_6hr	MXAN_0hr_12hr	MXAN_0hr_24hr	MYSTI_CTRL_0hr	MYSTI_CTRL_2hr	MYSTI_CTRL_4hr	MYSTI_CTRL_6hr	MYSTI_CTRL_8hr
MXAN_RS00015	-0.351700036	-0.152866352	0.119861535	0.749260825	-0.16725108	0.179601471	0.906476142	0.150985368	1.142523137
MXAN_RS00020	-0.431494122	-0.305755397	-1.384168014	0.210795497	-2.04776576	0.574156443	-1.44758713	-2.871102275	0.568794557
MXAN_RS00030	0.47864317	-0.380501619	0.039285672	-0.203168695	-0.413132942	-0.724605978	0.145023272	-2.352545227	-1.437909043
MXAN_RS00035	-0.715475896	0.110359303	1.035205361	0.831620203	-1.118508504	-4.18695773	-3.75549549	-2.790352986	-6.302774861
MXAN_RS00040	0.282968965	-1.016962877	-1.270390213	-1.046618583	0.178187403	-1.111940812	-1.085230996	-0.967733056	-1.241958634
MXAN_RS00045	0.241704767	-1.011774554	-1.226838558	-0.632211292	0.591848774	-1.104867546	-1.706892427	-1.398899158	-2.058577809
MXAN_RS00050	1.698353736	-0.498409251	-1.298860766	0.20379178	0.165683724	1.871951554	1.524553121	2.618529682	0.99774981
MXAN_RS00055	1.090491207	-0.463354045	-1.036891205	-0.720067472	0.02434199	2.617020031	2.181496201	2.262377954	2.317869568
MXAN_RS00060	0.88043408	0.782562607	1.790841841	2.208484147	-0.618781634	-0.226612695	-0.335808051	-0.123447511	0.187842174
MXAN_RS00070	0.115982034	0.458111131	0.197924802	0.284857585	-0.10892383	0.347223265	1.386335135	0.677879521	1.123014617
MXAN_RS00075	-2.000827579	-0.879851616	-0.123827784	-0.447882414	1.129188748	2.584767298	2.463968444	2.001220472	1.224761615
MXAN_RS00085	0.957019116	-1.640521919	-1.576426307	-1.97614867	0.151387006	0.211855934	-0.355047668	-1.749657181	0.225013321
MXAN_RS00090	-1.039004579	-0.851730876	-1.300801337	-1.271091537	0.774343493	1.203223998	1.141596496	1.219857359	1.835621911
MXAN_RS00095	-0.350644188	0.157816296	0.164058346	-0.334210521	0.131779828	0.268920689	-0.079100522	-0.054303753	-0.113423474
MXAN_RS00100	1.889238495	1.191978864	1.652228946	3.614993787	4.302561345	6.446685019	5.835053246	6.691486574	5.382591524
MXAN_RS00105	2.390842259	1.782044313	2.360500216	4.577331287	4.738374514	7.15245597	6.421553758	6.659382246	5.586235935
MXAN_RS00110	2.012365146	0.10559742	0.534689766	4.135964893	6.638952828	8.370711063	8.208500757	8.532091398	8.130245574
MXAN_RS00125	2.970408917	1.144800689	1.103124482	2.149100476	-0.209068658	-1.510362896	-1.476885686	-2.090585402	-3.675924466
MXAN_RS00130	2.383289144	2.39725907	3.404951277	3.659218826	0.827139703	1.73479137	1.472122393	1.570075039	1.484104841
MXAN_RS00135	-0.310257766	0.062284172	-0.079338803	-0.643704768	-0.462002198	-0.840679052	-0.693991143	-1.497539363	-1.669069443
MXAN_RS00150	-0.771250631	-0.63451606	-0.658616309	-1.698338886	-0.707095713	-1.297124472	-1.125652526	-1.30931381	-0.495031667
MXAN_RS00155	-1.420457974	-0.989897512	-0.873239853	-0.127583429	-1.767399821	-1.044328639	-6.384936997	-0.033924822	-6.672804343
MXAN_RS00160	-0.801719049	0.020556599	0.713678985	0.737139551	2.457083027	1.607249538	0.737711358	1.587766197	0.136330562
MXAN_RS00165	0.52694779	-0.489671094	-1.490690382	-1.832914127	0.068241855	-0.134748041	-0.757655549	-0.517747015	-0.665938529
MXAN_RS00185	1.993097753	0.66956882	0.421454001	0.953552803	1.566515442	3.139496732	3.316353682	2.951280089	3.094691179
MXAN_RS00190	4.017069762	-0.349957617	-0.710532028	2.400193368	5.306993445	6.807724475	6.819264692	6.576804762	6.870896001
MXAN_RS00195	3.569817868	1.04086442	-0.495022442	2.6518916	3.514041724	5.170447629	5.456229081	4.992946327	6.434152663
MXAN_RS00200	1.582678572	-0.994814992	-0.185720086	0.657340604	2.909241729	5.882228334	6.737283223	5.651493799	7.773410571
MXAN_RS00210	-0.444470757	-1.075911283	-0.955366848	-0.287760102	-1.153279684	0.341359472	0.815887802	-0.08433398	0.926866037
MXAN_RS00215	4.644511179	0.494083156	1.016910965	4.320417957	2.91189264	4.012151248	3.861320351	3.602981297	4.091549433
MXAN_RS00220	4.104591184	-0.029686028	0.490541609	3.361891403	3.994099531	3.431538624	3.500778399	3.632951228	3.747035795
MXAN_RS00280	0.100859023	-0.665938666	0.313747431	1.130448832	-0.008393023	-0.139407895	-0.296934337	-1.221646202	-1.145310735
MXAN_RS00290	-1.975482286	-1.228857731	-0.944221931	-0.958960011	-1.24471626	-1.961408801	-1.414536994	-2.756493239	-1.803939419
MXAN_RS00295	2.810166733	0.935677252	1.606125785	3.55759848	3.237824303	4.547472583	4.481583001	4.335212931	3.941172367
MXAN_RS00315	1.746271811	1.240052051	2.942852303	4.705607136	0.45514712	2.388445976	3.344182521	3.000554892	4.608229618
MXAN_RS00320	1.436942045	-0.245095433	-0.391517913	1.974914134	-0.862686465	-4.816604041	-3.533713289	-6.378078346	-6.347049355
MXAN_RS00325	3.364316868	1.447613092	2.090504439	4.615032765	5.060397136	6.492888424	6.281462664	6.635394636	6.034034703
MXAN_RS00330	0.178394741	0.36799857	0.192755328	0.853260881	0.059676502	0.5940563	0.212242986	0.425310867	-0.449184485
MXAN_RS00335	-0.102902206	-0.845607376	-1.18712757	-0.03728103	-0.198691835	-0.471596766	-0.574747509	-0.780147557	-0.792088023
MXAN_RS00340	3.702648262	0.163342575	1.121101648	5.492815188	4.517860233	9.451867948	9.826385987	9.336567843	9.179557193
MXAN_RS00345	1.346492891	1.148181211	1.597833324	1.867677797	2.299117672	2.004803583	1.348827445	2.100230621	0.967850887
MXAN_RS00355	1.570703886	1.942363933	2.475188273	1.991351887	0.504840427	-0.028485551	-0.692076932	0.01615829	0.607691034
MXAN_RS00360	-0.670209001	-1.219711507	-1.680428954	-1.34828013	-2.794185627	-2.136200223	-0.782284667	-1.693553667	-1.33917567
MXAN_RS00365	-0.300502309	-0.570276396	-0.656969677	-0.38194883	-2.152496345	-2.911818724	-2.415297094	-1.720628877	-2.207237056
MXAN_RS00370	0.085839023	-0.058510045	0.422216879	0.837407475	-2.211123359	-2.795327333	-8.044021321	-2.317942845	-8.332014495
MXAN_RS00380	-0.644921071	-0.958410867	-1.995585777	-3.072614973	-1.304376348	-4.498193517	-4.363625212	-4.803649854	-4.954046472
MXAN_RS00395	1.082844363	-0.192032884	-0.717538102	-1.472529847	0.269289487	-0.197380926	0.177328317	0.06540227	-1.905007895
MXAN_RS00400	1.605378151	0.917068629	-0.036532668	-0.68251361	0.010564797	0.562800336	-0.252777353	1.257313823	-0.046705978
MXAN_RS00405	0.929282201	-0.278696694	-0.829591222	-2.635510519	0.148954928	-0.925744841	-1.318579115	-0.864346928	-1.966807784
MXAN_RS00410	1.134322079	0.160300235	-0.332290161	-1.75273126	0.327310099	0.05103535	-0.408226514	-0.325999111	-0.013895967
MXAN_RS00415	0.938484514	0.059847297	-0.438906016	-1.654587637	0.209292552	-0.758769293	-2.730667366	-1.139054861	-1.815847747
MXAN_RS00440	-0.17439903	-1.206169078	-2.620548359	-3.442831759	-4.33841765	-5.291606151	-4.051225438	-5.385540954	-4.112213262
MXAN_RS00450	-1.874152548	-2.084063631	-3.123358681	-3.623224355	0.31662639	-1.309358259	-2.467208058	-1.669440123	-1.233718406
MXAN_RS00470	-1.895945659	-2.080708632	-2.513634064	-2.391725108	-3.590571647	-5.122449405	-4.797780988	-4.696185805	-4.113370783
MXAN_RS00475	-2.44862837	-3.067702914	-3.755878802	-4.461853502	-3.461082179	-5.861361026	-4.566366503	-4.724385451	-4.426188454
MXAN_RS00480	-2.133296438	-2.090413513	-2.539773223	-3.070988077	-3.088778109	-5.295160849	-4.453499502	-4.201785898	-2.967017327
MXAN_RS00500	-0.495899236	-0.357278329	-0.609198384	-0.956337187	0.403533633	-1.146111018	-1.220651774	-1.294848385	-1.449821828
MXAN_RS00525	0.901536121	1.368064164	1.621888308	1.21140632	3.918754489	5.719762607	4.434926262	5.291913778	4.984795116
MXAN_RS00530	0.340057452	1.577898024	2.476726125	2.06843964	3.012126823	2.926113008	1.408575482	2.04518336	2.831882256
MXAN_RS00535	0.06869779	-0.538456278	-0.352257623	-0.280322063	-0.322317288	-0.980442295	-0.816579282	-1.146782057	-0.288816209
MXAN_RS00540	0.042960273	-0.532046194	-0.830276266	-0.773374593	-0.325363369	-0.777306936	-0.734954761	-1.489877535	-0.844069775
MXAN_RS00555	-0.552251342	-0.780559073	-1.068302347	-1.867115547	-1.228707321	-1.546548652	-1.934289325	-1.181766322	-1.892282947
MXAN_RS00560	1.905768817	0.565684041	0.640239693	0.102236107	0.00182991	-1.036975251	-1.038746005	-1.056936911	-1.207103792
MXAN_RS00565	0.593059793	1.086644769	1.960805896	1.65096021	1.621913227	0.313708806	0.14635053	0.745907628	0.663085513
MXAN_RS00600	1.500702248	1.314021891	1.542944479	2.824994733	0.548095117	1.2238498	0.215153337	1.404365188	0.876860443
MXAN_RS00605	3.716850727	3.634382811	4.449170513	4.761493759	3.562013964	3.749018428	3.518008404	3.690824985	3.408806714
MXAN_RS00610	3.582623837	3.419224479	3.725891624	3.573787953	4.122445844	4.482080119	4.351739686	4.525072871	4.255883271
MXAN_RS00615	3.685176554	3.363621312	3.890272068	3.710114596	2.668570901	3.118901476	2.72974239	3.029369384	1.791516907
MXAN_RS00620	4.184840696	3.955044397	4.484430931	4.180176417	2.834574052	2.816104175	2.374617374	2.498714376	1.933371518
MXAN_RS00630	1.21406958	1.914077938	2.453500146	1.908086633	1.223185871	1.971661845	2.404260246	2.034475659	1.147084013
MXAN_RS00640	0.927015413	1.740686544	2.371622889	1.860702441	0.463728333	-0.230588568	-1.211474687	-0.143938224	-0.237876757
MXAN_RS00650	-1.516317416	-1.755626994	-2.032260307	-2.131702287	0.614141523	0.791180455	1.376036482	1.594545259	1.367666408
MXAN_RS00655	-1.597618563	-3.707880032	-4.394741548	-6.250828776	0.787978365	-3.003854929	-1.751016291	-1.690024682	-1.322646692
MXAN_RS00660	-0.510851637	-1.023326446	-2.063226995	-3.167638533	-0.48966239	-1.094806999	-0.948249096	-0.497235738	-0.897643999
MXAN_RS00665	0.572935301	0.295636089	0.202165728	-0.69799966	-1.02962638	-0.858257089	-1.588243701	-0.787069173	-0.127196622
MXAN_RS00670	0.313327728	0.391476766	-0.310052155	-1.47025306	-1.116732798	-2.691734489	-2.169007507	-2.357565718	-1.440755146
MXAN_RS00680	-0.075873538	1.014046825	1.645133052	1.724392871	1.03155957	-0.632563574	-0.735698366	-0.366216064	0.450050664
MXAN_RS00685	-0.099479149	-0.167099261	0.174926292	0.802306303	-0.709696552	-1.06234931	-2.124984594	-1.635367065	-3.634298746
MXAN_RS00690	-0.600124045	0.288951605	-0.093124657	-1.329754772	-2.488742258	-3.126677151	-3.47922746	-3.737941643	-3.483078181
MXAN_RS00695	-0.611338871	-0.081409975	-0.55501499	-1.259976075	-1.653629626	-2.128175716	-2.511941439	-2.296748766	-2.174518097
MXAN_RS00700	-0.597289976	-0.010743373	-0.435270147	-1.113947997	-2.07435757	-3.447701137	-3.795518299	-3.819489171	-3.355735192
MXAN_RS00710	-0.347081826	-0.014421215	-0.077318267	-0.782231455	-1.802329495	-3.561772592	-3.213900237	-3.057052852	-3.259860062
MXAN_RS00715	0.308136056	1.114855231	1.351759064	1.105641715	-0.110386251	0.118466391	-1.158620522	0.14377223	0.148748558
MXAN_RS00725	0.623863283	-0.289549715	0.164143481	1.655105692	-1.995199534	-1.392266425	-1.280413031	-1.235801759	-1.089581098
MXAN_RS00730	4.098732319	2.514166967	4.112316848	5.764503891	3.762745816	5.091176687	4.747891039	4.53764855	3.489382968
MXAN_RS00735	4.056858109	2.507541587	4.034915905	5.556849055	2.995814539	4.913926099	4.565856312	4.440089783	3.393249344
MXAN_RS00745	4.639391253	4.430873477	5.170161719	5.258196287	7.555959738	7.668916021	7.465486322	7.697933888	6.207762988
MXAN_RS00750	4.732122741	4.404226861	5.120398484	5.102391017	7.11719454	7.234957143	7.225991386	7.292188749	6.269134227
MXAN_RS00755	5.6389611	5.441534452	6.210343687	6.162101439	6.842211529	7.609325734	7.736545156	7.936396083	7.358787268
MXAN_RS00760	5.625674839	4.994058007	5.84816751	6.326450479	8.247039092	9.230667247	9.582888604	9.54773742	9.331814199
MXAN_RS00775	-0.527571128	0.251844169	0.721735522	0.365439559	-2.435198737	-3.733742425	-8.149599501	-8.468515756	-5.99504016
MXAN_RS00780	0.466925444	0.328254735	0.134212924	-0.126516847	0.112634445	-1.644276384	-1.965528057	-1.979394044	-2.728188525
MXAN_RS00785	0.696299577	0.559231311	0.043924583	0.145563392	0.231639479	-1.062820659	-1.612646144	-0.953972895	-0.83096476
MXAN_RS00790	4.064899107	1.886127315	2.175476548	6.455299392	3.732707001	4.887951267	5.285368232	4.426014052	5.455867314
MXAN_RS00795	4.718747498	2.200181077	2.409273126	6.674849212	4.222613331	5.993524012	6.530228877	5.901984973	6.897566225
MXAN_RS00800	2.321966567	2.32743807	4.328831952	4.921818436	3.784448759	1.893904798	2.090735824	1.550891404	1.913269597
MXAN_RS00805	3.604587903	3.483984967	4.738872796	5.968347648	3.511393767	-5.617893267	-2.290392282	-4.339316269	-5.708451389
MXAN_RS00810	2.471945016	1.726579212	3.619434948	4.139258618	3.69152915	-2.254141503	-0.80342608	-2.275600588	-2.38575307
MXAN_RS00815	1.98224245	1.510469378	3.090645185	3.766711589	3.280741426	-1.479751916	-1.143108529	-2.269276245	-2.475706702
MXAN_RS00820	1.577251179	0.775954098	2.501573092	3.025865555	3.288372951	-0.497619451	0.153997742	-0.312610668	-0.848981048
MXAN_RS00825	-1.177506735	-1.504398228	-1.752838646	-1.286178437	1.391921786	-1.02854639	-0.512147817	-0.865576706	-1.209855786
MXAN_RS00830	-0.594454513	-0.802416627	-0.785886577	-0.059720213	1.105683245	-0.419182294	-0.806121989	-1.012387948	-1.454227408
MXAN_RS00850	1.198345974	0.705763035	0.626218291	0.308462947	1.835535084	0.914384868	0.999189908	0.554900104	1.180187635
MXAN_RS00855	1.173122056	-0.222967878	-0.13620397	0.343221247	0.846747616	0.828261071	-0.341190251	0.83770246	0.840501225
MXAN_RS00860	-0.400369148	1.066704869	1.152800938	0.14257479	-0.34405508	-1.244361973	-1.403843881	-1.02460112	-1.256158507
MXAN_RS00865	-0.717222527	-0.271222211	-0.365756737	-1.346460859	-0.402548349	-1.148697704	-0.874647624	-1.060332097	-0.792398325
MXAN_RS00875	2.490160993	3.345404028	3.372454989	4.385486857	1.428409802	2.435295549	3.225110539	3.241105374	4.169417973
MXAN_RS00880	2.443845378	3.072548834	3.245416483	4.050716908	2.612704728	2.43543804	2.86318699	3.092715027	2.710320653
MXAN_RS00885	1.735740154	2.408642731	2.351507507	3.015693093	0.127150309	1.550701358	2.064029514	1.485195378	-0.015187375
MXAN_RS00890	0.245004978	0.481794233	0.404324048	0.913561518	-0.31058883	2.597070003	3.600694734	2.667266717	1.611329714
MXAN_RS00895	1.482190295	1.515493766	1.774290985	2.224633989	0.426135918	2.72657856	3.607182047	2.868523203	0.600379057
MXAN_RS00900	0.28308399	-0.036275248	-0.289991756	-0.976014946	-0.694480529	-0.724255835	-0.624796178	-0.734669578	-1.466559259
MXAN_RS00920	1.067858788	-0.375021964	0.208040291	2.730745574	2.705505233	4.171016969	4.481026915	3.861312013	4.189305548
MXAN_RS00925	3.486261106	0.759730263	0.654980329	3.713319127	3.919205386	5.863837034	6.555223389	6.832453274	8.800619758
MXAN_RS00930	-1.537644803	-0.771783285	0.155525166	0.164734188	-0.12798885	-0.865032187	-0.101743516	0.138745049	-2.840612924
MXAN_RS00935	-1.038160548	-0.447001546	0.309171921	0.270628189	0.586533573	-0.123028006	-0.28902138	-0.194064894	-0.394176849
MXAN_RS00940	-1.511779461	-0.851437619	-0.558898164	-0.530589921	0.173229799	-0.641269841	-0.666743101	-1.039371107	-0.921714291
MXAN_RS00945	-0.242127111	-1.043372318	-1.145954615	-0.585492596	-0.35522695	-0.154930609	0.456778674	-0.04570664	0.39822331
MXAN_RS00950	1.222189135	0.882165935	1.967594303	2.894789828	0.531831932	4.011701022	5.26487304	5.068958144	6.381989586
MXAN_RS00960	-0.718176426	-0.880882455	-0.678476556	-0.70643058	1.680058375	1.588620426	1.228751709	1.684158605	2.132215545
MXAN_RS00965	-0.254704307	-0.336907878	0.050936153	-0.289511905	-0.629095456	-0.825293306	-1.593730723	-1.03706492	-1.122904134
MXAN_RS00970	0.912391878	0.590272605	1.166700536	1.240139696	1.422039583	2.178745219	2.006222466	1.848347596	1.615296968
MXAN_RS00975	2.399098493	0.932746784	1.69127054	2.911583433	2.260944191	3.848939684	3.727533377	3.546736651	3.006588618
MXAN_RS00980	-0.438163723	-0.340739626	-0.578650418	-1.541769928	-0.515096399	-1.537173718	-1.953726524	-1.967037598	-1.748741419
MXAN_RS00985	1.160176579	0.165375442	0.204377906	0.644257544	0.803956085	-0.788924485	-1.152981574	-0.837219356	-1.137938452
MXAN_RS00990	1.270015307	0.449144493	0.176913202	0.936909258	-0.098266443	-0.06384313	-0.075000396	0.223400578	0.333157905
MXAN_RS00995	0.238890024	0.411834225	1.654321253	0.614817132	-0.102612124	-3.617537484	-3.246641673	-2.78329242	-2.138446198
MXAN_RS01000	0.574979953	0.512678116	1.002309094	0.561136744	-1.012235831	-3.172527648	-2.993296928	-1.712133755	-3.214678518
MXAN_RS01005	0.421616789	0.6191495	1.015658715	0.961667317	-1.221352855	-1.791711985	-2.347807309	-1.693413587	-0.623785961
MXAN_RS01015	-0.971868815	-1.18735323	-1.066225096	-0.683572033	0.268820699	-1.448438159	-1.005089531	-1.233632725	-1.217945321
MXAN_RS01020	1.96204048	0.491661828	1.130561594	3.139804976	1.80461192	2.117639746	2.052793468	1.970589841	1.672646371
MXAN_RS01025	1.569370069	1.589406959	2.558610834	3.418466812	0.77056569	2.047294158	1.627901861	1.899951074	1.647339825
MXAN_RS01035	5.732683399	0.842048415	2.22874428	5.957377521	6.671697214	8.515784637	8.452849404	8.205912229	7.943168849
MXAN_RS01040	-1.989533392	-2.778057745	-3.963208203	-4.734315747	-1.646075874	-2.816490174	-3.39040392	-3.168862136	-3.896641913
MXAN_RS01045	-4.384460395	-5.956876625	-6.661874717	-5.658240951	-1.424792439	-0.821263414	-0.064480856	-0.302023044	0.215771154
MXAN_RS01050	-4.737648272	-5.528204694	-6.172855268	-6.431976427	-2.843789084	-1.930812631	-0.805257138	-2.441424717	-0.227682171
MXAN_RS01055	-1.031258514	-0.086919852	-0.05266507	-0.556815371	0.394335694	-0.465958812	-0.888075074	-0.874537179	-1.1749596
MXAN_RS01060	-1.219192111	-0.166847209	-0.056103172	-0.491512961	-0.426282764	-0.750440737	-1.873753303	-2.677586289	-1.015929047
MXAN_RS01065	-0.90730011	-0.753204188	-0.806202679	-1.568819204	-1.285506385	-0.98194724	-1.433795799	-2.030419785	-0.677157143
MXAN_RS01070	-0.74532679	-0.976510319	-1.493466974	-2.524895378	-0.499023243	-4.410797083	-5.060459332	-3.318195422	-2.953186834
MXAN_RS01075	-2.083119647	-1.41679646	-1.939792902	-3.114398784	-0.690836228	-2.812922523	-2.598914252	-3.048344301	-4.419399781
MXAN_RS01080	-1.4438047	-1.278486024	-1.589879769	-2.197316683	-1.062579574	-5.199847597	-7.318052857	-1.865768903	-4.068032099
MXAN_RS01085	-1.549210239	-2.333943199	-2.489454317	-3.145099172	-1.102291682	-3.343440664	-9.583799128	-3.961810936	-8.42593603
MXAN_RS01090	-1.618934959	-1.710642049	-1.818649493	-2.893866218	-0.747009034	-1.50253728	-2.941410655	-2.022373378	0.145732884
MXAN_RS01105	-0.253987113	-0.298433526	-0.252494603	0.071502745	-1.17996127	-4.115011779	-0.570980505	-2.212532888	-1.383758908
MXAN_RS01115	0.51591312	0.751398496	1.244456781	1.247948413	-2.313203924	-3.673645882	-3.69242772	-3.208132207	-4.412077551
MXAN_RS01130	0.236609985	0.103637035	0.441858949	0.185426702	1.746113461	3.831269434	3.655824754	4.019226237	3.747155475
MXAN_RS01140	0.244683242	-0.086291591	0.113592653	1.258898495	0.277153768	0.792703099	0.722875433	0.427690559	0.218928285
MXAN_RS01145	0.661142002	0.237956345	0.667826175	1.538942264	0.347618158	1.068174952	0.816660962	1.164659013	1.355041509
MXAN_RS01150	-0.188845473	-0.296003434	0.250632191	1.434799408	0.113779509	0.434148706	0.383923881	0.544309592	0.687345407
MXAN_RS01155	0.696653643	-0.22323298	0.050328581	-0.054422732	0.212658621	0.253166581	0.009946948	0.086136621	0.317739896
MXAN_RS01160	-0.012406934	-0.145975075	0.015065966	0.34439703	-0.934741883	-0.362085179	0.132160006	-0.445538666	-0.149318055
MXAN_RS01165	1.757469727	0.377447437	0.846384492	1.369777872	2.047391435	2.014924621	2.278793952	2.14827354	2.370548934
MXAN_RS01195	-1.480950312	-2.420924748	-3.387104859	-2.396318309	-1.903325488	-2.054804248	-1.995140648	-2.360919602	-3.060914962
MXAN_RS01200	-1.072591327	-0.9585214	-1.256038684	-1.63419364	4.912190797	6.94013718	6.802608683	6.506600293	5.565310474
MXAN_RS01205	-1.795233405	-1.791742881	-1.985833954	-1.832323406	-0.451677613	0.800543526	1.321394688	0.677871158	0.213880781
MXAN_RS01210	1.139918412	-0.666180691	0.513450958	2.140927561	2.032105823	3.04067803	4.129389633	4.795628483	3.586104542
MXAN_RS01215	1.544063766	0.397739059	-0.18004943	-0.060882934	0.34139071	1.436865762	1.552357343	1.39811935	1.560993915
MXAN_RS01220	1.448860448	0.797911042	0.268730973	0.430805043	0.055190492	1.171451333	1.156747241	1.141369215	0.026592314
MXAN_RS01225	1.29962957	0.439561601	-0.408449788	-0.591935809	0.454427568	1.727488798	1.748688119	1.717619487	1.648645873
MXAN_RS01230	0.946874132	-0.265871023	-1.181036088	-0.967985154	0.120946866	2.677185132	2.655964442	2.857256796	2.011311144
MXAN_RS01245	-1.522558185	-1.861579848	-3.708170708	-3.100631596	-2.485937637	-2.376620684	-2.005023766	-2.281707028	-4.189247872
MXAN_RS01250	-0.030454825	-0.913347382	-0.65777142	-1.133441612	-1.398897495	-3.271791811	-3.681095202	-3.649380934	-2.463071667
MXAN_RS01255	-0.097332739	-0.445881529	-0.122769115	0.220649736	1.160731331	0.650424865	0.365939676	0.525245921	-0.756642618
MXAN_RS01260	0.854244321	0.156672524	0.675979173	2.747188766	2.990271856	4.412352791	4.249371157	3.984495201	3.392408322
MXAN_RS01270	1.354163157	0.228358834	-0.048868629	0.914680219	2.759557122	4.005802368	3.647848192	3.96889108	2.87359796
MXAN_RS01275	0.709442257	-0.399170662	-0.068094404	1.088645295	2.117232212	1.242281434	0.939338614	1.133459106	1.260659986
MXAN_RS01280	1.052169144	0.3250946	0.583481037	2.205166048	1.950024298	1.744429339	1.085822345	1.786355802	0.981550726
MXAN_RS01285	0.921857217	1.312914824	1.775084531	1.014490172	-1.401140333	-3.179763352	-2.801616619	-3.845862018	-1.182811288
MXAN_RS01290	1.311679535	0.566749054	0.419536454	1.112474199	0.285745152	2.156520352	1.745137983	1.881600518	1.092428027
MXAN_RS01295	-1.165883909	-1.432312162	-1.524871682	-1.218089321	-0.365750654	0.047090642	-0.009038693	-0.167279204	-0.441258745
MXAN_RS01300	0.954923381	1.11716591	1.523096643	0.891451401	-0.376935899	-1.90957424	-1.777032697	-2.412340071	-1.068697035
MXAN_RS01305	0.106502289	0.208946919	0.196011012	0.534672765	-0.632850283	-0.41375371	0.197832174	-0.09419643	0.020129761
MXAN_RS01310	0.208796092	0.193410153	-0.009828331	-0.118057637	-0.054716705	-0.913277136	-1.477325856	-0.595647279	-1.779910549
MXAN_RS01315	-0.350390187	0.034604671	0.328586171	-0.009297264	1.909313969	0.506607062	0.570451025	0.054881982	-0.702105909
MXAN_RS01330	0.308966903	-0.059609934	-0.686987248	-0.830804177	-0.677725832	-2.265964715	-0.364607584	-3.765626672	-1.725902479
MXAN_RS01335	-0.420166177	-1.503945082	-1.339941011	-0.79216703	-1.724910124	-0.848696678	-1.615071061	-1.856375166	-4.617045858
MXAN_RS01340	0.807365103	0.081963105	-0.433042212	0.276652207	-0.119528465	2.21705678	-0.907749291	-0.88932859	-4.111300275
MXAN_RS01345	0.927257497	-0.197621593	-1.01990401	-0.671925193	-1.041652037	1.129395749	0.673010894	-0.81630724	0.74347804
MXAN_RS01350	1.437551794	0.469102241	-0.057033293	0.249336133	-0.54383135	0.155618907	-0.473904239	-1.25332512	-1.949212052
MXAN_RS01355	0.826074719	0.930761877	0.758589637	2.261843801	-1.715251807	-3.013867965	-0.058161553	-0.347361877	1.064318349
MXAN_RS01360	0.289165365	0.151637924	1.483981378	2.291010565	-0.808580046	-0.6948088	0.648172777	0.075220566	0.6880435
MXAN_RS01365	2.414808287	0.493123097	1.182589824	2.664331403	6.471544323	7.199099867	7.012011241	7.13905498	6.907385485
MXAN_RS01370	0.857133398	1.508993935	2.073427881	2.565870513	-1.257212998	-2.718713745	1.033471924	-2.896124695	0.143186791
MXAN_RS01375	2.242312194	2.330723948	3.901416516	3.848565925	-0.545633741	1.264532986	-1.242232893	-2.409860008	-5.360857764
MXAN_RS01385	0.829995223	1.189927837	1.652047223	1.976622309	1.249056998	1.288040008	1.084198651	1.277808905	1.72554511
MXAN_RS01390	1.003579975	0.911882901	0.677484007	0.852906348	-0.477464769	-1.53101918	-1.348573821	-0.905186707	-2.163626377
MXAN_RS01395	1.289987647	1.802326883	2.543302908	2.2754315	2.701147718	3.069014857	2.535443362	3.08301802	1.445283054
MXAN_RS01400	2.32331622	2.568755129	3.109382395	3.014020147	-0.282802397	-0.469736285	-1.122141338	-0.705019988	-0.5566503
MXAN_RS01405	-0.119796307	-0.513809857	0.176649538	2.047317761	1.539553861	1.854158003	1.620778418	1.419359612	0.780629662
MXAN_RS01410	0.702018183	1.271545438	2.22955198	3.070141351	1.91753496	2.285785772	2.018253921	1.761365674	1.963121346
MXAN_RS01415	0.249690577	-0.294278967	0.154597965	0.624999417	0.084912055	-1.302151291	-1.048652485	-1.298525015	-1.050876427
MXAN_RS01420	1.501152437	0.305054832	-0.12618331	-1.400105899	1.492279563	-1.412734776	-1.514197768	-1.767235408	-1.908535483
MXAN_RS01430	1.094845664	1.994601958	2.214689333	3.554612972	0.165275525	0.743599499	1.653815934	2.334357239	3.399384043
MXAN_RS01435	-0.186104025	-0.064895281	0.673318812	1.211777544	2.387460262	4.682992399	5.859975258	4.504225834	6.572694127
MXAN_RS01445	1.24422374	1.649135259	1.711188175	3.583667395	1.98372828	1.67336011	0.894456203	1.946911659	1.449633864
MXAN_RS01450	0.801369694	0.777340083	1.069291991	2.772343077	1.655628361	1.323156248	0.362358818	1.456366236	1.282640714
MXAN_RS36450	-0.468757084	-0.969140822	-1.210179853	-1.283219951	2.562234487	1.928267703	-1.457025885	2.255572626	1.618791289
MXAN_RS01465	0.64211671	-0.148563583	-1.056806359	-0.305025124	-1.223911557	-6.709384214	-0.512194391	-2.757260534	-6.799686015
MXAN_RS01470	1.59034866	0.619048054	-0.194394236	0.112836468	-0.103016937	-1.231773781	-1.849691258	-1.3998191	-0.295298258
MXAN_RS01475	-0.572885637	-0.024002786	-0.916183736	-1.223676878	-0.8438948	-2.295243931	-3.666906962	-1.000412658	-5.072872942
MXAN_RS01480	0.92701518	0.805514191	0.743956216	-0.0483036	-0.960778959	-0.437241437	-1.113888623	0.67841489	1.149481247
MXAN_RS01485	-0.815158505	-1.751592015	-2.521017955	-2.910419726	2.231804167	1.1985501	1.266274942	1.491915918	0.968843038
MXAN_RS01490	0.356161188	-0.193887741	-0.8452592	-1.27087996	6.341212525	5.913371693	5.743874608	6.118913441	5.698804349
MXAN_RS01495	-0.719125534	0.295593895	0.198862792	-1.015699755	-0.117723271	0.351340611	-0.324974503	1.397270213	0.806027557
MXAN_RS01500	-0.470000043	0.301355489	0.175450189	-1.053280429	-0.503417007	-0.570383445	-1.156570538	-0.805639155	-1.807540912
MXAN_RS01505	-0.299888576	0.519203154	0.386463756	-0.402933104	-1.151422782	-0.745195045	-1.497911356	-1.728149952	-1.504080136
MXAN_RS01510	-0.553943624	0.452763247	0.440521973	-0.166983096	-0.578550618	0.040196338	-0.472736096	-1.012106499	-0.121886138
MXAN_RS01515	-0.014911455	0.448127498	0.574442401	0.01335029	-0.732010796	-0.859780302	-1.134890921	-0.359379037	-1.171096888
MXAN_RS01520	1.607209466	2.062979791	2.766515844	4.625664882	2.11904419	3.955707688	3.600819986	4.003259356	4.807717444
MXAN_RS01525	0.945761776	0.739876225	0.753283135	1.111570866	-0.446543297	0.100709527	-1.264488601	-0.166353261	-1.155499122
MXAN_RS01535	2.201864971	1.320482325	0.923031367	1.397421233	-0.59042345	-1.445580438	-1.596930665	-1.495519384	-2.649929422
MXAN_RS01540	2.085272989	1.329014098	1.277766933	1.561996412	-0.783861577	-2.143577505	-1.996154498	-2.206038095	-1.971987831
MXAN_RS01545	1.155139736	0.138172285	0.368719831	0.867459991	0.306592818	-0.289803318	-0.412510301	-0.360327465	-0.381802182
MXAN_RS01550	-1.458516721	-1.710693681	-1.813533832	-0.720383146	0.231916185	0.5794808	0.452041003	0.057859344	2.143737075
MXAN_RS01555	-2.216856727	-1.503803091	-1.628108503	-1.340927613	-0.381024622	-2.541131573	-3.045556531	-3.360646395	-1.02973002
MXAN_RS01560	-1.843522487	-2.011046328	-1.895058154	-1.222912226	-0.375875529	-1.077331117	-1.231259405	-2.201980523	-0.448177174
MXAN_RS01595	4.105529628	2.879205983	4.217170697	4.489765037	1.574415966	3.858605671	4.223571992	3.944492303	4.130193458
MXAN_RS01600	4.267994482	3.023468965	3.941349562	3.312583055	-0.689547501	0.103521095	0.007918018	-0.109413285	-0.166661284
MXAN_RS01605	4.365814962	3.343194611	4.574849852	3.650961736	-0.019922304	0.140173003	0.052950638	-0.137974771	-0.779409834
MXAN_RS01615	3.170473372	1.225046909	2.496496068	4.659303444	1.006926519	1.075772647	0.253743251	0.636362715	0.293382905
MXAN_RS01620	-0.083942775	-0.048629427	-0.475962081	-0.366351448	1.163996817	-0.043862204	0.105302029	-0.412631982	-0.765012968
MXAN_RS01625	0.357682413	0.196642774	-0.662012046	0.134628703	0.153938247	0.873027328	-0.791080562	0.453894061	-1.24354792
MXAN_RS01630	3.124144355	1.378424836	1.887886298	3.352423547	2.820283315	3.27571718	3.551450698	3.095786829	3.147663562
MXAN_RS01635	2.267297521	0.956546007	1.314619183	3.109542474	2.291767643	2.926045157	2.446403198	3.12554744	1.813856704
MXAN_RS01640	-0.789835759	-1.310666546	-1.756490982	-1.570983141	-0.849812383	-0.793165535	-1.074448747	-0.945721558	-1.893834709
MXAN_RS01650	-0.237674932	-0.166462292	-0.223103153	0.228041779	-1.012778926	-1.404883084	-1.060555671	-1.013930653	-2.239211174
MXAN_RS01655	0.418377201	0.212942684	0.069312201	1.758455912	2.079538944	1.324045291	0.850388802	-0.602760077	3.034728099
MXAN_RS01660	0.87832408	1.058235736	2.853744853	0.206136022	1.5628413	2.038069602	1.655413241	1.950048434	1.969870372
MXAN_RS01665	1.737788539	2.151153193	4.305747235	6.399441931	4.18292304	4.869612664	4.653889959	4.656125071	3.737887572
MXAN_RS01670	-1.716515281	-1.50660577	-2.290078649	-2.065536154	-2.006449867	-1.179481034	-0.825045864	-0.680750939	-0.692426395
MXAN_RS01675	-0.639259166	-1.567378533	-2.035852596	0.87319506	-1.487049097	0.707328472	0.276155417	-0.653236238	-0.717855634
MXAN_RS01680	1.031413889	0.537680863	0.688854682	1.358718724	-0.153418134	-0.455433673	-0.086699842	0.01494271	0.360731532
MXAN_RS01685	-1.992927201	-1.495040789	-1.678934117	-2.079367548	-0.406578275	-0.423597528	-0.431094264	-0.917969508	-1.735104479
MXAN_RS01690	0.477889949	-1.345254638	-1.619258488	-2.635957641	1.617104941	-0.131856357	1.475318163	1.253548479	1.253441561
MXAN_RS01695	0.645960828	-0.661691197	-0.657130701	-1.120956603	0.788370144	-0.773181129	0.764558863	0.458584885	0.385443047
MXAN_RS01705	5.104431847	0.423653451	0.757025595	4.320436552	3.965271083	6.887623405	7.190779267	6.966368759	7.036019344
MXAN_RS01715	-2.386928037	-1.230624053	-0.942598256	-1.0195402	-2.060576177	-2.985630423	-3.324324943	-3.053210526	-6.300254636
MXAN_RS01720	-0.284366734	0.798390317	0.622748725	0.671054844	0.077188254	0.778281277	-0.124979734	0.220967039	0.189133044
MXAN_RS01725	-0.831363643	-1.04646346	-1.123517015	-1.560722473	0.031077285	1.312011513	1.280155815	0.820409596	1.931121022
MXAN_RS01730	-0.319011557	-0.024738539	-0.002353508	-1.056263716	-0.54486583	-0.761870073	-1.420094437	-1.138845603	-0.925974171
MXAN_RS01735	-0.28159097	-0.811234773	-0.994762849	-2.672392656	-1.110929106	-1.84423467	-1.852530001	-1.784295375	-2.741264012
MXAN_RS01760	-1.916384766	-1.957290172	-3.208864498	-4.147746016	-1.819043729	-2.562508784	-2.068876769	-2.365976914	-2.592429371
MXAN_RS01765	-1.544811243	-0.321404866	-1.286361104	-1.09303804	1.202497687	-0.061077393	-0.088752389	-0.752812553	-0.611501442
MXAN_RS01770	-1.789678044	-0.765758944	-1.869508263	-1.976524026	1.184421981	-0.149874832	-0.256248983	-0.925295741	-1.033339925
MXAN_RS01775	-1.833882212	-0.690241173	-1.655414554	-1.85420247	1.132811644	-0.056722023	0.042694814	-0.516467137	-0.479710735
MXAN_RS01780	-1.750444334	-1.031205509	-1.799453543	-1.974767369	1.033733035	-0.164743407	-0.107022386	-0.681512259	-0.819141296
MXAN_RS01785	-1.868467533	-1.775838427	-2.482264919	-2.752480684	0.519766161	-0.294751042	-0.314817624	-0.890655517	-1.125044015
MXAN_RS01790	-1.952857556	-1.918585134	-2.216017324	-2.356953416	0.618338026	1.560443245	1.666308624	1.021920404	1.174139002
MXAN_RS01795	-0.027936042	0.020352278	0.613682199	2.693133374	0.830396859	-0.38113579	-0.126467741	-0.681700539	0.456064009
MXAN_RS01800	-1.269553926	-1.076551643	-0.414033094	1.531521514	-0.384020516	-0.069154976	-1.153985154	-0.866610321	-1.584586576
MXAN_RS01805	0.276006961	0.418004837	1.138297852	1.525586088	0.244968007	-1.005206616	-1.53185197	-0.545087421	-2.519715107
MXAN_RS01810	-1.366207764	-1.52347156	-1.06316568	-0.601693324	2.110866209	2.75292103	2.169634282	2.672721822	2.242695571
MXAN_RS01815	-1.233026122	-1.057440104	-2.013805306	-1.90419693	-0.826041489	0.531509818	0.796447154	0.339885776	0.587084604
MXAN_RS01820	-0.419455403	-0.13050368	0.295384161	0.326681862	-0.992678125	-1.16939327	-0.77048642	-1.204147487	-0.858662521
MXAN_RS01825	0.81076736	1.37828006	2.316553245	1.693074375	0.635644067	0.897399614	0.510350073	1.05702339	0.862951588
MXAN_RS01830	2.244348187	0.109437535	0.334446942	3.005391878	3.700645788	6.951012466	6.917875326	6.834787154	6.083966171
MXAN_RS01840	-0.56526623	-0.098095368	-0.712460441	-1.512911185	-1.438097279	-0.134317983	-0.506179881	-0.485764591	0.045379281
MXAN_RS01845	-0.134505852	0.293504093	-0.260288767	-0.477606457	-1.133347576	-0.206120535	-0.383637371	-0.141120449	-0.003030065
MXAN_RS01850	0.83451589	-0.077109832	-0.524516196	-0.218280321	0.660111302	-0.17231774	0.306668859	-0.358180581	0.979237518
MXAN_RS01855	0.138377757	-0.218075831	-1.160279651	-0.580121317	-0.315752827	2.920752162	4.176742544	3.601560573	4.522471097
MXAN_RS01860	2.790548402	2.210659766	2.343899184	2.763761965	0.791028483	0.732033773	0.478649279	0.31619378	0.421101833
MXAN_RS01890	0.015935095	-0.235136949	-0.937077579	-0.591538396	-2.923551655	-0.358297174	-1.464142574	-0.269427305	-0.074827415
MXAN_RS01900	-0.566792504	-1.733590327	-2.364202511	-1.641833117	-3.16224404	-3.286497761	-1.808338475	-1.6190107	-2.465972268
MXAN_RS01905	1.273171155	-1.012893609	-0.903403838	1.138947315	2.637682572	3.159938987	2.837841336	2.359134097	2.317308499
MXAN_RS01925	0.921937426	0.09986175	0.145672498	0.930262187	-0.350771093	1.208244745	1.06894291	0.929200366	0.511395433
MXAN_RS01930	0.81913763	0.357911748	0.417964466	0.81922514	-0.389777564	0.398099435	-0.128108476	0.574058525	-0.017592538
MXAN_RS01940	0.040827907	-0.719783311	-0.615256961	0.476590568	-0.370466598	-0.778807283	-1.322924155	1.038500622	0.007105119
MXAN_RS01945	-3.55906152	-3.486260442	-4.76870846	-4.878124751	-4.452546039	-5.127155685	-3.125086617	-3.748020744	-4.204854766
MXAN_RS01950	-1.943820843	-1.97879017	-3.05107413	-3.153246912	-4.592792146	-4.571573942	-3.625330255	-5.599107175	-4.858249074
MXAN_RS01955	-1.686035462	-1.70275398	-2.635750927	-2.241737868	-2.436133828	-3.266265881	-2.115275517	-3.16726091	-2.710638833
MXAN_RS01960	-2.074902011	-1.695983791	-2.654570788	-2.896130717	-2.700562387	-4.728369579	-4.081792924	-5.215716365	-4.336068294
MXAN_RS01965	-1.847100931	-1.507723355	-2.439076019	-2.650172392	-2.608638451	-2.654571147	-1.888441494	-2.316644427	-2.361298162
MXAN_RS01970	-1.538002092	-1.300061696	-2.112435309	-2.335311755	-2.894478387	-2.957204627	-2.191566744	-3.003836798	-2.948612142
MXAN_RS01975	0.509621562	-0.720109348	-1.450388026	-0.063906983	0.372512925	2.160942552	2.501441305	2.142275046	2.6726194
MXAN_RS01980	1.174327128	1.409916947	1.421586682	0.514531774	-0.75720878	-1.414964241	-1.399108251	-1.369037583	-3.255226345
MXAN_RS01985	-1.34072974	-1.732128533	-2.325983201	-1.273841741	-1.919396167	-2.2620762	-6.088456905	-1.804729924	0.503743713
MXAN_RS01990	-1.566607991	-1.385324545	-3.98486786	0.065405709	-1.41329755	-4.783060778	-4.583167238	-4.902021768	-4.870940258
MXAN_RS01995	1.234257584	0.810638675	0.587641983	0.771520476	-1.420794358	-0.264153373	0.177702024	-0.045355526	-2.067980438
MXAN_RS02000	0.150179086	0.588348669	1.022972234	0.712350652	0.505152386	0.371943335	0.049598094	0.489557264	1.151930585
MXAN_RS02005	-2.15322707	-2.322202786	-4.036230545	-5.033244521	-0.040018405	-2.674772354	-2.165820876	-2.640108667	-4.384181703
MXAN_RS02010	-0.704852908	-0.141198023	-0.588770077	0.192353653	0.973684784	1.781025927	2.185687264	1.169295329	3.638600616
MXAN_RS02015	-0.413275042	-0.531436832	-0.776841718	-0.04430584	0.8928117	0.418441812	0.469948702	0.193458957	1.789856182
MXAN_RS02025	-0.609868831	-0.42022952	0.666848147	3.188452416	0.894179353	2.502900717	1.998367115	1.920143651	1.404682046
MXAN_RS02030	-0.254057632	-0.282382134	0.583692252	3.266370118	0.490586528	0.844808543	0.8293228	0.684715328	0.998614417
MXAN_RS02035	0.181019943	-0.15294944	-0.17668005	0.384712147	1.576155285	2.605851221	2.673050058	1.359530896	2.983450736
MXAN_RS02050	0.895838137	0.076750404	0.841534268	1.600645791	1.437077719	0.29620527	0.800964415	0.374106896	0.662831979
MXAN_RS02055	-1.768990215	-2.007330607	-2.419768856	-1.884591476	3.69164154	2.57658037	3.102452481	2.810681485	2.260777545
MXAN_RS02060	-1.020652552	-2.490216853	-2.44523492	-1.152436234	-1.411804338	-5.944704692	-1.513902085	-1.326862154	-2.906153855
MXAN_RS02090	1.62829943	2.345467571	2.66192753	2.011357533	1.958863693	2.765834206	2.230060252	2.348880038	0.640069974
MXAN_RS02110	1.004995894	0.048501809	-0.485534536	-0.045611642	1.446515631	2.770286715	3.217695524	2.597246128	2.31539943
MXAN_RS02120	0.945191367	1.081180251	1.050822467	0.222409257	1.096048452	-0.199649135	-1.046618556	-0.525619039	-1.395737594
MXAN_RS02135	-1.340281523	-1.376497689	-1.777026392	-3.449338483	-2.145971918	-3.493788184	-1.341365112	-2.90902628	-5.618861315
MXAN_RS02145	1.876867864	-0.630589463	-0.29630727	1.617738536	-1.065843939	3.19644888	4.792726254	4.692374653	6.488584037
MXAN_RS02150	-2.849799957	-1.428128284	-1.205361639	-1.079851517	-0.596129967	0.722445034	0.851606195	0.600514749	0.782910231
MXAN_RS02155	-2.216176127	-0.96736193	-1.274266479	-1.454960789	-0.454934652	0.179077865	-0.259013848	-0.40231408	-0.433099891
MXAN_RS02165	-1.829778884	-1.944755073	-2.585257716	-1.801801128	1.976097892	1.935149405	1.802313896	1.914198652	2.136153957
MXAN_RS02170	-0.961027905	-1.010596114	-1.280826834	-1.106306565	-0.051437186	0.260097289	0.851496474	0.593315046	0.351015871
MXAN_RS02180	-0.58238388	-0.669047361	-0.970956406	-1.707030492	-0.765466193	-0.923507737	-2.473139966	-1.202341434	-0.910922996
MXAN_RS02185	0.463581839	-0.62324762	-1.009583527	-0.636280402	-0.64766341	0.236614891	0.064408097	-0.679361572	0.080436943
MXAN_RS02190	-0.798755666	-0.897867889	-0.928257995	-0.485961616	0.611362683	3.00089174	3.45827208	3.356508431	3.572336498
MXAN_RS02195	-0.677980027	-1.063767814	-1.106768154	-0.535116835	1.112970604	2.39727657	2.479286914	2.283294585	2.76850614
MXAN_RS02200	-0.442052408	-1.096742287	-0.658408936	0.127552071	1.121133432	1.844095263	2.030239502	1.770768098	2.030276275
MXAN_RS02205	-0.835035085	-1.491964083	-1.333892433	-0.55987279	1.050157168	2.275856671	2.850145473	2.520285711	3.151784568
MXAN_RS02210	-1.787689494	-2.410069176	-2.559838385	-1.914007899	0.973112678	-0.413248833	-0.124133258	-0.268173197	-0.168670262
MXAN_RS02215	-0.053266245	-0.96751864	-1.162428355	-0.2475756	-0.352026096	2.723484933	2.710100135	3.099381106	1.47375199
MXAN_RS02220	-1.727001287	-1.602070255	-1.847620242	-2.178124115	-1.262259599	-0.120894092	0.689786796	0.324275109	-0.071355938
MXAN_RS02225	-1.277487893	-1.157500834	-0.507555043	-0.190412391	-1.37724126	-1.418431225	-2.363271924	-1.093990384	-1.057611909
MXAN_RS02230	-0.157724749	-0.487415944	0.349885616	0.394625095	-0.475019092	1.47168012	2.089383783	-2.693290171	2.428677923
MXAN_RS02235	2.086579743	0.110434387	-0.682182602	-0.821648379	4.748392164	1.092023466	1.788407064	0.022199704	2.077861143
MXAN_RS02240	0.531356511	0.454186434	1.920067457	1.695182889	1.517094272	3.363624598	3.197548086	3.456919139	3.232041261
MXAN_RS02245	0.451845842	0.622946609	1.792779187	1.167737267	-1.092639399	0.786280468	0.342188824	0.692180144	-0.312833154
MXAN_RS02250	-0.204203144	-0.010843392	0.905047883	0.028102075	-0.095750324	1.25645685	0.45766884	1.068067693	0.14540196
MXAN_RS02255	0.011617074	0.209106767	0.903634732	0.170190054	0.645134248	2.42491583	2.045722187	2.132199871	1.618738577
MXAN_RS02260	0.4349029	0.343500416	1.090093133	0.226606899	1.963622307	1.780445179	1.179629726	1.611937657	0.936512336
MXAN_RS36460	0.535851959	0.080142799	-0.28998694	-0.180232747	0.063476215	2.275555881	1.768397425	2.045690747	-0.104023762
MXAN_RS02285	-0.140747234	0.391701211	0.759635913	1.003359966	-1.110622919	-1.881604033	-1.926574919	-2.142769837	-1.137787535
MXAN_RS02290	-0.366860467	-0.402172127	-0.230020695	-0.166807667	-0.29586693	-0.533953867	-0.405280513	-0.54851546	-1.230988845
MXAN_RS02295	-0.114978841	-0.556841559	-0.871148778	-0.931327457	-0.938935345	0.485198735	0.408739286	0.22690968	-0.771153504
MXAN_RS02300	-1.232721978	-1.075309378	-1.273784745	-0.535629376	-0.138647946	1.236630485	0.851067648	0.902159082	0.758220603
MXAN_RS02305	-1.922784776	-2.276612624	-2.303794592	-1.783393464	2.057346809	3.112726157	3.02446634	2.663206179	4.264388289
MXAN_RS02310	0.187501688	0.909284294	1.88785761	2.990912125	-1.641400302	-0.637806884	-1.004086289	-1.498228282	-1.0106552
MXAN_RS02315	1.525458012	2.587942157	4.88295989	4.931831917	4.294753037	4.626547441	4.483518264	4.25278993	4.176618777
MXAN_RS02320	0.006839246	-0.368468759	-0.702453172	-0.686066496	-0.256146581	0.828936331	1.442046946	1.453337057	1.274538158
MXAN_RS02325	0.206278091	0.290545694	1.81722915	2.446162281	0.77464959	2.535663526	2.715061566	2.712047661	2.268388112
MXAN_RS02335	-1.687434901	-1.75740166	-1.535227519	-0.702660751	-1.564338242	-0.176302448	0.463779874	-0.227902915	0.075496532
MXAN_RS02340	-0.026359726	-0.417246014	-0.054597578	1.180014498	0.595082321	1.963473269	1.569890216	1.863687085	1.786184751
MXAN_RS02345	0.903722325	-0.598158522	-0.55548041	1.741481532	1.347778539	1.167690603	0.97605079	0.9323775	0.785210688
MXAN_RS02350	-0.573902312	-0.602716863	-1.256589516	-1.454401619	-1.030635279	-0.837883097	-0.6460952	0.293012644	-0.588385892
MXAN_RS02355	-0.12766782	-0.150339519	-0.59508295	0.077120285	0.338093099	-0.338322716	0.82377057	0.073781583	-1.996146873
MXAN_RS02360	2.641204323	1.879400683	2.260842953	2.30256204	2.154200167	2.62837328	2.342484469	2.602714716	2.059964582
MXAN_RS02365	-0.0109748	0.478036433	0.066221168	-0.521124559	-0.9235909	-0.076728587	-0.136908518	0.472297068	1.154132877
MXAN_RS02395	-1.508546071	-0.676886472	-1.541662885	-1.929721955	-1.050496227	-2.874509678	-3.588910636	-2.536748957	-6.990588154
MXAN_RS02405	1.017054999	-1.071326173	-1.569252632	-0.716645666	0.967679453	-0.497774584	-0.65602249	-0.614778849	-1.209353835
MXAN_RS02470	-2.711448491	-2.753120132	-3.0393091	-4.539928933	-4.156654708	-6.886193546	-6.340105385	-6.457732831	-5.581840309
MXAN_RS02485	0.218296479	-0.263124579	0.022239932	-1.408307292	0.008014191	0.070953109	-0.044496964	-0.58520832	-0.171434391
MXAN_RS02495	0.247359001	-0.172909442	1.123114476	-1.100049701	2.138980322	-2.658122109	-1.947031055	-2.760627521	-1.958695225
MXAN_RS02500	-0.297393965	0.155507079	0.485602091	0.952860997	-0.418113466	0.55757853	-0.268554263	0.449709267	-2.004088463
MXAN_RS02505	-0.040268641	0.474961977	1.011528997	1.196109006	0.025824092	0.191035979	-0.015225575	-0.316279963	-0.613186401
MXAN_RS02510	1.154295135	0.731526141	0.750128823	0.349745745	1.400817354	1.235012392	1.43123745	1.146183829	1.390655586
MXAN_RS02515	0.178583043	0.395248555	0.118506022	0.137490279	-1.56594075	-1.78994014	-1.875835798	-1.221205497	-0.760123456
MXAN_RS02520	0.082354739	1.263363755	1.63236827	1.78776252	-0.324122863	1.28946557	-0.540362598	1.426169689	-0.137141702
MXAN_RS02525	-1.789201636	0.880507263	0.348621386	-0.122203325	-0.631690232	-2.025893305	-1.681006023	-1.467220776	-1.777479671
MXAN_RS02535	3.281748782	1.83883063	2.675247448	4.397289683	2.577001133	4.346593172	3.83245425	4.12704506	3.728515271
MXAN_RS02540	2.513502982	1.740935475	2.529617695	2.932237992	2.409121535	4.230714327	4.049039924	3.934672333	3.762403469
MXAN_RS02545	4.537671438	1.116339053	0.908756064	1.709821615	4.470822617	7.568118682	7.356115519	7.141703225	5.889417765
MXAN_RS02550	5.354090931	1.897651724	1.029928352	2.236704655	4.489937818	8.522617241	8.124883434	7.947540926	6.736416809
MXAN_RS02555	4.90579165	1.128759313	0.810999032	1.526498492	3.839508392	7.430633668	7.360849998	6.882156466	6.1182946
MXAN_RS02560	0.606802103	-0.355876204	-0.307351384	1.263802757	1.408317171	1.339524886	0.940675734	1.153800715	0.59270869
MXAN_RS02565	0.080060713	-0.332270357	-0.671887232	-0.980452336	0.180575452	-1.018129682	-1.16747351	-1.403925253	-1.276169098
MXAN_RS02570	-1.744697742	-1.516836047	-1.871592152	-2.839885301	-1.689440717	-3.694338021	-3.317921535	-2.823643766	-3.345849761
MXAN_RS02575	-0.689241788	-1.158966149	-1.714886097	-2.321581011	-1.428649189	-5.614680432	-4.358664882	-4.084388032	-3.879851787
MXAN_RS02580	-0.344820691	-0.978168758	-2.081505413	-4.160340518	0.277822146	-4.368870511	-3.853760177	-4.057116649	-3.856837666
MXAN_RS02585	-0.40038761	-0.41747846	-1.11311334	-1.89789487	0.777783596	1.495075181	0.543191279	1.271721766	1.235532419
MXAN_RS02590	0.383080893	1.290298725	1.260121012	3.727004451	0.347601886	4.527737438	4.561967631	4.249783521	3.876156799
MXAN_RS02595	-0.644987169	0.162598753	0.614315967	0.441276252	-0.335859418	0.953906661	0.9439031	0.858515811	0.66204629
MXAN_RS02600	-0.799305396	-0.094355505	0.106212034	0.146751991	-1.778882342	1.678461065	4.195575112	-1.992270387	5.563925219
MXAN_RS02605	0.31817171	-0.434883133	-0.095253293	1.08548516	-0.013871608	1.35718584	0.890703057	1.169756622	1.954973284
MXAN_RS02610	2.904643582	-0.71566515	-1.252480579	-3.006450884	6.772735116	1.888106903	2.257938715	2.719482963	3.284347375
MXAN_RS02615	1.533407775	0.459409814	-0.13759761	0.673067067	2.266701586	3.860798193	3.123194338	3.374632319	3.465791481
MXAN_RS02620	1.402105369	-0.237213905	-0.818934432	0.426143514	0.197656997	-0.741139059	-1.082207028	-0.530518233	-0.204783417
MXAN_RS02625	3.034156454	-0.075553583	-0.424703654	1.521155612	3.109240145	3.510807797	3.216130951	3.424187313	3.256752571
MXAN_RS02635	0.31372918	-0.375052477	-0.895864957	-0.864733137	-1.69385073	-2.614383845	-3.199606526	-2.226863118	-2.394734678
MXAN_RS02660	-1.610243937	-2.313756367	-3.462469149	-4.396034485	-0.284431456	-1.804336464	-1.146213574	-0.480624721	-1.919472217
MXAN_RS02665	1.793172079	1.067239027	-0.502001456	-1.907894995	0.992116797	-0.263595822	-0.554812597	0.301752989	-0.013098885
MXAN_RS02670	2.188799727	0.901672271	0.018399295	-0.219449368	0.278989421	-2.882475746	-5.213984578	-2.078974172	-7.995045552
MXAN_RS02675	1.919763103	-0.668278935	-1.341670654	-0.683032057	-0.707658133	0.279706979	-4.060181379	0.929120126	-4.373129644
MXAN_RS02680	-1.285774058	-0.837809539	-0.425078766	-0.438217113	0.092486623	0.258383707	0.236057842	0.339388813	0.288541033
MXAN_RS02685	-1.494635772	-2.18242389	-3.275263946	-3.000231821	-0.252873788	0.773745661	1.057587335	0.778175098	1.395306309
MXAN_RS02690	-0.619418703	-1.425657085	-1.883633963	-0.533686624	0.277723809	1.684648661	1.685177717	1.400458565	1.79385209
MXAN_RS02695	-0.808947117	-1.169626806	-2.27849645	-1.327819926	-1.709993635	-0.169493822	0.257760462	0.602647845	0.287868756
MXAN_RS02700	-0.548026657	-0.867660827	-1.032826344	-1.413844125	-0.779627624	-0.789984938	-0.349038746	-1.657930003	-0.063498382
MXAN_RS02715	-1.926248675	-2.219241514	-3.216025645	-2.942573476	-1.574210648	-1.580895736	-0.331622393	-1.471865539	-0.951916238
MXAN_RS02735	0.009845839	0.289663135	0.962777094	0.949329437	2.309024375	-1.576323165	-0.963158374	-0.756479178	-1.2506046
MXAN_RS02740	0.328441729	-0.395104221	0.14204037	-0.504376304	0.730477394	1.850523344	1.772032288	2.072225163	1.94922379
MXAN_RS02745	1.237148064	2.125365291	2.851608536	2.707044544	-1.272596724	0.46850664	0.719901978	0.525145019	0.56078926
MXAN_RS02750	0.675835228	1.301884642	2.183474186	2.321301208	0.420618305	2.061413433	1.570173317	1.605122375	1.875160747
MXAN_RS02755	0.605639333	0.873384044	0.348764721	3.078585944	4.559938139	5.704752013	5.889277887	5.745921933	6.128643227
MXAN_RS02765	-0.682972026	-0.593048531	-1.230605181	-0.944534636	0.580538436	0.11786384	0.656974331	0.692513232	1.672630425
MXAN_RS02770	-0.009288042	-0.049377738	-0.073897651	0.563301716	1.042435772	3.410284855	2.905099816	4.321542316	3.69169478
MXAN_RS02775	0.178824771	0.680258153	0.625739089	0.070504258	-0.838692112	-0.258414987	2.246698992	3.100349314	2.669189028
MXAN_RS02780	-1.262184553	-1.378799293	-1.828114053	-2.607664759	-1.30663911	-1.756592178	-2.109828384	-1.812344401	-2.6599247
MXAN_RS02790	-2.960705279	-2.294462334	-1.780136964	-3.218757811	2.54662893	2.359848891	2.335084579	2.625968002	3.059505401
MXAN_RS02815	-1.034337065	-0.144541724	0.33942044	0.30314011	0.15839465	0.426128358	0.29191391	0.222160988	0.258632766
MXAN_RS02820	-1.875893176	0.000389297	0.209461441	-0.062341463	0.055665113	-0.875643839	-1.905757512	-1.818741237	-1.619391924
MXAN_RS02825	-1.807195044	1.455040979	1.136495979	0.962495995	-0.683925007	-0.192224785	-0.534430725	-1.001398508	-0.761858079
MXAN_RS02830	-1.529096326	0.210213719	0.305931953	-0.103460412	-0.424201947	-0.882189645	-1.406531067	-1.365755468	-1.372044327
MXAN_RS02835	-1.671047932	0.466365583	0.662108334	0.309908613	-0.231767454	-1.177569575	-1.480200584	-1.562469846	-2.573160808
MXAN_RS02840	-1.635801649	0.842578033	0.92096433	0.619370809	-1.416362304	-0.837595094	-0.75628544	-1.08767525	-2.085586067
MXAN_RS02845	1.395929216	-0.956868718	-0.92873488	-3.750707567	2.808570373	-0.071079486	1.674442816	1.093595191	2.014960421
MXAN_RS02875	0.751790012	-0.442212337	-0.35528946	-0.344461097	2.749993411	5.05380425	6.660963962	5.673948776	7.595548687
MXAN_RS02880	2.446164372	0.565231784	0.769238787	1.639365276	1.175827083	2.879920894	3.829979935	2.73420388	2.920468249
MXAN_RS02885	1.85058749	0.170038448	-0.128717719	0.497357472	0.776073996	0.761804506	0.224535057	1.294331585	0.484618176
MXAN_RS02890	1.670503974	-0.060113446	-0.491627264	0.087645757	0.901424256	1.907003277	2.715742352	2.000136158	2.80492991
MXAN_RS02895	1.865827837	0.685818696	0.75122047	-0.596795589	1.037039724	2.162114924	1.673216537	1.842106636	1.28311766
MXAN_RS36520	1.773445648	0.688284215	0.763518346	-0.293274595	0.238979337	-4.370946936	-2.936371725	-1.56165454	-1.645785077
MXAN_RS02920	-0.790634211	-0.444367179	0.007964423	-0.207561083	-1.049485774	-1.397180167	-0.958367827	-1.576159669	-0.641250228
MXAN_RS02925	-0.284578563	0.610625361	1.243990865	2.025349632	0.458624571	1.957851075	1.791069331	1.679460318	2.030782328
MXAN_RS02930	1.369178041	0.316955231	-0.006407343	0.676080143	0.401636536	1.458623144	1.212463684	1.311722713	0.503114334
MXAN_RS02935	-0.79241762	-1.271986857	-1.386639191	-2.746710942	-0.63121386	-6.680830282	-6.482227692	-2.944510306	-1.464247676
MXAN_RS02945	1.035182284	-0.556570363	-0.364295569	0.008413252	5.219438348	5.030769796	5.502445066	5.258410926	4.802583008
MXAN_RS02950	-0.772619452	-1.061079682	-1.641270669	-0.736087426	1.514258495	1.555444351	1.153284218	0.923605374	1.050886639
MXAN_RS02955	0.117391521	-1.01384339	-1.44111727	-0.952586113	0.258257786	-0.438146305	-0.49061208	0.215619843	-0.599788343
MXAN_RS02960	2.877410436	1.761274344	2.562709869	2.902454147	1.462330442	3.723736441	4.0003055	3.73333271	3.471880518
MXAN_RS02965	1.193680657	0.819993649	0.746775267	1.23844039	0.284750051	0.212822188	-1.1108383	-0.440765741	-0.81669301
MXAN_RS02970	0.737716418	0.524383732	0.690576279	-0.464132259	-1.684182321	-1.486439236	-1.269131981	-1.226159639	-0.57859177
MXAN_RS02975	2.931962635	1.441322607	1.916479836	2.40040367	3.353559051	4.32092837	5.003326426	4.216368658	4.350339477
MXAN_RS02985	0.098673298	0.233688823	0.368058821	0.048994018	-0.633322941	-1.369758344	-2.236864348	-1.217862617	-3.69640418
MXAN_RS02990	2.942963062	1.066794442	1.365903509	2.17570363	3.376046185	4.643358312	4.983604284	4.647624691	4.984868785
MXAN_RS03015	-0.321274164	-0.092263066	-0.200633299	0.400954306	0.1730645	-0.019019454	-2.234177344	0.232211685	-0.712225495
MXAN_RS03020	-1.606332035	-1.68463422	-2.771015021	-2.919310861	-2.290067552	-3.65324338	-2.636059729	-3.478480011	-2.627525682
MXAN_RS03025	1.034781983	1.030383958	0.936640915	0.757587525	0.894946447	2.828427811	2.425334976	2.53075791	1.277515532
MXAN_RS03030	0.733553156	0.379648034	0.322874413	0.216654846	0.733926558	2.278253871	2.46221229	1.699458015	1.026253878
MXAN_RS03035	0.749317896	-0.342347861	-0.334974194	1.087096844	-0.26100431	-0.759458261	-0.223639514	-0.765938644	-0.565997942
MXAN_RS03040	0.573851699	0.01653973	0.350792942	0.112409317	1.007760632	-0.812512149	-0.905733917	-0.923697153	0.124732234
MXAN_RS03045	0.247061014	0.078376409	0.633529737	0.849867533	0.091010046	-0.52893399	-1.869390752	-1.903237765	-1.305956043
MXAN_RS03050	0.514629582	-0.060169991	-0.819387844	-1.2602403	-0.539771121	-2.182163715	-2.945127565	-1.200414372	-7.522503456
MXAN_RS03065	-0.421822743	0.255537322	0.969261687	0.954058267	-0.357141613	0.394989585	-0.046256865	0.590952116	0.568680035
MXAN_RS03070	1.281964946	1.509576463	1.870080309	4.194691934	0.173287304	2.222652628	1.892427871	1.746778107	2.271496839
MXAN_RS03075	0.154862091	0.046234033	0.807497529	0.314324175	0.329441843	-0.296044826	-0.683116286	-0.925470201	-1.354171123
MXAN_RS03080	-0.394699389	0.167847629	0.108917099	0.385555874	-0.537714531	0.400761451	0.524966246	0.466795981	0.478264154
MXAN_RS03085	-0.415495121	-0.25901553	-0.460019317	0.00933262	-0.441902477	0.334829072	0.774798154	0.213157965	0.086534602
MXAN_RS03090	-0.064976021	0.185085518	0.74748233	1.295003689	-0.127533227	-0.251810107	-0.174391442	-0.305342111	-0.394165147
MXAN_RS03095	-1.678370918	0.158910829	-0.197904098	0.674509206	1.008454687	0.788596063	-0.015709036	0.271302986	-0.799096692
MXAN_RS03100	-1.416543876	0.108762651	-0.668330259	0.406492107	0.794918102	1.059197117	1.113053153	0.737477229	0.304177682
MXAN_RS03105	0.28364436	0.274854234	0.195050545	1.104674142	0.432383984	1.3082051	1.201234493	1.380214471	1.174053378
MXAN_RS03110	3.453465442	1.910578798	2.514652585	2.667425274	3.346923255	2.852617661	2.769299671	2.845102454	2.3508117
MXAN_RS03115	4.892538103	0.432146582	1.660219262	3.465709897	2.851701029	3.949962318	4.63307351	4.271434204	4.039960658
MXAN_RS03120	0.338762034	-0.560863765	0.443510575	1.481758007	1.056069175	4.41668895	3.767928431	4.596479118	3.984524931
MXAN_RS03125	2.04242401	0.834973817	2.006334301	3.350467936	2.679277346	4.076952685	3.650991162	3.67497336	2.870489081
MXAN_RS03130	1.297780701	0.577964999	1.314233263	2.249274272	-0.754652988	-0.85242083	-1.110574434	-0.574323341	-1.109498769
MXAN_RS03135	1.901167907	0.942966001	1.672879068	2.510519462	0.947779512	2.068340899	1.054842115	1.442921257	1.475206697
MXAN_RS03150	-0.142445359	0.061378826	-0.40341204	-1.26620576	1.017769807	0.276035874	-0.026634746	-0.095242097	0.939893803
MXAN_RS03155	-0.541277899	-0.408339657	-1.279169822	-2.320843154	0.251780141	-0.646458492	0.365058269	-0.409251316	-0.241146533
MXAN_RS03160	0.542691442	1.155233703	1.908511385	1.463126037	1.186119267	1.642344764	0.827985803	1.306188678	0.789059423
MXAN_RS03165	-0.648537932	-1.75263868	-1.967576553	1.918394808	1.757846306	2.918904722	2.883475264	2.887406186	0.674941172
MXAN_RS03170	-0.021953187	-1.393982397	-1.200473319	1.572703622	-1.077802691	0.986966596	0.636499502	1.608337851	-0.767298227
MXAN_RS03180	-0.212419794	-0.168754821	-0.04240551	-1.153134562	0.418138986	-1.349497731	-1.652512821	-1.599074404	-2.676056497
MXAN_RS03190	0.069698499	-0.151800146	-0.495347687	-1.595348032	0.617434166	-1.220455855	-1.432311591	-1.26789247	-2.985491422
MXAN_RS03205	0.571092141	1.207349317	2.353609328	1.709154735	0.688200647	-0.501750778	-0.80180699	-0.849163477	-1.881680603
MXAN_RS03210	-0.388203711	0.209563127	0.292469284	0.501808588	-0.66545799	-0.433896994	-0.561582129	-1.597413935	0.692078905
MXAN_RS03215	-2.811231982	-2.309962096	-2.797223285	-2.761754203	-3.029738574	-2.936634918	-2.023894097	-5.264950559	-1.636908661
MXAN_RS03220	-0.332339331	0.059735792	0.935189413	1.426344241	-0.792808226	-0.045937015	-0.099184293	-0.622814766	-0.273794344
MXAN_RS03225	0.329789103	0.886837679	1.627345861	1.828452147	-0.028462276	-0.810531841	-1.119123197	-0.7816683	-2.374722954
MXAN_RS03230	0.217856552	0.890412523	2.046540328	2.125276928	-0.515080083	-0.239750051	-0.100101361	-0.275465405	-1.34530529
MXAN_RS03245	1.847271991	3.713393372	4.710435483	3.252288555	6.051412738	4.594211244	4.057028433	4.55496412	4.350382148
MXAN_RS03250	-0.001326495	0.176188127	0.143439546	0.373808748	0.720282921	1.47688423	1.065526985	0.711358996	-0.331897348
MXAN_RS03255	-0.788453567	-1.092622438	-0.335615646	-0.629443335	-1.035861495	-4.348301775	-4.508220297	-5.354466397	-4.418713654
MXAN_RS03260	0.778434225	1.255423004	2.01287082	2.068509666	1.150202412	2.39338572	1.874631033	2.414475239	3.303422745
MXAN_RS03275	-0.12984069	0.190371933	-0.11686884	-1.128891011	-0.537360143	0.16273313	-0.962142274	-1.007722707	-1.644854914
MXAN_RS03290	4.531012369	3.364710062	1.948245228	-0.118694514	2.981916011	2.472055023	1.511771317	2.121861702	1.036329786
MXAN_RS03295	0.378099083	0.26728691	-0.416096624	-1.829653426	-1.047448333	-2.730380388	-2.331481795	-0.913907266	-1.471887272
MXAN_RS03300	0.526098465	0.771172003	0.620453526	-0.37215668	-1.135611322	-1.311438744	-1.397189232	-1.468476294	-0.314131125
MXAN_RS03315	2.369826222	2.800966518	3.752204191	1.820386906	-2.433299217	-2.534278189	-1.67788467	-2.486697382	-2.688823854
MXAN_RS03320	2.121380341	2.531452904	4.174203519	2.817719727	-3.918287692	-6.104317437	-3.998793164	-4.457794425	-3.299861259
MXAN_RS03325	2.171468099	2.824931971	4.31746446	2.978746355	-4.041374269	-4.665731169	-4.83882911	-4.684898044	-2.304251202
MXAN_RS03330	2.090596611	2.470366607	4.052529768	2.436094958	-3.07828122	-4.660391151	-3.795949716	-5.470069669	-5.68965977
MXAN_RS03335	1.880134159	2.219356236	3.313539331	3.370423828	2.591602087	2.820242252	2.541480601	2.715899042	1.415963514
MXAN_RS03340	1.30599437	1.407760929	2.526207336	2.229889977	2.049315169	1.300546763	0.216662185	0.355994552	-1.203297744
MXAN_RS03375	0.816073461	1.52654129	2.075597424	1.598911727	4.207403007	2.86191026	2.508312831	1.741525111	2.490044333
MXAN_RS03380	1.155651681	1.800128648	2.753889477	2.331077131	1.747710547	1.582732648	1.830118393	1.860051875	1.889152157
MXAN_RS03400	0.179854978	0.092068405	-0.828361534	-0.632012156	0.760317211	-0.785435487	-1.404628733	-1.367066492	-1.300124961
MXAN_RS03405	-0.591188838	-1.00098269	-1.982483854	-2.612153905	-1.526854652	-0.887108032	0.247964723	0.786762404	0.861845346
MXAN_RS03410	-0.168015827	-1.572531917	-1.072137821	1.215295691	-1.356356887	-0.722577755	0.733835348	-1.556584302	0.63199951
MXAN_RS03420	1.321857865	1.296064135	1.490929022	1.144075555	0.127967892	1.272695083	1.928996932	0.297845823	1.897198309
MXAN_RS03425	0.881816855	0.90453922	1.000731968	0.325942282	0.844056357	2.932917711	3.811835303	3.580129061	1.807577756
MXAN_RS03435	0.678630477	0.120508749	-0.615103622	-0.845676214	3.142875391	3.072066298	2.884676873	2.99515054	2.414197203
MXAN_RS03440	0.706369402	0.048528173	-0.371173825	-0.012556331	3.048508315	3.867303121	3.555010454	3.668454436	3.611339034
MXAN_RS03445	1.236076704	1.148759306	1.474841061	0.967840333	3.089417711	3.421247605	3.267235297	3.386274844	2.17041839
MXAN_RS03465	1.532501423	1.662412296	2.215352233	2.19566698	1.11334866	2.11520232	2.117226579	2.129541047	2.20724721
MXAN_RS03470	1.462227534	1.576268552	2.127414856	2.520191228	1.005319695	0.46238655	0.038577682	-0.47343289	1.48137859
MXAN_RS03475	1.146904424	1.388783164	1.849022873	2.36038521	0.883019462	0.99420714	0.232958779	0.964606679	0.913144276
MXAN_RS03480	0.635803662	-0.220897692	0.02193094	0.451021678	3.335091064	3.82482207	3.90049448	3.748731125	3.471245729
MXAN_RS03485	0.606560758	-0.241624966	-0.122686424	0.063133337	-0.626785571	-2.332482556	0.356227401	-5.023438725	-0.463293234
MXAN_RS03490	0.90499509	0.204376486	0.568725293	1.04665487	-0.184938423	-4.324064311	1.069230103	-1.359650047	-0.323260188
MXAN_RS03495	3.771260678	3.657688349	3.589425895	1.514169681	0.386833049	2.164150807	2.028373157	1.901867347	2.384016322
MXAN_RS03505	1.477050965	1.182686109	1.384837374	2.805007684	-0.175494349	1.493690494	1.807659659	1.816283397	1.8162489
MXAN_RS03510	-0.964374399	0.752311895	1.642220611	1.842215066	1.567115636	2.11163032	1.999631158	2.07464953	2.225388116
MXAN_RS03525	1.072766916	0.832202793	1.970989127	4.50992267	2.495421071	3.640310552	3.329113811	2.904085983	2.829237378
MXAN_RS03530	0.517810597	0.413222241	1.483092749	3.835937379	3.039670845	3.653089492	3.620975772	3.3456665	2.262728877
MXAN_RS03535	-0.244259761	0.225064606	0.849736662	0.99194965	1.84291394	3.742758873	3.272217836	2.948762755	2.302938361
MXAN_RS03540	0.053644625	0.759269612	1.79513448	1.244697461	1.594277658	1.519787907	1.169733095	1.187340162	0.486724671
MXAN_RS03545	-0.120660139	0.551468462	1.761408096	1.334826492	1.781620085	1.349171964	1.199086492	1.253697831	0.569167264
MXAN_RS03550	-1.697110755	1.166860743	2.76200782	2.132603226	1.280005146	0.925311576	0.756545865	0.956876718	0.418264506
MXAN_RS03555	3.703735551	8.339619115	10.54312553	10.2518071	5.758359352	6.146049787	6.233471185	6.449454679	6.399927602
MXAN_RS03560	0.178529311	0.184768856	1.003247172	1.961801283	0.917881422	1.045330191	1.206586401	0.93043654	1.639322477
MXAN_RS03565	-0.322353932	-1.04152776	-0.938620701	-0.229925522	0.686720752	0.972428332	0.815798746	0.398051283	1.140802201
MXAN_RS03570	0.169799183	-0.622513988	-0.215184777	0.006296712	1.27966428	1.711270971	1.451665959	1.523961182	2.217152194
MXAN_RS03575	0.256486181	-0.391238201	-0.027404591	-0.068937429	0.768666866	0.978640502	1.152826018	0.903724758	1.234021229
MXAN_RS03580	-0.073146793	-0.490776606	-0.276886352	-0.225340512	0.908452644	1.749449485	2.306388109	1.918195029	2.996376696
MXAN_RS03585	-0.680221452	-0.335600535	-0.817251736	-0.800381216	0.073614513	0.385549037	0.694409847	0.592596029	-0.294609976
MXAN_RS03590	-0.981649883	-0.790490479	-1.245757686	-1.138215924	-0.452130001	0.714236899	1.333271479	0.769581071	0.611743725
MXAN_RS03595	0.700669057	0.154256486	-0.126827615	0.329975295	3.492303907	5.004297257	4.669137568	4.629054357	5.175038772
MXAN_RS03600	1.509017727	0.187652384	2.089935114	5.441794653	4.403200936	4.563670331	5.817903809	5.6016971	6.710766717
MXAN_RS03605	2.169274312	1.4274865	2.578805546	4.716722702	2.455532794	4.558809085	4.147447667	4.324007201	3.880260798
MXAN_RS03610	-2.642919976	-0.776557995	-1.376962256	-0.904712946	-2.722787927	-2.457251937	-1.622384972	-1.347242431	-0.841837708
MXAN_RS03615	0.940322972	0.127745904	0.99230874	2.269924886	2.587292636	3.126091243	2.743887031	3.1908576	3.891419368
MXAN_RS03620	-1.045174947	-0.548469802	-0.470679512	-0.29272113	-0.00399358	-0.855832043	-0.720418626	-1.165643329	-1.258092166
MXAN_RS03625	0.010318107	-0.629437593	-1.016719255	-0.852828881	0.074443324	1.484343865	1.390755703	1.163591874	0.341131506
MXAN_RS03630	0.229179117	0.036936733	-0.256082533	1.00521211	-0.2815768	0.524271837	0.312296215	0.205694417	-0.311147019
MXAN_RS03635	0.015648591	0.066196778	0.095954873	0.643391718	-0.215949948	0.716078304	0.473661226	0.330370777	0.508915336
MXAN_RS03640	-0.759425105	-0.552103841	-0.374407675	-0.397514039	-0.888495733	-0.889810793	-1.578057331	-0.842386033	-0.823592072
MXAN_RS03645	0.323553068	0.455913787	1.073376452	1.799948684	1.757960365	2.448914534	2.287832372	2.178425298	2.248987953
MXAN_RS03655	0.113381466	-0.00197882	0.443678421	0.099214417	-1.18154886	-1.34487733	-1.16935977	-0.85230721	-1.366454826
MXAN_RS03660	0.661938472	0.599379657	0.921473537	0.410904515	-0.097637603	-1.157990374	-1.621357106	-1.165283959	-2.254992188
MXAN_RS03665	-0.9330948	-0.822494001	-1.375817839	-1.362652277	-0.843297504	-1.27529421	-0.589721522	-1.058427957	-1.304778201
MXAN_RS03670	-0.712728121	-0.078063628	-0.343502662	-0.811652206	-1.321337551	-2.568830879	-2.124460674	-1.998013252	-1.423065968
MXAN_RS03680	-0.10358114	1.538224992	2.817055256	2.294072974	1.514776924	0.248735593	-0.117276256	0.410224706	0.973241925
MXAN_RS03685	0.639110269	-0.292125552	-0.080344182	-0.531471009	-0.797035948	-2.659987346	-2.029413972	-2.257588813	-3.289960796
MXAN_RS03690	1.238663699	0.588477591	0.724443214	0.359324307	0.342776118	-0.697060006	-1.543876781	-0.743573486	-0.917781367
MXAN_RS03695	-0.533859895	-1.337138497	-1.631889345	-1.385752019	0.054080289	1.066291826	0.969951085	0.74722973	0.189134679
MXAN_RS03705	0.710280628	0.2968698	-0.18151996	-0.831553231	1.544896051	2.592982959	2.038336267	2.027191134	1.586666621
MXAN_RS03710	0.645291655	0.773376047	0.388413663	-0.333767397	1.919859654	1.701841497	1.588621702	1.54898695	0.761947417
MXAN_RS03715	0.487868271	-0.349591585	-0.669081566	-0.63738567	-0.933245422	-1.841567115	-1.054352039	-1.537648587	-1.370500689
MXAN_RS03720	0.375759777	-0.071392955	-0.605723076	-0.000725381	-1.147376348	-0.931581512	-0.564538385	-1.405566335	-1.207210286
MXAN_RS03725	-1.299895355	-1.225985191	-2.123227031	-2.300529515	-1.59362188	-1.821098375	-1.553912362	-2.369045618	-1.523279692
MXAN_RS03730	2.314076371	1.499804828	2.394932295	2.352482688	2.288333983	2.760348617	2.337460534	2.37074475	2.298939912
MXAN_RS03735	-1.082401515	-0.084735358	-0.224908953	-0.590772586	-1.156038565	-0.449666838	-0.907027739	-1.58422076	-1.243342187
MXAN_RS03740	0.010688783	0.306191762	0.555862406	0.242401706	0.436445376	-0.268716267	-1.223646055	-0.303140833	0.204999747
MXAN_RS03745	-0.500182025	-1.005133227	-0.360228659	-0.113816297	0.276461965	-0.488422715	-0.240716815	0.16995335	-0.277386454
MXAN_RS03755	1.035609983	0.692049453	0.010274635	0.410585325	1.705133927	3.100030477	2.963554197	3.240712105	1.990396706
MXAN_RS03760	1.018689478	0.969899252	0.705962357	1.549890584	0.824128497	3.059550889	2.065875981	0.569218381	-0.782487412
MXAN_RS03765	0.886478955	0.368430417	-0.591276567	-0.323952611	0.250511484	3.051339429	4.205281513	2.260214112	1.234023188
MXAN_RS03770	1.304560656	0.747320171	0.36344638	-0.181199477	4.466450863	4.612369	4.256154935	4.508040526	4.86950623
MXAN_RS03775	-1.451512128	-1.65376034	-2.515804319	-1.825960144	-1.002172423	-1.021244402	-3.750275001	-0.793482711	-0.837578892
MXAN_RS03780	-1.32591802	-1.036257631	-1.060931373	-1.04378153	0.758801674	1.377370213	1.267003602	0.8254701	1.258844664
MXAN_RS03790	-1.298881627	-1.091395653	-1.842412486	-1.870341712	-0.500200683	-0.469973669	-1.173690583	-0.458482914	-1.261764386
MXAN_RS03800	1.420463358	0.809266391	1.373900982	1.64180902	-1.399784851	0.50662427	0.767449557	0.5472907	1.094330807
MXAN_RS03805	-1.49319114	-1.475966138	-2.022891992	-1.722803984	-0.833416712	-3.760357519	-3.965564763	-5.122494066	-4.01631671
MXAN_RS03810	-1.378455669	-1.39166996	-1.793790464	-1.532087884	-0.488902007	-5.621587404	-5.499670635	-4.093916572	-3.63842639
MXAN_RS03815	0.908146141	1.220346771	1.477169231	-1.000791235	1.223713263	-0.908996254	-2.220138125	-0.139518948	-0.790709929
MXAN_RS03820	-1.736659712	-1.247031082	-1.238624539	-1.291225449	-0.547139662	0.661919366	0.414521422	0.157434022	0.8310954
MXAN_RS03830	-1.603593616	-1.839556445	-1.918761727	-0.311304115	-1.809301897	-1.725314912	-1.407961671	-1.129604749	-0.835548191
MXAN_RS03835	0.264370891	-0.210445328	0.20207794	0.890114226	0.380770325	-0.385874398	-0.044081545	0.020353355	-0.188280407
MXAN_RS03860	0.394974908	0.457349525	0.69967767	1.260494623	3.145981634	3.332153111	2.133631572	3.518424858	3.080570127
MXAN_RS36545	-0.270026825	-1.749683803	-1.302497599	0.998206035	0.850361265	3.131214007	2.828409627	3.194353738	2.339769891
MXAN_RS03875	2.12858389	-2.187944086	-1.527105244	-0.551188667	2.010718253	0.592017501	1.053546143	1.082568132	1.373199895
MXAN_RS03880	0.891210306	0.115750828	-0.046070491	-0.102246251	0.908810215	0.721098512	-0.154196951	0.808548361	0.717220921
MXAN_RS03885	2.860302764	0.065320003	-0.050635483	1.693222975	0.448100825	2.017363833	2.100815857	1.010182637	4.470301528
MXAN_RS03890	0.619169495	-0.03867163	0.82391226	2.211562761	2.281237417	5.986775302
MXAN_RS03895	0.353185035	0.399866278	1.733201273	2.940766102	5.696477083	4.767217587	3.916759829	4.425126313	5.290133347
MXAN_RS03900	1.240410134	0.397795822	1.67606041	6.188026416	2.360004647	4.196864261	4.69080242	4.196502342	4.753637365
MXAN_RS03905	-0.712838571	-0.268948246	-0.216178034	-0.27725388	0.380806713	-0.301264691	-0.628284019	-0.826080135	-0.826886876
MXAN_RS03910	-1.093024572	-0.4488237	-1.436756984	-1.872088146	0.164602955	-0.495770182	-0.717965491	-0.29787802	-0.213932931
MXAN_RS03915	1.005828733	1.52313937	1.312142972	0.803531878	0.565942664	0.056417247	-0.622612175	0.18527417	-0.652205718
MXAN_RS03920	1.399314983	1.641646248	1.594221051	1.195792544	1.294618227	0.604115954	0.284612029	0.544268509	0.970559574
MXAN_RS03925	3.952532213	3.933400999	5.263702806	5.84143336	3.767899409	4.638558127	4.532928365	4.570896789	4.653730167
MXAN_RS03930	0.830589035	1.070980615	2.100527348	2.540427054	1.689225793	2.609909588	2.591599479	2.50824996	1.768180393
MXAN_RS03935	-0.581862434	-0.440854631	-0.381738103	-0.595171376	-0.720049492	-0.429329854	-0.932261696	-0.959655388	-2.559906884
MXAN_RS03940	-2.45448757	-1.387144871	-0.987971522	-0.413159546	-0.242625436	-1.371679753	-1.884153839	-0.926532309	-1.733181985
MXAN_RS03955	-1.062133847	-0.502455603	-0.385633423	-0.475081408	-1.364325035	-1.861587576	-2.65151623	-2.228409197	-2.061723317
MXAN_RS03960	-1.340735065	-0.905648963	-1.078589912	-1.459599594	-1.088395237	-0.628821391	-1.318553931	-0.667467714	-1.329698715
MXAN_RS03965	-0.454636892	0.723054522	0.527080888	0.213817337	0.009515522	-0.159347817	0.148333543	0.309729961	-0.001105661
MXAN_RS03970	-1.194468045	-1.520877247	-2.567263009	-2.955812884	-0.423261444	-1.419908173	-1.688862616	-1.171382297	-1.973179021
MXAN_RS03975	-1.113644433	-0.680216657	-0.742684287	-1.280173418	-0.817981256	-2.357607663	-2.563864994	-1.991393333	-3.681742647
MXAN_RS03990	-2.313848558	-1.949992229	-3.12792234	-2.476862485	-2.375385737	-2.522810446	-8.894739715	-3.414932074	-4.532348931
MXAN_RS03995	-1.849817132	-1.889400045	-1.864706034	-1.406436456	-0.177187774	-2.544923826	-2.832162616	-3.114969752	-7.669366478
MXAN_RS04000	-1.444590523	-1.027169397	-0.953451022	-0.477534033	-0.598410454	-1.094540765	-1.967953003	-3.389616264	-2.122056433
MXAN_RS04005	1.550752781	2.273630619	3.035182697	2.587292262	1.198283027	-1.16767879	-0.910397745	-0.700831529	-0.36613507
MXAN_RS04010	1.262543596	-0.140703995	1.181482585	1.102885726	1.058573692	0.250219307	0.446576165	-1.031051589	-1.235819868
MXAN_RS04040	0.517665399	0.30130655	1.104797521	-0.575111166	2.552750796	2.373987021	1.802676226	2.699695554	3.063331057
MXAN_RS04045	-0.233401884	-0.343003198	0.075969231	-0.196215217	0.113212843	-0.761870035	0.200001486	0.222147801	1.198071889
MXAN_RS04050	-0.971046292	-0.808407929	-1.860006801	-2.65859872	0.900874716	0.400772431	0.193415217	0.519697623	-0.075988446
MXAN_RS04065	0.631812575	0.781522633	1.440700416	1.572654777	1.311412925	-0.34228742	0.444075874	0.017244459	-0.341830004
MXAN_RS04070	2.110308458	0.830954956	1.108743738	2.802543503	1.482987578	4.866173492	6.630468021	5.123908734	7.752998404
MXAN_RS04075	2.249238846	1.945078883	2.801375196	2.050931372	1.465841488	1.329206694	0.773005749	1.343729833	0.743912933
MXAN_RS04085	-1.833502263	-1.747399813	-2.417526238	-2.779797077	-0.173985594	-3.04504937	-3.626596977	-3.923378201	-2.045589349
MXAN_RS04090	0.409883838	-2.17345502	-1.909056987	0.635280615	-0.091642989	1.755661109	1.429448224	1.611750258	0.84292139
MXAN_RS04095	-1.726030048	-1.318434795	-1.783960353	-2.144818327	-0.531656365	-1.310267644	-1.384090485	-1.636483436	-1.701641101
MXAN_RS04100	-0.258985214	-1.031306737	-1.416682826	-0.565933718	-0.937844879	-1.221996578	-1.287393089	-1.479526895	-1.357891756
MXAN_RS04105	-0.392426098	-1.273486579	-1.411767995	-0.585278704	-0.693347994	-0.30046012	-0.874532355	-0.445376232	-1.323792544
MXAN_RS04110	-4.876352415	-4.331796447	-5.440176023	-4.480538002	-1.343759261	-0.243182446	1.334603221	0.566116309	1.153074799
MXAN_RS04120	1.123863778	-0.330716864	-1.233211199	-0.875267287	0.585744086	0.972155709	0.042785637	0.464575433	0.599939406
MXAN_RS04125	3.039069218	0.378122175	0.862383314	2.342904134	-0.336935498	2.734538532	3.658084114	4.205784733	6.697727504
MXAN_RS04130	2.456919844	0.015456567	0.430488867	1.580744576	-1.705795016	2.581943063	5.240277984	4.566174206	5.839732026
MXAN_RS04135	-0.692131153	-1.429269352	-2.119305833	-2.044109385	-0.096215266	-0.612004153	-0.158940132	-0.178554985	0.748151069
MXAN_RS04140	-0.240989212	-1.020389803	-2.038238702	-1.812338104	0.485036863	-0.2757113	-0.210569916	-0.076822303	0.225681974
MXAN_RS04145	-0.423681174	-1.087985816	-2.025022224	-1.558734139	0.089630911	0.18090926	0.006552229	0.073316628	0.357868351
MXAN_RS04150	2.514581585	-1.067755304	-0.839556416	-0.03411291	1.870438813	4.983005458	6.048520532	5.311490798	6.938369121
MXAN_RS04160	0.911485864	1.330459851	1.906921113	1.661385298	0.207416205	1.421597841	1.588051357	1.962028757	2.336164647
MXAN_RS04165	-0.675190148	0.248869364	0.460435205	0.971785539	-0.652157434	-1.523230647	-2.356158057	-1.756764614	-1.847659228
MXAN_RS04170	-0.930945114	-0.822929124	-1.117069666	-1.766406276	-1.053650363	-4.400349625	-3.604551293	-4.156660067	-4.255893942
MXAN_RS04175	0.813637186	0.469224418	1.037310645	1.39115974	0.56816076	0.418027189	0.711931003	0.33447317	0.639701562
MXAN_RS04185	-1.546189621	-0.076064385	-0.039004243	0.658391851	1.597311911	2.746270766	3.788474397	3.419709673	3.879207379
MXAN_RS04190	-0.816674345	-1.114463555	-1.646129278	0.020633999	0.91879493	0.090652973	0.195168469	0.207173017	0.439274608
MXAN_RS04200	-0.63619739	-0.298651845	-0.069083641	-0.347732537	0.13369445	-0.244639601	-1.330932606	-0.392658942	-2.572373538
MXAN_RS04205	-0.601799295	-0.046593655	-0.15670419	-0.08724314	0.152051781	-0.669018787	-0.245576354	-1.049115739	-0.945429019
MXAN_RS04210	-0.707946215	-0.398139525	-0.143599993	-0.176670674	-1.28626229	-0.27847035	-0.19075835	-0.584189794	-0.218017537
MXAN_RS04215	0.623426907	-0.413913472	-0.502028305	-0.060251294	1.939544483	1.378665681	2.153670485	1.767443478	3.044969533
MXAN_RS04220	0.064146179	0.850289403	1.398673554	1.73274411	-1.758382879	-2.466153477	-2.416110981	-2.655931347	-2.97004224
MXAN_RS04225	-0.791938827	0.095227369	0.295866843	0.422910409	-1.614605725	-1.585314028	-1.653231349	-2.463607993	-1.342104033
MXAN_RS04230	1.670152241	0.917801793	1.528800525	3.720192335	1.93978462	2.271057876	2.444210716	2.274685422	2.169930251
MXAN_RS04235	0.745499971	0.437556865	1.101862301	2.076009172	2.410754574	3.425096695	3.23548227	3.296372466	3.180866548
MXAN_RS04240	0.286709935	0.230296122	0.043756663	0.474395408	0.655510163	1.332068148	1.071781862	0.947250654	0.417737486
MXAN_RS04245	-0.7925606	-0.737079058	-0.758183547	-0.039323441	-2.125745326	-0.970273263	-0.440305212	-0.944194925	-1.013410133
MXAN_RS04250	0.066444533	0.220067806	0.958779612	1.584555148	0.242966488	-1.896482079	-1.995171099	-1.79050416	-2.450660667
MXAN_RS04260	-0.161567619	-0.094912436	-0.629100581	-1.48810296	-2.205586102	-3.097387211	-2.873336274	-3.066837417	-3.665396084
MXAN_RS04265	-2.180750335	-1.802588476	-2.01946089	-2.774467271	-2.282153399	-3.153192884	-3.217108821	-2.61536233	-2.535848516
MXAN_RS04270	0.08373453	0.200935278	0.431577399	0.614595332	2.324451667	3.008329636	2.252190147	2.787741487	2.926471269
MXAN_RS04275	-0.902441366	-0.842849126	-0.910128834	-0.607518507	1.421827151	0.062748433	0.539226098	0.311559178	0.975257422
MXAN_RS04280	1.234346878	-0.144226302	0.315574568	1.501445448	2.593543556	0.72445984	0.964387183	0.836395391	0.72951926
MXAN_RS04285	0.937036735	-0.598339564	-0.061862314	1.042524274	2.590192956	0.144821524	0.249616562	-0.282886307	0.388338872
MXAN_RS04290	1.184661565	0.287200044	0.416613173	1.627770283	3.098704129	2.913109415	3.100013788	2.939757036	2.867849406
MXAN_RS04295	1.416373613	0.440021517	0.692736831	1.43483908	3.288277457	3.261526133	4.026999061	3.625222871	4.09006051
MXAN_RS04300	1.350521605	0.39415654	0.81657257	1.154935907	2.892340983	2.360743199	2.762003901	2.443548218	2.66631454
MXAN_RS04305	1.524616876	0.867534455	1.350696699	1.7070714	3.353174598	1.760022409	2.144968778	2.028239074	2.083692074
MXAN_RS04310	1.304053589	0.686046538	1.230751999	1.47271024	3.495687998	2.201378048	2.647565679	2.412863456	2.697609528
MXAN_RS04315	1.215698504	0.420874674	0.59938594	0.769137477	3.959333079	2.384337566	2.87384833	2.701783454	3.385887981
MXAN_RS04325	0.164643591	-0.131953259	-0.33988708	0.081141335	4.580829943	3.343614396	4.220929773	3.480660027	5.367913993
MXAN_RS04330	0.587621456	-0.146438578	0.304224576	0.220106147	4.790494601	2.970889913	4.00435209	3.779135209	4.96323156
MXAN_RS04335	0.220441681	-0.042515917	0.053583098	0.254958863	5.758923915	3.443059974	3.953144201	3.855520669	5.151630495
MXAN_RS04340	-0.936766366	-0.724394142	-1.206886448	-1.788784314	2.117636233	0.844541969	1.471855415	1.504659316	3.377658265
MXAN_RS04345	1.357823599	0.534459924	0.976463532	0.117666529	0.022978304	-1.444624291	-0.875074595	-1.880570459	-0.339711357
MXAN_RS04350	1.737181836	2.880474027	3.66484108	2.552525297	-0.887364923	-0.451470846	-0.238869675	-0.286496087	0.180612549
MXAN_RS04355	1.871756056	2.643051276	3.998529047	3.449062648	-1.126168703	-0.320904532	-0.392692406	-0.204902269	-0.586240767
MXAN_RS04360	1.851067947	1.931500976	3.263055368	1.452176186	1.476855998	0.711613395	0.94759517	0.495715745	0.419678021
MXAN_RS04365	1.507833153	1.651602621	2.932203173	0.599247162	1.478358976	0.704522297	0.333058218	0.21403331	-1.566880606
MXAN_RS04375	1.675727372	2.096277264	2.516870218	2.365853063	0.62496894	0.366497802	-0.710177169	0.137138214	-0.149366032
MXAN_RS04380	0.557580022	0.190074718	1.609958213	2.032379582	1.593762507	1.489912933	1.169777487	1.219479039	0.507404732
MXAN_RS04385	0.374375303	1.071475526	1.475167983	1.687899635	-1.465404336	-2.932913576	-4.828261814	-4.067083874	-2.410989097
MXAN_RS04395	0.058225326	-0.690680864	-1.403609449	-1.501962867	-0.97912944	-1.865791958	-1.813625962	-1.642360686	-2.371598308
MXAN_RS04400	-0.161846355	-0.833273595	-1.368152984	-1.563540121	-1.385570514	-2.471669609	-2.519657651	-2.324055412	-3.541942473
MXAN_RS04405	0.210525391	-0.560689323	-0.982473525	-0.98689155	-1.172383653	-2.800443618	-2.834345432	-3.043769632	-3.715430553
MXAN_RS04410	0.345913702	-0.604527282	-1.0411866	-1.181038442	-1.159772923	-2.334604709	-1.850595563	-1.864866136	-2.386299818
MXAN_RS04415	0.445044796	-0.619801384	-1.508101085	-1.594306904	-0.812134377	-1.734618437	-2.309704192	-2.065039663	-2.372045435
MXAN_RS04420	0.25295243	-0.923865534	-1.647935121	-1.761284888	-1.22784742	-1.292603994	-0.998003904	-1.36247546	-1.325703729
MXAN_RS04425	0.304346434	-0.771618016	-1.086129442	-1.054710351	-0.844021586	-1.872055275	-1.947256445	-1.714883662	-1.91104066
MXAN_RS04435	-0.232607626	-0.300040602	-0.848164379	-1.341351086	-1.3147229	-2.2599519	-2.049818773	-0.981264471	-2.025003581
MXAN_RS04440	0.248012453	0.590773962	-0.466400106	-1.545675552	-1.356487887	-1.982369003	-2.541100545	-2.059127851	-2.938145778
MXAN_RS04445	1.117782085	0.134057447	-0.301530168	-0.524157558	-0.667934225	-2.333218445	-2.828091849	-2.701466695	-1.790151151
MXAN_RS04450	1.443269755	1.326678884	1.811625439	1.802751175	2.451504601	4.672143288	4.250674942	4.941304091	4.132767252
MXAN_RS04455	2.287183372	2.615972569	4.274045222	4.429429603	2.768924471	3.784384064	2.331477355	4.026416575	1.88935324
MXAN_RS04460	1.850014262	2.225735203	3.945993223	5.195987786	1.402484681	3.233231782	3.022500801	2.974398145	3.265845001
MXAN_RS04465	3.732957516	1.431683569	4.098167458	8.597894986	5.079153788	7.817806343	7.293450175	7.373508366	5.042802371
MXAN_RS04470	1.503023606	2.181728413	3.356654862	3.501990272	1.725012242	4.082219447	3.564724435	3.523745624	3.833696279
MXAN_RS04475	2.924115445	3.403373673	4.188798161	4.053936471	3.711568015	4.126295049	3.914282206	3.838792599	3.824990716
MXAN_RS04480	2.943510894	3.586000959	4.637372688	4.802827966	3.832853742	4.185558803	3.484771885	3.930417948	3.11369836
MXAN_RS04485	2.012486135	2.59047206	3.262394342	3.005052172	1.430791773	1.476711623	1.276902262	1.601264036	2.000389595
MXAN_RS04490	4.391188474	2.943833875	1.990213925	2.378975788	-1.829856161	-1.801552905	0.2998123	0.406025757	-1.494473984
MXAN_RS04495	4.567908508	2.581077125	1.479247338	2.153567734	-2.495743046	-0.554784031	2.008205938	2.47686269	0.03126858
MXAN_RS04500	0.982911381	0.723083535	0.666749441	0.970144968	-0.991492113	-1.774444479	-3.363108076	-1.222765414	-5.065799228
MXAN_RS04505	1.143301767	-0.182568844	-0.752044129	-0.032685963	-0.298178792	0.186363965	0.442407004	0.449930406	-0.49330054
MXAN_RS04510	1.476673157	0.391200362	0.02202821	-0.001018278	-1.407412435	-0.932531702	0.465015689	0.72021142	-1.607911255
MXAN_RS04515	0.512490711	0.49172182	0.577939265	0.178581801	-0.085108906	0.000753933	-0.030634393	0.795778968	1.930801283
MXAN_RS04520	-0.311941044	0.38775802	0.431595163	0.487658664	-1.416437722	-0.727887702	0.882502853	-0.149429506	2.261761368
MXAN_RS04525	1.285318804	1.899130743	2.599760848	2.482953937	-0.006667719	0.724047865	-0.042224173	1.555429888	0.881603171
MXAN_RS04530	0.927654145	1.6187894	3.350026184	5.618266259	1.603254351	1.580837179	3.319061737	2.896865922	1.950610032
MXAN_RS04535	-2.05914078	-1.735180957	-1.676447324	0.079644053	0.143337564	2.492835835	2.285333637	2.013369908	1.852450251
MXAN_RS04540	-0.621143912	0.065121306	-0.123985913	-0.184026542	1.601191599	0.384060446	1.376152654	0.704561032	0.660661073
MXAN_RS04545	3.034535079	2.690460516	3.268092712	4.008802176	1.342562606	0.95389974	0.60790881	1.384305655	1.145072013
MXAN_RS04550	0.062098037	0.926722117	1.3501531	0.73827232	0.012214287	0.475858113	-0.479862211	-0.139681225	-1.040021409
MXAN_RS04555	3.5469299	2.671159058	2.681210098	3.214791713	1.074853065	2.64483168	2.984867629	2.866917371	3.208956452
MXAN_RS04560	3.9953203	2.807020719	3.134183498	4.022401212	1.945907978	3.144410715	3.269751711	3.426849037	2.523442031
MXAN_RS04565	2.579100957	1.063015131	0.987033096	1.122651667	3.774744377	3.16622288	2.775422571	3.19483976	1.889068889
MXAN_RS04575	1.748572705	0.218151558	0.486936388	0.745985873	1.555908316	1.12261186	1.397841977	1.04957766	0.943456293
MXAN_RS04580	1.769293594	0.271639801	0.896873687	1.444274362	1.567734708	1.549099045	1.461936236	1.275512003	1.166033979
MXAN_RS04585	1.879304906	0.305779288	0.756130216	1.101858481	1.607545001	1.799457627	1.791363274	1.731589098	1.479912631
MXAN_RS04595	0.308837004	0.520603793	1.040057058	1.856411136	-1.421381538	-0.792022516	-2.460874507	-1.692562683	-2.93175661
MXAN_RS04600	-1.043173328	-0.081281067	0.284433615	0.351800259	-0.858513138	-1.902148186	-1.945797465	-2.010334915	-2.325907537
MXAN_RS04610	0.010848673	0.627642315	0.085180026	-0.190936833	-0.250616669	0.474340821	-0.007444758	0.325264025	-1.060613794
MXAN_RS04615	-0.208383311	0.674017502	0.297486354	-0.263987645	0.381549025	1.102654447	0.879633864	0.902414001	0.293419511
MXAN_RS04620	0.663466706	1.209354938	1.552946297	1.497474402	-0.166862129	0.50966544	0.139156888	-0.449278094	-0.410409485
MXAN_RS04625	-0.473664366	-0.014504319	0.571124946	0.128379523	-0.241120178	0.592151604	0.338106901	0.77362784	0.651539637
MXAN_RS04630	0.38191029	1.030114583	2.519224413	2.487724596	-0.199110129	-0.112671423	-0.180667617	-0.282734833	-1.212406691
MXAN_RS04635	-1.657412856	-1.471408188	-1.85411647	-2.356437301	-1.572710713	-1.710297824	-2.233248909	-2.178373877	-1.96318277
MXAN_RS04640	-0.519025228	-0.74371162	-1.002273824	-0.953033514	0.046645194	1.759736965	1.558631096	1.730780763	-0.471574456
MXAN_RS04645	-3.076513356	-2.30843641	-2.672804687	-2.944481535	-0.319561054	-1.367286279	-1.512560499	-1.010884896	0.167756784
MXAN_RS04650	-2.526163091	-2.155267908	-1.789935953	-3.356352357	-0.466526353	0.177909651	-0.159063037	0.449532183	0.785884627
MXAN_RS04655	-3.031893298	-2.493625391	-2.768486514	-2.603466335	-2.116246706	-1.387982938	-2.14817704	-1.658264815	-0.089011021
MXAN_RS04660	-1.038058529	0.883933946	-0.300124479	0.077865645	-0.700021516	1.950862661	2.134776835	2.345147576	2.750705291
MXAN_RS04665	-1.682693654	0.601253219	-0.588448177	-0.535309241	-1.05214244	1.128035719	1.541214585	0.799232687	2.866108032
MXAN_RS04670	-1.547216825	0.987748522	0.828375961	0.566366191	-1.017038921	-0.432141982	1.443048582	2.166459727	2.490764217
MXAN_RS04685	-0.432839185	0.398189454	0.092924684	2.102373851	2.004532192	2.501044609	2.182980508	2.656385458	2.65853684
MXAN_RS04695	-3.00337371	-2.474145808	-0.700733423	-1.850029288	1.451059595	2.739740872	2.33746443	2.682070959	0.765090915
MXAN_RS04705	0.220487143	0.422282934	1.259247174	1.975567499	5.131471496	0.681659921	0.551960439	0.756230467	-0.166747852
MXAN_RS04715	0.632266067	0.80330561	1.121021973	0.610951409	1.235628044	0.499199435	0.897445841	-0.43869794	-0.483348563
MXAN_RS04725	1.463547424	1.658313579	1.692531776	1.423469917	1.624528673	0.411892553	0.786073899	0.887503904	-0.212607389
MXAN_RS04730	1.702642118	1.773269902	1.829722243	1.170890414	1.667068473	0.912736161	-0.314481542	-0.426621684	-0.607938759
MXAN_RS04735	2.222597141	2.501835264	2.424070863	1.786939181	1.701084081	-0.436830436	0.593532497	0.740069669	1.022899861
MXAN_RS04740	1.863420847	2.015184814	2.12522311	2.172363994	1.570872625	-0.051831494	-0.886825741	-0.233234852	-0.130877315
MXAN_RS04745	-0.720551688	-0.164130522	0.330783754	-0.336086307	2.505106828	0.176675242	0.602092398	0.483786856	0.450142209
MXAN_RS04750	1.463556978	1.25717444	0.67167634	0.65786621	1.843415001	-0.905399737	-0.000660016	-1.068031457	-0.624294008
MXAN_RS04770	0.364834971	0.483323559	0.933262129	1.494809655	-1.182362098	-0.887281668	-1.625593833	-1.390987817	-0.612777762
MXAN_RS04775	-1.534625271	-1.820066697	-1.609094714	-0.927486539	-2.777649186	-1.268962038	-1.741748255	-2.300315427	-0.898761096
MXAN_RS04795	0.806270641	1.331340461	1.958479007	1.807599489	0.211525266	1.344589826	1.015893743	0.925076038	0.746639622
MXAN_RS04805	-0.23292618	0.199285211	0.511574185	0.449741203	0.235445997	0.843433707	1.402054626	1.074506125	0.25195138
MXAN_RS04810	-0.349159805	0.759910012	2.284352874	2.262057822	-0.39992439	0.229019408	0.490675296	0.626788292	1.408535706
MXAN_RS04815	-0.333103663	1.013934907	2.405344252	2.453624917	-0.323799247	-0.916282868	-1.750509848	-1.254582872	-2.04097302
MXAN_RS04820	-0.28221845	0.737034955	2.248533995	2.033349775	-0.029682088	0.033313566	0.279630748	0.146961001	0.641700514
MXAN_RS04825	-0.299375606	1.067461515	2.783373911	2.733170667	-0.641751108	-0.406074341	-0.034999047	0.073455254	0.373651778
MXAN_RS04830	-0.466021075	0.946706317	2.309454078	2.258402609	-1.212992609	-0.182061194	-1.025368767	-0.577967049	-1.012492804
MXAN_RS04835	1.523553127	1.995737115	2.779586795	2.934356027	-0.212220798	-2.078934591	-1.069251707	-1.447222151	-1.021317976
MXAN_RS04845	1.147248886	0.677588123	0.625145834	1.817840322	1.833936884	4.950780711	5.003727738	4.61796088	6.724585682
MXAN_RS04855	0.93201723	0.526084092	1.164966838	1.034934751	0.726336898	0.735884879	-0.092133559	0.702724558	-0.235232411
MXAN_RS04860	0.723117206	1.514653247	3.529182329	1.04569813	1.376316189	0.341047264	0.586551789	0.61255483	0.576292807
MXAN_RS04865	0.336858558	-0.474211552	-0.025482899	-0.34768548	-0.727131663	-1.200669144	-1.025255058	-1.674926932	-1.605005804
MXAN_RS04870	-1.019225989	-0.128403928	-0.209719146	-0.512793429	-0.175863509	-0.057346245	0.354457086	-0.041088234	1.142758268
MXAN_RS04875	3.705580161	3.41972509	4.413400935	5.75757956	5.806380822	8.219131511	8.103101797	7.872601799	7.334082598
MXAN_RS04880	0.627182914	1.59745845	2.044591273	2.50279746	0.507117968	1.906297388	1.348540075	1.573352679	0.659368868
MXAN_RS04885	0.61574225	2.131182977	2.769946623	2.774784031	0.513358761	-1.104109255	-1.83186131	-1.558598854	-2.865032307
MXAN_RS04915	-0.936641706	-0.206745645	-0.989099676	-0.870350042	-2.922331075	-2.556948878	-2.331686073	0.094007841	-0.093188009
MXAN_RS04920	-0.748444678	-0.073171379	-0.284675875	-0.744317437	-2.475003769	-2.028376169	-1.616316977	-2.233541205	-1.873977521
MXAN_RS04925	-0.300276151	1.054420358	2.241729129	2.064308568	-0.530289069	-0.300487533	-0.513772424	-0.323050075	-1.047151023
MXAN_RS04930	-0.534905087	1.106332668	2.187704162	2.201315341	-0.66803019	-0.459478685	-0.761864519	-0.999170345	-1.495263126
MXAN_RS04935	-0.16717966	1.302105622	2.563233785	2.586475612	-0.518650518	-0.589288954	-0.324168026	-1.124983528	-1.185147386
MXAN_RS04940	-0.194267986	1.241976734	2.497554331	2.459908929	-0.802489857	-0.62635623	-1.157086487	-2.081998462	-2.484127689
MXAN_RS04945	-1.021093533	0.89116155	1.82744531	1.759365413	-2.153216284	-2.506282185	-3.360757634	-2.959163988	-2.41219169
MXAN_RS04950	-0.63709554	-1.098854259	-2.247590836	-1.593897364	-1.486845843	-1.822852472	-1.120382024	-2.332541398	-0.373349058
MXAN_RS04955	-0.257116557	-0.838004306	-1.632537393	-0.930147893	-1.81267697	-2.600547754	-1.383897178	-0.898142133	-1.825242538
MXAN_RS04960	0.99534658	2.465546791	3.044628479	3.107581545	-1.973603486	-2.145814103	-1.65569076	-1.151719737	-5.422185891
MXAN_RS04965	1.423705374	2.696881535	3.550049507	3.655004009	-2.022221094	-4.0418415	-1.2472084	-2.630012979	-1.201660518
MXAN_RS04970	0.403833193	1.550654375	2.316435028	2.307809348	-1.660154061	-2.816290987	-2.772376323	-1.938448766	-0.647274069
MXAN_RS04975	-0.742350443	0.141816975	0.622935608	0.887138771	-1.999543524	-0.867122498	-0.959609862	-1.435194308	-0.655236044
MXAN_RS04980	0.58996482	0.82488009	1.505589668	1.576046655	-1.531815628	-1.352483438	-1.187657305	-1.239179145	-1.162220166
MXAN_RS04985	0.939393407	1.259011076	2.179162894	2.944383049	-1.652453045	-1.291346739	-2.327003149	-1.669378913	-3.43095897
MXAN_RS04995	1.196588412	1.071229376	0.700804656	2.329191969	-2.00185414	-1.231908438	-4.421761604	-2.35603634	-0.506015481
MXAN_RS05005	0.98884126	1.428130612	2.675362069	3.56998703	-1.189479997	-1.508497177	-0.733235756	-1.100105188	-2.418267611
MXAN_RS05015	2.272868203	3.03533725	4.997123615	6.123551422	0.846213963	2.029539589	1.80851403	1.761812566	1.317612455
MXAN_RS05020	1.640813084	2.741518252	4.03446082	4.867586998	0.458950609	2.377433184	2.167770506	2.415892293	1.864981492
MXAN_RS05025	1.581633049	0.531415416	0.770050007	2.738992685	3.910573946	-0.580733884	-0.381746185	0.817867248	0.722657659
MXAN_RS05030	-0.260491915	-0.544883259	-0.578678476	-0.265679262	-0.786783329	-0.690595697	0.290457037	-0.239453613	1.109596804
MXAN_RS05035	-0.763724987	-0.195310342	-0.397959389	-0.914576312	1.702171517	0.766224559	0.814550062	0.613451495	0.191980094
MXAN_RS05040	-0.321910286	0.935712089	1.131157397	1.170238963	0.881422485	1.859272056	1.752576619	1.864260993	1.658324742
MXAN_RS05045	0.281557702	-0.417487155	-0.720085807	0.530499957	-0.93810623	-0.135495998	0.278875431	-0.040594337	0.716422819
MXAN_RS05055	1.168841531	0.395173349	1.035526179	1.870768586	0.383125644	1.222720952	1.713637306	1.291971689	2.22064821
MXAN_RS05060	1.125798738	0.967516453	-0.012608769	1.810520304	-0.150855507	1.035301638	1.199604369	1.47237475	1.929368641
MXAN_RS05075	0.064776912	-0.341790956	0.13767975	0.738794853	0.724224317	0.896125566	0.882810185	0.594526048	1.086832549
MXAN_RS05080	-0.54722655	0.373800929	0.77331129	1.162621906	-1.459992457	-2.079171954	-1.7432559	-1.331580288	-3.538505579
MXAN_RS05085	-0.5941287	-0.273372031	0.042578188	0.919994856	-1.728775074	-1.71359992	-1.912512959	-2.016425692	-0.597616216
MXAN_RS05090	-0.255379005	0.174744397	0.45526085	1.249783298	-0.960099642	-0.459895492	-0.789723675	-0.364736923	1.631674854
MXAN_RS05095	-0.328795676	-0.010982238	0.020915593	0.879135046	-1.646977334	0.345694645	0.807447254	-0.320285495	1.032597616
MXAN_RS05100	1.136761171	-0.457152015	-0.390900025	0.095909404	0.547266668	0.232058067	0.145635931	0.20358689	0.013246787
MXAN_RS05105	-0.456739479	0.047230508	0.329675748	0.33663944	-1.15378911	-2.100505374	-2.86641634	-1.236577228	-5.309136231
MXAN_RS05110	0.572366836	0.015941185	-0.264101802	0.464664891	-0.859417434	-0.826749037	-1.205452464	-1.059067768	-1.634036917
MXAN_RS05115	2.749434377	2.371820339	3.036488855	3.308884074	2.919443405	2.71998794	2.648979281	2.557577625	2.574543819
MXAN_RS05120	0.717768364	-0.405335829	-0.316110285	1.573074162	-0.176988222	0.048558591	0.485754099	0.156342742	0.345024349
MXAN_RS05125	0.828199876	0.513326015	0.597903254	1.665462611	-0.189976915	0.092471134	0.635839195	0.362463941	0.422435103
MXAN_RS05130	-0.907470865	-0.941771034	-0.922462704	-0.800272511	-0.278483743	-1.184630787	-0.380876765	-0.792919165	-1.853463681
MXAN_RS05135	1.851099379	0.925085888	2.070007956	4.140336884	1.36920731	2.675082103	2.413964338	2.263831261	1.408842903
MXAN_RS05140	-1.089376512	-0.715034207	-0.373448621	-0.031859077	0.437503143	1.668943052	1.404476271	1.241662488	0.720657518
MXAN_RS05145	-2.037347332	-1.98485532	-2.630985951	-2.198485958	-0.862146486	-1.189479659	-1.246780094	-1.552397187	-1.63996407
MXAN_RS05150	-1.290135819	-1.167083699	-0.997002022	-0.53390666	-2.037209922	-1.686219997	-1.889345593	-2.066392682	-2.148109318
MXAN_RS05155	-1.528060455	-1.776796693	-2.671872517	-2.789338628	-1.582220112	-2.892923723	-1.991986041	-3.201652521	-1.848732924
MXAN_RS05160	0.107054711	-0.703302346	-0.774917369	-0.958585467	-0.336014545	-1.414858225	-1.067163329	-1.029833374	-1.178625811
MXAN_RS05165	0.511269277	-0.128404418	-0.356160415	-0.432287347	-1.1653327	-1.212664733	-0.707334279	-1.890929768	-1.067524161
MXAN_RS05170	0.537501325	0.580680187	0.541303086	0.184190902	-0.975112541	-0.562425587	-0.906285056	-0.918802717	0.177884523
MXAN_RS05175	0.494156474	0.435949875	0.314507623	-0.424149139	-0.254583675	-0.05593136	-0.586452004	-0.185347079	-0.462657634
MXAN_RS05180	-1.577967221	-1.078947535	0.049616059	0.563698349	0.987423338	0.093352123	0.724475984	0.014114825	1.154160747
MXAN_RS05185	-2.341378392	-1.545085494	-2.644955487	-2.632052834	-2.080786014	-2.447808814	-2.119087385	-1.792838332	-1.593367785
MXAN_RS05190	-1.886288144	-1.146161311	-2.117219529	-2.665855985	-1.864227941	-3.565441331	-3.709017838	-3.568739226	-3.312456617
MXAN_RS05195	-2.186280657	-1.737074099	-2.963332741	-3.469651607	-2.028213258	-3.617229542	-3.272131845	-3.921878982	-3.102363316
MXAN_RS05200	-2.206393963	-1.920439278	-3.431942742	-3.569650345	-2.137667388	-4.305324016	-2.94581913	-3.975171643	-3.748476772
MXAN_RS05205	-2.339403243	-1.90642374	-3.160444152	-3.208257848	-1.67676458	-4.905417715	-4.200646249	-4.440267221	-3.14399641
MXAN_RS05210	-2.424560493	-2.088721724	-3.39576028	-3.7316988	-1.929947945	-3.804790709	-3.126940746	-3.883211502	-3.32040838
MXAN_RS05215	-2.814410892	-2.364207289	-4.007470456	-3.964748706	-2.30190087	-3.548189377	-2.646218149	-2.543217401	-2.746255941
MXAN_RS05220	-0.397432613	0.186444501	0.573975793	0.362387606	-0.062378122	-0.347875798	-0.522197283	-0.761543359	-0.538897558
MXAN_RS05225	-0.847846383	-0.477754572	-0.792618448	-1.197566994	0.003167606	-0.852087162	-0.758815827	-0.912498537	-1.347685589
MXAN_RS05230	-0.213533517	-0.332359081	-0.461848381	-0.147261092	-1.637542732	-2.132190587	-2.070415917	-2.545958139	-2.362012475
MXAN_RS05235	0.065879774	1.043952448	2.205196097	2.14861754	1.510886171	2.083004064	2.169986026	1.791986535	1.977020119
MXAN_RS05240	1.065371091	0.85902156	1.25631138	0.366709714	1.940491258	1.266242907	1.866927137	1.983800117	1.649789522
MXAN_RS05245	-3.3389205	-3.986318236	-4.785961344	-3.597757188	-0.437116031	-0.915415647	-0.105006027	-0.147823578	0.555269714
MXAN_RS05250	0.737151321	0.841548941	1.574172043	2.224284829	0.7330307	-0.163179429	-0.172032111	-0.253368576	-0.162521091
MXAN_RS05255	0.711762301	0.764238747	1.114681576	1.58278649	0.723408823	0.934431444	0.761785366	0.664945053	0.410130379
MXAN_RS05260	-0.12966245	-0.127744609	0.374435675	0.031896823	0.014528773	0.864479648	0.492845112	0.989297426	0.024680489
MXAN_RS05265	-0.994237772	-1.143894471	-1.377933193	-1.859309408	-0.403562842	-1.245534628	-1.094156459	-1.205501795	-0.989400778
MXAN_RS05270	-0.378899831	-0.676801882	-0.95449277	-1.13521452	-0.059547498	0.168124174	0.748400513	0.49224248	1.539974685
MXAN_RS05275	0.094777866	-0.013518121	0.117085007	-0.054176252	0.803109104	1.383210076	1.115641663	1.38584105	1.313911411
MXAN_RS05280	0.376666197	-0.055786516	-0.316297046	-0.043727369	1.027341591	0.34275447	-0.077302838	0.304541548	0.187222304
MXAN_RS05290	0.168025404	0.414177466	0.575029179	0.336341809	-1.632306512	-2.167882439	-3.076542592	-3.76306968	-1.731411918
MXAN_RS05295	3.32314976	0.572016973	1.419422119	3.93485349	4.100106656	5.938510776	6.383542325	6.051731194	6.406979701
MXAN_RS05300	0.575973004	-0.97191844	-1.365938791	1.683624978	-0.712227781	1.063197868	2.088458834	1.08664535	1.599888724
MXAN_RS05305	-0.531996437	-0.867113661	-1.340898486	-1.033187257	-0.719665848	-1.409053444	-0.916732964	-1.247786843	-0.859733078
MXAN_RS05310	-0.035009819	0.038931038	0.498587091	0.558271814	-0.898713357	-0.934529447	-0.209177962	-1.319133792	-1.13862995
MXAN_RS05315	-2.031295727	-1.90192817	-3.177948685	-2.717288431	-1.508669487	-0.486116489	-0.258428284	-0.364331676	-0.268986803
MXAN_RS05320	-0.189035577	0.017343538	-0.253671301	-0.085926346	-0.336129478	0.556555755	0.283545123	0.159370821	-0.242917543
MXAN_RS05325	-0.019692138	0.016159876	0.234112121	0.193257129	0.073614213	0.484240662	0.997609944	0.565516041	0.807025211
MXAN_RS05330	-0.692168772	-0.468413083	-1.137870471	-1.833772026	-1.427143685	-2.024946531	-0.898653221	-0.716824583	-2.831667136
MXAN_RS05335	-0.709857539	-0.706121443	-1.117102906	-1.019618303	1.123327622	1.01533934	1.459646674	0.63426913	0.636446607
MXAN_RS05340	-0.617105821	-0.753576195	-1.365688961	-1.73792916	-1.596913379	-2.388338155	-2.410733143	-2.253994078	-3.451491124
MXAN_RS05345	-0.700383316	-0.783100445	-1.349028944	-1.687831599	-1.766789122	-3.518490279	-3.203092972	-4.022375705	-3.236509078
MXAN_RS05350	-0.551021806	-0.336423169	-0.657422465	-0.558324021	3.127735837	0.533226978	0.313726555	0.402931593	-0.593642342
MXAN_RS05355	-0.311345754	-0.464748343	-0.529771958	-0.48129307	-1.253997715	-1.379955232	-1.385136808	-1.564555245	-1.940610798
MXAN_RS05360	4.062500001	2.221305426	3.376577327	4.266383277	5.620684572	5.376545353	5.339642113	5.293634692	5.171709367
MXAN_RS05365	0.823811446	-0.391415234	-0.394040802	1.13823256	0.03715737	2.158525964	2.026372519	0.711390325	1.786583198
MXAN_RS05390	-1.128402233	-1.209076817	-1.524123457	-0.220256555	-0.372614316	0.068059384	0.12097658	-0.051155058	-0.46562964
MXAN_RS05395	4.963803848	2.810162243	2.909515387	5.505726302	2.837904247	3.8473059	3.832921635	3.807061338	3.438926382
MXAN_RS05400	-0.881245963	-0.922330842	-2.015441525	-2.112254433	-0.372590386	-0.670259764	-0.636158165	-0.829400075	-1.262927532
MXAN_RS05405	3.021370479	3.178554456	5.377892985	6.899838118	2.988231781	4.083474855	4.650872153	5.044539695	4.994438418
MXAN_RS05410	3.780192036	3.919268387	5.318205486	6.097671066	6.685316062	4.773046606	6.053969927	5.371739156	5.563352298
MXAN_RS05420	0.439012157	-0.261600172	-0.478538603	0.076445146	1.671981473	0.559321026	1.650363857	0.869034836	1.044265124
MXAN_RS05425	-0.785219098	-0.238379481	-0.295082316	-0.697969598	-0.647829938	-0.785471701	-1.146714397	-1.098141944	-0.783030533
MXAN_RS05430	0.028236982	0.169824666	0.505546032	0.302509109	-1.240403982	-0.297536788	-0.506723717	-0.615875479	-0.242678191
MXAN_RS05440	0.051614486	-0.619776598	-0.536904405	-0.499802019	1.881695495	1.358547657	0.997030981	1.025916281	0.113615535
MXAN_RS05450	0.320527247	-0.418162624	0.07788466	0.118360581	-0.578000132	-0.480644719	0.019280958	0.048267598	-1.268899223
MXAN_RS05455	-0.852854655	-1.076051623	-1.528022493	-0.901492913	-1.625647997	0.197232533	-0.672600004	-0.485266666	-0.400977464
MXAN_RS05465	1.272221051	1.504615639	2.681506292	2.958953542	0.126453006	3.913302208	3.435995902	4.068244894	4.624444964
MXAN_RS05470	0.954389278	1.295436835	1.896782807	2.029804531	0.226623771	5.751577699	4.968365972	4.936826459	5.800831412
MXAN_RS05475	1.35041818	1.286004637	1.778054174	1.735586504	-0.253394219	1.514714512	2.112969468	2.341665112	3.622001888
MXAN_RS05480	0.423757725	0.623124192	1.32762195	0.63232371	-0.731322588	-0.981468153	-1.371216785	-0.602222614	-1.895220401
MXAN_RS05485	-2.298716391	-2.497683131	-3.65283839	-3.191373431	-2.384038157	-2.657336097	-2.649962967	-2.939248916	-3.736409035
MXAN_RS05495	0.091771178	-0.461915619	-0.249346007	0.528500987	1.482147487	2.299892027	2.320334339	2.283140778	1.989490037
MXAN_RS05505	-1.2738816	-0.742933608	-1.413536519	-1.588037686	-0.89511608	0.323461362	0.243224673	0.498234724	-0.488663034
MXAN_RS05510	-2.25926785	-1.364103836	-2.295182878	-1.759192905	-0.398377717	-0.694997299	-0.535715273	-0.612616963	-1.890341278
MXAN_RS05515	0.024799755	0.626828514	0.737298853	-0.099515161	0.033935262	0.346919935	-0.134031203	0.379487233	-2.651423754
MXAN_RS05520	2.52686679	2.635008169	3.573463121	3.619076448	-0.167004879	-0.418472343	-0.129444041	-0.50927008	-0.79023015
MXAN_RS05525	2.400301264	2.489549402	3.235686858	3.350766227	-0.039477872	-0.347932788	-0.608314939	-0.22758793	-1.063389709
MXAN_RS05530	2.475855298	2.629921563	3.531931436	3.555187333	0.951117882	0.98938079	0.482049174	0.639376557	0.259173376
MXAN_RS05535	2.590387097	2.7913943	3.781076946	3.961128695	1.409422232	1.187150395	0.382402955	1.008275763	-0.362556701
MXAN_RS05540	3.054602386	3.213390714	4.226498079	4.53897666	1.236226631	2.00348485	1.418128428	2.05155446	-2.78051051
MXAN_RS05545	-0.273589364	0.3065476	0.784762512	1.072481961	0.704875138	-0.030825406	0.0313747	-0.346815329	-0.448641403
MXAN_RS05550	1.159402698	1.008972347	1.341221923	2.645905245	-1.079782123	1.885992313	1.807775467	1.685816089	0.914862312
MXAN_RS05555	1.209135756	0.766208742	1.114193145	1.900773722	-0.44986293	1.792788681	1.306826597	1.676926357	1.154348437
MXAN_RS05560	1.201221835	0.679347481	1.046259682	1.362695386	-1.037936663	1.920821954	1.909019291	1.863345166	1.166067671
MXAN_RS05565	1.376196976	0.991496635	1.579669743	1.775639135	-1.025436282	0.914723841	0.784648536	0.863622305	0.798088771
MXAN_RS05570	1.475643272	1.045057098	1.69889249	2.002081408	-1.100887961	1.096980946	1.037014976	1.031876855	1.199300197
MXAN_RS05575	1.425707604	1.116052708	1.453237442	1.575372356	-1.463150996	1.396403891	1.511297953	1.591281443	1.114641102
MXAN_RS05580	1.341394405	0.786055201	1.482412392	1.720499592	-1.008980906	0.491169112	0.549385002	0.825633982	0.829735107
MXAN_RS05585	0.392346498	-0.286336052	-0.675766333	-0.370886889	4.616303728	5.752186533	4.382085088	4.596598828	3.974048015
MXAN_RS05590	0.839343826	-0.311161207	-0.929058967	-0.746736338	-0.647729739	-1.371512025	-0.991207443	-0.966753808	-1.829037971
MXAN_RS05595	0.179381713	-0.076621664	-0.069993494	0.974970357	0.922968318	0.287362405	-0.480461907	-0.443301046	-1.463147626
MXAN_RS05600	-0.581686257	-0.694493373	-0.54163269	-0.60242115	-0.223750767	-2.494784952	-2.486461464	-2.385554041	-2.121311378
MXAN_RS05605	-0.491289622	0.752138627	1.58691082	1.736189369	0.025941205	0.309638462	0.510808773	0.427467103	0.880167815
MXAN_RS05610	-1.563788716	-3.483350643	-3.04165563	0.78938651	1.759106229	0.420133113	1.458808382	1.46685135	2.485871029
MXAN_RS05615	-3.28742578	-2.668487724	-1.91944683	-2.172559894	-2.514000314	-1.581309136	-1.992719538	-1.835251669	-3.258809107
MXAN_RS05620	1.080317511	1.647042703	1.750686554	1.452913684	0.449355444	0.581532977	0.739545675	0.057812375	1.148965867
MXAN_RS05625	0.52533954	-0.136373659	-0.413532407	0.630399101	-0.901291498	-0.330341884	0.131010203	-0.682702114	-0.757105098
MXAN_RS05630	0.669481585	0.01480181	-0.349955881	0.517673059	-0.777679665	-0.012590827	0.060251626	-0.091314152	-0.662822672
MXAN_RS05645	-0.163790403	0.812167065	1.534741461	1.442500645	-2.674181504	-2.86687518	-2.689043399	-2.488229815	-2.201057581
MXAN_RS05650	0.074843641	0.945309638	2.094909994	1.867566224	-0.943250866	0.449345228	0.615967894	0.505709277	1.015294724
MXAN_RS05655	0.04637604	-0.169762959	-0.300476781	0.474817628	1.070747346	0.831154489	1.095291709	0.427249629	-0.171187243
MXAN_RS05660	0.194115848	0.108420817	0.070170944	0.369713933	1.25573844	1.022391095	0.972255138	1.041262982	-0.016844909
MXAN_RS05665	-0.428416336	-0.474230672	-0.842841578	-1.284749431	1.218792878	-0.50685504	-0.752029353	-1.012194566	-1.271092465
MXAN_RS05675	-0.169766452	-0.161635719	-0.134491227	-0.745727029	0.222782384	0.135838074	-0.209252993	0.628568185	-2.341311343
MXAN_RS05685	-0.945360892	0.095823927	-0.856767701	-0.724091759	-1.662266976	-3.188284607	-4.560555497	-4.294849417	-2.342510447
MXAN_RS05690	-1.18642007	-0.225495871	-1.196672951	-2.177850064	-1.124239867	-2.543596384	-2.656781727	-2.457669834	-2.622286159
MXAN_RS05695	-1.727206522	-0.479631178	-1.543169013	-2.460299914	-0.72545356	-2.845036311	-3.082970144	-3.410164751	-5.690465082
MXAN_RS05700	-1.508665473	-0.387562762	-1.173165066	-2.49286199	-1.482690964	-2.401273867	-3.047589664	-2.711541676	-3.241690405
MXAN_RS05705	-1.272084969	0.030192697	-1.257290014	-2.002430132	-1.905863874	-1.941582335	-1.868426659	-2.194204543	-2.02766027
MXAN_RS05710	-0.217762496	-0.220601232	-0.326077924	-0.783810912	-1.467763714	-0.250915029	-2.181845286	-1.503036322	-0.102700588
MXAN_RS05720	-0.304154874	-0.152601059	-0.736781611	-0.739741593	-1.722044117	-0.415302292	-1.501250006	-0.905173359	-2.469454289
MXAN_RS05725	-0.201506827	-0.720177637	-0.745853553	-0.902801683	-1.726227451	-1.391845706	-1.167572905	-1.849855009	-0.600886385
MXAN_RS05730	0.22149323	0.342807402	0.394971298	0.067617863	-1.812320539	-2.27274107	-4.753623545	-0.499105969	-3.188837914
MXAN_RS05735	0.51063445	0.280851322	0.592657192	0.32771621	-1.342549673	-1.606809892	-0.534223518	-0.711679011	-1.459256028
MXAN_RS05740	-0.368323336	0.035864706	-0.344483149	0.417887666	-0.756174316	-1.439001574	-1.243561952	-0.952802789	-0.73379697
MXAN_RS05745	1.906528179	-0.092753664	0.416032299	1.512258798	0.575838833	2.01425257	1.935149965	1.831296089	1.366636171
MXAN_RS05750	-0.341810648	0.102809049	0.567244429	0.428750516	0.679610566	-0.898422366	-1.061906364	-0.935156156	-1.025300767
MXAN_RS05755	0.142527735	0.203340674	0.801214177	0.892573132	1.530679424	1.770809701	1.46605497	1.946391649	1.134423952
MXAN_RS05770	0.50030154	0.698912674	1.305677903	0.989488161	-0.8044581	-4.836076123	-4.196754854	-4.135931947	-4.63464419
MXAN_RS05775	2.570422431	1.597203524	1.860002574	1.858897905	-1.291946937	-1.432411139	-1.598370995	-1.975439127	-3.183854773
MXAN_RS05790					0.256354298	1.604201996	1.980500104	0.640741001	3.026907219
MXAN_RS05800	2.183269384	2.425153505	0.493195527	1.471878164	-0.036744608	-0.35566322	0.128777948	0.394296847	0.824890866
MXAN_RS05805	-0.948326929	0.248781287	0.735336151	0.451689665	-1.407427992	-2.078421217	-1.888300177	-1.433124322	-3.798080576
MXAN_RS05810	-0.207944015	0.365199872	1.493192217	1.702775183	0.453999445	2.662532089	2.722485992	2.644616511	2.218194245
MXAN_RS36560	-0.353296809	-0.265422345	0.705182267	1.095550596	1.454947274	3.332931644	2.069150037	-1.015020648	-2.367024413
MXAN_RS05830	-0.242123564	-0.302763541	-1.597163296	-2.0382165	0.205174561	-2.976375887	-4.227849974	0.689837816	-3.044484703
MXAN_RS05840	-0.621208692	-1.02819004	-3.005876944	0.047010188	-2.315202135	-2.244479326	-2.039657398	0.468176561	-2.327513582
MXAN_RS05845	1.673034171	0.005533228	1.079005308	1.524135048	-1.341038697	1.441846582	-2.105259329	-2.444412828	-3.801523578
MXAN_RS05850	1.873616577	1.265213961	1.487658957	1.778109932	0.606359194	2.189073732	2.236193241	1.965035622	-2.417118562
MXAN_RS05855	0.502757973	-0.001667856	-1.874184267	-1.268166743	-0.411282636	0.809479619	-3.126421875	-1.320957347	-2.375680813
MXAN_RS05860	0.647820808	-0.373759985	-1.336215187	-0.424412123	-0.459290115	0.18081435	-0.358988287	-1.280947165	-4.774225142
MXAN_RS05870	-1.670054427	-0.489641119	-1.091201481	-1.05735468	-2.319281662	-3.238597525	-4.483058775	-0.84209464	-4.770720011
MXAN_RS05875	0.432113306	-2.487779695	-2.04886391	-2.012082789	-2.070676025	-3.51088738	-3.312311111	-0.381731055	-0.615235889
MXAN_RS05880	1.27021847		2.876459746		0.156052217	3.803410808	3.43103816	4.168318435	1.166821913
MXAN_RS05885					2.330966968	3.545950685	-0.494544694	2.01284494	-0.782487412
MXAN_RS05890					-0.639973121	-4.304584246	0.625412709	-1.579576756	-4.396573464
MXAN_RS05960	-0.428169231	-0.481048504	-0.136251139	0.039730148	-2.094074647	-2.172823484	-3.209120341	-4.247751817	-1.353634024
MXAN_RS05965	-0.692978911	-1.268325765	-1.775196869	-2.014921751	-1.435050135	-2.294953262	-2.526362351	-2.274632265	-2.494401926
MXAN_RS05975	-1.33102801	-1.253393501	-1.938211781	-1.630674089	-0.536402501	0.283438461	0.397637019	-0.168482914	0.826925685
MXAN_RS05980	-0.251552838	-0.174598436	-0.770136706	-0.194887145	-0.520389709	-0.538296065	-1.021524338	-0.26977567	-0.754507586
MXAN_RS05985	0.362603648	-0.021025875	-0.299784664	-0.505548984	-0.074238185	0.030659307	0.045179134	-0.338140772	0.466577082
MXAN_RS36570	-0.36809312	0.393718311	0.516712619	0.581745609	-0.431806107	-0.993619792	-1.122813595	-0.847714931	-1.012044129
MXAN_RS06000	0.359206884	1.004828182	0.905571404	0.69403443	0.013422832	0.654867103	0.899003979	0.691800743	1.156721349
MXAN_RS06005	-0.823084751	0.059511976	0.653127735	1.244632797	0.465267631	0.279863365	-0.089251321	0.108258378	0.512987446
MXAN_RS06010	3.559074703	3.528693221	4.21142633	3.817353273	1.887714319	3.359673841	3.578741442	3.196093037	2.633218483
MXAN_RS06015	0.400529472	0.821730568	0.36558444	0.133610927	-0.58044698	-1.287892468	-1.09036182	-1.266693227	-0.920853309
MXAN_RS06020	-1.277966069	-1.479882207	-2.200324547	-2.048239303	-1.868641527	-1.950130651	-2.931377284	-2.270228113	-0.141899049
MXAN_RS06025	2.43393047	1.224468977	1.961117458	5.690137717	3.343702293	7.020546359	7.247834973	6.370053438	6.416157201
MXAN_RS06030	5.528753749	5.140978218	6.655206852	6.424501683	6.32110555	8.453179557	8.975910806	8.493425712	8.865182649
MXAN_RS06035	0.068121656	0.542514406	0.593522051	0.641031764	-0.790618563	0.543899754	1.33663	1.247117713	1.263965839
MXAN_RS06040	0.241806331	-0.206156739	0.155739637	0.822329195	1.055604089	1.509244062	-0.003001069	1.346574893	2.664604039
MXAN_RS06060	-0.883864641	-0.429274288	-1.00342187	-1.787683012	0.146399025	0.206353323	0.126541218	-0.444523296	-0.647097782
MXAN_RS06070	-1.356481514	-3.252680561	-3.92861583	-2.520298408	-0.476696344	-1.4218345	-1.147928249	-1.496339528	-1.22443621
MXAN_RS06075	-1.226448022	-2.880381039	-3.608693656	-1.564937627	-0.876245965	-0.337313001	-0.508149958	-0.137248625	-1.568766328
MXAN_RS06080	-1.217517028	-2.378244864	-3.973952689	-1.1724371	-0.618444669	-2.077768114	-2.65885132	-1.709744965	-5.504120418
MXAN_RS06085	-0.498086339	-1.570249715	-3.346899972	-5.003488363	-0.670966129	-6.599722457	-6.965450146	-3.854228921	-3.64536984
MXAN_RS06090	-0.715999367	-1.539157762	-2.745859413	-3.679337609	-1.093169862	-2.827920419	-1.851495593	-2.4651844	-0.068992096
MXAN_RS06095	-1.204218541	0.880866205	1.535715233	0.898339074	0.374994123	-0.56135187	-1.039268092	-1.048943981	-1.658454913
MXAN_RS06100	-1.354489301	0.001092135	0.396345866	-0.597948117	0.145608679	-1.157003558	-1.47365211	-1.232828724	-1.039683935
MXAN_RS06105	0.664195111	-1.017335435	-1.155665702	-0.493382244	-1.688944376	-2.445413119	-2.155382055	-2.725651117	-2.496824256
MXAN_RS06115	-1.019252394	-0.577057176	-1.233707801	-1.404687756	-2.403813563	-2.089930908	-2.677916436	-1.128301001	-2.723074568
MXAN_RS06120	1.104053319	1.376373573	1.785738121	0.989388068	-0.446310604	0.096757142	0.358059264	-0.348610744	0.455400366
MXAN_RS06125	1.20625221	1.412648821	1.936832776	1.212963676	-0.399465545	-0.445904023	-3.621934779	0.103419881	-1.536719132
MXAN_RS06130	2.643822534	2.742919245	3.771868067	3.577626877	-0.643046098	-1.506800632	-1.515867499	-1.751594458	-2.830758143
MXAN_RS06135	0.832157492	-0.664734494	0.048157081	0.928667726	1.172949333	0.612435026	0.891313595	1.755950318	2.300202138
MXAN_RS06140	-0.242648999	0.240346244	-0.268097921	-0.683038229	0.078358084	0.464634273	0.194436206	1.218479328	0.323072711
MXAN_RS06145	-0.168782271	0.090159276	0.801593565	0.366661419	-1.71291182	-2.235201854	-0.306655035	-0.361534708	-1.445181247
MXAN_RS06155	3.445335999	3.211296896	4.208557692	3.893251129	3.116065038	4.295315881	4.326774627	4.308334793	4.409890399
MXAN_RS06160	1.384830833	2.042051597	2.692757803	2.609660691	-0.453200616	0.04702774	-0.115469713	-0.30184049	-0.033682337
MXAN_RS06165	4.159253409	0.585830568	2.608681161	4.802930495	-0.913682333	0.580329476	0.130381945	1.576363534	2.266608242
MXAN_RS06170	-0.607489054	-0.011961113	0.555971092	2.598519912	-1.297460105	0.452479738	0.798227454	0.012488411	0.474740588
MXAN_RS06175	1.155803139	-0.266122633	0.56310519	0.010892912	2.616091184	2.559269478	2.281153131	2.346720824	2.09084103
MXAN_RS06180	3.022169419	2.117786158	2.973651655	3.47730496	1.46125029	2.010203928	1.873727461	1.286138121	1.96487249
MXAN_RS06185	3.56868765	2.231902724	3.517367942	4.028152828	2.022372661	2.565558644	2.048316893	2.25845805	1.818197961
MXAN_RS06250	-0.43250152	-0.343298761	0.357253023	0.409666642	-0.737280932	-1.32491749	-1.26100826	-1.500029371	-1.210185535
MXAN_RS06255	2.516583639	2.60863937	3.912107914	4.776533416	2.992860459	3.384236989	3.325604437	3.095784452	2.679880233
MXAN_RS06260	-0.16016838	0.269276825	0.239945171	0.886317854	-0.433859068	-0.60154985	-0.885688597	-0.603082201	0.05982524
MXAN_RS06265	-0.557944497	-0.833449748	-1.228049698	-1.586896337	-1.524152099	-1.247755313	-1.806482585	-1.219931981	-2.135937984
MXAN_RS06270	-0.049783087	0.084307828	0.673898796	0.611261387	-0.30410885	-0.453792134	-1.231505015	-0.748848203	-1.334858954
MXAN_RS06275	0.144169611	0.708427549	1.340348111	1.483822556	-0.407414263	1.175994838	0.403741983	0.878601167	1.392983206
MXAN_RS06290	-0.022853015	0.39821196	1.01797553	1.106584632	0.423214244	1.5894657	1.364263267	1.144857019	1.323292212
MXAN_RS06295	-0.692807846	-0.012210348	0.609048418	0.415000083	-0.385849063	0.766615856	0.765154592	0.404065628	-0.165638462
MXAN_RS06300	-2.090030918	-1.327324221	-1.306297258	-1.947985086	-0.221468669	-0.980687233	-1.823747027	-0.996200476	-1.609422742
MXAN_RS06345	1.0511676	0.614901408	0.872268205	0.639925759	0.082883576	0.766964884	1.014549809	1.044608311	0.431499198
MXAN_RS06350	2.842271905	1.107373028	2.213310756	2.786406748	3.531310643	4.518763753	4.177798874	4.221199764	3.652662745
MXAN_RS06355	1.152424858	1.506411151	2.244826923	3.138074031	1.300011001	3.191362281	2.935302792	2.565918841	3.191950443
MXAN_RS06360	2.79250934	2.913004845	3.876598985	2.399041248	-4.125136992	-8.446152382	-9.573054021	-4.444373035	-5.610088124
MXAN_RS06365	3.049333846	3.608631349	5.022629538	3.735145604	-10.13677909	-7.729762146	-8.858183595	-6.5558174	-5.788564189
MXAN_RS06370	2.344072004	2.464985434	3.575214418	2.087257347	-7.605438611	-10.96218444	-10.76641777	-11.08560386	-11.05450251
MXAN_RS06375	2.504215842	2.719710198	3.711336627	2.161569879	-5.774696919	-11.5025824	-7.318473706	-7.288989339	-4.090351287
MXAN_RS06380	2.728009923	3.073931493	4.544287202	3.304698732	-6.060786336	-8.70973164	-5.315112302	-11.27532757	-6.618691164
MXAN_RS06385	3.418154602	4.09975732	5.639560133	4.788599558	-5.629967657	-6.906438116	-9.524330425	-7.594857616	-11.24879327
MXAN_RS06390	3.567199595	4.329174235	5.884989293	5.503387712	-4.020584886	-1.91906867	-3.309619023	-2.132008886	-1.706155739
MXAN_RS06400	-0.960802349	-0.724067469	-1.00793836	-1.587389085	-1.073966611	-1.461139647	-1.129792545	-0.63480686	-1.980938861
MXAN_RS06405	-0.71802585	1.296904239	1.18330625	-0.487320177	-0.970846725	-1.651586181	-1.750800882	-1.9008275	-2.557120525
MXAN_RS06410	-1.087513536	1.118064377	0.722659789	-0.941850118	-1.117667869	-1.319023395	-1.318781565	-1.355475709	-1.981942304
MXAN_RS06415	-0.709276872	0.919271939	1.066869747	-0.551770854	-1.169445613	-0.657999433	-1.249437336	-0.80742302	-1.339635996
MXAN_RS06420	-0.796978632	1.183617245	1.271012563	-0.533740066	-1.269422492	-1.567399561	-1.58623489	-1.551134785	-2.253592316
MXAN_RS06425	-0.761760434	1.044128872	1.06966791	-0.883840771	-1.259152854	-2.496409906	-2.425128198	-2.640059965	-3.269834981
MXAN_RS06430	-0.80862325	0.848488342	0.980716293	-0.72689619	-1.302066084	-2.409804489	-2.535391391	-3.789142147	-1.106752787
MXAN_RS06435	-0.54551514	1.233938782	1.505141576	0.026113522	-1.051272716	-1.446255683	-1.726788292	-1.530362573	-2.101837903
MXAN_RS06440	-0.523396105	1.120710606	1.621647237	0.522989802	-0.672603613	-1.583849191	-2.465763581	-2.039611776	-1.948749105
MXAN_RS06450	-1.087701386	1.4971072	2.452030411	1.335773119	-0.542505109	-0.562753975	-0.234392435	-0.734098163	-1.01585832
MXAN_RS06455	-1.533951015	0.54975154	0.910374265	-0.318891972	1.401920231	0.333795417	0.149553846	-0.204773185	0.074176254
MXAN_RS06460	-1.282844793	0.640949875	1.160851606	-0.103409102	0.348709436	-0.034336705	-0.38788713	0.090197637	-0.768609669
MXAN_RS06465	-1.426203142	0.61141545	1.043168054	-0.087606663	-0.233812226	-0.642626698	-1.591341404	-0.755719178	-1.653983447
MXAN_RS06470	-1.593842778	0.499044368	0.548223061	-0.772511004	-0.154615679	-0.47897115	-0.63775317	-0.514233123	-1.189023415
MXAN_RS06475	-0.616412219	-0.10420916	-0.534134387	-2.153955721	-0.505433533	-1.05870012	-1.367610163	-1.681551065	-2.276686557
MXAN_RS06480	-2.011855479	-0.093331441	-0.658440881	-2.455067543	-0.764196976	-1.226614912	-1.0689847	-1.167145885	-2.936436513
MXAN_RS06485	0.487536934	0.665659407	0.634951741	-0.211607742	-0.14352172	-0.505711278	-0.200502693	-0.835388058	-0.22382318
MXAN_RS06490	0.296929864	0.507217742	0.08771351	-1.025918899	-0.223797321	0.049203463	-1.010338082	-1.118957289	-7.498684331
MXAN_RS06495	0.290250317	0.376187826	0.052258023	-0.795106865	-0.202303487	-1.172889427	-1.674098211	-1.4865279	-2.648045004
MXAN_RS06500	0.185148522	0.432283941	0.792452282	0.178500627	0.186078116	-1.325761805	-2.287986255	-1.727179706	-1.140544145
MXAN_RS06505	1.529863896	-0.691797755	-1.074042882	-0.292652867	3.608616369	2.956839906	2.736302428	2.762040914	2.107091533
MXAN_RS06510	0.518177742	0.229495678	0.285331606	-0.023037695	-0.8835577	-0.642979505	-1.47752047	-1.033442346	-0.468482775
MXAN_RS06520	0.875622556	0.234141007	1.1775259	2.036657564	2.177760769	5.491458506	6.515372134	5.371575698	6.845297821
MXAN_RS06525	0.421484814	0.593782929	1.999981127	2.850465196	0.667163888	0.619906466	0.007399712	0.083855282	1.463596121
MXAN_RS06530	-0.43368166	-0.334284373	-0.942162332	-0.082184289	-0.585512443	-0.14897061	0.323042831	0.013153083	-0.557494418
MXAN_RS06535	-0.411123162	-0.549818846	-0.561083635	-0.506824719	-1.71998145	-1.01744469	-1.238436696	-1.335590599	-0.397419868
MXAN_RS06540	2.174534355	2.986281402	3.075699757	2.974276227	1.582054214	2.322147746	2.156262782	2.083565736	1.83939151
MXAN_RS06545	0.866247298	0.26480004	-0.536680664	-0.855694186	-0.999277852	-0.734075484	-1.655465393	-0.40997959	-0.623820682
MXAN_RS06550	1.244722732	1.405028107	2.024766799	2.149377317	0.308502421	1.214892781	0.360531554	1.358516193	1.359524312
MXAN_RS06555	0.718402013	0.5738317	0.467584385	0.039359803	0.394551354	0.279582343	-0.054534199	-0.210523757	-0.329665274
MXAN_RS06560	0.471558634	1.259986187	1.23819203	1.022016323	-0.817920457	-0.597568044	-0.838787211	-0.791464408	-0.433106533
MXAN_RS06565	0.968817286	1.233684763	1.578548279	2.364820082	0.920394638	1.036888096	0.849728802	1.166240158	0.937489314
MXAN_RS06570	0.602958561	1.158194174	1.700422253	1.297121779	-0.23750436	-0.03158148	0.043671339	0.148320705	-0.203367231
MXAN_RS06575	0.625001327	1.384320756	2.495939603	1.848503983	1.28871449	1.726419869	1.794183789	1.50503394	1.670013878
MXAN_RS06580	-3.586785384	-2.154709588	-2.782997608	-3.18276989	-1.079405764	-1.160430768	-1.031639333	-1.831121512	-0.717956395
MXAN_RS06585	-3.685617529	-1.815541236	-2.050040123	-2.528794268	-0.728477297	-1.811422288	-1.551976844	-1.462425948	-0.88979886
MXAN_RS06590	-0.277978404	0.534215125	1.228332786	1.339355115	-0.673098192	-0.64321776	-0.789468137	-0.867182971	-0.846676897
MXAN_RS06595	1.394487359	0.061415904	0.336926102	1.142044236	1.277071858	3.986287103	3.301958701	4.045186208	3.758396056
MXAN_RS06600	-0.413847642	-1.339023327	-1.605777029	-0.987394189	0.331538284	0.189755429	0.574229335	0.52521322	0.774031547
MXAN_RS06605	1.349606012	2.050319668	2.259184934	1.183262824	-0.276144376	-1.018890131	-1.018961834	-2.356923737	-1.905683185
MXAN_RS06640	-0.182972048	0.125317632	0.273173845	-0.185595679	-0.099802724	0.53143111	-1.108655305	-0.422746365	1.076661376
MXAN_RS06645	0.273846706	0.873673438	0.686058767	0.331433545	1.123517259	1.785773926	0.983820464	1.60780144	1.688277254
MXAN_RS06655	-0.08168342	-0.524233299	0.017024695	-0.357359261	2.29235442	1.835776107	1.964178357	1.396418201	2.565731198
MXAN_RS06665	-0.518101301	-0.115307897	-0.407635669	-0.346201319	0.337669825	0.912866326	0.482864575	0.78374769	0.891171164
MXAN_RS06670	-0.062143158	-0.363182952	-0.619734232	0.839273933	0.498995185	1.615754157	1.760800571	1.924869757	1.03427211
MXAN_RS06675	2.001445011	0.298246045	0.818623773	2.82720139	3.026581044	5.461850074	5.394523348	5.213637047	4.916490503
MXAN_RS06685	0.625196089	1.929953304	2.862003367	3.819138567	1.243910607	1.543490721	1.32641775	0.977832784	1.295575779
MXAN_RS06690	0.575675614	-2.549855809	-3.191149777	-0.750899567	1.159235821	2.24205132	1.67797949	1.729784532	0.928494997
MXAN_RS06695	2.270685525	1.854828209	2.484955274	3.731015921	-0.09221063	1.984662885	1.46152956	1.508601477	1.538527477
MXAN_RS06700	-0.108809887	0.359158749	0.754621086	0.825718722	0.115849118	1.493043035	1.103265959	1.446833611	0.893766934
MXAN_RS06705	-0.765320038	-0.614781193	-0.498772348	-0.676032991	0.016711377	-0.663645826	-0.547601498	-0.710752855	-0.370456338
MXAN_RS06710	3.31403788	4.093942406	3.954031464	4.114856685	3.633133024	4.249602375	3.706993133	3.820084717	3.464885622
MXAN_RS06715	1.16651985	0.474891645	0.428927258	0.789855568	0.940945844	1.118834724	1.461569194	1.113871667	0.607533468
MXAN_RS06720	1.278981882	1.025250206	1.522318209	1.577769583	1.535482441	1.645955186	1.856258336	1.594054671	1.777004589
MXAN_RS06725	1.636510792	1.440758623	2.465772652	3.134742645	-0.586633525	-0.188109101	-0.671229524	-0.525079129	-1.083039484
MXAN_RS06730	0.469615133	0.305064998	1.004041096	0.945425545	0.719080347	-0.332512533	-0.325266704	-0.724810986	-1.526409247
MXAN_RS06735	-0.933575948	-0.369919157	-0.590712355	-1.452203199	-0.14599926	-1.764514054	-1.573437602	-1.684485822	-1.707833269
MXAN_RS06740	-1.224733672	-0.421297307	-1.039591123	-1.033993891	-0.40068162	-0.413098936	-0.01588069	-0.447120827	-0.146440704
MXAN_RS06745	0.895725047	-0.652894258	-1.172267221	-0.846163667	0.372596779	0.063983479	-0.136058368	-0.020947936	-0.079624917
MXAN_RS06750	-0.798353487	-0.170347351	-0.672868198	-1.445534603	-0.439401653	-0.648458717	-1.026215434	-0.802709495	-1.14504232
MXAN_RS06755	-1.030357463	-0.21959914	-0.570843555	-1.272186269	0.129651111	0.344784511	0.316058284	-0.195695478	-0.68086437
MXAN_RS06760	-0.7324491	-1.063474589	-2.142868163	-2.824471868	-0.586784355	-1.55744454	-0.799592886	-1.2362624	-1.399214884
MXAN_RS06765	0.571779597	1.224633679	2.02288928	2.763409676	1.474725272	2.932697147	2.682898037	2.657474547	1.809304681
MXAN_RS06770	0.360654004	-0.112427781	-0.504961426	0.079745224	0.666913089	4.215481544	5.140027842	4.813612455	6.247952463
MXAN_RS06775	2.353134329	2.043729832	2.267887502	1.524415488	3.221515388	1.725187414	1.589737085	1.642048958	1.189914554
MXAN_RS06780	1.075083799	0.480151367	0.86370934	1.407566933	0.442974533	1.623043066	1.655243782	1.438892036	1.407515201
MXAN_RS06785	-0.295386144	-0.82944957	-0.80368802	-0.679224179	0.009199982	-0.043353208	-0.149405445	-0.280457997	-0.898165283
MXAN_RS06790	-0.165828531	-0.686858384	-0.708376519	-0.597465349	-0.372348847	-0.959785316	-1.498147788	-0.699395342	-1.720530598
MXAN_RS06795	-0.066899209	-0.452823545	-0.17528505	0.197237263	-0.724484785	-0.419927659	-0.312943381	-0.619918432	-0.434175902
MXAN_RS06800	-1.747232076	-0.806577459	-0.845260973	-2.034926331	0.771167001	0.509158361	0.299921724	0.268034964	0.086738196
MXAN_RS06805	0.304621762	0.165781761	0.346192683	0.062028873	-0.023813422	2.260181036	3.387318804	2.343886224	0.824739304
MXAN_RS06810	0.953742742	1.544802562	2.324797209	1.801740224	0.621625733	-0.334206694	-0.687339316	-0.450113787	-0.233958118
MXAN_RS06815	2.383788542	-0.329400927	0.143029785	1.551906203	0.677919086	1.370138208	-1.968175975	1.686113327	0.007112963
MXAN_RS06820	1.760494311	-0.531427245	-1.411358636	0.228461014	-0.968023754	-3.875114715	-3.676754298	0.245915229	0.691981259
MXAN_RS06825	-0.058214688	-0.417169845	-0.53052989	-1.171507191	-0.594444031	-1.399711219	-1.49825373	-1.637722656	-1.139138011
MXAN_RS06830	-0.205986667	-1.359615573	-0.89473384	-0.271921739	0.318968294	-0.90836101	-1.3469287	-1.27372457	-1.81130668
MXAN_RS06835	0.024727842	-0.487657395	-0.186905018	0.153843911	0.045055464	0.265687273	-0.052001547	-0.022973794	-0.831644972
MXAN_RS06845	0.3276151	0.189979253	0.377664931	1.266652527	3.139226912	2.04019021	1.734847744	1.917590959	1.621861023
MXAN_RS06855	-3.722980998	-1.476139609	-0.865740659	-1.575956308	0.126604358	-0.142154241	-0.029627354	0.001656426	0.656064065
MXAN_RS06865	-0.150708521	0.167935144	0.304398345	0.15387858	-0.148227215	-2.170318602	-3.284939271	-2.470465286	-3.230798135
MXAN_RS06870	0.259648454	-0.302088326	-0.376340714	-0.022487512	-0.334091116	-1.24067347	-0.991375366	-1.332845832	-0.940997195
MXAN_RS06875	0.66404464	0.257733105	0.302283575	0.69191925	0.411354822	2.407149433	2.629532283	2.180941816	2.647883865
MXAN_RS06880	0.49570235	0.037383529	0.661340759	0.16043327	1.387686352	0.054331516	-0.491950077	-0.223759609	-0.955638319
MXAN_RS06885	0.195834053	-1.001816917	-2.513663741	-1.696108554	-1.659958098	-1.042320503	-0.441263419	-0.765419232	-1.121140228
MXAN_RS06890	-0.944555435	-0.606470084	-1.560192119	-1.325794555	-0.784233286	0.68909563	1.544938204	1.056982285	1.630278283
MXAN_RS06905	-1.052497103	-0.978107227	-1.112691322	-1.593176404	-0.758875662	-0.988668623	-1.10464004	-0.982597785	-1.627933282
MXAN_RS06910	0.295545711	-0.428168111	-1.14222198	-1.227584349	-0.244396849	-0.74315065	-0.536985611	-0.653460556	-1.056895975
MXAN_RS06915	0.192854524	-0.283767038	-0.900600018	-0.645713678	0.237194614	0.097477629	-0.094238217	0.186422847	0.015326282
MXAN_RS06920	-1.128860699	-0.71026576	-1.41523615	-2.633893649	3.43223441	1.484448204	1.729391227	1.666995928	0.997378698
MXAN_RS06925	-0.212224727	0.038311708	0.008794159	-0.731419777	-0.209402645	-0.821064765	-1.436639545	-1.267894618	-2.251985185
MXAN_RS06935	0.157890142	0.193485349	0.072282841	0.522164612	-1.065975777	-1.860709921	-2.015264731	-1.779685402	-2.126064189
MXAN_RS06940	-1.020200202	-0.906985114	-1.873032888	-2.992338656	-0.876490537	-1.029433897	-1.632203344	-1.999216549	-0.981108508
MXAN_RS06945	-0.881473302	-0.878987256	-1.829808041	-2.374328619	-1.519814248	-3.97108796	-3.212649713	-4.615141232	-5.017028835
MXAN_RS06950	0.992917349	1.176915338	2.183033952	2.968227849	-0.262066752	1.282649373	0.840415811	1.114909588	0.643516078
MXAN_RS06955	0.70764231	0.603718845	0.761646197	0.867717233	1.438440265	-0.107374021	-0.552832506	-0.608326322	-1.545980617
MXAN_RS06960	1.290476701	0.235920472	0.57967828	1.839109528	1.166486659	1.243080656	1.267048165	0.98594066	0.093209782
MXAN_RS06965	0.111192966	0.303300906	0.364064199	0.96733164	-0.114362617	-0.574448944	-0.036140119	-0.370273906	-0.693642842
MXAN_RS06970	-0.345402382	0.781405483	1.616718858	1.455008717	1.020929013	0.059779611	-0.214939687	0.240434666	-0.12427803
MXAN_RS06975	-0.964176251	-0.512225204	-0.614173353	-0.672619809	-0.765991947	-0.439814188	-0.136889843	-0.541817774	-1.396232843
MXAN_RS06980	-1.136491675	-0.54741814	-1.352134042	-1.003660254	-1.391328452	-2.409545166	-2.169758345	-2.319168268	-1.567093757
MXAN_RS06985	1.231983492	0.013740849	-0.36207168	0.49298833	0.677796732	1.253791189	0.970063979	1.249560897	-0.037320797
MXAN_RS06990	0.606759085	0.115997971	0.14229812	-0.027562621	-1.1057951	0.571966929	0.432296787	0.606868123	0.920263344
MXAN_RS06995	-1.53919135	-1.996605679	-1.446192505	-0.37405669	1.280533	2.173679795	1.577188553	1.813528943	1.399507882
MXAN_RS07000	-0.760659984	-0.453440257	-0.523650833	-0.738470005	-1.45572483	1.152482257	0.730696973	1.444753041	-0.2591639
MXAN_RS07005	0.59983078	0.810451808	1.427791898	2.912435425	1.625516103	2.713618853	2.519659578	2.671125765	2.907736386
MXAN_RS07010	-0.151378416	0.48026973	0.978365731	1.038038889	0.33208848	0.40905494	0.512306431	0.554019092	1.018165959
MXAN_RS07015	-1.482612445	-0.990452216	-1.52563098	-1.009438243	-0.670576441	-3.106376242	-2.140033347	-2.596142314	-2.171979937
MXAN_RS07020	-1.518290921	-0.938219692	-1.563264169	-1.364974209	-0.705542542	-3.005133463	-2.492422269	-2.930237493	-2.438712313
MXAN_RS07025	-1.479999615	-1.053527291	-1.716829667	-1.41868328	-0.502510472	-3.168502778	-2.674563077	-3.139888493	-2.33928084
MXAN_RS07030	-1.752205423	-1.456472572	-1.973234303	-1.755959574	-0.251383759	-2.919572358	-2.003327097	-2.427579881	-2.01214131
MXAN_RS07035	-1.378256988	0.192973005	0.012408186	-2.156261036	-0.300534976	-1.775650059	-2.036365958	-2.290459949	-3.409950646
MXAN_RS07040	-0.929983453	0.724822473	0.865114044	-0.90367807	-0.278591148	-0.267925793	-0.495132801	-0.810790671	-1.39380128
MXAN_RS07045	-1.626504173	-0.336712195	-0.390263528	-0.545711532	-0.582798707	-0.936007523	-0.674149648	-0.733339185	-0.648286313
MXAN_RS07050	0.345406541	-0.496902945	-0.993647258	-0.605918672	1.277684107	-0.014265718	-0.083386604	-0.180879554	-0.429038931
MXAN_RS07060	0.673291544	0.887659639	1.178719214	1.047264514	2.217527883	0.950841085	1.30526323	0.886635098	1.044025841
MXAN_RS07065	-0.428002964	-0.417894803	-0.134895591	-0.124993872	-0.111140828	0.360019405	0.47893403	0.400510792	0.705306344
MXAN_RS07070	0.391689593	1.117747702	1.70489368	2.123631207	-0.656780024	-0.624363535	-1.100074642	-0.350726828	-0.243751823
MXAN_RS07075	-1.91968531	-1.779154767	-2.658731586	-2.879028099	-1.739731601	-1.79745973	-1.203294122	-1.993382957	-1.184416055
MXAN_RS07085	-1.094171716	-1.193042481	-1.204451379	-2.353026352	-0.234627826	-3.442082488	-2.877822878	-2.993051613	-2.770931431
MXAN_RS07090	0.16955022	-0.618043295	-1.156208863	-1.09676983	-0.164278332	-1.214941835	-1.815514846	-1.84680029	-2.100449861
MXAN_RS07095	0.290093364	-0.280189207	-0.736439856	-0.38086018	-0.88748968	-3.262104127	-2.532874288	-3.454045838	-3.128824805
MXAN_RS07100	1.204564402	0.930153778	0.713692518	1.24837348	-0.737477358	-1.781480384	-1.404453421	-2.330252097	-1.455404796
MXAN_RS07105	0.702542896	0.174719145	-0.081128767	-0.080618382	-0.428756055	-0.371857762	-0.505261227	-0.408188153	-0.802523457
MXAN_RS07110	0.798009968	0.666081262	0.46086596	0.592201794	-0.715232739	0.784397665	0.226540057	-0.058272066	0.226270473
MXAN_RS07115	0.274134905	0.306784169	-0.17591188	-0.395701596	-2.454956722	-1.023102005	-2.036214404	-1.59228132	-2.715232565
MXAN_RS07120	0.96004389	0.480951278	0.477699013	4.426066085	6.951147682	10.05214463	9.813668861	9.712100055	8.976917141
MXAN_RS07130	-2.321832772	-2.302443041	-3.285654399	-2.880460107	-1.013046135	-1.240330167	-0.157572229	-1.043303924	-0.261087023
MXAN_RS07135	-1.853751719	-2.010337709	-2.936321345	-2.167208744	-0.567936394	-0.999392523	-0.331399599	-1.154085856	0.04443233
MXAN_RS07140	-1.952726153	-2.021319194	-3.245168532	-2.520867093	-0.801999533	-0.733575957	-0.338695205	-0.850043552	-0.61702231
MXAN_RS07145	-2.049391902	-1.901070169	-3.094772065	-1.958005179	-0.620782619	-0.116719124	0.486948629	-0.236225862	-0.198978144
MXAN_RS07150	-0.545572519	-1.16361619	-1.790568779	-0.907105392	0.447779391	1.406068495	0.498051753	0.25387469	-0.401342002
MXAN_RS07155	-0.655584478	-0.743052317	-1.353999473	-0.479821273	-0.803604184	0.278151639	0.542104361	-0.665317552	-0.23715884
MXAN_RS07165	-1.152364551	-1.072724741	-1.482050148	-0.798529042	-0.442411542	-0.209359588	0.339283346	-0.157886886	0.049994594
MXAN_RS07170	-0.947263845	-0.896504543	-1.266286294	-0.810788039	-0.477736302	0.835144384	1.258944072	0.547523371	0.908336846
MXAN_RS07175	-0.980797126	-0.755781266	-1.179901773	-0.725744727	-0.610159003	-0.838631005	-0.582165425	-0.80373714	-0.57108838
MXAN_RS07180	-0.400510635	0.29559713	0.836344473	1.332014882	-0.641488606	-0.43838209	-1.301872981	-0.316512348	-0.670112829
MXAN_RS07195	1.265308719	2.12606973	2.202868507	1.480506627	-0.807108966	-2.143143267	-2.406530857	-2.360222893	-4.785971964
MXAN_RS07200	-0.260176226	-0.384822403	-0.933209772	-1.012595733	-0.03751879	-0.804134759	-5.381944083	-5.701019746	-5.670023748
MXAN_RS07205	0.800100563	0.763673932	0.223842993	-0.158110489	-0.93403118	-1.68542379	-1.296751297	-1.592319458	-1.232798575
MXAN_RS07215	-1.650403595	-2.607410335	-3.365947013	-3.710403921	-1.787227654	-1.250939014	-1.731118474	-3.89921943	-0.093393185
MXAN_RS07260	-0.964249815	-0.318963395	-0.612086774	-0.469368234	2.300884859	-0.375652104	2.181882421	1.605101766	1.431168621
MXAN_RS07280	-0.519406051	-1.566847465	1.268613366	5.400295905	3.551116803	2.759482534	4.742893704	3.490273381	5.167355334
MXAN_RS07285	1.285173442	1.044018758	3.210180254	7.481270669	4.501061992	3.450312925	4.08488834	4.426228921	5.979113983
MXAN_RS07290	4.492475932	4.38616837	7.128341755	10.54836171	8.158497034	7.311048638	7.958707913	7.735859219	8.500845944
MXAN_RS07295	1.482301854	2.266230753	2.923796209	4.047553538	6.032336155	8.185851604	8.859018014	8.24967249	8.81878287
MXAN_RS07300	3.482547568	1.595903203	2.166884272	2.65326189	3.814902241	4.393756367	4.635281558	4.592649131	4.106626687
MXAN_RS07310	-1.6184157	-2.18123015	-2.598458958	-2.083910271	3.79621452	4.213757237	4.172561066	4.557271476	5.308754962
MXAN_RS07315	-1.600941918	-2.971039178	-0.258871209	-1.499688297	-1.125728839	-2.048564352	2.398193814	-2.227331622	-3.582934511
MXAN_RS07320	-1.194857792	-1.109079097	-1.142405263	-1.284283309	-1.579786553	-2.948174518	-1.482090793	-1.224884151	-7.656432372
MXAN_RS07325	-1.343954207	-2.045129578	-2.213935653	-2.957503013	-1.757380995	-2.792488552	-1.887679726	-3.76706941	-2.181531709
MXAN_RS07330	-1.462473989	-1.403573191	-0.775863826	0.003377357	-0.899538531	0.672602575	-0.116490936	0.883388294	2.611320539
MXAN_RS07335	-0.867282031	-0.430862066	-0.378710832	-0.356341521	0.061526368	-0.01113748	-0.100429171	-0.504649238	-0.240911994
MXAN_RS07340	0.100940225	0.480346723	0.485260235	0.25603888	1.091646227	0.009744532	0.207230451	-0.080341752	-0.175112591
MXAN_RS07345	0.70483643	1.40382243	3.392322985	1.863295593	0.973165219	0.826254071	0.93379001	0.958597177	1.255451684
MXAN_RS07350	0.422329862	1.295821805	2.989591885	1.083575214	0.540753959	0.86508977	0.823778385	0.591804076	1.171368746
MXAN_RS07355	0.900439565	1.292768138	3.06473716	1.065728122	0.58083729	0.468849162	0.510911706	0.930434477	1.604992153
MXAN_RS07360	0.406645915	0.161471377	0.683122019	2.113388705	-0.768548877	-1.10472539	-2.229289399	-1.166203617	-0.687467523
MXAN_RS07365	-2.105352193	-1.624684784	-1.576919938	-1.436373874	-1.293751672	-1.238769449	-0.954816779	-1.226524044	-0.777224208
MXAN_RS07375	-0.199407598	-0.289343924	-0.091419856	-0.270386716	-0.280180193	-0.38264396	-0.363489751	-0.738803045	-0.281329264
MXAN_RS07380	0.377819976	-0.561220171	-1.120890262	-1.302997716	-1.748568223	-3.178243264	-3.50531141	-3.427968729	-3.327466417
MXAN_RS07385	0.768912037	-0.180463539	-0.399651095	-0.234572474	-1.100269683	-1.599575366	-1.862110805	-1.68792045	-2.733739251
MXAN_RS07390	-0.70073476	-1.0462541	-1.706639451	0.502534772	-2.14748821	-2.775438733	-1.496628784	-7.792037823	-4.35228949
MXAN_RS07395	-0.282869977	-0.16482366	-0.803815007	-0.755170388	0.204158328	-1.041329418	-1.859784358	-1.873226519	-1.651369169
MXAN_RS07400	2.067931426	0.441986963	1.442110565	2.672461191	2.745497868	3.5835149	3.270990156	3.673668435	3.462343244
MXAN_RS07405	1.479411368	-0.282397734	0.643984998	1.508296857	2.678095568	2.391181128	2.206109183	2.067317198	1.910577029
MXAN_RS07410	0.604008809	1.249139541	1.910945056	1.95287232	-0.111026151	1.458988181	1.195124504	1.289190576	1.113229646
MXAN_RS07415	-1.717443175	-0.262443912	-1.149515475	-1.917984439	-1.339850474	-1.752032032	-1.190247225	-1.603220299	-1.664709528
MXAN_RS07420	-1.904880807	-0.749644641	-1.533974753	-2.580076252	-1.574276978	-1.926556547	-2.008886361	-2.414315739	-2.04843914
MXAN_RS07425	-1.682976313	-0.72567352	-1.6497375	-2.594856418	-1.485120419	-1.914011088	-1.682232209	-1.840586431	-1.699532315
MXAN_RS07430	-1.531649915	-0.481190718	-1.289355351	-2.154150161	-1.651823355	-2.238378521	-2.540659433	-2.568242181	-1.585812631
MXAN_RS07435	-1.599212387	-1.262230567	-1.742597935	-1.946779106	-1.10704407	-1.057863177	-1.851903663	-1.857147241	-2.309789814
MXAN_RS07440	1.283462251	0.469649315	0.487601002	-1.379462847	0.08819894	-1.344399859	-2.163147679	-1.628511089	-2.645283817
MXAN_RS07445	2.203626547	0.565496405	0.205710399	1.444371426	2.355253237	3.411736882	3.488724751	3.163116222	3.03257688
MXAN_RS07450	1.264686279	0.421810714	0.359302986	1.194179028	0.30304002	1.927075978	1.767693572	1.504645712	1.495508514
MXAN_RS07455	-0.959549617	-1.125459214	-1.724436158	-1.48387345	-1.595544431	-0.613556119	-0.476378188	-0.860992854	-0.5323829
MXAN_RS07460	-1.195466218	-1.28348468	-2.020073034	-1.597449075	-2.171345103	-2.001114462	-1.705255429	-1.607932041	-0.235493502
MXAN_RS07465	-0.972535327	-1.03182733	-1.62121662	-1.375895945	-2.038011322	-1.992802985	-1.550766097	-1.02521334	-1.88759502
MXAN_RS07470	-1.808369171	-1.233077514	-1.716822097	-2.745682334	-1.597271333	-2.871495229	-2.54686892	-2.00323195	-3.633040044
MXAN_RS07475	0.999408111	0.847226376	2.204524958	-0.140093377	3.050419951	4.854145851	5.692033753	4.960359435	6.772354185
MXAN_RS07480	-1.254844596	-1.140515716	-2.189582162	-3.140042319	-1.634501895	-0.462525791	-0.286037575	-0.326682009	-0.306142084
MXAN_RS07490	-0.223791942	0.507405635	-0.769922151	-2.182907148	0.575878728	0.100201953	-0.402688911	-0.429182086	-1.91462358
MXAN_RS07500	-0.325696773	-0.834527945	-2.487191155	-2.070198951	-2.623107976	-3.390637337	-2.387642222	-1.795386445	-5.071596902
MXAN_RS07505	1.906365472	-0.095841679	-1.06155042	-0.029338545	-0.513722811	-0.583849235	-1.427855457	-1.179107486	-1.006580972
MXAN_RS07510	0.590499489	-0.790972641	-1.818061748	-1.473267066	-1.954931997	-2.191617032	-2.414538584	-2.363057908	-2.383715734
MXAN_RS07515	0.417744374	-0.788225697	-1.452170623	-1.60594896	-1.955575626	-1.832042866	-3.359523367	-2.975230785	-2.940174503
MXAN_RS07520	0.140897227	-0.563551249	-1.43611168	-1.400278258	-1.816745895	-2.459970425	-2.295835209	-2.47084175	-2.611979322
MXAN_RS07525	0.567180049	-0.11066657	-0.514488902	-0.34926363	-1.698316709	-1.353215932	-1.877557292	-1.687642727	-1.225904919
MXAN_RS07530	2.141173029	1.049003178	1.064373705	1.926134946	3.231079948	5.08788897	4.661517242	4.957753527	5.055764726
MXAN_RS07535	2.193564193	0.973246173	0.926480578	1.48160315	3.613428944	3.612271943	3.465813751	3.707125823	4.07396291
MXAN_RS07540	2.156822201	1.254375472	1.345305669	1.647079997	3.496268729	4.881606475	4.652815339	4.558316785	4.220549726
MXAN_RS07545	1.752118629	0.674868082	1.006926022	1.431166883	4.321482427	5.501593795	5.2044859	5.258703739	5.187889523
MXAN_RS07560	0.06415249	0.083849998	-0.152346396	-0.032468192	-1.043858482	-1.006150895	-0.561300994	-0.065043552	0.167463508
MXAN_RS07565	0.942658144	1.248506963	1.836745492	2.283782095	-0.92964564	-0.494239148	-1.083448612	-1.183590318	-2.261333121
MXAN_RS07580	0.805943002	0.543259212	0.443506578	0.041546999	-0.08927724	-1.022381066	-1.6773047	-1.586930137	-0.59482844
MXAN_RS07585	3.728738803	1.383349581	-0.017705205	0.39618392	-0.947875943	-0.549293733	-0.563042443	-1.115425837	-0.737856996
MXAN_RS07590	1.648161627	0.481638157	-0.328601154	2.196645811	0.8799379	2.832134425	2.858213803	2.582625886	2.503297069
MXAN_RS07595	0.344510982	-1.476678629	-1.350344222	-1.215749841	-0.13164468	-0.90203495	-0.474416435	-0.762806878	-1.176568546
MXAN_RS07600	0.103549546	-1.689157353	-1.77338117	-1.816739745	-0.240286588	-1.539582874	-1.248716889	-1.298661353	-2.00074292
MXAN_RS07605	-0.440844233	-0.387045611	0.502492727	1.791502739	0.054737951	0.787676569	0.87593762	0.958340723	0.562671429
MXAN_RS07610	-0.642032292	-0.330605036	0.412002629	0.141649829	1.458968145	0.938629951	0.710038598	0.197311524	1.237953234
MXAN_RS07615	0.317796441	0.468110216	-0.218227359	1.044851239	-1.208990994	-3.340227409	-3.570086824	-2.904247098	-2.260351984
MXAN_RS07620	0.188773815	0.345285773	0.108677876	1.424324858	-1.650284284	-3.149918684	-2.589145326	-3.221938993	-3.492239729
MXAN_RS07625	0.518359794	0.067161074	-0.389658563	-1.083844801	-0.170626997	-0.572160095	-1.833455317	-0.218084259	-1.042037104
MXAN_RS07630	1.776799484	0.513164141	0.546550382	0.983114882	-0.536042407	-0.941975324	-2.139363289	-1.171020676	-1.873078943
MXAN_RS07635	0.091016803	-0.374333659	-0.677285098	-0.79141185	2.08801554	0.651422683	0.491338629	0.444498442	-0.109866499
MXAN_RS07640	0.069623162	0.220068042	-0.513049357	-0.276598886	1.079211866	1.352132061	1.06534051	1.401285836	1.319359217
MXAN_RS07645	2.00423088	0.848111169	1.1506883	1.285968823	1.77405899	1.701927689	1.240065269	1.272779581	1.196111168
MXAN_RS07650	-0.53468291	-0.383596856	-1.134398366	-1.850664961	-0.181765174	-0.9930678	-2.008181092	-0.816393228	-1.890194282
MXAN_RS07655	2.757362767	1.031002622	0.521631157	0.627429667	0.164010503	0.048231038	-0.861177991	-0.44004301	-1.081159398
MXAN_RS07660	-1.404708722	-1.494372844	-2.06085487	-1.694661612	-2.550196195	-2.70482332	-2.011413618	-2.468790085	-1.95530999
MXAN_RS07665	-1.775716608	-2.891212258	-3.277844094	-2.473268222	3.122018892	-2.620751445	-1.764662567	-2.554606855	-1.211968827
MXAN_RS07670	-2.586559948	-3.86255655	-4.303506427	-4.116248268	3.205443513	-0.008838192	0.459838884	-1.302618621	1.919763354
MXAN_RS07675	-0.858299299	-0.808642343	-0.415852402	1.284785753	0.092704684	-0.17433012	0.815666639	-0.418582761	0.472317727
MXAN_RS07680	0.687690071	-1.66571197	-2.016707687	-2.036183955	1.526592331	-0.989972025	-0.400941607	-0.816824291	-1.141535795
MXAN_RS07685	3.806989628	0.542364173	1.553405905	4.084100061	2.959428809	6.164092022	6.521664067	5.991017006	7.137864815
MXAN_RS07690	-0.19687671	0.009554817	0.542383803	0.353549063	-0.532316643	-1.612814032	-1.302735863	-1.026955406	-0.511650399
MXAN_RS07695	-0.579376297	-0.37862683	-0.99295063	-0.848045148	-1.123047252	-2.392329753	-0.558073117	-0.227711723	1.341872247
MXAN_RS07710	1.799516692	0.936451585	1.064970238	1.224168747	-1.077255834	-0.992187461	-1.828370505	-1.683526239	-2.489591879
MXAN_RS07720	1.579533485	1.85965479	1.696924959	0.901122797	-1.219277397	-5.744304984	-0.51364031	-1.243988605	-5.832954153
MXAN_RS07725	1.213920706	1.167495393	1.148337767	0.465856536	-1.501785006	-1.982221782	-7.235823235	-1.001914692	-0.114394955
MXAN_RS07730	1.60947785	1.475393416	1.426444435	0.471189372	-1.399870853	-1.697255577	-2.360253	-0.911133943	-1.571732627
MXAN_RS07735	3.125450814	2.9492124	3.045625667	2.137214015	5.201681504	3.351347182	2.170072395	3.318153457	2.380423702
MXAN_RS07740	3.05385186	3.080629351	3.152821773	2.111042738	4.613050903	2.896878473	2.022418284	2.737765097	-1.711554361
MXAN_RS07745	3.027973173	3.061798727	3.210221707	2.367951691	3.805234826	2.576250917	1.919101575	2.761355216	1.152823844
MXAN_RS07760	0.060965129	-0.570773398	-1.188415017	-1.581174361	-1.489920976	-2.039080876	-1.946258529	-2.690399562	-4.243164473
MXAN_RS07765	-0.145645493	-0.143088757	-0.724376035	-1.531788355	-1.366007137	-1.854409506	-3.627123878	-2.153900534	-2.248776539
MXAN_RS07770	0.303045124	-0.060401731	0.06701331	-1.1126232	-0.881404516	-2.062478419	-1.679931549	-2.351187761	-1.881642672
MXAN_RS07775	0.048845541	-0.0409807	-0.436220561	-1.440919175	-0.843100011	-0.908036954	-1.252799636	-0.640079452	-1.682660304
MXAN_RS07790	0.681534041	1.04784841	1.129554241	-0.094021136	-0.598584762	-2.245805479	-1.252357037	-1.408142257	-1.203799608
MXAN_RS07800	-0.315219902	0.161921781	0.072370391	-0.776195702	-2.085014147	-2.460843147	-4.914520338	-2.16597804	-4.220530544
MXAN_RS07805	-0.830428192	-0.523446639	-0.731720526	-1.299765314	-1.2856742	-1.567697448	-3.795445201	-3.199141526	-9.230600418
MXAN_RS07810	0.273708836	0.538617947	0.130149573	-0.621840598	-0.280031594	-0.463757509	-1.368032859	-0.760010023	-1.980390826
MXAN_RS07815	-0.233428655	0.399011086	1.147038025	0.727401899	0.461269188	0.200900631	-0.535279641	-0.041328319	-0.809313452
MXAN_RS07825	0.848235341	1.728405569	2.440113671	2.673895679	1.802527107	0.659958526	0.710190493	0.325384408	0.479482549
MXAN_RS07830	0.136076913	1.365960034	1.933626857	1.976692627	1.07071146	0.621315688	0.287383442	0.519652104	0.388477313
MXAN_RS07835	-0.128397973	-0.02693372	0.179010864	-0.691354761	0.688690463	0.386685835	-0.07338471	-0.084131739	-0.726699602
MXAN_RS07845	0.593323796	1.202974235	1.577618481	1.616571001	-1.290591825	0.055624961	-0.433207675	0.321077104	0.837616605
MXAN_RS07850	0.454128467	0.487590474	0.521787387	-0.120700091	-1.022963077	-0.895170085	-1.255760186	-0.219508263	-1.217940994
MXAN_RS07855	-0.236611004	0.223970835	-0.001371163	-0.494863299	1.932676171	1.415605794	2.555851989	2.578322841	2.858908663
MXAN_RS07860	-0.399060506	-0.846650091	-1.233301203	-0.83829322	0.094838696	0.284038588	0.185691847	-0.224603687	0.41496847
MXAN_RS07865	-1.687392323	-1.924216011	-2.632593029	-2.044909401	0.688757824	1.221626554	1.659872647	1.128011126	1.680421142
MXAN_RS07870	-0.727658783	-0.04556539	-0.513649002	0.112186989	0.137944221	0.169489239	0.539949475	1.318043141	0.817133912
MXAN_RS07875	-0.03623451	0.26092616	0.188806755	0.016869084	-0.028351435	0.405470961	0.233058296	0.50063252	0.19926068
MXAN_RS07880	1.957996072	2.6769793	3.196680352	2.839381967	-0.77505348	1.648640237	1.480597503	2.058192015	1.988473591
MXAN_RS07885	1.400830343	1.963166443	2.147324551	1.512160855	-0.894795389	1.067758096	0.733996059	0.517749741	-0.265974139
MXAN_RS07890	-0.503433417	0.173332664	-0.076807314	-0.494580127	-2.421408393	-5.521132265	-7.724970776	-9.643478935	-5.649227095
MXAN_RS07895	-0.114932722	-0.472055337	-1.071867511	-2.404177664	-1.601317945	-5.242084733	-4.734913705	-5.22583561	-5.286907628
MXAN_RS07900	-0.144955967	-0.212349798	-0.653930389	-1.661106544	-1.432424689	-4.185240407	-4.863118759	-4.507178697	-4.956643017
MXAN_RS07905	-0.621112346	-0.917889112	-2.240966874	-2.703746397	-0.188852638	-0.927389542	0.13837401	-1.983066682	-5.12387559
MXAN_RS07910	-1.17594903	-1.007981476	-2.026628268	-2.595003875	-0.56286901	-1.057348235	-2.101169666	-0.94280582	-2.323661191
MXAN_RS07920	0.471796044	0.566309777	0.372469521	-1.431175217	7.687155585	8.803696618	8.629767306	8.25723168	7.475484389
MXAN_RS07925	-0.25610981	-0.279094707	-0.127358848	2.760410841	4.064253902	7.017703066	7.122037317	6.688453799	5.835593537
MXAN_RS07935	2.078842001	2.605296648	3.774256809	3.483063549	5.073598907	6.155533952	5.797283545	5.82952798	4.96788908
MXAN_RS07970	-0.416136646	-0.974065626	0.009016451	8.387209428	1.548430659	5.17293072	7.267843969	6.965425478	9.346658376
MXAN_RS07985	-0.291501914	-1.923374237	-2.465961397	-0.359242329	2.976475182	2.621441637	2.216765626	2.806564148	2.232789316
MXAN_RS07995	2.615162274	0.483199067	0.338813952	0.936236259	2.081806998	2.657654282	2.329782894	2.019010133	1.89479301
MXAN_RS08000	0.241312426	-0.526313661	-0.601037962	-1.396424666	-0.631089957	-3.058787383	-4.161933274	-0.547151856	-7.402151841
MXAN_RS08005	-1.708813921	0.361228705	0.250159717	-1.356464683	-1.022434864	-1.309245576	-2.818114575	-1.051938818	-0.842467433
MXAN_RS08010	5.345085283	6.340188551	6.92709078	5.796964841	7.555397418	4.594371489	4.600297303	5.108107023	6.333338502
MXAN_RS08020	-1.840532424	-2.772603565	-4.265949397	-4.827077968	0.108242124	0.137324233	0.838388558	0.403692556	1.590101988
MXAN_RS08050	-1.141529627	-0.894765333	-0.99090595	-0.186512774	-0.653876236	-1.443487068	-1.834371032	-1.079525891	-1.479255419
MXAN_RS08055	-0.696787882	-0.406062667	-1.667840324	-0.905999419	-0.32559935	-1.942099799	-1.280138491	-1.047004083	-6.065478133
MXAN_RS08085	-0.462442949	0.456680534	0.34308467	0.003945242	2.983301371	3.389038883	2.832873454	3.228292549	2.480672431
MXAN_RS08095	-2.522001408	-2.425516669	-2.360037784	-2.521167261	-0.419216778	-3.969921438	-2.483141224	-3.192831375	-2.623633328
MXAN_RS08100	1.449396473	1.385518359	2.566042204	2.307751826	4.922176951	5.259034802	5.467110603	5.583996964	5.51818981
MXAN_RS08105	-2.834124604	-1.426791569	-1.907737774	-2.052952798	-3.416197159	-4.770796768	-4.239535406	-4.932029436	-4.675967273
MXAN_RS08110	-2.171747409	-3.008901706	-3.061855624	-4.667786325	-0.753718388	-1.210447101	-0.908402342	-1.371138754	-1.029920812
MXAN_RS08115	-0.835124398	-0.878012499	-0.904184549	-1.633118877	-1.357356731	-1.803007052	-1.821109403	-1.98168769	-1.636249609
MXAN_RS08120	-2.921109894	-3.1018009	-3.394566019	-3.80109432	0.239042933	-0.261811945	-0.619853299	-0.486000619	-1.320164358
MXAN_RS08125	-2.897255909	-3.062796753	-3.32129907	-3.757295702	0.412771892	0.350199957	0.75967432	0.205125254	-1.331475426
MXAN_RS08130	-3.334473014	-3.414350419	-4.04565089	-4.608856082	0.047495287	-1.376924924	-0.635174558	-1.096780218	-2.480435063
MXAN_RS08135	-0.878255135	-1.607798715	-1.723192029	-1.433754198	-0.912060913	-0.119352495	-0.556619996	-0.434553828	-0.336801795
MXAN_RS08140	-2.035166772	-3.196574437	-4.031178088	-3.731549853	-2.8491153	-5.167512048	-4.460584826	-4.775778546	-4.344132123
MXAN_RS08145	-0.483544763	0.132923323	0.177357382	-0.133406445	-0.518725492	-0.374263646	-4.115901895	-0.289171772	-5.394597864
MXAN_RS08150	0.295748242	0.910643715	0.87867897	0.113766817	-1.218193211	0.190377557	-0.536636101	-0.124883376	-5.189507869
MXAN_RS08155	-1.223739286	-1.007739498	-3.060996711	-2.023675496	-1.026789641	-5.032922392	-4.835500931	-1.575455272	-5.123464889
MXAN_RS08160	-1.215055493	-1.619473815	-1.289954132	-3.103586797	-0.868201088	-2.052569115	-2.567443457	-2.408194823	-0.537397555
MXAN_RS08165	-0.771737838	-0.716999104	-3.287091632	-2.235117323	-2.082283469	-1.134259922	1.590752781	0.91591544	2.94979921
MXAN_RS08185	2.027563229	1.576764461	2.205911717	1.337590209	-6.191587607	-8.101186768	-5.331249083	-8.980118641	-5.692092641
MXAN_RS08200	-0.37179639	0.158914125	1.0429208	0.295680958	-2.148308786	-0.548921055	-5.257243596	-5.57614606	-5.545097656
MXAN_RS08205	-0.146649546	0.503201875	1.242988035	1.079964299	1.520742448	2.303810464	2.29688541	2.346661556	2.522663232
MXAN_RS08215	-0.134058595	0.215012607	0.361308358	0.075239208	0.021508232	-0.04720569	-1.15114109	-0.928444854	-0.586090485
MXAN_RS08220	2.065070802	0.655194869	-0.303280378	0.461400739	-1.560585325	-4.634016023	-4.636578629	-3.755896385	-2.676560156
MXAN_RS08235	2.029350448	0.79873595	0.486010705	-0.295630115	-1.087183121	-0.503534573	-0.301335962	-0.045860984	-0.107374041
MXAN_RS08240	-1.066176528	-0.627160456	-3.765253977	-1.73128926	-0.695170729	-2.223670717	-2.122916115	-1.330648726	-2.599358249
MXAN_RS08245	-0.753225606	0.14600828	0.06200907	-1.185413523	2.850354105	3.02403978	2.864899626	2.989822134	2.836880209
MXAN_RS08265	2.213664015		1.962551635		-0.166617421	-4.01469772	-5.261745406	-1.997142778	-3.143534389
MXAN_RS08275	2.773260397	1.393462072	1.507257581	0.355586945	2.72156294	1.819947038	1.290077343	1.598602678	0.397442308
MXAN_RS08280	3.551508267	1.950884487	1.56089501	1.118674317	-1.455454817	-2.059568703	-1.866879954	-1.677828926	-2.005210961
MXAN_RS08295	0.49196249	1.21745127	2.188580712	1.99890517	0.486553612	-2.339646583	-1.763517709	-2.017957027	-1.29863845
MXAN_RS08305	0.043472183	-0.495758725	-1.805623953	-1.17584237	-0.989330904	-1.193584062	-2.166751513	-1.765428403	-2.606868782
MXAN_RS08310	-0.060073455	0.21426671	-0.663996398	-0.784374962	-1.089001671	1.182204676	0.19833225	0.542576813	0.761469071
MXAN_RS08315	-0.186988949	-0.179036725	-0.019443205	-0.120265332	-0.84358432	1.056648162	-0.710883145	0.120951872	0.650502216
MXAN_RS08320	-0.965481442	-1.019453114	-0.775920253	0.581010046	0.349196561	1.175404765	1.380174458	0.821036835	0.946427349
MXAN_RS08330	1.815642527	0.598719092	0.179382071	0.740888027	-1.208236443	-0.673316694	-0.769552709	-1.12337144	-1.912051674
MXAN_RS08360	0.628645245	-0.275070364	1.192113937	-1.542641345	0.09760512	-1.018905425	-0.536156405	-1.212577415	-1.025062259
MXAN_RS08375	-0.532725164	-0.641227137	-0.616988491	-0.84196854	-0.992670925	-1.066770682	0.050710469	-5.639931813	-5.608911887
MXAN_RS08400	-0.560018359	-0.496925165	-0.25369653	1.242707097	0.074014968	1.437109035	1.879246774	1.658166729	1.252061267
MXAN_RS08405	-1.946459326	-2.125763415	-1.48987791	-0.188187691	0.186848771	2.248945899	0.331835904	2.451580012	3.934277939
MXAN_RS08415	0.066591768	0.164798245	0.654839374	0.405561567	0.559932253	0.377209117	0.270065433	0.175684022	-0.555457214
MXAN_RS08420	6.191051449	7.245979519	8.12982826	8.184599365	2.889031742	0.935931061	-0.106562695	0.896656931	0.183550509
MXAN_RS08425	0.697426426	1.814634825	2.498380762	1.869210311	-1.987766359	-3.908991286	-2.924936649	-4.169255054	-3.901614357
MXAN_RS08430	5.100464685	4.447799175	5.37636614	4.917581718	-2.462884878	-2.67958972	-1.93881115	-2.245666585	-2.019668498
MXAN_RS08440	2.499625677	4.781559703	6.234064911	4.804231609	1.165627839	-0.61381419	-4.554153925	-0.175629658	-6.322487047
MXAN_RS08450	-3.052859291	-2.986389892	-3.273496841	-4.253277829	0.46252068	-2.394550896	-3.585737965	-1.587901765	-2.959818287
MXAN_RS08455	-1.944018516	-1.423044106	-2.50949766	-3.246112781	0.538720834	-0.418034381	-0.404020892	-0.505460101	-0.336312751
MXAN_RS08460	-1.595652655	-1.395353482	-2.149918769	-3.332540997	1.59114277	0.766211251	0.999268101	1.003046791	1.113715988
MXAN_RS08465	-1.962915908	-1.76332386	-2.546537181	-3.530642884	2.154440011	0.256545161	0.270822533	0.343113138	0.517769063
MXAN_RS08470	-1.546572418	-0.406508265	-0.03905291	0.097005295	-0.272271086	-0.749429714	-0.890916081	-1.026156741	-1.596066649
MXAN_RS08490	3.789319818	1.705991515	2.463151725	3.944796974	1.003746912	-0.837599618	0.350739012	-0.26652962	-1.157614839
MXAN_RS08495	3.792647758	1.78214414	2.791820419	4.329912919	0.682206305	-0.534265924	-0.211298204	-0.435061195	-1.090915045
MXAN_RS08505	1.505325711	-0.010282419	0.565914785	0.891516788	-0.301840219	-0.664620916	-1.480448639	-3.413741059	-6.219708732
MXAN_RS36625	0.006856756	0.056537199	-0.379053371	-1.740183679	1.038462145	0.401857136	0.697353021	0.577369411	0.899964585
MXAN_RS36630	-2.802145703	-1.338988295	-3.222378325	-1.60488722	-1.705795016	-3.022481278	-2.823559901	-3.14241056	-3.111519188
MXAN_RS08545	-0.253271498	-0.167978213	-0.650089384	-1.84288254	1.290643805	2.410136623	2.474529084	2.451243784	1.79624301
MXAN_RS08565	0.91469932	-0.566848156	-1.34764462	-1.064345298	-1.491734987	-3.370219389	-4.132306302	-2.983006232	-3.843163418
MXAN_RS08655	1.47336215	1.860372048	1.783951576	-0.643996648	-0.9890191	-1.152479937	-1.983934242	-1.667653558	-2.76746927
MXAN_RS08660	1.671711551	1.971198163	1.931890681	-0.313447076	-0.952374546	-1.29283592	-2.195105927	-1.281158032	-2.331613401
MXAN_RS08665	1.567926472	1.633467918	1.685225945	0.4258304	-0.972796183	-0.388589116	-0.592628649	-0.836738524	-2.378009288
MXAN_RS08670	0.86146021	1.307923362	0.955303578	-0.961224379	-1.421916753	0.354119798	0.069855711	-0.312713781	-1.385197922
MXAN_RS08675	1.110238679	1.233757594	0.990846637	-1.031044499	-0.548864639	-0.438412634	-0.892481453	-0.724071335	-2.321451276
MXAN_RS08680	1.007286664	1.203765179	0.872504822	-0.985690392	-0.49911707	-0.636546464	-0.64027974	-0.877136246	-1.108768194
MXAN_RS36650	1.153988494	0.070492018	0.503888306	0.516410303	0.779731714	1.137216516	-4.703479283	1.075095606	2.264261797
MXAN_RS08715	0.551301919	0.887018857	1.613866213	1.229802236	-1.124870253	-3.45411863	-3.201988656	-3.567530594	-3.016883464
MXAN_RS08745	-3.495862579	-1.814014523	-1.621889863	-2.984009959	-1.184073153	-2.869732525	-1.978408576	-2.385306156	-2.153172285
MXAN_RS09045	0.407537532	-0.266158455	-0.147451441	0.89616359	3.764564164	3.896306119	3.808228259	3.918261136	4.176425689
MXAN_RS09170	-1.563818793	-0.652737749	-0.357481425	-0.196993225	0.263294791	-1.752208786	-2.190235565	0.19151522	0.855008856
MXAN_RS09180	-0.701715991	-0.282381136	0.499524052	0.017997969	0.41984999	-0.109646141	-0.414887551	0.89405186	1.467406565
MXAN_RS09190	0.898634291	0.742350006	1.130242548	0.878820448	-0.379256888	-0.505708976	-0.957580362	-0.979001396	-1.022028411
MXAN_RS09195	0.864954242	0.440537685	0.673971353	0.697460108	-1.012344759	0.191998512	-1.092584299	-0.42802534	-1.035388434
MXAN_RS09200	-0.965286946	-1.247062412	-1.262160655	-1.051650956	1.752914429	1.800840776	1.225072752	1.604712236	0.029449415
MXAN_RS09255	0.486301009	0.699792571	1.79444916	3.160045822	0.458400196	0.531066517	0.037078071	1.452429068	2.014625554
MXAN_RS09260	1.189489807	0.395167143	0.464960547	1.805785986	0.184361786	2.303361456	2.459952692	2.360998123	2.638831421
MXAN_RS09265	1.060296026	0.245917136	0.559148755	1.442431944	0.601511148	1.580774845	1.763949081	1.455663667	1.606058524
MXAN_RS09270	0.71431707	-0.115452011	-0.098116544	0.598365036	0.665962134	0.783183856	1.206787901	1.060153955	0.436699435
MXAN_RS09275	0.513625442	-0.1428337	-0.294162191	0.478075482	0.302844773	0.050297634	0.662128496	0.205504282	0.551902078
MXAN_RS09280	1.200382078	0.484354661	0.826255185	2.13597319	0.537542423	0.783771217	0.970357943	1.612979787	1.290192051
MXAN_RS09285	0.826155415	1.396799591	1.639820998	2.185259076	0.051532159	0.901475732	0.847257841	-0.128851823	0.368570345
MXAN_RS09290	0.560611603	0.952683993	1.762765298	2.07041757	0.01087522	1.470497475	1.35827243	1.195540555	1.230651879
MXAN_RS09295	1.595178237	1.99121333	2.885965695	3.019636811	1.485452145	2.181704168	1.910620496	1.822439503	1.515368253
MXAN_RS09305	0.867344139	1.836984118	2.78500837	2.81777056	-0.273186275	0.961897686	0.845250931	0.58231926	0.856181834
MXAN_RS09310	0.650477123	1.627674468	2.297987637	2.073925353	-0.230618055	0.789343367	1.039117239	0.551936335	0.852107734
MXAN_RS09315	1.09943034	1.936643764	2.754227508	2.921902679	-0.520030745	0.556771413	0.35498709	0.025840946	0.130099128
MXAN_RS09320	1.07703004	1.628887311	2.541830337	2.738710243	-0.436571999	1.046884704	1.015412402	0.489188045	0.058413452
MXAN_RS09325	1.378935742	1.9204745	3.031352217	3.308082901	-0.126453855	0.573103988	0.614481826	0.513012972	0.097762847
MXAN_RS09330	0.978146402	1.406676426	2.199855125	2.196169004	-0.087343509	1.000629162	0.825872207	0.618121009	0.904649598
MXAN_RS09335	-0.564893084	-0.050022651	0.108942482	0.296354724	-0.38333306	-0.948732446	-0.791710648	-0.986722768	-0.910178297
MXAN_RS09340	-0.860320294	-0.309241961	-0.221657384	-0.323999913	-0.444954048	-1.475343834	-1.594918993	-1.762557317	-2.286812747
MXAN_RS09345	-0.160949072	0.249674679	0.413750829	0.23832988	0.519795483	1.033579314	1.184863401	0.829306639	1.276325312
MXAN_RS09350	-0.111840651	0.412289697	0.46898322	0.229569584	0.360070762	0.268903493	0.067028869	0.034438171	-0.335267162
MXAN_RS09355	1.180267152	1.152482384	1.506532298	0.560518522	0.699119336	1.236100994	1.113336459	1.146895092	0.950287957
MXAN_RS09360	-0.70242067	-0.805593932	-1.91767154	-1.022752784	-1.448795415	-0.793021487	-0.527336532	-0.213261555	-0.444739592
MXAN_RS09365	-0.844731381	-1.237804056	-2.643499191	-2.674476299	-1.69220927	-1.839994018	-1.687743893	-2.023510356	-1.652423706
MXAN_RS36685	-0.348415927	-0.299752042	-0.545562049	-0.920699075	-0.617563252	0.430670596	0.548627706	0.51811438	0.904004846
MXAN_RS09375	-0.645001399	-0.765058946	-1.055957746	-1.451833877	-0.367338458	0.230381472	0.415017101	0.087782541	0.332169543
MXAN_RS09380	-0.605417339	-0.534383294	-0.196308923	0.121926793	-0.87213045	0.115237292	-0.135950436	-0.849726886	-0.18741268
MXAN_RS09395	-1.868810713	-1.906891106	-3.455665645	-3.324940186	-2.209457752	-1.692094415	-1.182274058	-1.305882064	-1.032115435
MXAN_RS09415	0.090550098	-0.822915166	-1.719879853	-1.115501701	0.167314066	0.535229025	1.21565327	0.633502461	1.172596261
MXAN_RS09420	-0.189008991	0.474747021	1.112679457	1.182644305	0.676713128	0.190247634	0.090484308	0.251755634	0.147412531
MXAN_RS09425	-0.828039036	-0.784930785	-1.136938266	-0.715915596	-0.476290337	0.347193307	0.187543952	0.067576763	0.049779996
MXAN_RS09430	0.298546307	0.175710132	0.378562233	1.41373072	-1.368260869	-0.863793125	-0.957736568	-1.355977198	-0.862912004
MXAN_RS09435	0.632894155	0.583707485	1.409000185	2.224468878	-1.826632048	0.319960394	0.787947013	-0.431177931	1.604967398
MXAN_RS09440	1.550931926	0.608597437	0.40200345	1.529947436	-1.250463964	0.485427268	0.837421566	0.0456933	0.721332936
MXAN_RS09445	1.010138723	0.320743197	0.142929781	1.115871302	-1.007122062	-0.263091187	-0.437559843	-1.299281529	-1.489255208
MXAN_RS09450	0.273386659	0.722846489	1.143749647	0.705670427	-0.467395765	-0.251138873	-0.001346147	-0.199666507	0.158005213
MXAN_RS09455	0.112081681	0.927892559	1.251148864	1.540785732	-0.195035101	2.219428546	1.334675067	1.471616035	1.570879789
MXAN_RS09460	-1.464133996	-1.665131722	-2.652721584	-2.938066771	-2.401348372	-2.339090458	-2.184865377	-2.425659764	-2.159448722
MXAN_RS09465	-0.0718344	-0.329785097	-1.385296441	-1.181317088	0.495565774	3.507102098	1.897610484	0.80780566	-3.61742589
MXAN_RS09470	-0.83004538	-0.625305298	-1.259268547	-2.690889871	1.423658514	3.840214007	3.846352165	3.789812936	3.377033785
MXAN_RS09475	-0.353255735	0.111077064	-0.212841441	0.280570072	0.341085537	0.16197814	-0.035122686	-0.016591005	-0.239395586
MXAN_RS09480	-0.192523436	-0.338012762	-0.457709658	0.966096102	0.970181434	2.207510718	1.981224071	1.56117734	1.05584238
MXAN_RS09485	-1.033299322	-0.691544901	-1.292926562	0.029625495	0.19838316	2.185643075	2.151512004	1.963337399	1.300328663
MXAN_RS09490	-0.963826871	-0.611071966	-1.144223375	-0.147751721	1.074088969	2.077684234	1.876907963	1.134850929	0.550517541
MXAN_RS09495	3.739592745	-0.617772767	1.725972106	6.422732812	3.898510639	5.939996959	5.56694934	5.469642515	5.267086584
MXAN_RS09505	0.702866406	0.985584167	1.110834724	1.282407352	1.404559955	3.259007276	2.758886035	3.052398144	2.073939841
MXAN_RS09510	-0.278549376	-0.080244633	-0.178004013	0.210958031	0.403997133	1.673957986	2.136769542	2.000136975	2.504374013
MXAN_RS09515	0.15720679	0.476137109	0.464729904	0.32124883	0.411004741	1.042842564	1.02427587	1.130820539	0.795242354
MXAN_RS09520	-0.314429068	-0.706970823	-1.430163179	-1.810659421	1.366131497	3.032745755	2.688059717	2.9839616	3.751454794
MXAN_RS09525	0.341170546	-0.436799062	-0.743927958	-0.761144224	-2.072805008	-1.384391059	-1.684652755	-1.59214653	-2.069510539
MXAN_RS09530	1.57582024	0.600385347	0.20261782	0.207990639	-0.345540919	-0.013191144	-0.359366627	-0.1214477	-0.521789817
MXAN_RS09540	-0.254822727	0.805587035	1.507979836	2.994160721	0.623295294	1.733809153	1.702066586	1.542882131	1.706966988
MXAN_RS09545	-0.831030638	0.483477361	0.17289772	0.637445414	1.655990089	1.405733716	0.43465489	0.613196407	1.932828262
MXAN_RS09550	-0.649781499	0.838095924	0.347545165	0.741212474	0.202727815	0.320264872	0.086615219	0.098927971	0.048223553
MXAN_RS09555	-0.410514447	1.151599612	0.624569692	0.80443089	1.116316289	0.680856286	0.545396805	0.312475589	0.476889898
MXAN_RS09560	0.630035113	-0.341565911	-1.361073534	0.457624819	3.514573808	4.642183495	5.05633311	4.983527846	6.581646108
MXAN_RS09565	1.77362945	0.99688056	1.217596587	1.314535368	1.392374202	0.792278057	0.716655703	0.707959158	0.870675996
MXAN_RS09570	1.485225224	-0.252469179	-0.43858896	0.513486705	1.068704435	4.869381811	6.691949727	4.665237553	5.485698931
MXAN_RS09575	4.271908291	1.104475111	0.739304751	3.346834192	5.842807052	6.144406291	6.559678425	6.304455517	6.718586793
MXAN_RS09580	-0.528034923	0.181977907	-0.199581657	-0.801702404	-1.74554292	-1.975693227	-0.005916292	-0.482325821	-0.416128325
MXAN_RS09585	-1.095842629	-0.197390931	-0.917079031	-0.739448435	-0.796738318	-0.099440755	-0.839981879	-1.973211198	-3.032281666
MXAN_RS09590	0.043414481	-0.824203509	-1.792179625	-1.53159239	-0.653458486	-0.486124627	0.0191949	-0.798597428	-0.262553738
MXAN_RS09595	-0.335825684	-0.500287417	-0.679391544	-0.301044379	0.058228243	0.470608065	0.836057592	0.462298162	0.390217466
MXAN_RS09600	-0.416593608	-0.522065385	-0.480604226	0.461155419	-0.123570062	0.302245292	1.124672223	0.617935038	0.317865403
MXAN_RS09605	3.176332046	-0.729862657	-0.562086963	2.67205783	5.545372952	5.830442273	7.059545041	6.625921327	7.025855745
MXAN_RS09610	-0.69904191	-0.537246031	-0.759899881	-0.419429227	0.366988371	0.832463506	1.49983758	1.366676269	1.141785626
MXAN_RS09615	2.36843316	1.842676452	3.564805348	5.468563728	1.314578178	2.008701564	2.083984635	1.912523364	1.253909201
MXAN_RS09620	-0.619514904	0.103670747	0.421456689	0.683224478	-0.726643222	-1.568174859	-2.647346017	-1.382230482	-1.48013475
MXAN_RS09625	-1.488917947	-1.04239066	-1.026411261	-0.740125834	-0.145097439	-0.185553481	0.480658625	-0.305600974	-0.27031093
MXAN_RS09630	-1.112341876	-0.695719958	-1.290341523	-1.62796273	0.086210439	0.417022861	0.775293853	0.063189665	0.051261435
MXAN_RS09635	0.113781714	0.546509807	0.199010619	-0.029402213	-0.48663808	0.89433372	1.300548754	0.89646641	0.844023241
MXAN_RS09640	-0.392404425	0.163285126	-0.069699797	-0.213514811	-1.95312442	-1.322079599	-1.419775548	-1.73759746	-0.822530189
MXAN_RS09645	-0.028978028	0.317824123	0.380827494	0.34591719	-0.824986936	-0.979727988	-1.810035021	-1.167436095	-1.327209724
MXAN_RS09650	0.139143054	0.629518609	0.810703087	0.206241704	-0.668199623	0.223085642	-0.291973519	-0.134593406	-0.601422218
MXAN_RS09655	-1.769257303	-1.968250137	-3.185101754	-3.274575038	-2.750945036	-2.109421264	-2.010828296	-2.009832988	-2.760020011
MXAN_RS09660	-1.713602638	-1.618257583	-2.552009303	-2.138264336	-0.828743157	-2.822858247	-2.432614377	-2.986408001	-2.888643087
MXAN_RS09665	-1.584898605	-1.544617425	-2.378783224	-1.437743089	-0.849209343	-1.232933251	-0.383861874	-0.886311146	0.309763539
MXAN_RS09670	0.045841385	0.596813452	0.818942245	0.695246151	0.463318964	-0.176537435	-0.183435192	-0.437984757	-0.281597058
MXAN_RS09675	0.671664703	0.245833686	-0.019745723	0.430348818	0.23328519	-0.388875221	-0.144762383	-0.609190937	0.106854184
MXAN_RS09680	0.369672425	0.555384977	-0.112470929	-0.216138335	0.118202864	1.324191207	2.475864135	2.153329007	1.130405889
MXAN_RS09685	-0.002073381	0.019088768	0.150137717	0.451952738	-0.311299663	-0.210560763	-0.362328307	-0.554599927	-0.543475415
MXAN_RS09690	-0.456439668	0.063744063	0.168845911	-0.379693682	-1.421395747	-0.839832332	-0.665645801	-1.177797494	-1.199437779
MXAN_RS09695	0.384067672	0.450342398	0.62915855	-0.09322365	-0.463669029	-0.534494565	-0.80950012	-0.623199815	-0.697675639
MXAN_RS09700	0.418443647	0.619018987	0.551589677	-0.09553282	-0.207206735	-0.866110568	-1.002289171	-0.822318481	-1.141862439
MXAN_RS09705	0.721551301	0.609775242	0.562776434	0.399420005	-0.557296347	-1.280836744	-1.651994766	-1.760563836	-1.330289736
MXAN_RS09710	0.882347636	1.058939619	1.263254113	0.699659998	0.326850451	0.919325118	1.323147894	1.458405293	1.059034524
MXAN_RS09715	0.025492636	-0.711477528	-1.062567517	-1.429858579	-1.087974854	-1.977914858	-1.724715804	-2.13609769	-3.008144674
MXAN_RS09720	0.093479113	-0.509931583	-0.665444478	-0.930791186	-1.192448564	-1.921008934	-1.306638678	-1.267145175	-1.767295732
MXAN_RS09745	-0.799835575	-0.961281529	-1.15391825	-0.952103363	0.17108558	0.086062714	-0.566299056	0.048492762	-0.485052269
MXAN_RS09760	-3.270606432	-3.772054278	-5.245631437	-4.121664515	-1.814181829	-1.101390556	-0.655774293	-1.099414844	-0.970974981
MXAN_RS09765	0.222852135	-0.902563207	-0.380502188	0.530412951	1.460522905	3.438137094	3.247370917	2.998258986	2.888093005
MXAN_RS09770	1.201835554	0.605069348	1.267311814	1.719050446	1.384698293	2.185015284	2.062054444	1.946689949	1.872446191
MXAN_RS09775	-1.962410814	-1.084791849	-0.669410485	-0.559613061	0.01863458	0.314423076	0.410424635	0.32579163	0.431762298
MXAN_RS09780	-0.393627682	-0.416319155	-0.171510309	-0.241507329	1.295963607	0.90749217	0.993273041	0.876164603	0.910536018
MXAN_RS09785	-1.283520582	-1.115057547	-1.899441174	-2.350132029	-0.461643912	0.132885104	-0.18471991	-0.46986826	-0.219358922
MXAN_RS09790	-0.130852993	-0.247866739	-0.860827642	-1.299455372	-0.058413098	0.921219124	0.994863021	0.510228147	0.945977423
MXAN_RS09795	-1.046991136	-0.825365575	-0.658263803	-0.521101497	-0.733852098	0.906522758	-0.328870892	0.666263109	1.779097331
MXAN_RS09800	-1.957264122	-1.77405569	-5.643590612	-2.624261163	0.531522034	-1.323713839	-1.997118524	-0.968998808	-1.220693768
MXAN_RS09805	-0.98283834	-0.373471864	-0.590010205	-0.808063291	-1.275660544	-0.940253721	-1.056824491	-1.152303018	-1.34966281
MXAN_RS09810	-1.044056805	-0.562273	-0.979892188	-1.61264154	0.193421344	-0.521828296	-0.860034824	-0.253717816	-0.903918791
MXAN_RS09815	-1.152066984	-1.086857383	-1.017772216	-1.345427799	-0.166409025	1.088764646	0.914509035	1.121404968	1.011825304
MXAN_RS09820	-0.409238413	-0.025477984	0.489228257	0.356187492	-0.296305998	0.251508063	0.385994713	0.066494733	0.704518773
MXAN_RS09825	1.640946414	0.808263028	1.152450745	1.689502115	1.154279882	0.322186564	0.245803693	0.245604388	-0.764782875
MXAN_RS09830	-1.989791699	-2.146962377	-2.19874001	-3.181710995	-2.431928165	-0.238845314	-0.737884495	-2.494743073	0.449115
MXAN_RS09835	-1.566316952	-1.518783664	-2.540797909	-2.748102315	-3.18101854	-2.010526908	-1.615089236	-1.737422332	-2.352796567
MXAN_RS09840	-0.71689094	-1.423616187	-1.491194687	-0.052078866	2.066317572	2.42460802	2.4103297	2.299247936	1.868962519
MXAN_RS09845	-0.957471353	-2.111809377	-2.019530338	-0.308220323	2.333707873	3.591513273	3.717739361	3.678831949	3.323344007
MXAN_RS09850	1.943875179	-0.765351369	-0.936888633	1.953579527	4.861945619	4.264120859	4.504905632	4.00024513	3.523412996
MXAN_RS09855	-1.900095664	-1.760209289	-2.456353128	-2.003649516	0.017327053	-0.726059684	0.090778902	0.019941635	-0.809188815
MXAN_RS09865	1.282736859	2.274007527	3.062473404	2.955062561	0.478621263	0.744894368	0.740854783	0.618940357	-0.255013764
MXAN_RS09870	-0.249610042	0.197133726	0.600890632	1.184731936	1.562035108	2.642359214	2.474283449	2.424059323	1.834602877
MXAN_RS09885	0.530571268	1.011628222	1.488772311	1.663648342	-0.001646064	0.563227619	0.209019379	0.027087426	0.428298717
MXAN_RS09890	0.802424751	0.560317159	1.15371069	1.253331585	-0.358229851	-0.450734247	-0.703030081	-0.153524963	-0.096640193
MXAN_RS09895	-1.345184996	-1.521724033	-2.672151145	-2.529447215	-0.060804308	-0.572098174	-0.312000429	-0.672945368	-1.260490461
MXAN_RS09900	1.036965576	0.818888383	1.16653663	0.620653253	2.549105578	2.437078517	2.385626875	2.073874918	1.461040033
MXAN_RS09905	0.887761751	1.119567838	1.273900006	1.064768901	2.88213493	4.115089232	4.054273674	3.794829808	3.723797624
MXAN_RS09910	-0.679039853	0.089612055	-0.284780761	-1.052616369	0.1279678	-0.712964557	-0.499604167	-0.710671612	-0.846172481
MXAN_RS09915	-1.278678901	-0.610378264	-1.093730698	-2.002219113	-0.384340852	-0.413551977	-0.931223156	-0.98477436	-0.245454106
MXAN_RS09920	-0.314421594	-1.037162566	-2.015769201	-1.111766033	-1.066306196	-0.283614026	-0.222346048	0.506787345	-2.799363286
MXAN_RS09945	0.906589129	1.247078007	1.748342353	1.028446053	0.210446151	1.834928442	1.799199458	1.396873602	1.846109864
MXAN_RS09950	1.39050116	1.446667613	1.35898658	0.904627801	-0.577047788	-0.104051494	0.169123	-0.208168084	0.155417963
MXAN_RS09955	0.651375701	0.699160062	0.580444472	0.36618173	-0.700079245	-0.681250473	-0.725079401	-0.890274879	0.468889091
MXAN_RS09960	0.242364608	0.720037059	0.355438385	0.233455334	-1.10182471	-1.528496002	-1.526202502	-2.067543293	-2.058662927
MXAN_RS09965	-0.466550386	0.016341631	-1.325920764	-1.240745388	-0.325297197	-0.417145814	-0.283589169	-0.035427877	0.542864012
MXAN_RS09970	-1.348186557	-1.264408584	-2.078886115	-1.396549531	-2.619127917	-1.438268951	-0.093260187	-1.394689534	-0.292549387
MXAN_RS09975	0.143992306	0.827535318	1.671775408	1.881026709	-0.131179573	0.766474007	0.06685415	0.463430782	0.199208173
MXAN_RS09980	0.260054238	0.67474052	1.385917405	1.7251473	-0.258087105	1.600920627	1.344092071	1.431638684	1.508335711
MXAN_RS09985	0.565472977	0.642170402	1.135371227	1.649326421	0.616709661	2.137541956	1.679692355	1.684263267	1.118992723
MXAN_RS09990	-0.01214551	0.269686721	0.984243326	1.601978704	0.247701344	1.890919685	1.518260291	1.821033665	1.876959134
MXAN_RS09995	0.984374997	0.676625488	1.288499755	2.039925336	0.233541156	1.393416545	1.348401822	1.123165112	1.527028915
MXAN_RS10000	0.336187508	-0.605707357	0.121902963	1.150871226	-0.398644198	-0.722155284	-0.511755718	-1.112364561	0.306947356
MXAN_RS10005	2.297836096	1.174512057	2.13663913	3.164878193	1.706103046	2.704194713	2.494846297	2.626830606	2.424598979
MXAN_RS10010	0.471990297	0.722670655	1.44384693	1.59467467	1.238073696	2.746642571	2.647646894	2.596948194	3.00065987
MXAN_RS10015	-0.06873586	0.540506408	1.324037953	1.436286186	1.249231317	2.000068858	1.814890478	1.813150476	2.408653567
MXAN_RS10020	0.127470563	0.534193853	1.337187554	2.117492536	2.689914968	3.630474516	3.439830639	3.284221575	3.647036285
MXAN_RS10025	-2.461627425	-2.237908102	-3.239263979	-2.871736158	-1.181633899	-0.834929337	-0.234494211	-0.800039852	-0.80243287
MXAN_RS10030	-2.298855017	-2.019610019	-3.43766236	-2.483172368	-0.408057385	-0.172230532	0.008123732	-0.424218663	-0.184889955
MXAN_RS36690	-1.201380904	-0.900129178	-1.098795176	-0.62141983	0.105704151	-0.280688323	-0.350242011	-0.644739793	-0.628789193
MXAN_RS10035	-1.462846396	-1.161084636	-1.185492024	-0.810911999	-0.111199245	0.968471224	1.385675245	0.794307389	1.591151848
MXAN_RS10040	-2.991386047	-2.269850792	-3.189618679	-2.341002151	-1.574401053	-1.25236107	-1.004492294	-1.538091472	-1.527029623
MXAN_RS10045	-1.689124488	-2.100697439	-2.812271485	-1.509567189	0.001670986	-0.30077642	0.427079087	0.06318022	-0.483119273
MXAN_RS10050	-0.799753905	-0.902925607	-0.835562227	-0.367530677	-0.074111293	0.073997333	0.036545461	0.016860961	0.051425235
MXAN_RS10055	-1.407855767	-1.829557468	-3.101670124	-2.960899518	-0.195642321	-0.699423478	-0.868546169	-1.560821225	-0.84468204
MXAN_RS10060	-2.598081374	-3.170066352	-4.570188213	-3.753903318	0.298996851	-1.356539548	-0.95072436	-1.429736161	-0.953214538
MXAN_RS10065	-0.824954419	-0.50228015	-0.195404305	0.173243756	0.124061852	-1.325717873	-0.324620923	-1.111141947	-1.640515403
MXAN_RS10070	-0.467913707	-0.265412369	0.003272543	0.071867589	0.394813212	-0.364038585	-0.211912713	-0.926586032	-3.283875974
MXAN_RS10075	-2.650748206	-1.948599696	-1.580894303	-0.866133393	0.611777568	-1.197947661	-2.576323007	-1.592800123	-1.72492066
MXAN_RS10080	-1.452592233	-1.041923271	-0.757877043	-0.790122789	-1.635980992	-1.893404293	-2.078698193	-1.677862613	-2.721928872
MXAN_RS10085	-1.408954473	-0.857780519	-0.758999885	-1.441315126	-1.423003719	-0.673354002	-1.006006382	-0.53437226	-0.762423332
MXAN_RS10090	-1.602487667	-1.036560386	-0.843055925	-1.307377181	-1.301493752	-1.422962144	-1.435445478	-1.512684199	-1.319253876
MXAN_RS10095	-0.169657681	-0.900561545	-1.601101419	-0.073757219	-0.009569155	1.007304768	1.765424065	1.082778775	1.540117423
MXAN_RS10100	-0.043876066	0.616759685	1.69094126	2.653376173	0.379926611	1.310762391	1.476039717	1.452845352	1.999477916
MXAN_RS10105	-0.187752246	-0.072690557	0.519561883	0.852070233	-1.705859463	-2.144737706	-1.991875002	-2.327225443	-0.974482354
MXAN_RS10110	-1.91765816	-2.763574898	-4.282269378	-3.050417448	-1.118907048	-0.833847435	-0.271854879	-1.124029346	-0.717713088
MXAN_RS10115	4.554682268	0.237590095	0.982613439	5.451881166	2.251263301	5.538970826	5.331614752	5.36054318	4.694231507
MXAN_RS10120	0.153631811	-0.786614325	-0.945700823	-2.687339297	-0.187131702	-3.284424773	-3.279787799	-3.126152435	-4.643637937
MXAN_RS10125	-0.33641509	-0.42679073	-0.927351201	-0.274016939	-0.562618001	-0.198545081	-0.099632346	-0.493555793	-0.427716627
MXAN_RS10130	-0.120864261	-0.137306185	-0.927401096	-0.554400952	-0.31494824	-0.68299258	-1.357080349	-0.766583215	-0.78243898
MXAN_RS10145	1.391563194	0.061428862	0.273226663	1.468190133	1.984596179	0.798993169	1.322183754	1.136766994	0.85040093
MXAN_RS10150	1.053710823	-0.357810569	-0.439941574	0.636193818	1.682955112	1.686921761	2.137025345	2.181566553	1.866420879
MXAN_RS10165	0.942232464	1.59893303	1.626679208	0.801209669	1.729497645	1.145893437	1.003327133	1.26535908	0.014408635
MXAN_RS10170	0.925742912	1.658379671	1.7075954	1.046937511	1.258079812	2.299627233	1.450426325	1.906534006	0.673437157
MXAN_RS10175	1.391731523	2.129137171	2.027648619	1.07131214	1.032416133	1.449957546	0.769746499	1.498540576	0.173306287
MXAN_RS10180	1.347534596	2.379924893	2.372042256	1.001603993	1.767576713	1.252667801	0.431106659	1.134662223	-1.504792242
MXAN_RS10185	1.36276252	2.51913611	2.449512693	1.138377843	2.797842017	2.009288878	1.121007084	1.754382979	-0.376950677
MXAN_RS10250	-0.060696278	0.052949468	1.504674236	1.628754018	-1.928471858	0.076220809	-0.599091163	-1.89641537	-5.447845096
MXAN_RS10270	2.315390839	1.325280989	0.758548864	4.218082537	0.382522239	2.34544457	2.703363918	3.021857137	4.56948202
MXAN_RS10295	-0.935945296	-1.239921371	-0.124431152	-0.945402869	0.901044848	0.993912124	1.285625148	0.135861066	-1.147395964
MXAN_RS36700	-2.059684062	-1.035375414	-1.250127104	-0.202262568	0.609712972	2.152013153	2.669936956	3.525091867	2.982912102
MXAN_RS10300	-4.222981996	-3.529783535	-4.008312932	-4.727030397	-1.496828857	-5.079187016	-4.836946676	-4.736747165	-8.779601161
MXAN_RS10305	-1.203326756	-0.398643418	-0.064783397	0.81973168	-0.081367718	0.303386622	-0.029391222	0.115664147	-0.124101962
MXAN_RS10340	-0.144755327	0.370127199	0.206086702	-0.709792946	-0.089844607	-1.587610439	-2.89831604	-1.111583243	-1.929283542
MXAN_RS10350	0.709354474	0.335818585	-0.020798424	-0.268158632	-0.563534591	0.168556063	0.385834457	0.205167138	-7.095297572
MXAN_RS10355	0.174641052	-0.251114263	-0.786645475	-1.365277285	-0.042660347	0.966539261	0.106940731	0.384278324	0.051038067
MXAN_RS10375	0.688327101	0.209753885	-0.350375614	-0.287319763	-0.712013246	-0.144140409	-0.590664308	-0.383808606	-0.918245666
MXAN_RS10405	0.122286903	-1.633933542	-2.601416762	-2.391618658	0.941055996	-1.039612895	-2.491433841	0.266246201	-1.090575958
MXAN_RS10420	0.308431407	0.650672455	0.838572949	0.191102401	1.080093808	-0.878597095	-2.109600994	-1.247587469	-3.265307046
MXAN_RS10425	-0.253586175	0.376910092	1.267966714	1.539204302	0.222685571	1.247594302	0.972260941	0.863957703	0.421765972
MXAN_RS10435	-0.621721609	-0.076456928	-0.405232397	-1.031466459	-0.957222135	-0.932087513	-1.076590216	-3.53953037	-4.953084771
MXAN_RS10440	1.530144024	1.926884033	2.720928751	2.581771981	-1.524335655	-1.55370183	-1.237311601	-2.097689029	-1.104472742
MXAN_RS10445	-0.526201076	0.251474576	0.138567156	-0.592137458	-1.346979354	-1.977827366	-4.369462763	-0.905610845	-3.013501915
MXAN_RS10465	-0.295707797	0.047917451	-0.132134466	-1.593858425	2.041524232	1.659711049	1.716189771	1.668694173	1.757269216
MXAN_RS10505	-3.106016714	-1.348949861	-1.500650311	-0.805879948	-0.354334616	-3.434756643	-4.683493755	0.619767313	-4.97145499
MXAN_RS10535	0.480088951	-2.254885573	-3.053122994	-0.448151044	0.722032991	2.346184455	2.162627337	2.208584983	2.767483892
MXAN_RS10540	5.387711038	1.960121841	3.852837195	7.447514621	-0.516313085	-0.854685449	-4.432470216	0.833796859	1.925094913
MXAN_RS10560	-0.381281972	-0.222886195	-0.990395601	-1.157993504	-1.29950394	-0.917072657	-0.049441509	-1.151105789	-0.353044395
MXAN_RS10565	0.011896552	0.655958078	0.961421299	0.349489034	3.404449544	4.326131394	4.293677588	3.871633179	3.300394377
MXAN_RS10570	-0.476047632	-0.405276206	-0.553342648	-1.792432464	-1.187409451	-1.558074488	-1.788041467	-1.92721636	-2.146455338
MXAN_RS10615	-0.924162492	-1.28819469	-2.866555914	-2.460894019	-2.317292806	-2.705798356	-2.183928009	-2.262667331	-2.911229852
MXAN_RS10625	2.413003136	-0.092177736	-0.266304059	2.443222936	-0.022697492	1.438763114	2.17906207	2.280542609	2.98426378
MXAN_RS10660	-0.181857824	-2.036552138	-3.314931316	-4.626257728	0.932677461	-2.573985638	-2.509661329	-3.13924318	-2.587575599
MXAN_RS10665	-0.492961738	-2.069501326	-3.508091319	-5.057002804	0.17254074	-2.003180771	-2.558013245	-2.819850054	-1.905696313
MXAN_RS10670	-0.382709084	-0.468518335	-0.712843269	-1.078215122	2.711520657	1.899249666	2.346114345	1.528630333	2.803052505
MXAN_RS10675	-0.064396198	0.268880262	0.103253045	-0.763226678	1.125011381	0.681714292	-0.399095225	1.091419847	0.401117582
MXAN_RS10690	-1.000885158	-0.564644576	-0.376896443	0.374706235	-0.916553071	-0.732604073	-0.273046013	-1.637422487	0.50049026
MXAN_RS10695	-3.348744091	-3.816802877	-4.676439495	-3.904956105	-2.583504458	-6.949654691	-7.740691033	-7.10547676	-5.09490834
MXAN_RS10705	0.550197991	0.771342406	0.44136823	0.716704419	-0.17994464	-1.552743785	-5.020389331	-2.824364689	-3.94225244
MXAN_RS10710	-1.147704927	-0.946448091	-0.894469834	-1.782314983	0.433035557	-0.950635202	-0.038949268	0.233373463	-0.020952797
MXAN_RS10725	-0.182126315	1.413907499	1.680146043	1.182695935	-0.09361874	0.359869901	-0.820100335	-0.688735358	0.402085272
MXAN_RS10730	3.890450893	0.213465798	0.205185798	2.499203493	3.95280082	5.933795602	4.872428924	5.868823626	4.725754008
MXAN_RS10735	-1.066490506	-0.788746293	-0.818480496	-1.116065673	2.001749172	2.017799789	2.517734855	2.520484138	1.545638365
MXAN_RS10740	0.031611296	0.124626374	0.076752853	0.026953064	1.594617445	1.700036803	1.459083282	1.774925769	1.608530114
MXAN_RS10745	0.801102591	0.003795188	-0.555514463	-0.007789193	0.035509074	-0.032142121	0.62681923	0.475340759	-0.554177349
MXAN_RS10750	0.977276676	0.022797711	-0.538196749	0.650031079	2.125825656	0.342918061	0.244390177	-4.397109673	2.735908732
MXAN_RS10755	0.561401432	0.16773529	0.572845899	1.882542965	0.71422431	2.213607919	1.797599515	2.510791633	3.214705324
MXAN_RS10765	1.840783927	1.744032172	1.801085498	1.237807285	4.651645497	5.138979341	4.935638979	5.292081405	5.774207646
MXAN_RS10775	2.233492908	1.390862144	0.582362334	0.834655685	-0.505110579	-1.66843621	-1.774731942	-1.105608589	-2.047649265
MXAN_RS10815	3.234192864	2.589201385	0.237428519	4.293881255	1.918078091	2.062538056	3.631501276	3.818313812	4.712809364
MXAN_RS10820	0.038251525	0.16251643	-0.374211258	-0.110744716	-1.089929287	-1.016289955	-1.674925501	-1.284420223	-1.107295778
MXAN_RS10835	1.023875826	1.858318803	2.153969404	1.769031476	1.186507797	1.310719775	1.52609679	1.571073618	1.684120994
MXAN_RS10885	-0.806232592	-0.145034275	-0.493737788	-1.341179422	3.533318448	4.101557238	3.617272315	3.659632565	3.079818895
MXAN_RS10895	-0.38365836	0.299209473	0.080259729	0.139737301	-0.507737998	0.149988385	0.586339925	-0.338585308	1.282552986
MXAN_RS10900	-0.325119826	0.024276855	-0.529711251	-0.862852622	-0.63628567	-1.262308356	-1.021941441	-1.366930064	-1.996757121
MXAN_RS10910	-0.204548243	-0.926349917	-2.32392804	-1.706661652	-3.107537315	-2.193284495	-2.32696204	-1.626977498	-1.648697375
MXAN_RS10925	0.162525161	-0.455191085	-0.458373067	0.166145705	-0.807676021	-1.458661009	-1.379038494	-1.449965306	-1.89077087
MXAN_RS10930	-1.138826594	-1.319252377	-1.921514845	-1.924566314	-2.16780004	-2.676724359	-2.207762341	-1.843344426	-3.784570934
MXAN_RS10935	-0.902626201	-1.371223552	-1.74207472	-1.734450431	-1.525654017	-2.823721995	-2.649355951	-2.316415913	-2.547235655
MXAN_RS10940	-0.819588847	-1.369713059	-1.854679287	-1.646915325	-1.46000235	-2.553925372	-2.321019836	-2.771619963	-2.195217425
MXAN_RS10945	0.317978914	-0.338997505	-0.931685137	-0.991382941	-0.851906622	-2.123966297	-0.685435896	-0.573801378	-1.53441758
MXAN_RS10955	0.102577356	-0.616656242	0.623101199	2.521376312	0.991641255	0.124391427	-0.011172585	0.484398694	0.62604653
MXAN_RS10970	-0.135889167	0.19933236	0.423220953	0.969521762	-0.278218675	0.448505132	-0.676881689	0.140598287	0.166600824
MXAN_RS10975	-0.300157003	-0.41652028	-0.171398976	0.472573484	0.196190325	-1.951642414	-3.000163887	-1.730304055	-2.195109299
MXAN_RS10985	-0.419283396	-0.382779661	0.006178071	-0.320175491	0.408162868	0.959415049	0.685425291	1.02082453	0.9511569
MXAN_RS10990	1.778661061	0.768862826	0.672089478	1.341301153	-0.129903848	-1.107367625	-0.178215924	-0.322345914	-1.149826275
MXAN_RS10995	-0.690524009	0.580523799	0.727530678	0.29173946	0.381631974	0.643449818	0.851779831	0.487016951	0.847345998
MXAN_RS11000	-0.629571614	0.326136955	0.303693152	-0.231616534	0.470499978	0.21864698	0.207823596	0.398687642	0.621569315
MXAN_RS11005	-0.660281056	0.359315781	0.253148132	-0.255925779	0.493410891	-0.980202726	-1.028768601	-0.770619541	-1.166164886
MXAN_RS11010	-0.335524855	0.694190521	1.037011767	0.275437565	0.215986355	-2.870699726	-2.422416448	-2.765081689	-2.634643622
MXAN_RS11015	-2.131058311	-1.619159697	-2.768174565	-3.305957022	-2.786186023	-3.743615913	-3.075876041	-2.723277993	-6.223047148
MXAN_RS11020	-2.427613267	-1.840221939	-3.616592032	-4.376114991	-2.70476348	-3.37154728	-2.976074666	-3.652646123	-3.997963129
MXAN_RS11030	-1.430664597	-1.161197524	-1.201847459	-1.148005432	-1.292456274	-1.578230138	-1.427454005	-1.386956393	-1.675115506
MXAN_RS11035	-0.205978235	0.722774846	0.301131705	0.031229008	-1.053711502	-0.62471558	0.242622585	-0.876003015	-0.403757295
MXAN_RS11040	-0.796748144	-0.368574471	-1.269374292	-1.430294694	-0.651811963	-0.380875938	0.166526735	-0.119397929	-0.342319104
MXAN_RS11045	-1.70145653	-2.248497329	-3.324504066	-4.371837914	-0.634403272	-4.565213256	-4.377317261	-3.985671321	-4.049357431
MXAN_RS11050	-0.325754141	0.322409262	0.670306831	0.633682483	-2.093157903	-1.788453201	-4.398847006	-1.643854317	-1.397937137
MXAN_RS11055	0.29673121	1.683048743	3.108562634	2.77919546	3.650683094	1.923998726	3.63479331	3.443167486	4.153593757
MXAN_RS11060	0.285904149	2.199836517	3.682801171	3.536352563	-0.276796014	-0.157633659	0.225567577	-0.138030099	0.233282056
MXAN_RS11065	0.240547768	0.938465456	2.00143278	1.625282206	1.391827976	2.02747288	2.122074789	1.925782991	1.085231555
MXAN_RS11070	0.501675881	1.11298755	0.992621229	0.968573868	-0.248892699	0.368657979	0.374062884	0.513414859	0.739999084
MXAN_RS11080	2.007655482	2.235598423	1.694267876	0.790905145	0.681649756	-1.59494902	-0.821180962	-0.871706341	-0.918315399
MXAN_RS11100	0.465008554	0.517978689	0.01763658	-0.814843874	1.301622569	-0.743616388	-0.93367434	-1.113915523	-2.180264698
MXAN_RS11105	-0.869908707	-0.366501708	-1.145505957	-1.594966544	-1.35513989	-2.086502665	-1.492721327	-1.621225879	-2.29281124
MXAN_RS11110	3.804728307	0.885015556	0.6505846	3.777735056	5.545608506	7.917345753	8.131078689	7.844720559	7.647627385
MXAN_RS11120	0.713022205	1.362478161	1.552703191	1.567652911	0.609695946	-0.694433102	4.771832132	3.787798705	-0.782487412
MXAN_RS11130	-1.21824565	-1.468394834	-1.842920175	-2.41288826	-1.273022005	1.210107511	0.502013323	1.070320145	0.48257369
MXAN_RS11135	1.343351933	-0.296576644	-0.539100052	0.936121918	-0.173101365	-0.097478863	-0.561264222	-0.641149166	-1.120738164
MXAN_RS11140	0.279292619	0.396866729	0.774853275	0.33116635	-0.467923097	-0.187425955	-0.782691262	-0.256420771	0.584212928
MXAN_RS11145	-0.998088363	-0.765362083	-1.24047523	-2.099696165	-1.433292425	-3.282437684	-2.513485219	-2.928021216	-2.194244371
MXAN_RS11150	-1.233078793	-0.37405648	-0.72041403	-1.129048409	0.194103475	0.085882143	-0.439370738	-0.106374405	-0.061935805
MXAN_RS11155	0.005242963	-0.32356943	-0.949874758	-0.593548148	-1.416987651	-0.702762213	-0.633619234	-0.472218841	-0.860568046
MXAN_RS11160	0.40296489	0.704330901	1.305241193	1.812135155	0.006509113	0.540019122	0.282487193	0.152102953	0.493907931
MXAN_RS11165	-0.421936924	0.776897191	1.265763252	0.949709774	-0.330106661	-0.897512612	0.954477979	-2.208076999	-6.602387792
MXAN_RS11185	1.098138764	0.131981752	-0.103098549	0.265167205	-0.888603513	-0.512395751	-0.651460509	-0.869810075	-0.637914907
MXAN_RS11195	0.964832442	0.965756293	0.858108374	-0.336848212	3.658402933	3.139337299	3.426618889	2.990129714	2.869184178
MXAN_RS11200	1.675959517	1.848174104	1.9474814	1.469230801	1.084545088	1.354213678	1.210823797	1.379796916	1.227547187
MXAN_RS11210	0.570055617	-0.561378946	-1.277983855	-0.839485426	0.839986652	-0.129108428	-0.881182187	-0.653134201	-1.41848807
MXAN_RS11215	1.144283679	-0.218805217	-0.743466908	-0.727954723	0.981768971	-0.770680297	-1.196507257	-0.763423182	-0.840608427
MXAN_RS11230	0.949108049	1.401163874	0.74975605	0.525956774	1.084554455	0.448611059	0.67927784	0.711975099	0.900020117
MXAN_RS11235	-0.441628263	-0.649102813	-0.946920594	-1.595215119	-1.000599765	-0.325098258	-1.375221984	-1.485184729	-1.619261025
MXAN_RS11240	-0.449191535	-0.119258263	-0.615479013	-0.793440763	-2.113523734	-2.620680508	-2.742729083	-2.472629451	-2.30612985
MXAN_RS11255	-1.426321353	-1.089381323	-2.094429729	-1.597359616	-1.304721335	-1.777461398	-1.596546365	-3.489116965	-1.358500744
MXAN_RS11265	-0.048403593	0.294168282	1.193779605	1.684411606	0.559420773	0.880432946	0.124913517	-1.67358765	1.269378193
MXAN_RS11275	-0.730323904	0.07897531	0.140029805	-0.020432025	-0.310953173	2.853451061	1.764136833	2.218460386	3.149855383
MXAN_RS11280	-3.537156578	-3.098751548	-3.420813623	-3.617173703	-2.241656308	-4.738656907	-4.13819696	-4.810246297	-2.231931025
MXAN_RS11285	-3.772265541	-2.885418582	-3.799691543	-3.976472188	-2.44253364	-3.479700921	-2.90263362	-2.68208143	-0.917973984
MXAN_RS11290	-3.627788301	-3.155755569	-3.374327425	-3.94015967	-2.810199633	-6.275260217	-4.85204004	-5.534509156	-2.143495336
MXAN_RS11295	-3.957237962	-3.210169645	-4.132877491	-4.750996821	-3.097688972	-3.791112709	-3.045631763	-3.085665405	-1.181939561
MXAN_RS11300	-3.561959048	-2.854055427	-3.822081263	-4.447322055	-3.141714232	-5.060714818	-2.89304112	-4.963434255	-1.37225016
MXAN_RS11305	-3.846147962	-3.261733113	-3.806017023	-4.983029105	-3.381332773	-3.49907669	-2.69489448	-9.652418092	-1.073282728
MXAN_RS11310	-2.788127969	-2.921984445	-3.021384843	-3.68705528	-3.238395458	-3.262443225	-2.175576578	-2.931420648	-3.08988136
MXAN_RS11315	0.876844977	-0.744885942	-0.779405084	-0.110145511	-0.843101465	0.985420478	3.503207379	3.855188708	5.00260721
MXAN_RS11320	1.666869949	2.532127576	3.186210328	3.147709498	-0.172919224	-1.375948347	-2.473938891	-1.318166822	-0.594419877
MXAN_RS11325	0.111979825	0.637107407	1.21965631	0.487674444	-0.566844415	-2.413609179	-1.617788833	-1.545838928	-0.789883967
MXAN_RS11340	-0.517269475	0.619642115	0.81678215	-0.988719543	-0.12217335	-0.087421691	0.107491121	0.362546688	0.051078073
MXAN_RS11345	-1.329869194	-1.685486332	-2.292799857	-1.836190193	-1.470503755	-1.414890569	-0.899011348	-1.25128417	-0.634272304
MXAN_RS11350	0.582847073	0.375597568	0.072935805	0.87428688	0.491968887	0.400635189	-0.196218377	-0.265825467	0.354592444
MXAN_RS11355	-1.412328545	-0.894361493	-1.687241834	-1.600021558	-0.559996224	0.754909755	-3.956438931	-1.429633161	1.907665857
MXAN_RS11360	0.734564254	0.893322134	1.966318402	1.606190466	0.611045387	-0.363194987	0.087731984	-0.234680087	0.311265499
MXAN_RS11365	0.381572589	0.853828175	1.676755091	1.217233093	-0.066516513	-1.183781496	-2.139787928	-1.474890541	-1.118098559
MXAN_RS11375	1.12173141	1.356541299	2.639508684	2.516442696	0.789822638	0.265762975	1.435284303	1.129404075	0.889641251
MXAN_RS11380	-0.373066502	-0.282546632	-0.366060092	-0.414188109	-1.138574079	-0.157434274	-0.021557764	-0.815939838	0.689338035
MXAN_RS11385	0.743506698	1.381523631	2.017521303	2.209847851	0.983080858	2.309948928	2.443449794	1.966751996	2.185195115
MXAN_RS11390	0.437069535	1.025700812	1.992793238	2.435929888	1.079869853	0.663801332	0.633278507	0.765083218	0.899066793
MXAN_RS11395	0.326155365	0.644538011	1.679996975	2.381198501	1.259533365	0.274725562	0.338095409	0.302846682	-0.028954543
MXAN_RS11405	-0.318753489	0.250410903	0.05737912	0.169480665	0.417499072	1.127605923	2.431413711	2.021886849	1.966477315
MXAN_RS11410	-0.516789053	0.067476167	0.845555408	0.513484063	0.704292313	0.343290972	0.005500602	0.449357873	-0.197130118
MXAN_RS11415	1.721710167	1.336163231	1.814519619	2.726411884	0.598328868	1.398714425	2.153939939	1.510508894	4.120369545
MXAN_RS11420	-0.958981609	-0.866056265	-1.599304157	-1.901935156	-1.024339687	-1.834629429	-1.476822211	-1.512656596	-0.930350844
MXAN_RS11425	2.394171007	2.875192851	3.389495213	2.399606306	-1.450651393	-1.349479868	-1.518472088	-1.781942201	-1.779626144
MXAN_RS11440	1.411448519	0.305855282	0.728521013	1.524793148	4.588695722	5.151046679	5.026509446	4.890015917	4.223576561
MXAN_RS11445	1.650416547	5.170499614	5.240061067	3.351709626	0.720913756	1.54342808	2.950158395	2.821513487	3.976518922
MXAN_RS11450	0.122907921	0.861319927	1.119485378	0.711366446	-0.032225504	-0.048994176	0.157754015	0.236764774	-0.98410397
MXAN_RS11455	0.041831886	0.164403273	0.497514025	-0.290141715	-3.121081633	-3.133504988	-2.495480062	-3.379908855	-2.87401974
MXAN_RS11460	1.734784712	0.912998858	0.972197022	2.363555719	-0.950905469	-0.080744939	-1.369788179	-2.258437689	-0.043246014
MXAN_RS11465	-0.742528096	-0.433635295	-0.848527345	-0.045623153	-0.697147226	-0.732879744	-0.200299784	-1.615978047	0.007961194
MXAN_RS11480	1.104381747	0.174820647	0.016036198	0.933680374	1.341179474	0.03395455	0.56432822	0.894394217	1.565253401
MXAN_RS11485	0.751705645	0.881645638	1.225800418	2.677499228	2.46958013	2.610596825	2.180711029	2.211842809	2.604470946
MXAN_RS11490	1.083805269	0.548381388	0.608581453	1.513918095	-0.392006541	0.085515182	-0.372494642	-0.247730285	-1.597206518
MXAN_RS11495	-0.547767989	-0.188378871	-0.643782154	-0.640151633	-0.799627062	-0.782224228	-0.611939815	-0.745294873	-0.790171228
MXAN_RS11505	1.601243858	0.704128517	0.87595089	1.120705753	0.700965504	-1.356502872	-2.636374166	-1.612513083	-1.552030148
MXAN_RS11510	-0.278763017	-0.330595836	0.475984945	0.68883036	2.632532081	0.765421671	1.175883059	0.664865586	1.813725101
MXAN_RS11515	-1.786474132	-0.835275752	-0.857155011	-0.542231985	-2.258785838	-4.433388404	-4.445641359	-3.048463512	-4.245940559
MXAN_RS11520	-1.934777351	-1.319860817	-1.600744055	-1.98054618	-0.729301534	-1.708604739	-2.227817515	-1.821223925	-1.083473641
MXAN_RS11525	-4.445523245	-4.183494911	-4.052723436	-3.538633036	-2.479002524	0.864561817	1.028473076	1.482392287	1.71692411
MXAN_RS11530	-5.023800727	-4.445307642	-3.681389725	-3.633834142	-2.025759223	1.004055715	0.813368143	1.190026413	0.355231698
MXAN_RS11535	-5.266705583	-4.753270107	-4.299970634	-3.800148529	-2.419226421	0.443328541	0.658733424	0.687181154	0.339549355
MXAN_RS11540	2.33578887	2.385803066	3.185997925	3.818437955	0.277886036	0.75073248	0.461173935	0.64457578	0.682354766
MXAN_RS11545	0.923755141	0.820629536	1.387209382	1.941743734	-0.473475354	-1.059578101	-1.428565839	-0.618284967	-1.522756262
MXAN_RS11550	-1.998928916	-0.770210049	-0.7572577	-0.683665761	-1.637701179	-2.010829504	-1.818110605	-1.779293161	-1.423569604
MXAN_RS11555	1.639844374	0.543164512	0.597176996	0.691692957	0.661524221	-0.759310968	-0.43007935	-0.619294742	-0.269277929
MXAN_RS11560	1.939212853	1.128137451	1.365411874	1.750489273	-0.060615724	-0.050768999	0.135413855	0.138195096	0.803982174
MXAN_RS11565	1.133941184	0.254810589	0.238555933	0.004910327	0.763723749	2.414102002	2.679890345	2.327745571	2.895070194
MXAN_RS11570	1.283812764	0.205719811	0.011852641	-0.268580981	1.68375665	2.507017088	2.316708554	2.325521492	1.491666022
MXAN_RS11575	1.000964916	-0.259961157	-0.399980184	-1.17384038	1.8521444	3.160568107	2.497584636	2.072508321	1.266244119
MXAN_RS11580	1.079194819	-0.127756671	-0.172328281	-0.665408241	2.158542024	4.004727467	3.346840061	3.686544606	2.653654645
MXAN_RS11585	3.877340532	4.560130579	5.983650723	6.584892885	2.970235306	3.212716198	2.784048822	3.08874751	3.570356085
MXAN_RS11600	-0.189754643	-0.66700944	-0.293105604	-0.421617542	2.769564909	1.562272553	2.133685302	1.896307085	2.088993546
MXAN_RS11605	-0.169726013	-0.011532788	-0.167641955	-0.570413777	0.874455239	-0.261533736	-0.505797799	-0.0567284	-0.695654594
MXAN_RS11610	-0.609307225	-0.69542016	-1.309544447	-1.380091065	-1.158357496	-0.787001146	-0.282904613	-0.644500445	-1.215265049
MXAN_RS11615	0.362772682	0.200008868	0.77878973	0.687938474	-1.389221463	-0.122969321	-0.861625006	-0.773351433	-2.999096661
MXAN_RS11620	-0.943411004	-0.476360091	-0.756985338	-0.829662462	-1.114276233	-1.617364611	-1.777210366	-0.846227634	-1.395327017
MXAN_RS11625	-1.000888177	-0.769842164	-1.555624007	-2.778713253	-0.061718104	-1.837369722	-1.353714251	-1.72925146	-0.669208313
MXAN_RS11630	-2.057294444	-1.593461668	-2.096054105	-2.472653107	-1.721830773	-3.186691357	-2.797421984	-3.093514967	-2.564707191
MXAN_RS11635	3.160439768	5.106339623	6.752467841	5.257536589	-0.816711589	-1.130476681	-2.280197993	-1.314891705	-1.443142082
MXAN_RS11640	-2.781951691	-2.41825645	-3.421018614	-3.083316222	-1.901355627	-2.268052771	-1.662011113	-1.546553734	-1.842045466
MXAN_RS11645	-2.211810031	-1.770060037	-2.145482458	-2.179547294	-0.768385836	-0.95032246	-0.370431752	-0.882425506	-0.369991008
MXAN_RS11650	-0.214732795	-0.401208393	-0.594603769	-0.710814603	0.428922202	-0.152980641	-0.29319005	-0.484735043	-0.910202174
MXAN_RS11655	0.654774696	0.770827677	1.299620568	1.877784001	0.329621548	-0.619171833	-0.055961075	-0.474057271	-0.619832084
MXAN_RS11660	-0.578155447	0.056992019	-0.12981731	-1.045444911	-0.996127821	-0.987635767	-1.382586226	-0.760611136	-0.527673683
MXAN_RS11675	-0.71162416	-1.014554991	-1.918945029	-1.550521888	0.536781211	0.044274853	0.974170657	0.171409309	0.053127022
MXAN_RS11685	-0.482220854	0.28237886	-0.655341628	-0.389106772	-1.010143252	-1.295693024	-0.882071596	-2.095812737	-1.024141045
MXAN_RS11690	-0.592639999	-0.261806095	-0.492453963	0.168901123	0.771555928	-0.288647171	-0.293154012	-0.609412255	-1.71681218
MXAN_RS11700	-0.542579847	0.128721868	0.029473876	0.751166734	0.06775146	-0.139875907	-0.216915719	-0.365306805	-2.404182715
MXAN_RS11705	0.723489624	-0.156477219	-0.294384306	0.955918805	1.824339498	2.857104148	3.498243594	3.271621058	4.985895018
MXAN_RS11710	0.377793097	0.500762707	1.103333239	1.1857746	2.963785898	5.017724943	4.443912094	5.129683394	5.460600564
MXAN_RS11715	1.72877974	1.015175805	1.539279169	1.722016556	2.011370414	2.850256585	2.777934077	2.793111995	2.107736332
MXAN_RS11720	-0.278059866	0.12085004	0.828945428	-0.083645189	-1.060316724	-1.780982992	-2.054485686	-1.858720666	-2.310889097
MXAN_RS11730	0.402645402	-0.540333566	-0.342188212	0.17180257	-1.317077001	-0.237329182	-0.114243474	1.03097131	0.188627674
MXAN_RS11735	-0.728188955	0.553399102	0.676334293	1.047510464	-1.336786773	-1.219762313	-0.969928839	-0.404623438	0.028032365
MXAN_RS11740	-0.906193816	0.118794111	-0.032303106	-0.010069817	-1.46900112	-1.371697126	-0.650865245	-0.906649673	-0.351932512
MXAN_RS11745	-0.720069213	0.166768599	0.352559899	0.466537784	-1.498535946	-0.95559963	-0.486317173	-0.340061113	-0.215552346
MXAN_RS11750	-0.785744918	0.044455954	0.28904065	0.52160688	-1.71464471	0.273115772	0.347683069	0.578428496	0.202125986
MXAN_RS11755	-1.016503556	-0.333534034	-0.49422904	-0.555208269	-1.796146246	0.993750943	1.280286733	1.513158683	1.178073071
MXAN_RS11760	-1.175241462	-0.189270561	-1.05498532	-0.442264999	-1.448105261	2.26344196	2.660067009	2.411426408	2.611795241
MXAN_RS11765	1.740464471	-0.618654206	-0.706398814	0.008541713	3.578330364	4.374151925	4.461890631	4.419984749	5.432824446
MXAN_RS11770	0.087445167	0.554183455	0.601074363	-0.091502097	0.298463062	-0.151511512	-0.175112241	-0.233945212	-0.474477554
MXAN_RS11775	0.674904311	0.663440577	0.733890582	-0.007461055	1.31765169	0.095578694	-0.219449263	-0.101212427	-0.988081707
MXAN_RS11780	0.140838461	0.522730538	0.971639516	0.206718278	0.558713278	0.867440181	0.926917124	0.873917982	0.618549919
MXAN_RS11785	0.263930629	0.601431774	1.096313996	0.542414574	0.407796787	-0.806818599	-1.28703022	-0.871261568	-1.853899955
MXAN_RS11790	0.297506549	0.596154954	0.602051576	-0.084300446	0.328714254	0.954038878	0.621379348	0.679208075	0.058344027
MXAN_RS11795	0.617489328	0.824270927	0.974171356	0.123190364	1.333132179	0.782652277	0.464673976	0.54839215	0.262575645
MXAN_RS11800	0.525736857	1.171124875	1.555848461	1.233512035	0.257382507	1.19805121	1.283995199	1.117494887	1.384226183
MXAN_RS11805	0.090048208	0.847054957	0.961323838	0.691401651	0.307446302	1.186034429	1.193705337	0.963083603	0.858853716
MXAN_RS11810	1.098545011	1.202070245	1.323843766	0.744589061	-0.249130771	-0.919321815	-0.974483226	-1.351608297	-1.433910796
MXAN_RS11815	1.240537482	1.446981917	1.638709731	1.264770884	0.065256358	-0.526888798	-0.454055268	-0.594702409	-0.564947255
MXAN_RS11820	-0.127842902	0.417580385	0.665784156	-0.077255454	-0.197047428	0.536427769	0.095228071	0.308552258	-0.32019795
MXAN_RS11825	-0.080288155	0.421999183	0.670849759	-0.081324017	0.377702082	-0.039332687	-0.415043488	-0.249189453	-0.574722009
MXAN_RS11830	-0.165919181	0.362830248	0.477154488	-0.00552938	0.378822236	0.289198405	0.222901931	0.267049488	0.080474793
MXAN_RS11835	-0.050332594	0.650734962	0.512949153	-0.122064743	-0.19635467	-0.282695428	-0.752535106	-0.587200291	-0.621701746
MXAN_RS11840	0.190694071	0.446876174	0.166014283	-0.456730943	-0.233719391	0.19383255	0.301569513	-0.04455853	0.017946787
MXAN_RS11845	0.266352115	0.73858151	0.568178779	-0.49440549	0.046180937	0.611514436	1.157581554	0.435202609	1.501941983
MXAN_RS11850	0.079842238	0.677726634	0.142880715	-0.760806042	-0.619619695	1.879066641	1.812172666	1.669974509	2.160270644
MXAN_RS11855	0.335960149	0.904979987	0.336166711	-0.725262904	-0.448423037	0.601457265	0.777414508	0.597786691	0.556059163
MXAN_RS11860	0.15893273	0.749105852	0.880838026	0.45071013	-0.112149958	-0.48704203	-1.131211065	-1.164878501	-1.570332588
MXAN_RS11865	0.466010233	0.995393284	0.899794758	0.005059007	0.381451352	-0.157485279	-0.600653865	-0.571312565	-0.768280532
MXAN_RS11870	0.450083518	1.067967509	0.824555543	0.248690815	-0.513975752	-0.341436103	-0.901373366	-0.623475713	-0.474746691
MXAN_RS11905	0.821882428	1.272297117	1.667002715	1.305652032	0.588674402	0.725019341	-0.10856634	0.396181732	-0.156467365
MXAN_RS11915	1.128020242	1.466549875	2.029438817	2.177552875	-0.075030367	0.322232197	0.153427974	0.238999647	0.05113751
MXAN_RS11920	-0.851673072	-0.406299205	-0.118931475	-0.386405522	-0.338725657	0.569729657	0.411014872	0.569865345	0.732503139
MXAN_RS11925	0.176906606	0.701928397	0.959668712	0.25476234	0.431757251	0.838202199	0.528141038	0.659390569	0.195458407
MXAN_RS11930	-1.297511732	-0.678473092	-0.533847073	-0.993605298	0.090085605	0.321609527	0.324871872	0.029334934	0.230284584
MXAN_RS11935	-0.253986676	-0.075420223	0.271752727	0.303735851	0.163034859	0.303057216	0.08526356	0.427661537	0.566754138
MXAN_RS11940	-0.238676467	1.034313536	1.929632514	2.104538469	0.490727849	2.64577951	2.360917295	2.402199631	1.685473888
MXAN_RS11945	0.740641438	1.729803712	2.412186614	2.456071444	-0.743191561	0.772468697	-0.414670579	0.163932727	-1.188799734
MXAN_RS11950	-0.290033446	0.405615433	0.59916023	0.173794206	-0.732318546	-1.877009914	-1.978817201	-2.158394399	-2.291603231
MXAN_RS11955	0.734181247	1.240014748	1.102658495	0.666144712	1.521901905	1.744822319	1.081475333	1.598962511	1.503062908
MXAN_RS11960	-0.408544303	0.191140739	0.09613569	-0.224700183	0.246484301	-0.316897475	-1.290044973	-0.320638573	-1.943862351
MXAN_RS11965	-0.101109254	0.918274066	0.694431764	0.290994858	-1.195287406	-1.117850512	-1.660500749	-5.450447098	-1.622093493
MXAN_RS11970	-0.247473135	0.293652594	0.255032355	-0.529551332	-0.364050514	0.269735293	0.25219033	0.080222913	0.618377322
MXAN_RS11975	-0.409907149	-0.140527435	-0.409763483	-1.387617429	0.325586585	-0.130765973	-0.78126085	-0.291405161	-1.862417239
MXAN_RS11980	0.208237	0.605343449	0.552654628	-0.050857616	-0.107906007	1.08204748	0.526741258	0.324788872	-0.563907288
MXAN_RS11985	-0.025895618	0.472861833	0.587959607	-0.134588046	-0.086344863	0.350171589	-0.277197952	0.305599092	-0.237788181
MXAN_RS11990	-0.907050396	-0.635038916	-0.925189638	0.238524922	0.023521209	-0.268000614	0.177086583	-0.471431722	0.918463693
MXAN_RS11995	-1.419080757	-2.056533771	-1.859368135	-1.118778838	0.336857595	0.033265066	0.076023867	-0.234020112	0.375868647
MXAN_RS12000	1.728423721	0.000834405	-0.020383061	0.733354689	1.088843149	1.097886607	1.323685347	1.312323891	1.124528252
MXAN_RS12005	0.328296542	1.048795634	1.565148656	1.022663758	0.572966541	0.064664509	0.198683445	0.126009331	0.487636048
MXAN_RS12010	0.05968724	0.837300382	1.341287871	1.153264284	0.45733572	-0.915439173	-0.931434995	-0.905150579	-0.261856604
MXAN_RS12015	-1.205071106	-1.395614697	-1.836040112	-1.2650718	-0.455180766	-1.099570437	-0.947387662	-1.392452056	-1.451938367
MXAN_RS12020	-1.537841621	-1.83210976	-2.785782455	-2.155479193	-0.768758003	-0.472505143	-0.16031996	-0.508476723	-1.072607452
MXAN_RS12025	-0.676957854	-0.428225244	-0.436506736	-0.585428348	0.153807861	0.11035298	-0.201668399	0.072297762	0.270301829
MXAN_RS12035	0.263395142	-0.203086611	-0.153013045	0.310622203	0.325348915	-0.570318663	-1.422648416	-0.810882406	-2.784694278
MXAN_RS12060	1.070310402	1.433062437	2.593234626	2.824403899	0.641993876	-0.732529994	-0.97761113	-1.136857388	0.305667942
MXAN_RS12065	-0.326310833	-0.467145296	-0.774145697	-1.655718221	-1.255504476	-4.03829827	-3.91638469	-3.783899865	-4.430812223
MXAN_RS12070	-0.203663972	-0.156596437	-0.493036141	-1.223432439	-0.684075576	-1.189032632	-1.405326454	-1.595720496	-1.660366731
MXAN_RS12075	2.779149889	3.315503888	5.246318112	5.683927237	1.973157026	2.594202965	2.281158453	2.83710249	3.154646399
MXAN_RS12080	-1.465117064	-0.487701169	-0.793999977	-0.807621329	-1.643668538	-1.555132603	-1.009159049	-0.985246188	-0.820541869
MXAN_RS12085	0.101364422	-0.851579958	-0.242490356	1.306998878	-0.388115321	-0.38469929	-0.769611965	-0.316865012	0.284686745
MXAN_RS12090	-0.733104746	-1.420226678	-1.19259683	0.044025435	-0.502248619	-0.676658085	-0.861764511	-0.61406651	0.062321821
MXAN_RS12095	-0.6333253	-1.580083744	-1.246457803	0.09535472	-0.638972976	-1.164782077	-1.159770621	-0.998544669	0.481015692
MXAN_RS12100	-0.55057945	-1.470537573	-1.118725271	0.598573298	-0.631697687	-0.481572967	-0.470177664	0.022318646	1.578905618
MXAN_RS12105	-0.875359766	-2.076089695	-1.499045413	0.344361746	-0.631204591	0.142692132	0.162672012	0.393727533	2.373445992
MXAN_RS12110	-0.875042323	-1.857782329	-1.2792347	0.4061247	-0.772076621	-0.48213224	-0.523504466	-0.297596602	2.108735235
MXAN_RS12115	-0.777222534	-1.663109634	-1.150183138	0.323112567	-0.733398077	-0.887864846	-0.790112797	-0.473530004	1.673556924
MXAN_RS12120	-0.937868544	-2.275710172	-1.795874478	-0.291043311	-0.769795575	-1.165170501	-0.672394486	-0.875361923	1.6742779
MXAN_RS12125	-1.474272564	-2.681910817	-2.549699402	-0.925726585	-0.436342527	-1.171000064	-0.898581238	-1.017658401	0.774912013
MXAN_RS12130	-1.604657734	-2.485855049	-1.810854515	0.226692432	-0.487885926	-0.362595012	-0.029505422	0.003255537	1.995407454
MXAN_RS12135	-1.379087383	-2.369057559	-1.50324531	0.636008174	-0.306316258	-0.378024881	0.068555187	0.014803249	2.012313761
MXAN_RS12140	-1.665631684	-2.578396148	-1.837601988	-0.064521173	-0.201575698	-0.4917847	0.077992934	-0.065827897	1.089062478
MXAN_RS12145	-1.607829728	-2.409845821	-1.615207284	-0.047964996	-0.002079157	0.339513591	1.005948809	0.828619745	1.031450042
MXAN_RS12150	0.65549055	-0.692739423	-0.605722274	-0.000167733	0.570649028	1.050132464	1.085825591	1.321461457	1.101060503
MXAN_RS12155	2.058665752	0.657725712	0.630846845	0.725134851	1.282711294	0.651930887	0.397290428	0.704710667	-0.165992066
MXAN_RS12160	-0.11808358	-0.518993023	-0.387741797	-0.311550584	1.039698899	0.071613324	-0.039717201	-0.015127366	0.036897774
MXAN_RS12165	0.001448545	-0.25277584	-0.224989956	-0.243711443	1.173349102	-0.159152595	-0.184628197	0.111288354	-0.301134786
MXAN_RS12170	0.103413991	0.681687028	1.055670086	0.717110614	0.080508583	-0.140829568	-0.093267991	-0.21759786	-0.650659165
MXAN_RS12175	0.093721476	0.891295499	1.212928745	0.840263768	-0.346964424	-0.367749628	-0.54010192	-0.387545605	-0.743605539
MXAN_RS12180	-0.042496133	0.894246112	1.179448214	0.844259867	-0.221436636	0.095953711	-0.234315237	0.078793788	-0.145020752
MXAN_RS12185	4.778337375	-0.115383405	-0.381435345	3.712955478	3.991213102	5.377315762	5.302084507	5.172156286	4.613904939
MXAN_RS12190	-0.14985734	0.050911038	0.072259485	0.790675829	0.375192273	-0.160898795	0.097944741	0.02533919	0.468870106
MXAN_RS12195	-0.610466745	-1.242086046	-1.69182817	-1.672087746	-0.637377918	-0.459262161	0.323173022	0.384998674	1.333540567
MXAN_RS12200	-0.18683509	-1.290795581	-1.67000563	-1.140181656	1.153407194	1.354617115	1.84518047	1.261033654	1.274257861
MXAN_RS12205	0.549793165	0.323805752	0.797131395	1.358228245	0.024732705	0.233890204	0.442480322	0.351348045	0.524457347
MXAN_RS12210	0.294185866	0.947095403	1.230437463	0.781628529	0.056327628	-0.93979708	-1.3035154	-1.198028924	-0.46461857
MXAN_RS12215	0.430406446	1.105457922	1.64900609	1.532640375	-0.168367602	0.049752045	-0.616281962	-0.540276402	0.213602424
MXAN_RS12225	0.719126709	1.192452719	1.680273219	1.300631394	-0.366191864	1.213553569	0.789120097	1.109518288	0.998531709
MXAN_RS12230	1.083652849	0.329801266	1.845126235	3.162095222	1.386412146	0.742708696	1.2055804	1.316575318	0.808489254
MXAN_RS12235	-0.005220634	-0.480320081	-0.471961846	-0.643358916	-1.185700582	-0.587578736	-0.655584719	0.368819713	0.250639075
MXAN_RS12240	-0.952531926	-1.348625203	-2.580018805	-1.594247612	-0.825381072	-0.415335472	0.427487885	-0.564219583	0.457854387
MXAN_RS12245	-1.075550881	-1.587834819	-2.59753888	-1.944881953	-0.529652661	-1.159167626	-1.051779105	-1.012523499	-0.683363477
MXAN_RS12250	-1.204091826	-1.588749405	-2.179213786	-1.130457548	-1.020419802	-1.03990131	-1.263911295	-1.054244721	-1.404146545
MXAN_RS12260	2.131898528	0.878703054	2.022594026	2.799219879	3.542617396	3.08814448	3.429954709	3.12892511	2.933483528
MXAN_RS12265	-0.891940344	-0.387184353	0.214788262	-0.352586082	0.5523321	0.958383713	0.995810538	0.720530475	0.710037628
MXAN_RS12270	-1.140789442	0.203345461	0.915813139	0.298980961	-0.317872084	0.381567753	0.421651164	0.165509087	0.409991973
MXAN_RS12275	-1.009884605	0.640709608	1.402019082	0.89838544	-0.415758676	-0.626263575	-0.542132326	-0.775385832	-1.269253056
MXAN_RS12280	-0.613223126	0.978430254	1.868098562	1.312717173	-0.373016374	0.794764474	0.383552508	0.303877459	-0.178477328
MXAN_RS12285	0.533790339	0.625275333	0.849963131	0.665050054	-2.269746801	-2.044467041	-1.318664499	-2.384861428	-2.18570896
MXAN_RS12290	0.685563839	0.881976268	1.113588476	0.584106855	-0.409730635	-0.411334185	-0.771644541	-0.767569959	-0.639459019
MXAN_RS12295	0.701266631	1.032119905	1.014080712	1.007581075	-1.174007783	-0.80335822	-0.429659431	-0.780899365	-0.708309789
MXAN_RS12300	-0.443490443	-0.307785884	-0.75174307	-0.607144741	0.013288881	-0.340612395	-0.206336101	-0.095257993	-0.289604397
MXAN_RS12305	0.335285036	0.828909521	1.475501795	0.822455858	-0.588509704	-3.336022768	-4.627757605	-3.718159029	-3.719615996
MXAN_RS12310	0.781319565	1.176472903	1.712839986	2.053612822	0.692040384	-1.769143805	-2.546931947	-1.369660133	-9.639135162
MXAN_RS12315	0.515994686	0.934340077	1.329953483	1.206513778	-0.602306246	0.307214821	0.41180751	-0.054912578	0.694983356
MXAN_RS12320	2.134030281	2.131357625	2.653545331	2.765779	0.006865597	1.139147241	0.735184564	1.065847158	1.679606342
MXAN_RS12325	0.263171483	-0.996802646	-1.114423537	-0.606301158	0.964888849	1.779279866	2.21931927	1.805499926	2.290131607
MXAN_RS12330	-0.136782651	0.114080409	0.013967684	-0.590130305	0.636245648	-0.723602182	0.057676497	0.026631404	0.130970839
MXAN_RS12340	-0.592174498	-0.380178515	0.757038318	0.207741709	-0.448386025	0.999687254	0.255020773	0.259308087	0.299800253
MXAN_RS12345	-0.542617686	-0.673670021	-0.099271274	-1.022304952	0.081234433	0.913203433	1.351996118	-1.369912703	-2.768311117
MXAN_RS12350	-1.467562159	-1.330667704	-2.763514909	-2.715337151	-0.532830303	0.03222922	0.554057053	-0.179162888	0.490246463
MXAN_RS12355	-1.661915804	-1.381960129	-2.036781485	-1.52524666	-0.746379398	-0.491968219	-0.608200631	-0.422608625	-0.655726036
MXAN_RS12360	0.477743896	0.225092692	0.492627586	1.22456539	1.299116942	1.915354423	1.913730669	1.756288425	1.735951814
MXAN_RS12365	0.63157423	0.735470757	0.656210217	1.174542834	1.104529778	1.689486144	1.849975296	1.823024938	2.658644403
MXAN_RS12370	-0.675494186	-0.535092946	-0.981959302	-0.610301335	0.03963025	0.607957446	0.574678645	0.511542321	0.179891418
MXAN_RS12375	0.300782552	-0.663657013	-0.994154427	-0.59798348	0.43965074	0.259100696	0.611830988	0.079836721	-0.010190577
MXAN_RS12380	-2.243793308	-2.586764867	-2.190438285	-1.475167732	-0.404186764	-0.596655007	0.272876212	-0.028531953	0.893552664
MXAN_RS12385	-2.083713054	-2.531049792	-2.46087042	-1.613532829	0.051704599	-0.427838909	0.497111024	0.247219308	1.489983631
MXAN_RS12390	0.697523569	-0.035926594	-0.193407921	-0.071568665	-0.338963551	-0.732464503	-0.510208462	-0.050715016	0.665468041
MXAN_RS12395	0.311401803	-0.31106404	-0.604656596	-0.70338635	-0.456565492	-0.697208958	-0.929569753	-0.366297381	-1.17179435
MXAN_RS12400	2.058277817	1.247223064	1.515160918	1.961116553	1.47920647	2.929995805	2.298662682	2.506826975	2.487056168
MXAN_RS12410	0.294929311	0.092856962	-0.384652756	-1.116920632	-0.195153596	0.30685813	-0.343307903	0.089277276	-0.138841411
MXAN_RS12415	0.445867514	-0.336154231	-0.391684945	-0.39407706	0.372652561	-0.49550654	-0.510532601	-0.543568784	-1.069760594
MXAN_RS12420	0.039377993	-0.3841307	-1.203258174	-1.683739288	-0.518443979	-1.255822944	-0.796013584	-0.172326507	-0.897159453
MXAN_RS12425	1.181343985	-0.342391103	-0.390293048	-1.0010787	2.461205772	1.612658252	1.577492835	1.669149074	0.969577495
MXAN_RS12430	0.16695431	0.232613053	0.572779647	1.070117556	-0.24127047	-0.92958249	-0.502564479	-0.315055554	-2.59820809
MXAN_RS12435	-0.157250191	0.490770169	1.217332885	0.756736789	0.39431203	0.586691366	0.699777338	1.386109589	0.898610536
MXAN_RS12440	1.043366136	1.093753251	2.057677215	2.381717379	-0.798843651	-0.685330532	-0.247925042	-0.878935619	-0.421179264
MXAN_RS12445	0.421765881	0.44118819	1.237691837	1.845663919	-1.170700787	-0.270718754	-0.376698807	-0.625500906	-0.334676593
MXAN_RS12450	0.065822734	0.231054602	0.251745186	0.720518861	-0.304766595	1.730753803	3.19744742	4.029072842	5.433514183
MXAN_RS12455	-0.088222039	0.475596608	0.926556595	0.624531528	-0.299536426	0.171810212	-0.013410623	0.671046521	0.813514765
MXAN_RS12460	-1.394699803	-1.013775596	-1.694009475	-1.483448101	-1.718246251	-1.5796671	-2.406117321	-2.122454235	-0.977591888
MXAN_RS12465	-1.805024247	-1.554221113	-2.142161668	-2.349619767	-1.847188085	-2.017776711	-1.034931996	-1.861706922	-0.149036736
MXAN_RS12470	-0.483376053	0.531654065	0.691802709	0.564425411	-0.877449322	-0.006088926	0.472271692	-2.276211894	1.400198272
MXAN_RS12475	1.08713088	-0.022400523	-0.494095444	2.499669973	0.849933865	5.333015168	6.443171482	5.525062228	7.151330208
MXAN_RS12480	1.408047337	0.27462271	-0.086220174	2.242099364	0.122910005	4.812840231	5.979408878	5.002965235	6.542112014
MXAN_RS12485	1.769050279	1.210431665	0.693398746	3.803450209	0.322825387	5.651957992	6.751869529	6.154126275	7.429993714
MXAN_RS12490	1.443598902	0.849600753	0.410145626	3.635557657	0.52473134	6.380364481	7.138273408	6.516485718	7.553261373
MXAN_RS12495	1.155099979	1.189572349	1.499332952	4.624840112	1.124529479	5.435305845	5.987923868	5.308202971	7.010103999
MXAN_RS12500	-0.163912329	0.649811665	0.920723333	0.959623592	1.364214318	1.371937805	0.869391501	1.437489101	0.766701559
MXAN_RS12505	-0.597464634	-0.204906379	-0.198022252	0.403536537	-0.122771064	0.567901352	0.590344782	0.281374353	0.575342457
MXAN_RS12510	-0.454596574	-0.575406529	-0.547849709	-0.059951002	0.536390962	2.263647761	2.589496983	1.631722955	2.028776185
MXAN_RS12515	-0.415390825	-0.140765183	-0.32849144	0.558568233	0.558606414	1.099255665	1.240720335	1.090667042	1.846687123
MXAN_RS12520	0.11358313	-0.141228343	0.182354677	1.155800029	2.094912428	1.677287429	1.977982834	1.779851857	2.5288256
MXAN_RS12525	-1.194764318	-0.374806902	-0.03874397	0.187193136	-0.277023734	-1.294944685	-0.284377138	-0.696214431	-0.652172865
MXAN_RS12530	-1.083081177	-1.457421959	-2.350483536	-2.800607383	-1.058845037	-1.734367092	-2.066598097	-1.471151023	-2.689750572
MXAN_RS12535	0.443041582	0.323552041	0.774595111	0.563571702	0.897062003	0.996804828	0.482896691	0.449591772	0.41981722
MXAN_RS12545	0.338166382	-0.397851371	-0.468660707	0.659787269	0.707942277	0.18712039	-0.107571257	-0.230495203	-1.059572151
MXAN_RS12550	0.083799378	0.189474568	0.98720439	1.49963522	1.427304262	2.198813359	1.646831827	1.706435365	1.655994376
MXAN_RS12555	-1.514970102	-0.095552644	0.473402833	1.258481089	-0.042478282	0.227391863	-0.023844511	-0.246859521	0.282982431
MXAN_RS12560	2.386782732	0.708705784	1.217967265	2.019880172	3.122238335	3.046387143	3.228270785	3.278524862	3.225288993
MXAN_RS12565	-1.115657409	-0.425932894	-0.97785147	-0.965406997	-0.89951097	-1.014783644	-1.181256172	-1.391001835	-1.456374843
MXAN_RS12570	0.012883709	0.407189695	0.573040274	0.945059052	1.040154532	0.578769817	0.217449248	0.443319208	0.329264243
MXAN_RS12575	-1.526557832	-1.368482117	-1.327579734	-1.146255158	-1.689691915	-1.645403898	-0.763296623	-1.419471264	-0.91452294
MXAN_RS12580	-0.020539213	-0.241017125	-0.223670406	-0.258871919	0.251829363	0.987749392	1.022904448	0.90300546	0.950140954
MXAN_RS12585	-1.042294111	-0.612507165	-0.183531032	0.177051147	0.419966464	-0.102542904	-0.631645184	-0.316736614	-0.572933291
MXAN_RS12590	0.358072891	1.054572892	2.297824503	2.771137357	1.716691265	1.556151604	1.690476559	1.49576547	1.321275033
MXAN_RS12595	0.119034941	1.014299977	2.259057736	3.072260449	1.49267389	1.891728893	1.816130913	1.853026773	1.638958429
MXAN_RS12600	0.573311427	0.669920702	1.343416568	2.360125943	1.360571697	1.987681191	1.733400279	1.605083691	1.487215019
MXAN_RS12605	-1.44481183	-1.003854173	-1.422352359	-1.147341691	0.197051125	-2.444659193	-2.233458947	-2.36529713	-2.757727761
MXAN_RS12610	-1.683458635	-1.446761957	-1.870060911	-1.757730371	-0.333816547	-1.567465637	-1.060938431	-1.459082906	-0.742968747
MXAN_RS12615	-1.541794327	-1.709595633	-2.255306087	-1.59269587	-1.502754518	-1.716593161	-0.931204366	-2.162116638	-1.247014829
MXAN_RS12620	1.344914453	0.752303713	0.854531936	3.174194819	3.748010255	8.064355811	7.830245049	7.680571313	7.039751846
MXAN_RS12625	-0.570354026	0.774196074	0.995472292	0.785099801	-0.370250587	-1.362623495	-1.023579996	-1.305901268	-1.892500483
MXAN_RS12630	-1.125557238	-0.619578183	-0.366497632	-0.489564986	-0.537629065	0.587865962	0.468414994	0.41560224	-0.475948072
MXAN_RS12635	1.82560165	1.610665378	2.468248249	2.524884053	3.506107196	4.717524161	4.584251077	4.686052173	4.18791111
MXAN_RS12640	0.678422041	1.759352539	2.838667782	2.472578512	0.430451904	-0.853712752	-0.69322991	-0.412291537	-0.276677555
MXAN_RS12645	0.292256658	0.372396472	0.778845492	0.679180936	-0.832258196	-1.799640237	-1.721710985	-1.622360056	-3.493550451
MXAN_RS12650	0.123132681	0.397387432	0.554709305	0.402323916	0.215377787	1.509518694	0.861246064	1.204221673	0.015165083
MXAN_RS12655	0.63207337	0.797974741	1.057360986	0.690711354	0.240197393	1.480730104	0.768503406	0.797152543	0.115344008
MXAN_RS12660	-0.88148602	-0.600370888	-0.608375362	-0.529552909	0.551530855	1.164484107	1.339348205	0.856206939	1.035100467
MXAN_RS12665	-0.935513514	-0.458184423	-0.204837892	-0.488256791	0.004468174	-0.395268385	-0.171336502	-0.2117407	-0.106083982
MXAN_RS12670	1.663014237	0.026731517	0.298148156	1.633378313	1.889775706	4.490205597	4.164861364	4.334869294	3.807082316
MXAN_RS12675	-0.545360619	-0.760462811	-1.317516508	-0.620712795	-0.85436617	0.436689377	-0.489709916	-0.201929862	1.029207643
MXAN_RS12680	-0.476194499	-1.577011684	-2.456967439	-1.52726949	-0.739783916	-2.501395544	-2.894846648	-3.541139547	-1.371519136
MXAN_RS12690	-1.368335187	-0.857844622	-1.471162378	-0.90763674	-1.031595809	-1.17821756	-1.099609867	-0.799013601	-1.518856957
MXAN_RS12695	2.78333826	-0.012625864	-0.592342647	1.820552619	3.732701624	5.003528544	6.211285677	5.849124975	7.246178638
MXAN_RS12700	-0.875547475	-0.697168129	-0.658812587	0.836668489	-1.758911194	-0.900625995	-1.085794486	-3.075872698	-0.067758876
MXAN_RS12705	0.167037942	0.26073348	0.212477107	-0.082377127	2.271917493	2.311950663	2.210208751	2.040872862	1.704045742
MXAN_RS12710	-0.781673612	-0.364386486	-0.78796478	-0.071285438	0.531212971	0.413165681	1.137963029	0.907898371	1.242982872
MXAN_RS36305	1.116730523	1.590081528	2.735484669	2.830553989	1.646270553	2.667185498	2.248532864	2.183221121	2.064152312
MXAN_RS12720	-0.330112775	0.158869666	0.66086803	0.471076969	-0.044755707	-0.844430123	-0.820466986	-1.108215967	-0.689625001
MXAN_RS12725	-1.843198683	-1.377570528	-1.486363366	-1.380236611	-0.890789149	-1.253650275	-1.143628247	-1.07620254	-1.836832439
MXAN_RS12730	-0.196863959	-0.984632993	-1.339073107	-0.536362317	0.588798753	0.278075497	0.260242799	0.159835705	0.330158264
MXAN_RS12735	-0.05424846	-0.907993873	-1.011373569	-0.486535352	0.566423154	1.153506454	1.097922642	1.027465114	1.060371932
MXAN_RS12740	-0.291344063	-1.481207813	-2.105485218	-1.309328094	0.847444725	1.024964148	0.847916413	0.76631627	0.274601821
MXAN_RS12745	1.42502247	-1.80304577	-2.09861755	0.78226695	0.617826221	2.699132181	2.803415993	2.661990271	2.385753266
MXAN_RS12750	-0.88072539	-1.008100926	-1.316034178	-1.74000746	-0.358707938	-1.2990931	-2.327003559	-1.216139613	-0.383625986
MXAN_RS12755	1.875061784	1.277862468	1.853654542	2.49243337	1.476342218	2.198236489	1.691224203	2.244342154	2.172956087
MXAN_RS12760	2.01286019	0.770876674	0.930873421	3.167182648	1.135673251	3.798281134	3.586512868	3.46285445	3.600847101
MXAN_RS12765	1.507957203	0.171066881	0.396364471	2.140443395	1.447423972	3.163443117	2.85543361	2.818501509	2.50007754
MXAN_RS12770	-1.286933777	0.387891332	0.30521476	-0.584240593	-0.511309477	0.00667025	-1.692601269	-0.985160629	-0.030283946
MXAN_RS12775	0.204621145	-0.626112644	-1.179432359	-0.387633622	-0.203352422	0.409019251	0.793336977	0.549921449	0.865065298
MXAN_RS12780	0.124462196	-0.596998318	-1.108904597	-0.734265894	-0.129744943	-0.326108698	-0.316734631	-1.263793835	0.387652291
MXAN_RS12785	-0.301758273	-0.528079602	-1.523655193	-2.081245488	-1.296592323	0.013892834	0.51205929	0.020469486	0.992968471
MXAN_RS12790	-1.023951353	-0.643830156	-0.908094864	-1.0111167	-0.39467451	-0.449601571	-0.188548714	-0.559962215	-0.291699186
MXAN_RS12795	-0.477205898	-0.522588167	-0.617430629	-0.865970684	0.398569422	-0.061907963	-0.125258873	-0.280123034	-0.696849783
MXAN_RS12800	-0.693039734	-0.04950764	-0.168157959	-0.168730723	-0.335844224	0.331860517	0.520918193	0.244716328	0.153784322
MXAN_RS12805	-0.638303816	-0.067738774	0.031403754	0.040649115	-0.062875004	0.673571451	0.699708861	0.573967361	0.395268768
MXAN_RS12810	-1.372688016	-0.74170826	-0.851105837	-0.951026691	0.339066527	-0.378294111	0.047686093	0.189401257	-0.005944451
MXAN_RS12815	-0.748974583	-0.780034686	-1.053442105	-1.098950275	1.795915171	3.367708483	3.706363306	3.118020985	3.330308646
MXAN_RS12820	0.514312496	1.240356981	1.737495903	1.664221674	0.505025546	-0.616442719	-0.9621797	-0.566624001	-1.309360668
MXAN_RS12830	1.37238991	0.358783976	0.41563652	1.702187219	1.045136114	3.596853805	3.455178241	2.983193957	3.015999805
MXAN_RS12835	0.263477014	0.796185572	1.749596555	1.509475905	0.280615705	-0.501999281	-0.238618759	-0.613923773	-0.444684697
MXAN_RS12840	0.056817083	0.294120615	1.051840114	0.993963124	0.112319492	0.920743291	0.883684835	1.030300549	0.37838117
MXAN_RS12845	-0.173308334	0.420859862	0.616774303	0.004842488	-0.125343564	1.60072075	1.487056455	1.484379279	1.60190639
MXAN_RS12850	-0.003229408	0.650848097	1.305684202	0.696978768	0.394966985	1.111185567	0.995133968	0.962580517	0.696941847
MXAN_RS12855	0.178950665	-0.313545362	-0.174127602	0.004780782	-0.916841003	-1.225511706	-0.917542166	-1.188651331	-1.166044367
MXAN_RS12860	-0.91017284	-0.17279666	0.225301035	-0.11096507	-0.777502035	-0.527429328	-0.500929729	-0.332660766	-0.503094342
MXAN_RS12865	-3.880414678	-1.839967239	-2.930931553	-3.377982474	-2.554415307	-4.183905903	-4.101781514	-4.537502588	-4.669930812
MXAN_RS12870	-2.921312328	-1.4448501	-2.064803217	-2.499982074	-1.925252118	-3.027708661	-3.448760136	-3.326919687	-2.643847374
MXAN_RS12875	-2.930307582	-1.479032239	-2.198103882	-2.416607219	-2.082980378	-3.350322713	-3.933243525	-3.285129603	-2.54014059
MXAN_RS12880	-1.889169002	-1.763499858	-2.206135489	-2.140436391	-1.109337101	0.867227133	0.224685277	0.631228704	-0.295419935
MXAN_RS12885	-0.53643729	-0.569347119	-1.278921496	-1.3958287	-0.414162979	-1.119510375	-1.073426845	-1.267569491	-0.761103734
MXAN_RS12890	1.406833804	2.428250257	3.579479586	3.140622139	2.581660832	3.115477843	2.656304269	2.759575634	1.778049177
MXAN_RS12895	-1.369781282	-0.952153895	-1.226019916	-1.325618526	-0.36702347	-0.423326644	-0.177218345	-0.567737665	0.175167039
MXAN_RS12900	-2.487174365	-2.504914399	-3.663636348	-4.51394344	-1.468411805	-3.216701672	-3.080826212	-3.216908112	-3.253063934
MXAN_RS12905	-2.406404373	-2.387882964	-3.463583694	-4.618138949	-1.471293691	-3.384373459	-3.348400133	-3.568819128	-3.454656946
MXAN_RS12910	-2.040970709	-1.948974781	-2.601450281	-3.697145793	-1.375569927	-3.319647292	-3.086128746	-3.236905488	-3.370065642
MXAN_RS12915	0.278964743	-0.71993413	-0.926785576	-1.205098124	0.36674138	2.025433791	2.045009034	1.710420101	0.872085252
MXAN_RS12920	-1.493333313	0.151266412	-0.411312468	-0.350453746	-0.852860808	1.029686593	1.86173984	1.592339447	1.0931718
MXAN_RS12925	0.540854268	0.99794985	1.765935686	1.713682155	0.318921469	1.095019701	0.722668578	0.768658823	0.664015442
MXAN_RS12930	0.05687521	0.462670655	0.666142369	0.28110469	-0.280304964	0.48479228	-0.475321107	0.875432459	0.021628009
MXAN_RS12935	-0.855816672	-0.77046359	-1.25622016	-2.251059207	-0.831015343	-1.137112845	-1.982985391	-1.39293827	-1.542966107
MXAN_RS12950	-1.804564922	-1.622405271	-2.217997778	-2.66490002	-0.720211113	0.613412014	1.168435152	0.68407692	1.052013589
MXAN_RS12955	-1.61319631	-1.960156784	-3.064303686	-2.66533783	0.919262626	0.796036021	1.282307354	0.891584607	0.841119927
MXAN_RS12960	0.300558452	0.698159662	1.158560445	0.765511967	1.771992427	1.527367782	1.366111244	1.408097549	0.632964733
MXAN_RS12965	0.249834069	0.676585896	1.389669751	1.005719653	2.127039689	1.388042329	1.316033192	1.270837605	0.642280897
MXAN_RS12970	0.091357807	0.746786008	1.376069013	1.202876081	1.753168707	1.621921465	1.454297014	1.29784096	1.25460046
MXAN_RS12980	1.297657966	2.009952655	3.092586221	3.333729184	0.585405831	-0.488134792	-1.12260521	-0.558164184	-1.187536797
MXAN_RS12985	0.373701386	-0.110296306	0.039434725	-0.241907703	1.535591876	2.525997583	2.633173736	2.269344207	2.318021555
MXAN_RS12990	0.248805474	-0.024055027	-0.292175268	-0.577804882	0.888275225	1.816596922	1.905365026	1.603142257	1.323641843
MXAN_RS12995	0.667056354	0.402478285	0.1972282	-0.247712145	2.010783844	1.927516742	1.969902667	1.722387438	1.281449778
MXAN_RS13000	0.517452247	0.172985482	-0.120359549	-1.036762936	2.375181875	2.268464851	1.878522211	2.118889589	1.423411428
MXAN_RS13005	0.612241757	0.27550343	-0.063622713	-0.529962348	1.989821214	2.71915149	2.932771719	2.907423778	2.775157376
MXAN_RS13010	0.937409941	0.793811182	0.729089378	0.400415757	2.036408882	2.970829317	2.957074874	2.774642472	3.255923289
MXAN_RS13015	2.838570252	1.015620081	-0.008489156	3.88340673	1.4862043	4.271437832	4.940389707	4.67965228	5.068967359
MXAN_RS13020	1.240767272	-0.277936259	-0.712118812	5.384247618	1.691086343	7.604746248	8.827586095	7.668618927	9.232328172
MXAN_RS13025	1.658905323	0.175052308	-0.061755593	5.930458793	1.033661785	7.061499454	8.273540434	7.627456827	8.393017443
MXAN_RS13030	0.274382402	-0.259810247	-0.620007045	-0.529616234	0.541970339	0.700222552	0.510932308	0.57885723	0.070987571
MXAN_RS13035	0.839631402	1.425768605	1.585094669	1.326818247	-0.223358247	1.352624855	0.404651696	0.96691201	0.483805504
MXAN_RS13040	0.005833615	0.578484988	0.456254851	-0.108595614	0.218369348	2.031227877	1.832518703	1.241037745	-2.282261673
MXAN_RS13045	-0.032034753	0.422653746	0.633783167	0.267577969	-0.722586445	0.075509478	-0.061931072	0.250064113	0.00379505
MXAN_RS13050	-1.691562878	-1.409374076	-1.759292632	-1.36665548	-0.858205676	0.237591625	0.172068742	0.151636082	-0.390911714
MXAN_RS13055	-2.673598302	-2.510673673	-3.999650568	-2.949411789	-1.589919309	-3.525423525	-3.086687389	-3.937070079	-4.024730018
MXAN_RS13060	-1.180765943	-1.08079378	-1.787168092	-2.380255249	-1.599410689	-3.492667442	-2.26150221	-2.565655981	-2.369208201
MXAN_RS13065	-2.135071197	-2.569102487	-2.971966011	-2.985004257	-2.200600036	-1.834708148	-2.842278818	-1.920767749	-5.806279005
MXAN_RS13070	-1.010729036	-1.737755769	-3.460840412	-3.287735509	-0.309945771	0.10163615	0.688488707	0.230534624	0.309643764
MXAN_RS13075	0.914445572	0.088510922	-0.650754922	0.948109728	1.077567865	3.372247557	3.720156138	3.940758186	3.413592865
MXAN_RS13080	0.815052966	-0.404573367	-1.086523519	0.320545005	1.114419401	1.400455868	1.78653787	1.697650489	1.63626378
MXAN_RS13085	0.263881717	-0.887327204	-1.500602171	-0.208626614	1.429581468	1.139779465	1.561883363	1.236476965	0.900636031
MXAN_RS13090	-0.801671912	-0.156987941	0.015964459	-0.661597788	0.020836207	0.365287638	0.327787471	0.202223087	0.230158869
MXAN_RS13095	-0.593811821	0.140996359	0.194590194	-0.523507101	-0.358897782	-0.139600489	-0.73853146	-0.193568168	-1.859901634
MXAN_RS13100	-2.382552995	-2.676099007	-3.964613079	-4.024299304	-1.782444551	-1.814637793	-1.134252932	-1.658454282	-1.115812956
MXAN_RS13105	-2.305362777	-2.364058344	-3.841865202	-3.088509807	-1.316613646	-0.022162806	0.15531909	0.301150352	0.409432831
MXAN_RS13110	-0.153233201	0.204143811	1.319773797	2.18047839	1.497569512	3.246725962	3.314132744	3.007973909	3.039013442
MXAN_RS13115	-0.311763593	-0.481750378	-0.446538141	-0.520859088	0.437281801	0.258449389	0.054327307	-0.389182081	-0.168179377
MXAN_RS13120	-0.790704661	-1.278110207	-1.362406087	-1.083393366	-1.003842886	0.966897933	0.636574627	0.537157084	0.864882071
MXAN_RS13125	-1.094813639	-1.410372417	-1.336138773	-1.053379223	0.128079373	-1.109593471	-1.831084304	-1.486151319	-1.995335314
MXAN_RS13130	-2.519260271	-1.241076865	-1.638621992	-1.927743835	-1.477037325	-3.25701086	-3.069255763	-3.426067638	-3.293490734
MXAN_RS13135	-1.920762981	-0.859955826	-0.910101697	-0.563369996	-0.096471289	0.670639956	0.679961812	0.729452395	-0.307277652
MXAN_RS13140	-0.672589678	0.17943481	0.31403105	0.962372404	0.853218372	1.024645444	1.461866955	1.503256013	0.899303628
MXAN_RS13145	-0.404566978	1.003353615	2.064539061	2.45211914	1.841825725	2.521633629	2.124270116	2.029202828	1.807215917
MXAN_RS13150	1.40895017	0.046151124	-0.241377243	1.160434495	5.264775754	6.529303398	6.110337997	6.172863774	6.291803903
MXAN_RS13155	1.629531307	0.914085119	1.684879886	3.487193166	1.329112559	2.785832283	2.479135048	3.178902133	3.79593904
MXAN_RS13160	0.831749957	-0.587241653	-0.423778164	0.291654021	0.298552821	1.728682426	1.956022035	1.835564629	1.605646433
MXAN_RS13165	0.899912373	-0.982429919	-0.833458326	-0.127375225	0.060543361	0.674880246	0.722506725	0.40097442	-0.230594182
MXAN_RS13170	2.018862875	-0.6466534	-0.9757949	-0.434535531	1.543487162	2.320345381	2.666253679	2.233097473	1.708690454
MXAN_RS13175	1.9860522	-0.832237627	-0.946591819	-0.250074533	1.444961034	1.958549586	2.194992349	1.865626584	1.449890973
MXAN_RS13180	2.00636416	-1.034726625	-1.006131054	-0.278271605	1.792293601	2.064135135	2.326892539	2.064226178	1.788319055
MXAN_RS13185	1.196085127	-0.033595475	-0.07279588	0.453840331	-0.353420483	0.883408057	0.20449511	0.920857295	0.378549929
MXAN_RS13190	-0.597156715	-0.022051752	-0.170594422	-0.566495373	-0.059773243	-0.564475384	-1.169458855	-1.300430346	-0.469826765
MXAN_RS13195	-0.258110153	0.496782315	0.539468812	0.424731868	-1.005286976	-1.026754683	-0.971780561	-0.928871049	-2.147674447
MXAN_RS13200	-1.692817918	-0.911412651	-1.987708552	-2.483179572	-1.989226843	-2.348116402	-0.926618555	-2.111207003	-0.998959878
MXAN_RS13205	-1.811958453	-1.113228075	-1.792257669	-2.075961399	-1.45397772	0.141726751	0.836324904	0.003966303	1.062764595
MXAN_RS13210	-1.786225	-1.340756683	-1.564761187	-1.96056978	-1.402301883	-2.187539173	-2.153296757	-2.22207402	-2.659300134
MXAN_RS13215	-1.754477814	-1.480402084	-2.055398363	-2.380760926	-1.510566309	-2.569618294	-2.288790703	-2.336075976	-2.231150259
MXAN_RS13220	-2.34902897	-2.032904985	-3.225223591	-3.367950032	-1.548031969	-2.705102155	-1.95682387	-2.300333048	-1.813681152
MXAN_RS13225	-2.33979191	-1.760897676	-2.81168575	-3.064653221	-1.660064302	-3.558633943	-2.921437765	-3.803385743	-4.039545045
MXAN_RS13230	-1.012082772	-0.288809548	0.689577797	0.591668201	0.575434511	-2.159512787	-1.682211256	-2.578821454	-2.63745112
MXAN_RS13235	1.487775747	0.618717349	0.878435352	1.182968756	1.19216059	0.338781406	0.693154898	0.620942338	0.277142003
MXAN_RS13240	-1.087469358	-0.895493607	-1.089602443	-1.014495294	-0.885298934	-0.765990933	-0.77866133	-1.096979421	-0.622770678
MXAN_RS13245	-1.210576504	-1.029439853	-1.300208738	-1.448570722	-0.888576625	-1.186945734	-0.908576535	-1.487822261	-0.984959336
MXAN_RS13250	0.520113156	1.134100955	2.187234746	2.870410438	1.086608351	1.557029014	1.6295171	1.354860958	1.121587616
MXAN_RS13255	-1.381895879	-0.910669827	-1.331701335	-2.051504639	-1.385516424	-3.794003947	-3.79091766	-5.599752498	-6.150340566
MXAN_RS13270	-0.852337857	-1.398690492	-1.599393745	-0.602748574	1.948837618	3.226756192	2.894302474	2.984625064	2.111486713
MXAN_RS13275	2.652243242	1.856268619	2.332410478	3.199939993	1.753126712	0.580590555	-0.274106412	-0.444190707	-0.642072119
MXAN_RS13280	-0.650464663	-0.98993036	-1.554553998	-1.181109093	0.73840365	0.450783592	0.42527673	0.028303588	-0.722549839
MXAN_RS13285	0.246400784	-1.380123361	-1.450715537	-0.545212575	0.61012822	0.913133792	1.074778854	0.807007087	0.420196759
MXAN_RS13290	-0.840902001	-0.640898669	-1.313156692	-1.344989802	-1.668273662	-2.482733278	-2.207876862	-2.489039024	-2.268089663
MXAN_RS13295	2.240901034	0.793449611	0.954115687	1.818944692	0.35455837	1.917060912	2.238607272	2.054181568	2.547127833
MXAN_RS13300	0.20518627	0.494418511	0.448768345	0.486765444	-0.02689521	-0.356082466	0.086780319	-0.423611187	-0.112999156
MXAN_RS13305	0.243387178	0.640610608	0.414963359	0.199355915	-0.111208829	0.010883892	-0.49900717	-0.634224126	-0.442618006
MXAN_RS13310	-0.41745077	-0.07759174	-0.350910117	-0.542288904	0.087957011	-0.465446325	-0.364831674	-0.593156242	-0.176293301
MXAN_RS13315	0.392647441	0.106044994	0.95239685	2.588426103	3.523884294	4.762622124	5.521431018	4.785710288	5.134340843
MXAN_RS13320	-2.453623861	-0.587795007	0.097946466	2.497820998	-0.296379575	0.997795523	1.769509435	1.49668079	1.690890114
MXAN_RS13325	-2.431059666	-0.280887064	-0.383744709	2.239255007	-0.283111195	0.73439471	0.292959301	0.841064589	0.677420165
MXAN_RS13340	1.735860289	1.291861743	2.424954388	3.649314775	1.696764614	2.755858254	3.127190918	2.46911261	2.65752697
MXAN_RS13345	-0.618533262	0.313476764	1.45697784	2.498487999	0.575611776	-0.084198067	-0.976376624	-0.484722177	-0.894447223
MXAN_RS13350	-0.174744341	0.145865737	-0.511351795	-0.970110199	-0.159726809	0.549197264	0.330089952	-0.225516864	0.515140639
MXAN_RS13355	0.316390604	0.897715034	0.660328623	1.028796379	-1.116167686	0.55443414	1.230060779	0.936050475	0.289335582
MXAN_RS13365	-0.742154079	-0.586600994	-0.636009338	-0.60215269	0.209885271	1.241865935	0.940914478	0.56689579	0.743543843
MXAN_RS13370	-0.174782693	-0.169999332	-0.209686409	0.060833737	0.776168473	0.789690217	0.698813439	0.699548888	0.693351013
MXAN_RS13375	-0.253966692	-0.756927716	-0.678918025	-0.829476436	1.428669528	-0.795380334	0.283093845	0.042073261	0.284427491
MXAN_RS13380	-0.543617	-0.251234526	-0.627920367	-1.310729056	-1.21556466	-3.532771964	-3.99502538	-1.657203524	-6.626200507
MXAN_RS13385	-0.064794431	0.110931163	-0.329584661	-0.5241197	-0.04305877	-0.743674109	-0.088692035	-1.851004983	-0.416268955
MXAN_RS13390	0.808052081	1.54386368	2.486910084	2.746488912	0.569747449	1.251262757	1.454213832	1.32608629	0.986881718
MXAN_RS13395	0.768946825	1.60960833	2.479415458	2.535134026	0.202617138	0.689242937	0.538787297	0.780136274	0.857045261
MXAN_RS13455	0.596823638	0.500127349	1.382381911	0.609464751	1.015515381	0.490733782	0.083782482	0.065511636	0.521053821
MXAN_RS13460	-3.111125498	0.178250811	2.440913333	1.909846465	4.350107358	1.839115184	2.794387145	2.139608629	3.220331282
MXAN_RS13465	-0.212753953	0.041223091	-0.109919136	-0.007942028	-0.812067413	0.293304252	0.383895188	-0.101625428	0.30475295
MXAN_RS13470	0.106528652	0.612008336	0.748244667	0.673366502	-0.912644974	-0.552252368	0.035532597	-0.27804264	-1.391770349
MXAN_RS13475	2.941574371	0.912840072	2.504858176	7.173672794	7.292698858	8.941900317	9.131300674	9.230764177	8.847994108
MXAN_RS13480	-0.534350684	0.389532767	0.455581935	0.603746364	0.249159066	1.590322325	1.162516216	1.325871015	0.448684423
MXAN_RS13485	-1.605625242	-2.775665747	-2.537691663	-2.780706324	1.01661676	1.372204857	0.74221283	1.313314254	1.240270415
MXAN_RS13490	0.088320206	-0.073706634	0.233903652	-0.684708725	0.714006301	-2.455584257	-1.945288569	-2.247994252	-4.6202189
MXAN_RS13500	-6.39910426	-6.426555857	-5.333090516	-6.172189864	-0.610032793	-2.55505542	-3.088038112	-2.80043949	-2.391204479
MXAN_RS13505	-5.187378631	-5.390442854	-4.266617258	-4.873132481	-0.66162806	-1.874418534	-2.546984113	-1.806998382	-1.772197431
MXAN_RS13510	-5.106161127	-5.362061567	-4.649884561	-4.346374746	-1.6468227	-2.656941077	-2.066695078	-2.248899114	-0.645902349
MXAN_RS13515	-0.06840295	0.116997407	-0.538842513	-0.109711231	-1.347253736	-0.687342995	1.034539687	0.816944032	0.838230672
MXAN_RS13520	2.230061847	-3.145695801	-3.507402914	-3.670989552	1.244929355	-0.300692902	0.502185934	1.170175997	1.211484313
MXAN_RS13525	3.563149547	-2.53037751	-3.727728713	-5.108436308	1.431744065	1.943704843	3.039805243	2.902068504	2.89738913
MXAN_RS13535	0.114043515	0.171288972	0.991699141	0.634032982	1.515153057	1.288869745	1.570869917	1.494298096	-0.459863109
MXAN_RS13540	-1.057653725	-0.524444233	-0.548455596	-0.442038589	-0.111604275	-2.461496907	-0.625438289	-0.098102332	-1.071636092
MXAN_RS13545	-1.282203437	-1.017751244	-1.54484141	-2.009547444	-0.909011328	-1.254777948	-1.147079033	-1.03235736	-1.050709906
MXAN_RS13565	0.444391022	1.046296808	0.906820844	0.388239719	-1.027225304	-1.561476723	-1.020619056	-1.782519135	-0.807071878
MXAN_RS13570	-1.179032146	-1.019687604	-1.878286722	-2.243509783	-2.010136311	-2.449148805	-1.521528798	-1.626595612	-1.14331224
MXAN_RS13575	-0.856030239	-0.825952316	-1.691927065	-2.053103578	-1.71088521	-1.666362903	-1.770507757	-1.506597241	-1.336082676
MXAN_RS13580	-0.642683719	-0.310267934	-1.119054375	-0.862061188	-1.936510429	-2.815388539	-1.130430331	-2.167939163	-2.879765393
MXAN_RS13585	-0.829915779	-0.6034731	-1.039554437	-0.884062333	-0.558294231	1.196932787	1.481024588	1.223115584	1.71297763
MXAN_RS13590	-2.010938787	-2.326336673	-3.417545987	-3.212362068	-1.85994989	-2.287903986	-1.625707841	-2.053057737	-2.188083627
MXAN_RS13595	-1.558118522	-1.807857766	-2.772616218	-2.717158733	-1.792345139	-2.249513709	-1.793687591	-2.661201885	-2.001176347
MXAN_RS13600	-1.338458883	-1.538891568	-2.433362295	-1.96485676	-1.078747644	-1.974998185	-0.955159929	-1.184205431	-0.550908753
MXAN_RS13605	0.182848531	0.823736183	0.801514973	0.655461914	-0.824044773	-1.889940944	-2.054875431	-1.526577497	-1.973623711
MXAN_RS13610	-0.648169739	-0.237152976	-0.619022839	-1.059593826	-0.61655005	-1.785222038	-1.802295438	-1.879588234	-1.358338922
MXAN_RS13615	1.255290107	-1.385120011	-0.302592532	2.047925145	0.753231016	2.023981559	1.311618815	0.813087644	3.404858957
MXAN_RS13620	-0.222354277	-1.01582871	-2.016673598	-0.274460389	0.093265532	-0.061221769	1.303349586	0.69415794	1.757968688
MXAN_RS13625	-1.820771006	-1.682115103	-2.091624004	-1.15534235	-1.093687006	-1.125201699	-0.992822101	-1.404403976	-0.395506763
MXAN_RS13630	-0.59014074	-0.335386227	-0.122537135	-0.231886805	1.072368068	2.205301129	1.926326238	2.171479938	2.01733587
MXAN_RS13635	0.627413818	0.11025752	0.283652662	1.053454363	-0.373157071	0.611200514	-0.522444228	0.417187032	0.295374431
MXAN_RS13640	-0.115023439	0.8001	1.579597366	1.530703992	-1.160031265	-2.392221069	-2.064421124	-2.400418273	-2.362256276
MXAN_RS13645	-0.628636305	-1.279609048	-1.944795189	-1.722426704	0.077656973	-0.976063959	0.135534168	-0.299715482	-0.835409913
MXAN_RS13650	-0.541812816	-1.058948706	-1.324864585	-1.184290201	-0.058923811	-1.880225026	-1.3260158	-1.936874177	-2.101686725
MXAN_RS13655	0.935410791	-0.079914519	-0.484771881	-0.5242283	1.01598723	0.979762924	0.751452886	0.864500595	-0.472002499
MXAN_RS13660	-0.59324767	-1.245434895	-1.606038985	-1.461162929	-0.056642267	-0.291030251	-0.719666855	-0.662600498	-0.920835837
MXAN_RS13730	-0.414829928	-0.104278125	-1.190754359	-1.859745831	-0.568713359	-1.438438207	-0.705701889	-1.125186447	-0.775015029
MXAN_RS13735	-0.236547006	-0.091492109	-0.479437821	-1.044160845	0.352491436	0.586862626	0.947828683	0.772560613	-0.141814814
MXAN_RS13750	0.198263003	0.462658071	0.231846239	0.52034406	-0.217371069	-0.326169357	-1.163722003	-1.166667039	-2.255601644
MXAN_RS13760	1.993046142	2.743885875	3.304298413	3.249884006	3.105190481	2.948692421	2.90974509	3.775795611	4.682530273
MXAN_RS13765	0.892748946	-0.409923252	0.575780481	-0.291807353	-0.802256961	-2.354823499	-1.072190431	-0.410394066	-6.134194523
MXAN_RS13770	-0.826261859	-0.981591379	-0.966927417	-1.023308684	0.195194859	-1.381335781	-1.509361313	-1.044617694	-1.254184598
MXAN_RS13775	-1.107261759	-0.996881308	-1.987700961	-1.833957481	0.186913592	-1.874032674	-0.635640778	-0.534715089	-7.515844966
MXAN_RS13785	-0.289060802	-0.089230087	-0.492017699	-0.270523876	0.077898488	-0.421760494	0.27371536	-0.896393065	0.75458313
MXAN_RS13795	-1.366777043	-1.342486952	-1.647106403	-0.802047278	4.973041975	8.553789818	8.989033863	8.67811985	9.020837239
MXAN_RS13800	-1.401988259	-1.21605428	-1.742319145	-1.500683452	-0.416901102	0.13996902	-0.201127827	1.136225267	-2.467913936
MXAN_RS13815	1.090063306	0.592895408	0.51768545	-0.902281761	0.913572021	1.164999378	0.840665032	1.104095962	1.249195487
MXAN_RS13845	-0.044985254	-1.179821831	-2.446793185	-2.954761573	-0.047488141	0.374045464	0.559001638	0.450450166	0.709434365
MXAN_RS13850	0.18421151	-0.780287514	-1.769486476	-2.660928868	0.679722938	0.569770091	0.969597574	0.69827975	0.71756121
MXAN_RS13855	-0.147928948	0.244872892	-0.261311728	-0.904752287	-0.308984153	-0.641058102	-0.492849007	-0.792227839	-0.199014649
MXAN_RS13865	0.502307371	0.01605433	-0.790482369	4.303966673	3.400991042	4.700082453	5.615780937	4.789853136	5.405976439
MXAN_RS13870	-1.209365502	-1.716466615	-3.392831079	-4.30428701	1.363035046	-0.369259887	0.541025471	-0.925550555	0.07373059
MXAN_RS13875	-2.186554366	-2.342946682	-2.671831925	-2.873376431	-3.257238205	-4.059495862	-3.629418693	-9.081711249	-6.625038611
MXAN_RS13880	-1.796754488	-1.987505161	-2.992575685	-3.17281549	-2.452603807	-4.703031436	-6.857600657	-3.60583896	-9.559694979
MXAN_RS13885	-1.271761026	-1.086064453	-0.341011915	-0.930362183	0.566976262	1.498011225	1.147625438	1.600288417	2.126277254
MXAN_RS13890	-1.11926854	-0.435200495	-0.09479247	1.65611086	0.54556973	1.326237528	1.175033452	0.908584999	0.318287727
MXAN_RS13895	-2.347181615	-0.900072639	-0.65475116	-0.729558469	-1.391870276	-1.319033816	-1.530809145	-2.075693881	-0.963038893
MXAN_RS13920	0.742421302	3.048634376	4.890066531	4.715124539	3.510367505	2.733803812	2.199776233	3.052118791	3.098357657
MXAN_RS13925	1.483287419	0.028229785	0.085917174	1.594147494	0.192353489	3.158949309	2.094431307	3.229587949	3.762148679
MXAN_RS13930	2.45911977	2.032408159	3.115911232	1.703960091	3.971492207	0.616137422	1.858117938	1.756695228	1.90444207
MXAN_RS13935	2.976306206	3.251097917	3.493886049	2.660840253	1.481866706	1.316433753	1.430289587	1.410724434	1.972614966
MXAN_RS13940	1.105647388	-0.524018136	-0.790270478	0.077437673	-1.41356475	0.888219922	1.944646655	1.371711444	3.826308586
MXAN_RS13945	0.772224757	-0.111004128	-0.443016346	-0.160610963	0.463605161	0.467321793	0.386934154	0.036576393	-0.719705782
MXAN_RS13950	0.665574932	-0.826929664	-1.24693179	-1.456982026	1.333364547	0.59438776	0.431756545	0.3812068	-0.314502363
MXAN_RS13955	1.681031482	1.007933399	1.87045459	2.907095969	2.757060875	3.251959976	2.725073011	3.157252233	2.077813048
MXAN_RS13960	1.288517514	0.499840766	1.101363692	1.964778325	2.798041229	2.976045665	2.340437663	2.689710236	1.991486847
MXAN_RS13965	-4.226902624	-0.646434483	-1.119569725	-4.019006735	0.207388484	-1.387765862	-1.527507014	-1.580604512	-1.904703354
MXAN_RS13970	6.79792376	7.768094156	8.857130505	8.567714794	8.571983782	9.553396067	9.662661144	9.500078655	9.578381258
MXAN_RS13975	-0.548112635	0.213729403	0.47119302	0.527595166	-0.855766124	-0.359183212	-0.871741339	-0.972731982	-1.529971448
MXAN_RS13980	-0.102783568	0.729841861	1.128251681	1.007784492	-0.603196121	-1.02001472	-1.632651332	-0.345533578	-8.050105124
MXAN_RS13985	0.405404066	1.536193391	1.716296116	1.224514703	-0.843462405	-0.914816465	-2.904238877	-2.547758361	-2.537011539
MXAN_RS13990	0.18434883	1.040978766	1.100194866	0.085794378	-1.115400903	-0.614962855	-1.336849735	-0.744562133	-1.340520612
MXAN_RS13995	0.589574343	1.331222574	1.453323011	0.022882595	-1.10148164	-0.961031903	-1.027996149	-1.609676438	-2.387934773
MXAN_RS14010	-0.815097046	-0.160320811	-0.405043675	-1.257058813	-0.589570971	-2.043455741	-1.929901652	-1.781212133	-2.67888348
MXAN_RS14015	0.125658524	0.18828317	0.193814931	0.162533476	-1.563092065	-0.918401615	-1.47045831	-1.481976955	-1.182318345
MXAN_RS14020	-1.338253688	-0.795227212	-1.485010131	-1.297045784	-0.57968182	0.036521698	-0.25003642	-0.371810531	-1.017435841
MXAN_RS14025	-1.191048297	-0.751707771	-1.200274644	-1.005937016	-0.746895583	-0.143116517	-1.050365062	-0.496397753	-0.927999445
MXAN_RS14030	-0.717252007	-0.117498121	-0.143507448	0.451731883	-0.191947501	-1.600163436	-0.897955985	-2.033048912	-6.836707561
MXAN_RS14035	-0.479224582	-0.537749764	-1.152753008	-0.727685285	-0.266629361	0.083925587	-1.089019147	-0.930743315	-1.755835754
MXAN_RS14040	-0.898374018	-0.824161075	-1.321682476	-1.319597145	0.070885911	-1.024540223	-0.890744649	-0.429752306	-1.358899234
MXAN_RS14045	-0.393501362	-0.118864368	-0.535449051	-0.093082494	-1.317295627	0.546467998	-0.423325755	0.925499428	0.68671515
MXAN_RS14050	-0.451705151	0.169338977	0.330274581	0.907292901	0.051299761	3.166641339	2.886446533	2.758262847	2.952596696
MXAN_RS14055	0.811537466	-0.120154216	0.737795085	2.120579008	-1.010148496	-1.363517554	-0.93043449	-1.536694793	-1.38582788
MXAN_RS14060	-0.766594452	0.710634543	1.404687519	0.489629391	-0.409257794	-1.962168645	-2.124085245	-2.241149349	-2.276489023
MXAN_RS14065	4.806415841	2.536321202	3.926720092	7.081756628	6.375517092	8.775117379	8.410179222	8.562296129	7.194816274
MXAN_RS14070	3.168319185	3.873789938	5.009700659	6.196478265	7.565328754	8.114018121	8.365984025	7.881146718	7.421100411
MXAN_RS14075	-3.178509876	-2.479148799	-2.652053439	-2.798339973	-0.552878035	-2.243869675	-2.210790534	-2.455605769	-2.281293809
MXAN_RS14080	-0.881990191	-0.173857847	-0.361816657	-0.78221167	0.330436964	1.109426522	1.490807595	1.10348675	1.002196236
MXAN_RS14085	4.288094972	0.886843284	1.35570444	3.102033453	1.608717559	5.300156638	5.818698779	5.266732791	5.949763174
MXAN_RS14090	0.662642713	-0.438622394	-0.34162329	-1.772695615	-0.037961941	0.314670498	-0.060699542	0.924361024	0.736312654
MXAN_RS14095	0.888049122	1.478439581	2.26684014	2.136511474	0.093720221	0.758900357	0.179326392	0.377815535	-0.096324351
MXAN_RS14100	0.611548722	1.175688899	1.740376091	1.359575948	-0.42787334	0.213428596	0.129098784	0.283676059	0.264325925
MXAN_RS14105	-0.428954834	-0.380043689	-1.013436166	-0.931637115	-0.464416807	0.945780403	1.169755982	0.551486014	0.684677319
MXAN_RS14110	0.309251599	0.960973953	1.775953151	1.491315883	0.841515717	0.688577367	0.72015649	0.55168927	0.735334144
MXAN_RS14115	0.519328879	0.430711282	0.798369238	0.908023933	0.938607301	0.173448792	0.335202596	0.157741186	0.328855414
MXAN_RS14120	0.444035162	0.665267961	0.947325311	0.73615369	-0.018520691	-0.195138468	-0.006323858	-0.31097699	-0.673465655
MXAN_RS14125	0.234710934	0.517350758	0.550931425	0.202022899	0.100952339	-0.623948235	-0.622782382	-0.513030666	-1.190359034
MXAN_RS14130	0.224438901	0.582743137	0.674324895	0.327206022	0.014118636	0.550108745	0.797087933	0.225380534	0.070143619
MXAN_RS14135	0.380952077	0.786638784	0.845639575	0.791033543	-0.361611429	-0.452178873	0.046407976	-0.017538226	-0.663090066
MXAN_RS14140	0.455900886	0.843782459	1.080193539	0.9513342	-0.813988824	-0.494751623	-1.15660499	-0.623271734	-0.54366332
MXAN_RS14145	-0.724572248	-0.338899289	-0.590674462	-0.932421042	-1.686489869	-1.512153053	-0.633987802	-1.713277095	-1.518720217
MXAN_RS14150	-1.857671348	-1.537527503	-1.685593039	-1.889150374	-2.109149824	-0.845305557	0.559050982	-1.370678501	0.134377349
MXAN_RS14155	2.760017066	2.284598499	1.823196004	1.496695602	-0.102845711	-0.363577079	0.100556648	-0.217396355	-0.145565038
[truncated: 3,178 more rows]
