# Supplementary material for: Transcriptomic analysis of the Myxococcus xanthus FruA regulon, and comparative developmental transcriptomic analysis of two fruiting body forming species, Myxococcus xanthus and Myxococcus stipitatus
Source: BMC Genomics. 2021 Nov 1;22:784. doi: 10.1186/s12864-021-08051-w (PMC8561891; doi:10.1186/s12864-021-08051-w)
Supplement: Supplementary file 36 — Additional file 36: RPKM log2 for all WT and ΔfruA M. xanthus [file 12864_2021_8051_MOESM36_ESM.csv]

geneid	hr0_wt_ave	hr2_wt_ave	hr6_wt_ave	hr12_wt_ave	hr24_wt_ave	hr0_fruA_ave	hr2_fruA_ave	hr6_fruA_ave	hr12_fruA_ave	hr24_fruA_ave
MXAN_RS00015	6.926588881	6.5045914	6.737007174	6.478561782	7.193970271	7.114381734	6.483268927	6.534558899	6.192008726	7.571899669
MXAN_RS00020	-0.878936966	-1.37855594	-1.235480905	-2.830790021	-1.063889035	-0.782914719	-0.947772979	-0.728619417	-1.318946851	-0.684416302
MXAN_RS00025	3.697901758	3.936741547	3.708366665	3.443431486	3.199889521	3.703209668	3.615142136	3.606584932	3.05891436	2.212820526
MXAN_RS00030	1.86432673	2.26553034	1.442486042	1.334471287	1.220257898	1.856511742	2.070236988	1.245620119	1.127455292	0.824790988
MXAN_RS00035	2.321549502	1.542848644	2.382542625	2.790733731	2.738375739	1.996139088	2.181229836	3.160825048	1.829172093	2.298441216
MXAN_RS00040	5.717715256	5.925436435	4.668074171	3.8771162	4.17096174	6.392525338	5.716082119	4.340236225	5.04906258	5.010814721
MXAN_RS00045	5.678207531	5.842385736	4.630084249	3.881393309	4.563825238	6.230706609	5.769833188	4.537035676	5.336312624	5.409172692
MXAN_RS00050	0.067544379	1.669884283	-0.467164089	-1.809160419	-0.270334991	0.984820215	2.277717401	0.897860789	0.46709173	2.864943993
MXAN_RS00055	3.21460998	4.239000981	2.730677522	1.607896209	2.076506626	3.700659497	4.961071854	3.261226699	1.0908449	1.014167508
MXAN_RS00060	4.951989761	5.763813592	5.695282798	6.174532621	6.743107015	5.194776756	6.059830228	5.725775988	5.573934046	4.973149013
MXAN_RS00065	0.568067856	-0.21143964	-0.159740491	-1.274607001	0.016759456	-0.58894619	0.868505115	-0.246612278	-0.231858654	1.725992299
MXAN_RS00070	3.028442863	3.080943891	3.446776756	2.659476385	2.872162602	3.208247519	3.636043033	3.634659749	2.530190491	3.252003882
MXAN_RS00075	0.557474451	-1.516828342	-0.328310979	-0.139291407	-0.279660441	0.644708325	-0.606444651	1.065057761	-2.340246606	-0.350634039
MXAN_RS00080	2.212362382	1.289286803	1.45838282	0.577768542	1.502185866	2.433400553	1.603116263	1.948260074	0.884573902	0.993683072
MXAN_RS00085	2.630299886	3.521245696	0.937166086	0.483065788	0.200125343	2.599997598	3.179806129	1.238888088	0.972303042	1.795380482
MXAN_RS00090	5.581638932	4.474900649	4.69795027	3.712553021	3.822030907	5.513983556	4.851536254	5.09032524	3.490951437	4.215764589
MXAN_RS00095	5.312196414	4.895533372	5.424803899	4.908224824	4.539160693	5.155592265	5.2336605	5.692119825	5.050218657	5.751524863
MXAN_RS00100	2.755919516	4.560392724	3.89891962	3.827587229	5.888810639	2.410174316	5.525011795	5.872107726	8.837982908	8.898677594
MXAN_RS00105	2.632863609	4.938512713	4.354059159	4.411267136	6.782833343	3.577358425	6.295107417	6.194606958	9.147981525	9.440131862
MXAN_RS00110	0.309467744	2.248126811	0.362934313	0.269503382	3.968442335	0.631578096	3.051260111	1.632252962	4.930206876	4.735400992
MXAN_RS00115	1.878193989	1.285444562	1.263518106	0.613796739	1.326302853	2.216292272	2.447642409	2.236009599	0.631335078	1.238665573
MXAN_RS00120	4.159308141	5.624301793	5.26335454	4.546772238	4.799218793	4.375600788	5.740562372	5.203423331	4.196020942	4.79075982
MXAN_RS00125	3.8866181	6.795234187	4.991991591	4.422645483	5.63354896	4.357843359	6.936524978	5.289523873	5.739266858	5.132223761
MXAN_RS00130	3.833497335	6.146200874	6.186518509	6.668194397	7.068001872	3.98727448	6.467816812	6.377573938	6.590741726	6.671324058
MXAN_RS00135	4.703525852	4.329724047	4.725932452	4.055302394	3.620161766	4.673866878	4.335407009	4.682149491	3.35757885	3.59346462
MXAN_RS00140	5.441112027	5.597845066	5.651953508	5.176668086	4.66029024	5.491901009	5.566135697	5.91761198	4.849662025	4.894270803
MXAN_RS00145	4.520013405	4.841074601	4.990967032	4.580190471	4.172264313	4.589063043	4.87807917	5.277670692	4.285513923	4.094612677
MXAN_RS00150	5.06340838	4.227619597	4.385129028	3.837644454	2.915063531	4.775351266	4.021313797	4.156982289	2.599104526	2.55396796
MXAN_RS00155	4.008740014	2.521022507	2.976319683	2.564440712	3.422165376	4.103245736	3.380840622	3.339612812	2.821283699	3.301901008
MXAN_RS00160	6.219826591	5.348879846	6.195724538	6.366341856	6.535280552	5.957448433	5.5054998	6.085748721	5.089198081	5.994224977
MXAN_RS00165	6.578155604	7.034197749	6.054623354	4.518777811	4.265575309	6.820209311	6.854602727	5.700744307	4.998044057	4.745785573
MXAN_RS00170	6.492792805	5.158353442	5.179522352	4.134682703	4.058067941	6.186590388	4.806712791	4.858073138	4.657218893	4.099233877
MXAN_RS00175	3.174327928	1.981330474	1.989137778	0.63265717	1.110041983	2.877655255	2.079290168	2.431008859	1.762324577	1.24319119
MXAN_RS00180	3.803538179	3.705118229	3.682230651	2.93576814	2.921204814	3.783181675	4.839489813	4.750399091	4.154862217	4.302784567
MXAN_RS00185	3.222712699	5.151011721	3.862337476	3.076760629	3.746410544	3.712209964	5.79899483	4.858947679	5.121006068	5.358436803
MXAN_RS00190	0.594274579	4.522645296	0.195497409	-0.689100149	2.525790253	1.718857392	4.782210415	1.10558577	4.210553448	3.655440763
MXAN_RS00195	-3.594836026	-0.106326534	-2.591702411	-4.651042899	-1.317560787	-2.362544609	1.805368605	-0.191275344	2.120532859	2.97304601
MXAN_RS00200	-0.810933746	0.696860677	-1.885596942	-1.575948561	-0.584009942	-0.078740429	2.327305649	0.694121534	3.33284095	3.43729543
MXAN_RS00205	4.261651365	3.300554303	3.945100122	3.341225498	3.888381633	4.425483673	4.914993469	4.732235076	3.371697053	4.144703708
MXAN_RS00210	4.882942815	4.359736965	3.76590527	3.359196365	4.090371866	5.183905157	4.900399005	3.964256287	3.798758407	3.724061012
MXAN_RS00215	0.249188192	4.80525742	0.712010424	0.694143631	4.086153258	1.655541098	5.328312197	1.479053162	5.22441117	4.054866632
MXAN_RS00220	1.952604023	5.975714619	1.885687586	1.871345529	4.839612933	2.541761082	6.288583868	2.669371596	6.011736996	4.627411332
MXAN_RS00225	1.529143721	2.737640723	2.020507567	2.12733659	2.520128043	2.329083671	3.559140925	2.560720522	2.726992409	2.660748846
MXAN_RS00230	2.094312563	3.6493328	4.61535899	5.387708727	5.728447078	2.148076541	4.581637292	4.984903284	4.091396407	4.581846241
MXAN_RS00235	4.452106395	5.435923717	6.03491749	6.558202019	6.61584793	4.624946869	5.774765811	5.835300998	5.134088047	5.364536376
MXAN_RS00240	4.300550186	4.364668	4.6780004	4.402432145	3.772304317	4.132429636	4.516921804	4.481145816	3.495171761	3.834083966
MXAN_RS00245	3.625993997	4.222940611	4.660169434	4.344481693	3.729723658	3.855063581	4.730773942	4.958498604	3.666515856	3.715522369
MXAN_RS00250	4.529678796	4.587465708	5.120439348	4.781326383	4.024809612	4.873139699	5.12628976	5.379901337	4.081213979	4.133738376
MXAN_RS00255	4.593435685	4.363184235	5.013049434	4.785491179	3.891665164	4.926040835	5.077335758	5.402820809	4.32549538	4.129574887
MXAN_RS00260	5.718189493	5.539751324	6.0864572	5.474866591	4.95712778	6.096070968	5.81160591	5.938133822	4.702256288	4.885420465
MXAN_RS00265	6.174532945	6.525594379	6.854473173	6.500363514	5.887919565	6.442751426	6.886353554	6.74711091	5.826003811	5.899863103
MXAN_RS00270	1.336165864	2.954463284	3.265458477	3.028956934	3.094319111	1.704144737	3.990740253	4.134715102	2.239666995	2.759235906
MXAN_RS00275	1.372653531	1.356333001	1.311590784	0.988210614	1.4682573	1.668615191	2.610747029	2.215495637	1.527950607	2.39367181
MXAN_RS00280	-0.147478754	-0.123115066	-0.853652633	-0.400895295	0.603761441	1.10915698	1.423268615	1.499557318	1.139402586	2.143135751
MXAN_RS00285	4.172317199	6.780136084	5.433501952	5.829767264	7.097657541	4.805708409	6.833252034	5.590639741	6.997085125	7.803750582
MXAN_RS00290	4.417640943	2.375991637	3.152633214	2.905307474	3.034783251	4.183634745	2.895978573	3.47893312	2.135707867	3.349845732
MXAN_RS00295	4.562482149	7.299955887	5.463599164	5.59783748	7.649024735	5.083687075	8.002541216	6.602035195	7.682162657	8.005734876
MXAN_RS00300	6.018914432	6.921430976	6.841664069	6.607272884	7.046455711	5.973231305	7.350967335	7.174235541	6.981929975	7.424598264
MXAN_RS00305	3.736870619	3.574105904	3.348431974	3.009982062	2.937540736	3.709460947	4.149310735	3.911291449	3.074853757	3.578007923
MXAN_RS00310	0.941192031	3.941372895	1.358594132	1.791272726	3.207032797	1.857402377	4.796752931	2.029702556	4.495370834	4.791145599
MXAN_RS00315	-0.373694203	1.301969778	0.817992323	2.000879521	3.839327637	-0.243403182	1.029072762	-0.081470587	0.278640501	0.837611211
MXAN_RS00320	2.807932433	4.170799835	2.520198868	1.846439847	4.353976339	3.071468049	4.747401263	3.380191331	4.792227215	4.714449725
MXAN_RS00325	4.046012952	7.329154405	5.450943037	5.563497647	8.225416406	4.858661842	8.539600269	6.339531021	8.700485351	8.520756691
MXAN_RS00330	4.402887554	4.515902624	4.731532659	4.027443491	4.791575425	4.547020565	5.123953548	4.825085062	3.670123042	4.789025489
MXAN_RS00335	4.274902728	4.097097305	3.395654933	2.518284873	3.781066965	4.159378942	4.333099444	3.840079136	3.281602905	3.232011633
MXAN_RS00340	3.056790898	6.67176863	3.169830397	3.60239844	8.125044648	3.136495219	7.791893031	4.258365721	8.205187277	7.118514122
MXAN_RS00345	2.497053104	3.772196221	3.598154916	3.527626366	3.954118744	2.708304297	4.264145362	4.200505612	3.731500363	3.682683253
MXAN_RS00350	5.868276374	8.749176472	9.331552678	9.06781564	7.233806553	5.996713029	8.901659176	9.165653236	7.970405218	6.577019751
MXAN_RS00355	2.954961943	4.456626064	4.847488934	4.858210412	4.507205103	2.7487815	4.732431452	5.08842203	4.191836262	3.979365924
MXAN_RS00360	3.486245018	2.748656903	2.222498934	1.236279874	1.705448763	3.631095972	2.641069652	2.533448846	1.978404704	1.057814384
MXAN_RS00365	3.356694366	2.987057385	2.75553509	2.131757966	2.561914046	3.875469774	2.894366885	2.412236612	1.714494905	0.868158959
MXAN_RS00370	3.976276055	3.995927703	3.883507846	3.832665103	4.428607926	4.232533519	4.615984068	4.517786122	3.767128409	2.278516997
MXAN_RS00375	2.227359543	6.942433467	6.389221461	6.396349121	6.596998718	3.009408369	6.54758792	6.025850425	6.099424691	4.206378703
MXAN_RS00380	6.662943139	5.950004047	5.673383313	4.098656455	3.12187967	6.78493811	5.775858535	5.374729254	3.980108182	3.572219309
MXAN_RS00385	1.788020316	2.403470323	2.198977963	1.631901144	2.79767461	1.565830036	5.350223581	4.940489643	3.365648757	4.554513201
MXAN_RS00390	3.969872217	3.209828849	2.704637437	2.090072657	1.714203148	4.194192064	3.471323675	2.960626865	2.876026466	2.794038984
MXAN_RS00395	2.836145448	3.855365208	2.605394585	1.550046483	0.967574571	2.967805141	3.910502732	2.744977373	0.106242144	0.064813506
MXAN_RS00400	0.562329075	2.103976503	1.45041938	-0.037640795	-0.491104871	1.266266979	2.566211805	1.437111092	-1.638569475	-1.507854639
MXAN_RS00405	4.247129955	5.109955425	3.934184555	2.848927445	1.157073734	4.444488642	4.791486328	3.61821935	0.716790176	0.341488434
MXAN_RS00410	3.157589795	4.223327281	3.279165133	2.255471155	0.991226831	3.268649907	4.110709693	2.919884015	0.952712931	0.446977891
MXAN_RS00415	3.036833698	3.912214404	3.055745925	2.026894905	0.927451961	2.968154759	3.929033554	3.038136872	1.341529641	1.042426832
MXAN_RS00420	4.419355212	5.831679825	5.113231154	4.313090395	3.936591409	4.683109743	6.23769212	5.845943576	4.669891572	4.871024497
MXAN_RS00425	5.071852076	6.657776622	5.924151103	5.072367022	3.750262604	5.144689889	6.499003505	5.810397586	4.625258587	4.064383256
MXAN_RS00430	4.964501598	6.152630703	5.379100947	4.710882169	3.392652014	5.0453135	6.106070475	5.355022375	4.39110957	3.994674165
MXAN_RS00435	2.753740664	4.581804985	3.884616827	3.102460178	1.977648619	3.041810683	4.758064404	3.83726167	3.021229437	2.107579864
MXAN_RS00440	2.300979086	2.057991423	1.070568622	-0.890433442	-1.618932424	2.169096331	1.90446559	0.97291132	-1.139108033	-0.83172727
MXAN_RS00445	3.245443743	3.533616118	3.367612806	2.888092357	2.332436379	2.948701521	3.742116876	3.827039804	3.057547943	3.048445659
MXAN_RS00450	5.275370641	3.330013636	3.157743407	1.584829011	1.209664519	5.1218934	3.493966342	3.26134764	1.485137285	1.701254609
MXAN_RS00455	6.327683815	0.259680848	0.665927499	-0.409870424	1.631165282	5.53689334	1.914730098	1.847014186	-0.250392489	1.260605268
MXAN_RS00460	3.985919634	-1.232052306	-1.890774335	-1.306002948	0.014697869	3.32771938	0.024076549	-0.069501612	0.27958526	-0.280894843
MXAN_RS00465	2.939539086	-1.569438139	-1.596018221	-1.636735864	-0.116356807	2.57004819	-0.589789463	-0.237373339	-0.15534618	-0.07031503
MXAN_RS00470	5.830282424	3.867219922	3.733987302	2.748734436	3.034806067	5.94670913	5.433035657	4.588317599	3.442795216	4.022871343
MXAN_RS00475	8.289049674	5.765404406	5.194766792	3.962387536	3.373446281	8.049421781	5.459570161	4.669213532	3.233848593	2.843846167
MXAN_RS00480	5.448863237	3.243409927	3.33255333	2.340702975	1.953670646	5.505885458	3.479867996	3.284182478	2.202356235	1.681529161
MXAN_RS00485	3.060320975	2.247711753	2.263682559	1.819943358	2.024132519	2.918422582	2.670557611	2.871165067	1.652224934	2.36206218
MXAN_RS00490	3.4539952	2.772448078	2.525799133	2.001446413	2.717112836	3.294468298	3.203387065	3.430174458	2.798204957	3.201123756
MXAN_RS00495	3.823496298	3.264204678	3.178284359	2.482620493	3.604064489	3.997550885	3.533633904	3.882669358	3.381340737	3.962595518
MXAN_RS00500	6.158096125	5.595500823	5.760068303	4.980804979	4.736530344	6.313546409	5.802620775	5.502782278	4.511143255	5.388690812
MXAN_RS00505	3.182987566	2.027516944	2.187387897	1.290398893	1.287291666	3.210403354	2.593182372	2.724970263	0.496267332	1.428346198
MXAN_RS00515	5.465392379	8.866300943	7.393591749	7.212520074	6.616556366	5.917761082	9.386689589	8.609720666	8.930415068	8.332847268
MXAN_RS00520	0.339678513	1.505090527	2.083684398	1.801490137	1.597841723	0.706879245	2.907831617	2.43269602	1.096062986	1.564911672
MXAN_RS00525	2.921607561	3.758451168	4.245878459	3.974893689	3.679953649	2.98605093	4.161206262	4.356844705	3.096641837	3.737545867
MXAN_RS00530	2.982757969	3.255769035	4.518604788	4.889096452	4.591861745	2.982615722	3.162098451	4.499608585	3.033746691	3.941448559
MXAN_RS00535	4.402687801	4.409454416	3.825465503	3.483428441	3.688079862	4.431056873	4.980987341	4.731568782	3.355946871	3.263390842
MXAN_RS00540	4.281840585	4.263489951	3.70733318	2.883226423	3.105011413	4.310046559	4.879166132	4.309043723	3.180917452	2.950265093
MXAN_RS00545	1.920701487	4.978131672	1.218554459	-0.117308094	1.996431098	3.03398372	5.882181019	2.586957188	4.615229865	3.367770397
MXAN_RS00550	1.329720654	4.601485625	0.787106252	-0.751388143	1.325636399	2.330450145	5.195575379	1.926694159	4.372442113	2.859892528
MXAN_RS00555	4.829134	4.20471788	4.01030166	3.192156447	2.500800665	4.710835516	4.426453838	4.165770202	3.120998882	3.169143564
MXAN_RS00560	5.351910463	7.191217747	5.873609789	5.421169541	5.011729909	5.90789937	7.633887397	6.578677895	6.53927121	6.074875029
MXAN_RS00565	5.063568006	5.589751611	6.10412186	6.455209894	6.264044271	4.948655513	5.695929932	6.130088983	5.52140708	6.090707163
MXAN_RS00570	1.042965051	1.311513392	0.81297182	0.519710381	1.446717648	1.068277883	1.798894954	1.625477349	1.635267509	2.230858126
MXAN_RS00575	6.222309847	7.092739588	6.672980575	6.474699025	6.179822057	6.431112976	7.378925776	6.786529676	7.103127624	6.754465092
MXAN_RS00580	4.046310068	4.605886159	5.034531534	4.600395173	3.911323856	3.945651805	5.090200207	5.255786552	3.802204262	4.059894474
MXAN_RS00585	3.913144552	4.276790538	4.349654316	3.917426648	3.625026067	3.767244255	4.516417391	4.358475483	3.621096149	3.78134021
MXAN_RS00590	4.989842819	5.616723425	5.691197949	5.525949049	5.102026426	4.580416156	5.639644715	5.557110429	5.284307251	5.20543946
MXAN_RS00595	4.236422114	4.962276944	5.020286499	4.839504644	4.456271814	4.131165419	4.993721801	4.794856647	4.595531755	4.618194301
MXAN_RS00600	4.57927894	6.009268146	5.865280444	5.556656073	6.878583773	4.595885017	6.460687631	6.515019523	5.48739637	6.154188548
MXAN_RS00605	4.935802981	8.58440025	8.524338146	8.814797707	9.298134431	5.509863503	8.973153241	8.934370271	9.300628835	8.796416239
MXAN_RS00610	5.65635153	9.170560385	9.031101281	8.813305281	8.836289272	6.299858932	9.124661092	9.076501203	8.863864425	7.82848814
MXAN_RS00615	5.768527087	9.391016502	9.085268574	9.089527759	9.058385024	6.501724057	9.384502032	9.504798822	9.419658325	8.308483598
MXAN_RS00620	5.00656862	9.128371866	8.915495273	8.923833644	8.774002757	5.602934134	9.33804238	9.466144272	9.315274508	8.181000009
MXAN_RS00625	4.294949165	7.360931807	7.627609923	7.84868358	6.862356329	4.215750623	7.49194034	8.309603458	7.495540715	6.297647811
MXAN_RS00630	4.341217041	5.489368537	6.209200121	6.227042859	5.812480372	4.134167197	5.583770488	6.292919503	5.36756591	4.792124783
MXAN_RS00635	5.422858626	5.855645294	6.695743606	6.53324895	6.390651528	5.392589475	5.401265382	6.233466904	4.89583613	4.562885847
MXAN_RS00640	3.361477123	4.224069003	5.054359908	5.167454561	4.854245646	2.972954024	5.103829973	6.285449104	4.748558981	5.154387413
MXAN_RS00645	4.084959868	5.026817378	5.908662586	5.917008591	4.536699084	3.741877867	5.156384711	6.207984595	5.382114398	5.257915966
MXAN_RS00650	2.814091545	1.231297377	1.017661631	0.214030583	0.212049541	2.749148432	1.96356576	1.858064983	0.036928734	0.960940331
MXAN_RS00655	10.80263487	9.138872497	7.065774089	5.836696532	4.065654852	11.24591597	9.03889475	6.706003817	5.498915726	5.676616954
MXAN_RS00660	3.976360692	3.403183469	2.925294395	1.344958113	0.385395268	4.17282242	3.380630235	2.738288275	-0.028318208	0.409893151
MXAN_RS00665	3.812323596	4.319601092	4.063428628	3.444124841	2.677642445	4.099764795	4.921615002	4.942632558	2.735900308	3.576786043
MXAN_RS00670	2.560226805	2.807668948	2.918549289	1.682502663	0.691017095	2.633886197	3.471229058	3.595226163	1.040499435	1.159875911
MXAN_RS00675	2.055203166	1.946017162	2.334433043	1.543446846	1.103123369	2.079814445	2.762349527	3.070671428	1.79403258	1.71761329
MXAN_RS00680	4.560230954	4.421280753	5.530024001	5.636899377	5.81659722	4.655168074	4.998688207	5.616511952	4.747336429	4.327344531
MXAN_RS00685	2.373253894	2.216715418	2.152669731	1.98000702	2.752417722	2.541096084	3.269770698	3.416765264	2.383911144	2.859599129
MXAN_RS00690	5.856385865	5.185249166	6.102595024	5.195903835	4.045259883	5.95817841	5.152364325	5.605614464	3.197408226	3.802526535
MXAN_RS00695	5.456847339	4.77564099	5.338179537	4.333923939	3.735708143	5.383144691	4.775179029	5.253429722	3.409464576	3.984611882
MXAN_RS00700	5.388553435	4.722863948	5.33875735	4.385257823	3.815650956	5.361846065	4.91597272	5.328666298	3.447218762	4.0134332
MXAN_RS00705	4.007548501	3.409343827	3.767353211	2.576309249	2.239473217	4.036197669	4.030178348	4.191218201	2.30826649	2.486291819
MXAN_RS00710	5.232649977	4.816950244	5.178365509	4.588509742	4.01420945	5.322645636	5.189974824	5.477550318	3.629420535	4.407990423
MXAN_RS00715	1.885983541	2.122474427	2.961887212	2.670042116	2.561941928	1.981163823	2.815280525	3.225196842	1.97982102	2.257279614
MXAN_RS00720	3.425233151	5.068405428	5.127775099	4.903101977	5.073643193	3.405871807	4.964317747	5.078920034	4.633241818	4.688610973
MXAN_RS00725	3.154367799	3.711815417	2.843135185	2.749112633	4.388599166	3.179557738	3.52215984	2.885843999	2.459196059	2.310755087
MXAN_RS00730	2.033784607	6.062957559	4.498470629	5.574198734	7.345032532	2.5070319	5.231768701	3.601399261	5.314236729	4.947476454
MXAN_RS00735	4.057921682	8.041948961	6.518199339	7.519236689	9.165612847	4.360386472	6.864022442	5.397218869	7.147075563	6.737731836
MXAN_RS00740	3.886225539	7.738510975	7.361686672	7.219881217	8.608387432	4.462750099	7.819959158	7.902290811	8.668546619	8.051250123
MXAN_RS00745	1.83620797	6.399764365	6.217276562	6.427968664	6.70322047	2.832866089	7.142728564	7.123492626	8.006277544	6.772939176
MXAN_RS00750	2.811460024	7.47028579	7.164648134	7.354851372	7.528541963	3.926244616	7.860172129	7.717580106	8.523821939	7.319801454
MXAN_RS00755	1.461219871	7.023457691	6.856904704	7.099719666	7.252125466	2.797565966	7.481456128	7.24972976	8.160862785	6.60159074
MXAN_RS00760	0.70955695	6.243163119	5.641201787	5.96234634	6.666341937	1.760543464	7.691291749	7.328258104	7.924103696	6.892018317
MXAN_RS00765	1.138591606	-0.642630683	-0.425188269	-1.218405654	-0.325905349	1.336336494	1.9727321	2.944285769	1.73262498	2.314656827
MXAN_RS00770	4.14635159	2.345196829	2.786422927	1.517307426	1.799454563	4.336129819	2.69697054	2.60955811	1.063757154	1.661584972
MXAN_RS00775	4.740597325	4.144610815	4.951984867	4.892565274	4.656015503	4.656814554	4.422034002	5.00299498	3.362039047	4.612814198
MXAN_RS00780	7.32867807	7.726035253	7.616716815	6.893082106	6.716659617	7.402395445	8.207157548	7.649446992	7.868756794	6.928791981
MXAN_RS00785	5.852482617	6.481520856	6.378480832	5.325916328	5.535455854	5.916938005	7.207326099	7.03280876	6.978194699	6.169273843
MXAN_RS00790	-1.670694396	2.322878342	0.187073001	-0.070051351	4.291490351	-1.575802399	1.482462788	0.132038918	-0.813327981	-0.265159871
MXAN_RS00795	0.91485875	5.543156762	3.070999891	2.742786869	7.081324151	1.57084583	3.155338668	1.217110392	1.558637899	1.111603068
MXAN_RS00800	-1.141883297	1.112130568	1.145227611	2.621111835	3.352619571	-1.549508437	0.672195134	1.174825313	2.47651512	1.299959124
MXAN_RS00805		0.583910292	0.49009168	1.209171222	2.550179212	#NUM!	1.328503499	-0.568912872	0.030140562	-1.387922568
MXAN_RS00810	-1.048855055	1.356199121	0.646015238	2.015874211	2.61526475	-0.706649113	1.011833051	0.600698574	2.010386427	1.091069931
MXAN_RS00815	-0.557986118	1.358857956	0.915046739	1.97053724	2.741376096	-0.233617689	0.99805666	0.892021814	1.6257771	0.925869295
MXAN_RS00820	-0.287092484	1.230369939	0.44594217	1.661355898	2.246460865	0.358437786	0.14557106	0.699243717	1.006245292	0.29444511
MXAN_RS00825	5.0266303	3.779886558	3.482970319	2.704383111	3.254799723	4.674630076	3.030553122	2.957510188	1.970679493	1.398189008
MXAN_RS00830	1.622015093	0.956099857	0.781073793	0.268138748	1.090436515	1.357430352	0.844741828	0.767678729	-0.472516753	-0.208828862
MXAN_RS00835	4.469822258	3.216398961	3.152962622	1.533208512	2.889825218	4.356366835	2.954918861	3.386020274	2.340617004	2.783658282
MXAN_RS00840	4.113793562	3.594255554	3.421956814	2.804697442	3.370029866	3.742910186	3.863910402	4.023914245	3.027979159	3.153321111
MXAN_RS00845	4.254659955	4.81884416	4.439521011	3.547179152	3.100140815	4.177458833	4.947511488	4.579535521	3.82555777	3.384138026
MXAN_RS00850	3.347725658	4.475955417	4.011760901	3.404201915	3.19636252	3.58570502	4.871903352	4.086338988	3.901371333	3.588101472
MXAN_RS00855	7.339287359	8.441197057	7.078749032	6.632076463	7.192011543	7.672759716	8.823646129	7.200922376	8.12381214	7.185843641
MXAN_RS00860	5.738463949	5.275220447	6.76147229	6.323732381	5.438396164	5.464794885	5.66718268	6.853302493	5.099701243	5.272505815
MXAN_RS00865	4.101370737	3.316036895	3.786361441	3.16760748	2.286462149	4.082346102	3.779060009	3.896197955	2.222237084	2.418509282
MXAN_RS00870	1.353059724	2.132515734	1.706876744	0.992247102	1.313175589	1.389542926	2.260469684	1.704659159	1.372975099	1.309836041
MXAN_RS00875	1.711401516	4.133880941	5.018734943	4.514912327	5.622156415	1.973774716	5.635461365	4.763517625	3.885351065	3.240089336
MXAN_RS00880	2.925626575	5.304672003	5.960746847	5.601405697	6.481652698	3.171173129	6.245457276	5.40073656	4.622488134	3.846719618
MXAN_RS00885	4.871297042	6.539044759	7.247658415	6.655311701	7.413225714	5.157205709	7.332666855	6.221795509	5.640824427	4.817970969
MXAN_RS00890	2.989570177	3.166841832	3.434946649	2.8218684	3.46998506	3.169612739	3.888381249	3.115623053	1.485872842	1.613802208
MXAN_RS00895	4.59239819	6.005920534	6.071761874	5.797452414	6.361757852	4.839415393	6.000831325	5.110401283	3.688068346	3.002627701
MXAN_RS00900	7.171540252	7.385950228	7.099178662	6.311669007	5.746627846	7.353392172	6.926979931	6.876119577	6.704330941	6.639740899
MXAN_RS00905	3.375897528	4.277515042	3.417446378	2.201641802	3.603153729	3.536466916	4.105034034	3.839857766	2.189356737	3.291317661
MXAN_RS00910	4.039027752	2.565164026	2.905677671	1.900589871	3.878646066	4.030528766	3.053257664	3.076438849	1.244508825	1.896785759
MXAN_RS00915	0.82959704	2.87914038	1.396140306	1.877548694	6.881272685	1.063733975	1.604106791	1.505262667	0.414275925	0.370591824
MXAN_RS00920	1.968109163	2.963611999	1.561432291	1.608675332	4.175354257	2.483722896	3.117576489	2.003161676	2.41834029	1.791869934
MXAN_RS00925	2.389501049	5.790605325	3.116085608	2.473383548	5.743558746	3.245952407	7.603191705	4.997995674	8.511920876	8.013470807
MXAN_RS00930	2.745504634	1.142998319	1.931495726	2.331786675	2.445201163	2.283131763	1.590785123	2.247212176	2.113167647	2.044267407
MXAN_RS00935	4.906950733	3.797205815	4.419766819	4.646817679	4.724758261	4.701423646	4.128962511	4.579296	4.323023954	5.031439216
MXAN_RS00940	6.366262829	4.791200469	5.483126075	5.238906619	5.363760353	6.319317633	5.184038073	5.651385232	5.230830204	5.651058592
MXAN_RS00945	6.157967358	5.84325245	5.075524459	4.442310269	5.106271032	6.254518364	5.846740034	5.446597871	4.718524833	5.449211993
MXAN_RS00950	4.528156424	5.672647697	5.35796869	5.92466634	6.940768108	4.73665311	6.046092767	4.533943632	6.329648494	6.959391431
MXAN_RS00955	5.217762669	6.179557524	5.877952357	6.122098542	6.737659954	5.285221243	6.440901027	6.144144575	6.449706816	6.396887543
MXAN_RS00960	3.749344387	2.959416082	2.830560507	2.503357857	2.610963114	3.379250449	2.903272609	2.773221778	2.448941664	2.115307413
MXAN_RS00965	5.061858176	4.74334961	4.684420645	4.544666134	4.322598265	5.153850707	5.115472929	4.700248497	4.09765834	3.781324221
MXAN_RS00970	4.815413791	5.661238563	5.364787291	5.413466431	5.597003707	4.808111305	6.134184739	5.896859753	6.015286725	6.352839524
MXAN_RS00975	1.513186533	3.845346143	2.406360465	2.630774834	3.988114699	2.533708279	4.672446764	2.941375957	4.366752847	3.182928103
MXAN_RS00980	4.608586574	4.096897278	4.237045261	3.462020347	2.654633323	5.305792188	4.951755307	4.322863193	1.397143412	2.595254479
MXAN_RS00985	8.835866947	9.9271252	8.964164537	8.470010097	9.017766732	9.315121912	10.17878315	9.197378827	9.629943498	9.714542401
MXAN_RS00990	2.759110306	3.965111788	3.176573171	2.366392401	3.288713715	3.011345056	5.279124371	4.617444381	3.822849803	4.23800102
MXAN_RS00995	3.547248795	3.719495911	3.915931255	4.63776554	3.735808944	5.253534032	5.742009703	5.074760412	3.543156397	4.07244839
MXAN_RS01000	2.427250036	2.936686062	2.89257066	2.860746636	2.52837542	2.30420346	3.037417611	3.035658335	2.700134869	2.904769276
MXAN_RS01005	1.318493053	1.666500875	1.898955412	1.762695579	1.834327614	1.250820631	2.395798058	2.601491375	1.79617039	2.649176228
MXAN_RS01010	4.366898474	4.611129539	4.327558399	3.838766341	4.221852427	4.481430635	5.19164699	4.852968325	3.826818361	4.851798944
MXAN_RS01015	6.09650143	5.063019235	4.872050703	4.462341152	4.926290918	6.29135038	5.523965533	5.280812531	4.717731261	5.456498064
MXAN_RS01020	7.634172501	9.521197212	8.086830585	8.193542295	10.27159843	7.955898335	9.629978057	8.410225249	10.11664913	10.34786739
MXAN_RS01025	6.46437449	7.966355935	8.008797426	8.45290686	9.433838531	6.719711671	9.067238654	8.953909108	9.584450271	10.59502724
MXAN_RS01030	0.184492647	1.699222433	0.780697895	-0.447192626	0.917011453	0.155653864	2.356475876	2.407637096	1.187428229	0.245538357
MXAN_RS01035	1.633716211	7.277858879	2.438181938	3.286625317	7.153282076	3.544290247	7.682797346	3.627775484	7.726850565	6.685746953
MXAN_RS01040	6.319410054	4.255727428	3.511707549	1.78794835	1.160153662	6.288958548	4.375367123	3.057056405	1.572934911	1.562912669
MXAN_RS01045	8.377446058	3.912826622	2.403273746	1.146866947	2.285009542	8.106879507	4.348365237	2.118795238	2.676324874	2.291170357
MXAN_RS01050	9.81552375	4.99368284	4.280406621	3.073577383	2.927012361	9.737399793	4.951437287	2.927580825	3.721428288	3.251232086
MXAN_RS01055	4.642559709	3.542610298	4.517776743	4.022755245	3.657788226	4.716129327	3.284024246	4.27576306	3.570504922	4.30934885
MXAN_RS01060	4.286445989	3.00670526	4.084351211	3.662212081	3.379334341	4.562654095	2.948367232	3.921892323	3.358199865	4.165906729
MXAN_RS01065	4.076365003	3.102547938	3.288368008	2.701315531	2.0756544	3.999173015	2.991780105	3.574142419	2.643338274	3.322577544
MXAN_RS01070	6.190801544	5.382596876	5.17506299	4.129854083	3.201108343	6.273612365	4.950569574	5.25547084	3.97930455	4.423199031
MXAN_RS01075	4.987228828	2.836556671	3.533230573	2.478599828	1.418403101	4.866886385	2.689960007	3.48034572	1.962177591	2.249958664
MXAN_RS01080	2.980060785	1.469768593	1.677310767	0.820097445	0.375422801	2.864175166	2.017482272	2.83007105	1.752314524	1.944189979
MXAN_RS01085	4.311017398	2.69638561	1.926378418	1.2535467	0.780484812	4.324870583	2.44382923	1.814046813	0.806497106	1.449800446
MXAN_RS01090	1.714107936	0.026089815	-0.01799125	-0.674482816	-1.688260437	1.789884354	-0.018705066	-0.453967544	-1.108247456	-1.473780202
MXAN_RS01095	3.968759175	2.875240536	2.530833672	1.875851032	1.7038269	3.819957148	2.771374887	2.423703252	1.637116872	1.421210061
MXAN_RS01100	1.372520478	2.462580066	1.619745671	0.973271235	0.771743129	1.240331102	2.308603666	1.763736157	1.89137011	1.349523581
MXAN_RS01105	0.830339945	0.510582291	0.48898105	0.010707744	0.460290621	0.995348698	1.551323062	1.633943073	0.190124387	1.286801553
MXAN_RS01110	2.921964477	2.79325758	3.232325616	2.857540523	3.393546111	2.718885905	3.415405456	3.523536649	3.168736131	3.957664528
MXAN_RS01115	7.463187856	7.905318681	8.176963765	8.139690511	8.27353517	7.390202363	8.382186984	8.235512783	7.188654896	7.618961843
MXAN_RS01120	2.720723347	3.566022858	3.583548675	3.544380487	3.416925393	3.319837294	4.323810459	4.045139879	3.300920205	3.377445531
MXAN_RS01125	3.746697817	4.290250217	3.963804762	3.873428263	3.804129736	4.113526676	4.495579112	4.304766478	3.552176114	3.397168391
MXAN_RS01130	4.214204932	4.381213022	4.279582658	4.085790218	3.98630545	4.6465623	4.652277149	4.216212538	3.599404321	3.577485642
MXAN_RS01135	5.893111896	6.173677584	5.952129793	5.95511112	5.895567378	6.028982459	6.502495155	6.567854119	5.640666693	6.115510805
MXAN_RS01140	6.58040684	6.758418453	6.459624337	6.124984842	7.301550581	6.585073939	6.847877447	7.003903725	6.514829758	6.996985828
MXAN_RS01145	5.466854245	6.055305174	5.669063268	5.567565545	6.463067663	5.559052919	5.946115988	5.821168863	5.495750489	5.765004755
MXAN_RS01150	3.881628963	3.626150158	3.547147729	3.562599916	4.859026455	4.233927023	4.834267129	4.965384222	4.259229525	5.021765674
MXAN_RS01155	8.412676531	9.038343551	8.150177743	7.893260381	7.873935478	8.574276008	8.918757282	7.95605373	8.46218911	8.896335695
MXAN_RS01160	7.654224786	7.569592247	7.471367247	7.099630013	7.52758671	7.723208077	7.715897152	7.408751849	7.38578654	7.663469066
MXAN_RS01165	5.432933355	7.116591961	5.768264288	5.70866132	6.338046272	5.856632898	7.460920298	6.038327184	7.701086763	7.009868915
MXAN_RS01170	3.475345936	4.10607595	3.569912865	2.419188057	2.624099343	3.449030807	4.236309157	3.52030296	2.819786526	3.214354449
MXAN_RS01175	1.850411711	2.079614097	1.506920291	0.981547939	1.141452523	1.360482994	2.322504826	1.478897847	1.62267097	2.149130735
MXAN_RS01180	0.915481351	2.739746334	1.741886927	1.607916639	2.220161736	0.740543251	3.414059896	2.566755545	2.688012277	2.66934577
MXAN_RS01185	3.043357425	3.30346979	2.753799276	1.697829451	2.106524262	2.954489948	3.090628779	2.607899608	1.972265345	1.894258661
MXAN_RS01190	1.884499409	2.118172672	1.808657184	1.851147143	1.835773977	1.967140604	2.860117771	2.516900911	1.249441089	2.136789985
MXAN_RS01195	2.818960634	1.25652006	0.378409455	-1.134066022	-0.022603407	2.810578068	1.327066382	0.390336629	-1.012786541	-1.123545436
MXAN_RS01200	3.947753104	2.807342711	2.955490842	2.124038565	1.864451575	3.781825326	3.178410955	3.327793791	1.838092063	1.558238021
MXAN_RS01205	3.568340542	1.706859822	1.741325811	1.013826902	1.237908463	3.643717705	2.390824174	2.25914621	0.281020636	0.966855943
MXAN_RS01210	0.430836974	1.481337549	-0.241482439	0.362872135	2.16886962	-0.274715043	3.016956134	1.951233387	1.334783987	1.930511779
MXAN_RS01215	5.113037113	6.584798984	5.474650972	4.36294176	4.571268006	5.591463008	6.906334886	6.298353495	6.263434608	5.748463478
MXAN_RS01220	2.414441744	3.782143196	3.176932814	2.110814259	2.39834308	3.173809126	4.571442349	4.2459169	4.013511779	3.485640618
MXAN_RS01225	3.533099824	4.758365396	3.941555314	2.554295527	2.463454834	4.325900638	5.104734559	4.386559809	4.201673654	3.606167685
MXAN_RS01230	4.694936883	5.565302097	4.391909777	2.944465823	3.232546069	5.198858128	5.602906895	4.758750583	4.395450332	3.929743712
MXAN_RS01235	3.222073562	4.32840046	3.753733992	3.48391926	3.091606568	3.583371283	4.833638828	4.341617727	4.333990572	4.072855015
MXAN_RS01240	1.748685874	3.188762473	3.273207564	3.074360813	2.495917907	1.813982172	3.481280094	4.00481756	3.013357562	3.170073051
MXAN_RS01245	1.742650355	0.157071493	-0.141145637	-2.52999469	-1.773678939	1.936604233	0.65796308	0.685050256	-2.060785317	-1.018829264
MXAN_RS01250	6.689001643	6.593129088	5.736367121	5.462113224	5.15132201	6.9386642	6.790498945	6.180626713	6.03965325	6.209832429
MXAN_RS01255	5.896413084	5.730574103	5.411998523	5.204203393	5.642788503	5.985231915	5.899486857	5.411563227	5.032872962	5.02772669
MXAN_RS01260	5.392944838	6.179572464	5.506706558	5.498879041	7.692939706	5.763043583	7.260658013	6.972128789	8.402197128	7.421995267
MXAN_RS01265	3.940688995	3.744544665	3.453496657	3.139691604	5.343653573	3.81201744	4.518090403	4.754169506	5.196215103	4.472408975
MXAN_RS01270	4.658164855	5.94208165	4.850759335	4.038426694	5.11571492	4.874402022	6.487493017	5.632916932	5.97532117	5.98563624
MXAN_RS01275	3.648389666	4.28878505	3.212263724	3.011592751	4.28982458	3.762147962	4.841910418	3.935023368	4.433690484	4.037094355
MXAN_RS01280	1.620449029	2.610297066	1.90595319	1.638130548	3.3817791	2.15289483	3.92672868	3.10701394	3.522444969	3.360931762
MXAN_RS01285	2.337601403	3.201899286	3.614871307	3.548994444	2.895126601	2.737759331	3.835685202	3.4653828	1.860058761	1.748950112
MXAN_RS01290	6.956418876	8.186680581	7.492389831	6.807925221	7.622896732	7.434394247	8.924868463	7.459953862	7.643210682	7.574071811
MXAN_RS01295	8.795285564	7.557782774	7.328872417	6.70143358	7.097018694	8.836198721	7.571309774	7.251238724	6.752128764	6.609579716
MXAN_RS01300	4.341503117	5.227942095	5.416348129	5.294286429	4.779327305	4.460330186	5.427311674	5.176568223	5.426939232	4.945525466
MXAN_RS01305	3.321969485	3.35759131	3.498224471	2.949305983	3.395256753	3.137221018	3.744905896	3.950062471	2.667991991	3.24214521
MXAN_RS01310	4.546116514	4.683647864	4.705306714	3.96636504	3.944351265	4.522977738	4.480311258	4.658522755	3.389418623	3.763073663
MXAN_RS01315	4.37442753	3.953868484	4.37101368	4.134944862	3.919455322	4.726438115	4.379614822	4.641546491	3.540599549	3.463900455
MXAN_RS01320	-1.539284911	-1.510780094	-2.267803048	-1.490100018	-1.312439281	-1.337196256	-0.497766618	-0.758435944	-1.019630402	-1.029644031
MXAN_RS01325	-1.56166777	0.092686016	-2.146429211	-2.806138731	-1.615662039	-0.896306034	0.17683578	-1.070213765	-0.17623957	-1.602864871
MXAN_RS01330	0.530064892	0.772443234	0.446603221	-0.724565271	-0.728521643	0.388734625	0.588232575	-0.05609899	-1.421619106	-0.024885265
MXAN_RS01335	-1.678953874	-2.18199947	-3.226015449	-3.587690324	-2.896798292	-2.468695843	-2.01982683	-2.272730304	-3.032883349	-3.122588898
MXAN_RS01340	1.058364933	1.786849675	1.094256451	0.054111945	0.912310483	0.709974097	2.164633062	1.356525862	-0.090985107	-0.185371646
MXAN_RS01345	2.393848661	3.243725469	2.145497133	0.804175473	1.292539973	1.837683571	2.703091973	1.607351617	0.163325945	-0.411420082
MXAN_RS01350	-0.255766798	1.097938212	0.168551372	-0.880045505	-0.38492849	-0.166768651	1.389022497	-0.111279169	-1.156344671	-0.571500959
MXAN_RS01355	-0.875612014	-0.133437128	0.012464823	-0.687539245	1.057775199	-1.217094381	0.095679239	-1.282074067	-2.734967274	-1.772592268
MXAN_RS01360	1.524122906	1.752487926	1.646086261	2.441213263	3.388335557	1.575494876	3.56169093	3.053366132	1.68933199	2.709269658
MXAN_RS01365	3.14682194	5.489999871	3.599961773	3.756342501	5.292106072	3.843737721	5.657596808	4.403427303	5.114688525	5.211615926
MXAN_RS01370	1.533994736	2.319632117	2.997084882	3.034000383	3.678460008	1.359146373	3.52173137	3.495712891	3.988317466	3.927962418
MXAN_RS01375	0.333359523	2.494986789	2.611883945	3.658074519	3.72174412	0.571988246	2.830094598	2.860893441	3.801669573	3.534976574
MXAN_RS01380	9.508813275	9.700546291	10.1543527	9.8501895	10.17570076	9.589491937	10.64252155	10.84385177	10.70197875	11.37276851
MXAN_RS01385	4.97183874	5.738008455	6.117705519	6.054518533	6.576104761	5.038933	6.969764082	7.561856759	7.140012768	7.53525104
MXAN_RS01390	5.726753045	6.657716074	6.595049708	5.834567666	6.134591295	5.860857779	7.029819509	7.288780243	7.144191954	7.809107906
MXAN_RS01395	4.9642149	6.185169736	6.720923494	6.939028007	6.792210379	4.992855004	6.553759948	7.101175104	6.859517207	7.478787148
MXAN_RS01400	2.711200405	4.968015213	5.232847451	5.25137419	5.294865169	3.311075573	5.939504659	5.871178643	5.112674977	5.864398677
MXAN_RS01405	5.764620421	5.573262396	5.212701132	5.370482689	7.299087875	5.848699042	5.730432136	5.372309432	6.724043344	7.106386199
MXAN_RS01410	4.513589811	5.149316343	5.740899247	6.175157292	7.161401551	4.612976092	6.010451311	6.119673478	6.470656315	6.789990434
MXAN_RS01415	6.503774109	6.684813807	6.170946643	6.088586928	6.642438257	6.593159151	6.990491787	6.84563304	6.412139173	6.358349212
MXAN_RS01420	9.957323995	11.38981618	10.22823538	9.261849843	8.082973348	9.514869303	11.12347239	10.05738387	8.638355758	7.768618655
MXAN_RS01425	5.760346693	5.482858233	5.163360504	4.719815053	4.45994102	5.393665236	5.333524499	5.23439507	4.084954802	3.57079113
MXAN_RS01430	-4.394962492	-3.391842161	-2.485660774	-2.786198675	-1.323946099	-4.578431066	-1.935798875	-1.974437219	-2.945611892	-2.791562791
MXAN_RS01435	1.579552028	1.320526781	1.474570576	1.684834579	2.336004385	1.319295781	1.836595317	1.361248358	1.425209341	1.73417585
MXAN_RS01440	5.125788276	5.514149776	6.032018725	6.309444848	6.440127885	5.352524743	6.528771766	6.788506477	5.447742189	6.040279591
MXAN_RS01445	1.011061325	2.182785615	2.62124506	2.145719861	4.170228435	1.250349397	2.954859396	3.018114804	2.790477279	3.563095303
MXAN_RS01450	2.306136878	3.027709765	3.055703018	2.803314339	4.653184161	2.411755774	3.641903679	3.419492291	2.725939968	3.920347197
MXAN_RS01455	-1.512701893	-0.109120373	-0.97336343	-1.954772378	-1.233386693	-2.335804154	0.592482768	-0.164522617	-0.667917571	-1.591708352
MXAN_RS01460	4.710446095	5.0837583	4.158078261	3.221093579	3.584208397	4.767869513	5.224871579	4.151619747	4.24650901	4.411063138
MXAN_RS01465	0.842739178	1.420134179	0.651050828	-0.782738235	0.133076592	1.142282051	2.527007524	1.648228697	0.465010349	0.041713089
MXAN_RS01470	0.963898193	2.487854334	1.548102295	0.206423182	0.636416436	1.321023505	3.300360033	1.927432773	0.945845149	0.771211404
MXAN_RS01475	0.819467672	0.169771357	0.758080968	-0.666810524	-0.83709154	0.775291845	0.922280796	1.270233117	-0.224386679	0.124708364
MXAN_RS01480	0.83597007	1.700588892	1.611534995	1.013446177	0.319654055	1.099708582	2.15264863	2.126795906	0.886609187	1.185344547
MXAN_RS01485	7.5738686	6.692926246	5.793324201	4.484614237	4.167135046	7.117477883	6.57625911	6.375910605	3.71315355	3.928514072
MXAN_RS01490	1.002275887	1.283639763	0.774982389	-0.409735144	-0.674843303	1.022970852	1.757914113	0.873123222	-0.238197959	-0.256065466
MXAN_RS01495	0.900078936	0.11794695	1.161201005	0.536918435	-0.566418097	0.478451184	0.667365835	1.619640784	0.050288922	0.000196962
MXAN_RS01500	3.378087999	2.842389621	3.642843648	2.986504751	1.894685949	3.295249818	3.230118618	3.757568126	1.830967864	1.444936737
MXAN_RS01505	2.930093078	2.564927657	3.409837466	2.749766418	2.116719609	2.740432622	2.997991914	3.582156898	1.767661042	1.671732241
MXAN_RS01510	4.024843029	3.398089697	4.434869817	3.898143938	3.432870432	4.092610963	3.901741792	4.04157646	2.68604739	2.846843805
MXAN_RS01515	4.372844707	4.286930094	4.775254733	4.380944055	3.984065095	4.009417602	4.585264886	4.989810101	3.686133497	3.973611215
MXAN_RS01520	0.573119779	2.120591638	2.625534961	2.789487041	4.742158126	0.851626401	4.034081698	4.311101159	3.138080824	4.615476275
MXAN_RS01525	3.995695967	4.871865809	4.692641377	4.178461002	4.640954736	3.97081138	5.836809946	5.521579772	5.810975228	5.86181337
MXAN_RS01530	0.083975315	2.068574383	1.549159729	1.931228799	1.7111194	0.233171303	2.458807885	1.667269816	1.89528374	1.833532883
MXAN_RS01535	1.720374761	3.842184333	2.997640479	2.067960909	2.642005468	2.187184519	4.453064694	3.097120437	3.179382972	3.404705541
MXAN_RS01540	0.941109677	2.955961388	2.230055003	1.646327821	2.06873716	1.472417016	3.738478579	2.804964852	2.967217868	2.743931979
MXAN_RS01545	7.810809742	8.897000891	7.912874703	7.609346154	8.232065223	8.043874032	9.227630588	8.199580281	8.555280091	8.160320826
MXAN_RS01550	5.78047975	4.255618115	4.038526946	3.397662872	4.582814082	5.67362769	5.193377889	4.952150156	2.905353153	3.319262531
MXAN_RS01555	11.48274411	9.189464289	9.950895905	9.28483379	9.616358646	11.45792777	9.498648782	8.736499981	7.206609827	5.923403507
MXAN_RS01560	4.138929893	2.223460313	2.088544093	1.674576877	2.444338529	4.464865505	2.735160024	2.096278081	1.624020111	1.54953932
MXAN_RS01565						#NUM!	#NUM!	#NUM!	#NUM!	#NUM!
MXAN_RS01570						#NUM!	#NUM!	#NUM!	#NUM!	#NUM!
MXAN_RS01575						#NUM!	#NUM!	#NUM!	#NUM!	#NUM!
MXAN_RS01580	4.555217203	3.681654374	3.964363046	4.142834463	4.44673906	4.342767825	5.231093117	5.336902645	5.130029387	5.272234148
MXAN_RS01585						#NUM!	#NUM!	#NUM!	#NUM!	#NUM!
MXAN_RS01590	-0.126519136	0.603785002	-0.59019968	-0.773683895	1.573375556	-0.698570681	1.370094758	0.694873462	0.670040254	0.34457664
MXAN_RS01595	-0.341020846	3.691017218	2.477359139	3.300626489	3.684069224	-0.270290001	4.327665492	3.642752035	4.474155356	3.855019406
MXAN_RS01600	4.929326584	9.121222847	7.911346044	8.296816912	7.728407804	3.900697264	8.959680429	7.620454763	9.006408466	8.13386604
MXAN_RS01605	4.438474846	8.734610148	7.738865169	8.442240429	7.60418039	3.447682142	8.56541322	7.227678429	7.733653878	6.57021263
MXAN_RS01610	1.461409891	2.632503075	3.205576915	3.255149269	3.882224576	1.751285311	3.790085741	4.409615406	3.046323224	4.34612017
MXAN_RS01615	6.041059803	9.138221236	7.227696166	7.965468956	10.22741618	6.770719187	8.810658056	6.493696475	9.136559649	9.119944228
MXAN_RS01620	3.118760644	2.9627379	3.027215966	2.075721484	2.306378808	3.14787669	3.145491734	2.74391169	1.762734876	2.399728734
MXAN_RS01625	-0.302051606	-0.003205514	-0.168987405	-1.535517114	-0.527224299	-0.017945128	1.36645483	1.669176136	0.107711522	1.456876463
MXAN_RS01630	-1.06344551	1.98860226	0.262333258	0.264092081	1.870447716	-0.494858255	2.433449605	0.108570238	2.701170213	3.911513836
MXAN_RS01635	0.557209735	2.751300437	1.470165508	1.306106598	3.260753969	0.952830621	3.303073491	1.879817771	4.089831449	5.145752674
MXAN_RS01640	4.770285331	3.914066056	3.420761611	2.444411777	2.732253215	4.714175112	4.448675465	3.878732885	1.986744867	3.748908705
MXAN_RS01645	2.610627319	2.913652263	2.963415626	1.206796502	1.456825869	3.06930186	2.954266952	2.965004251	1.499538636	1.767152219
MXAN_RS01650	4.071930398	3.76399086	3.868700172	3.279574078	3.814460785	4.304501623	4.900113434	4.903393113	3.589337373	4.222627037
MXAN_RS01655	-0.700758635	-0.347016504	-0.55346348	-1.211126174	0.672158303	-1.872728897	1.291288761	1.355701934	-0.026339417	1.268555188
MXAN_RS01660	5.513622764	6.326372603	6.523472357	7.804624923	5.242181341	5.248619812	6.177753861	6.663553053	6.723527375	5.633590028
MXAN_RS01665	1.085323172	2.749829624	3.187957498	4.821823729	7.023345248	0.694270591	3.291911706	2.96387002	4.179284784	3.58799739
MXAN_RS01670	5.232916726	3.448736849	3.697595787	2.374157889	2.71414587	5.36494146	3.833845943	4.115030771	2.267800563	2.435216023
MXAN_RS01675	0.445531095	-0.273988461	-1.176823168	-2.164183011	0.855619184	0.679195953	1.234782985	1.753112791	2.431138654	2.713977252
MXAN_RS01680	3.151847964	4.116501178	3.65842258	3.270843915	4.102918663	3.503532956	5.161178642	4.693865754	4.902283131	4.872290819
MXAN_RS01685	7.245497336	5.186759382	5.716447555	4.997729863	4.687617994	7.088693979	5.204134563	5.616318587	4.291685729	5.152147762
MXAN_RS01690	6.663738954	7.06969487	5.284660406	4.474631054	3.582700542	7.229716838	6.597892663	4.92836985	3.494664538	2.908080337
MXAN_RS01695	4.196547651	4.776778564	3.492776545	2.972374477	2.658663248	4.497771958	4.975832749	3.90982043	2.474640859	2.381927975
MXAN_RS01700	-1.41995745	1.592021277	-1.341742103	-2.31411046	1.114813482	-0.621652832	2.663623756	0.0616979	3.056239763	2.227387082
MXAN_RS01705	0.854206904	5.8628129	1.242208575	1.033738323	4.735423848	2.826890096	7.495806391	3.778784516	8.817028216	7.983820679
MXAN_RS01710	-0.397524288	0.299743327	0.192256455	0.503754937	2.17186787	0.405240422	1.558518351	1.244939816	1.981895976	3.155848332
MXAN_RS01715	4.073388766	1.622598437	2.799492352	2.562015461	2.618299225	3.925273511	2.74007558	3.688551246	3.311022523	4.208904776
MXAN_RS01720	4.271413109	3.918374871	5.033178505	4.328549563	4.518127771	4.205149781	5.148407428	5.418915992	3.433442368	4.56756954
MXAN_RS01725	3.42495974	2.523833251	2.342879075	1.732229337	1.420719192	3.329417829	3.240644927	2.745237183	1.152224481	1.937901115
MXAN_RS01730	3.260398389	2.871130881	3.196862975	2.68953874	1.793366414	3.322505909	3.186841409	3.29981951	1.565991653	1.540646816
MXAN_RS01735	6.652168039	6.305958757	5.803973401	5.088721416	3.543813966	6.906416827	6.206534224	5.617296246	3.225761973	2.65807173
MXAN_RS01740	5.818362458	5.698206741	5.388306592	4.58430565	3.45162479	6.126486731	5.786856655	5.240380845	3.479739048	2.427419676
MXAN_RS01745	4.077510139	4.485473027	3.885179039	3.453274875	2.43429297	4.509584267	4.840347668	4.434002567	2.925377813	2.291134148
MXAN_RS01750	4.31276465	4.062136108	3.97520331	3.203432031	2.253011161	4.753076335	4.691821049	4.403171039	2.611916215	2.083085765
MXAN_RS01755	9.161964163	8.551029082	9.053095132	8.31981512	7.657360163	9.098746002	9.252162518	9.519657391	8.407021491	8.703736012
MXAN_RS01760	4.733286236	2.751064759	2.742964581	0.955590547	0.089891833	4.897655975	3.06468202	3.147703248	1.102304332	1.220367208
MXAN_RS01765	6.8624243	5.256803543	6.510463926	5.007553313	5.316092286	6.186874684	8.088805555	9.47608209	8.672622535	9.075476879
MXAN_RS01770	9.010072016	7.160097546	8.212424992	6.571724462	6.552170012	8.217820884	9.040927032	10.39063788	9.824146978	9.848818358
MXAN_RS01775	8.011718231	6.115455627	7.291185002	5.78747787	5.685718167	7.24146661	8.357530218	9.669252615	9.13765861	9.182423898
MXAN_RS01780	9.379653541	7.568579133	8.316510776	7.011084501	6.913060355	8.467194814	9.610157235	10.5265888	10.09884945	10.22485626
MXAN_RS01785	9.479592741	7.548972036	7.675007293	6.429047032	6.227538798	8.743003307	9.331012787	9.418766753	8.574596076	9.093312392
MXAN_RS01790	7.882470791	5.869330263	5.931883809	5.097704325	5.027943698	7.163206161	8.223018355	8.48431538	7.753276442	8.37623043
MXAN_RS01795	1.319063973	1.224066759	1.298926402	1.366855931	3.577398077	1.53983682	3.87760626	4.035635444	3.862887004	4.21548216
MXAN_RS01800	3.296173935	1.953760829	2.184110731	2.315521521	4.388566444	3.331250897	3.806705557	3.935854515	4.42085032	5.087066761
MXAN_RS01805	3.06373021	3.275614141	3.44680573	3.631562201	4.173233809	3.157708564	4.695885622	5.001288117	3.951722612	4.03178482
MXAN_RS01810	3.760916108	2.329064331	2.20208751	2.128965352	2.730769008	3.794831952	3.790273484	3.956247652	2.585256777	2.454290299
MXAN_RS01815	4.694615419	3.392630967	3.593265808	2.112301601	2.392667177	4.569785078	4.188214867	4.336532724	2.173825356	2.8005645
MXAN_RS01820	3.925412411	3.439023851	3.753583069	3.652276022	3.866229559	3.730877586	3.954563541	4.537077586	2.85824211	3.455378311
MXAN_RS01825	4.375714958	5.119784383	5.711370404	6.123865529	5.658814597	4.369054638	5.552018457	6.26382277	4.830292239	5.076131587
MXAN_RS01830	4.844385953	7.00630279	4.915995031	4.606558687	7.409520923	5.478306102	7.283584561	4.884626698	7.284288849	6.378463042
MXAN_RS01835	1.93293789	2.296063774	3.073650341	3.004972725	2.770743919	1.815288369	2.874644213	3.44331963	2.197876832	3.314736466
MXAN_RS01840	5.477581657	4.842656004	5.3396311	4.196147843	3.52571321	5.141445049	4.823007689	5.533008918	3.753878137	4.599615196
MXAN_RS01845	4.231519765	4.03157862	4.489822149	3.405096853	3.327581491	4.368610904	4.712452683	5.028338796	3.258357414	4.451441543
MXAN_RS01850	4.903471044	5.661279359	4.793440524	3.808832054	4.227702577	5.283742459	6.116907543	5.122358024	4.87352675	4.590860968
MXAN_RS01855	4.243773666	4.31576966	3.998039319	2.514320268	3.227233059	4.214007204	4.665981769	4.927930187	3.866640671	4.25516501
MXAN_RS01860	1.950285269	4.660762429	4.125865614	3.727230902	4.249704209	2.314950288	4.905401051	4.975344514	5.702292349	5.347059449
MXAN_RS01865	1.361164369	1.212644383	-0.187980225	-1.247320713	-1.210894909	2.399362688	1.464612356	2.478052285	1.047711183	2.086771273
MXAN_RS01870	1.354320297	0.895638142	-1.12564824			2.660460378	-0.437803896	2.04709507	0.292026706	1.453623635
MXAN_RS01875	3.11733854	1.518910849	0.140701036	-0.915561084	-0.245804358	2.816628334	3.103207832	3.760911557	0.653371234	2.034371443
MXAN_RS01880	-0.079905862	-1.002882626	-1.77406537	-2.793048544	-2.084542936	0.332240345	-0.212366041	-1.307633149	-1.834930235	-1.922271317
MXAN_RS01885	5.295167367	6.727867513	3.995053834	2.862853839	4.288734513	6.159935687	6.968745039	4.514484244	5.709134553	5.036063412
MXAN_RS01890	2.319347008	2.262529198	2.049519089	0.814036358	1.291008661	2.459242368	3.142527021	2.661526041	2.0576579	2.342398221
MXAN_RS01895	2.167942879	0.192744826	-0.106019433	-0.26722027	0.769205534	2.003678313	-0.41817509	1.561262057	-1.294116469	-0.124793401
MXAN_RS01900	3.033110953	2.400495134	1.276193975	0.099821999	0.943745175	3.373341922	3.104538536	2.638533712	1.600381337	1.698472097
MXAN_RS01905	5.88790573	7.092457803	4.84554118	4.414704819	6.537840484	6.478572686	7.892849348	6.285008557	6.843460479	6.7532354
MXAN_RS01910	6.101483844	6.891796447	4.546344937	3.633814245	5.991255286	6.281941281	7.053398223	5.458514884	5.033091735	5.482157949
MXAN_RS01915	1.373332876	1.913758965	1.674516251	1.064070358	1.714957795	1.545338114	2.678337747	2.331922878	2.099916735	1.858661999
MXAN_RS01920	0.941778087	1.889822638	0.959836661	1.067209879	0.772725898	1.639545431	2.375712171	1.890378193	1.634080077	1.644019526
MXAN_RS01925	5.066823591	5.920639811	5.131355452	4.644185858	5.525647624	5.583365819	6.293888611	5.356384271	6.431674781	5.917102144
MXAN_RS01930	3.502992666	4.256350902	3.821186249	3.350353993	3.864123173	4.020760252	4.721820955	4.309776574	4.69923943	4.192098748
MXAN_RS01935	1.974352946	5.060902071	4.222926606	4.768289861	5.447100237	2.647022448	5.839783218	5.261090944	6.291183375	6.80676265
MXAN_RS01940	2.522036888	2.479943777	1.754552148	1.334838176	2.522236752	2.447234301	2.898448315	1.898761143	3.073722166	4.456133037
MXAN_RS01945	8.72013374	5.088637744	5.212499038	3.381954773	3.362084725	8.580748048	4.699836978	4.687139536	1.036039894	3.872953166
MXAN_RS01950	10.05456165	8.040475729	8.052203451	6.436898053	6.417632815	10.06234669	7.621760918	7.609154011	6.013356818	6.501989883
MXAN_RS01955	7.898641495	6.146072864	6.173410066	4.695924991	5.219209523	8.06262387	6.286843683	6.242244144	5.090524305	5.753115353
MXAN_RS01960	11.0260355	8.882626208	9.309234726	7.800476359	7.639109167	11.08624865	8.445939108	8.847257027	6.893761634	7.02605393
MXAN_RS01965	9.48833767	7.575268307	7.961426096	6.48038484	6.373271773	9.521244492	7.014212477	7.652322575	5.79728639	6.041075556
MXAN_RS01970	8.106867424	6.501532785	6.785367475	5.425680565	5.315149561	8.082036283	6.150411311	6.587942769	4.669320958	4.93579457
MXAN_RS01975	1.723364648	2.159428597	0.981458895	-0.29534353	1.244670867	2.222271272	4.147289049	2.951313593	2.995670024	3.013999861
MXAN_RS01980	-0.195721818	0.912284138	1.157207566	0.65193612	-0.133402633	-0.360404835	1.214225798	0.56851778	-1.419182152	-1.693283931
MXAN_RS01985	-1.884175764	-3.298008895	-3.572619738	-4.802260788	-3.614392555	-2.800427947	-2.836068268	-3.733484639	-3.154944792	-3.552494335
MXAN_RS01990	-0.974432479	-2.618863956	-2.375613956		-1.323646018	-0.942682881	0.715845305	0.027939934	-0.571588348	-0.082537371
MXAN_RS01995	2.662665419	3.821298108	3.444927957	2.68050414	3.003633308	3.059073604	4.778710905	3.823749097	4.037686237	3.721512215
MXAN_RS02000	4.055315939	4.143290048	4.601956236	4.508814725	4.348777327	4.01466348	4.860460464	5.398539391	4.695973244	5.303377769
MXAN_RS02005	6.076844905	3.858134567	3.729818765	1.470504724	0.549131102	6.001429211	3.783506839	3.446499237	0.420237916	0.967083129
MXAN_RS02010	-0.183156147	-0.953022111	-0.345693232	-1.335149294	-0.369402374	-1.860487805	-0.067336877	0.745758247	-0.94973104	0.747381235
MXAN_RS02015	3.913835804	3.431321746	3.346536406	2.56950932	3.37491927	3.535338886	4.075029213	4.433631501	2.135574499	2.802366076
MXAN_RS02020	6.273396885	3.730058026	5.912865738	4.866226908	3.993643019	5.68995153	3.756846255	5.295615945	1.937281686	3.145181743
MXAN_RS02025	1.89215069	1.215061447	1.418813093	1.984947711	4.655220121	1.741610215	4.851663798	4.379389286	7.119506834	5.18684937
MXAN_RS02030	1.257221913	0.925369539	0.924538533	1.267162224	4.097209024	1.729878269	4.160074326	3.636214776	6.579175312	4.580483121
MXAN_RS02035	1.696634146	1.814690499	1.489917942	0.948404879	1.643087322	1.105215601	2.330647524	1.75958203	2.165490246	2.527239069
MXAN_RS02040	3.600587169	5.011176585	2.992977951	3.300481808	4.908458956	3.994805681	6.111810978	3.993455323	6.484483705	6.167672097
MXAN_RS02045	0.059389898	0.975989792	0.297594428	-0.113008991	2.381762641	1.457622773	3.366381896	2.950572064	2.972285647	3.684826944
MXAN_RS02050	5.721551897	6.548809014	5.760787677	5.993568131	6.879411328	5.977782715	7.49180081	6.821993371	6.940269299	6.649597266
MXAN_RS02055	4.676019748	2.839132524	2.625785929	1.6889327	2.338697066	4.446167775	3.155070358	2.893067925	1.141249107	2.277542448
MXAN_RS02060	1.762957136	0.659737226	-0.776603909	-1.255498178	0.158489548	2.502871542	0.872502274	1.062748574	0.271283382	-0.414259659
MXAN_RS02065	-2.334071794	0.266184617	-0.096015579	0.172229255	1.673198465	0.471472874	1.899791063	1.733464574	0.064943205	0.766858651
MXAN_RS02070	-0.300388333	0.023943127	-3.172051528	-2.121789831	-3.085364026	-0.373073378	-1.248185545	-0.128802281	-3.087136971	-1.368351361
MXAN_RS02080	5.006695942	6.098839166	6.396313096	6.364643237	5.611982446	5.067820339	6.477027405	6.845871239	6.501843431	6.162839123
MXAN_RS02085	-1.497023276	-1.031884461	0.047337785	-0.195438987	-0.465762332	-0.663028658	0.208638497	1.000108085	0.834053683	0.313782899
MXAN_RS02090	5.531357414	7.087447872	7.83426894	7.622568947	7.069344682	5.638520022	7.245318418	7.535860912	7.323044345	7.277225362
MXAN_RS02095	2.124269994	5.067925259	1.763282077	0.768350029	3.757259102	2.229144197	5.469031588	2.429340904	6.536659628	6.857054136
MXAN_RS02100	3.245042254	2.443350105	1.940430979	1.239969983	2.336786527	2.640808678	2.774124444	3.041052645	1.323674866	1.082919464
MXAN_RS02105	4.087397712	3.211588929	2.520793125	2.164490179	3.22949258	2.746972714	3.715834188	3.66248667	2.99317343	2.534059658
MXAN_RS02110	3.169198354	4.100773109	3.171833132	2.113021445	2.6671032	3.400542897	4.522890457	3.892066078	3.97887901	3.979428132
MXAN_RS02115	2.877621083	6.419700725	3.721757279	3.245830573	4.652565225	3.902244758	6.625416857	4.132745646	6.90693172	5.922645371
MXAN_RS02120	0.710147122	1.593409357	1.734108897	1.194800236	0.49297132	1.01116454	2.293614831	2.026709099	1.424575801	1.071318534
MXAN_RS02125	3.809108504	5.137112292	4.308477931	3.490538778	3.469125863	4.380461277	5.533577043	4.386642136	4.310132802	5.753116553
MXAN_RS02130	3.456717669	4.21223531	2.715514411	0.795065652	1.303473682	3.007753998	4.013295374	1.98591261	1.938539142	5.163123361
MXAN_RS02135	2.797747517	1.389433498	1.397275508	0.454440249	-1.132042667	2.660761071	1.884938791	1.703458951	-0.290539861	0.64745667
MXAN_RS02140	-1.40090463	1.78994159	-0.321368875	-2.565603388	0.286828247	-0.350241674	2.083980056	0.985942225	1.222370596	3.246421304
MXAN_RS02145	-1.717541064	0.080629026	-2.377358382	-2.581963869	-0.616658001	-1.545795734	0.323269204	-1.141611838	0.619136119	2.089802891
MXAN_RS02150	6.413139494	3.49625544	4.948703447	4.640451485	4.831587997	6.189151615	3.795628463	4.991972779	3.215576609	4.160891863
MXAN_RS02155	5.275725037	2.99344936	4.26439938	3.432436378	3.363853634	5.047505666	3.066452669	4.138916443	2.261793028	2.658814729
MXAN_RS02160	4.683304435	3.957181239	3.15576278	3.258119185	4.334224707	3.342160051	3.907311239	4.077806723	3.268145367	2.66505253
MXAN_RS02165	4.368506647	2.471699422	2.374493227	1.21266965	2.099763583	4.631915593	3.420114924	2.788982191	0.533262082	1.175496949
MXAN_RS02170	3.388542488	2.369309738	2.338298598	1.538278	1.80597326	3.658449642	3.075770046	2.897860789	1.456094063	1.583839756
MXAN_RS02175	4.809972758	3.199884895	3.412157082	2.281382778	1.584740438	4.564139727	3.268664036	3.590221192	2.195403402	2.127316395
MXAN_RS02180	4.49559366	3.841704699	3.788278162	2.956342729	2.386491776	4.215795253	4.131493645	4.318235088	3.026981296	3.051510289
MXAN_RS02185	3.457435768	3.851600882	2.794713752	1.874967891	2.400279505	3.433589501	4.608300375	3.631602131	3.152361865	2.959690461
MXAN_RS02190	5.434282179	4.574930314	4.495310035	3.936055896	4.498233286	5.358493043	5.299230992	5.640715695	4.235828768	4.809945831
MXAN_RS02195	7.118518788	6.381776895	6.014509773	5.442993458	6.123942691	6.800668223	6.281698986	6.730975175	5.905819652	6.108053291
MXAN_RS02200	6.222015711	5.721321881	5.082778235	4.993950172	5.900047859	6.098092597	6.064672219	6.421642701	5.934131151	6.080201519
MXAN_RS02205	7.905300927	7.006135179	6.377434847	6.002646598	6.911403491	7.629496109	7.075308663	7.472750952	6.681776042	6.971880872
MXAN_RS02210	10.53886652	8.691613921	8.095327478	7.410611707	8.150799768	10.45584921	8.222489549	8.525706864	7.759885536	7.926401998
MXAN_RS02215	0.37611272	0.248379119	-0.671794699	-1.353145178	-0.271227983	0.471036847	0.986709696	0.458613843	1.343246276	3.335108629
MXAN_RS02220	8.63445645	6.841182937	6.996409447	6.218033093	5.978165559	8.626231586	6.63204635	6.77231627	5.558399179	5.622791572
MXAN_RS02225	4.459974619	3.098043155	3.270014043	3.379289859	3.727451097	4.161481763	3.181487456	4.208549708	3.9559067	3.685485295
MXAN_RS02230	1.776629274	1.542029865	1.273087802	1.553414761	1.694609439	1.393612418	2.608976463	3.060103073	2.744609187	2.515178661
MXAN_RS02235	8.987950681	11.0095592	9.06832108	7.736151258	7.656320549	8.439762497	10.79623015	9.740325053	8.63385387	8.672124236
MXAN_RS02240	5.793516267	6.26588811	6.200289892	7.14361069	7.068684498	5.952990803	7.268898531	7.263821413	6.418694964	6.213613606
MXAN_RS02245	7.068356873	7.452648268	7.648619648	8.292108783	7.788680154	7.242512893	7.627202456	7.630251496	7.311940907	6.591936733
MXAN_RS02250	7.141284242	6.869400419	7.087834737	7.478151261	6.731026151	7.189866144	7.27320122	7.221568287	6.600370728	5.854090494
MXAN_RS02255	7.145125026	7.085208347	7.31116516	7.479711086	6.873055475	7.335679722	7.383892288	7.152207221	6.553489036	5.811249739
MXAN_RS02260	5.898881887	6.265702319	6.206221598	6.42135255	5.685680812	6.088145194	6.975538229	6.582917392	5.946102847	4.938899707
MXAN_RS02265	4.122938232	4.874207046	5.017153126	5.311040937	4.930106837	4.217978889	5.662953763	5.494159738	4.952551259	4.381532103
MXAN_RS02270	4.375659495	6.163819685	6.713373367	8.000228614	8.564359402	4.075307428	6.673175159	7.222923063	7.499467849	7.868398087
MXAN_RS02275	0.241845568	0.096430751	-2.238122969	-3.018100608	-1.001009978	0.541507832	0.434944099	0.077408179	-2.405410524	-1.224408395
MXAN_RS02280	2.585977613	4.930153332	1.462829536	0.099253924	2.648104135	2.882154844	4.935260774	1.906864998	4.362158746	3.362920099
MXAN_RS02285	3.745667446	3.538381724	4.09474606	3.936392068	4.325460113	4.012463484	4.402757898	4.56510686	3.543078781	3.838624575
MXAN_RS02290	6.55098681	6.116910824	6.108688222	5.752382812	5.927509401	6.678141813	6.200699149	6.114393318	5.272450004	5.252829363
MXAN_RS02295	7.261797865	7.07898305	6.668683194	5.821835097	5.86069734	7.197600571	6.779636115	6.512810091	5.161101283	5.524957421
MXAN_RS02300	3.598584315	2.300869029	2.491513213	1.757472067	2.631055708	3.339890051	4.519684908	4.890889034	4.381297861	5.510013407
MXAN_RS02305	3.339210005	1.345671939	1.02352388	0.462358593	1.068870968	2.888910643	2.778120434	2.146596485	2.4611681	3.968569363
MXAN_RS02310	1.606348759	1.726392164	2.468393822	2.920319383	4.22926652	1.794147443	4.635022407	4.970763534	3.474256141	5.156240621
MXAN_RS02315	5.162642801	6.63308964	7.699503613	9.480965927	9.674459032	5.174933283	6.757125824	6.647408522	6.253392919	7.016261987
MXAN_RS02320	7.032966877	6.971137087	6.63465927	5.762375119	5.90232068	7.000507109	7.363459541	6.835794418	6.395508812	6.225675229
MXAN_RS02325	3.802565472	3.942991864	4.046993639	5.053099054	5.87381713	4.118011173	4.922894323	5.221210088	4.267713877	4.631155122
MXAN_RS02330	2.194906239	1.588305865	1.467996067	1.567200425	2.331061902	2.046550348	2.552837771	2.416081545	0.914866664	1.307391771
MXAN_RS02335	5.082285003	3.321896502	3.304020514	2.978457895	3.880806203	5.143141785	3.570698708	3.707363568	1.420332107	2.426074118
MXAN_RS02340	5.750246834	5.652601132	5.303718971	5.128038264	6.401954328	5.409630881	5.679063253	5.540079838	4.513903257	5.098781569
MXAN_RS02345	5.64228196	6.478099352	5.013509484	4.513929348	6.836819557	5.51141235	6.795695332	5.849905762	7.154459853	7.017015089
MXAN_RS02350	2.343875941	1.702733118	1.70922752	0.517366254	0.422761069	2.505778991	2.467740943	2.256358966	0.739047919	1.327131641
MXAN_RS02355	3.060976554	2.865883661	2.872513255	1.892774581	2.703987346	3.112463206	4.334179969	3.922315026	3.486423293	3.813402654
MXAN_RS02360	3.947647042	6.519872057	5.780018344	5.640173323	5.802901394	4.167004229	6.70564892	5.912548462	6.312135409	5.885869271
MXAN_RS02365	4.666926559	4.589118827	5.10313986	4.165035901	3.702469384	4.675618447	4.707390529	5.357461612	4.149603887	4.266879985
MXAN_RS02370	4.153528509	4.888313467	5.612912066	4.850549517	4.027688065	3.955022756	4.78568548	5.521034495	4.766399271	4.509970103
MXAN_RS02375	4.438160461	5.383636148	6.161331711	5.786801799	4.660516161	4.431976207	5.374606574	5.760842903	5.076984708	4.632784581
MXAN_RS02380	4.716298697	4.680538102	5.420954195	5.172072154	4.404361772	4.717401577	4.685758741	5.017103928	3.292512985	3.796079132
MXAN_RS02390	0.27380577	-0.322606862	-3.034548004	-1.035309685	0.424439696	0.662397094	-0.062783527	0.60101213	0.027592259	0.182575301
MXAN_RS02395	0.340928267	-1.232822764	-0.360554838	-1.766569842	-1.947574096	0.205846683	-0.36480225	-0.614819409	-3.00627908	-1.204330707
MXAN_RS02400	0.117724256	-2.0998635	-1.87914213	-1.955290702	-1.779278168	-0.831440688	-0.058803328	-1.143412004	-2.380416315	-2.198009906
MXAN_RS02405	4.645138496	5.586045195	3.544048796	2.506166868	3.44460695	5.388856731	5.739277678	3.784043438	4.761539544	4.171426117
MXAN_RS02410	3.632860918	5.261546988	4.10457767	3.447494111	3.383053465	3.805015122	4.595469922	3.916222501	3.994418251	3.359388986
MXAN_RS02415	0.487078506	1.981860182	0.970169925	0.936361439	1.142341748	0.438615369	2.887765708	1.810735683	1.970459959	2.392035098
MXAN_RS02420	1.267666112	0.684688958	0.394862871	-0.430049409	-0.405196339	0.927129942	0.529512122	0.711918911	-0.380310624	-1.175957693
MXAN_RS02425	4.871343982	3.972534102	3.390837472	2.373320963	2.052838198	4.684757639	4.239671964	3.09332056	2.919331681	3.202614898
MXAN_RS02430	0.606769604	0.728487243	-0.493062918	-2.439700293	-3.804294647	0.793402651	1.835768224	0.380638954	0.815931763	0.92258873
MXAN_RS02440	1.740176678	2.954916598	1.207157717	0.81180842	1.726676867	1.175893461	4.152010136	2.581898653	4.939245798	3.403566209
MXAN_RS02445	8.833586676	9.887050599	7.491565408	7.112324156	8.108329122	8.612893559	10.79042455	8.572296075	11.45237086	9.824166617
MXAN_RS02450	0.963943748	1.064129455	1.654341156	0.961053443	1.028332298	0.882939512	1.154508845	1.380410464	0.491544335	1.505374732
MXAN_RS02455	1.398082051	-0.904984548	-0.721030607	-0.317898531	0.812590582	0.701218622	0.385365107	0.935647041	-0.053435037	0.713363725
MXAN_RS02460	5.867392781	5.695422777	6.174054699	5.526991703	4.995943916	6.221070337	5.995628384	6.296722307	5.434412295	5.91551158
MXAN_RS02465	3.058347771	2.374613621	1.640091264	1.11577464	0.973038615	3.613091383	2.653013606	2.37644007	0.919448056	1.567737357
MXAN_RS02470	6.989360923	4.205830417	4.20112719	3.380417597	1.985514843	7.568242412	3.752418772	3.37110512	0.599253269	0.492574618
MXAN_RS02475	-1.658735188					-2.322683462	-1.76862845	-1.691728023	-3.294116469	-0.779400052
MXAN_RS02480	3.376729263	3.396865931	3.493192533	3.168044815	2.372445814	3.190082803	3.881675082	4.254809449	2.808304656	3.346891104
MXAN_RS02485	2.569266617	2.71856134	2.272645119	2.021273568	0.754635692	2.426350601	3.460267505	3.053416094	2.410813028	2.481212997
MXAN_RS02490	2.964057108	2.202517349	2.023045327	1.021273709	1.08244864	3.124835525	2.619850221	2.599434987	1.681061582	1.135592603
MXAN_RS02495	5.735107651	5.911409213	5.516123447	6.29427845	4.181521124	5.726412216	5.75227721	5.635181822	5.61667831	5.105915615
MXAN_RS02500	3.369728391	3.007101461	3.488703969	3.287624907	3.871325888	3.387153797	3.151354387	3.365578931	2.335455811	3.560387211
MXAN_RS02505	4.752879671	4.642402397	5.191126008	5.196749015	5.493273	4.75956459	4.538567388	4.799628116	3.967579127	4.898488566
MXAN_RS02510	3.816991856	4.900315209	4.505283187	3.99937085	3.711331371	4.098019377	5.23403255	5.076113491	4.688267052	4.580104866
MXAN_RS02515	3.746398752	3.857007179	4.103674506	3.296442935	3.450581153	3.974100664	3.960254952	3.935669847	2.81921742	3.180728727
MXAN_RS02520	3.699991546	3.708404819	4.924661748	4.759336667	5.079389466	4.447408169	4.663769066	5.145456073	4.41167454	5.479341862
MXAN_RS02525	8.060377127	6.209687056	8.905394593	7.842896463	7.444246683	8.125810431	5.957173086	8.342667942	5.357380335	6.412221238
MXAN_RS02535	6.428732388	9.631987403	8.225595082	8.533863165	10.38553927	7.224341197	9.585189211	8.139640425	10.78296001	10.44084758
MXAN_RS02540	3.385565909	5.833725421	5.085488384	5.344316492	5.891848587	4.238814755	6.76422833	5.778111119	7.071921166	7.359539681
MXAN_RS02545	2.024164654	6.469692474	3.098082254	2.359891226	3.271910292	3.216224318	7.336881367	5.225381846	9.081352525	8.194777695
MXAN_RS02550	-0.547444155	4.707148258	1.297757747	-0.095343607	1.201700272	1.036064245	5.13684894	3.30080018	7.645778611	6.615721129
MXAN_RS02555	-1.060402672	3.749769291	0.023067832	-0.823524742	0.000868431	-0.187216531	4.346879421	2.134584389	6.311355473	5.246260041
MXAN_RS02560	2.730935703	3.267781867	2.341174214	1.854059546	3.533209669	3.164498418	4.026196852	2.176282355	2.326737819	2.239973374
MXAN_RS02565	7.131436468	7.137832368	6.755652252	5.891000776	5.671452084	7.365326402	6.597900931	6.048193595	4.103643105	4.119233669
MXAN_RS02570	5.502109652	3.690865422	3.951507057	3.062812281	2.22885163	5.316836481	3.74864304	3.599023676	0.881925484	1.579083596
MXAN_RS02575	5.508189485	4.75395346	4.316888589	3.224256933	2.735850073	5.605486316	4.866999705	4.301126272	3.149071593	2.922417294
MXAN_RS02580	8.901052588	8.490467188	7.888595643	6.250739552	4.249057817	8.925427535	8.112374798	7.238482887	5.30958378	4.032069739
MXAN_RS02585	5.081253658	4.613635016	4.632474327	3.398879643	2.736510253	5.202855824	5.095841666	4.864284192	3.248756902	2.721994167
MXAN_RS02590	7.115876277	7.422760257	8.377495787	7.801847145	10.39674124	5.934466288	8.148879026	8.061932802	10.51861041	11.80852773
MXAN_RS02595	2.492564394	1.78298494	2.611094231	2.538941815	2.511430201	2.563693845	2.334188994	2.629019962	1.812114891	2.509602224
MXAN_RS02600	-1.065582958	-1.935247409	-1.189437047	-1.529586885	-1.369593686	-1.464294802	-1.045371723	-0.339143624	-1.413943915	-1.249288792
MXAN_RS02605	3.320016673	3.57435614	2.842761158	2.652045105	3.960602338	3.480905666	4.63897916	4.430863419	4.653434045	5.499073866
MXAN_RS02610	8.82373676	11.66368414	8.07852887	7.001402801	5.3992822	10.52549715	11.24708941	8.097351953	6.953392959	6.021435308
MXAN_RS02615	3.933709608	5.396509657	4.35085066	3.225279188	4.089995721	3.999447721	5.519990864	4.589727544	4.238424084	5.763643434
MXAN_RS02620	3.849935468	5.178927989	3.577667071	2.462841991	3.774472627	4.157663396	5.284784076	3.598264777	3.910369289	3.970201852
MXAN_RS02625	4.313633368	7.272666505	4.204126451	3.31783179	5.336825442	5.455123475	7.481721154	4.673775138	6.328454438	6.146079751
MXAN_RS02630	3.73687321	4.121938336	2.38923703	1.340097993	2.175287334	3.87301851	4.216481624	2.704781632	2.515728282	2.554193657
MXAN_RS02635	7.133035674	7.374669649	6.727137996	5.668965757	5.837823564	7.484832365	7.41931838	6.741499525	6.162159147	6.995419262
MXAN_RS02640	1.920012486	3.344677951	2.870596691	1.925109468	-0.513056764	2.442520221	3.690991082	3.063717594	0.23222284	-0.175286609
MXAN_RS02645	11.32999873	11.69243937	10.90381695	8.835380294	6.704916941	10.72180428	12.13731726	10.92128797	8.293730015	7.378433849
MXAN_RS02650	3.550405463	4.570274985	4.748437672	4.130329207	2.948207177	3.600476398	4.376928116	4.232557244	2.461743222	1.954046825
MXAN_RS02655	4.00303883	4.448045817	4.401636629	4.003082981	2.761818432	3.979127317	4.375003387	4.233776248	2.262742547	1.898184205
MXAN_RS02660	7.66935625	5.99137728	5.329277091	3.638009739	2.805079438	7.697883385	6.110189087	5.501611909	3.361492591	3.28724568
MXAN_RS02665	2.992332301	4.723350141	4.016582939	1.92066276	0.642967284	2.565343105	4.579559189	4.00408957	1.684890705	2.03082785
MXAN_RS02670	-1.011596449	1.105985162	-0.185915417	-1.571735842	-1.74444135	-0.366810367	1.165405368	0.072495602	-1.417485084	-1.676884028
MXAN_RS02675	-0.902711553	0.942205567	-1.637240217	-2.81614685	-2.093632399	-1.953896565	0.875238298	-0.909466283	-1.265986921	-0.946933969
MXAN_RS02680	4.385542651	3.032457187	3.501218524	3.39234447	3.516775514	4.269610639	3.82980162	3.981517982	3.241024828	4.982131942
MXAN_RS02685	7.095192635	5.52793349	4.889748204	3.251082331	3.562088414	6.999710455	5.472091598	5.184026469	2.595411854	2.969290923
MXAN_RS02690	6.119515959	5.42536165	4.667893129	3.665172572	5.070359602	6.093819282	5.825598315	5.442569039	3.538701454	4.734428668
MXAN_RS02695	1.362025768	0.484492685	0.180709045	-1.487986585	-0.387673248	1.524362946	0.398432058	0.550554785	-1.186931342	-1.450665166
MXAN_RS02700	0.531625316	-0.080608128	-0.371571123	-1.06891664	-1.36458986	0.708733758	0.437252272	0.459652062	-0.736849806	-0.308849962
MXAN_RS02705	1.698883032	-0.385321341	0.824012115	0.832612096	0.282572545	1.616680251	0.194538116	0.305144102	0.140460854	0.134300101
MXAN_RS02710	2.531569253	2.750210115	2.233701594	1.716088232	2.316156968	2.613234575	3.068882781	2.965045869	3.06227227	2.807260589
MXAN_RS02715	9.010761496	7.019172088	6.765851718	5.226196759	5.595510381	9.193317339	6.785629052	6.550934901	5.282741874	5.648885711
MXAN_RS02720	2.951036019	2.26056684	2.721444711	2.946072609	2.684491799	2.598307205	2.747161984	3.239401301	1.092893424	2.49696268
MXAN_RS02725	6.136831234	4.370618586	4.23711232	4.319451974	4.681165874	5.832912335	5.687193432	5.743044299	4.822972788	5.531428629
MXAN_RS02730	4.495440915	3.889292169	3.534916555	2.656692333	2.454682421	4.569678863	3.914349035	3.69584078	1.646311564	2.352710692
MXAN_RS02735	3.919537144	3.859612847	4.167427043	4.315416184	4.449061426	3.936441001	4.570743075	4.279700502	5.51295294	5.874205249
MXAN_RS02740	3.376226236	3.641958165	2.945587059	2.951117263	2.463330216	3.519667142	4.185437248	4.002266717	2.614396807	2.948309293
MXAN_RS02745	1.011228699	2.175120884	3.077054499	3.28745087	3.294220459	1.559253029	2.860103877	3.582789891	2.556384788	3.415455596
MXAN_RS02750	2.953642557	3.567657919	4.214113866	4.570138072	4.862333422	2.963737233	4.673775794	5.231447232	4.28155496	5.268751662
MXAN_RS02755	2.123815085	2.644042436	2.949323795	1.894481029	4.598452509	1.919804654	3.71870746	3.944825754	3.088736317	4.204417482
MXAN_RS02765	-0.224224389	-0.964089518	-0.862302224	-2.022234635	-1.640601686	-0.84449958	-0.11791242	-0.242187171	-1.810443193	-0.663934031
MXAN_RS02770	0.343089083	0.263041935	0.239479931	-0.302147769	0.507125548	0.300325943	1.142360567	1.614264713	0.287613647	1.148181664
MXAN_RS02775	-2.717802861	-2.594504857	-2.059291382	-2.662092714	-3.105172617	-4.302438943	-1.577292233	-1.278605513	-1.96761635	-1.978566317
MXAN_RS02780	8.665490518	7.336533012	7.250255903	6.268254599	5.600525276	8.698981541	7.194362368	7.282039507	5.905142988	6.289768822
MXAN_RS02785	-0.464962067	0.392439082	-0.976890806	-2.138091643	-0.407062026	-0.204699015	1.382288027	0.573916637	-0.538702273	-0.397618931
MXAN_RS02790	7.510505761	4.484435401	5.178681494	5.160963844	3.889857731	6.72077682	4.441540048	5.198419535	2.202614009	2.942745761
MXAN_RS02805	0.815157124	0.535984644	0.474726776	0.064955699	1.691672478	0.428564103	0.714319998	0.987211874	0.73635295	1.069076703
MXAN_RS02810	2.590620538	2.958722477	3.345082322	3.708536089	3.825984922	2.669781486	3.316113273	3.176631776	3.006748072	3.91450574
MXAN_RS02815	11.46904783	10.3625717	11.28740755	11.23930253	11.29185723	11.70051523	10.0915819	10.28278425	10.09653473	10.32053212
MXAN_RS02820	5.608488882	3.664221993	5.576874938	5.250745446	5.095388484	5.300543877	3.625887851	5.133358351	2.678623097	4.420827532
MXAN_RS02825	1.136938875	-0.730083023	2.574476477	1.716613161	1.711659378	2.091450288	1.104099482	2.720865355	-0.302867298	1.454357181
MXAN_RS02830	5.078148512	3.489493167	5.248526907	4.816178316	4.516037365	5.075287346	3.332425353	5.063661275	2.472716016	3.74624082
MXAN_RS02835	5.436045548	3.703895534	5.864835755	5.530424421	5.261099598	5.367517217	3.441158217	5.459881913	3.02048296	4.535224389
MXAN_RS02840	2.407027516	0.703527027	3.212071784	2.758051028	2.569794009	2.330944623	1.058637465	3.115792908	0.393576968	1.90078077
MXAN_RS02845	9.636864064	10.96756889	8.639640874	8.135592443	5.442651522	9.735311774	10.78157356	8.508292916	7.76758703	6.973568876
MXAN_RS02850	2.530556811	2.588239561	1.338650368	0.767323388	-0.233336258	2.64597087	2.891929007	2.14774006	1.389666465	1.155441051
MXAN_RS02855	-2.930331886	-2.56295714	-3.036800456	-2.846631537	-3.561405451	-1.872076949	-1.523919129	-2.529439016	-2.536955143	-3.824531103
MXAN_RS02860	-0.297806092	-0.109105174	-0.69590585	-2.090952502	-2.729919218	-0.09233528	-0.629334643	-0.545643305	-1.183786939	-2.119164594
MXAN_RS02865	-0.13420984	-1.533379518	-1.819582551	-2.150129002	-1.522588371	0.330722448	0.100169223	0.589713731	-1.112108165	-2.198022867
MXAN_RS02870	1.199339954	3.362836829	3.509449194	4.209755786	5.50111382	1.097326141	4.561010605	4.098165049	4.339816272	4.66074521
MXAN_RS02875	-1.823940657	-1.137363738	-2.313581305	-2.742025681	-2.4756719	-1.546841368	-0.708227449	-0.429958748	-1.335195096	-1.201366269
MXAN_RS02880	2.665708344	5.036978123	3.189507618	2.862676061	3.815278018	3.465854343	5.531990131	4.11170899	4.621615015	4.232826853
MXAN_RS02885	1.784865383	3.559589545	1.904280501	1.08204341	1.806938752	2.20792464	4.198415222	2.729670298	2.748972648	2.351250885
MXAN_RS02890	2.187167442	3.784349964	2.094432431	1.124562158	1.80031259	2.642437127	4.1416027	2.450058212	2.654172032	1.937248643
MXAN_RS02895	4.585456217	6.380340602	5.235555632	4.766252886	3.596413501	5.051147879	6.625511536	5.651846824	5.751528868	5.677429383
MXAN_RS02900	4.29145766	5.586327846	4.55621381	4.2976494	3.127279707	4.672496857	5.702579674	4.915113999	5.022837527	4.96895667
MXAN_RS02910	3.160859261	1.454644798	2.067774072	0.79218648	1.174011631	3.513151404	1.719721153	2.439511587	0.435648649	-0.027066287
MXAN_RS02915	3.674823454	1.567053284	2.784947265	1.128909467	1.778462157	4.031599179	2.026625813	2.398692364	0.880047849	1.420360388
MXAN_RS02920	6.027319582	5.169056446	5.541097816	5.46646344	5.346798995	6.207906998	5.328011766	5.611805588	4.900792787	5.344973853
MXAN_RS02925	2.107915843	1.7645603	2.675241623	2.78221715	3.682859491	2.198889736	3.191210498	3.923815897	2.936708854	4.678542004
MXAN_RS02930	3.643655243	4.941276945	3.922208966	3.065964995	3.838953893	3.994333322	5.559206672	4.375933846	5.981199128	5.975203768
MXAN_RS02935	5.895027874	5.035935361	4.586393324	3.939186975	2.718546143	5.800615637	5.324945688	4.993055035	4.024722393	3.585063927
MXAN_RS02940	5.083747049	2.797222556	3.468697317	2.563421497	1.708985138	4.80263923	3.101463685	3.778796893	2.134270545	2.63727409
MXAN_RS02945	4.149305569	5.108699054	3.551251924	3.215137882	3.703870193	4.564133812	5.187297564	4.055270995	4.201818005	3.80899997
MXAN_RS02950	4.478960383	3.642427854	3.393456359	2.269931035	3.32729998	4.449387404	5.328076757	4.985839998	3.914508718	4.686157006
MXAN_RS02955	3.048126497	3.094823567	2.0068323	1.03852496	1.657436451	3.010370828	4.161734997	3.29177667	3.347206719	3.097772902
MXAN_RS02960	1.641802492	4.449948804	3.352735349	3.632030992	4.130355124	2.402027939	5.193517995	3.896008913	4.248242388	4.506113604
MXAN_RS02965	2.112934231	3.240416007	2.897862255	2.287824345	2.936903216	2.624062885	4.244656603	3.799328154	3.002370686	3.282074862
MXAN_RS02970	4.702852416	5.378589519	5.185385903	4.825288094	3.840896076	5.023269862	6.261437188	5.761508279	4.737500618	4.040118405
MXAN_RS02975	2.398729159	5.262386682	3.800218175	3.745064395	4.372977137	2.814534423	5.74442092	4.742029127	5.110494773	4.740080708
MXAN_RS02980	1.351820301	7.112622554	5.5674609	7.67827178	10.20369175	1.785774649	6.443532736	4.440340589	6.835057716	6.358820158
MXAN_RS02985	3.999085731	4.030018884	4.1871367	3.799812498	3.601434414	3.891525686	4.268267275	4.169551155	3.415872566	3.399188542
MXAN_RS02990	3.923698757	6.794909085	4.948239234	4.718948082	5.617832383	4.632610927	7.062645185	5.282011351	6.51880087	5.484408282
MXAN_RS02995	5.108372667	6.214896967	4.344744352	3.79881905	4.423860622	5.297242264	6.27553505	4.686365297	4.783887426	3.834421687
MXAN_RS03000	4.495601509	5.719105455	3.832722507	3.51694484	4.358445255	4.906005809	6.31436534	4.535718729	4.695923929	4.091292209
MXAN_RS03005	0.926423768	0.935999447	-0.831998665	-1.277563131	0.835034126	-0.026646133	1.775670476	1.774327905	4.430913103	4.559995176
MXAN_RS03010	2.869906105	1.859892336	2.243603769	1.318918021	2.057344919	3.123732041	2.391169141	2.267779691	0.416118327	1.565146656
MXAN_RS03015	4.19098894	3.799818652	4.052319542	3.423946067	4.092155135	4.276538405	4.494501347	4.206543416	2.901675285	3.358456226
MXAN_RS03020	7.450733877	5.773093463	5.73968727	4.112562602	4.06367166	7.464232394	5.455736662	5.20790255	3.082262457	3.411113253
MXAN_RS03025	2.300546531	3.274044805	3.302698523	2.671600461	2.592611211	2.233148358	4.267434213	3.793071639	2.592202994	2.94986
MXAN_RS03030	4.356669005	5.025485122	4.700756623	4.112443123	4.090235454	4.397957936	5.244647522	4.699742439	3.686797116	3.919779992
MXAN_RS03035	4.437377325	5.117516701	4.060502668	3.53442424	4.994983329	4.601848449	5.237693304	4.500198607	4.528888264	4.438629363
MXAN_RS03040	5.508538274	6.010955941	5.486446423	5.29040775	5.152481403	5.717530996	5.882600389	5.331486697	5.490519519	5.057196089
MXAN_RS03045	2.955513853	3.138476144	2.999330432	3.021151994	3.371332172	2.971401822	3.952244433	3.650492419	3.510386313	3.897080075
MXAN_RS03050	-0.234095957	0.208683902	-0.350746775	-1.624654814	-1.926058875	0.012414715	1.638093902	0.665708074	1.447750304	2.953059972
MXAN_RS03055	-1.333096774	0.057377794	0.476742336	2.434822001	4.440130362	-3.582007548	1.165570913	2.436944825	3.103284289	5.10870396
MXAN_RS03060	0.874752136	1.975563752	2.570237564	3.99987547	6.187661514	0.637992261	2.50874966	4.328810612	4.779261112	6.779946953
MXAN_RS03065	4.194102034	3.708916236	4.409642512	4.597824342	4.720711375	4.020535888	4.498368169	4.681145021	4.158236873	5.178985487
MXAN_RS03070	3.561145619	4.775668474	5.050193695	4.859166595	7.261374216	3.982654326	5.360813648	5.686520731	7.408840476	8.137762278
MXAN_RS03075	6.005876762	6.092255728	6.010976273	6.247099055	5.848077183	6.379961935	6.493744144	6.193718834	6.772666655	6.58140525
MXAN_RS03080	5.87741608	5.418639132	6.010342226	5.417498331	5.818158777	6.142811386	5.579567809	5.897633563	5.020373582	6.216494486
MXAN_RS03085	6.352851844	5.864548973	6.060791193	5.324488005	5.931808173	6.470618797	6.237394173	6.200781663	5.877670985	6.816237667
MXAN_RS03090	4.881876406	4.750572271	5.030833616	5.061160218	5.735374007	5.379367563	5.745420831	5.764334168	5.301427867	6.590505187
MXAN_RS03095	2.861236603	1.115763959	2.984972782	2.097681943	3.023727878	2.553620269	1.718523841	3.891827477	2.289493889	3.31734648
MXAN_RS03100	3.504521779	2.025648896	3.572848393	2.268193741	3.405891602	3.189964076	1.850539799	4.117588447	1.818001749	3.626800775
MXAN_RS03105	2.854136827	3.071682201	3.089772276	2.480551071	3.488246749	2.74449708	3.432200654	4.014815924	2.986681193	3.868850091
MXAN_RS03110	4.855770349	8.237551243	6.728692015	6.800048878	7.072000704	5.766491936	8.637129495	7.006584128	7.998223425	7.674437502
MXAN_RS03115	0.417012225	5.21976225	0.780196788	1.500219103	3.449980434	2.606211501	5.840692417	2.258019299	5.918935506	4.79989421
MXAN_RS03120	1.736437331	2.004870001	1.131992091	1.611511006	2.733370064	2.197643389	1.686326508	0.923616613	1.085686576	1.406568322
MXAN_RS03125	3.424168168	5.39285461	4.219532784	4.859625875	6.312972312	3.978516518	4.867047001	3.083581327	3.65779998	2.909966863
MXAN_RS03130	3.85652571	5.087787881	4.403099809	4.602447831	5.659454061	4.099111104	5.646791497	4.697531682	4.561046004	4.388349276
MXAN_RS03135	2.935850298	4.759120219	3.839775271	4.037769739	4.960197479	3.111993479	5.089794801	4.351455237	5.258992006	4.866201967
MXAN_RS03140	6.320998346	8.163237114	8.829183066	9.43991664	6.509563054	6.329794703	8.294336456	8.964772938	8.953739845	7.36716352
MXAN_RS03145	3.875342737	5.075828796	5.470472343	6.041469047	4.035176277	3.93860994	5.802143792	6.462525359	6.120547051	5.220202169
MXAN_RS03150	3.183509367	2.978968074	3.201841075	2.207780495	1.478888791	4.000598006	3.417199309	3.497279372	1.835731995	1.841906953
MXAN_RS03155	4.754271021	4.149201277	4.310928562	2.905136656	1.949736978	4.957122461	3.881975646	3.738879077	1.591458685	1.821404726
MXAN_RS03160	3.794994804	4.272262645	4.904631825	5.136957485	4.826843963	3.997218133	4.430106551	4.67352224	3.871035797	4.009695458
MXAN_RS03165	4.058140559	3.339316082	2.272821423	1.522724484	5.356704857	3.908810969	3.291581998	2.882153776	0.109162649	2.947569882
MXAN_RS03170	5.545017041	5.45896571	4.119315803	3.777680666	6.499840685	5.38584375	5.687868327	4.637217699	2.817190912	4.418009675
MXAN_RS03175	6.101076637	5.112942662	4.778044462	4.286014955	3.394406883	6.124819994	4.712949018	4.250569086	3.08167912	3.161409791
MXAN_RS03180	6.670707363	6.391648725	6.46143533	6.059203584	5.080367858	6.659312024	6.071139846	6.073317554	4.554147461	4.965930322
MXAN_RS03185	7.86372961	8.327713579	8.702914179	8.391728996	7.653543756	7.736694937	8.606337513	8.891644739	7.470280574	7.669709796
MXAN_RS03190	7.426627727	7.430327916	7.233271595	6.362277831	5.36481153	7.274620209	6.953878321	6.672097534	5.180173888	4.985652123
MXAN_RS03195	4.605592227	6.671439325	5.527322189	5.111553258	5.262173024	4.950834123	6.880929656	5.830401538	5.536145017	5.111307302
MXAN_RS03200	3.777176612	6.027674067	4.851671705	4.799587842	5.361427938	4.338862845	6.639089062	5.792055148	5.949030184	5.87959859
MXAN_RS03205	6.043695147	6.550433553	7.210415803	7.829360244	7.302611728	6.223250824	7.315396368	7.688061468	7.240434358	7.270919437
MXAN_RS03210	5.078460933	4.622849112	5.254757809	4.803465142	5.152067698	5.154037703	5.004843556	5.503279471	3.966902919	4.141825717
MXAN_RS03215	4.054435341	1.184452781	1.722837625	0.688045262	0.805272559	4.533013406	2.077052315	1.868586089	-1.374292655	-0.925331117
MXAN_RS03220	5.051336733	4.660219372	5.062063433	5.423829798	5.997407036	4.691240926	4.803758461	5.910451599	3.366777214	4.699913763
MXAN_RS03225	4.618908355	4.889493455	5.455143676	5.683396924	5.965227453	4.275321557	4.948325791	5.914396199	4.064515425	4.812190759
MXAN_RS03230	4.688794082	4.847105195	5.532136119	6.169956837	6.347432574	4.129449446	4.911975732	6.393912368	5.202351659	5.457231753
MXAN_RS03235	2.544237363	1.612055875	3.425908862	3.335091328	3.373803451	2.042620717	3.10727191	4.02307127	2.358405	3.493163035
MXAN_RS03240	1.890419513	0.981110431	2.033600048	2.421863552	2.713218642	1.839589157	2.218755687	3.727873042	1.780457764	2.334357991
MXAN_RS03245	8.617111656	10.40299165	12.28140483	12.7605865	11.42827391	8.265275634	9.923560106	11.44794333	9.445287078	9.104861112
MXAN_RS03250	2.248959322	2.179601374	2.382576178	1.821986656	2.198724319	2.341421993	2.936474919	2.717583933	2.096139194	3.16492856
MXAN_RS03255	10.82296603	9.97315839	9.693435062	9.922493874	9.750808465	11.24851277	10.50439937	10.28553089	9.700610262	9.645079859
MXAN_RS03260	2.757397706	3.464063217	3.975685786	4.201013809	4.421672443	2.296803697	4.630873096	5.053757163	3.884338541	5.48448157
MXAN_RS03265	-0.730695622	0.132396531	1.03267589	1.069465884	1.824526319	-0.45928839	2.064852429	3.157945172	1.187905717	3.243103904
MXAN_RS03270	4.397377604	4.003860201	4.224763417	3.434512225	2.575895342	4.628437109	4.057442574	3.997063626	2.868967438	3.389197225
MXAN_RS03275	3.048682321	2.852770889	3.190809705	2.359312788	1.469903525	3.258846092	3.039025667	3.08476999	1.630540467	1.901293876
MXAN_RS03280	7.308237377	9.201659737	7.343390044	7.033909131	6.217181009	7.725393386	9.110831315	7.299668603	7.416769781	6.952790089
MXAN_RS03285	6.964493985	9.973040209	7.149841088	6.234053439	6.943108782	8.078990428	9.777331464	6.792265807	7.755975236	7.109523794
MXAN_RS03290	4.983451293	9.442737505	8.307136692	6.362548536	4.452464293	4.679144385	9.339670933	8.333203425	7.55612957	5.034141533
MXAN_RS03295	7.077220851	7.390243915	7.3087055	6.093848871	4.760990756	7.200390651	7.099632218	6.930565395	4.64522901	4.237279861
MXAN_RS03300	2.067333237	2.525172625	2.795874686	2.114113588	1.224490867	2.270710821	3.013942855	2.774463891	0.584571068	0.273464288
MXAN_RS03305	3.116831306	5.212813697	5.734519926	6.102649437	4.507588815	2.789173588	5.705718781	6.144352343	5.952280402	6.613939865
MXAN_RS03310	4.6483921	7.350287353	7.843472805	8.306415025	7.093304689	4.321990859	8.374892597	9.28675658	8.512709779	9.671295011
MXAN_RS03315	2.812034488	5.127908463	5.597648259	5.992941119	4.264780112	3.010890877	5.621440733	4.763625597	4.286948589	4.26022796
MXAN_RS03320	2.198451167	4.27106046	4.710186549	5.799747339	4.628025772	2.490711395	5.351415249	4.754771693	4.636664652	4.557165649
MXAN_RS03325	1.386631883	3.514874434	4.194166082	5.135114232	3.999555407	1.502759795	4.652807021	3.993394511	3.735050725	4.010349173
MXAN_RS03330	4.630960118	6.669664746	7.074723697	8.108494485	6.690366094	4.61688075	7.365956455	6.629207974	6.640172738	6.695500637
MXAN_RS03335	2.733049089	4.546998068	4.904968676	5.477764133	5.66705874	2.798148316	5.124662197	5.633052145	5.215535137	5.517107551
MXAN_RS03340	6.394705948	7.636396263	7.762113148	8.351612796	8.139396246	6.413081344	7.604190376	7.872937859	7.619696716	7.60843383
MXAN_RS03345	1.929052648	8.31093716	4.669946912	3.417730685	5.642909203	2.615927989	6.148679939	2.509458192	4.951220093	3.509485876
MXAN_RS03350	1.237344175	5.621314371	2.887610031	2.024899106	2.361254671	0.994075259	3.923285678	2.768063643	2.272203222	1.882455742
MXAN_RS03355	8.009075896	9.965603586	9.985224912	10.28032597	8.52844101	7.71036299	8.96690857	10.21587002	10.26300904	8.818776062
MXAN_RS03360	2.90378351	7.514644567	5.082135993	5.002987832	3.768750299	2.859615128	5.767691792	5.114876807	5.395917995	4.835619958
MXAN_RS03365	2.997473124	6.328051937	6.012639158	6.296053204	6.230844856	2.987997715	6.540280556	6.63218313	7.228432678	6.959372294
MXAN_RS03370	-0.539825579	0.021145805	-0.410097883	-0.403603776	-0.524908849	-0.774679792	0.436998094	-0.000139833	0.009636197	-0.38105768
MXAN_RS03375	4.519861821	5.267778551	6.004772564	6.026991236	5.695076267	4.281664342	5.395100971	5.526756392	4.443479027	4.784599437
MXAN_RS03380	4.005260627	5.09161316	5.763646769	6.192411341	5.906505505	3.905804674	5.218928455	5.618560195	4.692620111	5.025943897
MXAN_RS03385	0.085509631	0.647270399	1.166763338	0.546432955	0.089858449	0.18028947	0.830749182	1.006453164	0.314961255	0.35907285
MXAN_RS03390	-0.38548238	1.589249944	0.569940912	0.764851733	2.235257147	-0.381333288	1.704848228	1.769295596	1.47636779	1.328102822
MXAN_RS03395	1.104296427	3.552079902	3.049911988	1.724913703	3.568054397	0.600448437	4.592891533	4.489869806	7.475985018	8.501747381
MXAN_RS03400	7.866836134	7.977278567	7.921433438	6.472013866	6.746491476	7.644212465	8.093903978	8.161250987	7.041676861	7.484737132
MXAN_RS03405	3.237912672	2.580120239	2.21149771	0.687702481	0.180273732	3.283662521	2.910248667	2.489824678	0.27109613	1.215010643
MXAN_RS03410	-3.488794388	-3.718716768	-5.180225459	-5.129963762	-2.641005859	-3.876882243	-1.235207946	-1.178271614	-2.959255156	-1.381373806
MXAN_RS03415	-0.541180097	0.293589025	0.83713557	0.291773565	1.248847383	-0.964452725	1.556217326	1.84336607	1.252287036	1.933835346
MXAN_RS03420	1.234478986	2.487251178	2.484215423	2.146423718	1.931053448	1.281120947	3.046909886	3.104081566	2.127945756	2.852198805
MXAN_RS03425	-1.600986638	-0.766586955	-0.750340049	-1.151101402	-1.88332025	-0.812704126	0.738205529	0.169776328	-0.728620632	0.626219779
MXAN_RS03430	5.188645067	5.115911937	4.74251649	3.490056249	3.426664841	5.480710167	5.320547312	5.003944078	4.028759329	4.230970091
MXAN_RS03435	5.157450961	5.765360603	5.246323497	3.973708256	3.861751243	5.514259566	6.024911458	5.380559164	4.91332528	4.899949777
MXAN_RS03440	3.316652721	3.953741397	3.33114019	2.375958615	2.878320135	3.69749822	5.174077915	4.565980384	3.982613302	4.120461631
MXAN_RS03445	6.8482026	8.017188279	7.954944816	7.752797885	7.377733087	7.232598866	8.025536015	8.174752788	8.226256622	8.289391381
MXAN_RS03450	4.383365154	5.680805397	5.713934629	5.738353751	5.591976962	4.998132886	6.055188703	6.430558098	6.659815236	6.657673254
MXAN_RS03455	4.803355937	6.499392395	6.611125508	6.352698145	6.192156761	5.485574644	6.822749594	7.119858171	7.059635678	7.235451105
MXAN_RS03460	5.073797848	6.949002353	7.204352748	7.171559907	7.115676763	5.365076269	7.082613415	7.400396379	7.653086265	7.701257518
MXAN_RS03465	4.472075091	5.936895055	6.093175641	6.116479862	6.208321889	4.757513179	6.350802313	6.816429298	6.958928139	6.985275521
MXAN_RS03470	2.152476184	3.549251196	3.692543595	3.710236501	4.252118401	2.594944683	4.837207506	5.301162531	4.662282184	5.289743991
MXAN_RS03475	2.76764353	3.841008489	4.119493162	4.040111086	4.734613549	3.356467985	5.360737722	5.637847728	5.221520473	5.562021087
MXAN_RS03480	4.748430475	5.312665902	4.485150303	4.200865869	4.756086705	4.942283672	6.087487044	5.799160103	4.846261884	5.443759592
MXAN_RS03485	5.367262401	5.90480833	5.084585703	4.67473006	4.976092689	5.485581131	6.334902491	6.098775532	5.31407437	5.417095678
MXAN_RS03490	2.087916415	2.926759419	2.251211675	2.087090806	2.74777265	2.520432133	4.410600249	4.302062667	3.325040171	3.489427488
MXAN_RS03495	8.005963972	11.71297228	11.61714937	11.02517089	9.127458653	8.105299813	11.43970262	12.17029582	10.78668457	9.466052006
MXAN_RS03500	1.486966348	5.07858819	4.441559431	4.929213147	7.915395276	2.330151935	6.617950067	6.135035774	7.871293918	8.405685985
MXAN_RS03505	3.562700467	4.972908018	4.70990398	4.3795037	5.901598137	3.915754634	5.635244238	5.407137517	5.657849472	6.066605873
MXAN_RS03510	4.250288076	3.222326499	4.957771464	5.328768174	5.625265415	3.839679308	3.791787443	5.381598536	4.210055837	5.253816451
MXAN_RS03515	4.612127748	5.216953172	5.725300204	5.447865355	5.640946546	4.967762522	6.172829503	6.658052825	5.958534804	7.000180398
MXAN_RS03520	5.344544997	7.285199599	7.523922579	7.887343417	7.694879514	5.018886368	7.182398484	7.631932263	7.610170279	8.033177884
MXAN_RS03525	1.702250556	2.694599988	2.481657346	3.098634758	5.793735538	2.167817112	4.598854134	4.752502964	6.858144395	6.946109779
MXAN_RS03530	2.442835787	2.890536261	2.824399877	3.360373081	5.875451768	3.145130529	5.472281551	5.805956742	7.705252838	7.477576271
MXAN_RS03535	6.999267356	6.685373821	7.186877524	7.281203231	7.584802733	6.894131101	7.479995277	7.623866313	7.950300776	8.079600332
MXAN_RS03540	6.005857857	5.989088651	6.722563411	7.233123073	6.83604885	5.939060718	6.045192114	6.103199466	5.653841753	5.85777847
MXAN_RS03545	6.559992811	6.368626062	7.067410983	7.75342034	7.4640131	6.483213077	6.356327806	6.31526798	6.107169483	6.323836607
MXAN_RS03550	4.318124438	2.558650566	5.433383454	6.514146834	6.076553187	4.423190702	3.901566095	4.308250521	5.276602555	4.523165516
MXAN_RS03555	-0.309829991	3.33996894	7.969598115	9.658650523	9.550653183	-0.491891834	1.794939996	2.764485059	1.491835307	2.024604667
MXAN_RS03560	5.056201812	5.164863286	5.205177402	5.490144249	6.512324003	5.372335414	5.419344797	5.218956593	4.45787114	5.51163812
MXAN_RS03565	3.97001283	3.58700914	2.884829903	2.462013908	3.339144298	4.360103203	4.416992928	3.804272548	4.703198699	3.623696425
MXAN_RS03570	3.004199734	3.105553327	2.344954954	2.221453649	2.59393634	3.438146855	3.817252678	3.006596557	3.755455789	2.992787489
MXAN_RS03575	3.300492591	3.495993007	2.885147941	2.705041589	2.788653214	3.531761357	4.224759142	3.317816037	3.850710744	3.489379198
MXAN_RS03580	1.94637326	1.811246809	1.420972904	1.1013738	1.319374632	2.085165708	2.517452937	2.038417442	2.478997191	1.588255862
MXAN_RS03585	7.02755552	6.278259039	6.654101724	5.642424478	5.75090322	7.004806024	6.112055456	6.418792272	5.187632358	5.29917909
MXAN_RS03590	6.945212264	5.902462819	6.115742235	5.131456194	5.356902148	6.882063152	6.045789183	6.433915229	5.059925403	5.283040689
MXAN_RS03595	1.944415365	2.600227701	2.060912782	1.252516876	1.806476271	2.261011945	2.813930326	2.865132009	1.441098612	1.724948459
MXAN_RS03600	3.728529344	5.17160588	3.872392153	5.24476367	8.719709738	4.197850631	4.214163532	3.383773955	4.504919514	4.056596104
MXAN_RS03605	1.109531381	3.221392607	2.494694701	3.120038438	5.485910583	1.256944753	5.468234438	5.22854146	4.8229705	5.365828733
MXAN_RS03610	3.086450542	0.372410879	2.278029219	1.14231514	1.775009565	2.927125214	1.293773886	2.574306289	0.002277474	1.118261601
MXAN_RS03615	1.600005043	2.470895978	1.710118571	2.028709567	3.420086315	1.572878421	3.276978283	3.028928649	3.286737818	6.039395568
MXAN_RS03620	5.841445742	4.731084627	5.254990118	4.803309396	5.104651532	5.938578387	5.696211342	5.944260282	4.463964366	5.40513244
MXAN_RS03625	6.781573844	6.720508464	6.117861572	5.195908248	5.458085584	6.834572016	6.855953454	6.14803414	5.495343565	5.587473324
MXAN_RS03630	4.930935269	5.095411962	4.93367238	4.105546357	5.438668887	5.098324076	5.391219115	4.894022154	4.221638602	4.286566017
MXAN_RS03635	4.569872705	4.522824344	4.60368639	4.100162511	4.741562737	4.571317907	5.175793878	5.391958275	3.988754683	4.388276406
MXAN_RS03640	5.86182415	5.035947362	5.266304616	4.920182436	5.021985803	5.73507012	5.396458285	5.427702149	4.586162743	4.893038262
MXAN_RS03645	5.013201072	5.265661155	5.427846631	5.517219923	6.356731082	4.937487541	5.695501547	5.271606373	5.177724186	5.49684228
MXAN_RS03650	5.936855272	5.425562384	5.529653729	4.923158309	4.234751843	5.910169066	5.443001621	5.119462975	3.922914398	3.601102122
MXAN_RS03655	4.849168668	4.897159927	4.806136747	4.724654253	4.53139754	5.005948811	5.521888057	5.273888689	3.918110361	4.06514397
MXAN_RS03660	4.925170196	5.519301538	5.485748701	5.278771678	4.898575123	4.890285833	5.732219405	5.585395719	4.714588643	5.192232887
MXAN_RS03665	6.341120446	5.339887549	5.48156713	4.397838698	4.454922481	6.058847193	5.874973708	5.908933192	4.221369229	4.516294324
MXAN_RS03670	4.556038525	3.77141959	4.442607715	3.646068901	3.278446621	4.692867794	4.346458222	4.535675958	3.234779682	3.664403947
MXAN_RS03675	8.510384657	7.812688578	8.873575748	9.415069748	8.798370784	8.523213533	8.059216913	8.05304224	7.863784932	7.120779551
MXAN_RS03680	7.354790163	7.184213592	8.845284576	9.603152125	9.199046787	7.171079535	7.202454606	7.373295635	6.192738508	5.554345854
MXAN_RS03685	2.514679691	3.080591639	2.184740387	1.868585361	1.5397994	2.503042228	3.261297522	2.272183014	1.920767179	1.09670673
MXAN_RS03690	4.89514915	6.062477408	5.446731645	5.053040522	4.806635019	4.928422984	6.36895174	5.694830418	5.346377388	4.980067068
MXAN_RS03695	7.547214545	6.94490256	6.177644915	5.346560137	5.698190271	7.881618422	7.046473289	6.3777599	6.104841798	5.51783137
MXAN_RS03700	3.268150956	3.188727202	2.989593712	2.098367508	2.410974252	3.432887789	3.347578298	3.507317953	2.931057422	3.150925992
MXAN_RS03705	4.581749962	5.22528417	4.840029593	3.830076836	3.317607736	4.836562881	5.618849245	5.371116606	3.880349201	4.320333528
MXAN_RS03710	2.657577109	3.2323551	3.386477068	2.478784686	1.908155567	2.884395545	3.263502267	3.099755146	1.984296319	1.815299006
MXAN_RS03715	7.140839668	7.558840056	6.757858078	5.90244212	6.007301628	7.322721201	7.591379967	7.012558352	6.266861784	6.23756557
MXAN_RS03720	3.249793133	3.56233201	3.146109944	2.073723924	2.850475074	3.491059031	5.213712475	4.796109711	3.683984137	3.803782715
MXAN_RS03725	3.454876872	2.086443561	2.199785642	0.762602621	0.690879517	3.829451133	2.829512989	2.748373826	0.337755569	0.919097718
MXAN_RS03730	3.543142281	5.793713503	5.004910211	5.374435522	5.449995699	3.902644489	6.327464543	5.766903094	5.810404082	5.717279814
MXAN_RS03735	2.573210195	1.422589872	2.457892153	1.778125588	1.554849338	2.640130307	2.847741822	3.17151566	1.758223023	2.086694367
MXAN_RS03740	3.586720109	3.529493747	3.852103328	3.577441936	3.405523129	3.618270331	4.143689624	4.427441671	3.607465681	4.620184616
MXAN_RS03745	4.24592344	3.673344344	3.20665294	3.317806809	3.684836763	3.992843851	3.783473106	2.949080709	2.803503926	3.049852154
MXAN_RS03750	3.370366676	2.334363588	1.846776804	1.762278185	3.114431782	3.615876419	3.044551329	2.40487044	2.137588359	2.889042503
MXAN_RS03755	-0.158573772	0.804592156	0.47048907	-0.719992322	-0.220132987	0.014699522	1.006601619	0.702501068	0.389311902	1.988877658
MXAN_RS03760	-1.975739399	-1.013387832	-1.056229829	-1.834453152	-0.794662463	-1.017337299	-0.253309613	-0.115382847	-0.567343217	1.224093841
MXAN_RS03765	-0.833155119	-0.032041819	-0.49127277	-1.998929404	-1.607788657	-0.966714566	-0.134683989	-0.296709235	-0.184956207	1.552494625
MXAN_RS03770	1.628301727	2.848223985	2.315176313	1.418721946	0.948950073	2.259809983	3.860228009	2.731893531	3.213052321	5.224759343
MXAN_RS03775	3.438650255	1.920622304	1.769882913	0.352493864	1.113470511	3.644435816	2.274332751	2.170426639	-0.119601145	1.149843246
MXAN_RS03780	5.280319326	3.883266287	4.196726039	3.652813374	3.694172289	4.891078977	5.159188391	4.632254026	3.352105069	5.781954748
MXAN_RS03785	6.557277004	5.50700692	5.166739127	4.333209837	6.991577641	6.355385705	7.786042781	8.11902189	6.299735469	8.045642114
MXAN_RS03790	2.710752356	1.345484402	1.588087029	0.299704013	0.438480426	2.881558806	1.892384069	2.151642883	0.493143416	1.193928511
MXAN_RS03795	6.085003717	4.475101738	4.709457819	3.071216733	2.390215991	6.216187012	4.39592238	4.296318342	2.896779391	3.06626431
MXAN_RS03800	6.620614473	7.973903974	7.390342294	7.424853956	7.773784502	6.982448255	8.274227161	7.533628249	8.436522102	8.379502786
MXAN_RS03805	5.307131837	3.743293919	3.803649479	2.713841641	3.159419494	5.455349029	4.220543529	4.078009767	3.259099654	3.870719368
MXAN_RS03810	4.384730857	2.942531309	2.965933811	2.023863455	2.381699352	4.669584684	3.585062628	3.525339149	2.850298446	2.790310156
MXAN_RS03815	5.059398342	5.900064441	6.237902945	5.970306787	3.623795536	5.564997259	5.807084648	6.007587994	4.547633603	2.99965634
MXAN_RS03820	2.27912097	0.476903323	0.994962472	0.472956521	0.501228445	2.245005019	1.270007849	1.635913507	0.190302969	2.022502544
MXAN_RS03825	1.310221614	2.182779162	1.402711599	1.335151203	4.299297249	0.782926653	2.273728091	1.51888778	1.826395544	4.304253747
MXAN_RS03830	1.887543915	0.221340213	0.012464823	-0.595480031	1.203528756	1.725542352	2.231086921	1.953060867	1.308494124	2.088378628
MXAN_RS03835	2.966280945	3.158292438	2.720975076	2.602735165	3.399728387	2.865458925	3.961496088	3.007142849	3.875417238	3.964223643
MXAN_RS03840	1.595107766	5.6283564	3.668646898	4.096356357	5.955816388	2.303782869	6.91654431	4.215766938	7.607095123	7.398951415
MXAN_RS03845	2.482032801	1.719810054	1.677198235	0.974150291	2.383541444	1.353957218	3.327907748	3.837862157	3.217036692	3.531628218
MXAN_RS03850	2.727019881	3.787935232	3.990247296	3.439624599	3.726497251	2.383707448	3.699243788	3.455532936	3.848661531	5.670103662
MXAN_RS03855	-1.700118435	3.234966858	0.232075349	-0.401647822	3.918577111	-1.877188356	1.726325705	1.172154293	1.045493863	1.617149551
MXAN_RS03860	4.095844737	4.425107776	4.513729428	4.230233328	4.87773781	3.845913282	5.074069828	5.698232458	5.177618928	5.495508838
MXAN_RS03870	5.140993875	4.879150861	5.487649907	5.836066743	5.776567738	5.17200649	5.323790072	5.585660442	4.922333884	6.383717574
MXAN_RS03875	7.617188423	9.675178127	5.396521096	5.519948271	6.545926595	8.776929289	9.606600982	5.392250863	5.897866983	5.223657655
MXAN_RS03880	2.423413992	3.24538133	2.500165559	1.808487619	1.891970915	2.558138501	4.550813737	4.034187533	2.834280361	2.591799143
MXAN_RS03885	-0.038328241	2.726806775	-0.038565177	-0.665939114	1.180787567	0.086561574	3.703842879	1.654604153	3.204920788	4.695727054
MXAN_RS03890	-0.267219498	0.290423952	-0.339805122	-0.007451721	1.494451225	-0.449036355	1.661280043	1.611172605	1.268298362	2.470173631
MXAN_RS03895	7.204663768	7.492809977	7.56975311	8.370210887	9.649232729	6.46186409	9.159422622	9.327438022	7.354018697	8.131343063
MXAN_RS03900	-0.051798942	1.095683183	0.311800263	1.045569112	5.518737968	-1.407065324	2.41711288	1.926136005	7.455243676	6.776832952
MXAN_RS03905	8.431019156	7.653989004	8.126676693	7.645614326	7.688356012	8.425037915	8.004614264	8.090035043	7.134640513	7.657460328
MXAN_RS03910	2.953634393	1.798264943	2.480952538	0.947331814	0.633550041	3.254476238	2.124184212	2.694465089	-0.058229822	0.819728438
MXAN_RS03915	3.997246235	4.934159998	5.474827583	4.741028105	4.355251381	3.905449568	4.948495864	5.633788289	4.649399629	4.888216936
MXAN_RS03920	3.421454235	4.754059866	5.019614668	4.446732443	4.156483551	3.305855909	4.720088085	5.296834605	4.490218527	4.680269262
MXAN_RS03925	3.808944641	7.681809848	7.692342526	8.502356969	9.219475208	4.23145477	8.190080402	5.585655147	9.188103016	6.98075553
MXAN_RS03930	2.391491972	3.153105959	3.418675851	3.924050731	4.52075617	2.628839042	3.816046339	4.007228484	4.115397285	3.931054764
MXAN_RS03935	5.038831846	4.387697285	4.551918827	4.090696282	4.005215769	4.877352932	4.703750983	4.526529965	3.099795601	3.311591887
MXAN_RS03940	5.658965451	3.130737128	4.2343833	4.104214439	4.742253367	5.026594801	3.50936555	4.84701992	2.808155628	3.785003804
MXAN_RS03945	6.122879093	3.435903176	4.584671568	4.121510738	4.691073266	5.402179969	3.355964746	4.92055134	2.895042528	3.830097355
MXAN_RS03950	2.36983113	0.573320795	1.159888421	1.073017242	1.653701722	1.959417832	0.491828881	1.885394802	-0.204680919	0.869283153
MXAN_RS03955	4.471635392	3.33381308	3.92988594	3.518437515	3.545040853	4.137026533	3.447338585	3.895768067	2.796909908	2.5936037
MXAN_RS03960	5.959059318	4.54257753	5.016114207	4.311690856	4.035390989	5.516921193	4.325649275	4.946886903	3.361985151	3.452070155
MXAN_RS03965	3.583405141	3.057253265	4.267298943	3.541949598	3.332844964	3.190806849	3.578369684	4.711748348	3.501862701	3.859199764
MXAN_RS03970	5.812369313	4.545407515	4.253562208	2.67691901	2.378486824	5.655652057	4.488220004	4.125309162	2.699737834	2.526144173
MXAN_RS03975	4.28775197	3.104970818	3.575839472	2.977917288	2.565681925	4.230942239	3.478193758	3.760760723	2.237887186	2.707129656
MXAN_RS03980	-1.694081766	-0.629712298	-1.453720778	-2.184816053	-0.722238821	-2.730584991	-0.113570558	-1.153600681	-0.013493696	0.635095154
MXAN_RS03985	2.315090345	3.015934158	3.821408749	3.716865627	3.417516753	2.541421423	3.650206534	4.11723622	2.675091732	3.37816771
MXAN_RS03990	3.097072306	0.715985337	1.12786883	-0.59834097	0.225589298	3.195733573	1.333441182	1.456377993	-0.116965957	0.79477527
MXAN_RS03995	2.976328043	1.062090806	1.049972553	0.543741375	1.079477737	2.479727924	1.336680997	1.212813699	-0.746672291	0.619420023
MXAN_RS04000	2.625416859	1.112798556	1.556450721	1.100887428	1.648860076	2.227627742	1.6040509	2.274672684	0.410865339	1.16586459
MXAN_RS04005	4.461169581	5.948155205	6.690573689	6.930035344	6.604297033	4.801251058	6.330069305	6.919221226	6.100975561	6.466631315
MXAN_RS04010	2.593711027	3.791405313	2.416316292	3.209733254	3.290271611	2.305324458	4.207631562	4.342329853	4.945535401	3.237120173
MXAN_RS04015	1.423951123	1.179595982	1.323911611	0.524447555	0.06854085	0.903461859	1.38021662	1.358656794	0.104019345	-0.63720999
MXAN_RS04020	3.339153652	2.755357751	2.576482328	2.082618913	0.905533732	3.249009083	2.406604372	2.791185372	1.321188913	0.354445666
MXAN_RS04025	2.815664131	2.335062724	2.136689463	1.485633888	0.584963461	2.752345819	2.108105206	2.215189109	1.02418919	-0.145432085
MXAN_RS04030	2.772520189	2.331461378	1.946543845	1.671985114	1.17759666	2.580555062	2.250219592	2.439958678	0.90011742	0.539730899
MXAN_RS04035	2.964595967	2.092154786	2.331535215	1.985434404	1.406531153	2.646590022	1.732050593	2.501147674	1.104508763	0.563909756
MXAN_RS04040	8.129882788	8.582646977	8.383730738	8.6660034	7.157015649	7.666116887	8.470789212	8.501840432	7.173941935	5.811156448
MXAN_RS04045	3.156649221	2.859678746	2.770989318	2.664372557	2.52683521	3.260694992	3.505943558	3.213502106	2.393578348	2.150020314
MXAN_RS04050	4.540903699	3.498297529	3.699680339	2.112758781	1.408965528	4.541046376	3.261485135	3.215429281	1.655945341	1.710220201
MXAN_RS04055	-0.011596449	-0.846106907	-0.282501899	-1.718540327	0.631266093	-0.147844801	1.6724579	1.311940396	0.131224444	0.931399337
MXAN_RS04060	4.960257812	4.772731358	4.978275448	4.430174917	4.943338048	5.086424464	5.261295173	5.382542912	4.943973979	5.063789524
MXAN_RS04065	4.601944586	5.165559313	5.340119441	5.474069991	5.720731486	4.475026855	5.181281618	5.235912442	5.495516421	5.5604055
MXAN_RS04070	-0.857827765	1.1706519	-0.041711395	-0.315031466	1.530446021	-0.78366522	2.954386775	1.804908002	3.29089657	3.028038405
MXAN_RS04075	3.399355646	5.579165465	5.298737003	5.62974171	5.033917823	3.997325902	5.804198183	5.473686091	4.884787615	4.752871875
MXAN_RS04080	6.420520841	5.486757883	5.90109046	5.431514697	4.754261234	6.280077901	5.467284496	5.620330097	4.892806841	4.723954757
MXAN_RS04085	8.069076718	6.165539401	6.292136005	5.081849192	4.789936492	8.195172642	7.223521494	6.656168993	4.864512009	3.949001175
MXAN_RS04090	7.108850509	7.434355266	4.898352811	4.629898442	7.359693563	6.915200723	8.284830649	5.843087561	9.298764502	8.550332496
MXAN_RS04095	8.677366325	6.873664474	7.322380858	6.325161853	6.085085191	8.144020927	7.075778784	7.284028567	7.114755034	7.567716793
MXAN_RS04100	4.557090927	4.228010969	3.495170588	2.570501901	3.515827531	4.815437871	4.245300275	4.000972516	3.137700759	3.988428321
MXAN_RS04105	4.107297216	3.638336006	2.801667701	2.124452886	3.015857965	4.414662909	4.143046677	3.009463158	2.891020348	3.049311152
MXAN_RS04110	5.174193469	0.227149248	0.82945899	-0.839225523	0.239907795	5.587922353	0.353270309	0.368969004	-0.854791421	-1.395490979
MXAN_RS04115	-0.337002558	-0.249348031	-0.682029377	-0.653513702	-0.41806735	-0.312685583	0.393768976	-0.253514825	-0.239699348	1.434691194
MXAN_RS04120	4.603180264	5.653120629	4.238549544	2.800176762	3.272642008	5.363122891	5.83411174	4.755222643	4.231558118	4.340541525
MXAN_RS04125	2.319675532	5.278728367	2.651876058	2.608214229	4.20814225	3.201816554	5.535263754	3.224645467	4.648969173	3.937954002
MXAN_RS04130	3.880392796	6.254328998	3.861843229	3.740663151	5.016031703	4.480895275	6.145350308	3.998188505	5.630684309	4.703268446
MXAN_RS04135	5.727540042	4.964854428	4.27722414	3.03944207	3.217038758	5.705278048	5.050954027	4.375427787	2.130568719	1.880675343
MXAN_RS04140	7.477773383	7.166451437	6.435272205	4.869923037	5.188682059	7.356154478	6.901310561	6.523115139	4.124460681	4.09254755
MXAN_RS04145	7.169630677	6.674808373	6.059579956	4.575450672	5.108148735	7.026204489	6.467863389	6.030245762	3.768370648	3.814366754
MXAN_RS04150	2.540809803	4.970653278	1.456910316	1.131964316	2.036175532	3.191064173	5.386383281	2.207431089	4.048540271	3.932570341
MXAN_RS04155	4.701576931	4.663039125	4.787734972	4.851586679	3.821276198	4.737579963	4.735911887	5.098147924	3.327164619	3.862301014
MXAN_RS04160	2.691208042	3.532424876	3.981760118	4.030027206	3.918196147	2.742814463	4.175921505	4.181941076	3.282159595	3.538280952
MXAN_RS04165	1.981216096	1.234125632	2.202331253	1.876093384	2.568291501	2.09419581	2.413562798	2.71421267	1.647162441	2.023916267
MXAN_RS04170	5.251968887	4.256027379	4.397894551	3.56665069	3.058461658	5.361029757	4.452783684	4.359252405	2.659731272	2.974810867
MXAN_RS04175	5.765104907	6.509344724	6.196625949	6.232187194	6.699683044	6.068584445	7.150749658	6.470458762	7.640884619	7.488509384
MXAN_RS04180	3.552396026	1.701903465	2.70909868	3.118581616	3.44792391	3.433983539	3.394440907	3.832340318	3.108553697	4.758961745
MXAN_RS04185	6.974574852	5.364586065	6.852413747	6.369181214	7.119335161	6.561533634	6.274164432	7.789077683	6.466593836	8.362576856
MXAN_RS04190	5.551754535	4.66319971	4.417519103	3.338106377	5.057488377	5.496932518	5.038347721	4.86699787	2.817009782	4.598327569
MXAN_RS04195	6.337871905	2.500460229	4.432099665	5.26391111	5.099902884	4.896214998	2.753083809	5.30593112	6.176899826	7.258143316
MXAN_RS04200	3.461158964	2.756967342	3.126584481	2.822070383	2.713958664	3.570149169	3.388692132	3.707620514	2.17781925	3.377740003
MXAN_RS04205	3.950166939	3.279740424	3.867504164	3.228595981	3.450786957	4.105049624	4.458123728	4.368013098	3.356508236	4.045884206
MXAN_RS04210	5.367285432	4.588927388	4.930330773	4.656273783	4.76595401	5.31995855	4.92287019	5.14747373	3.730653945	5.110358226
MXAN_RS04215	3.994537658	4.542919203	3.560425192	2.926804815	3.458104403	4.042953948	5.002655035	3.669528351	4.155310182	6.32637489
MXAN_RS04220	3.313958246	3.311613219	4.118004765	4.14439554	4.618196362	3.298446271	3.783013287	4.586725142	2.83738099	4.216572635
MXAN_RS04225	6.920396982	6.061782095	6.972386119	6.648539685	6.893692334	6.685168348	6.120291978	6.855606689	5.801003996	6.310874787
MXAN_RS04230	4.647656645	6.239798121	5.525867052	5.607477507	7.914301695	5.121533302	7.947124874	6.214696296	9.735236565	8.782734524
MXAN_RS04235	7.44992725	8.127196959	7.852564486	7.98207968	9.029267656	7.555348612	8.823941933	8.885509263	8.458790518	8.603527787
MXAN_RS04240	3.809216625	4.027506255	3.999299541	3.284332425	3.865890321	4.11207215	4.266099116	4.340661314	3.176242332	3.467773533
MXAN_RS04245	3.400852888	2.538977817	2.625553277	2.074991075	2.878975481	3.466375451	3.041381669	3.093359424	0.676415217	1.461679059
MXAN_RS04250	5.004985807	5.002247528	5.182956669	5.39583197	6.166725258	5.32477492	5.3077379	5.574233806	6.019963142	6.267502038
MXAN_RS04255	3.964750391	6.122259218	4.29711645	4.0130115	4.751519505	4.652363206	7.248988517	5.359615188	7.829678712	7.062141811
MXAN_RS04260	4.826095737	4.595527069	4.700946824	3.628225286	2.869238632	4.739226186	4.557383461	4.190180314	2.831478199	2.853064646
MXAN_RS04265	4.554803594	2.31033663	2.7085961	1.966567248	1.323086605	4.544341542	1.981990724	2.611493551	1.212946154	0.509536522
MXAN_RS04270	2.202305967	2.212105003	2.372053188	2.063053253	2.319371695	2.352788677	2.72048314	2.55157628	2.640844145	3.053019987
MXAN_RS04275	3.165152012	2.192316188	2.281895305	1.685464396	2.095058088	3.200962683	2.670597415	2.409869895	1.724123868	1.92830737
MXAN_RS04280	4.888773811	6.050725737	4.706601483	4.634415229	5.913892182	5.121657202	6.392965695	4.746168927	6.321257453	6.185528683
MXAN_RS04285	5.655987159	6.518330995	5.026381723	5.02464684	6.238679317	5.523248033	6.816862693	4.977086195	6.617829502	6.303088972
MXAN_RS04290	2.639777594	3.758710525	2.890524864	2.491672004	3.790937736	2.808451191	4.331381821	3.391332612	3.197489131	3.521461686
MXAN_RS04295	2.253046267	3.603470877	2.65652626	2.378397107	3.233789457	2.470016713	4.015829959	3.019069715	2.891166055	2.777535005
MXAN_RS04300	1.662159106	2.942121695	1.997082157	1.906688017	2.389992288	1.675783082	3.192668279	1.948275447	2.227091017	1.475034722
MXAN_RS04305	2.640859267	4.096297508	3.473543919	3.422814958	3.903351778	2.695021588	4.31934137	3.221332351	3.655032954	3.360485751
MXAN_RS04310	2.7082975	3.939767026	3.352697119	3.370523906	3.735326693	2.821236713	4.316702702	3.571083885	3.80796487	3.501924839
MXAN_RS04315	2.815031635	3.961369516	3.20035027	2.844458609	3.117107257	2.741109223	3.79315049	3.075281366	3.219848398	2.817104813
MXAN_RS04320	4.702658172	5.18753222	4.660973072	4.208751085	4.437980101	4.775570704	5.457468247	4.660070423	4.704908353	4.173600367
MXAN_RS04325	3.530948522	3.626441889	3.370574736	2.621880598	3.1292305	3.483852147	3.970363308	3.456066816	3.636271159	3.102612402
MXAN_RS04330	2.939404214	3.454920651	2.757440098	2.673473083	2.684267631	3.166913357	3.751346691	3.058880478	3.038545709	2.917231087
MXAN_RS04335	3.398083507	3.550410683	3.314944665	2.883472478	3.196037174	3.357368266	3.945139446	3.392281834	2.967392889	3.066008975
MXAN_RS04340	4.275246943	3.275857176	3.514299415	2.499681338	2.044222367	4.205916221	3.881665012	3.35978444	1.637260344	1.981924024
MXAN_RS04345	1.065680914	2.356533556	1.568448249	1.478400991	0.741718861	0.774756778	1.702475942	1.749945389	1.238510084	0.815838088
MXAN_RS04350	-0.328713531	1.341037124	2.508273278	2.766149901	1.805927019	-0.12246417	1.904529596	2.711545217	0.768347366	0.656932279
MXAN_RS04355	1.687733476	3.494814234	4.282831314	5.121200232	4.72284152	1.804130953	4.168157227	4.838027217	3.750983919	3.854776768
MXAN_RS04360	-0.210513898	1.578039743	1.687604113	2.495429739	0.813827355	-0.555514071	1.831765038	2.201057506	1.742065743	1.289001034
MXAN_RS04365	1.800356564	3.240370379	3.411113556	4.167552384	1.951475204	1.76602677	3.285721368	4.070057403	2.909069212	1.960148337
MXAN_RS04370	6.092514307	7.227800772	8.114125587	9.360161428	6.767328217	5.727431986	7.142381688	7.831954037	7.320164998	6.225739466
MXAN_RS04375	1.005103419	2.608402503	3.056683494	2.942799737	2.962785081	1.31014309	4.201188814	4.699849376	3.138344401	3.615004028
MXAN_RS04380	7.319295479	7.805641858	7.474753049	8.360345984	8.894610585	7.298078345	7.942311202	7.308961853	9.052244487	7.584666179
MXAN_RS04385	1.288853523	1.603250236	2.328814348	2.196780211	2.51142947	1.393528471	2.417244391	2.814225992	2.058968726	3.107192749
MXAN_RS04390	4.866662261	4.390296195	4.277837855	3.48704729	3.584108717	4.874765327	4.805480704	4.901380452	4.511712234	4.380382946
MXAN_RS04395	6.912738851	6.900406411	6.19136305	4.93990568	4.943708086	6.84724539	6.926961697	6.136787322	5.675072394	5.873858761
MXAN_RS04400	6.489804291	6.259087772	5.626715872	4.552318335	4.475338488	6.364294219	6.201259052	5.671268093	5.111833061	5.164342455
MXAN_RS04405	4.980077091	5.123333982	4.388302224	3.429480785	3.5748356	4.959307894	5.214049878	4.617560078	4.222311461	4.441862892
MXAN_RS04410	5.302331876	5.580052065	4.663920857	3.692947766	3.720002623	5.146127827	5.725613957	4.918991261	4.613278412	4.686199962
MXAN_RS04415	6.755669429	7.130494325	6.104348836	4.678172234	4.730650008	6.655069204	6.968052417	5.989372311	5.634470623	5.603647747
MXAN_RS04420	7.728918019	7.906339636	6.776581304	5.511207309	5.537136289	7.646316285	7.718849429	6.568893279	6.254072363	6.114271083
MXAN_RS04425	6.149068841	6.382780737	5.343741953	4.494570791	4.664765506	6.130623554	6.391478503	5.390440626	5.127296981	5.559718564
MXAN_RS04430	0.91902314	2.104849575	1.076686288	-0.572100679	1.934697906	1.940762257	2.761779851	1.949874503	2.00666186	1.984159752
MXAN_RS04435	4.899372022	4.600319021	4.561069338	3.482598102	3.118447075	4.825820386	5.027196658	5.05504932	3.278248902	3.958662227
MXAN_RS04440	8.312079448	8.484407387	8.865709638	7.276823014	6.263648577	8.067438444	7.924478885	8.825578138	7.196778603	6.955871991
MXAN_RS04445	6.187023615	7.234274596	6.287429693	5.317474533	5.197225877	6.427286343	7.469451074	6.545656862	6.336119979	6.09435473
MXAN_RS04450	3.424442549	4.793567604	4.709404644	4.665310089	4.775662637	3.607995215	5.527651983	5.10973102	5.636839539	5.738221205
MXAN_RS04455	0.916708037	3.125546998	3.482376551	4.614938912	4.937482395	1.154874501	3.899586926	3.198046839	4.563533077	5.765215164
MXAN_RS04460	6.65498696	8.435410255	8.833373893	10.03173216	11.40674031	6.610774819	8.303216765	8.139256269	11.30309028	10.50136539
MXAN_RS04465	2.295342808	5.948349389	3.685301418	5.820239344	10.4700915	2.410736385	7.80742159	4.966592451	11.64779574	10.37859647
MXAN_RS04470	3.038847441	4.471341073	5.172746091	5.825418426	6.11549853	3.312643779	5.404908652	5.646444694	5.615126526	6.783757366
MXAN_RS04475	5.13655603	7.99473296	8.493479965	8.75707663	8.772510915	5.655843883	8.065131483	8.183442818	8.647822129	8.242741225
MXAN_RS04480	3.805285981	6.68339245	7.345276637	7.871758692	8.198512709	4.326082149	7.46073876	7.521706895	8.107297309	7.78142008
MXAN_RS04485	3.584600496	5.532715474	6.132435038	6.278392579	6.165361344	3.624575601	6.129744603	6.582522165	5.799849462	6.430295235
MXAN_RS04490	4.268682815	8.601109874	7.180022088	5.689767213	6.11236433	3.351500983	8.114057808	7.717741806	5.791620825	7.227773371
MXAN_RS04495	2.449526765	6.963033481	5.009395759	3.362754531	4.078787303	1.711703131	7.190576991	6.176845816	4.089755647	5.680707494
MXAN_RS04500	5.298948577	6.217153817	5.987512702	5.396388195	5.800483442	5.135245484	6.267125903	6.050478797	4.768720694	5.129995592
MXAN_RS04505	3.561913801	4.637233237	3.349603085	2.243066227	3.048514083	3.90062656	5.067165152	3.995409481	2.971697968	3.080444391
MXAN_RS04510	3.633240432	5.044985656	3.994662681	3.086882328	3.174001424	3.607406434	4.692988303	4.00999562	2.291466143	2.745972393
MXAN_RS04515	0.816533567	1.263314291	1.270680081	0.826865988	0.538856775	0.885646218	1.404877967	1.454855024	0.067689754	-0.037700606
MXAN_RS04520	0.72610588	0.345813676	1.070852769	0.592297026	0.827228285	-0.246151755	0.815996003	1.139227525	-0.28415356	0.39682081
MXAN_RS04525	2.420893372	3.648469091	4.267073142	4.456493138	4.452155989	2.718509927	4.175055841	4.234720884	3.381575543	3.870457568
MXAN_RS04530	1.071624054	1.936368924	2.672889976	3.871087449	6.274011958	1.24587197	4.291355545	5.026569944	3.040061434	4.610862408
MXAN_RS04535	3.16230755	1.027964907	1.426095361	0.9164328	2.765744408	2.962370218	2.211080367	1.863113825	-0.014219767	1.375340612
MXAN_RS04540	3.102468456	2.418386258	3.127621904	2.410326065	2.422187965	2.878048542	2.428996736	3.102980551	2.004058688	3.099827261
MXAN_RS04545	2.955918127	5.927405687	5.606213949	5.654501298	6.482000616	3.050057482	6.940097024	6.568449171	7.052319329	6.368317657
MXAN_RS04550	5.193403592	5.190793841	6.075411142	5.975893421	5.480166707	5.060748287	4.858149856	5.582926194	4.311464071	4.689709202
MXAN_RS04555	3.98892587	7.475224735	6.626080161	6.105293809	6.779785997	3.675088476	7.801507604	7.281797116	7.15756674	6.952859604
MXAN_RS04560	3.296334452	7.231010957	6.06692477	5.863983252	6.906473857	3.143859895	7.750827691	7.16397229	7.287648461	6.811662894
MXAN_RS04565	4.434612868	6.941828494	5.454240442	4.852030521	5.110111602	4.918793092	7.07899065	5.767430514	6.126524617	5.558858609
MXAN_RS04570	4.332236299	6.21122888	5.564845087	5.74642911	4.661531576	4.164418299	6.223886011	5.784540982	5.250969522	5.378917508
MXAN_RS04575	6.270918005	7.945735544	6.446410023	6.188691367	6.550774085	6.511808718	8.185998514	6.589172271	7.28181789	6.639816454
MXAN_RS04580	5.306848714	7.003246319	5.533932122	5.635052989	6.304040482	5.667723209	7.397058551	6.019790059	6.704326157	6.440581903
MXAN_RS04585	5.65263067	7.461661308	5.917771973	5.838872029	6.292425583	5.66771825	7.438699847	6.160642714	6.760306016	6.224873283
MXAN_RS04590	3.691224049	2.58425198	2.975203097	2.797755654	3.633576348	3.754333239	2.385719002	2.440659828	0.811100495	0.829138989
MXAN_RS04595	2.856808388	3.103232843	3.339434722	3.331252229	4.276363319	3.076291604	4.258765233	4.117170586	3.509329074	3.790765112
MXAN_RS04600	1.725855835	0.616078429	1.602105084	1.443611529	1.647067005	1.850486284	1.747770797	2.177022028	1.137029181	1.427313953
MXAN_RS04605	6.248296899	5.605292086	6.327124655	6.442451777	6.277104033	5.887879933	5.698689224	6.363966596	5.552430055	6.623128083
MXAN_RS04610	4.169277755	4.111081523	4.752254952	3.686028501	3.517766545	4.375321086	4.516436493	4.837282764	3.586143953	4.559826752
MXAN_RS04615	3.280699972	3.007991499	3.909467273	3.009531103	2.543920304	3.443447772	3.358705728	3.821934371	2.464080831	3.296872197
MXAN_RS04620	0.307400541	0.918745044	1.492886984	1.299822931	1.409636592	0.943579313	2.143553555	2.239078718	0.965506546	1.224940233
MXAN_RS04625	5.438399804	4.900402773	5.378702965	5.441203309	5.087328548	5.304600133	5.043887953	5.540911232	4.153196728	4.097608217
MXAN_RS04630	9.58692708	9.899615729	10.57161511	11.53749021	11.66208194	9.495514703	9.228747625	9.69834714	8.82002099	9.039524512
MXAN_RS04635	5.328801687	3.596335859	3.821941632	2.906722734	2.515450131	5.461255193	3.620698979	3.508370228	1.903665193	2.008250346
MXAN_RS04640	2.818067866	2.229798622	2.033640338	1.246787703	1.354720977	2.808681472	2.803605715	2.49214508	0.750956373	0.942534586
MXAN_RS04645	3.286975787	0.142613625	0.923309584	0.044046709	-0.170222166	3.438358887	0.278373509	0.665079602	-0.534031834	1.179704048
MXAN_RS04650	1.777645776	-0.818484939	-0.423626135	-0.580758155	-2.012314609	1.53925501	-0.186501694	0.478183498	-1.465506599	0.587468565
MXAN_RS04655	2.648712463	-0.449123468	0.132263636	-0.692576197	-0.358833458	3.018565235	-0.083660701	0.833336674	-0.583462003	1.380768977
MXAN_RS04660	-0.814414927	-1.919382423	0.045159608	-1.675344307	-1.199847668	-0.751715158	-1.329025837	0.689376512	-1.90081143	1.229415941
MXAN_RS04665	1.114618503	-0.640104091	1.684070056	-0.045883765	0.093852251	0.119552722	-1.023765672	1.633582279	-0.479717067	2.134185652
MXAN_RS04670	-0.816894027	-2.434550178	0.126079516	-0.559526643	-0.730367331	-1.837003791	-1.055585605	0.54789557	-0.5006104	1.512747561
MXAN_RS04675	3.683163056	2.533757325	4.689890749	4.112317118	6.248205255	2.983705705	6.46251715	8.127957407	6.359997606	8.159558699
MXAN_RS04680	-1.795975898	-1.46592598	0.756503371	-0.885997072	1.051368498	-0.599101252	0.825293485	2.189879472	-0.532215276	2.002764949
MXAN_RS04685	0.7894516	0.291613677	1.162587311	0.317416551	2.553272385	0.777224298	2.122485647	3.574320227	1.581573747	3.63744598
MXAN_RS04690	9.546269418	5.469433348	6.892428954	8.110207004	6.733393766	7.222994156	5.531032303	7.333694495	6.084005066	5.423812608
MXAN_RS04695	9.176232801	6.10159871	6.643163018	7.91166727	6.913126516	7.00643985	6.037188958	7.51020726	6.975653598	6.131336725
MXAN_RS04700	2.787221605	2.374332907	2.520421415	1.523524455	1.591836775	2.314653365	3.111363389	3.365638859	1.700058362	2.7015692
MXAN_RS04705	0.503414499	0.652646414	0.883528882	1.197436153	2.078358981	-0.000222187	2.089692849	2.042372502	1.823337948	2.517949608
MXAN_RS04710	1.64523892	1.23766145	1.197701299	0.086138229	0.527404817	1.216028437	1.12087042	0.98107944	0.549084826	1.739635999
MXAN_RS04715	4.105984945	4.66789043	4.868841715	4.660335253	4.257868622	3.989823193	5.06584065	5.090094591	4.048793025	4.302779348
MXAN_RS04720	5.893018515	5.153597007	5.321811	5.214661639	6.360421767	6.192758158	4.421673293	4.14233191	2.809161101	2.750410061
MXAN_RS04725	2.001684858	3.399828434	3.620793265	3.125813728	2.947239639	1.603898712	2.938835065	3.474408943	2.88954923	3.758802034
MXAN_RS04730	1.976300717	3.603308486	3.701923982	3.23334906	2.680818103	1.676310697	2.45839378	3.169724365	2.690520745	3.34743024
MXAN_RS04735	1.665438107	3.817932741	4.133631228	3.52432431	2.980405826	1.468800149	2.89653826	3.250444089	2.718843842	3.647126269
MXAN_RS04740	4.759919599	6.55457528	6.742574915	6.317515914	6.519945058	4.924401628	7.074757116	7.355638725	6.31484575	7.536428964
MXAN_RS04745	7.186116669	6.387375167	6.982196017	6.949145358	6.398137962	6.997099199	5.928262757	6.09307001	4.75163887	5.630016705
MXAN_RS04750	2.891803814	4.287331019	4.125337218	2.994266333	3.105514266	2.815405602	4.466763556	4.137275427	3.221909273	3.774683717
MXAN_RS04755	1.024157506	3.430924614	2.692515396	1.526051763	1.159477549	1.372643041	2.378532773	2.19559856	1.712863155	2.270343045
MXAN_RS04760	1.197655309	4.073888568	3.432343847	2.222981392	2.069924159	1.808273035	4.730724998	4.037156457	3.08565949	3.944005873
MXAN_RS04765	6.836250803	8.266276472	7.971147514	7.577448088	7.932809951	7.023411853	9.171836314	9.122106654	8.149030965	8.912988431
MXAN_RS04770	5.874429718	6.173977152	6.320720233	6.240088253	6.908123387	6.126110573	6.547951556	6.726062262	6.728199614	7.046440044
MXAN_RS04775	4.599603332	2.999270611	2.743284516	2.422149067	3.191400231	4.823134024	3.843794888	3.659689502	3.408430638	3.947028068
MXAN_RS04780	4.80377777	7.956365528	4.945480003	4.573262739	7.582638428	6.065913062	8.718996214	6.418898252	9.693021868	8.741874049
MXAN_RS04785	3.120957241	4.120983796	3.633757068	2.867180394	3.634806412	3.352208208	4.871622148	4.240499109	4.822924979	4.107207308
MXAN_RS04790	3.366331001	4.849661277	4.218042317	4.2504972	3.848909897	2.808025768	4.180358626	3.778349564	4.106125213	3.466969605
MXAN_RS04795	2.269381445	3.010672027	3.557383891	3.660319968	3.615592792	2.882465057	3.769814925	4.022606377	3.582087183	4.083350094
MXAN_RS04800	4.400609009	3.530386413	1.904138299	0.516778791	2.96478774	4.814911732	3.699002286	2.009766604	2.084273675	2.283585721
MXAN_RS04805	6.3640364	6.063882389	6.522433399	6.308218927	6.349551031	6.355011644	6.486656137	6.817450383	5.995106577	7.179903687
MXAN_RS04810	3.497387429	3.08189887	4.209538255	5.216430565	5.378571498	3.232912028	3.215677979	4.340729515	4.197271117	4.946001716
MXAN_RS04815	2.980362832	2.581694118	3.947200097	4.823168558	5.071284102	2.793316813	2.472713321	3.455668994	3.594133164	4.22962566
MXAN_RS04820	3.58547573	3.239032031	4.279059493	5.267749428	5.245828689	3.073739641	3.225912445	4.264432119	4.23245435	4.880008526
MXAN_RS04825	1.712769713	1.35340642	2.7392203	3.93327606	4.061294201	1.441628526	1.673175131	3.143748748	3.080172455	3.863297992
MXAN_RS04830	1.382387402	0.850063628	2.284799759	3.126000702	3.260642403	1.015984252	1.447115291	2.715008994	2.513726553	3.427130999
MXAN_RS04835	3.7735973	5.230717928	5.717220728	5.988424693	6.300644903	3.808560789	5.920136084	6.180140402	5.900046124	6.486739841
MXAN_RS04840	4.785853274	6.650025758	5.78439337	6.361531965	7.262566556	4.903528201	7.331233096	6.64523225	8.335925189	8.362831174
MXAN_RS04845	1.65502976	2.716505391	2.271339595	1.708691812	3.038822736	1.751268537	3.519296729	2.904529587	3.620470992	4.534135743
MXAN_RS04850	6.685180696	7.283471686	8.213855064	8.974733905	6.996115552	6.272839831	7.256877593	7.980821586	7.346543981	6.630394502
MXAN_RS04855	4.961093666	5.824179427	5.446218272	5.559398625	5.548127691	5.278050203	6.365109639	5.777565095	6.143358028	5.813057567
MXAN_RS04860	4.071645386	4.729807778	5.527134686	7.036977278	4.668642823	3.850600026	4.835369296	5.303097316	5.624434108	3.946022772
MXAN_RS04865	6.252562189	6.516165881	5.739652745	5.658763076	5.438630487	6.484205148	6.515944588	5.638137851	6.125978343	5.691553488
MXAN_RS04870	3.886287494	2.799213683	3.722026539	3.108489411	2.890423007	3.967488691	2.868243393	3.505460242	2.059187734	2.574098623
MXAN_RS04875	2.710064057	6.344614361	6.08141293	6.550632853	8.02034166	3.124204627	6.83233445	6.869375975	7.68034447	8.070071951
MXAN_RS04880	6.270491719	6.831671373	7.824746857	7.748715049	8.292468506	6.084617863	6.944923372	7.089858798	7.581683566	9.088000145
MXAN_RS04885	6.598698732	7.155247932	8.689187503	8.797786294	8.944985055	6.142622045	6.631696778	7.572069427	7.220364669	6.835665654
MXAN_RS04890	1.411275576	5.863245353	8.616124082	9.138281452	9.576187089	0.747633482	4.945493865	6.815075937	7.590021517	6.5337312
MXAN_RS04895	1.795890892	6.2986338	8.59704059	9.455515602	10.00299377	1.134767852	4.761509484	6.95835386	7.734865621	6.696187246
MXAN_RS04900	3.018641126	7.640778215	9.885946868	10.58994012	11.03726881	2.304448563	5.771729166	7.57214569	8.576483723	7.384346158
MXAN_RS04905	3.314110286	8.535085674	9.945447812	10.89492321	11.27641227	2.728707447	6.377087335	7.570571319	8.746625544	7.428121306
MXAN_RS04910	3.161169931	7.92007852	8.816148889	10.28247486	10.99474421	3.032619908	6.734787745	6.887505634	7.554127709	8.140215198
MXAN_RS04915	2.83569385	1.831910971	2.597761467	1.277458106	1.542828053	3.030965884	2.354601637	3.087975739	0.65216273	0.317374017
MXAN_RS04920	3.841185078	3.01930508	3.733429412	2.990374087	2.676979705	3.88399727	3.636649792	3.993205592	1.758453386	2.120442193
MXAN_RS04925	5.607832515	5.243317644	6.616842221	7.280938898	7.238662014	5.477029888	5.208157172	5.864318529	4.784501836	5.223111995
MXAN_RS04930	3.073718616	2.470340901	4.131976008	4.690423441	4.855919172	3.199198184	2.733766995	3.447608205	2.295529523	2.794529826
MXAN_RS04935	2.74434784	2.511868128	3.997677135	4.73664818	4.909486559	3.06825113	2.953341213	3.633830025	2.272747287	3.023487264
MXAN_RS04940	2.469717714	2.210134547	3.666844328	4.400636281	4.495149562	2.569241378	2.696668876	3.501560093	2.391350285	2.934937985
MXAN_RS04945	1.960522218	0.868921658	2.800060965	3.216701425	3.275314501	2.433096644	1.849601871	2.621832132	1.03538723	1.352719231
MXAN_RS04950	2.112593725	1.408539731	1.00712812	-0.704751393	0.019451037	2.32634843	1.803925303	1.186082245	-0.921186082	-1.277958135
MXAN_RS04955	3.068302085	2.736699182	2.19959439	0.867953028	1.746146283	3.064661457	3.2500239	2.631802959	1.078747395	1.305866132
MXAN_RS04960	1.094965452	2.022355015	3.508015971	3.568519888	3.771808913	1.136779783	3.085036551	3.908020808	2.391675806	2.611017995
MXAN_RS04965	1.812557742	3.176002013	4.464296753	4.797714993	5.033500364	2.146977998	4.27222831	4.965106382	3.297829424	4.165378647
MXAN_RS04970	5.109581497	5.446559982	6.623652029	6.858877115	6.959830287	4.973131143	5.60230243	6.10958223	4.951877033	5.786754991
MXAN_RS04975	3.585613665	2.774229568	3.682378842	3.639334418	4.058828095	3.370847069	3.068697129	3.787865168	1.785467418	2.615326185
MXAN_RS04980	3.699724745	4.222437621	4.484936068	4.635218809	4.845981111	3.52002147	4.432553343	4.389540609	3.564548638	3.104375683
MXAN_RS04985	2.643704824	3.515876343	3.857224211	4.252482137	5.11392386	2.730593196	4.548292632	4.549609769	3.567659944	3.36312402
MXAN_RS04990	7.875205682	9.598999576	7.844429058	6.912014566	7.532118561	8.685736627	9.318925739	7.672208538	7.554187467	7.520541165
MXAN_RS04995	-1.08092847	0.041406582	-0.05227155	-0.95516223	0.819091041	-1.139799387	0.457938876	-0.915531394	-0.822233534	0.910356165
MXAN_RS05000	3.943341738	4.183321232	5.270525996	5.177376877	5.719493309	3.922241037	4.068297558	4.320035077	1.673799311	2.191883304
MXAN_RS05005	1.829174338	2.75425229	3.215299708	3.942749777	5.020123705	1.719936773	3.646798594	3.994083774	2.89217502	3.019569167
MXAN_RS05010	3.469313422	2.835057905	3.374891384	4.635366751	5.977532104	3.724381474	2.759531798	3.027545521	1.057689927	1.417095868
MXAN_RS05015	4.513729455	6.722977967	7.501879309	8.941593926	10.20756463	4.367701712	5.932588025	6.558393973	5.73632896	6.639745931
MXAN_RS05020	2.339853771	3.910421827	5.03196274	5.802114395	6.773275463	2.436912849	3.195584874	3.66985844	2.241305169	2.785439513
MXAN_RS05025	2.3969912	3.908103224	2.901296976	2.59842451	4.630260482	2.839930809	4.28677684	3.202796961	5.142983662	6.409413203
MXAN_RS05030	4.412550752	4.07752327	3.836648208	3.26404798	3.701392351	4.694533734	4.436476572	3.943771179	3.369142079	3.747242839
MXAN_RS05035	6.059259842	5.235379637	5.828945021	5.093337106	4.697867081	6.155271537	5.07453147	5.863438309	4.293688661	4.741258709
MXAN_RS05040	1.46317744	1.077718917	2.358441204	2.021308683	2.214904139	1.876005041	2.452593838	3.188993137	1.893885471	2.552332163
MXAN_RS05045	4.576899703	4.787294419	4.123390199	3.289589754	4.704208587	4.740214944	6.345766209	5.620609429	5.190692886	5.342791866
MXAN_RS05050	3.248590397	1.421101625	1.87550436	-0.053918384	0.693502287	3.29226992	2.692176508	2.521591306	0.706254136	1.369805276
MXAN_RS05055	3.382786115	4.484451353	3.740431693	3.848640362	4.829716885	3.638088595	5.190116619	4.314972842	4.067404778	4.45111174
MXAN_RS05060	-1.356656552	-0.316591961	-0.394125218	-1.924570169	0.052363306	-0.063596241	1.216859128	0.822277885	2.422567735	3.849417321
MXAN_RS05065	1.716180724	2.142677429	1.866448844	1.415470856	1.081664001	1.877676724	2.432681457	2.155022432	1.007914802	1.619435412
MXAN_RS05070	1.137874364	1.31521405	1.553111388	1.110946779	0.47700556	1.468940927	2.533730002	2.591522759	1.384112753	2.454637467
MXAN_RS05075	6.088445853	6.081555394	5.706684401	5.658390116	6.388291866	6.331200552	6.565380443	6.114788746	5.888882441	6.501459875
MXAN_RS05080	3.647634488	3.037175443	3.991135318	3.853134683	4.397384305	3.655041517	3.663208326	4.159020927	2.82393554	3.909762284
MXAN_RS05085	5.421002656	4.760432505	5.116244537	4.894131206	5.846041386	5.422419385	5.042600269	5.356574553	5.231638452	6.156935166
MXAN_RS05090	4.204678179	3.883302571	4.337522984	4.092418153	4.97257144	4.249852216	4.291033615	4.576978828	4.378685498	5.283475495
MXAN_RS05095	4.844977466	4.448547808	4.803658299	4.295895964	5.26117925	4.576858168	4.768120015	5.114900619	4.718585142	5.48071947
MXAN_RS05100	7.031193154	8.090145682	6.535633951	6.071413481	6.670980226	7.371504158	8.237227431	6.683193628	7.970185473	7.049215975
MXAN_RS05105	4.714382468	4.193735691	4.724704563	4.476899569	4.618266475	4.76921127	4.395189961	4.8394958	3.909110147	4.591747923
MXAN_RS05110	5.972589638	6.472123443	5.951370168	5.13969316	5.963646054	6.173252333	6.731801835	6.040716852	5.663574603	6.112015096
MXAN_RS05115	6.796900999	9.47528855	9.126310339	9.265168012	9.69874692	7.222432986	9.897616097	9.268854389	10.00568922	10.50154651
MXAN_RS05120	4.527838925	5.177226871	4.085527602	3.643844799	5.672623707	4.521599931	4.896287167	4.699526254	3.881607859	4.636569397
MXAN_RS05125	4.381966784	5.144750957	4.856600586	4.412219716	5.623387402	4.521856774	5.443839123	5.324772791	4.069129914	4.610959817
MXAN_RS05130	3.989116582	3.014791247	3.012838784	2.498026894	2.728574509	3.715831774	3.56059863	3.643853595	3.067832011	3.308669706
MXAN_RS05135	5.821974417	7.598532161	6.705916052	7.321215202	9.474515339	6.059682421	7.969267293	6.685297273	8.696237037	8.41709129
MXAN_RS05140	8.983327154	7.830775932	8.22778275	8.042335973	8.456253956	8.874181257	8.005090836	8.29677572	7.620289439	8.895822304
MXAN_RS05145	8.577800255	6.473678848	6.566060059	5.379457525	5.910297026	8.650419667	6.440953903	6.191703126	4.664836393	5.731581906
MXAN_RS05150	5.381159756	4.028388813	4.180541127	3.814967416	4.366465726	5.478617567	4.283821657	4.689102816	3.26612056	3.890875024
MXAN_RS05155	7.760696679	6.165989	5.960263587	4.521005491	4.554491721	7.985028504	5.98113373	5.872804693	4.377809739	5.211529464
MXAN_RS05160	6.53854766	6.573196894	5.800927556	5.194451673	5.139454444	6.647740903	6.701457227	5.987645557	5.651243813	5.964459306
MXAN_RS05165	4.379174848	4.825049138	4.213489195	3.452920236	3.506081711	4.587821211	5.284475004	4.57497949	3.962246018	4.186705559
MXAN_RS05170	3.653002858	4.122251902	4.196032905	3.625081584	3.400384813	3.726875948	4.852895829	4.805727366	3.946431936	4.006510427
MXAN_RS05175	4.667518173	5.090906964	5.062132075	4.411489224	3.788570586	4.859023663	5.14849293	4.834984158	4.15454032	3.910405033
MXAN_RS05180	4.383923803	2.737566533	3.262932279	3.864641921	4.453369029	4.364658301	3.39654031	3.765182755	2.651821559	5.709250838
MXAN_RS05185	6.624885724	4.218204502	5.055120261	3.411546927	3.522131088	6.579439197	4.914907383	5.567441456	3.171887865	3.924833433
MXAN_RS05190	7.104269194	5.148940044	5.933908317	4.419398841	3.963239562	6.958280598	5.135308819	5.794765752	3.530642304	4.215738721
MXAN_RS05195	7.638729461	5.388762246	5.87923121	4.105658056	3.706475985	7.596822673	5.247743914	5.836760104	3.311677952	3.900109683
MXAN_RS05200	7.365467087	5.088098945	5.422531431	3.365390273	3.338884184	7.446770088	4.969820036	5.426062836	2.849281908	3.640926042
MXAN_RS05205	7.455979174	5.053917774	5.527194439	3.727233948	3.820425632	7.52219661	5.330253276	5.825229272	3.308595899	3.884366804
MXAN_RS05210	7.46788174	4.976055001	5.35488487	3.504466563	3.302074081	7.445445021	5.039858528	5.279593474	2.759774058	3.414995365
MXAN_RS05215	8.464989952	5.585775697	6.079319944	3.889081522	4.037094191	8.355772659	5.56594104	6.113608242	3.086002793	4.358665328
MXAN_RS05220	6.50754916	6.044556523	6.655671415	6.513457192	6.452899951	6.551469092	6.503629281	6.783093412	5.2421563	6.287891862
MXAN_RS05225	6.584900886	5.669791771	6.071830482	5.224864352	4.956533788	6.643497408	6.101312244	6.276549564	4.472268625	5.416250338
MXAN_RS05230	4.343157903	4.064904259	3.973593589	3.31265336	3.78985712	4.483280922	5.725657675	5.515805034	4.552395239	5.190701832
MXAN_RS05235	5.936742815	5.933352762	6.935502463	7.574097868	7.651410823	5.83610938	6.220737505	6.638356432	6.566204508	6.91478657
MXAN_RS05240	5.21845514	6.219167766	6.037350561	5.908294097	5.088823749	5.085087201	6.229672313	6.347936637	5.859796863	5.757864783
MXAN_RS05245	10.1683728	6.753526434	6.161238572	4.811291762	6.013757609	9.518673318	8.585496264	8.604552698	5.787615715	5.633689295
MXAN_RS05250	7.745246372	8.41535932	8.54525376	8.751074985	9.527510369	8.002840097	9.43888097	9.382229463	10.03001686	10.27233651
MXAN_RS05255	8.711067479	9.349367763	9.433772491	9.256236866	9.844795835	8.781498969	9.463280432	9.190344656	9.9216027	9.831724413
MXAN_RS05260	8.124827924	7.927911633	7.958753986	7.929576417	7.6981367	8.257935959	7.81016726	7.830952512	7.574762727	7.811851781
MXAN_RS05265	7.644708401	6.583285466	6.468879797	5.697911582	5.30856877	7.745978104	6.488673334	6.491734032	4.858681988	5.204641819
MXAN_RS05270	8.518337612	8.072057397	7.808122975	6.99536573	6.839511386	8.326658244	8.237974419	8.331850182	6.45451103	7.06677863
MXAN_RS05275	3.390949361	3.412708341	3.337652282	2.94099464	2.876588305	3.321615792	3.817653559	3.781263673	2.009811294	2.39762743
MXAN_RS05280	5.417310677	5.726126509	5.327248529	4.533074643	4.87187472	4.961181121	6.058748426	5.832384438	4.841892194	5.013587751
MXAN_RS05285	6.125268498	6.176904968	6.50017395	5.970481478	5.756628674	6.281203496	6.213264352	6.531817722	5.859325719	6.04446866
MXAN_RS05290	5.580932158	5.678788927	5.954041356	5.5859649	5.475903276	5.64557678	5.846415628	5.946517949	5.149922628	5.715240119
MXAN_RS05295	4.98826449	8.22661812	5.520958039	5.836392564	8.468109998	6.320438679	8.556911623	5.213757104	9.84444087	9.280415624
MXAN_RS05300	2.828043391	3.319927332	1.832975318	0.891701583	4.094002257	3.416316758	4.890507059	2.252162965	5.687034181	5.712497716
MXAN_RS05305	7.013656717	6.409517418	6.11840574	5.104888147	5.501417803	6.9512444	6.480191639	6.139995847	5.074284012	5.426741977
MXAN_RS05310	4.164090821	4.06097505	4.161339316	4.093909008	4.256048447	4.151656101	4.565139251	4.519862906	4.305200644	4.638868785
MXAN_RS05315	9.053428765	6.947523412	7.131527991	5.306397148	5.806280694	9.057513539	6.795456848	6.569146826	4.885179575	4.877325199
MXAN_RS05320	5.099392344	4.838129792	5.08590195	4.276667656	4.58241622	5.11597956	5.421855114	5.397330788	4.419604699	4.508051193
MXAN_RS05325	3.950642111	3.861619955	3.926130103	3.616962806	3.717094436	3.923230606	4.201466093	4.308021621	3.318203935	3.703100848
MXAN_RS05330	2.264702359	1.508893689	1.761557425	0.557430138	-0.046735901	2.515338271	2.616344503	2.368272366	0.817576745	1.344840379
MXAN_RS05335	6.105749158	5.329664091	5.368886107	4.419585216	4.634454995	5.967409964	5.812381583	6.001884755	4.767583892	4.786054944
MXAN_RS05340	8.95535442	8.269900063	8.166939004	7.020419124	6.719793994	8.667396693	7.731698965	7.835393122	6.803783774	6.517347899
MXAN_RS05345	7.777794567	7.005611737	6.962809336	5.859808767	5.624832346	7.592196811	6.660943521	6.624333256	5.466946853	5.432812461
MXAN_RS05350	5.777466018	5.155630571	5.404856696	4.549722969	4.744770116	5.737834923	5.570490189	5.78424684	4.604868548	5.269434293
MXAN_RS05355	8.165257128	7.782974665	7.664627515	7.066217107	7.221035818	8.03376624	7.640542055	7.314504022	7.449531431	7.543859648
MXAN_RS05360	3.286915084	7.280140753	5.468480396	6.091319701	7.093587949	4.122883265	7.263788309	5.900451264	7.778602471	7.747821882
MXAN_RS05365	0.922174422	1.675054717	0.492735301	-0.037105084	1.634360455	0.525335622	2.359717048	1.731663711	2.412148113	3.091946124
MXAN_RS05370		-2.213620372		-3.15706318	-1.305746898	-1.155230339	0.255439442	0.816647652	-2.084416431	1.068514351
MXAN_RS05375	6.361648844	4.015796234	1.380745071	1.063212912	2.891846917	6.960484248	5.366519472	3.75010087	5.710413543	3.863470055
MXAN_RS05380	3.348787972	1.473895903	-0.723178067	-0.188616713	1.499351783	4.104789786	3.318926867	2.208044166	3.515837808	1.921784762
MXAN_RS05385	3.294871327	2.37415429	2.418269346	1.467180374	2.877480226	3.004703246	3.045837482	3.661875006	3.080507869	3.140791504
MXAN_RS05390	4.267191224	3.075880721	3.021543271	2.175423679	3.635368092	4.133429211	4.524201524	3.861708672	4.852560557	4.020166094
MXAN_RS05395	4.998131771	9.899614317	7.783976418	7.337185421	10.04643947	4.627380662	11.13087835	9.828892507	11.55050316	10.05481224
MXAN_RS05400	4.491536559	3.54141711	3.538780133	1.908284416	1.915471423	4.257055775	3.669915639	3.608101404	2.128367416	2.308069209
MXAN_RS05405	0.602097017	3.551622174	3.724719206	5.399699685	7.110253907	0.476747636	0.844647011	1.234739429	0.644288799	0.976741241
MXAN_RS05410	3.262573009	6.979673406	7.13465398	8.006637343	8.972776497	4.103056672	4.993234581	4.420656032	5.16998775	3.645230546
MXAN_RS05415	1.335085619	5.736974992	4.82470185	5.577714241	6.945429093	2.743929681	6.258681374	3.396340908	6.762850798	5.568013997
MXAN_RS05420	3.13454901	3.503770209	2.843404396	2.086849181	2.773031519	3.409379695	4.108317658	2.889519852	3.180764613	3.031309322
MXAN_RS05425	4.341488177	3.491471019	4.06821514	3.477889079	3.184999535	4.431523191	3.739272196	4.155587032	2.700413836	3.214222998
MXAN_RS05430	2.652116941	2.614152013	2.779500616	2.589415999	2.502178976	2.524137303	2.570487745	2.562739265	1.112006042	1.302862215
MXAN_RS05435	4.210573736	4.340667961	4.567376846	4.461293707	5.152555043	4.342743574	5.168943752	4.679013876	3.501751116	3.791932407
MXAN_RS05440	6.559216743	6.541945457	5.901771231	5.452402168	5.640068625	6.854127865	6.635074872	6.024593276	5.10947449	4.876297448
MXAN_RS05450	5.12645334	5.378389031	4.672873872	4.63300307	4.804764405	4.93191701	5.988000333	4.900605782	4.158185566	6.015350777
MXAN_RS05455	5.076350818	4.149580811	3.965623094	2.97910373	3.724487191	5.129872336	4.695076671	4.180579466	2.903185067	3.615512904
MXAN_RS05460	4.231885859	5.018642109	5.520795814	6.000022098	5.862386035	4.140592669	5.364027375	5.542034852	4.375651445	4.323281542
MXAN_RS05465	2.431153636	3.637961846	3.896835914	4.552529586	5.003352779	2.345297882	4.954315947	5.049736305	3.974088221	5.403334858
MXAN_RS05470	4.733414204	5.61953257	5.984020966	6.065590958	6.372217529	5.123619108	5.978585482	5.973652775	5.298914435	6.544091867
MXAN_RS05475	1.85830335	3.141832802	3.109279251	3.070948179	3.152142377	1.942010052	3.737864805	3.059414682	2.25043967	2.391215196
MXAN_RS05480	1.04059957	1.403338047	1.631447529	1.801845442	1.284463966	1.363518982	2.031892993	2.215301068	1.435729781	1.916203558
MXAN_RS05485	6.091509148	3.718910593	3.567323803	1.870049001	2.401533339	6.246036629	4.044029789	3.832038902	2.152967276	2.702806133
MXAN_RS05490	0.988459401	5.257514229	2.556783414	3.052231826	6.524042365	1.914364581	5.886402345	3.523712232	6.05687504	5.776080495
MXAN_RS05495	4.85802114	4.87782716	4.36004658	4.039913376	4.914703814	4.871620793	5.227829211	4.663213996	4.673892303	4.797852963
MXAN_RS05500	4.536729307	4.523333314	4.964151919	4.271653529	4.379346803	4.504629178	4.504726934	4.62307052	2.806658884	3.209951553
MXAN_RS05505	4.076102623	2.738430546	3.288305056	2.093357795	1.963438587	4.175108919	2.717616967	3.047532463	0.951576557	1.310679006
MXAN_RS05510	3.826420553	1.50079599	2.418044992	0.962083721	1.572023937	3.710098546	1.667490127	2.186497288	0.18130955	0.87386542
MXAN_RS05515	3.246916113	3.208876346	3.835616471	3.416528525	2.700728968	2.900181662	3.405285299	4.007378013	2.654675172	3.127616663
MXAN_RS05520	8.651738333	11.10844766	11.24650958	11.65451618	11.8329209	8.733712077	10.95515166	11.4221292	12.40874785	12.90027626
MXAN_RS05525	7.23053405	9.559369123	9.676340575	9.896228556	10.17820475	7.177733863	9.452812182	9.953964608	10.63444433	11.04757749
MXAN_RS05530	6.988574637	9.390840123	9.576745326	9.949782146	10.13403608	6.964750141	9.24244366	9.661179769	10.48106051	10.81910357
MXAN_RS05535	5.841650836	8.362822776	8.590690746	9.053549128	9.390243998	5.943345317	8.553813594	9.174691321	9.866020643	10.33425313
MXAN_RS05540	4.923133013	7.914444844	8.102241467	8.581327118	9.06820146	5.04706018	8.907520105	9.640511884	9.978069701	10.40577642
MXAN_RS05545	5.328311836	4.985507959	5.593322003	5.546126821	5.919423408	5.255895215	5.286852824	5.755104497	5.284651518	5.723178933
MXAN_RS05550	4.223778735	5.310413793	5.19667624	5.00070045	6.367781824	5.401255076	5.956466769	5.53864753	4.97019948	6.403489954
MXAN_RS05555	5.042873362	6.181881765	5.776808912	5.588769008	6.454685379	5.68756553	6.291881138	6.275631009	5.638880852	6.571836699
MXAN_RS05560	4.185285643	5.318350201	4.834684656	4.665180462	5.079906251	4.704016525	5.079410096	4.894566497	4.580332269	5.287158144
MXAN_RS05565	3.893727775	5.201908756	4.850814063	4.904598171	5.231483012	4.460121256	4.969870656	4.858751053	4.471530233	5.349695915
MXAN_RS05570	3.13379086	4.541854455	4.147441598	4.265294754	4.719199143	3.527608866	4.340391144	4.085847593	4.236842745	4.984196324
MXAN_RS05575	5.629085808	6.983412052	6.716882891	6.513158924	6.764897868	5.934315489	6.627560618	6.272874104	6.275694983	6.970232058
MXAN_RS05580	4.627584479	5.903025999	5.379477357	5.544535686	5.91504883	4.871589366	5.927431612	5.562903852	5.506794848	6.553823324
MXAN_RS05585	-0.091578166	0.228156976	-0.423626135	-1.337408973	-0.854648127	-0.138154921	0.973427539	1.260201858	0.124575119	3.001625897
MXAN_RS05590	4.193545812	4.961717396	3.847886786	2.695385245	2.986393342	4.453487838	5.218736107	4.57090268	3.995364568	4.490670522
MXAN_RS05595	6.008581694	6.113169039	5.897611625	5.371858673	6.480278346	5.790838477	6.272150697	6.118977927	7.584235808	9.13843685
MXAN_RS05600	5.186236629	4.535408217	4.458058765	4.075281365	4.119419023	5.270247162	4.697651157	4.620753418	3.682525053	4.035764294
MXAN_RS05605	6.173093927	5.618178243	6.883663524	7.191812045	7.490438629	6.216140006	6.233517101	6.772977012	7.282425077	6.848526251
MXAN_RS05610	5.001377295	3.378345883	1.499522801	1.390089326	5.342074692	6.207703772	7.402659223	5.732056653	10.2903099	8.030961966
MXAN_RS05615	9.979690054	6.603866714	7.277303686	7.492350553	7.331085122	10.11125597	6.320504002	5.911151306	5.682811659	4.458153958
MXAN_RS05620	7.237281089	8.247127961	8.845165234	8.419606268	8.203959613	7.16952991	8.072291855	8.256189787	7.560528519	8.68542806
MXAN_RS05625	4.410629807	4.863034656	4.237394513	3.428821335	4.542020295	4.615959466	5.028035829	4.455360752	4.34370686	4.578582176
MXAN_RS05630	5.027131887	5.624931566	5.006399352	4.109173575	5.031939036	5.139339645	5.496594462	4.880892999	5.046662721	4.930390431
MXAN_RS05635	4.315240011	4.150363143	4.792833555	4.6771433	4.667108569	4.267304849	4.953816377	5.273031907	2.971196879	3.046325334
MXAN_RS05640	4.387731674	5.082659198	5.862665679	5.988226645	6.089030352	4.495385748	5.529234958	5.892844374	3.353883444	3.796549718
MXAN_RS05645	6.449533644	6.217612133	7.220266486	7.41637109	7.438539101	6.488728882	6.032609302	6.395203226	4.500573192	4.870967326
MXAN_RS05650	5.03616703	5.049736205	5.936188522	6.562790629	6.466838698	4.781140471	5.037852881	5.376395003	3.220450023	3.470644366
MXAN_RS05655	3.476555364	3.455660745	3.274089898	2.604291396	3.563080801	3.629549211	4.60827532	4.377569085	3.459291144	4.351112841
MXAN_RS05660	4.396079649	4.520156765	4.472252682	3.898386057	4.359443754	4.521847724	5.399603656	4.969289238	4.076739002	5.007709322
MXAN_RS05665	7.691793098	7.184682374	7.186807269	6.278684753	5.964611358	7.6754256	6.8018891	6.302249455	5.328104911	6.261672287
MXAN_RS05670	3.048468432	4.870303872	3.826798619	4.730468643	5.299950962	3.373652824	4.848335102	4.666157945	5.889728684	6.664881442
MXAN_RS05675	5.654462361	5.418358801	5.454468955	4.953263185	4.477679959	5.539824292	5.656053861	5.750598276	4.197263235	5.221658062
MXAN_RS05680	2.643191008	3.349322473	4.102643215	4.053312084	3.895387797	2.615269926	4.107025801	4.728962279	3.171028821	3.855088985
MXAN_RS05685	6.145160745	5.124905771	6.205342747	4.721208832	5.030532437	5.779374843	6.701690992	7.154724013	4.962652287	6.13045742
MXAN_RS05690	4.718428609	3.466199708	4.457710044	2.953553091	2.07511107	4.548194105	3.684344147	4.469168496	2.315371337	2.616855737
MXAN_RS05695	7.122408441	5.330373611	6.603259682	5.012849363	4.199633495	7.08524448	5.697332338	6.638637	4.44787517	4.685295975
MXAN_RS05700	4.44852914	2.878002674	4.030729027	2.707253695	1.514749735	4.471294677	3.197728887	4.286991183	2.18218038	2.061794414
MXAN_RS05705	2.987897771	1.646920399	2.983228176	1.161094959	0.531201535	2.894263922	1.89249841	3.033026544	0.395728626	1.019102891
MXAN_RS05710	-0.065586349	-0.352495962	-0.318035007	-0.956171772	-1.300556009	-0.149122242	0.090048831	0.156795348	-1.329305687	-1.599408246
MXAN_RS05715	0.929083053	0.039430942	-0.94703508	-2.390278667	-0.685888146	1.072985376	0.975587101	0.199897982	-0.591964932	0.225846695
MXAN_RS05720	0.39162989	0.023229092	0.210140999	-0.917712917	-0.684305112	0.475589074	1.379122589	0.521495045	-0.850137035	-1.839873911
MXAN_RS05725	2.122773722	1.858931456	1.368413123	0.809186062	0.808393754	2.152248004	2.187206969	1.291678414	0.627089133	0.301427063
MXAN_RS05730	1.930724341	2.085458664	2.245506472	1.76212199	1.55368281	2.197922728	2.92248389	2.585792592	1.889134131	1.713265285
MXAN_RS05735	2.256076375	2.694039178	2.505077979	2.279472728	2.121647973	2.366693715	3.150350903	2.950144013	2.199182221	2.374329285
MXAN_RS05740	1.361580469	0.92797823	1.355622311	0.451650412	1.419891176	1.050188427	1.643268635	2.490434818	0.509809056	0.949303729
MXAN_RS05745	4.356649033	6.185221194	4.229336751	4.202157298	5.401130572	4.935793588	6.362862848	4.344121516	6.155082081	4.940707844
MXAN_RS05750	5.727205333	5.315243185	5.790119776	5.724967765	5.696733509	5.617275342	5.550847469	5.772978263	5.53250668	5.227802118
MXAN_RS05755	3.037084642	3.110799702	3.20330039	3.269618281	3.520993507	2.803885644	3.737491907	3.817127783	3.602157813	3.422925464
MXAN_RS05760	0.060169489	4.453376822	3.971082814	5.196060859	4.810430913	-0.325695241	4.977186875	4.406715865	5.54124543	4.824673473
MXAN_RS05765	3.105631725	6.755619618	6.023622826	6.863235854	6.37757274	2.371688049	6.501795691	6.391134009	7.226272761	6.371477497
MXAN_RS05770	4.879434242	5.30860095	5.535509683	5.6172453	5.468019726	4.771168603	5.516592396	5.632042951	4.902889509	5.202200205
MXAN_RS05775	4.884982108	7.391822563	6.437314066	6.175508291	6.317796519	5.047590646	7.434754591	6.712069564	6.67782223	6.290492933
MXAN_RS05780	-0.670694396		-1.460998719	-0.562732388	0.080352499	-2.598177514	-1.291111646	-0.35988446	-1.212785639	-0.773369051
MXAN_RS05785	3.571018271	3.199293781	3.296422703	3.151534511	3.151234411	3.381068355	3.662366716	3.577025806	2.946700397	3.205011358
MXAN_RS05790						-4.287090979	#NUM!	#NUM!	-4.174599813	#NUM!
MXAN_RS05795						#NUM!	#NUM!	#NUM!	#NUM!	#NUM!
MXAN_RS05800	-6.094530446	-3.897216397	-3.567246566	-6.118815711	-4.85246193	#NUM!	-4.583714378	-4.474883251	-5.077271696	-5.869049258
MXAN_RS05805	1.570099301	0.557714928	1.772726207	1.736253515	1.587807791	0.450414113	0.843937943	2.578181138	0.190003733	0.835225248
MXAN_RS05810	1.249531217	0.981246023	1.572479166	2.172524891	2.500116193	1.096848038	1.819658398	3.044624381	2.566083937	2.547963382
MXAN_RS05815	9.817073229	9.723716152	10.355087	10.42362481	10.26048049	10.04031317	10.00123035	10.68318631	10.53810641	10.14663655
MXAN_RS05825	-5.391845987	-2.50907192	-5.186490201	-5.347691038	-2.890292512	-4.40315423	-3.449938731	-2.347355102	-4.313038178	-4.166364799
MXAN_RS05830	0.337764428	0.0158925	0.0025674	-1.831065499	-2.107320134	0.629465675	0.295006858	-0.148247396	-1.3394448	-1.344838695
MXAN_RS05835	-4.407137206	-4.68217338				#NUM!	-3.123168294	-4.586460865	#NUM!	#NUM!
MXAN_RS05840	-1.871355635	-2.563994174	-3.025502865		-2.24421155	-4.008670972	-1.508580048	-1.647125258	-2.355625807	-3.832814298
MXAN_RS05845	-4.488794388	-2.893773067	-4.595262959	-3.982493339	-3.425573242	-5.622839568	-3.078340142	-4.544665326	-3.945611892	-3.817611891
MXAN_RS05850	-3.845036019	-2.029939482	-2.632782398	-2.913822781	-2.538307233	-2.508984292	-1.645688787	-1.848808009	-2.472578527	-2.492517768
MXAN_RS05855	-1.295803643	-0.873587644	-1.373785139	-3.746021063	-2.981177145	-1.182707453	-0.724177061	-1.255107019	-3.092591401	-4.530880522
MXAN_RS05860	-0.694758921	-0.121102089	-1.120096951	-2.603676028	-1.594675708	-1.41429222	-0.351993888	-1.090508421	-0.694178328	-1.836413858
MXAN_RS05865	-2.714675796	-0.617723569	-3.609681832	-2.231184349	-0.765614179	-3.804312473	0.296794639	0.126537673	-1.438607154	-0.793209002
MXAN_RS05870	-2.82866019	-4.562142676	-3.275944435	-4.505585485	-4.239231704	#NUM!	-2.970484152	-3.436809336	-2.448406288	-2.69667256
MXAN_RS05875	-2.267206945	-1.957280618				-3.495084021	#NUM!	#NUM!	#NUM!	#NUM!
MXAN_RS05880		-3.990346939		-2.860081442		#NUM!	-2.893888923	-2.762280415	#NUM!	-3.61031499
MXAN_RS05885						#NUM!	#NUM!	-3.810584174	-3.808195484	#NUM!
MXAN_RS05890						-3.845535136	-3.963060151	#NUM!	#NUM!	#NUM!
MXAN_RS05895		-1.778205243				-4.528099078	-4.505392188	#NUM!	-4.415607912	-4.307833902
MXAN_RS05900	-2.488794388	0.463542858	-1.485660774		-2.425573242	-2.022921833	0.173725505	-1.98932365	-0.945611892	-3.402574392
MXAN_RS05905	-3.916613328	-2.980529516	-5.215886222	-4.309041011	-6.238800905	-5.308656514	-2.549738087	-4.680188287	-4.675837339	-5.13279984
MXAN_RS05910	-4.501004129	-3.849748608	-4.701304596			#NUM!	-3.753290592	-4.621682085	#NUM!	#NUM!
MXAN_RS05915	-1.317001927	-1.0009508	-1.065942565	-1.949707744	-1.952143394	-1.306884968	-1.019854127	-0.509073706	-2.023754388	-1.940556339
MXAN_RS05920	-1.114891329	-3.246787235	-2.172051528	-0.582091511	-1.390760214	-2.155219635	-3.27274465	0.473248591	-0.789514316	0.194936351
MXAN_RS05925	-3.182246592	-4.336797353				-2.630967449	#NUM!	-4.108730829	-4.164987842	-2.956765404
MXAN_RS05930	-2.227633375	-2.043837403	-1.111496045	-3.900762951	-3.864337147	-2.378683523	-1.729789676	#NUM!	-2.896556416	#NUM!
MXAN_RS05935						#NUM!	#NUM!	#NUM!	#NUM!	-3.163787532
MXAN_RS05940	3.92195132	4.923788826	8.377271272	8.559843837	7.528929857	4.064124312	4.008560205	5.291892038	3.213138259	1.90643678
MXAN_RS05945	6.167531893	5.932084221	8.74341162	8.994026261	7.99941036	6.482337943	5.642293581	5.890707563	4.915256725	3.907648159
MXAN_RS05950	4.13197589	3.779691987	4.378475296	4.084227051	3.561689476	4.355882683	4.088137033	4.417338749	3.603293478	3.284381421
MXAN_RS05955	7.53729272	7.247945257	8.186189008	8.883653442	8.860365206	8.108799596	8.184631407	8.43197374	8.395793735	9.277077152
MXAN_RS05960	2.233090288	1.731052586	1.72668153	1.528399236	1.835516329	2.026713108	3.43546249	2.582841514	2.263519084	2.82115169
MXAN_RS05965	5.394484897	4.628960356	4.09686168	3.051188426	2.926071188	5.411256469	4.818375029	4.299263281	3.800004684	3.200080667
MXAN_RS05970	2.204345848	1.303874513	1.72104526	0.958734289	0.575233342	2.468241152	1.91929501	2.548250667	1.614530025	1.02472614
MXAN_RS05975	2.302715902	0.895491824	1.019672347	-0.203180685	0.231967939	3.12216774	1.571317022	2.501166168	1.589788643	0.60987444
MXAN_RS05980	4.429278013	4.111350756	4.223504858	3.091748216	3.815274628	4.648577615	5.684363432	5.539973105	4.458590698	4.872195456
MXAN_RS05985	6.052727839	6.347001431	5.998671554	5.185045455	5.074471312	6.204199657	6.503758821	6.091405413	5.887794858	5.813625744
MXAN_RS06000	2.191512817	2.480636887	3.157650666	2.528435585	2.40997052	2.269420749	3.104828061	3.231834609	2.134803866	2.812411601
MXAN_RS06005	3.759769315	2.870432775	3.786743149	3.844005911	4.579609267	3.642563412	4.150084416	4.732688465	3.787010565	4.510944357
MXAN_RS06010	6.106966813	9.600898423	9.588637582	9.749286327	9.514394617	5.859885562	9.564143452	9.828678658	9.843712947	9.959276812
MXAN_RS06015	3.79795376	4.128737685	4.584189693	3.597492975	3.507284155	3.721611183	4.020196644	4.699308053	3.046442509	3.77089231
MXAN_RS06020	2.275235077	0.929399625	0.76818906	-0.498539042	-0.241339797	2.767441232	2.08446765	1.696039313	-0.018257147	0.936448772
MXAN_RS06025	-1.912157445	0.426530141	-0.749859113	-0.548886333	3.259584472	-1.214605918	0.842902222	-0.038604472	0.823189421	0.90537496
MXAN_RS06030	2.647891379	8.106275399	7.737792928	8.729552174	8.677839248	3.548354932	8.069518079	7.966481463	8.851737163	6.618653848
MXAN_RS06035	1.590405245	1.589077049	2.085056289	1.613977811	1.793800568	1.68540066	2.287941025	2.619717681	1.75577323	2.312924079
MXAN_RS06040	3.770699411	3.939989478	3.526397448	3.357515218	4.179728034	3.778251048	5.213545296	4.673141727	5.000515827	4.446392438
MXAN_RS06050	2.254626063	2.435411548	1.868318983	1.184042184	1.279531622	2.171754606	2.486988413	2.666681706	1.420763702	0.732975189
MXAN_RS06055	1.178079164	2.711454438	2.989243902	2.3537749	1.935987805	1.287558215	2.752051103	3.221497278	2.688451095	1.757793154
MXAN_RS06060	4.173352237	3.221153738	3.696894108	2.602316654	1.874577301	4.135519069	3.191299796	3.56768325	2.154044769	2.650291005
MXAN_RS06065	3.8501107	5.624800668	4.543344014	3.94223461	3.68924061	3.661259402	6.228560315	4.805090862	5.308047377	7.20418884
MXAN_RS06070	7.466218708	6.050180573	4.176769015	2.967804895	4.585992907	7.660800931	7.210405389	5.706611845	4.06600186	3.608271971
MXAN_RS06075	3.451564159	2.161873062	0.533245651	-0.725919857	1.514264407	3.784571757	4.425852487	3.047008283	0.997471829	0.822991407
MXAN_RS06080	3.182576961	1.903497417	0.753438683	-1.362944065	1.650547249	3.369068986	4.529219058	2.98147984	0.987760836	0.9085322
MXAN_RS06085	5.845304481	5.289112543	4.261399906	1.92697053	0.355175083	6.298905893	5.599553871	4.738231349	-0.212778039	-0.729297825
MXAN_RS06090	1.334708005	0.559912775	-0.222127283	-1.984729781	-2.873854603	1.726302937	1.805387372	1.305132547	-2.958430989	-2.28831089
MXAN_RS06095	5.089663155	3.814286598	5.928622553	6.057677262	5.567768823	4.798741492	4.358851216	5.906822202	5.229106271	5.921545959
MXAN_RS06100	6.529082781	5.110578851	6.488739929	6.356705535	5.486394117	6.286054649	5.099353478	6.257555391	5.19227575	5.630360187
MXAN_RS06105	9.785667831	10.37939029	8.737642544	8.058056111	8.809546453	10.31272093	10.05130359	8.872536925	9.315120986	9.294123421
MXAN_RS06110	0.603065794	4.606387115	1.981359407	2.024152339	3.178025929	1.878641043	5.523383844	3.087558224	5.439785472	4.986877221
MXAN_RS06115	4.446473148	3.357839591	3.83159574	2.644148592	2.596578221	4.24115659	3.91492556	4.125330204	1.597588704	2.482118196
MXAN_RS06120	3.483296243	4.518622493	4.815292681	4.702096643	4.065081636	3.477659381	5.229389597	5.387230577	3.330262036	3.71608352
MXAN_RS06125	2.94516663	4.084137624	4.316324854	4.311367278	3.723609413	3.080574217	4.063692531	4.196645911	3.04489594	2.810152321
MXAN_RS06130	2.359727407	4.930176213	5.055742561	5.560656302	5.534432932	2.810538805	4.811799559	4.539398406	4.75161538	4.030568067
MXAN_RS06135	-1.295161459	-0.546732593	-1.952220955	-1.821184837	-0.763859348	-1.141313512	0.014694165	-0.38559378	-0.924784683	-1.021021865
MXAN_RS06140	1.957944577	1.649142724	2.15033864	1.121488211	0.836743076	1.819053177	1.80529924	2.500974073	0.166471185	0.835829931
MXAN_RS06145	3.505408659	3.26439792	3.55889128	3.737250585	3.440814151	3.675775448	3.81483973	3.910702037	2.854730659	3.091706914
MXAN_RS06150	2.743455785	3.107921344	2.959636961	2.48694979	2.565103106	3.043927976	3.691937963	3.205576042	2.109193468	2.314066668
MXAN_RS06155	6.288760787	9.662663296	9.459606436	9.929870155	9.726184063	6.504842654	10.21249759	9.475424243	9.961392547	9.424627171
MXAN_RS06160	3.427043209	4.744280836	5.432082481	5.552831748	5.589337544	3.474021045	4.342110527	4.377839423	3.027768648	3.277054787
MXAN_RS06165	-2.404141078	1.667986873	-1.835527421	-0.36349262	1.959909743	-0.662488286	1.825442608	-0.920941658	1.93408818	0.938564555
MXAN_RS06170	3.00562359	2.328312939	2.96002375	2.991903781	5.088844079	2.742929081	2.626074171	3.229018931	4.121299911	5.793612129
MXAN_RS06175	9.109492835	10.20132328	8.809061173	9.103136961	8.639565219	9.250926474	10.21892205	9.186724769	9.333501243	8.639696838
MXAN_RS06180	2.46321459	5.411401343	4.540870136	4.863144026	5.504899786	3.158913416	6.361737517	5.402647112	6.358239982	5.872009594
MXAN_RS06185	2.828278018	6.329874307	5.016583718	5.774424227	6.415932248	3.795636525	7.091682	6.084298931	7.149462323	6.906865137
MXAN_RS06190	3.716868601	2.582158155	5.209267036	5.600956704	3.176561335	2.298003368	3.088117875	5.903706693	5.691462725	5.324342931
MXAN_RS06195	4.679552256	2.958695502	5.714788922	5.970527866	3.303416616	3.34179586	3.32790844	6.102242036	5.560033332	5.310003626
MXAN_RS06200	7.682763107	7.055235964	9.647752618	9.926105396	7.597771548	6.291185445	7.210786491	10.18623184	9.893600635	9.751507125
MXAN_RS06205	8.485667504	8.058576153	10.65700914	10.69628624	8.170119697	7.316995936	8.128084245	11.02990821	10.79160896	10.46373052
MXAN_RS06210	11.87920516	11.05905158	13.62799635	13.68074911	11.21222547	10.64511126	11.5270025	14.43615641	14.15606294	13.83506534
MXAN_RS06215	5.638649705	5.111959615	7.979156023	8.519120461	6.329682851	4.219420876	5.871100758	9.160609288	8.937148863	8.713905896
MXAN_RS06220	3.175575747	2.857270449	5.499426643	5.984858583	4.565745121	2.00724185	4.054034526	7.052847216	6.686385398	6.71558598
MXAN_RS06225	5.853763061	5.049659817	7.708621394	7.915043994	5.48434436	4.32851876	5.369819379	8.388487769	7.923838677	7.67993794
MXAN_RS06230	5.719861039	5.302841517	7.735614614	8.158697204	6.991474973	4.994412707	5.380247815	7.613359036	7.148609498	7.215423166
MXAN_RS06235	5.291640257	4.724129026	7.375732486	7.641277834	6.41763313	4.445954857	4.677778392	7.121934608	6.473918776	6.760366861
MXAN_RS06240	5.137901838	4.742640059	7.42807215	8.27332099	7.142194207	4.201355652	4.846435902	7.61629784	7.220070697	7.218400555
MXAN_RS06245	6.418216679	5.954851505	8.303563554	8.967709847	7.994061036	5.518164018	6.097937935	8.594620404	7.682033682	8.136710462
MXAN_RS06250	3.772725238	3.27354981	3.392801633	3.559764862	3.720635541	4.094789493	4.027199341	3.711955808	1.970020755	1.813367373
MXAN_RS06255	4.940167683	7.389710211	7.501927675	8.28310681	9.208354921	4.575216015	7.395882792	7.708953998	6.948781779	7.014994828
MXAN_RS06260	3.408862817	3.187795983	3.640353751	3.082535592	3.812334768	3.661423053	4.029847767	4.33144868	3.015454012	2.966208129
MXAN_RS06265	4.120290828	3.493325641	3.253931728	2.323519466	2.101037487	4.306260857	3.964759911	3.860919591	1.761755279	2.174275497
MXAN_RS06270	4.725712521	4.61272171	4.764585319	4.830952747	4.903186362	4.790553266	5.71382337	5.65778878	5.141222752	5.147264402
MXAN_RS06275	2.047885746	2.125066444	2.706402044	2.815720578	3.113075749	2.237233119	4.000017142	4.154513582	3.217471208	3.818913165
MXAN_RS06280	4.417404652	1.123863962	3.416799244	2.663939548	2.666752631	3.837627445	1.879622689	3.77215915	1.495682909	2.218744467
MXAN_RS06285	1.177726455	-0.937550064	0.243417736	-0.142391688	0.427749887	0.782728687	-0.042925005	1.742226659	-1.506572191	0.349875937
MXAN_RS06290	6.228792621	6.136664396	6.589013298	6.677072291	6.868306687	6.321749555	6.494090415	6.509308686	6.418213033	6.650524029
MXAN_RS06295	4.106537023	3.348795134	4.058551005	4.14860413	4.079813429	4.49586102	4.228724626	4.454153541	3.479136657	4.384706161
MXAN_RS06300	6.170692357	4.014841554	4.802932796	4.297093662	3.783852625	6.185315334	4.078700781	4.589505367	2.927602064	3.220376803
MXAN_RS06305	5.748691552	6.896927706	7.192454687	7.041166468	6.825306847	5.694222628	6.987645614	7.284243782	6.773663485	6.390983104
MXAN_RS06310	3.838336753	5.258132785	5.495381196	5.405204385	5.215750422	3.7399726	5.65501628	6.136261686	5.565452771	5.139368624
MXAN_RS06315	3.719409865	5.318239603	5.651204503	5.351526094	5.016072403	3.553826577	5.519771414	6.126517006	5.308176168	4.727190608
MXAN_RS06320	3.516516382	4.899606108	5.39811706	4.801415698	4.4986546	3.195926798	5.079624401	5.615786797	4.813596988	4.12271605
MXAN_RS06325	5.799214661	7.081720915	7.499091052	7.038280615	6.505053426	5.771986008	7.176745005	7.531168441	6.699374201	6.037634135
MXAN_RS06330	7.0673288	8.236821141	8.907851334	8.743822495	7.894201764	6.757202345	8.273684699	8.843987147	8.333469535	7.140377471
MXAN_RS06335	2.842635189	4.362569142	5.017153281	4.999430712	4.608054952	2.816632493	4.856885495	5.822363035	5.125602258	4.175133899
MXAN_RS06340	5.206409661	5.757883957	5.229404754	4.712938225	6.415780519	4.841787106	6.121792281	5.052065578	6.182360215	7.311297292
MXAN_RS06345	5.289172243	6.26840791	5.8705955	5.592967326	5.486492267	5.501262033	6.544155935	5.717286705	6.655149962	6.011301578
MXAN_RS06350	6.894113749	9.662014192	7.961879586	8.534169724	9.197536313	7.587249987	9.668851203	8.045775304	10.71250882	9.690305683
MXAN_RS06355	5.256831123	6.339399727	6.730460006	6.933503488	7.924981464	5.225974572	7.065140274	7.274785609	6.692217549	6.974891808
MXAN_RS06360	5.841332351	8.573657546	8.733334314	9.142506586	7.84080596	5.006783342	9.310274185	8.277644785	8.283867423	8.434211912
MXAN_RS06365	4.167383875	7.14673731	7.754365558	8.615303885	7.516906114	2.923960172	7.376609208	6.950580814	7.578355955	7.570059891
MXAN_RS06370	5.915475731	8.188787218	8.364217207	8.914805715	7.620959508	4.393302564	8.058030543	7.438483899	7.735884278	7.550373008
MXAN_RS06375	6.250024278	8.681175818	8.953120261	9.385285176	8.029735348	4.823796965	8.457592656	7.82569646	8.142071305	7.798281872
MXAN_RS06380	3.906954529	6.56527753	6.960603295	7.876760477	6.823962597	2.640440648	6.688754109	6.114663214	6.768573966	6.654029206
MXAN_RS06385	3.816234822	7.164476325	7.893314996	8.881535379	8.228132583	2.716347588	8.069780546	7.770713367	8.341190533	8.54325502
MXAN_RS06390	2.559758907	6.056836847	6.871817774	7.871301509	7.70937637	1.689076095	7.318362877	7.238008479	7.682329462	8.179695011
MXAN_RS06395	-2.151970664	-1.388996272	-2.519211224	-1.180579256	-0.396568151	-1.122694355	0.90770558	0.540391068	-0.627741307	0.767112669
MXAN_RS06400	1.02323671	-0.008614437	0.272404345	-0.555702443	-1.033583788	0.493843537	0.93883299	1.005004626	-0.084724688	0.117955455
MXAN_RS06405	5.075702734	4.294369873	6.331250681	5.690935556	4.089299041	4.997523025	4.173525793	5.667176139	3.120401706	3.104180843
MXAN_RS06410	5.487534114	4.339605047	6.561515075	5.642081395	4.0524744	5.463365822	4.096343172	5.662233048	3.017515173	3.082286035
MXAN_RS06415	3.912809061	3.141943712	4.793689888	4.410806222	2.884021936	3.976640512	2.84394319	4.932018501	1.830087366	2.717452563
MXAN_RS06420	5.031881926	4.174489119	6.176418087	5.733304706	4.024979357	4.943068967	4.106835817	5.662834917	3.165061183	3.203024835
MXAN_RS06425	5.099671918	4.274827035	6.105001393	5.600883723	3.755428383	5.197725782	4.100075215	5.395358895	2.687876343	2.244309401
MXAN_RS06430	5.167268439	4.298039101	5.977235708	5.579694348	3.991799461	4.999877423	4.120991163	5.550896079	2.767113348	2.536876868
MXAN_RS06435	4.814990137	4.213254825	6.006345015	5.752183891	4.400827091	4.853460614	4.263169221	5.573913583	3.067984711	3.156870763
MXAN_RS06440	5.271559429	4.683618943	6.355594651	6.328772741	5.384353914	5.40843331	5.326568692	6.569992143	3.706779475	4.658244614
MXAN_RS06445	3.1281762	3.91779364	3.903401746	3.605554493	2.920363343	3.23068745	4.327803678	3.970563034	2.577317227	2.586648003
MXAN_RS06450	5.147417618	4.00016241	6.597760009	7.03266165	6.046539214	4.682307443	4.191749065	6.342986716	3.849584857	4.608614374
MXAN_RS06455	5.717253425	4.121637253	6.222356602	6.060885608	4.962990863	5.242849058	3.720663679	5.693864792	3.153116627	3.626938032
MXAN_RS06460	5.147070097	3.799956364	5.747669657	5.740356869	4.611886675	4.860240784	3.647564234	5.511115964	3.567495739	3.695445658
MXAN_RS06465	4.539916682	3.05268016	5.111933268	5.014799006	4.008608361	4.406171903	3.367057807	5.066498743	3.086731784	3.384627064
MXAN_RS06470	5.14423523	3.484847945	5.60307042	5.123726803	3.929824065	4.97819944	3.564412852	5.423162934	2.953859504	3.403457411
MXAN_RS06475	6.198187427	5.519341552	6.063922938	5.09434574	3.645847479	6.282291445	5.932732406	6.402322719	3.833753562	4.254486634
MXAN_RS06480	4.855216203	2.779437016	4.727845677	3.628669915	1.919335097	4.568388704	2.779689997	4.203784362	1.067615268	1.449969471
MXAN_RS06485	2.037377702	2.459156389	2.660806842	2.105830945	1.402330664	2.032335803	3.191178752	3.27402955	1.233052252	1.35469391
MXAN_RS06490	3.863004481	4.092823213	4.333590624	3.384659925	2.441813848	3.818737652	4.479493282	4.216910773	1.994041419	2.433354505
MXAN_RS06495	5.386882141	5.609976063	5.722653584	4.872026216	4.148274746	5.249431193	5.448743031	5.56914392	3.580763691	3.496969223
MXAN_RS06500	4.56230239	4.682089419	4.957357679	4.787756567	4.32062901	4.493253928	5.409314315	5.870676877	4.449865592	4.577733744
MXAN_RS06505	9.751660819	11.20740611	9.026871962	8.106702585	8.944251783	10.38905566	11.10615996	9.120951168	9.803995778	9.218052621
MXAN_RS06510	4.105228512	4.555249275	4.293687699	3.823104028	3.668992513	4.180219214	4.846259966	4.39211633	3.529751793	4.02415441
MXAN_RS06515	4.098183738	3.461175247	3.13909294	2.441218827	1.719146177	3.7904684	3.813778419	3.540437483	1.967879456	2.451425956
MXAN_RS06520	-0.252251771	0.560024352	-0.08424069	0.346648494	1.350821789	-0.408102896	0.898090774	0.979468859	0.428058638	5.994548364
MXAN_RS06525	4.394955076	4.751361217	4.947757408	5.824852443	6.812511621	4.560521219	5.374129508	5.09824996	4.835403592	5.405846698
MXAN_RS06530	2.926520651	2.421666827	2.560026925	1.415291121	2.389477875	3.213605851	3.030841328	2.872066404	2.398304393	2.412928058
MXAN_RS06535	5.542786424	5.060193301	4.956469345	4.413927811	4.541950236	5.37655116	5.079332355	5.066373204	4.572725115	4.430875852
MXAN_RS06540	4.78295238	6.876308644	7.724438878	7.289298143	7.317690561	4.649253295	6.384240634	8.042320931	8.190207284	7.776349821
MXAN_RS06545	3.928694671	4.724265747	4.158105626	2.824313143	2.621619068	4.260965484	5.339098808	4.638077161	3.769597566	4.204590367
MXAN_RS06550	3.021769022	4.200968213	4.383802493	4.478606054	4.760290455	3.349931305	5.156375889	5.099310678	4.85155399	5.123070639
MXAN_RS06555	5.341968603	5.99328439	5.874580731	5.241926591	4.944489463	5.153798262	6.015242022	6.047830992	5.29565574	5.305766477
MXAN_RS06560	6.59158638	6.993114151	7.811293562	7.262323338	7.184184904	6.501508489	7.733183422	8.353322039	7.255203796	8.055103752
MXAN_RS06565	4.425388089	5.324940079	5.625816337	5.435861284	6.282904269	4.456864756	5.510392276	6.171688235	6.123877745	6.60307318
MXAN_RS06570	3.231406345	3.766248577	4.339539488	4.360630624	4.06627602	2.605209037	3.460065386	3.833243271	3.385989137	3.959444928
MXAN_RS06575	5.734528132	6.292536271	7.078435361	7.663878739	7.146628843	5.871193972	7.269793103	8.075474422	7.806162996	8.640662484
MXAN_RS06580	6.570222193	2.920203407	4.386624089	3.219752257	2.94839117	6.462385545	3.137394425	4.18089492	2.132699056	3.301453421
MXAN_RS06585	5.235946867	1.482794278	3.39538894	2.617143325	2.267882556	5.02243199	2.233848296	3.000548944	0.492704074	2.082176516
MXAN_RS06590	7.205010384	6.860881274	7.698420521	7.865203	8.117885351	7.1195939	7.436309892	7.896774735	7.147918723	8.0505553
MXAN_RS06595	2.40363855	3.71679013	2.436277451	2.169277637	3.162343991	3.099487467	5.671364627	4.51654033	6.090459351	5.598002682
MXAN_RS06600	8.491964758	8.004235181	7.119160661	6.316767974	7.021711605	8.560824357	7.790818774	7.177913706	7.195287645	7.000992042
MXAN_RS06605	6.759752177	8.053833945	8.771953554	8.447804887	7.552831269	5.750981326	8.636588844	9.385974179	8.642500407	9.371120813
MXAN_RS06610	8.933515777	10.47546848	10.84203431	10.655532	9.642802725	7.789092828	10.18762496	10.55026829	10.39309632	10.86274151
MXAN_RS06615	8.0250445	9.724731028	9.521334205	9.72237367	8.510437744	7.034200849	9.416045069	9.333974466	8.92596889	9.135791154
MXAN_RS06620	7.76771564	9.694995232	9.338558824	9.569160011	8.597497004	6.973101379	9.342449712	9.318411071	8.955339129	9.349621702
MXAN_RS06625	7.265207897	9.398417276	8.997844315	9.257624487	8.396463173	6.559068089	9.072290845	8.806067784	8.243079115	8.999402767
MXAN_RS06630	6.538094001	8.525524553	7.971710559	8.377688969	7.549737498	5.992595504	8.274741544	8.026783131	6.851631973	8.056755668
MXAN_RS06635	9.234271301	10.8910095	10.2233955	10.30373104	9.025994391	8.856096671	9.958116304	9.532582866	7.385274788	9.180676512
MXAN_RS06640	4.646679523	4.393360523	4.734134204	4.350647021	4.005104247	4.70235829	4.934056846	4.745122343	4.617536455	4.620543556
MXAN_RS06645	4.079808446	4.277938154	4.912433478	4.197207548	3.973985764	4.082421428	4.371961368	4.818894394	3.584151288	4.476326459
MXAN_RS06650	3.143710459	2.710181543	2.741343816	1.532884408	2.330264995	3.079989332	2.907241804	3.2221601	1.402371322	2.331513556
MXAN_RS06655	7.196133169	7.027051347	6.638292157	6.645068754	6.414693236	6.225118627	6.703912801	6.825872145	7.107333068	9.762112307
MXAN_RS06660	4.842008621	4.164922258	4.626686489	3.504365122	3.179611683	4.792024239	4.40793152	5.051602125	3.758571107	3.956566083
MXAN_RS06665	3.383625696	2.795483091	3.233259267	2.408950068	2.613879078	3.339874784	3.833225305	4.689452052	3.467755324	3.634721905
MXAN_RS06670	2.922232308	2.787525923	2.516466875	1.734986855	3.378236668	3.253047952	4.488016779	4.515133769	4.385996279	4.562536216
MXAN_RS06675	5.684040976	7.605760147	5.942404804	5.931404724	8.088667136	6.609735169	8.423783557	6.630404426	8.830379531	8.439160215
MXAN_RS06680	3.308546793	3.26742705	3.490538558	3.755726007	4.417865983	3.497247422	4.0203298	4.114938893	3.5086254	4.334385182
MXAN_RS06685	5.073476273	5.626454673	6.952640123	7.372123516	8.489239713	5.312807043	6.263832183	6.93543919	6.544521379	7.811513711
MXAN_RS06690	9.232231546	9.73228787	6.664308003	5.469870703	8.025282641	9.593231816	10.46194136	7.855759419	10.94982741	9.50122034
MXAN_RS06695	1.547446707	3.752395889	3.365455537	3.467794003	4.853817756	1.569275544	4.130822329	4.308487614	4.131717857	3.5486796
MXAN_RS06700	2.288711271	2.112074333	2.607249886	2.47702851	2.641277689	2.755954722	3.039957927	3.445041245	2.774771898	3.676907814
MXAN_RS06705	4.764140407	3.929444638	4.103986774	3.696874713	3.603604006	4.751104731	4.03706356	4.326519642	3.958507746	4.664509502
MXAN_RS06710	3.868506696	7.110605294	7.917814439	7.2422329	7.532774912	3.698663358	6.521833125	6.546789727	8.040854378	7.715112538
MXAN_RS06715	7.44573704	8.535197309	7.880563687	7.305440675	7.762448639	7.637417018	8.620634514	7.910904672	8.590874799	8.571949882
MXAN_RS06720	7.874880272	9.079926613	8.86007775	8.828150254	8.975981598	7.999547273	8.94706968	8.901026469	9.421600359	9.733657071
MXAN_RS06725	6.413277772	7.97902078	7.809222287	8.30879253	9.139419192	6.519764204	8.736056454	8.252431991	8.955720831	9.559110612
MXAN_RS06730	8.051813543	8.453657003	8.315691128	8.487243193	8.542090888	8.232542137	8.526294614	8.467267743	9.04649371	8.614913327
MXAN_RS06735	8.678436747	7.67957754	8.270261069	7.519350955	6.806920425	8.73174637	7.758713195	8.073940625	6.854726731	7.60452441
MXAN_RS06740	4.876640244	3.586536214	4.420624206	3.268698662	3.354762596	4.714827752	4.299738502	4.845566294	3.160241517	4.033037077
MXAN_RS06745	5.237029177	6.062818348	4.547427708	3.495587656	3.923747775	5.569101883	6.163530496	4.821821985	5.010738335	4.858325715
MXAN_RS06750	4.7309047	3.866872294	4.519525271	3.489235246	2.836105946	4.575376513	4.149696597	4.602913806	2.931731247	3.277159526
MXAN_RS06755	3.541366915	2.44302543	3.290175488	2.403421523	1.843970266	3.461177797	3.1626848	3.402411767	1.983096464	2.362367482
MXAN_RS06760	7.022828914	6.222035988	5.927258995	4.310066186	3.668903288	6.929353795	5.947006262	5.937164661	3.641857948	3.620084139
MXAN_RS06765	3.727470037	4.235051978	4.908685051	5.180100728	6.044742415	3.884129049	4.96524658	5.195665444	3.508220567	4.24505387
MXAN_RS06770	1.898330642	2.189961516	1.74566809	0.822369561	1.542867968	2.400179254	3.062038947	2.471985264	1.547588392	2.225679277
MXAN_RS06775	7.971309841	10.25947839	9.975799914	9.670145815	9.076448471	8.380468711	10.03947395	9.93652725	9.860743226	10.2757924
MXAN_RS06780	4.736164817	5.742641676	5.178133491	5.030083289	5.694118024	5.135657103	6.255128933	5.687342862	6.580709948	6.751353463
MXAN_RS06785	6.382771896	6.018495579	5.513662598	5.00839125	5.225511991	6.729536196	6.002937328	5.648090568	5.990867032	6.06171637
MXAN_RS06790	6.749345315	6.514673716	6.025420684	5.470593376	5.673033491	7.00544144	6.404889205	5.98380677	6.343833673	6.493792573
MXAN_RS06795	4.583493525	4.447968177	4.095823959	3.83901882	4.320943417	5.028326614	5.084453516	4.692139574	4.875008281	5.087417659
MXAN_RS06800	7.395118437	5.580368668	6.551118504	5.981047569	4.900004746	7.248242412	6.00659645	6.486303273	5.064697787	5.503026848
MXAN_RS06805	1.494195838	1.729909881	1.610318972	1.262551048	1.092497375	1.541974484	3.520413726	2.772358995	2.269429547	2.813756554
MXAN_RS06810	4.526819125	5.415921399	6.026336789	6.283587343	5.88561949	4.475625331	5.510227692	5.964490209	5.197095312	5.745941253
MXAN_RS06815	-1.37534334	0.930564837	-1.749437276	-1.800944109	-0.302036558	-0.906498292	1.957196923	0.135732514	1.273137167	2.239724135
MXAN_RS06820	-0.022563079	1.662522777	-0.584870378	-1.999953262	-0.275254745	-0.552113623	2.080685743	-0.514389687	2.04190869	2.892188429
MXAN_RS06825	2.74574288	2.623597719	2.295455535	1.645363383	1.123982121	2.989621354	2.743061678	2.789044067	1.835145979	2.297779593
MXAN_RS06830	7.488487819	7.209852383	6.095660407	6.02404637	6.775263776	7.48261691	7.17777575	6.27895871	7.12415616	6.875694645
MXAN_RS06835	6.783031953	6.738550994	6.25711646	6.027367998	6.495703525	6.762243369	6.838441533	6.392400043	6.554487628	6.397597193
MXAN_RS06840	2.996917684	3.773375224	4.909863398	5.62388849	5.541521065	2.926596414	4.477249784	4.916324508	4.674813378	5.521250245
MXAN_RS06845	7.333290777	7.590456335	7.473693919	7.140459335	8.158294336	7.676225732	7.823847759	7.862342368	8.6595998	9.272758974
MXAN_RS06850	1.346541815	4.813375657	6.156297635	6.642947177	6.866738735	1.759885075	3.920769551	3.615208382	3.999859145	4.703061174
MXAN_RS06855	6.008477443	2.217277162	4.491373056	4.575231453	4.048281861	5.853490992	2.38691549	4.197847708	1.919100824	2.506225278
MXAN_RS06860	1.967568008	2.481049267	1.482285846	1.334686736	1.621216809	2.13499618	3.207795633	2.327578041	1.587458011	2.012307101
MXAN_RS06865	5.732285325	5.519034459	5.859410199	5.469405626	5.4052044	5.831727634	5.483432633	5.765147329	4.545713455	5.064022254
MXAN_RS06870	7.914200048	8.099675731	7.576854122	6.97130682	7.403589047	8.345561787	8.508768757	7.551857118	7.658143691	8.184385975
MXAN_RS06875	5.680364059	6.267737581	5.900067847	5.413545749	5.911452182	5.960891213	6.5335199	5.808033772	6.594664141	6.58220803
MXAN_RS06880	9.491430797	9.920940542	9.489460935	9.58544908	9.187136668	9.687416075	10.06249349	9.518521882	9.570480797	9.554278449
MXAN_RS06885	4.133351188	4.256216068	3.108184791	1.050392647	1.983952781	4.502706709	4.503539085	3.393344138	2.212060016	2.474741649
MXAN_RS06890	2.663535278	1.649695141	2.019579725	0.534668905	0.87363312	2.460082343	2.010265821	2.343399651	0.495192273	1.611659082
MXAN_RS06895	-0.529908985	-2.067304864	-1.084562521	-2.122772527	-0.49288951	-0.679942291	-0.035166665	0.135660991	-1.605316442	-0.387025371
MXAN_RS06900	3.25755398	2.526432347	3.141890234	2.550290651	2.131523178	3.078961073	3.222650987	3.46966278	1.773889971	2.305082669
MXAN_RS06905	5.933334236	4.814237348	4.919392649	4.25345043	3.905984326	5.860406155	5.343116076	5.351406349	3.879061239	4.688971309
MXAN_RS06910	8.248346506	8.469729772	7.786462852	6.536413254	6.529736107	8.342861445	8.514103889	7.659714371	7.39181476	7.405706467
MXAN_RS06915	5.363259618	5.484024303	5.044074597	3.894781612	4.264079699	5.545873485	6.288277553	5.625498754	5.19071018	5.368510944
MXAN_RS06920	9.240802323	8.038789059	8.499281976	7.257417287	6.129397211	9.02207767	7.732818596	7.7939699	5.745123999	5.264513267
MXAN_RS06925	4.210608231	3.93444859	4.213628289	3.651261052	3.029929563	4.369568	4.529285502	4.516063006	3.219582553	2.827939089
MXAN_RS06930	4.522148901	3.451353502	4.060996403	3.128474158	2.512763266	4.428218134	3.540126265	3.591390672	1.578805451	2.354555318
MXAN_RS06935	6.531828064	6.617972815	6.688666736	6.035084269	6.60799867	6.598058523	7.120609961	6.839574389	6.073545665	6.501810658
MXAN_RS06940	4.254501872	3.164470468	3.317767277	1.812305367	0.797679347	4.150098081	3.493661467	3.536151646	1.577344408	1.695532304
MXAN_RS06945	4.14118042	3.193478979	3.234443885	1.742775702	1.302857821	4.167122839	3.193319806	3.11320072	0.827806132	1.76924125
MXAN_RS06950	2.012202535	2.933475285	3.142673121	3.628378809	4.528574512	2.585551835	4.352612939	3.989189198	3.722777968	3.959501494
MXAN_RS06955	8.964629215	9.603642906	9.526044507	9.159773048	9.398982192	9.299301531	10.2043764	9.945186055	9.624313493	9.675509533
MXAN_RS06960	2.959695858	4.182661918	3.156440355	2.968736213	4.323744185	3.132921222	4.647642402	3.569110664	4.638569811	4.540368405
MXAN_RS06965	4.484361225	4.523963461	4.75565637	4.280230972	4.96181053	4.423577107	4.583399317	4.958506754	3.473029087	3.635686569
MXAN_RS06970	7.100071603	6.688164279	7.83719614	8.150056039	8.113605126	6.902567417	7.082036931	8.122387949	6.803603755	7.373846037
MXAN_RS06975	3.911738719	2.883814048	3.36255507	2.729339773	2.833286893	3.855486526	3.453215081	4.234667093	1.934212537	3.113469689
MXAN_RS06980	3.430285678	2.223475544	2.846181026	1.511470475	1.999147836	3.218915816	2.860159774	3.271295242	1.252584736	2.003282579
MXAN_RS06985	5.821439974	6.976198956	5.80243184	4.890438589	5.830949267	6.04294086	7.27937756	5.988232004	7.172767944	6.677720799
MXAN_RS06990	2.94294114	3.482303818	3.012635316	2.515806112	2.432963551	2.793213158	3.251707051	3.299247896	2.940954	2.911156934
MXAN_RS06995	5.330748566	3.723209407	3.307106074	3.316790708	4.439090655	5.077666784	3.935954921	3.755307842	3.064786828	3.110663177
MXAN_RS07000	1.186652466	0.358899427	0.703777787	0.091335008	0.018936325	1.182410899	0.977427763	1.43097458	-0.200940378	0.684024395
MXAN_RS07005	4.495128984	5.022058599	5.263970811	5.35692816	6.983396889	4.491960242	7.16662515	7.375283392	8.875511595	9.083587204
MXAN_RS07010	5.527922858	5.310996853	5.969429654	5.93871196	6.169973343	5.328433028	6.324825958	6.766360599	5.777862378	6.913983108
MXAN_RS07015	8.927018172	7.376710699	7.912483402	6.832982972	7.422819428	9.050866294	7.336781778	7.965317483	6.759396663	7.502587019
MXAN_RS07020	11.68387143	10.0972381	10.71984317	9.551128701	9.811326912	11.72898623	9.695553763	10.28406035	8.983851559	9.572654048
MXAN_RS07025	11.2088881	9.660204782	10.12587573	8.923644695	9.313589315	11.363808	9.433442267	9.871613281	8.501141698	9.366192982
MXAN_RS07030	10.88711476	9.067393186	9.401895666	8.347564066	8.661071202	10.94907767	8.871782478	9.327591537	7.841654299	8.819260052
MXAN_RS07035	10.37384269	8.931358267	10.53131613	9.819390601	7.767326165	10.23782367	8.763455744	10.88139813	9.239977131	10.10343134
MXAN_RS07040	9.760692923	8.768255414	10.44904991	10.06005092	8.380064042	9.680607871	8.554177585	10.97677052	9.788849294	10.53529538
MXAN_RS07045	4.077969972	2.384278052	3.705635376	3.118237319	3.082878008	3.872745753	3.281167185	4.483332782	2.544731225	3.666482944
MXAN_RS07050	8.235760602	8.513890197	7.703748943	6.673023129	7.134794826	8.367944634	8.470803866	7.856409225	7.602653302	7.377933839
MXAN_RS07055	5.541691114	6.266363274	6.354930694	6.2353963	6.40986143	5.754429512	6.566307236	6.416686614	5.632484189	5.381649735
MXAN_RS07060	8.214067298	8.811793081	9.059859708	8.826896954	8.781708504	8.644383707	8.763075535	8.134098138	7.45887499	7.152572694
MXAN_RS07065	5.284212389	4.791828748	4.826887528	4.581801762	4.703737236	5.214165715	5.327061449	5.474601571	4.016870056	4.446062049
MXAN_RS07070	2.685481198	3.013952496	3.766365017	3.826861417	4.435982716	2.815193404	5.837141734	5.965825285	4.044219116	5.062460158
MXAN_RS07075	5.776225536	3.783597669	3.967547496	2.550472441	2.435477116	5.933473247	3.68419579	3.636596031	1.922782276	2.178580603
MXAN_RS07080	1.793935819	0.065615865	0.663507763	0.16023257	-0.257002565	1.774943277	2.090552279	1.134564638	-0.954717486	0.058816214
MXAN_RS07085	6.055920423	4.896202336	4.828461016	4.282528395	3.283274699	6.26053641	4.83870781	5.01916952	2.980857538	2.689028084
MXAN_RS07090	7.817500681	7.913665475	7.166686825	6.092308647	6.253317633	7.971631032	8.00421753	6.885818023	6.870791167	6.616923328
MXAN_RS07095	5.341346582	5.563293626	5.030005351	4.034112986	4.516412621	5.345392959	5.999664854	5.212946508	5.055214434	5.183366576
MXAN_RS07100	3.297557582	4.431959907	4.187217306	3.443159658	4.096008418	3.490010824	5.119247522	4.38522125	4.537815	4.646424583
MXAN_RS07105	4.82269122	5.455997833	4.958543315	4.173968027	4.280738893	4.755365575	5.53756718	4.814023917	4.597516234	4.620925625
MXAN_RS07110	0.144053373	0.882522792	0.762531984	0.033764692	0.274544769	0.409617867	2.043663427	1.547270878	1.313933528	2.323762547
MXAN_RS07115	3.352747271	3.555059784	3.619141713	2.609373077	2.478322092	3.708579358	3.899804557	3.672514797	3.474170801	4.16335872
MXAN_RS07120	-0.462968042	0.420073086	-0.017064954	-0.554639689	3.358826609	-0.480298037	1.348006457	0.771223609	4.167519626	4.355663295
MXAN_RS07125	8.030132863	7.830425141	7.596200519	6.49939825	7.017830085	7.390578975	7.663454544	8.176360861	7.213166585	8.649176233
MXAN_RS07130	12.11134414	9.722558268	9.784317338	8.25837384	8.749771007	12.37153262	9.780548936	9.526491412	7.668126327	9.155240899
MXAN_RS07135	9.687227802	7.769693989	7.652375005	6.182578313	7.067169094	9.989139875	8.660008426	8.542748089	6.944287572	8.017983171
MXAN_RS07140	6.764897255	4.743616426	4.719919503	2.951134767	3.776199399	6.829236409	4.466092336	4.511464786	3.114225762	3.723914823
MXAN_RS07145	5.37499133	3.259283212	3.453465149	1.711098017	2.94112393	5.504163813	3.414676711	3.54127044	2.242055763	2.929037359
MXAN_RS07150	6.466181845	5.847894796	5.270002981	4.105414414	5.061296886	6.702909601	5.847013958	5.200618506	6.387008688	6.892453323
MXAN_RS07155	3.235299707	2.523313935	2.454287009	1.312949969	2.285291004	3.48186607	3.720619066	3.680278053	3.689327659	4.635690755
MXAN_RS07160	5.238931687	4.91444739	5.184553551	3.926459333	3.382627783	5.445857027	5.720545344	5.618701695	3.87111205	4.073579657
MXAN_RS07165	6.944017477	5.722877162	5.847375041	4.893544096	5.700451937	7.032614564	5.627579577	5.796561874	4.670403412	4.589983988
MXAN_RS07170	7.142027721	6.123729703	6.216552786	5.307689065	5.884896474	7.237890027	5.920144206	6.035545495	4.844860816	4.882628675
MXAN_RS07175	7.42496737	6.372094841	6.641712703	5.676185018	6.244015365	7.340467721	6.152728536	6.41417977	4.957423679	5.427749933
MXAN_RS07180	3.281599895	2.813149656	3.535908852	3.551462543	4.170148514	3.08113184	3.807248096	4.232995776	2.904493178	2.758669115
MXAN_RS07185	2.939263076	3.06159526	2.987757908	2.293227693	1.454205195	3.074158033	3.395252599	3.189547677	2.028052748	2.451338782
MXAN_RS07190	3.269248981	2.862317735	3.210689777	2.68971864	2.789785528	3.151878093	3.840725239	3.917429877	3.475430358	3.508462497
MXAN_RS07195	3.384533861	4.585870485	5.46749029	5.019646864	4.432394179	3.535126537	4.567194191	5.774938647	4.392562096	4.122075038
MXAN_RS07200	3.564956014	3.23899894	3.139282834	2.064135158	2.04382572	3.437477523	3.651755133	3.461863281	3.121242102	3.768963262
MXAN_RS07205	4.075871971	4.807434775	4.800382405	3.73135173	3.435897107	3.996813872	4.898140313	4.942635176	3.668368555	3.857026238
MXAN_RS07210	4.370457565	4.086571781	3.234019949	2.379638766	4.462481915	4.499955054	4.636783665	4.674346836	3.226511218	3.726513992
MXAN_RS07215	4.870558951	3.128613446	2.245211696	0.936194242	0.726971605	5.355747394	3.414589625	3.927251379	2.816321173	2.021273467
MXAN_RS07220	5.01728531	3.102312236	-0.227508589	0.275658845	-1.250423273	5.209439434	2.695546017	4.192771352	1.694093496	1.453623635
MXAN_RS07225	1.853100325	-1.352140236	0.381543312		-1.029229263	1.534233014	0.271448989	0.367895591	#NUM!	0.513329881
MXAN_RS07230	2.145559766	0.531602324	0.283362918	-1.393763438	0.405706392	2.616435598	2.488866837	3.150348425	2.146682398	2.154717572
MXAN_RS07235	2.804620504	2.450072887	1.519020507	0.335365091		3.421245427	1.813678221	2.106801316	1.784735735	1.73943871
MXAN_RS07240	3.748823805	1.948068062	1.519020507	-1.295583044	-1.190717027	3.521573622	1.670609476	2.872678168	1.936695453	0.526295639
MXAN_RS07245	4.528286612	3.490323157	2.524545621	0.749827416	1.937695648	5.083399767	3.921812501	4.266685781	2.397143412	2.740078512
MXAN_RS07250	6.391174627	7.311143189	7.851703097	7.335535825	6.131281164	6.377439278	7.176076255	7.944377216	6.931004333	6.921596624
MXAN_RS07255	5.0676129	4.552056025	4.645655106	3.600738998	2.367125484	5.058343003	4.262083555	4.888557155	3.256941059	3.416784424
MXAN_RS07260	1.892462264	0.865802973	1.534337469	0.710920065	1.011623992	2.076956209	1.204801201	1.678350859	-0.393310769	0.600955198
MXAN_RS07265	6.587692879	5.973525256	6.153998222	5.525264139	4.993936059	6.320462531	5.764321935	5.97426308	3.952968311	3.740061253
MXAN_RS07270	3.16582276	2.506286919	2.506348123	1.496120449	0.93320016	3.500171282	2.428697033	2.352110989	1.094332559	1.102815758
MXAN_RS07275	4.315332912	4.801064713	5.032847002	4.868165627	5.517549425	4.346156012	4.746670901	5.12474012	4.099653597	4.084301686
MXAN_RS07280	1.002095771	0.411441155	-0.595484052	1.706391402	5.959374833	1.685901119	0.607519203	1.303106215	0.152334513	-0.489579102
MXAN_RS07285	0.276061045	1.492061426	1.277745736	2.922406377	7.332683306	1.063160816	-0.451106433	1.132075552	0.111979439	-2.186851083
MXAN_RS07290	0.840348775	5.263404116	5.171976923	7.391495688	10.92886873	1.101729418	3.653565613	4.15006715	4.649171665	5.274783685
MXAN_RS07295	-2.853093429	-1.43789804	-0.655276543	-0.528254656	0.66836887	-2.694961405	-0.417287502	-0.571323216	0.836954756	1.359970979
MXAN_RS07300	2.016055204	5.419526042	3.561931263	3.604157705	4.23689283	3.131847918	6.205869844	4.82218986	6.356896768	5.493871298
MXAN_RS07305	2.968991546	2.376571475	1.470063721	0.513284396	0.759641636	3.289764669	3.177189392	2.574748852	1.781484636	1.723049253
MXAN_RS07310	1.222521271	-0.477184124	-0.953047093	-1.944846685	-1.30152706	0.983876113	0.234923253	0.151469509	-0.423836571	-0.763651742
MXAN_RS07315	-0.604482869	-2.273479031	-3.523525188	-1.431238143	-2.565298005	0.165220452	-1.234299243	0.425320594	-2.085336655	-0.513026742
MXAN_RS07320	2.130335489	0.861016602	0.995034165	0.420970687	0.361599304	2.643986279	1.186202598	1.667518995	1.05754873	0.623883176
MXAN_RS07325	3.319738582	1.893571439	1.261641094	0.538656142	-0.113356924	4.096001663	1.648735845	2.337816568	1.37463957	0.385969154
MXAN_RS07330	3.774172265	2.239423787	2.339180663	2.428117408	3.326740491	4.083016235	2.671682649	3.490724245	3.3049477	3.199738698
MXAN_RS07335	7.194388113	6.254941232	6.729694047	6.246438239	6.387753147	7.228192773	6.402380892	6.911330612	6.582385	6.535408124
MXAN_RS07340	5.454295634	5.487660687	5.895149823	5.369692258	5.270889848	5.504210542	5.866410436	6.306671645	5.682956988	5.431146671
MXAN_RS07345	4.404019839	5.046647121	5.758872453	7.232498979	5.789687022	4.389988872	5.426714377	6.143592193	6.394609256	5.826816845
MXAN_RS07350	4.180111222	4.531276738	5.422534048	6.606870379	4.812086068	4.057382641	4.943546504	5.173123758	5.134881963	4.684566196
MXAN_RS07355	4.255927972	5.094386206	5.498098776	6.755500924	4.874608778	4.062830631	5.486149087	6.04576127	5.894401468	5.423004179
MXAN_RS07360	3.473415973	3.809275029	3.597804961	3.59022041	5.221654113	3.480771017	4.499677927	4.329609662	4.123789237	4.418151775
MXAN_RS07365	5.216264866	3.039774352	3.557942434	3.070976904	3.335483048	5.210588603	3.247256457	3.50369442	2.511835186	2.743724309
MXAN_RS07370	4.354882631	4.330054951	4.351788687	3.480282092	3.493886087	4.41112878	5.126698047	4.834524545	4.123073928	4.33219042
MXAN_RS07375	3.281692485	3.014932148	2.954752699	2.622430605	2.57546205	3.272020168	3.520409609	3.676068702	2.814734625	3.166309338
MXAN_RS07380	6.969894481	7.280250261	6.377736096	5.278753293	5.198722896	7.254310369	7.253479791	6.694419535	6.593104461	6.319081715
MXAN_RS07385	5.245338336	5.946734558	5.027241607	4.275197992	4.545821066	5.454037504	6.21524005	5.81407829	5.867966743	5.780164137
MXAN_RS07390	-0.317277779	-1.082020592	-1.388832661	-2.596535096	-0.175972339	-0.08894204	0.625323737	1.084113518	-0.154690466	-0.266746197
MXAN_RS07395	6.170915997	5.819971186	5.976164068	4.800100614	4.974552417	6.188815488	6.56697993	6.554638316	5.387589274	5.703287317
MXAN_RS07400	2.886497161	4.884381383	3.282113931	3.754551255	5.164351292	4.000348001	6.253378132	4.575386988	5.213227503	5.268102207
MXAN_RS07405	5.853115396	7.261396626	5.538613903	5.926706333	6.931246074	6.577346313	7.625982555	6.123292345	6.973274215	6.624826298
MXAN_RS07410	7.51495496	8.052682992	8.724776551	8.856954729	9.045552247	7.494220649	8.575656476	9.068905868	8.622452251	9.032752387
MXAN_RS07415	6.685347071	4.903439253	6.392099472	4.966796888	4.255492229	6.555837649	5.08451084	6.270812531	4.194418329	5.06818921
MXAN_RS07420	6.658782577	4.68958986	5.875739603	4.555829585	3.612874747	6.561363949	4.606137008	5.883461944	3.637201396	4.39419916
MXAN_RS07425	7.73227748	5.982080625	6.973422314	5.514476306	4.696306766	7.59828663	5.613068083	6.66884751	4.46860241	5.144566223
MXAN_RS07430	6.329414933	4.728989976	5.817594652	4.471553219	3.741328771	6.178081805	4.600200103	5.546274404	3.373574237	4.38414434
MXAN_RS07435	4.061950555	2.392969689	2.763433255	1.750685386	1.7221082	4.003213558	3.385677134	3.71153482	1.673109352	2.976660432
MXAN_RS07440	10.43354631	11.65117605	10.86877877	10.35146973	8.613842649	10.59593539	11.85144253	11.22645363	10.03312812	8.938352753
MXAN_RS07445	4.207951955	6.338102397	4.738527622	3.842669685	5.186885037	4.879255246	6.767974601	5.618288187	6.682526665	6.180463485
MXAN_RS07450	5.274752802	6.464370736	5.65951219	5.064935153	5.991763726	5.39818689	6.658094522	5.982430655	6.825216218	6.382578204
MXAN_RS07455	4.883951468	3.85690787	3.726680767	2.591516169	2.971130669	4.984550845	4.46947623	4.475638109	3.157520315	3.290052122
MXAN_RS07460	6.405932245	5.141436018	5.09748139	3.817494267	4.284845907	6.436513648	5.490418562	5.365434936	3.007830912	3.771079059
MXAN_RS07465	3.987828551	2.942770526	2.923478545	1.797721639	2.136735352	3.989816393	3.825633141	3.801863187	1.614808196	2.064280133
MXAN_RS07470	7.180275361	5.302283439	5.912748181	4.896693863	4.009906245	7.371776054	5.845381574	6.254332714	4.013367677	5.460457037
MXAN_RS07475	1.377896158	2.311631258	2.180658891	3.020075216	0.744068248	1.107805182	2.088279811	2.07954246	1.68188771	0.623883176
MXAN_RS07480	2.694909715	1.370651512	1.525834846	-0.063360801	-0.895790151	2.684269302	1.24865652	1.57577585	-0.54470815	-1.01239563
MXAN_RS07485	-1.019657415	-1.216895503	-0.34140255	-0.84001288	-1.508714477	-0.094947509	0.359887203	0.353751813	0.468946663	0.229809765
MXAN_RS07490	2.599742953	2.310175539	3.072136429	1.261334294	-0.031551718	2.090152333	2.631569881	3.037482517	1.30077059	1.093899669
MXAN_RS07495	1.129101337	2.184688479	1.921527791	1.108531653	0.335086857	0.940710315	1.888473011	2.349712799	0.792111239	0.64350446
MXAN_RS07500	2.350333338	1.956218285	1.481184866	-0.707532923	-0.156563844	2.130596347	2.378463032	2.329806817	-0.117082366	0.388443755
MXAN_RS07505	4.909809297	6.739332892	4.787138672	3.279649707	4.404414948	5.294117082	6.707504977	4.900751756	4.959469139	4.576255536
MXAN_RS07510	5.904185765	6.422590848	5.078809098	3.517162353	3.935166373	6.084698495	6.133045008	5.016500065	4.404645469	3.99331431
MXAN_RS07515	3.347906625	3.697147612	2.539106584	1.327832015	1.316881913	3.634344698	4.415535782	3.506502339	3.040561302	2.737602502
MXAN_RS07520	4.241303895	4.313517524	3.642610211	2.237379597	2.37554181	4.38710718	4.462154497	3.701207809	3.011611962	2.637254156
MXAN_RS07525	3.734478925	4.232148882	3.595995466	2.649629434	2.89923698	3.841375956	5.016506893	4.269041023	3.835890927	3.641487866
MXAN_RS07530	2.035762134	4.098084662	3.044855836	2.527484655	3.485449729	2.878899574	5.129842925	4.049299844	4.212337869	4.119406971
MXAN_RS07535	5.122843018	7.245326532	6.056442961	5.477415253	6.114669623	5.684667549	7.613566235	6.595503584	6.957689173	6.762981993
MXAN_RS07540	4.792988428	6.876697816	6.011648558	5.567468672	5.984019833	5.266634228	7.266663879	6.647121936	6.896933538	6.788021495
MXAN_RS07545	5.36287048	7.04592296	6.003408786	5.797690869	6.327931877	5.838655786	7.491338233	7.281630183	7.531304018	7.678417998
MXAN_RS07550	-0.308067781	1.569828356	0.804125519	0.709473675	1.300673797	0.27967132	2.09089846	1.764467022	2.274484877	4.262291782
MXAN_RS07555	4.395738194	5.726589747	4.605272138	3.423671047	3.415066229	4.875605786	5.302337584	4.143986112	3.997187426	5.298584416
MXAN_RS07560	4.113973253	4.107571194	4.161367234	3.393797222	3.652432663	4.534156049	4.714402142	4.66409205	3.537862521	3.697999806
MXAN_RS07565	1.032523403	1.910820051	2.241660859	2.30482715	2.901286465	0.981653244	2.894392224	3.26823703	2.644995836	3.051911583
MXAN_RS07570	0.260228355	3.594297612	2.077909137	2.407546687	4.382715442	0.748661824	3.298188989	1.611023527	2.424739163	1.836403799
MXAN_RS07575	0.674110946	3.603593557	2.675266283	2.985466007	4.625483382	0.677081265	3.805362573	2.290881552	2.64868246	1.947988031
MXAN_RS07580	3.950246975	4.687515396	4.462256609	3.827116176	3.53826528	4.134012428	4.951149223	4.854227474	3.186103474	3.602868826
MXAN_RS07585	4.168860981	7.824290466	5.515691546	3.581927375	3.983756974	4.125937911	7.198512864	6.209137021	4.54860134	4.447332877
MXAN_RS07590	6.521276777	8.090446428	6.981644545	5.622286943	8.102800118	6.979254595	7.91511255	7.375794685	5.949321177	7.338041819
MXAN_RS07595	8.752216254	9.035958943	7.246261085	6.831437006	7.065093146	8.983696267	9.186934942	7.735351733	7.711032578	7.754671403
MXAN_RS07600	11.88669397	11.92243201	10.16655513	9.542227493	9.594452492	11.95074674	11.63919208	9.951755584	9.461665317	9.701016202
MXAN_RS07605	4.032133749	3.533126301	3.604369849	3.967988027	5.301965351	3.959416239	4.023960426	4.231805261	3.377524936	4.836434372
MXAN_RS07610	3.36192736	2.650085697	2.989019042	3.205343277	3.062494507	3.376628645	3.154754987	3.42943081	2.780498365	2.71632177
MXAN_RS07615	2.639544373	2.890267146	3.070856606	1.851901322	3.194910979	2.715494712	2.905397706	2.836708957	1.267651867	1.705840813
MXAN_RS07620	2.852072299	2.974012955	3.165758518	2.39423962	3.808214281	2.755138841	3.408827317	3.23654393	1.677859503	2.007454837
MXAN_RS07625	5.656948513	6.105529611	5.686148476	4.699518463	4.131232028	5.527175465	5.981386148	5.640676057	4.542342064	4.863164816
MXAN_RS07630	3.760446298	5.466513148	4.236278075	3.737907089	4.290967512	4.348449668	6.060313969	5.022857789	5.285182185	5.090124659
MXAN_RS07635	6.895007892	6.919425298	6.485799566	5.647845189	5.62478967	6.686457896	6.791042315	6.579050495	5.335330192	5.012004595
MXAN_RS07640	6.880303636	6.877943277	7.070447542	5.799144609	6.128488033	6.69116705	6.954429781	6.86383824	5.565816562	5.571874549
MXAN_RS07645	4.461226877	6.39600354	5.26835608	5.042793728	5.308323	4.740429126	6.759840652	5.880537036	6.376635768	6.328279556
MXAN_RS07650	5.620235721	5.019387052	5.200806698	3.916383674	3.26049878	5.50993215	5.009971961	4.919288989	3.381158628	3.781452954
MXAN_RS07655	1.248603254	3.934125029	2.236838823	1.203085105	1.421716165	2.259523485	4.530997203	2.566832713	2.397793296	1.888578024
MXAN_RS07660	-0.917584077	-2.370796997	-2.468851374	-3.552585379	-3.044163475	-1.465649574	-1.291492359	-2.341107253	-3.90217263	-3.021521204
MXAN_RS07665	2.742789074	0.897158248	-0.16410985	-1.104788136	-0.178142686	2.775485589	2.367090384	2.756469666	-0.180587911	-0.611126535
MXAN_RS07670	5.257614986	2.601891956	1.361357927	0.384466492	0.712985313	5.518615539	3.937073546	6.088298387	5.495759558	4.257701394
MXAN_RS07675	1.803169881	0.879335433	0.971219592	0.821441069	2.765232198	2.049332646	2.882119229	3.666152735	1.665073789	2.802734349
MXAN_RS07680	4.771879778	5.393586179	3.068142568	2.186150107	2.250662036	4.927393707	5.530700086	3.381548119	3.349996883	2.629602414
MXAN_RS07685	-0.28444248	3.436544021	0.212592864	0.698416909	3.392233369	0.051469064	5.210222119	2.583765027	5.462468339	5.402819455
MXAN_RS07690	4.737025283	4.470407395	4.703694674	4.709749391	4.616274043	4.958951899	4.943660189	4.635380798	4.115136991	5.043647162
MXAN_RS07695	1.734243423	1.087272173	1.327996671	0.170261407	0.461758725	2.121104053	1.684699379	2.316823538	-0.571650927	0.808070916
MXAN_RS07700	-0.721772808	0.670078796	0.009883072	-0.604373448	-1.67389801	-0.93841895	1.201177506	0.713486859	0.722476676	0.100326686
MXAN_RS07705	2.423765581	3.345335752	2.734544739	2.266157452	2.210996136	2.519651097	3.632027951	2.827519866	3.073681554	2.419194681
MXAN_RS07710	3.641404773	5.370412619	4.530806412	4.133173473	4.414911697	3.834605744	5.762297173	5.029588017	5.55542246	5.381451815
MXAN_RS07715	-0.271698537	0.874005808	1.175408875	1.210048986	0.993746589	-0.087859232	2.247639477	2.392183118	1.111980782	1.86757745
MXAN_RS07720	1.305630393	2.812027573	3.111072453	2.430536477	1.813422221	1.546151788	3.672809241	3.971628677	3.288073852	3.161509514
MXAN_RS07725	2.828530466	3.97138703	3.953643839	3.403851223	2.871591207	2.56992113	4.264324809	4.779008414	4.325107789	3.975807754
MXAN_RS07730	3.66746565	5.210829001	5.099694195	4.523028435	3.728489858	3.705588947	5.19594873	5.705785756	5.398866857	4.806918895
MXAN_RS07735	3.748824735	6.80682047	6.655333381	6.22508376	5.488889523	3.699925657	6.707327556	7.290733466	7.246770188	6.612008656
MXAN_RS07740	2.908023391	5.89736908	5.946612195	5.49539337	4.618394002	2.946226756	5.990527385	6.627612836	6.527420087	5.971207709
MXAN_RS07745	3.907903983	6.870355385	6.922856531	6.548085576	5.879382239	3.924031184	7.074209991	7.750659562	7.564578998	7.479536077
MXAN_RS07750	0.261820267	3.418358775	3.520028221	3.592376894	3.564334095	0.83789831	4.22383049	4.483854193	3.845873983	2.844318284
MXAN_RS07755	2.801595919	2.437284831	1.990677572	1.186586796	1.320971773	3.432394769	3.52679752	3.168518955	2.202426182	2.027734741
MXAN_RS07760	5.182763067	5.174207918	4.578637721	3.425586585	3.139260418	5.343192462	5.238838948	4.918215558	3.857089612	3.763053234
MXAN_RS07765	4.296463172	4.082746741	4.118704849	3.004592371	2.332036812	4.247167291	4.518837121	4.127231616	2.211932176	2.081380823
MXAN_RS07770	1.66895879	1.910269909	1.56482795	1.167863819	0.15951641	1.563056903	3.061860333	2.777094856	0.772395792	0.834521866
MXAN_RS07775	1.770234977	1.757204491	1.688357723	0.765103404	-0.101114536	1.881802572	2.388248535	1.936451093	-0.130032998	0.086383536
MXAN_RS07780	3.012563117	2.811790007	2.694667817	1.629816282	0.624836843	3.120857603	2.995929136	2.659068218	0.920863099	0.388308319
MXAN_RS07785	3.65388236	5.472231972	5.172190075	4.949441553	4.988078731	3.942955546	5.965566604	5.554759372	5.1949394	5.3073483
MXAN_RS07790	3.040209957	3.658125327	4.042625689	3.602362418	2.515900691	3.079486393	4.075918648	4.284865959	2.52008188	2.59542139
MXAN_RS07795	2.413599836	2.723904292	3.07155734	2.8655269	2.046500289	2.572501922	3.11306202	3.467727189	2.235399155	2.090555762
MXAN_RS07800	4.150410351	3.767811074	4.274372748	3.654252754	2.932879789	4.101293404	4.245729609	4.692834341	3.362244973	3.877899582
MXAN_RS07805	3.666074336	2.769597025	3.10046713	2.367002101	1.942448796	3.534010258	3.368951165	3.957200472	2.614078122	2.989673813
MXAN_RS07810	5.419507867	5.62508325	5.920386977	4.981103087	4.339895109	5.372095127	5.989163797	6.396704541	5.023940734	5.463456327
MXAN_RS07815	-0.300610177	-0.595544188	0.057612293	0.279892831	0.008742136	0.006610075	0.296996448	0.231590777	-0.069504235	0.088545691
MXAN_RS07820	1.822600595	1.951943431	2.955739186	3.652941483	3.551990518	1.606798134	2.59252803	2.966832138	2.963078455	3.349251364
MXAN_RS07825	3.611792684	4.392698767	5.293959598	5.485521974	5.895186396	3.581845904	5.306101663	6.165733442	5.4422982	6.419673415
MXAN_RS07830	3.084278796	3.1525107	4.4123841	4.450853924	4.659408805	2.825220031	3.611970371	4.268869945	3.797486122	4.356942997
MXAN_RS07835	6.400026614	6.205523325	6.332907348	6.0095717	5.303296792	6.370832197	6.049546125	6.354907491	4.975842707	4.972199893
MXAN_RS07840	5.625080889	5.665656192	5.985054526	5.996463272	5.377605438	5.950342607	5.92545977	6.131419607	5.101470166	5.284754924
MXAN_RS07845	1.253438392	1.77751526	2.403221329	2.262188275	2.444512927	1.43656315	2.907382668	3.313227777	2.380835366	2.677414413
MXAN_RS07850	1.980710455	2.368130635	2.430867176	1.932741465	1.413294012	1.782566947	2.877322882	2.746422242	1.862335051	2.05328625
MXAN_RS07855	5.348957887	5.044262252	5.532845307	4.780227203	4.381702235	5.466924479	5.208223768	5.588647465	4.100370267	4.390559593
MXAN_RS07860	14.21362821	13.74490762	13.33332823	12.41007101	12.84987792	14.37046955	13.26054953	13.0539703	13.05083865	13.3140033
MXAN_RS07865	11.68018746	9.92430528	9.727477472	8.479226349	9.127828753	11.86649785	9.855154263	9.716305185	9.101338405	9.49315704
MXAN_RS07870	2.312480686	1.51444678	2.220498438	1.227388966	2.057886656	2.336972858	3.29351294	3.739966254	1.398810873	2.997335443
MXAN_RS07875	1.005269833	0.898455364	1.234424389	0.625000305	0.528248733	1.261152724	1.798641008	2.111585606	-0.040618107	1.499500124
MXAN_RS07880	2.794878063	4.686292931	5.429304417	5.427878059	5.208809457	2.510309322	5.312637565	6.134701376	5.005130125	5.993163588
MXAN_RS07885	5.097114245	6.427676579	7.021644235	6.678483867	6.178723021	4.790657319	6.190322769	7.10330717	5.76279461	7.003939343
MXAN_RS07890	4.38363298	3.813333006	4.519681465	3.740892132	3.433115608	3.970856122	3.827276786	4.093684455	1.082085639	2.875869273
MXAN_RS07895	8.711706921	8.526374543	8.205710807	7.070691972	5.870763726	8.655825374	7.978878449	7.852190438	6.287536453	5.859008001
MXAN_RS07900	7.038761302	6.82275579	6.790748503	5.816927134	4.939259105	7.115474195	6.549515226	6.666810163	5.310255021	5.04007316
MXAN_RS07905	3.295235371	2.61054216	2.340024816	0.484310554	0.170149169	3.554851844	2.962019319	2.652505678	0.090521299	0.250792932
MXAN_RS07910	4.667245983	3.421784971	3.625865274	2.075983501	1.621773492	4.498401833	3.557931577	3.478187357	0.950874943	1.802959667
MXAN_RS07915	7.613092793	6.409943134	6.866671038	5.313246117	4.656339782	7.743769347	6.366924203	6.365582122	4.588967292	4.791912165
MXAN_RS07920	4.987824834	5.38813896	5.520850099	4.79200413	3.129157817	4.663739396	5.335043388	5.46924026	2.814849025	2.695999746
MXAN_RS07925	0.063584584	-0.263945422	-0.251862211	-0.636371438	2.310590988	-0.61714354	0.055392412	0.446653255	-0.440901194	-0.475338668
MXAN_RS07930	2.194760361	2.599537885	2.986883739	3.214072723	6.583641923	1.753781386	2.464590578	2.048174927	1.813469806	1.710624788
MXAN_RS07935	5.147139347	7.159929582	7.704115644	8.352949802	8.212287682	5.158362989	6.812931207	6.817656377	7.238059493	6.85320891
MXAN_RS07940	3.725465463	5.049293745	5.311917114	5.61835073	6.11589701	3.738474684	5.764638658	5.721806708	5.08448725	5.457599502
MXAN_RS07945	6.184937492	7.899712979	7.425471562	8.096980401	8.519350918	6.360602593	8.339198549	7.829451067	8.427199544	7.842706154
MXAN_RS07950	-3.170265406	-2.281788616	-2.90874077	-3.468762018	-1.99897896	-2.617961612	-1.369045355	-1.69471728	-2.011862566	-3.053328676
MXAN_RS07955		0.825167688	-2.485660774	-1.263746485	0.132249008	-2.008120038	0.921659858	-0.358543356	0.262157791	-1.373301978
MXAN_RS07960	-1.945130328	0.381064862	-0.790210063	-0.673037097	3.449452115	-1.652495156	0.629020225	-0.868553	-0.66362124	-0.852224373
MXAN_RS07965	1.856124524	1.084023827	0.558171373	-0.459647261	-0.113167269	2.118150749	1.675670933	1.12440756	-0.799779106	-0.723964822
MXAN_RS07970	1.944670397	1.463769295	0.943912246	1.383149829	9.699440395	1.877461367	1.560192977	1.460677131	0.226876581	1.99220945
MXAN_RS07975	0.454766932	0.709506841	0.503185095	0.124787503	8.299123923	0.818105115	0.933164279	0.360104657	-1.371839117	1.116128088
MXAN_RS07980	3.889942016	3.310050597	1.853548102	0.233408053	5.64173648	4.02485754	3.617094722	1.549481829	-0.44385302	-0.290615581
MXAN_RS07985	4.616574839	4.256226666	2.660861359	1.581735073	3.643002397	4.404644483	4.50503864	2.843077311	0.829591109	0.930626887
MXAN_RS07990	1.081087195	0.923071066	1.188521461	0.555720805	1.194884653	0.888320878	3.065210169	3.153880756	1.401432427	2.533591941
MXAN_RS07995	2.377546849	4.919695995	2.817546408	2.146596718	2.849631415	2.984362312	5.062076694	3.384530954	4.321169158	3.737605752
MXAN_RS08000	3.628607456	3.796385534	3.07939306	2.459177606	1.805872799	3.706847411	4.457334611	3.362899865	3.320292091	3.048376762
MXAN_RS08005	1.413459191	-0.359084581	1.738035848	1.094586063	-0.341494313	1.168289478	0.475773274	2.194063144	-0.981832079	-0.511027213
MXAN_RS08010	0.752743082	6.04817052	7.046503495	7.106362022	6.143432664	1.216847093	2.606847293	2.5952679	1.723576198	0.790098078
MXAN_RS08015	9.301336884	10.4829339	6.987238969	6.382687163	5.696642635	9.921139504	10.51659648	7.613265672	7.108052147	6.052036045
MXAN_RS08020	7.568858534	5.655239581	4.772024693	2.734693034	2.28022383	7.853237611	5.721624488	4.140894326	2.466941882	1.460775236
MXAN_RS08025	7.09869641	5.608971008	5.798984392	4.299973303	4.199957964	7.248140116	5.507193683	5.49165246	3.422437367	3.221820764
MXAN_RS08030	0.579713843	1.30109164	0.795922476	1.298570245	1.254478325	0.904241274	2.192254911	1.75704354	0.722310398	-0.152252797
MXAN_RS08035	-0.468136867	0.597520684	0.184792386	-0.495838335	0.179262383	0.362805429	0.469973556	0.753298331	-1.812192028	-2.466134841
MXAN_RS08040	4.148720477	8.465019668	9.759443277	12.1960085	14.71372659	3.677422538	6.269278906	5.699461512	7.842216553	7.093252059
MXAN_RS08045	5.760575673	8.794880958	10.21299903	12.54756716	15.04244044	5.221509832	6.949354538	6.624919312	8.337970908	7.75124546
MXAN_RS08050	4.646938271	3.434501333	3.719200687	3.087374924	3.963513474	4.914698587	3.288197458	3.710337808	2.332024502	2.249820899
MXAN_RS08055	3.05012787	2.291562782	2.623411269	0.814510479	1.764845062	2.922775196	2.374696799	2.742248753	-0.138440011	0.72705994
MXAN_RS08060	3.544983387	2.235095827	2.232680877	1.832850011	2.323600177	3.676349821	2.661680358	3.014093716	0.848455913	0.895847158
MXAN_RS08065	1.371227709	0.78749722	1.060379	-0.323487233	0.520666174	1.743452955	1.481301875	1.781555281	-0.134356151	-0.250365523
MXAN_RS08070	3.031579704	2.971664848	4.091037418	3.619356567	3.206250044	2.846191948	3.678289127	4.842448604	3.90119081	3.90526968
MXAN_RS08075	1.155319309	-0.580172356	-0.531146419	-1.079819599	0.019687457	1.360645916	0.589628807	0.915815949	-0.634572696	-0.562853411
MXAN_RS08080	1.292468835	1.522567193	1.864855761	1.827295783	2.140861404	1.669343233	2.985390085	3.478842449	2.665992557	2.701017103
MXAN_RS08085	-0.513164948	-1.04904938	-0.069459618	-0.738233107	-1.00077672	-0.610614269	0.092846251	0.238371393	-1.46963405	-0.472139472
MXAN_RS08090	1.840791315	2.264723035	3.111383954	3.281718643	2.791528497	2.046070994	2.961356962	3.420736003	2.240350959	2.730751493
MXAN_RS08095	4.829529901	2.246463283	2.37299062	1.900050769	1.878601219	5.228634119	2.528107079	2.665022782	2.321642872	2.329076758
MXAN_RS08100	1.206798526	2.599486708	2.557446948	3.206709811	3.138043908	1.09418647	2.804302908	2.670630053	1.159223294	1.48700991
MXAN_RS08105	7.984041067	5.082460172	6.527111848	5.507873522	5.481526997	7.987664594	4.993354777	6.208555169	4.344416258	5.360730245
MXAN_RS08110	8.754616636	6.520404352	5.708643126	5.123511827	3.630834638	8.867143269	6.235260697	5.244784334	3.693396834	2.935386605
MXAN_RS08115	3.389580241	2.49096935	2.475713036	1.919588945	1.321888431	2.881263225	2.772447601	2.954718027	1.316918527	2.060806413
MXAN_RS08120	7.038475507	4.04330406	3.906726017	3.075599988	2.776464804	6.785568137	4.217964952	4.670027989	2.40926476	2.425445965
MXAN_RS08125	5.066678667	2.094863333	1.96883347	1.177067802	0.85767176	4.771631087	2.41530405	2.891607369	0.580557792	0.777411835
MXAN_RS08130	7.479700662	4.076681375	4.039569604	2.865492746	2.391098716	7.04545355	4.378515951	4.384179018	1.806800378	2.429552984
MXAN_RS08135	2.957617691	2.009506931	1.336405602	0.664850706	1.126157813	2.896725256	2.672497221	1.855177145	0.851764878	1.579590571
MXAN_RS08140	7.885629532	5.777286468	4.662573901	3.284552073	3.714550247	8.580677498	5.864328269	4.715136103	3.797927488	4.052350255
MXAN_RS08145	1.038149829	0.481979477	1.137109624	0.64665102	0.492636127	0.842915923	0.725641605	1.690910174	0.090511004	0.571876454
MXAN_RS08150	1.624286385	1.853513775	2.508157195	1.940116601	1.293583193	1.945377628	2.037848007	2.60604339	1.899022856	1.517734298
MXAN_RS08155	-0.142093228	-1.429674019	-1.151675115	-3.786080861	-2.558436198	-0.448957201	-0.909808334	-0.404199183	-1.128471611	-1.751059106
MXAN_RS08160	0.02461644	-1.250856507	-1.621768712	-1.832938493	-3.45206694	-0.433774753	-0.818583348	-1.131839	-1.81419469	-2.875160686
MXAN_RS08165	-1.093693195	-1.91283552	-1.815275252	-4.969203165	-3.781334932	-1.378683523	0.247435411	-0.828570001	-2.912023968	-3.134474211
MXAN_RS08170	4.186212696	4.824854877	4.096041055	2.951899628	2.59143095	4.384986954	5.143017265	4.281331923	3.124940083	2.815358074
MXAN_RS08175	0.633416717	0.896915387	0.342905603	0.251650323	0.617683157	0.27062751	1.79013736	1.417385626	0.329792714	0.553550334
MXAN_RS08180	2.470124966	3.864239665	3.98347602	3.665387123	3.563754432	2.395649198	4.60402791	4.605566649	3.935176332	4.119088751
MXAN_RS08185	2.877104995	4.845982942	4.435802287	4.506916667	3.831405327	2.374712676	5.460186004	3.731835275	4.172574559	3.958427598
MXAN_RS08190	7.233896659	8.184943237	8.539212562	8.184463993	6.54534858	6.290797053	8.302456171	7.119950804	6.91038578	6.328057688
MXAN_RS08195	3.233670925	4.9816378	4.973006748	5.176094862	4.173822352	2.723826241	5.409684671	4.242007712	4.403366487	4.045015471
MXAN_RS08200	-0.66045798	-1.090272442	-0.545529727	-0.186387625	-0.762740891	-0.768872284	-0.054079451	0.514867959	-1.322858401	-1.275002067
MXAN_RS08205	3.481834618	3.278953511	3.942671177	4.158124705	4.128640031	3.17628652	3.922801466	4.20068476	3.496079831	3.526299825
MXAN_RS08210	4.436785364	4.354080074	5.037532216	5.356154319	5.029291836	4.251811037	4.287615741	4.642758225	3.564029171	3.905734737
MXAN_RS08215	0.709944311	0.511440654	0.887196519	0.502032806	0.356248461	0.363082219	1.400520086	1.388430494	0.648798048	0.304684861
MXAN_RS08220	2.218740613	4.22482174	2.836824372	1.349683363	2.305096883	2.648687871	4.714217893	3.34568267	1.957196054	0.806861864
MXAN_RS08225	2.625612759	3.956200106	2.762861369	1.035214467	0.041288818	1.583686777	3.312494189	2.110146607	1.341444545	0.08736649
MXAN_RS08230	6.410898959	7.680787246	6.158554994	4.546966511	3.347048968	5.363692155	6.561336283	5.134224023	4.561800902	3.746397855
MXAN_RS08235	4.349701118	6.308498643	5.108549769	4.267027629	3.61563294	4.777360488	6.221670529	5.150098227	5.248931298	4.310799814
MXAN_RS08240	-0.880607175	-2.021937535	-1.54553223	-5.189835218	-3.070407198	-1.660335909	-1.457616285	-0.442233049	-2.610959435	-2.455889346
MXAN_RS08245	2.441909037	1.619523996	2.539363268	1.932251499	0.805354488	2.345321972	2.071439224	2.786256106	1.03311323	1.162138743
MXAN_RS08250	-4.287106502	-1.364237803	-2.758083592	-3.128647942	-3.706115655	-3.184063752	-0.95842717	-2.103201124	-2.847976235	0.002764949
MXAN_RS08255	-1.656492402	0.446326012	-1.192749898	-2.29803268	-1.627980172	-2.129466722	0.80293985	-0.622005858	-0.781953329	1.368477527
MXAN_RS08260	-0.000136202	2.779252348	0.264132483	0.00937878	-0.696735529	-1.593866084	2.79312849	0.379418473	1.490213466	3.196968325
MXAN_RS08265		-2.883431735		-3.684726025		#NUM!	-1.474656384	-1.684390089	-1.377172457	-1.513026742
MXAN_RS08270	4.374884624	6.800681542	5.777968319	4.874283327	3.458464752	4.357282473	6.659564136	5.344136257	4.331025641	3.856032001
MXAN_RS08275	2.631403729	5.337751048	3.987176616	3.57305953	2.508072004	2.377550197	5.118580588	3.786562793	3.215720947	3.111561668
MXAN_RS08280	1.220780467	4.715386055	3.143767259	2.220895692	1.860770525	0.935626592	4.715630058	3.213619118	2.33979554	2.443184772
MXAN_RS08285	2.800177914	6.831287192	5.178169818	4.394825346	3.162981018	2.679429702	6.650124794	4.72721345	3.97620408	4.025643798
MXAN_RS08290	3.814050964	4.532018647	5.135767539	5.338230899	5.184963676	3.823742551	4.911212759	5.265450578	5.031157587	5.71947398
MXAN_RS08295	5.015680666	5.439097378	6.190775721	6.636197563	6.589269009	4.90608234	5.769499985	6.265715829	6.091481694	6.939363796
MXAN_RS08300	3.487013655	2.608291468	2.968345461	1.596528751	1.346959906	3.303531943	2.506999367	2.184669192	0.904443011	1.170221695
MXAN_RS08305	-0.05317012	-0.084338239	-0.57891284	-2.430998922	-1.672409757	0.182692739	0.714497549	-0.019005094	-0.884468085	-0.64092715
MXAN_RS08310	0.412148298	0.295518263	0.599969298	-0.815113586	-0.889505662	-0.24074122	1.203915863	1.076006298	-1.192130249	-0.301258488
MXAN_RS08315	-0.532563522	-0.794966359	-0.738178519	-1.117636282	-1.028517956	-1.047169379	1.654258042	1.150885341	-0.64066323	0.30991096
MXAN_RS08320	0.030639981	-1.009883737	-1.033529309	-1.317089968	0.161295715	-0.590165215	0.630532036	0.650344269	-0.214715785	-0.113013067
MXAN_RS08325	1.071823397	-0.737098568	-0.207922724	-1.424871814	0.113208698	-0.093911933	-0.762143833	-0.380414414	-2.224900461	-1.084956777
MXAN_RS08330	-1.357821504	0.393931611	-0.801943567	-1.744558144	-1.118427177	-0.893397778	0.766279922	0.649346819	-0.596751132	-0.609920772
MXAN_RS08340	2.256893067	5.439613596	4.100027566	2.917370921	1.757045501	2.180376411	5.339260829	3.223669078	2.590756499	2.314914289
MXAN_RS08345	3.089974986	1.975515864	2.280906255	1.774557995	1.048449736	3.331364397	2.184800567	2.422808408	1.044167775	0.306935647
MXAN_RS08350	1.275681149	0.068562377	0.943000899	-1.157335764	-0.487704055	1.528017831	0.58942133	0.543388443	-1.685332215	-1.675405694
MXAN_RS08355	2.331404768	3.989440572	3.13202764	1.73493192	2.595325828	2.608449995	5.108394952	3.737088654	4.213347596	3.468801482
MXAN_RS08360	1.885752171	2.451274941	1.570052202	2.512641123	-0.044585716	2.008453286	3.206432664	1.930403816	2.261913392	1.006676509
MXAN_RS08365	13.64033678	14.83037376	10.13390724	9.453432258	8.572698189	14.17199768	15.69568441	14.0035597	14.69347839	13.75789417
MXAN_RS08375	2.200223034	1.608605541	1.527132068	1.012185743	0.96265908	1.587614574	2.328816402	1.923391761	1.838467642	2.10628976
MXAN_RS08385	-2.675729163	0.336260807	-0.27638541	-1.560729122	-3.22943072	-0.157563444	1.104501083	-0.03837016	-0.336980174	-1.614912867
MXAN_RS08390	0.223235254	1.568598875	0.384175876	0.0535747	-0.53495494	-0.57067769	2.122322493	1.463930435	0.435106952	0.103898696
MXAN_RS08395	6.666161194	5.986926623	4.930015109	3.569699156	4.645598594	5.973496568	5.797814026	5.66452077	3.764547766	4.850849448
MXAN_RS08400	5.46930078	4.846841073	4.930939132	4.645628229	6.246076138	5.616828031	6.884833949	6.314901116	4.698172203	4.384078425
MXAN_RS08405	1.772434403	-0.242876429	-0.42658201	-0.289713893	1.115783316	1.939288983	1.861178814	0.922940224	-1.243114177	-1.481031973
MXAN_RS08410	2.470304781	-0.531566925	-1.734987722	-2.753166238	-0.292596071	1.653185081	-1.218064905	0.330195341	-1.68051949	-2.542299155
MXAN_RS08415	5.237738926	5.232689271	5.362420636	5.323807156	5.18307817	5.21660794	5.155020469	4.923712266	4.54982544	3.977044236
MXAN_RS08420	1.403955371	7.531137906	8.60135034	8.95769926	9.149480417	1.674491336	3.505702377	3.916041955	4.102947451	3.403345056
MXAN_RS08425	1.461391699	2.090035798	3.235176453	3.386878533	2.891952841	1.76099352	1.142286362	0.975439048	0.665776317	-0.248467499
MXAN_RS08430	-0.734122606	4.293196098	3.655285814	4.06103736	3.831145408	-0.021227026	5.105418306	4.959824613	5.452444631	3.149414148
MXAN_RS08435	3.953496281	4.560025019	6.476216285	6.758756434	5.249276521	3.839838767	4.247834458	4.406297051	3.525086291	3.357519657
MXAN_RS08440	3.386697893	5.827417446	8.116387754	9.048266418	7.778414253	3.43397161	4.505891679	4.30636836	2.719936933	2.706158586
MXAN_RS08445	-1.357033917	-2.638482129	-2.574150592	-4.825455531	-2.899847606	-2.042924776	-2.316930936	-2.783994146	-3.471673734	-2.624779621
MXAN_RS08450	2.123792302	-0.99883537	-0.871053788	-1.7170808	-2.502449123	1.711405524	-0.226920944	-0.125693826	-1.661036815	-1.732286982
MXAN_RS08455	7.294877785	5.281720531	5.841108379	4.216650874	3.57038814	7.138263685	5.212736114	5.491832773	3.501211913	3.319304661
MXAN_RS08460	5.947848955	4.280879226	4.519926601	3.227611504	2.165061149	5.987802078	4.01656608	4.321428607	2.297273151	2.192350279
MXAN_RS08465	6.673439046	4.640920319	4.88034587	3.559175095	2.687582415	6.727138337	4.504277774	4.737965318	3.079756246	2.834118639
MXAN_RS08470	5.040688741	3.430125884	4.587018562	4.434143243	4.707345062	4.873203076	3.703219428	4.749749431	3.843857281	3.925855333
MXAN_RS08475	3.78016911	3.78722044	4.586681466	4.591094139	4.290609453	3.763181432	4.178246887	4.679511788	5.028454983	4.82976849
MXAN_RS08480	1.544662802	-1.79746528	1.631198199	0.649270213	1.496631303	1.142627244	-0.509560965	0.928005428	1.151521845	1.265691537
MXAN_RS08485	5.204955831	2.849610401	4.011460616	3.028914806	2.920146978	4.792872156	3.297874211	3.621324112	4.67100654	4.429686404
MXAN_RS08490	4.131353388	7.852183296	5.795906261	6.026180058	7.601397586	4.515665805	8.524716696	6.905155451	9.329338932	8.563718493
MXAN_RS08495	3.236368428	6.956397242	4.973817664	5.455620718	7.111328196	3.744915517	7.652799507	6.031733857	8.578120059	7.953468197
MXAN_RS08500	2.167060739	4.071466072	2.839511362	2.207775447	3.361322609	2.382694204	4.617028435	3.520785492	4.656235615	4.180231052
MXAN_RS08505	-0.173406073	1.26588954	-0.215734904	-0.171123772	0.160256158	0.034597043	1.562103667	0.798741401	1.474643617	0.405242889
MXAN_RS08510	1.244175136	2.241192024	1.328195198	0.707088291	0.230874349	0.867141097	2.091891353	1.433758627	2.117761593	0.398244106
MXAN_RS08515	-1.336646447	-4.086563635	-1.414293225	-3.42186791	-2.883042483	-1.428371243	-1.337812866	-1.158069866	-2.393057669	-3.819139361
MXAN_RS08520	0.11612788	0.942342213	0.853966306	0.492970645	0.067847776	1.027687866	1.659659284	1.756948051	0.372215212	0.240064626
MXAN_RS08525	3.106571019	1.033954097	1.311483314	1.732712897	1.79277452	3.084763128	1.214088734	1.638692992	-0.770122153	0.838969397
MXAN_RS08530	2.843034383	-0.216684455	0.641559556	0.615289642	1.832557697	2.871165469	0.590523617	1.033087218	-0.462030915	-0.429937143
MXAN_RS08535	0.145921148	0.36307641	-0.189305544	-1.177942328	0.619687839	0.548824256	1.2675745	1.081648992	0.620749724	0.839460117
MXAN_RS08545	5.292497094	4.975714721	5.083245765	4.071814998	2.998372113	5.352614311	4.855988718	5.233593654	3.855046995	3.644165238
MXAN_RS08550	4.316356007	5.090950798	5.07723187	4.430945346	4.039493952	4.512729926	5.706481926	5.388021931	4.466500275	4.259019337
MXAN_RS08555	-2.489599366					#NUM!	#NUM!	#NUM!	-2.604985276	#NUM!
MXAN_RS08560	-3.184744785	-3.459780959			-3.29835775	-3.412621861	-3.485738373	-2.364068444	#NUM!	#NUM!
MXAN_RS08565	1.768100089	2.619512421	1.168354389	-0.147716838	0.204729797	1.70750324	3.419483089	2.523670859	0.921907271	-0.175915606
MXAN_RS08570	3.138297021	3.849072357	2.556141776	1.724119051	3.959038935	3.301540445	3.928981289	2.778558511	2.870895411	1.547599783
MXAN_RS08575	4.116115169	3.311781165	3.597746041	2.558613516	1.443696458	3.749564783	3.704855797	3.844843945	2.368847926	1.929187527
MXAN_RS08580	0.013802153	0.323300158	0.757660688	-0.061609802	-0.71255912	-0.459172167	0.392986128	0.610356169	-1.182007011	0.278523773
MXAN_RS08585	0.67072414	0.780897987	1.374094175	0.233441327	-1.028737827	0.760428216	1.314048123	1.822240295	-0.914199331	-1.54564139
MXAN_RS08590	2.420840766	2.266068959	2.716447921	1.957024723	0.120749696	2.623662365	2.159119531	2.357247559	-0.738852276	-0.470322125
MXAN_RS08595	5.91750009	5.76829767	5.973553009	4.620930813	3.063365937	6.094534625	5.089947781	5.349911576	2.230108372	1.853329605
MXAN_RS08600	7.111197779	6.806432941	7.120036812	5.707974009	3.773262281	7.241859947	6.18026511	6.664779766	3.64040689	2.706164761
MXAN_RS08605	2.139209945	2.97967061	3.059330658	2.693249772	1.298621845	2.665155761	2.583776291	3.189982758	0.185050502	1.519936406
MXAN_RS08610	-1.237156149	-2.071666608	-0.638619328			-0.64826817	-0.700216084	-1.334793479	-1.310896356	#NUM!
MXAN_RS08620	2.23119709	1.895590471	2.060360857	1.844395868	1.425418494	2.255116424	2.285738272	2.986850719	2.201704969	1.554790998
MXAN_RS08625	1.449379413	1.273950676	2.067047027	0.870033107	0.857156965	1.632876564	2.152782588	2.330338529	1.198567124	0.221664697
MXAN_RS08630	1.410468173	2.043416841	2.307513512	2.336345146	2.218915252	1.811749483	2.976338096	2.792326393	2.174212434	1.980317427
MXAN_RS08635	1.62191769	1.898276158	2.53623568	1.271668068	0.309237188	1.635745677	1.940548267	2.687524584	1.135717392	0.071820931
MXAN_RS08640	5.543252172	5.79897205	6.136867922	5.846798495	5.498094482	5.522760845	6.095593804	6.348640691	5.457150675	5.105828662
MXAN_RS08645	-0.830917594	-1.427243305	-1.365626063	-4.315760926	-1.127892693	-0.403313189	0.10550262	0.661859083	-2.243114177	-1.29191724
MXAN_RS08650	-2.476516059	-1.712645524	-0.315232294	-2.601163145	-1.373518482	-0.582646149	-0.623046515	-0.525075849	-1.513212919	-1.779284462
MXAN_RS08655	3.066744898	4.481175152	4.876060945	4.276612598	1.979963048	3.251904469	4.752169038	5.206540337	4.368775967	5.729514701
MXAN_RS08660	0.139075191	1.742831812	2.05794418	1.497787876	-0.599951486	0.415573383	2.658110856	3.23747435	2.335386396	3.660936083
MXAN_RS08665	-0.659481519	0.845626532	0.922631889	0.448886778	-0.664391305	-0.600640576	2.045272943	2.876332818	1.537561139	3.026711734
MXAN_RS08670	1.647883425	2.449163067	2.908515679	2.033869863	0.266934686	1.487552258	2.695351702	3.564093851	2.346476051	3.333841166
MXAN_RS08675	0.754883798	1.805848643	1.937887843	1.175611384	-0.725249823	0.690842949	2.039786649	2.787661686	1.488615229	2.073221095
MXAN_RS08680	2.481665749	3.428718326	3.637889331	2.781092261	1.039024695	2.968296239	3.517699548	4.362974835	2.781607613	3.465638544
MXAN_RS08685	-1.24444402	-1.117345547	-1.181610642	-2.138597915	-2.500401526	-0.999946106	-0.519918341	-0.11779369	-1.542914048	-1.626231915
MXAN_RS08690	3.264049594	3.632874929	3.695304948	2.021695509	1.511397919	2.831684655	3.448807186	3.71277264	2.573307877	4.146664409
MXAN_RS08695	-0.603323331	-1.084266644	-0.243824083	-0.729428233	-2.309934695	-1.985768835	-0.137661089	-1.179732354	-1.175572748	-0.023912512
MXAN_RS08700	2.675485001	3.406817428	4.12209527	3.33908849	2.797271264	2.788707305	3.187980516	3.84681067	2.349836017	2.631911697
MXAN_RS08710	-4.533061648	-2.484462415	-1.737268067	-3.505714784	-1.516753458	-4.544369891	1.174831281	0.907928993	0.161615517	1.192852743
MXAN_RS08715	6.675524788	7.161429034	7.51779352	7.721613877	7.462714982	6.626274193	7.348009024	7.440112806	6.879230524	6.833778426
MXAN_RS08720	7.610259451	7.374950234	7.97113929	7.880082458	7.40164302	7.594224874	7.51662529	7.686595868	7.039241654	7.087141589
MXAN_RS08725	5.562260147	6.094867518	6.191438827	5.019209107	4.049057922	5.601543836	6.218190383	6.204571891	4.95005824	4.579659545
MXAN_RS08730	6.739710417	7.054548758	7.373520773	6.637205125	5.644044624	6.656359266	6.908223553	6.89669233	5.984789661	5.649081824
MXAN_RS08735	5.909350873	6.407255283	6.867076656	5.949462585	5.075239235	5.874049246	6.258053209	6.511634876	5.315703228	4.855588648
MXAN_RS08740	2.363663966	2.851817765	3.214711995	2.297943572	1.499964998	2.116496277	2.912347327	3.426796693	2.330031258	1.916145223
MXAN_RS08745	2.188362018	-1.362240762	0.314155881	0.00521493	-1.182633862	0.893215292	0.128853009	1.618357413	-1.028064427	-1.854018094
MXAN_RS08750	4.000462328	1.828271627	2.604612428	1.941852675	1.194317812	2.848812723	2.306831514	3.908410832	1.224208464	0.46728371
MXAN_RS08755	1.739414386	0.682038836	1.357257386	-0.228130667	2.488435899	1.236605497	1.382472492	1.744882886	0.847383431	0.536491406
MXAN_RS08760	2.855369959	3.934926478	4.057201221	4.832092323	8.27996976	3.189731488	3.394613845	3.981299721	4.634468668	4.117838859
MXAN_RS08765	3.850084921	5.323066055	5.473221663	5.843851681	9.247763219	3.921912152	4.299209042	4.527541778	5.343962747	4.614884556
MXAN_RS08770	-1.187794427	2.120762263	1.913720968	2.361499846	5.975731011	-0.70688881	0.831256889	0.636490525	1.797127676	1.165556511
MXAN_RS08775	-1.14665358	1.180561043	0.638674075	1.421284271	5.45683047	-0.943333568	-0.830695096	0.572427849	1.16078739	0.47911136
MXAN_RS08780	0.026930649	4.013375221	3.637140634	4.152236399	6.93554664	0.97099999	2.399543463	2.463967205	3.437236328	3.389590229
MXAN_RS08785	-2.571935624	0.732435681	-0.776603909	-0.346887721	1.478916426	-1.357243914	0.365499889	0.535588392	0.766915485	0.617891822
MXAN_RS08790	3.072033186	2.8885078	2.723926733	2.120473021	3.672552167	3.056418232	5.369770359	5.162529246	4.214394893	3.769300541
MXAN_RS08795	1.291240611	-0.059962072	0.347984601	-0.935833108	-1.486812458	1.062400165	0.201002794	-0.511211114	-1.377172457	-1.944253313
MXAN_RS08800	-0.668582974	-2.987027962	-3.70082972	-3.862030557		-1.582305283	-2.96427825	-2.832669743	#NUM!	-3.680704318
MXAN_RS08805	0.999348463	-0.33857406	-0.638651606	-0.783635355		0.357220876	-0.051572114	-0.154782631	-1.150431683	-0.597570571
MXAN_RS08810	-5.023925775		-3.920430338	-3.979770826	-4.943345022	#NUM!	-4.082018519	-3.404278579	#NUM!	#NUM!
MXAN_RS08815	-3.066908294	-2.415652773	-0.814722938			-1.665414368	-0.987719503	-2.216611128	#NUM!	-3.035620824
MXAN_RS08820	-3.539403175				-3.458822422	-3.573086533	#NUM!	#NUM!	#NUM!	#NUM!
MXAN_RS08825	-1.17648881	-1.638322678	-1.886562084	-3.563688439	-2.458822422	-1.539652662	#NUM!	#NUM!	-3.522144425	-2.33324057
MXAN_RS08830	0.721887652	0.173926109	0.026608123	-1.482537175		0.779480381	-0.253309613	-1.907044928	-1.883147805	#NUM!
MXAN_RS08835	0.031657334	-1.563994174	-1.531997581	-0.693986391	-2.938815363	-0.863248413	-1.727106759	-1.163367975	-3.002137366	-3.832814298
MXAN_RS08840	0.122646315	-0.92782276	-0.843108659	-1.167978368	-1.291024303	0.559672089	-2.548210354	-1.007282692	-2.850097774	-2.307705478
MXAN_RS08845	0.027263633	-1.724295901	-1.221217287	-2.581221449	-3.544795645	-0.05172214	-1.371151808	-1.566300084	#NUM!	#NUM!
MXAN_RS08850	-3.2058064			-3.35584517		-4.389274974	-4.506799989	#NUM!	-4.382741368	#NUM!
MXAN_RS08855	-0.19111384	-2.957280618	-0.772942726	-2.900723427	-1.634369646	0.123312351	-1.88741463	-1.831947278	-2.797630354	#NUM!
MXAN_RS08860	0.425024155	-0.820966827	-0.623527678	-3.23221382	-2.112785801	-0.282137038	-1.765552701	-0.666594874	-1.197560961	-1.491741109
MXAN_RS08865	1.535385803	-0.443622263	-0.745297546	-3.105301708		1.236829171	-1.256256527	-0.529809461	-1.116562724	-2.923975469
MXAN_RS08870	-0.40348795	-1.259057531	-2.164122388		-3.873859921	0.896055025	-1.000609309	-1.90994979	-2.331409943	-3.767858856
MXAN_RS08875	-5.827469005	-4.541696095	-4.298446095		-5.94108197	-6.055346081	-3.510846654	-3.392209338	-6.004403973	-5.796181535
MXAN_RS08880	-5.507413061	-3.280770893	-4.403917624	-4.463258112	-4.343830092	-5.496687917	-3.272604221	-2.135142203	#NUM!	-3.301250456
MXAN_RS08885						#NUM!	#NUM!	#NUM!	#NUM!	#NUM!
MXAN_RS08890	-4.370300438	-4.719044917	-1.638644557			-2.586946579	-3.053678087	-1.94484696	#NUM!	#NUM!
MXAN_RS08895	-2.979924993			-4.129963762		-4.163393567	-2.631371942	-4.100602948	#NUM!	#NUM!
MXAN_RS08900	-3.489599366	-5.838343845	-2.960576456	-3.690661514	-4.441724568	-3.67306794	-1.668578708	-1.546674705	-2.832479083	-2.667499871
MXAN_RS08905	2.086139772	0.487214739	0.632946426	-0.088489936	-1.093731907	2.057317119	0.798817126	0.864231013	-0.149745639	0.356282777
MXAN_RS08910	-0.619279564	-3.776040304	-1.291038737	-2.6848572		-0.54400097	-1.729540119	-1.665441357	#NUM!	-3.508616029
MXAN_RS08915	-1.469240902	-2.02820047	-1.831836415	-1.336232182		-0.730605231	-2.266069762	-2.475803467	-3.471932868	-4.294813164
MXAN_RS08920	-2.646330167	-2.794850153	-3.195474762	-4.323255462	-2.471939181	-2.310278441	#NUM!	-4.225454436	#NUM!	-2.501376779
MXAN_RS08925	-2.025690231	-2.583747791	-3.087313897	-3.420633283	-2.672795582	-1.746942743	-2.213171307	-1.583623537	-3.108793302	-2.074055106
MXAN_RS08930				-3.495248226		#NUM!	#NUM!	-3.465887412	-3.460595367	#NUM!
MXAN_RS08935			-3.91900989		-2.882297159	#NUM!	-4.231165546	-4.109495617	#NUM!	#NUM!
MXAN_RS08940	-5.322891077	-4.652852439	-6.523191544	-4.506744148	-4.353501827	-4.539537219	-3.410583944	-2.397254317	-4.438276987	-4.719491377
MXAN_RS08945						#NUM!	#NUM!	#NUM!	#NUM!	#NUM!
MXAN_RS08950	-0.123116105	0.455152016	-0.852846764	-1.707399769	-0.094725829	0.318705559	1.268560958	0.125704172	0.13797599	0.949620771
MXAN_RS08955	-3.973299702	-1.277916558	-1.526920627		-1.769940303	-1.984607945	-1.27274465	-1.601028843	-0.73801933	-1.767137097
MXAN_RS08960	-3.133886879	-2.359077521	-2.162713466	-3.244508533	-1.628327624	-3.862479647	-0.824621361	-0.40739926	-2.228140672	-0.73164989
MXAN_RS08965	-2.334837169	-3.065960916	-2.817336845	-4.945117546	-5.840251529	-2.943284705	-2.967000916	-1.883689784	-5.903573532	-3.724426851
MXAN_RS08975	-3.287492807	-3.075900481	-4.946239586		-4.859552085	#NUM!	-3.951109305	-3.866617075	#NUM!	-4.753551019
MXAN_RS08980	-4.364724644	-2.909322701		-4.320569695		#NUM!	-4.471524514	#NUM!	#NUM!	-4.178142825
MXAN_RS08985	-3.347618325	-3.528822603	-2.869124395	-4.403825199	-4.367399394	-2.115326908	-2.174597637	-1.808786776	-3.369172339	#NUM!
MXAN_RS08990	-2.220861183		-3.327329753		-3.079154489	#NUM!	#NUM!	#NUM!	#NUM!	#NUM!
MXAN_RS08995	-3.157724273		-3.952368487		-2.994141304	-2.591489895	-3.215817017	-2.518530902	#NUM!	-3.971142454
MXAN_RS09000		-4.595773542		-4.397067832		-3.474906139	-1.898476012	-3.396731896	-2.797678462	#NUM!
MXAN_RS09005	-0.789993325	-0.977958691	-0.995335147	-1.708078349	-1.962387866	-0.89729328	-0.269450961	-0.171896618	0.067373091	0.107332021
MXAN_RS09010	-1.078095622	-1.806490959	-1.88708595	-3.827265139	-3.04438907	-1.180581738	-1.232761987	-2.232226717	-3.227875769	-2.665257483
MXAN_RS09015	-2.783644502	-3.618154961		-4.525214292	-4.258860511	-2.203692559	-4.607728898	-2.861735656	#NUM!	-3.314347209
MXAN_RS09020	-3.744340565	-5.60433924	-5.318140998	-4.479341835	-3.400818087	-3.957262407	-2.135279427	-2.312342228	-5.506238034	-2.725903365
MXAN_RS09025	-2.466515753					#NUM!	-1.671685939	#NUM!	#NUM!	#NUM!
MXAN_RS09030	-4.004172539	-3.742964315	-4.993010471		-2.729078	-5.232049615	-1.934530907	-3.559172886	-3.554821939	-2.982512025
MXAN_RS09035	-1.481945794		-1.68224626	-2.216947064	0.026884342	-2.294785371	-1.319194757	-0.231345522	-1.197437051	-1.074520194
MXAN_RS09040	-3.663705979	-4.222482786	-3.744590603	-5.094916206	-5.863188336	-4.10550634	-2.496454299	-2.738837873	-6.087998103	-4.899094248
MXAN_RS09045	-2.241894068	-1.91057936	-2.598512343	-2.966047023	-1.77557033	-2.670933857	-1.704954003	-0.918357223	-1.903145079	-2.168053488
MXAN_RS09050	5.245474118	4.958761374	5.615963889	5.140195636	4.329561725	4.978140052	5.325436511	6.206704252	5.276620363	4.696661818
MXAN_RS09055	-1.781783914	-2.781135385	-4.055746227	-3.285387277	-2.097519044	#NUM!	#NUM!	-0.754516622	#NUM!	-3.035620824
MXAN_RS09060	-1.834247537	-2.109283712	-1.449585503	-1.444587987	-0.825081857	-3.017716112	0.078059596	0.709707552	-2.011182506	-0.250340435
MXAN_RS09065	-0.737608752	-1.915129203	-2.065445574	-2.812947467	-3.625079234	-1.622663529	-2.277846134	-1.766329727	-2.724997241	#NUM!
MXAN_RS09070	-1.003014298	-2.906026632	-2.733152169	-1.375652613	0.698164454	-1.229845558	1.34162116	1.025316016	-1.034284743	0.634453494
MXAN_RS09075	-1.770588349	-2.860782743	-2.282517089	-5.028680426		-2.279963973	-2.818610785	-2.050502899	-4.994027567	-4.847354187
MXAN_RS09080	-3.820255327	-4.901097783		-3.844540591	-4.578186811	-2.25402095	-2.293385571	-3.775764442	#NUM!	#NUM!
MXAN_RS09085		-3.607534579				#NUM!	#NUM!	#NUM!	#NUM!	#NUM!
MXAN_RS09090	-4.487872874			-2.858755425		-3.499181117	-2.977056806	-2.868225679	-4.470614124	#NUM!
MXAN_RS09095	-5.321223005	-5.475773766	-3.668381914	-5.277068056	-5.079154489	-4.354906363	-3.37931575	-1.69176962	-4.272861521	-5.095741817
MXAN_RS09100			-4.392100009			-4.419676618	#NUM!	#NUM!	#NUM!	#NUM!
MXAN_RS09105	-3.110235347	-3.812423781	-3.489842062		-2.614617095	-4.728881206	-1.93910983	-3.056004477	#NUM!	-2.910570187
MXAN_RS09110	-2.426330301	-2.607534579	-2.423196687		-1.057403866	0.039542254	-0.784288235	-2.453176361	#NUM!	#NUM!
MXAN_RS09115	-2.925866575	-3.723993556	-4.649257848	-3.667436364	-2.173862843	-2.643400587	-3.100404331	-3.598660215	-3.594789616	-3.417669912
MXAN_RS09120	-1.811918186	-2.063787964	-2.309609669	-3.406570997	-2.057742614	-2.01308102	-0.745451053	0.159078621	-2.004433026	-1.015998837
MXAN_RS09125	0.057300663	-0.582988199	-0.448566547	-1.271874366	-1.203647206	0.158390538	-0.349030371	-0.058363701	-2.40928026	-1.70105498
MXAN_RS09130	3.248520726	2.860165971	3.266754221	2.241610906	1.030049705	3.286199348	2.614122335	2.410453181	1.451013975	0.916884034
MXAN_RS09135	2.607907012	1.652888061	2.571332749	0.209171222	-0.111850282	2.171498742	1.858299024	2.523714622	0.229064927	1.050421337
MXAN_RS09140	0.702606457	-0.277604114	0.477544656	-0.548111099	-0.79279102	0.387763802	-0.621864417	0.497001573	-0.633008462	-2.049266541
MXAN_RS09145	0.608792328	-0.58192337	0.816144479	-0.198672854		1.436788642	-0.539751412	0.840355596	-0.442267485	#NUM!
MXAN_RS09150	0.083061124	-0.524134661	-0.134166735	-1.19129481	-1.674407103	-0.333562933	-0.729988435	-0.660479237	-1.141809088	-2.046851781
MXAN_RS09155	3.576823821	3.25680557	3.339346781	1.551277199	0.892285189	3.374800747	2.487058361	2.739697057	0.999456126	0.735722302
MXAN_RS09160	7.485119424	7.662442961	7.244818683	6.521643554	6.194193524	7.526987262	7.480556196	7.235826574	6.572938263	6.092119112
MXAN_RS09165	3.876534768	1.526799326	3.201478919	3.523165927	4.20513552	3.160400112	2.168486745	3.948195494	2.861898705	2.870242418
MXAN_RS09170	7.228180196	5.593511357	6.527942648	6.305024773	6.6517795	6.979964136	6.233463565	7.281282625	5.899730162	5.284190261
MXAN_RS09175	5.685793683	4.458231392	5.372190665	4.942710291	5.702345285	5.662268072	5.864794539	6.657051441	5.407801828	5.17601292
MXAN_RS09180	5.091756998	4.318855517	4.761006053	5.027344904	4.719387929	5.337914869	5.123599685	5.507813659	4.30159351	4.275260217
MXAN_RS09185	3.142902746	1.374247492	2.50619034	2.000370435	1.811425499	3.080294737	1.786911145	2.576884551	0.556209374	1.81577239
MXAN_RS09190	5.005727776	5.837217764	5.706942742	5.566985173	5.4668317	5.044094537	5.729775357	5.616179462	4.462793616	3.928520425
MXAN_RS09195	4.932569861	5.734997448	5.337934879	5.036833504	5.193879764	4.637789225	5.491966013	5.196920879	4.336259395	3.99189856
MXAN_RS09200	3.583625983	2.548053819	2.284120983	1.752178031	2.078804929	3.752423085	2.585779098	2.981048464	2.444176597	1.719007761
MXAN_RS09205	5.824744376	5.695240133	6.480586497	6.418847717	6.175562728	5.79705231	5.791196084	6.387470675	5.975657395	5.301579809
MXAN_RS09210	6.640352593	6.067623401	7.078279986	7.606565017	7.1990544	6.520112009	6.150406231	6.896927781	6.991887962	6.10153324
MXAN_RS09215	5.858075793	5.847732162	6.640953723	6.661255476	6.30236133	5.66241869	5.856610509	6.664747741	6.578845891	5.936247318
MXAN_RS09225	6.317724243	7.755612546	8.93413843	9.443005931	9.085450405	6.261968971	7.926319808	8.995589156	8.466990869	7.737615368
MXAN_RS09230	0.237707675	1.275565817	1.095578202	1.119164451	2.821743274	-0.125016946	2.101154383	2.825450288	1.167520917	1.422762671
MXAN_RS09235	5.957874171	7.011803545	8.441762728	8.647260781	8.311051594	6.107526805	7.142604173	8.363811721	8.183566775	7.139020977
MXAN_RS09240	5.241556905	5.776067574	7.622194988	7.894652837	7.608544685	5.306067149	5.930515154	7.518978452	7.346075435	6.457533742
MXAN_RS09245	2.944972698	4.005188977	5.029387753	4.561468295	3.36176068	3.022684052	4.073607771	4.824162115	3.457985329	2.931584822
MXAN_RS09250	7.420300491	6.475499555	7.246343679	6.370719758	7.977843082	7.489122823	8.193874327	8.622600972	7.648207615	8.76186539
MXAN_RS09255	-0.177693324	0.239514571	0.479117367	1.047354579	2.619435332	-0.005924741	1.902190684	2.247708286	0.945918239	2.718731031
MXAN_RS09260	2.374739838	3.493512191	2.732917444	2.268586144	3.75915091	2.344478467	4.50907501	3.300712187	3.417759854	3.386852672
MXAN_RS09265	3.951271875	4.937238525	4.1623175	3.940439407	4.934586364	4.191448229	5.329076451	4.236225929	4.423839282	4.140325833
MXAN_RS09270	3.947862108	4.587837838	3.796058596	3.28276984	4.098832418	4.050966807	4.953848527	3.766683178	3.798320777	3.490488704
MXAN_RS09275	4.791605491	5.237117237	4.612385836	3.929456386	4.803246863	4.641469234	5.517956343	4.314038035	4.401332936	4.098523927
MXAN_RS09280	1.904459952	3.037786757	2.344414281	2.163849388	3.629082379	1.924990865	4.29959641	3.623298767	3.247177775	3.286004797
MXAN_RS09285	3.697790979	4.454709579	5.0545267	4.766706767	5.480508475	3.918648763	5.253357222	5.301863426	3.762407556	3.958478768
MXAN_RS09290	6.063466115	6.558075918	6.97804935	7.257843352	7.706770998	6.101400492	7.002584808	7.096554048	6.194489259	6.572441824
MXAN_RS09295	6.815401721	8.338485091	8.762659423	9.133459581	9.391753326	7.056120271	8.37611379	8.241752365	7.941506579	8.253978249
MXAN_RS09300	3.128969696	4.471599222	4.750260791	4.476246395	4.966245448	3.374356191	4.857962514	4.667286884	4.133191303	4.487566989
MXAN_RS09305	6.175723184	6.975889268	7.96873155	8.390438005	8.529417913	5.976246729	6.733081383	7.011286011	6.648440401	7.24173001
MXAN_RS09310	7.392312448	7.971734418	8.985144401	9.119144965	9.003807827	7.016982146	7.365750714	7.474031729	6.950788926	7.210617282
MXAN_RS09315	4.391698602	5.421050469	6.286064501	6.576409413	6.873465403	4.274518198	5.547105647	5.718711284	5.700833744	6.262835475
MXAN_RS09320	4.116742382	5.125501586	5.702479245	6.08898551	6.429036567	4.049401983	5.394114106	5.711437626	5.762621138	6.133847995
MXAN_RS09325	4.291473589	5.602293428	6.16740575	6.753891893	7.169845636	4.48112825	6.033490631	6.178941222	6.257164832	6.659214932
MXAN_RS09330	6.449510961	7.356554651	7.817131171	8.080587569	8.206461628	6.507838268	7.433377868	7.612572031	7.415188001	7.973139914
MXAN_RS09335	9.299282191	8.666780439	9.214050283	8.838921861	9.169159853	9.225520604	8.748398064	9.266700623	8.5501981	9.26135212
MXAN_RS09340	9.452188532	8.519542182	9.105848147	8.661516831	8.672562432	9.26424137	8.28312746	8.821028008	7.973002098	8.602911513
MXAN_RS09345	3.950323016	3.726121471	4.154153241	3.796294211	3.762476174	3.849855048	4.111221201	4.442145264	3.685970071	4.322742364
MXAN_RS09350	4.024016767	3.84698345	4.39349963	3.925109303	3.820967217	4.129029261	4.097241491	4.458636991	3.844959962	4.096274277
MXAN_RS09355	5.998381687	7.113554938	7.105531543	6.936391801	6.136345264	6.217823327	7.665230849	7.376502917	7.473503165	7.430810805
MXAN_RS09360	4.596379122	3.828285622	3.75797147	2.111503357	3.130019766	4.553317146	4.934805149	4.751482628	3.110293308	3.492048443
MXAN_RS09365	9.455823492	8.539328891	8.191903142	6.243916115	6.285117124	9.361958893	8.390970917	7.85797066	6.247702309	6.708366928
MXAN_RS09375	5.502947934	4.791605821	4.707284249	3.878988738	3.614503111	5.574560839	5.114406354	5.092621141	3.132795923	3.812444457
MXAN_RS09380	1.151693013	0.482229951	0.589859474	0.388020878	0.884004444	1.116133874	1.592693435	1.937302694	0.450042676	0.909668174
MXAN_RS09385	8.195829474	6.989996565	6.818296174	5.594147237	6.705991919	7.284183889	7.274266456	7.289444333	6.415598874	7.169154955
MXAN_RS09390	7.380022914	6.095614435	6.580720218	4.574151643	5.860281934	7.18564436	7.447906804	7.670323235	5.862978941	6.400438644
MXAN_RS09395	11.12706099	9.188994073	9.198409582	7.104331287	7.300262101	11.04599479	9.091124176	8.957120786	6.765497789	7.148629443
MXAN_RS09400	7.811782641	6.114026202	6.22681063	3.933630748	4.480507385	7.756261264	6.6962168	6.607036002	4.271590924	5.11840221
MXAN_RS09405	13.5891486	11.77154753	11.91295118	9.569112416	9.745239319	13.61125491	11.97092872	11.6261711	9.599423584	9.878702049
MXAN_RS09410	14.19952672	13.13253179	13.12406753	11.08828976	10.93520419	13.98414241	12.72480799	12.34740174	10.21495309	10.60741336
MXAN_RS09415	8.005260062	8.024025364	7.15351157	5.71709279	6.399367657	8.226307826	8.046083211	7.315453399	6.907569877	6.76648033
MXAN_RS09420	5.575124779	5.315901257	6.008839712	6.118661112	6.320045099	5.653265835	5.37681459	5.917735605	5.547056758	5.608229729
MXAN_RS09425	4.224855078	3.327965024	3.406909194	2.519766682	3.039068823	4.278576134	3.782319785	3.899134936	2.873760248	3.31842746
MXAN_RS09430	5.407630155	5.637953278	5.546422377	5.216412404	6.404370076	5.56981876	5.998041086	5.81948352	4.737909851	5.549256977
MXAN_RS09435	1.931608124	2.493761315	2.476907493	2.770595651	3.730243748	2.200712733	3.754012477	3.226067998	2.256284486	2.896697474
MXAN_RS09440	5.905383726	7.38418431	6.479490478	5.738283036	6.971444598	6.146609841	7.539476092	6.71662853	7.236819061	7.647625625
MXAN_RS09445	5.484570059	6.423453965	5.772950869	5.057318185	6.123019462	5.64121272	6.730374142	5.925657745	6.315273883	6.555981128
MXAN_RS09450	5.403612789	5.607263585	6.084745605	5.978890877	5.681902464	5.35576653	5.720863738	6.937338776	5.218888179	5.759821915
MXAN_RS09455	2.746522123	2.79097075	3.642129681	3.429889066	3.916303892	3.395838919	4.690738044	5.218854707	3.130462643	4.14292206
MXAN_RS09460	3.167123234	1.6306101	1.475684393	-0.054675186	-0.233976679	3.14413811	1.91952925	1.94167073	0.488986545	0.360240492
MXAN_RS09465	2.308842963	2.154913193	1.920915979	0.355305577	0.622574635	1.643926126	2.309024565	1.467946962	1.64522901	1.012925467
MXAN_RS09470	1.444322206	0.53625395	0.773588314	-0.386727985	-1.799995862	1.249245213	1.30937711	1.570911851	0.794256084	1.114676112
MXAN_RS09475	4.656329717	4.234552059	4.742040956	3.875121846	4.43796512	4.556530947	4.743331676	5.031247468	3.555018306	4.693538295
MXAN_RS09480	7.726806944	7.461314631	7.354812191	6.701097749	8.127921795	7.682896844	7.752024998	7.882954619	6.587473142	7.431878639
MXAN_RS09485	4.825531494	3.719699338	4.108837464	2.964525779	4.299237925	4.674091287	4.103224818	4.527390669	2.808320177	3.264520504
MXAN_RS09490	5.413823538	4.3797943	4.76982234	3.699844623	4.716381774	5.341152679	4.405766599	4.997153976	3.306612427	3.44926489
MXAN_RS09495	2.512391726	6.161038647	1.859001857	3.666027762	8.468001953	2.821690024	6.745809158	3.040005246	8.814925325	7.532699802
MXAN_RS09500	0.91564819	-0.025841989	0.344095456	0.077165044	1.392434092	0.454648585	1.457125189	2.333341532	1.542445548	2.215683603
MXAN_RS09505	4.927399999	5.563089147	5.87181607	5.471190559	5.748657293	4.899094178	6.372774014	6.464610171	6.08331268	6.506265862
MXAN_RS09510	5.585834051	5.241332673	5.467336354	4.83955122	5.323154841	5.418145325	6.037300634	5.884133205	5.862920179	5.809915502
MXAN_RS09515	4.868778467	4.956433726	5.306704612	4.766781672	4.747662414	4.802992286	4.859394979	4.975943861	3.819679268	4.525603403
MXAN_RS09520	4.234224288	3.841992662	3.47780424	2.233463028	1.961608139	4.203513564	4.003997869	3.535088444	2.926050538	5.191219718
MXAN_RS09525	6.450754612	6.717733466	5.97571826	5.13636563	5.253457142	6.588604064	6.927208337	5.987459632	6.054752332	6.191897757
MXAN_RS09530	5.27566762	6.7861837	5.830948806	4.909219345	5.046064666	5.24818859	7.302195208	6.120997332	6.022180155	5.948628512
MXAN_RS09535	7.281608017	6.717591989	3.818708805	2.600348279	2.208372031	8.136785643	7.813421967	6.421345975	6.596767185	6.123396254
MXAN_RS09540	2.171791626	1.84992655	2.931316514	3.107040117	4.689328182	2.32094231	3.685038834	4.634572662	5.137010574	6.136025866
MXAN_RS09545	2.226453915	1.327444964	2.674354284	1.832879338	2.399516388	2.142151968	2.344530489	3.21315813	2.311997519	3.240643174
MXAN_RS09550	3.200262402	2.478222198	3.996272673	2.978089577	3.442942392	3.289951358	2.496010669	4.242713723	2.725001268	4.069027784
MXAN_RS09555	3.804313259	3.324382104	4.911922028	3.858949963	4.099398634	4.141493603	3.427344629	4.953553214	3.376499273	4.583922591
MXAN_RS09560	-1.185955772	-0.635193852	-1.580297648	-3.123115848	-1.198282021	-2.386556616	0.014774439	-0.466123225	-0.46892953	-0.902425153
MXAN_RS09565	4.162673281	5.867798764	5.117774359	4.811508484	5.003157872	4.368220799	6.27927972	5.749052595	5.896718247	5.875461105
MXAN_RS09570	2.820772617	4.231928763	2.521747886	1.812078827	2.879566035	3.01063951	4.788556605	3.443490318	5.138500205	4.297360576
MXAN_RS09575	7.177694976	11.36927183	8.248557838	7.344902324	10.02068208	8.354576435	12.05441191	8.956726764	12.16330556	11.94741622
MXAN_RS09580	1.610500382	1.011141194	1.754836611	0.843994734	0.390496652	2.247766245	1.865625831	2.088149851	0.876664959	1.641349583
MXAN_RS09585	2.345527022	1.178928448	2.104586253	0.861677992	1.1645166	3.143337053	2.394626985	2.730142373	1.371371595	2.39021305
MXAN_RS09590	5.579066745	5.552946073	4.725672547	3.220319872	3.563421111	5.869890986	5.552693423	4.923519631	3.285554204	4.146934005
MXAN_RS09595	5.365272707	4.956194219	4.829928048	4.1181477	4.5556611	5.57322685	4.930833131	4.900670698	3.437876395	4.074416543
MXAN_RS09600	2.742379454	2.247059012	2.175209407	1.690308282	2.757919167	2.780303545	2.94232487	2.705546844	2.331892126	2.832975189
MXAN_RS09605	6.317854172	9.423992204	5.555920273	5.183645447	8.470555988	7.595759067	9.127922298	6.226877232	8.219828502	8.024987771
MXAN_RS09610	5.525620003	4.764773395	4.960843535	4.196034742	4.637528396	5.507285942	4.952836581	4.996328911	6.075862495	6.458682742
MXAN_RS09615	6.350456792	8.637860182	8.141750742	9.345938561	11.38638079	6.358097438	10.25527876	9.634227174	12.78068208	13.45070713
MXAN_RS09620	4.108717519	3.416844328	4.170655296	3.961899969	4.33989388	3.820254044	4.050764357	4.719850207	4.065775361	5.247578043
MXAN_RS09625	5.111563956	3.553116339	4.035351109	3.516372854	3.912000034	5.096558386	3.854723676	4.554447268	3.496319137	4.776646303
MXAN_RS09630	3.492642155	2.304929325	2.75777122	1.632148347	1.399691724	3.525714446	2.957154643	3.223010352	1.294655093	2.030463183
MXAN_RS09635	3.689103113	3.737224014	4.197504643	3.319443709	3.233772531	3.834994196	4.580591977	4.468884451	2.653165972	3.60887196
MXAN_RS09640	4.446638041	3.986986193	4.57411682	3.810256228	3.784040494	4.538470915	4.363216298	4.579124087	3.219431181	3.780307203
MXAN_RS09645	4.843383515	4.748553624	5.129974514	4.655262961	4.752991929	4.828008517	5.674300214	5.775137276	4.629474806	4.803749129
MXAN_RS09650	6.680691364	6.747988629	7.267265874	6.924661852	6.454035194	6.474702051	7.025601832	7.344885113	5.974864863	5.995502948
MXAN_RS09655	5.643742351	3.804269976	3.647399464	1.89025056	1.90029178	5.438410207	3.710994252	3.425333679	1.236415893	1.029404528
MXAN_RS09660	12.70401534	10.91861527	11.06009212	9.583090397	10.07443829	12.84744751	10.50750408	10.31564805	8.722083824	9.89124145
MXAN_RS09665	7.592859612	5.93794334	6.024885726	4.646240125	5.715847452	8.02892077	6.400625313	6.439791906	4.956139533	6.062396673
MXAN_RS09670	7.220757404	7.204133558	7.781321622	7.470243183	7.475233873	7.151852812	7.218476092	7.726241263	6.826551237	7.104835862
MXAN_RS09675	6.005987833	6.605342599	6.213049091	5.419362225	5.972575788	6.513751846	6.790070077	5.79738018	5.237611374	5.128323314
MXAN_RS09680	2.283186979	2.583394208	2.809100767	1.603387768	1.612494366	2.386407482	3.115266547	2.882757475	0.939044488	1.739511076
MXAN_RS09685	6.597615356	6.523685899	6.581782797	6.177787988	6.585255693	6.420124132	6.956033661	6.869935724	6.533091378	6.600302688
MXAN_RS09690	5.788073501	5.261008857	5.807955699	5.389217753	4.961895226	5.483667381	5.498778544	5.675563763	4.544632625	5.064878973
MXAN_RS09695	7.967803489	8.280947753	8.376823112	8.027382764	7.432404985	7.94531499	8.216052313	8.38267321	7.411494381	7.601593757
MXAN_RS09700	7.157845643	7.508256154	7.738263772	7.140808923	6.624497124	7.254064359	7.556410223	7.607643126	6.621044777	6.826936506
MXAN_RS09705	3.954116236	4.610677142	4.525369083	3.947390922	3.894749691	4.056837617	5.460282949	5.451064139	4.244443809	4.85943178
MXAN_RS09710	2.866455734	3.685588433	3.879803757	3.560812497	3.161780809	2.982477815	4.460776251	4.820368368	2.809456902	3.76515363
MXAN_RS09715	5.426924832	5.385617121	4.681951797	3.79683981	3.552559745	5.650359025	5.713418557	4.87566822	4.707219824	4.670993438
MXAN_RS09720	4.888960804	4.912556415	4.346526534	3.653379094	3.515432415	5.133596313	5.237327913	4.594764141	4.276352026	4.123277049
MXAN_RS09725	9.792743415	8.797560844	9.285692027	7.927620542	8.230594771	9.63326924	8.96803502	9.193805091	8.07235837	9.039407702
MXAN_RS09730	10.26992501	9.126782237	9.602973273	8.516947046	9.116150859	10.02214266	10.10294322	10.51960038	8.668333406	9.44849176
MXAN_RS09735	7.403689914	6.408161966	6.515274287	5.821070175	6.127830242	6.792349407	7.025513987	7.504053983	5.445277913	6.494344576
MXAN_RS09740	6.472702418	4.599509927	4.612159709	3.275658845	4.723556133	6.323786748	5.729499699	6.252960892	4.666582332	5.154564197
MXAN_RS09745	3.004354321	2.133570259	2.000878684	1.283167424	1.613873399	2.738515575	2.250323548	2.332407886	1.669955906	2.873533161
MXAN_RS09750	5.204340237	2.37348041	2.241925027	0.249302017	4.250492772	4.865619576	5.28732022	5.413054373	3.442152059	4.284323772
MXAN_RS09755	10.70528988	7.608626855	7.707444525	5.880595699	6.210670072	11.03728435	7.572336297	7.846272786	5.601506921	6.235068284
MXAN_RS09760	8.759918632	5.421623538	4.969217518	2.94403701	4.132906962	9.068223517	5.432632588	4.706886758	4.082968362	3.227021077
MXAN_RS09765	10.63064316	10.77608684	9.69489112	9.677247594	10.67581141	10.66786788	10.99744023	9.793449614	10.68572598	10.26766994
MXAN_RS09770	9.47967154	10.60626898	10.04324116	10.17677334	10.73441225	9.413248625	10.5499729	10.21919809	11.52876985	11.38991727
MXAN_RS09775	7.425352676	5.394551903	6.30506163	6.187842017	6.400193481	7.219499579	5.519356851	6.431037559	5.375809911	5.939622534
MXAN_RS09780	10.05141317	9.586932928	9.599042546	9.30996497	9.345640725	9.825140948	9.391241537	9.317020171	8.773812531	9.078819711
MXAN_RS09785	3.781295281	2.432280912	2.630751254	1.312766285	0.968225224	3.745703159	2.744197534	2.915113261	0.842856441	1.365464441
MXAN_RS09790	1.762070016	1.566655991	1.485909237	0.334523423	0.010370472	2.093470663	1.902415201	2.089493187	0.30377925	0.937377769
MXAN_RS09795	1.539225057	0.419719876	0.690293065	0.311152454	0.612439262	1.442688975	1.356211682	1.396046757	-0.035134924	0.379829572
MXAN_RS09800	2.248177197	0.224014347	0.398363303	-3.997584966	-0.769940303	1.677769598	1.053250341	1.662248876	0.331063989	3.06677616
MXAN_RS09805	7.02005692	5.964025464	6.607158183	5.86077027	5.788148866	6.68750359	5.910719581	6.257667012	4.823821367	5.589962016
MXAN_RS09810	7.952228003	6.839297051	7.352155826	6.401628174	5.8724323	7.678569972	6.681858438	6.742723868	5.199012011	5.618301743
MXAN_RS09815	10.36278479	9.14569004	9.242743246	8.776186358	8.540752975	10.30657029	9.592488839	9.52578547	7.825809909	8.235481185
MXAN_RS09820	4.515770155	4.041187995	4.452270832	4.437706627	4.441018365	4.40772787	4.697478751	5.073035662	3.913789663	4.698415277
MXAN_RS09825	7.388553304	8.958588084	8.159114872	7.970313316	8.624911975	7.768610395	8.83703391	8.142700516	8.525273846	8.590652695
MXAN_RS09830	1.399495224	-0.656378884	-0.760172097	-1.368597856	-2.167753746	1.49367362	-0.058519624	0.37642209	-1.355405332	-1.909741492
MXAN_RS09835	3.684021554	2.049439829	2.130948802	0.574297452	0.520030448	3.800257285	2.741801228	3.077388558	0.61266345	1.421243098
MXAN_RS09840	3.26671304	2.463547567	1.814916916	1.210727304	2.742479891	2.483928068	2.656128765	2.182491208	2.278568002	3.309633835
MXAN_RS09845	3.688349042	2.64835495	1.533154494	1.09924981	2.907747002	2.445819105	2.857168724	2.367908909	2.657477553	3.83114234
MXAN_RS09850	7.39967044	9.253527995	6.601825633	5.890658286	8.828396605	6.698310423	8.83654084	6.770957099	8.582981259	8.880296706
MXAN_RS09855	5.091791598	3.118937058	3.30189312	2.066422558	2.595869361	5.185470107	3.13990801	3.466737924	1.995915217	2.212136941
MXAN_RS09860	-0.192333957	0.664501573	0.845884386	1.389178124	2.289590402	-0.091551018	0.859969377	-0.104726308	1.179287022	0.525784874
MXAN_RS09865	2.279567393	3.494170687	4.501833933	4.776258301	4.808209807	2.358256968	3.428124329	3.725233576	1.478044249	1.900965022
MXAN_RS09870	7.782784704	7.466936073	7.944218731	7.815522663	8.485988628	7.637083464	7.043813816	7.318353681	5.426826016	6.088406727
MXAN_RS09875	8.700848262	8.292239045	8.498702789	7.909610034	7.43712133	8.576163847	8.218557669	8.173094699	6.777910013	7.095787808
MXAN_RS09880	6.839792078	6.908475611	7.212062242	7.17522149	6.897871483	6.683868838	6.740542285	6.877538853	5.940039534	6.486919324
MXAN_RS09885	3.342575472	3.806546785	4.319892354	4.266732945	4.602205392	3.130175503	4.647635063	5.001180427	3.870468266	4.895274489
MXAN_RS09890	5.611444846	6.346055259	6.126680061	6.196672089	6.428226131	5.992122354	6.874752142	6.457192535	6.075796574	6.170473973
MXAN_RS09895	9.070913072	7.653783899	7.521571994	5.830736971	6.034430232	9.000909803	7.060759451	6.805545723	4.500725368	4.907949638
MXAN_RS09900	5.655858358	6.62675343	6.436566619	6.253552853	5.850167771	5.916066233	6.726400423	6.531586973	5.854551688	6.118772145
MXAN_RS09905	3.587047272	4.411698969	4.659456156	4.291371721	4.240126237	4.159039142	5.57251275	5.170630448	4.225980047	4.578697391
MXAN_RS09910	6.769311389	6.023059397	6.82394959	5.916994472	5.263455992	6.655944409	6.305603679	6.748433975	4.609400628	5.590582845
MXAN_RS09915	5.77531884	4.426231578	5.134537836	4.11423916	3.292367054	5.446892119	4.457145769	4.706936689	2.475539258	3.185330333
MXAN_RS09920	2.403052622	2.024092986	1.331860439	-0.183882058	0.804625046	2.408588407	2.485015824	2.148760495	-0.15800971	0.104898907
MXAN_RS09935	4.775652069	6.012815571	6.158376703	5.736239631	4.78479676	4.733330662	5.817208601	6.177853622	4.390762012	5.023062268
MXAN_RS09940	-2.359027267	-0.984465559	-1.896901945	-2.155132726	-1.80242678	-4.795478954	-1.796137868	-1.028185762	-3.159574346	-2.565390165
MXAN_RS09945	5.167313289	6.00485374	6.372317725	6.345792146	5.755524263	5.084797855	5.976447053	6.182058151	5.359193957	5.828253243
MXAN_RS09950	5.679416611	6.999672384	7.086861273	6.468927605	6.13046163	5.724866776	7.011030386	7.035137883	6.345201888	6.606924418
MXAN_RS09955	4.320656372	4.90909892	4.98222846	4.333121889	4.211408251	4.405082479	5.371926569	5.604447068	4.443665504	4.744953394
MXAN_RS09960	3.967872941	4.141462895	4.65092341	3.75613741	3.73379522	4.294163942	5.078955509	4.957787034	4.026062814	4.392483786
MXAN_RS09965	6.207475239	5.675212734	6.192391078	4.312664485	4.570167677	6.245454121	6.72393842	7.076107048	4.091237195	5.222227859
MXAN_RS09970	6.07926119	4.657245671	4.791577258	3.43246707	4.172016762	6.141315761	4.789398999	4.892358964	2.583066825	3.469141344
MXAN_RS09975	6.548405368	6.623449424	7.332206197	7.651834991	7.975928981	6.520460775	6.899394936	7.455907934	7.100845321	7.617845668
MXAN_RS09980	6.11725976	6.306809506	6.744506854	6.93484492	7.373857093	6.20198356	6.705438596	6.778454715	6.878184049	7.308128289
MXAN_RS09985	8.883504643	9.376901362	9.482808921	9.450821104	10.03413059	8.697441186	9.358332561	9.516940272	9.335870383	9.419660616
MXAN_RS09990	5.623361884	5.53987369	5.85805845	6.036275181	6.770415947	5.637760163	6.750565395	6.628258866	6.347680708	6.712478445
MXAN_RS09995	3.236733863	4.151257175	3.872588617	3.956911552	4.826386444	3.40841604	4.709112288	4.275659368	4.94243769	5.06217488
MXAN_RS10000	5.140460458	5.408868874	4.495958439	4.692870697	5.855188765	5.139203536	6.137399055	5.436419674	6.32228936	6.394353509
MXAN_RS10005	5.891979256	8.12047315	7.024399348	7.459198505	8.60771374	5.990992722	8.16456845	7.256778905	8.924402886	8.721725911
MXAN_RS10010	4.449663638	4.853831538	5.12760584	5.325791863	5.620713423	4.411390214	5.044084029	5.31306026	5.065459176	5.449435038
MXAN_RS10015	3.896797115	3.764422747	4.398753068	4.654523794	4.92204286	3.905841047	3.741842169	4.264296055	3.567112493	3.975564655
MXAN_RS10020	3.638092083	3.697450072	4.130059102	4.409226679	5.259177443	3.596334277	4.304774394	4.663953196	3.495134148	4.261222102
MXAN_RS10025	9.637145785	7.107580401	7.374182652	5.831207457	6.253411102	9.553866932	6.926737254	7.021370201	4.913730874	6.106709267
MXAN_RS10030	9.50554162	7.1369102	7.464172971	5.499259468	6.513642518	9.555659566	6.780158721	6.996662936	5.343055002	5.871194826
MXAN_RS10035	9.836317095	8.29981798	8.643578853	8.080769767	8.573435568	9.745263182	7.929010344	8.247987016	7.867671958	7.958216975
MXAN_RS10040	7.729575745	4.669636365	5.436557911	3.970682929	4.9232869	7.703570907	4.783015835	5.418439192	4.473828162	4.514780881
MXAN_RS10045	6.002064813	4.247549844	3.882404057	2.620728826	4.034445532	5.842642653	4.485168969	4.262948045	4.263267291	4.000318174
MXAN_RS10050	6.132784891	5.264885807	5.194981201	4.729280835	5.307142454	6.110978327	5.684123192	5.805615317	5.39977193	5.579058103
MXAN_RS10055	13.77516969	12.29552715	11.92397955	10.1044711	10.30638843	13.84141981	12.01757483	11.48567354	10.00577795	10.10364102
MXAN_RS10060	9.408193623	6.743466125	6.22118922	4.269015328	5.124681774	9.622256449	6.389135168	5.924579075	4.036441124	4.013042172
MXAN_RS10065	2.366799341	1.474931244	1.821778085	1.602755267	2.12378134	2.128968177	2.884488652	3.27486253	1.605413711	3.295496217
MXAN_RS10070	2.401448009	1.866190039	2.101894059	1.836464041	2.044490786	2.366668269	2.558878359	2.896273131	1.4141679	2.468236943
MXAN_RS10075	2.118576977	-0.602220878	0.095294235	-0.03038287	0.794104795	2.489640225	1.895952764	1.730383845	-0.107542553	0.955150628
MXAN_RS10080	6.365701139	4.842291678	5.286412505	5.03923375	5.151383656	6.275990521	4.843697145	4.920017806	3.433213407	3.25103655
MXAN_RS10085	6.685633137	5.206109864	5.796078314	5.35802659	4.814010409	6.573265414	4.990620021	5.055986866	3.689188247	2.94131746
MXAN_RS10090	6.154001596	4.483084187	5.088008405	4.742322396	4.402002131	6.131568171	4.583890834	4.834022074	3.30002813	3.022773253
MXAN_RS10095	5.538373009	5.297540982	4.608049626	3.367855522	5.006023389	5.774032212	5.533632429	4.598880633	3.948526488	4.314816091
MXAN_RS10100	6.822256972	6.7081866	7.399460133	7.944979923	9.063122918	6.900625072	7.947879419	7.981504459	7.525406749	7.987899373
MXAN_RS10105	5.702088796	5.448859643	5.584556683	5.655143877	6.089250026	5.545971165	6.00685059	5.983994197	5.464950026	6.181725222
MXAN_RS10110	10.08961187	8.106505959	7.306858278	5.240557277	6.528883991	10.36003362	8.139867149	7.254429821	6.244233105	6.944426351
MXAN_RS10115	1.883884809	6.353003586	2.085488512	2.292131	6.825416115	2.727495492	6.900396096	3.249054498	9.039644178	8.067964048
MXAN_RS10120	8.548549212	8.631606974	7.731571774	7.033092192	5.32903667	8.803627885	8.544193785	7.525974197	7.167701884	8.621845275
MXAN_RS10125	6.116866858	5.710685133	5.656065731	4.621202433	5.364529731	6.123237006	6.016185615	5.937269713	4.881966548	5.363664744
MXAN_RS10130	6.392072694	6.206391622	6.22083329	4.896245792	5.348676745	6.367332474	6.424769316	6.369120268	5.386393648	5.45168343
MXAN_RS10135	3.323082647	3.584587851	3.670291617	2.725094685	3.479268957	3.375382691	4.376365035	4.519308546	3.731470912	3.681861459
[truncated: 5,349 more rows]
