# Supplementary material for: Transcriptomic analysis of the Myxococcus xanthus FruA regulon, and comparative developmental transcriptomic analysis of two fruiting body forming species, Myxococcus xanthus and Myxococcus stipitatus
Source: BMC Genomics. 2021 Nov 1;22:784. doi: 10.1186/s12864-021-08051-w (PMC8561891; doi:10.1186/s12864-021-08051-w)
Supplement: Supplementary file 37 — Additional file 37:. R code for identifying gene clusters containing target gene [file 12864_2021_8051_MOESM37_ESM.r]

##to make a heatmap of core genes
library(pheatmap)

# Find focal gene & plot nearby neighbors

# Create a function to check a height
check.group = function(h.guess, out){
  groups = sort(cutree(out$tree_row, h = h.guess))
  
  # Part of function. Find the gene of interest
  gene.loc = grep(focal.gene, names(groups))
  focal.gene.group = groups[gene.loc]
  
  # Part of function. Find out how many genes are in the cluster with it.
  focal.group = groups[groups == focal.gene.group]
  return(focal.group)  
}

#**# CHANGE PATH & FILE TO CORRESPOND TO THE FOLDER YOU ARE USING
basepath = "/your_basepath_here/"
my.file = "Transcriptomics_S17_log2fold_changes_mxan_and_mysti.csv"

# Extract dendrogram with N closest neighbors
# Replace with your favorite gene's name
focal.gene = 'MXAN_RS15110'

file1=sprintf("%s/%s",basepath, my.file)
rpkm.core.data= as.matrix(read.csv(file1,row.names = 1))
smpls=colnames(fpm.core.data)
smpls

##to pull out clusters from pheatmap output
out <- pheatmap(rpkm.core.data, cluster_cols=FALSE, cluster_rows = TRUE, clustering_distance_rows = "euclidean")
orders= rownames(rpkm.core.data[out$tree_row[["order"]],])
outfile= sprintf("%s/heatmap_order.csv", basepath)
write.csv(orders,file=outfile, row.names=FALSE)

orders = as.data.frame(orders)
orders$sort_order = seq(1, nrow(orders))
colnames(orders)[1] = "gene"

# Need to select gene of interest
gene.pos = grep(focal.gene, orders$gene)

#**# Guess a height & cut at it
h.guess = 15 # 15 is not a bad starting guess

focal.group = check.group(h.guess, out)
group.size = length(focal.group)
group.size

#**# try a new height if results are unsatisfactory, and repeat until you get a group size you like
h.guess = 16
focal.group = check.group(h.guess, out)
group.size = length(focal.group)
group.size

# Once you have a group you are happy with, make the smaller heat map
rpkm.subset.focal = rpkm.core.data[names(focal.group), ]
#rpkm.subset.focal$gene = NULL
out.tiff = sprintf("%s/%s_%s.tif", basepath, focal.gene, group.size)
tiff(file = out.tiff, height = 2000, width = 3000, compression = c("lzw"), res = 600)
out3 = pheatmap(rpkm.subset.focal, cluster_cols=FALSE, cluster_rows = TRUE, clustering_distance_rows = "euclidean")
dev.off()
